# Supplementary material for: Ion-combination specific effects driving the enzymatic activity of halophilic alcohol dehydrogenase 2 from Haloferax volcanii in aqueous ionic liquid solvent mixtures
Source: RSC Sustain. 2024 Jul 8;2(9):2559–80. doi: 10.1039/d3su00412k (PMC11353702; doi:10.1039/d3su00412k)
Supplement: SU-002-D3SU00412K-s003 [file SU-002-D3SU00412K-s003.zip]

Archive with 90 entries (89 files):
- ILsource/
- ILsource/pgg.lib
- ILsource/nai.pdb
- ILsource/mso.pdb
- ILsource/nib.mol2
- ILsource/dim.mol2
- ILsource/sqm.in
- ILsource/met.pdb
- ILsource/ATOMTYPE.INF
- ILsource/pgg.pdb
- ILsource/NAD.frcmod
- ILsource/cho.frcmod
- ILsource/cho.mol2
- ILsource/ntf.frcmod
- ILsource/nib.lib
- ILsource/dim.lib
- ILsource/NAD.lib
- ILsource/som.pdb
- ILsource/som.frcmod
- ILsource/paa.mol2
- ILsource/dim.pdb
- ILsource/ANTECHAMBER_BOND_TYPE.AC0
- ILsource/ANTECHAMBER_AM1BCC_PRE.AC
- ILsource/bit.lib
- ILsource/met.lib
- ILsource/osm.frcmod
- ILsource/bmi.frcmod
- ILsource/ANTECHAMBER_AM1BCC.AC
- ILsource/nai.mol2
- ILsource/bit.mol2
- ILsource/tet.lib
- ILsource/ANTECHAMBER_AC.AC
- ILsource/ZAFF.frcmod
- ILsource/ntt.lib
- ILsource/osm.pdb
- ILsource/cho.pdb
- ILsource/ntf.lib
- ILsource/chl.mol2
- ILsource/nib.pdb
- ILsource/leap.log
- ILsource/nai.frcmod
- ILsource/ntf.pdb
- ILsource/bmi.mol2
- ILsource/mso.frcmod
- ILsource/som.mol2
- ILsource/bmi.lib
- ILsource/ANTECHAMBER_BOND_TYPE.AC
- ILsource/pgg.mol2
- ILsource/mop.lib
- ILsource/iod.frcmod
- ILsource/iod.lib
- ILsource/mes.pdb
- ILsource/met.frcmod
- ILsource/mes.frcmod
- ILsource/osm.mol2
- ILsource/paa.lib
- ILsource/iod.mol2
- ILsource/chl.frcmod
- ILsource/dim.frcmod
- ILsource/ntt.frcmod
- ILsource/mso.mol2
- ILsource/pgg.frcmod
- ILsource/som.lib
- ILsource/mop.mol2
- ILsource/met.mol2
- ILsource/paa.pdb
- ILsource/chl.lib
- ILsource/bit.frcmod
- ILsource/iod.pdb
- ILsource/mes.mol2
- ILsource/ANTECHAMBER_AC.AC0
- ILsource/ntf.mol2
- ILsource/nib.frcmod
- ILsource/sqm.out
- ILsource/cho.lib
- ILsource/chl.pdb
- ILsource/paa.frcmod
- ILsource/tet.mol2
- ILsource/sqm.pdb
- ILsource/tet.frcmod
- ILsource/tet.pdb
- ILsource/mop.frcmod
- ILsource/mes.lib
- ILsource/bmi.pdb
- ILsource/bit.pdb
- ILsource/nai.lib
- ILsource/nohup.out
- ILsource/mop.pdb
- ILsource/osm.lib
- ILsource/mso.lib
