# Supplementary material for: Ion-combination specific effects driving the enzymatic activity of halophilic alcohol dehydrogenase 2 from Haloferax volcanii in aqueous ionic liquid solvent mixtures
Source: RSC Sustain. 2024 Jul 8;2(9):2559–80. doi: 10.1039/d3su00412k (PMC11353702; doi:10.1039/d3su00412k)
Supplement: SU-002-D3SU00412K-s003 [file SU-002-D3SU00412K-s003.zip › ILsource/nai.pdb]

ATOM      1  N   nai     1      45.695 -36.948  -0.217  1.00  0.00
ATOM      2  C   nai     1      47.145 -36.434  -0.213  1.00  0.00
ATOM      3  C1  nai     1      45.268 -37.345   1.172  1.00  0.00
ATOM      4  C2  nai     1      45.547 -38.125  -1.146  1.00  0.00
ATOM      5  C3  nai     1      44.805 -35.831  -0.699  1.00  0.00
ATOM      6  C4  nai     1      48.210 -37.426   0.230  1.00  0.00
ATOM      7  C5  nai     1      49.597 -36.758   0.215  1.00  0.00
ATOM      8  C6  nai     1      50.698 -37.725   0.652  1.00  0.00
ATOM      9  H   nai     1      47.137 -35.550   0.446  1.00  0.00
ATOM     10  H1  nai     1      47.336 -36.089  -1.242  1.00  0.00
ATOM     11  H2  nai     1      45.883 -38.186   1.514  1.00  0.00
ATOM     12  H3  nai     1      44.212 -37.643   1.144  1.00  0.00
ATOM     13  H4  nai     1      45.400 -36.484   1.841  1.00  0.00
ATOM     14  H5  nai     1      45.864 -37.823  -2.152  1.00  0.00
ATOM     15  H6  nai     1      44.492 -38.429  -1.158  1.00  0.00
ATOM     16  H7  nai     1      46.169 -38.952  -0.784  1.00  0.00
ATOM     17  H8  nai     1      43.764 -36.179  -0.700  1.00  0.00
ATOM     18  H9  nai     1      45.109 -35.550  -1.716  1.00  0.00
ATOM     19  H10 nai     1      44.916 -34.974  -0.022  1.00  0.00
ATOM     20  H11 nai     1      48.233 -38.304  -0.440  1.00  0.00
ATOM     21  H12 nai     1      48.008 -37.794   1.251  1.00  0.00
ATOM     22  H13 nai     1      49.584 -35.877   0.883  1.00  0.00
ATOM     23  H14 nai     1      49.810 -36.380  -0.802  1.00  0.00
ATOM     24  H15 nai     1      50.752 -38.599  -0.018  1.00  0.00
ATOM     25  H16 nai     1      50.522 -38.092   1.677  1.00  0.00
ATOM     26  H17 nai     1      51.681 -37.230   0.637  1.00  0.00
TER   
END   
