# Supplementary material for: Ion-combination specific effects driving the enzymatic activity of halophilic alcohol dehydrogenase 2 from Haloferax volcanii in aqueous ionic liquid solvent mixtures
Source: RSC Sustain. 2024 Jul 8;2(9):2559–80. doi: 10.1039/d3su00412k (PMC11353702; doi:10.1039/d3su00412k)
Supplement: SU-002-D3SU00412K-s003 [file SU-002-D3SU00412K-s003.zip › ILsource/mso.pdb]

ATOM      1  S   mso     1      32.585 -57.861  -0.125  1.00  0.00
ATOM      2  C   mso     1      31.036 -58.203  -0.952  1.00  0.00
ATOM      3  O   mso     1      33.730 -57.815  -1.036  1.00  0.00
ATOM      4  C1  mso     1      32.733 -59.118   1.139  1.00  0.00
ATOM      5  C2  mso     1      32.326 -56.329   0.761  1.00  0.00
ATOM      6  H   mso     1      31.153 -59.172  -1.458  1.00  0.00
ATOM      7  H1  mso     1      30.890 -57.405  -1.694  1.00  0.00
ATOM      8  H2  mso     1      30.216 -58.226  -0.220  1.00  0.00
ATOM      9  H3  mso     1      32.824 -60.084   0.621  1.00  0.00
ATOM     10  H4  mso     1      31.855 -59.096   1.799  1.00  0.00
ATOM     11  H5  mso     1      33.657 -58.903   1.695  1.00  0.00
ATOM     12  H6  mso     1      31.446 -56.413   1.414  1.00  0.00
ATOM     13  H7  mso     1      32.192 -55.543   0.004  1.00  0.00
ATOM     14  H8  mso     1      33.241 -56.140   1.341  1.00  0.00
TER   
END   
