# Supplementary material for: Ion-combination specific effects driving the enzymatic activity of halophilic alcohol dehydrogenase 2 from Haloferax volcanii in aqueous ionic liquid solvent mixtures
Source: RSC Sustain. 2024 Jul 8;2(9):2559–80. doi: 10.1039/d3su00412k (PMC11353702; doi:10.1039/d3su00412k)
Supplement: SU-002-D3SU00412K-s003 [file SU-002-D3SU00412K-s003.zip › ILsource/nib.mol2]

@<TRIPOS>MOLECULE
nib
   59    58     1     0     0
SMALL
bcc


@<TRIPOS>ATOM
      1 N           7.6660  -39.1920   -0.0770 n4        1 nib     -0.48464
      2 C           7.2720  -38.7790    1.3130 c3        1 nib      0.070880
      3 C1          6.4220  -39.2240   -0.9280 c3        1 nib      0.070880
      4 C2          8.6310  -38.1710   -0.7120 c3        1 nib      0.094240
      5 C3          9.7570  -37.6450    0.1740 c3        1 nib     -0.083520
      6 C4         10.8160  -36.9120   -0.6680 c3        1 nib     -0.067920
      7 C5         12.0470  -36.5340    0.1690 c3        1 nib     -0.064720
      8 C6         13.1820  -35.9150   -0.6530 c3        1 nib     -0.063920
      9 C7         14.4490  -35.6780    0.1740 c3        1 nib     -0.064320
     10 C8         15.6040  -35.0750   -0.6300 c3        1 nib     -0.063920
     11 C9         16.8870  -34.9240    0.1910 c3        1 nib     -0.076080
     12 C10         8.2260  -40.6280   -0.0590 c3        1 nib      0.094240
     13 C11         9.5650  -40.8670    0.6440 c3        1 nib     -0.08352
     14 C12        10.8130  -40.7450   -0.2510 c3        1 nib     -0.067920
     15 C13        12.1170  -40.5990    0.5420 c3        1 nib     -0.064720
     16 C14        13.3310  -40.3540   -0.3590 c3        1 nib     -0.063920
     17 C15        14.6150  -40.0190    0.4090 c3        1 nib     -0.064320
     18 C16        15.7960  -39.6900   -0.5120 c3        1 nib     -0.063920
     19 C17        17.0660  -39.3110    0.2490 c3        1 nib     -0.076080
     20 H           6.5060  -39.4770    1.6770 hx        1 nib      0.0794936
     21 H1          6.8660  -37.7600    1.2790 hx        1 nib      0.0794936
     22 H2          8.1480  -38.8090    1.9700 hx        1 nib      0.0794936
     23 H3          6.7060  -39.4630   -1.9620 hx        1 nib      0.0794936
     24 H4          5.9380  -38.2380   -0.8920 hx        1 nib      0.0794936
     25 H5          5.7390  -39.9910   -0.5400 hx        1 nib      0.0794936
     26 H6          7.9950  -37.3370   -1.0520 hx        1 nib      0.075760
     27 H7          9.0290  -38.6740   -1.6070 hx        1 nib      0.075760
     28 H8         10.2570  -38.4640    0.7030 hc        1 nib      0.057360
     29 H9          9.3570  -36.9590    0.9380 hc        1 nib      0.057360
     30 H10        10.3770  -36.0100   -1.1320 hc        1 nib      0.041360
     31 H11        11.1390  -37.5670   -1.5000 hc        1 nib      0.041360
     32 H12        12.4270  -37.4430    0.6710 hc        1 nib      0.037360
     33 H13        11.7480  -35.8360    0.9740 hc        1 nib      0.037360
     34 H14        12.8420  -34.9630   -1.1030 hc        1 nib      0.036160
     35 H15        13.4270  -36.5880   -1.4980 hc        1 nib      0.036160
     36 H16        14.7780  -36.6410    0.6100 hc        1 nib      0.033760
     37 H17        14.2140  -35.0170    1.0310 hc        1 nib      0.033760
     38 H18        15.2960  -34.0910   -1.0290 hc        1 nib      0.033560
     39 H19        15.8040  -35.7140   -1.5100 hc        1 nib      0.033560
     40 H20        17.2380  -35.9040    0.5550 hc        1 nib      0.0306936
     41 H21        16.7260  -34.2770    1.0700 hc        1 nib      0.0306936
     42 H22        17.6970  -34.4790   -0.4090 hc        1 nib      0.0306936
     43 H23         8.2820  -40.9370   -1.1150 hx        1 nib      0.07576
     44 H24         7.4240  -41.2110    0.4200 hx        1 nib      0.075760
     45 H25         9.5170  -41.8920    1.0440 hc        1 nib      0.057360
     46 H26         9.6560  -40.2260    1.5390 hc        1 nib      0.057360
     47 H27        10.7300  -39.8820   -0.9360 hc        1 nib      0.041360
     48 H28        10.8670  -41.6360   -0.9020 hc        1 nib      0.041360
     49 H29        12.2800  -41.4940    1.1690 hc        1 nib      0.037360
     50 H30        12.0180  -39.7490    1.2470 hc        1 nib      0.037360
     51 H31        13.1050  -39.5170   -1.0490 hc        1 nib      0.036160
     52 H32        13.5030  -41.2390   -0.9980 hc        1 nib      0.036160
     53 H33        14.8850  -40.8650    1.0690 hc        1 nib      0.033760
     54 H34        14.4270  -39.1560    1.0770 hc        1 nib      0.033760
     55 H35        15.5060  -38.8570   -1.1820 hc        1 nib      0.033560
     56 H36        15.9960  -40.5560   -1.1700 hc        1 nib      0.033560
     57 H37        16.9070  -38.4090    0.8630 hc        1 nib      0.0306936
     58 H38        17.9000  -39.1020   -0.4410 hc        1 nib      0.0306936
     59 H39        17.3850  -40.1240    0.9230 hc        1 nib      0.0306936
@<TRIPOS>BOND
     1    1    2 1   
     2    1    3 1   
     3    1    4 1   
     4    1   12 1   
     5    2   20 1   
     6    2   21 1   
     7    2   22 1   
     8    3   23 1   
     9    3   24 1   
    10    3   25 1   
    11    4    5 1   
    12    4   26 1   
    13    4   27 1   
    14    5    6 1   
    15    5   28 1   
    16    5   29 1   
    17    6    7 1   
    18    6   30 1   
    19    6   31 1   
    20    7    8 1   
    21    7   32 1   
    22    7   33 1   
    23    8    9 1   
    24    8   34 1   
    25    8   35 1   
    26    9   10 1   
    27    9   36 1   
    28    9   37 1   
    29   10   11 1   
    30   10   38 1   
    31   10   39 1   
    32   11   40 1   
    33   11   41 1   
    34   11   42 1   
    35   12   13 1   
    36   12   43 1   
    37   12   44 1   
    38   13   14 1   
    39   13   45 1   
    40   13   46 1   
    41   14   15 1   
    42   14   47 1   
    43   14   48 1   
    44   15   16 1   
    45   15   49 1   
    46   15   50 1   
    47   16   17 1   
    48   16   51 1   
    49   16   52 1   
    50   17   18 1   
    51   17   53 1   
    52   17   54 1   
    53   18   19 1   
    54   18   55 1   
    55   18   56 1   
    56   19   57 1   
    57   19   58 1   
    58   19   59 1   
@<TRIPOS>SUBSTRUCTURE
     1 nib         1 TEMP              0 ****  ****    0 ROOT
