# Supplementary material for: Ion-combination specific effects driving the enzymatic activity of halophilic alcohol dehydrogenase 2 from Haloferax volcanii in aqueous ionic liquid solvent mixtures
Source: RSC Sustain. 2024 Jul 8;2(9):2559–80. doi: 10.1039/d3su00412k (PMC11353702; doi:10.1039/d3su00412k)
Supplement: SU-002-D3SU00412K-s003 [file SU-002-D3SU00412K-s003.zip › ILsource/dim.mol2]

@<TRIPOS>MOLECULE
dim
   16    16     1     0     0
SMALL
bcc


@<TRIPOS>ATOM
      1 N           6.9730  -21.4500    0.0350 na        1 dim     -0.012880
      2 C           6.9470  -22.8200   -0.1600 cc        1 dim     -0.093040
      3 C1          8.2440  -23.2520   -0.1620 cd        1 dim     -0.093040
      4 N1          9.0430  -22.1380    0.0310 na        1 dim     -0.012880
      5 C2          8.2530  -21.0580    0.1470 cc        1 dim     -0.027680
      6 C3         10.5100  -22.1360    0.0870 c3        1 dim     -0.004320
      7 C4          5.7950  -20.5770    0.0980 c3        1 dim     -0.004320
      8 H           6.0170  -23.3650   -0.2820 h4        1 dim      0.1880
      9 H1          8.6640  -24.2460   -0.2820 h4        1 dim      0.188000
     10 H2          8.5910  -20.0390    0.3070 h5        1 dim      0.205600
     11 H3         10.9150  -22.4520   -0.8850 h1        1 dim      0.0778936
     12 H4         10.8440  -22.8240    0.8750 h1        1 dim      0.0778936
     13 H5         10.8560  -21.1210    0.3170 h1        1 dim      0.0778936
     14 H6          5.1100  -20.9450    0.8730 h1        1 dim      0.0778936
     15 H7          5.2900  -20.5730   -0.8790 h1        1 dim      0.0778936
     16 H8          6.1160  -19.5600    0.3500 h1        1 dim      0.0778936
@<TRIPOS>BOND
     1    1    2 1   
     2    1    5 2   
     3    1    7 1   
     4    2    3 2   
     5    2    8 1   
     6    3    4 1   
     7    3    9 1   
     8    4    5 1   
     9    4    6 1   
    10    5   10 1   
    11    6   11 1   
    12    6   12 1   
    13    6   13 1   
    14    7   14 1   
    15    7   15 1   
    16    7   16 1   
@<TRIPOS>SUBSTRUCTURE
     1 dim         1 TEMP              0 ****  ****    0 ROOT
