# Supplementary material for: Ion-combination specific effects driving the enzymatic activity of halophilic alcohol dehydrogenase 2 from Haloferax volcanii in aqueous ionic liquid solvent mixtures
Source: RSC Sustain. 2024 Jul 8;2(9):2559–80. doi: 10.1039/d3su00412k (PMC11353702; doi:10.1039/d3su00412k)
Supplement: SU-002-D3SU00412K-s003 [file SU-002-D3SU00412K-s003.zip › ILsource/sqm.in]

Run semi-empirical minimization
 &qmmm
    qm_theory='AM1', grms_tol=0.0002,
  tight_p_conv=1, scfconv=1.d-10,   qmcharge=1,
 /
  15     P       18.3610      -55.4530        0.4370 
   6     C       19.6790      -54.4110       -0.2860 
   6    C1       20.9360      -55.1690       -0.7470 
   6    C2       21.9730      -54.2670       -1.4250 
   6    C3       19.0390      -56.4680        1.7950 
   6    C4       19.8790      -57.6960        1.3480 
   6    C5       21.2230      -57.8070        2.0770 
   6    C6       22.1350      -58.8730        1.4620 
   6    C7       17.6550      -56.5110       -0.8770 
   6    C8       16.8640      -57.7490       -0.3850 
   6    C9       15.6490      -58.0700       -1.2640 
   6   C10       14.7610      -59.1590       -0.6570 
   6   C11       23.2070      -55.0670       -1.8580 
   6   C12       24.2820      -54.2290       -2.5540 
   6   C13       25.4980      -55.0590       -2.9660 
   6   C14       23.4950      -58.9890        2.1560 
   6   C15       24.4180      -60.0080        1.4860 
   6   C16       13.4990      -59.4460       -1.4750 
   6   C17       12.6020      -60.5010       -0.8280 
   6   C18       17.0440      -54.3460        1.0730 
   6   C19       15.7010      -55.0540        1.3170 
   6   C20       14.5110      -54.1250        1.5930 
   6   C21       13.2110      -54.9390        1.5370 
   6   C22       11.9050      -54.1400        1.5460 
   6   C23       10.7170      -55.0450        1.1970 
   6   C24        9.3630      -54.3460        1.0510 
   6   C25        8.3200      -55.2670        0.4080 
   6   C26        6.9420      -54.6350        0.1910 
   6   C27        6.0140      -55.5190       -0.6490 
   6   C28        4.6240      -54.9230       -0.8840 
   6   C29        3.7390      -55.8030       -1.7690 
   1     H       19.9420      -53.6470        0.4680 
   1    H1       19.2170      -53.8680       -1.1320 
   1    H2       20.6560      -55.9730       -1.4500 
   1    H3       21.4080      -55.6580        0.1200 
   1    H4       22.2750      -53.4600       -0.7330 
   1    H5       21.5190      -53.7750       -2.3050 
   1    H6       18.1900      -56.7690        2.4300 
   1    H7       19.6480      -55.7790        2.4080 
   1    H8       20.0770      -57.6650        0.2640 
   1    H9       19.2880      -58.6120        1.5120 
   1   H10       21.0510      -58.0250        3.1470 
   1   H11       21.7400      -56.8300        2.0420 
   1   H12       22.2960      -58.6320        0.3930 
   1   H13       21.6290      -59.8550        1.4810 
   1   H14       18.4770      -56.8070       -1.5470 
   1   H15       17.0050      -55.8430       -1.4730 
   1   H16       16.5110      -57.6060        0.6490 
   1   H17       17.5420      -58.6160       -0.3500 
   1   H18       15.9790      -58.3670       -2.2760 
   1   H19       15.0460      -57.1500       -1.3970 
   1   H20       14.4650      -58.8530        0.3650 
   1   H21       15.3440      -60.0930       -0.5380 
   1   H22       22.8920      -55.8840       -2.5340 
   1   H23       23.6520      -55.5580       -0.9700 
   1   H24       24.6000      -53.4120       -1.8800 
   1   H25       23.8420      -53.7420       -3.4430 
   1   H26       25.2130      -55.8610       -3.6680 
   1   H27       25.9710      -55.5340       -2.0900 
   1   H28       26.2610      -54.4380       -3.4610 
   1   H29       23.3410      -59.2620        3.2150 
   1   H30       23.9830      -57.9970        2.1630 
   1   H31       24.6130      -59.7360        0.4350 
   1   H32       23.9710      -61.0160        1.4920 
   1   H33       25.3890      -60.0690        2.0010 
   1   H34       13.7870      -59.7690       -2.4920 
   1   H35       12.9320      -58.5050       -1.6040 
   1   H36       11.6930      -60.6770       -1.4250 
   1   H37       12.2840      -60.1870        0.1820 
   1   H38       13.1270      -61.4650       -0.7270 
   1   H39       16.9240      -53.5460        0.3200 
   1   H40       17.4270      -53.8620        1.9900 
   1   H41       15.8000      -55.7780        2.1450 
   1   H42       15.4430      -55.6410        0.4220 
   1   H43       14.4810      -53.3300        0.8250 
   1   H44       14.6230      -53.6190        2.5690 
   1   H45       13.2000      -55.6740        2.3640 
   1   H46       13.2290      -55.5390        0.6060 
   1   H47       11.9670      -53.3220        0.8030 
   1   H48       11.7500      -53.6570        2.5280 
   1   H49       10.6360      -55.8520        1.9510 
   1   H50       10.9460      -55.5540        0.2400 
   1   H51        9.4820      -53.4420        0.4230 
   1   H52        9.0060      -53.9930        2.0360 
   1   H53        8.2080      -56.1840        1.0190 
   1   H54        8.7120      -55.6050       -0.5710 
   1   H55        7.0630      -53.6570       -0.3120 
   1   H56        6.4700      -54.4210        1.1690 
   1   H57        5.9080      -56.5080       -0.1630 
   1   H58        6.4940      -55.7120       -1.6280 
   1   H59        4.7320      -53.9240       -1.3450 
   1   H60        4.1280      -54.7590        0.0900 
   1   H61        3.5870      -56.7960       -1.3140 
   1   H62        4.1990      -55.9580       -2.7590 
   1   H63        2.7470      -55.3520       -1.9280 
