# Supplementary material for: Ion-combination specific effects driving the enzymatic activity of halophilic alcohol dehydrogenase 2 from Haloferax volcanii in aqueous ionic liquid solvent mixtures
Source: RSC Sustain. 2024 Jul 8;2(9):2559–80. doi: 10.1039/d3su00412k (PMC11353702; doi:10.1039/d3su00412k)
Supplement: SU-002-D3SU00412K-s003 [file SU-002-D3SU00412K-s003.zip › ILsource/met.pdb]

ATOM      1  S   met     1      38.249 -20.584   0.040  1.00  0.00
ATOM      2  O   met     1      39.464 -19.567  -0.691  1.00  0.00
ATOM      3  O1  met     1      37.384 -20.811  -1.136  1.00  0.00
ATOM      4  O2  met     1      39.017 -21.759   0.527  1.00  0.00
ATOM      5  O3  met     1      37.677 -19.733   1.116  1.00  0.00
ATOM      6  C   met     1      40.487 -19.202   0.221  1.00  0.00
ATOM      7  C1  met     1      41.352 -18.181  -0.500  1.00  0.00
ATOM      8  O4  met     1      42.476 -17.835   0.320  1.00  0.00
ATOM      9  C2  met     1      43.284 -16.868  -0.309  1.00  0.00
ATOM     10  H   met     1      41.097 -20.078   0.511  1.00  0.00
ATOM     11  H1  met     1      40.061 -18.759   1.140  1.00  0.00
ATOM     12  H2  met     1      40.756 -17.274  -0.729  1.00  0.00
ATOM     13  H3  met     1      41.705 -18.602  -1.464  1.00  0.00
ATOM     14  H4  met     1      43.668 -17.225  -1.289  1.00  0.00
ATOM     15  H5  met     1      44.138 -16.664   0.355  1.00  0.00
ATOM     16  H6  met     1      42.732 -15.921  -0.486  1.00  0.00
TER   
END   
