# Supplementary material for: Ion-combination specific effects driving the enzymatic activity of halophilic alcohol dehydrogenase 2 from Haloferax volcanii in aqueous ionic liquid solvent mixtures
Source: RSC Sustain. 2024 Jul 8;2(9):2559–80. doi: 10.1039/d3su00412k (PMC11353702; doi:10.1039/d3su00412k)
Supplement: SU-002-D3SU00412K-s003 [file SU-002-D3SU00412K-s003.zip › ILsource/ATOMTYPE.INF]

====================================================================================
-------------------------------ring property (I)------------------------------------

====================================================================================
-------------------------------ring property (II)------------------------------------

====================================================================================
-------------------------------ring property (III)-----------------------------------
atom[ 1] (P   ) is not in any ring (nr[1]=1)
atom[ 2] (C   ) is not in any ring (nr[2]=1)
atom[ 3] (C1  ) is not in any ring (nr[3]=1)
atom[ 4] (C2  ) is not in any ring (nr[4]=1)
atom[ 5] (C3  ) is not in any ring (nr[5]=1)
atom[ 6] (C4  ) is not in any ring (nr[6]=1)
atom[ 7] (C5  ) is not in any ring (nr[7]=1)
atom[ 8] (C6  ) is not in any ring (nr[8]=1)
atom[ 9] (C7  ) is not in any ring (nr[9]=1)
atom[10] (C8  ) is not in any ring (nr[10]=1)
atom[11] (C9  ) is not in any ring (nr[11]=1)
atom[12] (C10 ) is not in any ring (nr[12]=1)
atom[13] (C11 ) is not in any ring (nr[13]=1)
atom[14] (C12 ) is not in any ring (nr[14]=1)
atom[15] (C13 ) is not in any ring (nr[15]=1)
atom[16] (C14 ) is not in any ring (nr[16]=1)
atom[17] (C15 ) is not in any ring (nr[17]=1)
atom[18] (C16 ) is not in any ring (nr[18]=1)
atom[19] (C17 ) is not in any ring (nr[19]=1)
atom[20] (C18 ) is not in any ring (nr[20]=1)
atom[21] (C19 ) is not in any ring (nr[21]=1)
atom[22] (C20 ) is not in any ring (nr[22]=1)
atom[23] (C21 ) is not in any ring (nr[23]=1)
atom[24] (C22 ) is not in any ring (nr[24]=1)
atom[25] (C23 ) is not in any ring (nr[25]=1)
atom[26] (C24 ) is not in any ring (nr[26]=1)
atom[27] (C25 ) is not in any ring (nr[27]=1)
atom[28] (C26 ) is not in any ring (nr[28]=1)
atom[29] (C27 ) is not in any ring (nr[29]=1)
atom[30] (C28 ) is not in any ring (nr[30]=1)
atom[31] (C29 ) is not in any ring (nr[31]=1)
atom[32] (H   ) is not in any ring (nr[32]=1)
atom[33] (H1  ) is not in any ring (nr[33]=1)
atom[34] (H2  ) is not in any ring (nr[34]=1)
atom[35] (H3  ) is not in any ring (nr[35]=1)
atom[36] (H4  ) is not in any ring (nr[36]=1)
atom[37] (H5  ) is not in any ring (nr[37]=1)
atom[38] (H6  ) is not in any ring (nr[38]=1)
atom[39] (H7  ) is not in any ring (nr[39]=1)
atom[40] (H8  ) is not in any ring (nr[40]=1)
atom[41] (H9  ) is not in any ring (nr[41]=1)
atom[42] (H10 ) is not in any ring (nr[42]=1)
atom[43] (H11 ) is not in any ring (nr[43]=1)
atom[44] (H12 ) is not in any ring (nr[44]=1)
atom[45] (H13 ) is not in any ring (nr[45]=1)
atom[46] (H14 ) is not in any ring (nr[46]=1)
atom[47] (H15 ) is not in any ring (nr[47]=1)
atom[48] (H16 ) is not in any ring (nr[48]=1)
atom[49] (H17 ) is not in any ring (nr[49]=1)
atom[50] (H18 ) is not in any ring (nr[50]=1)
atom[51] (H19 ) is not in any ring (nr[51]=1)
atom[52] (H20 ) is not in any ring (nr[52]=1)
atom[53] (H21 ) is not in any ring (nr[53]=1)
atom[54] (H22 ) is not in any ring (nr[54]=1)
atom[55] (H23 ) is not in any ring (nr[55]=1)
atom[56] (H24 ) is not in any ring (nr[56]=1)
atom[57] (H25 ) is not in any ring (nr[57]=1)
atom[58] (H26 ) is not in any ring (nr[58]=1)
atom[59] (H27 ) is not in any ring (nr[59]=1)
atom[60] (H28 ) is not in any ring (nr[60]=1)
atom[61] (H29 ) is not in any ring (nr[61]=1)
atom[62] (H30 ) is not in any ring (nr[62]=1)
atom[63] (H31 ) is not in any ring (nr[63]=1)
atom[64] (H32 ) is not in any ring (nr[64]=1)
atom[65] (H33 ) is not in any ring (nr[65]=1)
atom[66] (H34 ) is not in any ring (nr[66]=1)
atom[67] (H35 ) is not in any ring (nr[67]=1)
atom[68] (H36 ) is not in any ring (nr[68]=1)
atom[69] (H37 ) is not in any ring (nr[69]=1)
atom[70] (H38 ) is not in any ring (nr[70]=1)
atom[71] (H39 ) is not in any ring (nr[71]=1)
atom[72] (H40 ) is not in any ring (nr[72]=1)
atom[73] (H41 ) is not in any ring (nr[73]=1)
atom[74] (H42 ) is not in any ring (nr[74]=1)
atom[75] (H43 ) is not in any ring (nr[75]=1)
atom[76] (H44 ) is not in any ring (nr[76]=1)
atom[77] (H45 ) is not in any ring (nr[77]=1)
atom[78] (H46 ) is not in any ring (nr[78]=1)
atom[79] (H47 ) is not in any ring (nr[79]=1)
atom[80] (H48 ) is not in any ring (nr[80]=1)
atom[81] (H49 ) is not in any ring (nr[81]=1)
atom[82] (H50 ) is not in any ring (nr[82]=1)
atom[83] (H51 ) is not in any ring (nr[83]=1)
atom[84] (H52 ) is not in any ring (nr[84]=1)
atom[85] (H53 ) is not in any ring (nr[85]=1)
atom[86] (H54 ) is not in any ring (nr[86]=1)
atom[87] (H55 ) is not in any ring (nr[87]=1)
atom[88] (H56 ) is not in any ring (nr[88]=1)
atom[89] (H57 ) is not in any ring (nr[89]=1)
atom[90] (H58 ) is not in any ring (nr[90]=1)
atom[91] (H59 ) is not in any ring (nr[91]=1)
atom[92] (H60 ) is not in any ring (nr[92]=1)
atom[93] (H61 ) is not in any ring (nr[93]=1)
atom[94] (H62 ) is not in any ring (nr[94]=1)
atom[95] (H63 ) is not in any ring (nr[95]=1)

====================================================================================
-------------------------------aromatic property------------------------------------

====================================================================================
-------------------------------electronic property----------------------------------
atom [ 1] (P   ) is not an electron-withdrew atom
atom [ 2] (C   ) is not an electron-withdrew atom
atom [ 3] (C1  ) is not an electron-withdrew atom
atom [ 4] (C2  ) is not an electron-withdrew atom
atom [ 5] (C3  ) is not an electron-withdrew atom
atom [ 6] (C4  ) is not an electron-withdrew atom
atom [ 7] (C5  ) is not an electron-withdrew atom
atom [ 8] (C6  ) is not an electron-withdrew atom
atom [ 9] (C7  ) is not an electron-withdrew atom
atom [10] (C8  ) is not an electron-withdrew atom
atom [11] (C9  ) is not an electron-withdrew atom
atom [12] (C10 ) is not an electron-withdrew atom
atom [13] (C11 ) is not an electron-withdrew atom
atom [14] (C12 ) is not an electron-withdrew atom
atom [15] (C13 ) is not an electron-withdrew atom
atom [16] (C14 ) is not an electron-withdrew atom
atom [17] (C15 ) is not an electron-withdrew atom
atom [18] (C16 ) is not an electron-withdrew atom
atom [19] (C17 ) is not an electron-withdrew atom
atom [20] (C18 ) is not an electron-withdrew atom
atom [21] (C19 ) is not an electron-withdrew atom
atom [22] (C20 ) is not an electron-withdrew atom
atom [23] (C21 ) is not an electron-withdrew atom
atom [24] (C22 ) is not an electron-withdrew atom
atom [25] (C23 ) is not an electron-withdrew atom
atom [26] (C24 ) is not an electron-withdrew atom
atom [27] (C25 ) is not an electron-withdrew atom
atom [28] (C26 ) is not an electron-withdrew atom
atom [29] (C27 ) is not an electron-withdrew atom
atom [30] (C28 ) is not an electron-withdrew atom
atom [31] (C29 ) is not an electron-withdrew atom
atom [32] (H   ) is not an electron-withdrew atom
atom [33] (H1  ) is not an electron-withdrew atom
atom [34] (H2  ) is not an electron-withdrew atom
atom [35] (H3  ) is not an electron-withdrew atom
atom [36] (H4  ) is not an electron-withdrew atom
atom [37] (H5  ) is not an electron-withdrew atom
atom [38] (H6  ) is not an electron-withdrew atom
atom [39] (H7  ) is not an electron-withdrew atom
atom [40] (H8  ) is not an electron-withdrew atom
atom [41] (H9  ) is not an electron-withdrew atom
atom [42] (H10 ) is not an electron-withdrew atom
atom [43] (H11 ) is not an electron-withdrew atom
atom [44] (H12 ) is not an electron-withdrew atom
atom [45] (H13 ) is not an electron-withdrew atom
atom [46] (H14 ) is not an electron-withdrew atom
atom [47] (H15 ) is not an electron-withdrew atom
atom [48] (H16 ) is not an electron-withdrew atom
atom [49] (H17 ) is not an electron-withdrew atom
atom [50] (H18 ) is not an electron-withdrew atom
atom [51] (H19 ) is not an electron-withdrew atom
atom [52] (H20 ) is not an electron-withdrew atom
atom [53] (H21 ) is not an electron-withdrew atom
atom [54] (H22 ) is not an electron-withdrew atom
atom [55] (H23 ) is not an electron-withdrew atom
atom [56] (H24 ) is not an electron-withdrew atom
atom [57] (H25 ) is not an electron-withdrew atom
atom [58] (H26 ) is not an electron-withdrew atom
atom [59] (H27 ) is not an electron-withdrew atom
atom [60] (H28 ) is not an electron-withdrew atom
atom [61] (H29 ) is not an electron-withdrew atom
atom [62] (H30 ) is not an electron-withdrew atom
atom [63] (H31 ) is not an electron-withdrew atom
atom [64] (H32 ) is not an electron-withdrew atom
atom [65] (H33 ) is not an electron-withdrew atom
atom [66] (H34 ) is not an electron-withdrew atom
atom [67] (H35 ) is not an electron-withdrew atom
atom [68] (H36 ) is not an electron-withdrew atom
atom [69] (H37 ) is not an electron-withdrew atom
atom [70] (H38 ) is not an electron-withdrew atom
atom [71] (H39 ) is not an electron-withdrew atom
atom [72] (H40 ) is not an electron-withdrew atom
atom [73] (H41 ) is not an electron-withdrew atom
atom [74] (H42 ) is not an electron-withdrew atom
atom [75] (H43 ) is not an electron-withdrew atom
atom [76] (H44 ) is not an electron-withdrew atom
atom [77] (H45 ) is not an electron-withdrew atom
atom [78] (H46 ) is not an electron-withdrew atom
atom [79] (H47 ) is not an electron-withdrew atom
atom [80] (H48 ) is not an electron-withdrew atom
atom [81] (H49 ) is not an electron-withdrew atom
atom [82] (H50 ) is not an electron-withdrew atom
atom [83] (H51 ) is not an electron-withdrew atom
atom [84] (H52 ) is not an electron-withdrew atom
atom [85] (H53 ) is not an electron-withdrew atom
atom [86] (H54 ) is not an electron-withdrew atom
atom [87] (H55 ) is not an electron-withdrew atom
atom [88] (H56 ) is not an electron-withdrew atom
atom [89] (H57 ) is not an electron-withdrew atom
atom [90] (H58 ) is not an electron-withdrew atom
atom [91] (H59 ) is not an electron-withdrew atom
atom [92] (H60 ) is not an electron-withdrew atom
atom [93] (H61 ) is not an electron-withdrew atom
atom [94] (H62 ) is not an electron-withdrew atom
atom [95] (H63 ) is not an electron-withdrew atom

====================================================================================
--------------------------------connectivity property-------------------------------
atom[ 1] (P   )     2     C
atom[ 1] (P   )     5    C3
atom[ 1] (P   )     9    C7
atom[ 1] (P   )    20   C18
atom[ 2] (C   )     1     P
atom[ 2] (C   )     3    C1
atom[ 2] (C   )    32     H
atom[ 2] (C   )    33    H1
atom[ 3] (C1  )     2     C
atom[ 3] (C1  )     4    C2
atom[ 3] (C1  )    34    H2
atom[ 3] (C1  )    35    H3
atom[ 4] (C2  )     3    C1
atom[ 4] (C2  )    13   C11
atom[ 4] (C2  )    36    H4
atom[ 4] (C2  )    37    H5
atom[ 5] (C3  )     1     P
atom[ 5] (C3  )     6    C4
atom[ 5] (C3  )    38    H6
atom[ 5] (C3  )    39    H7
atom[ 6] (C4  )     5    C3
atom[ 6] (C4  )     7    C5
atom[ 6] (C4  )    40    H8
atom[ 6] (C4  )    41    H9
atom[ 7] (C5  )     6    C4
atom[ 7] (C5  )     8    C6
atom[ 7] (C5  )    42   H10
atom[ 7] (C5  )    43   H11
atom[ 8] (C6  )     7    C5
atom[ 8] (C6  )    16   C14
atom[ 8] (C6  )    44   H12
atom[ 8] (C6  )    45   H13
atom[ 9] (C7  )     1     P
atom[ 9] (C7  )    10    C8
atom[ 9] (C7  )    46   H14
atom[ 9] (C7  )    47   H15
atom[10] (C8  )     9    C7
atom[10] (C8  )    11    C9
atom[10] (C8  )    48   H16
atom[10] (C8  )    49   H17
atom[11] (C9  )    10    C8
atom[11] (C9  )    12   C10
atom[11] (C9  )    50   H18
atom[11] (C9  )    51   H19
atom[12] (C10 )    11    C9
atom[12] (C10 )    18   C16
atom[12] (C10 )    52   H20
atom[12] (C10 )    53   H21
atom[13] (C11 )     4    C2
atom[13] (C11 )    14   C12
atom[13] (C11 )    54   H22
atom[13] (C11 )    55   H23
atom[14] (C12 )    13   C11
atom[14] (C12 )    15   C13
atom[14] (C12 )    56   H24
atom[14] (C12 )    57   H25
atom[15] (C13 )    14   C12
atom[15] (C13 )    58   H26
atom[15] (C13 )    59   H27
atom[15] (C13 )    60   H28
atom[16] (C14 )     8    C6
atom[16] (C14 )    17   C15
atom[16] (C14 )    61   H29
atom[16] (C14 )    62   H30
atom[17] (C15 )    16   C14
atom[17] (C15 )    63   H31
atom[17] (C15 )    64   H32
atom[17] (C15 )    65   H33
atom[18] (C16 )    12   C10
atom[18] (C16 )    19   C17
atom[18] (C16 )    66   H34
atom[18] (C16 )    67   H35
atom[19] (C17 )    18   C16
atom[19] (C17 )    68   H36
atom[19] (C17 )    69   H37
atom[19] (C17 )    70   H38
atom[20] (C18 )     1     P
atom[20] (C18 )    21   C19
atom[20] (C18 )    71   H39
atom[20] (C18 )    72   H40
atom[21] (C19 )    20   C18
atom[21] (C19 )    22   C20
atom[21] (C19 )    73   H41
atom[21] (C19 )    74   H42
atom[22] (C20 )    21   C19
atom[22] (C20 )    23   C21
atom[22] (C20 )    75   H43
atom[22] (C20 )    76   H44
atom[23] (C21 )    22   C20
atom[23] (C21 )    24   C22
atom[23] (C21 )    77   H45
atom[23] (C21 )    78   H46
atom[24] (C22 )    23   C21
atom[24] (C22 )    25   C23
atom[24] (C22 )    79   H47
atom[24] (C22 )    80   H48
atom[25] (C23 )    24   C22
atom[25] (C23 )    26   C24
atom[25] (C23 )    81   H49
atom[25] (C23 )    82   H50
atom[26] (C24 )    25   C23
atom[26] (C24 )    27   C25
atom[26] (C24 )    83   H51
atom[26] (C24 )    84   H52
atom[27] (C25 )    26   C24
atom[27] (C25 )    28   C26
atom[27] (C25 )    85   H53
atom[27] (C25 )    86   H54
atom[28] (C26 )    27   C25
atom[28] (C26 )    29   C27
atom[28] (C26 )    87   H55
atom[28] (C26 )    88   H56
atom[29] (C27 )    28   C26
atom[29] (C27 )    30   C28
atom[29] (C27 )    89   H57
atom[29] (C27 )    90   H58
atom[30] (C28 )    29   C27
atom[30] (C28 )    31   C29
atom[30] (C28 )    91   H59
atom[30] (C28 )    92   H60
atom[31] (C29 )    30   C28
atom[31] (C29 )    93   H61
atom[31] (C29 )    94   H62
atom[31] (C29 )    95   H63
atom[32] (H   )     2     C
atom[33] (H1  )     2     C
atom[34] (H2  )     3    C1
atom[35] (H3  )     3    C1
atom[36] (H4  )     4    C2
atom[37] (H5  )     4    C2
atom[38] (H6  )     5    C3
atom[39] (H7  )     5    C3
atom[40] (H8  )     6    C4
atom[41] (H9  )     6    C4
atom[42] (H10 )     7    C5
atom[43] (H11 )     7    C5
atom[44] (H12 )     8    C6
atom[45] (H13 )     8    C6
atom[46] (H14 )     9    C7
atom[47] (H15 )     9    C7
atom[48] (H16 )    10    C8
atom[49] (H17 )    10    C8
atom[50] (H18 )    11    C9
atom[51] (H19 )    11    C9
atom[52] (H20 )    12   C10
atom[53] (H21 )    12   C10
atom[54] (H22 )    13   C11
atom[55] (H23 )    13   C11
atom[56] (H24 )    14   C12
atom[57] (H25 )    14   C12
atom[58] (H26 )    15   C13
atom[59] (H27 )    15   C13
atom[60] (H28 )    15   C13
atom[61] (H29 )    16   C14
atom[62] (H30 )    16   C14
atom[63] (H31 )    17   C15
atom[64] (H32 )    17   C15
atom[65] (H33 )    17   C15
atom[66] (H34 )    18   C16
atom[67] (H35 )    18   C16
atom[68] (H36 )    19   C17
atom[69] (H37 )    19   C17
atom[70] (H38 )    19   C17
atom[71] (H39 )    20   C18
atom[72] (H40 )    20   C18
atom[73] (H41 )    21   C19
atom[74] (H42 )    21   C19
atom[75] (H43 )    22   C20
atom[76] (H44 )    22   C20
atom[77] (H45 )    23   C21
atom[78] (H46 )    23   C21
atom[79] (H47 )    24   C22
atom[80] (H48 )    24   C22
atom[81] (H49 )    25   C23
atom[82] (H50 )    25   C23
atom[83] (H51 )    26   C24
atom[84] (H52 )    26   C24
atom[85] (H53 )    27   C25
atom[86] (H54 )    27   C25
atom[87] (H55 )    28   C26
atom[88] (H56 )    28   C26
atom[89] (H57 )    29   C27
atom[90] (H58 )    29   C27
atom[91] (H59 )    30   C28
atom[92] (H60 )    30   C28
atom[93] (H61 )    31   C29
atom[94] (H62 )    31   C29
atom[95] (H63 )    31   C29
----------------------------------------END-----------------------------------------
