# Supplementary material for: Ion-combination specific effects driving the enzymatic activity of halophilic alcohol dehydrogenase 2 from Haloferax volcanii in aqueous ionic liquid solvent mixtures
Source: RSC Sustain. 2024 Jul 8;2(9):2559–80. doi: 10.1039/d3su00412k (PMC11353702; doi:10.1039/d3su00412k)
Supplement: SU-002-D3SU00412K-s003 [file SU-002-D3SU00412K-s003.zip › ILsource/pgg.pdb]

ATOM      1  P   pgg     1      18.361 -55.453   0.437  1.00  0.00
ATOM      2  C   pgg     1      19.679 -54.411  -0.286  1.00  0.00
ATOM      3  C1  pgg     1      20.936 -55.169  -0.747  1.00  0.00
ATOM      4  C2  pgg     1      21.973 -54.267  -1.425  1.00  0.00
ATOM      5  C3  pgg     1      19.039 -56.468   1.795  1.00  0.00
ATOM      6  C4  pgg     1      19.879 -57.696   1.348  1.00  0.00
ATOM      7  C5  pgg     1      21.223 -57.807   2.077  1.00  0.00
ATOM      8  C6  pgg     1      22.135 -58.873   1.462  1.00  0.00
ATOM      9  C7  pgg     1      17.655 -56.511  -0.877  1.00  0.00
ATOM     10  C8  pgg     1      16.864 -57.749  -0.385  1.00  0.00
ATOM     11  C9  pgg     1      15.649 -58.070  -1.264  1.00  0.00
ATOM     12  C10 pgg     1      14.761 -59.159  -0.657  1.00  0.00
ATOM     13  C11 pgg     1      23.207 -55.067  -1.858  1.00  0.00
ATOM     14  C12 pgg     1      24.282 -54.229  -2.554  1.00  0.00
ATOM     15  C13 pgg     1      25.498 -55.059  -2.966  1.00  0.00
ATOM     16  C14 pgg     1      23.495 -58.989   2.156  1.00  0.00
ATOM     17  C15 pgg     1      24.418 -60.008   1.486  1.00  0.00
ATOM     18  C16 pgg     1      13.499 -59.446  -1.475  1.00  0.00
ATOM     19  C17 pgg     1      12.602 -60.501  -0.828  1.00  0.00
ATOM     20  C18 pgg     1      17.044 -54.346   1.073  1.00  0.00
ATOM     21  C19 pgg     1      15.701 -55.054   1.317  1.00  0.00
ATOM     22  C20 pgg     1      14.511 -54.125   1.593  1.00  0.00
ATOM     23  C21 pgg     1      13.211 -54.939   1.537  1.00  0.00
ATOM     24  C22 pgg     1      11.905 -54.140   1.546  1.00  0.00
ATOM     25  C23 pgg     1      10.717 -55.045   1.197  1.00  0.00
ATOM     26  C24 pgg     1       9.363 -54.346   1.051  1.00  0.00
ATOM     27  C25 pgg     1       8.320 -55.267   0.408  1.00  0.00
ATOM     28  C26 pgg     1       6.942 -54.635   0.191  1.00  0.00
ATOM     29  C27 pgg     1       6.014 -55.519  -0.649  1.00  0.00
ATOM     30  C28 pgg     1       4.624 -54.923  -0.884  1.00  0.00
ATOM     31  C29 pgg     1       3.739 -55.803  -1.769  1.00  0.00
ATOM     32  H   pgg     1      19.942 -53.647   0.468  1.00  0.00
ATOM     33  H1  pgg     1      19.217 -53.868  -1.132  1.00  0.00
ATOM     34  H2  pgg     1      20.656 -55.973  -1.450  1.00  0.00
ATOM     35  H3  pgg     1      21.408 -55.658   0.120  1.00  0.00
ATOM     36  H4  pgg     1      22.275 -53.460  -0.733  1.00  0.00
ATOM     37  H5  pgg     1      21.519 -53.775  -2.305  1.00  0.00
ATOM     38  H6  pgg     1      18.190 -56.769   2.430  1.00  0.00
ATOM     39  H7  pgg     1      19.648 -55.779   2.408  1.00  0.00
ATOM     40  H8  pgg     1      20.077 -57.665   0.264  1.00  0.00
ATOM     41  H9  pgg     1      19.288 -58.612   1.512  1.00  0.00
ATOM     42  H10 pgg     1      21.051 -58.025   3.147  1.00  0.00
ATOM     43  H11 pgg     1      21.740 -56.830   2.042  1.00  0.00
ATOM     44  H12 pgg     1      22.296 -58.632   0.393  1.00  0.00
ATOM     45  H13 pgg     1      21.629 -59.855   1.481  1.00  0.00
ATOM     46  H14 pgg     1      18.477 -56.807  -1.547  1.00  0.00
ATOM     47  H15 pgg     1      17.005 -55.843  -1.473  1.00  0.00
ATOM     48  H16 pgg     1      16.511 -57.606   0.649  1.00  0.00
ATOM     49  H17 pgg     1      17.542 -58.616  -0.350  1.00  0.00
ATOM     50  H18 pgg     1      15.979 -58.367  -2.276  1.00  0.00
ATOM     51  H19 pgg     1      15.046 -57.150  -1.397  1.00  0.00
ATOM     52  H20 pgg     1      14.465 -58.853   0.365  1.00  0.00
ATOM     53  H21 pgg     1      15.344 -60.093  -0.538  1.00  0.00
ATOM     54  H22 pgg     1      22.892 -55.884  -2.534  1.00  0.00
ATOM     55  H23 pgg     1      23.652 -55.558  -0.970  1.00  0.00
ATOM     56  H24 pgg     1      24.600 -53.412  -1.880  1.00  0.00
ATOM     57  H25 pgg     1      23.842 -53.742  -3.443  1.00  0.00
ATOM     58  H26 pgg     1      25.213 -55.861  -3.668  1.00  0.00
ATOM     59  H27 pgg     1      25.971 -55.534  -2.090  1.00  0.00
ATOM     60  H28 pgg     1      26.261 -54.438  -3.461  1.00  0.00
ATOM     61  H29 pgg     1      23.341 -59.262   3.215  1.00  0.00
ATOM     62  H30 pgg     1      23.983 -57.997   2.163  1.00  0.00
ATOM     63  H31 pgg     1      24.613 -59.736   0.435  1.00  0.00
ATOM     64  H32 pgg     1      23.971 -61.016   1.492  1.00  0.00
ATOM     65  H33 pgg     1      25.389 -60.069   2.001  1.00  0.00
ATOM     66  H34 pgg     1      13.787 -59.769  -2.492  1.00  0.00
ATOM     67  H35 pgg     1      12.932 -58.505  -1.604  1.00  0.00
ATOM     68  H36 pgg     1      11.693 -60.677  -1.425  1.00  0.00
ATOM     69  H37 pgg     1      12.284 -60.187   0.182  1.00  0.00
ATOM     70  H38 pgg     1      13.127 -61.465  -0.727  1.00  0.00
ATOM     71  H39 pgg     1      16.924 -53.546   0.320  1.00  0.00
ATOM     72  H40 pgg     1      17.427 -53.862   1.990  1.00  0.00
ATOM     73  H41 pgg     1      15.800 -55.778   2.145  1.00  0.00
ATOM     74  H42 pgg     1      15.443 -55.641   0.422  1.00  0.00
ATOM     75  H43 pgg     1      14.481 -53.330   0.825  1.00  0.00
ATOM     76  H44 pgg     1      14.623 -53.619   2.569  1.00  0.00
ATOM     77  H45 pgg     1      13.200 -55.674   2.364  1.00  0.00
ATOM     78  H46 pgg     1      13.229 -55.539   0.606  1.00  0.00
ATOM     79  H47 pgg     1      11.967 -53.322   0.803  1.00  0.00
ATOM     80  H48 pgg     1      11.750 -53.657   2.528  1.00  0.00
ATOM     81  H49 pgg     1      10.636 -55.852   1.951  1.00  0.00
ATOM     82  H50 pgg     1      10.946 -55.554   0.240  1.00  0.00
ATOM     83  H51 pgg     1       9.482 -53.442   0.423  1.00  0.00
ATOM     84  H52 pgg     1       9.006 -53.993   2.036  1.00  0.00
ATOM     85  H53 pgg     1       8.208 -56.184   1.019  1.00  0.00
ATOM     86  H54 pgg     1       8.712 -55.605  -0.571  1.00  0.00
ATOM     87  H55 pgg     1       7.063 -53.657  -0.312  1.00  0.00
ATOM     88  H56 pgg     1       6.470 -54.421   1.169  1.00  0.00
ATOM     89  H57 pgg     1       5.908 -56.508  -0.163  1.00  0.00
ATOM     90  H58 pgg     1       6.494 -55.712  -1.628  1.00  0.00
ATOM     91  H59 pgg     1       4.732 -53.924  -1.345  1.00  0.00
ATOM     92  H60 pgg     1       4.128 -54.759   0.090  1.00  0.00
ATOM     93  H61 pgg     1       3.587 -56.796  -1.314  1.00  0.00
ATOM     94  H62 pgg     1       4.199 -55.958  -2.759  1.00  0.00
ATOM     95  H63 pgg     1       2.747 -55.352  -1.928  1.00  0.00
TER   
END   
