# Supplementary material for: Ion-combination specific effects driving the enzymatic activity of halophilic alcohol dehydrogenase 2 from Haloferax volcanii in aqueous ionic liquid solvent mixtures
Source: RSC Sustain. 2024 Jul 8;2(9):2559–80. doi: 10.1039/d3su00412k (PMC11353702; doi:10.1039/d3su00412k)
Supplement: SU-002-D3SU00412K-s003 [file SU-002-D3SU00412K-s003.zip › ILsource/cho.mol2]

@<TRIPOS>MOLECULE
cho
   21    20     1     0     0
SMALL
bcc


@<TRIPOS>ATOM
      1 N          28.8300   -4.6330   -0.2060 n4        1 cho     -0.596800
      2 C          30.2880   -4.1990   -0.1090 c3        1 cho      0.057800
      3 C1         28.2580   -4.8840    1.1750 c3        1 cho      0.088433
      4 C2         28.7030   -5.8940   -1.0390 c3        1 cho      0.088433
      5 C3         28.0360   -3.5260   -0.8720 c3        1 cho      0.088433
      6 C4         31.2900   -5.1720    0.5520 c3        1 cho      0.122400
      7 O          32.6040   -4.6350    0.4230 oh        1 cho     -0.558800
      8 H          30.3180   -3.2480    0.4330 hx        1 cho      0.107700
      9 H1         30.6130   -4.0120   -1.1380 hx        1 cho      0.107700
     10 H2         28.7440   -5.7050    1.7100 hx        1 cho      0.103367
     11 H3         27.1950   -5.1300    1.0890 hx        1 cho      0.103367
     12 H4         28.3460   -3.9820    1.7890 hx        1 cho      0.103367
     13 H5         29.1230   -5.7240   -2.0350 hx        1 cho      0.103367
     14 H6         27.6440   -6.1410   -1.1580 hx        1 cho      0.103367
     15 H7         29.1990   -6.7710   -0.6110 hx        1 cho      0.103367
     16 H8         26.9780   -3.7930   -0.9640 hx        1 cho      0.103367
     17 H9         28.4190   -3.3240   -1.8770 hx        1 cho      0.103367
     18 H10        28.0970   -2.5980   -0.2960 hx        1 cho      0.103367
     19 H11        31.2650   -6.1430    0.0490 h1        1 cho      0.070700
     20 H12        31.0580   -5.3140    1.6110 h1        1 cho      0.070700
     21 H13        32.7940   -4.0370    1.1720 ho        1 cho      0.425000
@<TRIPOS>BOND
     1    1    2 1   
     2    1    3 1   
     3    1    4 1   
     4    1    5 1   
     5    2    6 1   
     6    2    8 1   
     7    2    9 1   
     8    3   10 1   
     9    3   11 1   
    10    3   12 1   
    11    4   13 1   
    12    4   14 1   
    13    4   15 1   
    14    5   16 1   
    15    5   17 1   
    16    5   18 1   
    17    6    7 1   
    18    6   19 1   
    19    6   20 1   
    20    7   21 1   
@<TRIPOS>SUBSTRUCTURE
     1 cho         1 TEMP              0 ****  ****    0 ROOT
