# Supplementary material for: Ion-combination specific effects driving the enzymatic activity of halophilic alcohol dehydrogenase 2 from Haloferax volcanii in aqueous ionic liquid solvent mixtures
Source: RSC Sustain. 2024 Jul 8;2(9):2559–80. doi: 10.1039/d3su00412k (PMC11353702; doi:10.1039/d3su00412k)
Supplement: SU-002-D3SU00412K-s003 [file SU-002-D3SU00412K-s003.zip › ILsource/som.pdb]

ATOM      1  S   som     1       0.985  -0.051   0.033  1.00  0.00
ATOM      2  O   som     1       0.474   1.035   1.139  1.00  0.00
ATOM      3  O1  som     1       0.402   0.434  -1.213  1.00  0.00
ATOM      4  O2  som     1       0.434  -1.317   0.512  1.00  0.00
ATOM      5  O3  som     1       2.440   0.042   0.104  1.00  0.00
ATOM      6  C   som     1       0.881   0.834   2.473  1.00  0.00
ATOM      7  H   som     1       0.463   1.637   3.087  1.00  0.00
ATOM      8  H1  som     1       1.971   0.872   2.560  1.00  0.00
ATOM      9  H2  som     1       0.508  -0.119   2.858  1.00  0.00
TER   
END   
