# Supplementary material for: Ion-combination specific effects driving the enzymatic activity of halophilic alcohol dehydrogenase 2 from Haloferax volcanii in aqueous ionic liquid solvent mixtures
Source: RSC Sustain. 2024 Jul 8;2(9):2559–80. doi: 10.1039/d3su00412k (PMC11353702; doi:10.1039/d3su00412k)
Supplement: SU-002-D3SU00412K-s003 [file SU-002-D3SU00412K-s003.zip › ILsource/paa.mol2]

@<TRIPOS>MOLECULE
paa
   50    49     1     0     0
SMALL
bcc


@<TRIPOS>ATOM
      1 P          29.0260  -37.3680   -0.2610 p5        1 paa      1.461420
      2 C          30.3420  -36.6370   -1.2960 c3        1 paa     -0.5030397
      3 C1         31.3610  -35.7330   -0.5860 c3        1 paa     -0.0573597
      4 C2         32.3920  -35.1780   -1.5790 c3        1 paa     -0.0675603
      5 C3         29.7570  -38.3880    1.0600 c3        1 paa     -0.5030397
      6 C4         30.5900  -39.5870    0.5770 c3        1 paa     -0.0573597
      7 C5         31.1310  -40.4060    1.7560 c3        1 paa     -0.0675603
      8 C6         31.9310  -41.6280    1.3050 c3        1 paa     -0.09009
      9 C7         28.0150  -38.4050   -1.3760 c3        1 paa     -0.5030397
     10 C8         26.9370  -39.2900   -0.7330 c3        1 paa     -0.0573597
     11 C9         26.2130  -40.1470   -1.7800 c3        1 paa     -0.0675603
     12 C10        25.1350  -41.0340   -1.1580 c3        1 paa     -0.09009
     13 C11        28.0470  -36.0130    0.4800 c3        1 paa     -0.510840
     14 C12        27.0760  -36.3880    1.6140 c3        1 paa     -0.047160
     15 C13        26.3440  -35.1550    2.1460 c3        1 paa     -0.089190
     16 C14        33.4100  -34.2470   -0.9220 c3        1 paa     -0.090090
     17 H          29.8310  -36.0800   -2.1030 hc        1 paa      0.1309797
     18 H1         30.8580  -37.4820   -1.7880 hc        1 paa      0.1309797
     19 H2         31.8820  -36.2960    0.2090 hc        1 paa      0.0454797
     20 H3         30.8480  -34.8880   -0.0920 hc        1 paa      0.0454797
     21 H4         31.8620  -34.6410   -2.3860 hc        1 paa      0.0454797
     22 H5         32.9140  -36.0230   -2.0650 hc        1 paa      0.0454797
     23 H6         28.9250  -38.7340    1.6980 hc        1 paa      0.1309797
     24 H7         30.3700  -37.7160    1.6880 hc        1 paa      0.1309797
     25 H8         31.4330  -39.2410   -0.0450 hc        1 paa      0.0454797
     26 H9         29.9710  -40.2420   -0.0620 hc        1 paa      0.0454797
     27 H10        30.2840  -40.7270    2.3890 hc        1 paa      0.0454797
     28 H11        31.7620  -39.7570    2.3910 hc        1 paa      0.0454797
     29 H12        32.8060  -41.3370    0.7020 hc        1 paa      0.0384264
     30 H13        31.3120  -42.3060    0.6940 hc        1 paa      0.0384264
     31 H14        32.2980  -42.2010    2.1700 hc        1 paa      0.0384264
     32 H15        28.7330  -39.0310   -1.9370 hc        1 paa      0.1164264
     33 H16        27.5660  -37.7190   -2.1170 hc        1 paa      0.1164264
     34 H17        26.1970  -38.6680   -0.2050 hc        1 paa      0.0404264
     35 H18        27.3920  -39.9520    0.0240 hc        1 paa      0.0404264
     36 H19        26.9530  -40.7720   -2.3110 hc        1 paa      0.0404264
     37 H20        25.7620  -39.4860   -2.5400 hc        1 paa      0.0404264
     38 H21        24.6380  -41.6450   -1.9260 hc        1 paa      0.0384264
     39 H22        24.3620  -40.4310   -0.6570 hc        1 paa      0.0384264
     40 H23        25.5650  -41.7220   -0.4120 hc        1 paa      0.0384264
     41 H24        27.5060  -35.5250   -0.3510 hc        1 paa      0.11936
     42 H25        28.7790  -35.2700    0.8470 hc        1 paa      0.119360
     43 H26        27.6300  -36.8700    2.4360 hc        1 paa      0.038160
     44 H27        26.3400  -37.1260    1.2550 hc        1 paa      0.038160
     45 H28        25.6530  -35.4370    2.9550 hc        1 paa      0.045360
     46 H29        25.7540  -34.6650    1.3560 hc        1 paa      0.045360
     47 H30        27.0520  -34.4130    2.5510 hc        1 paa      0.045360
     48 H31        33.9780  -34.7620   -0.1310 hc        1 paa      0.0384264
     49 H32        32.9210  -33.3700   -0.4670 hc        1 paa      0.0384264
     50 H33        34.1360  -33.8760   -1.6630 hc        1 paa      0.0384264
@<TRIPOS>BOND
     1    1    2 1   
     2    1    5 1   
     3    1    9 1   
     4    1   13 1   
     5    2    3 1   
     6    2   17 1   
     7    2   18 1   
     8    3    4 1   
     9    3   19 1   
    10    3   20 1   
    11    4   16 1   
    12    4   21 1   
    13    4   22 1   
    14    5    6 1   
    15    5   23 1   
    16    5   24 1   
    17    6    7 1   
    18    6   25 1   
    19    6   26 1   
    20    7    8 1   
    21    7   27 1   
    22    7   28 1   
    23    8   29 1   
    24    8   30 1   
    25    8   31 1   
    26    9   10 1   
    27    9   32 1   
    28    9   33 1   
    29   10   11 1   
    30   10   34 1   
    31   10   35 1   
    32   11   12 1   
    33   11   36 1   
    34   11   37 1   
    35   12   38 1   
    36   12   39 1   
    37   12   40 1   
    38   13   14 1   
    39   13   41 1   
    40   13   42 1   
    41   14   15 1   
    42   14   43 1   
    43   14   44 1   
    44   15   45 1   
    45   15   46 1   
    46   15   47 1   
    47   16   48 1   
    48   16   49 1   
    49   16   50 1   
@<TRIPOS>SUBSTRUCTURE
     1 paa         1 TEMP              0 ****  ****    0 ROOT
