# Supplementary material for: Ion-combination specific effects driving the enzymatic activity of halophilic alcohol dehydrogenase 2 from Haloferax volcanii in aqueous ionic liquid solvent mixtures
Source: RSC Sustain. 2024 Jul 8;2(9):2559–80. doi: 10.1039/d3su00412k (PMC11353702; doi:10.1039/d3su00412k)
Supplement: SU-002-D3SU00412K-s003 [file SU-002-D3SU00412K-s003.zip › ILsource/dim.pdb]

ATOM      1  N   dim     1       6.973 -21.450   0.035  1.00  0.00
ATOM      2  C   dim     1       6.947 -22.820  -0.160  1.00  0.00
ATOM      3  C1  dim     1       8.244 -23.252  -0.162  1.00  0.00
ATOM      4  N1  dim     1       9.043 -22.138   0.031  1.00  0.00
ATOM      5  C2  dim     1       8.253 -21.058   0.147  1.00  0.00
ATOM      6  C3  dim     1      10.510 -22.136   0.087  1.00  0.00
ATOM      7  C4  dim     1       5.795 -20.577   0.098  1.00  0.00
ATOM      8  H   dim     1       6.017 -23.365  -0.282  1.00  0.00
ATOM      9  H1  dim     1       8.664 -24.246  -0.282  1.00  0.00
ATOM     10  H2  dim     1       8.591 -20.039   0.307  1.00  0.00
ATOM     11  H3  dim     1      10.915 -22.452  -0.885  1.00  0.00
ATOM     12  H4  dim     1      10.844 -22.824   0.875  1.00  0.00
ATOM     13  H5  dim     1      10.856 -21.121   0.317  1.00  0.00
ATOM     14  H6  dim     1       5.110 -20.945   0.873  1.00  0.00
ATOM     15  H7  dim     1       5.290 -20.573  -0.879  1.00  0.00
ATOM     16  H8  dim     1       6.116 -19.560   0.350  1.00  0.00
TER   
END   
