# Supplementary material for: Ion-combination specific effects driving the enzymatic activity of halophilic alcohol dehydrogenase 2 from Haloferax volcanii in aqueous ionic liquid solvent mixtures
Source: RSC Sustain. 2024 Jul 8;2(9):2559–80. doi: 10.1039/d3su00412k (PMC11353702; doi:10.1039/d3su00412k)
Supplement: SU-002-D3SU00412K-s003 [file SU-002-D3SU00412K-s003.zip › ILsource/ANTECHAMBER_BOND_TYPE.AC0]

CHARGE      1.00 ( 1 )
Formula: H64 C30 P1 
ATOM      1  P   pgg     1      18.361 -55.453   0.437  0.000000         P
ATOM      2  C   pgg     1      19.679 -54.411  -0.286  0.000000         C
ATOM      3  C1  pgg     1      20.936 -55.169  -0.747  0.000000        C1
ATOM      4  C2  pgg     1      21.973 -54.267  -1.425  0.000000        C2
ATOM      5  C3  pgg     1      19.039 -56.468   1.795  0.000000        C3
ATOM      6  C4  pgg     1      19.879 -57.696   1.348  0.000000        C4
ATOM      7  C5  pgg     1      21.223 -57.807   2.077  0.000000        C5
ATOM      8  C6  pgg     1      22.135 -58.873   1.462  0.000000        C6
ATOM      9  C7  pgg     1      17.655 -56.511  -0.877  0.000000        C7
ATOM     10  C8  pgg     1      16.864 -57.749  -0.385  0.000000        C8
ATOM     11  C9  pgg     1      15.649 -58.070  -1.264  0.000000        C9
ATOM     12  C10 pgg     1      14.761 -59.159  -0.657  0.000000       C10
ATOM     13  C11 pgg     1      23.207 -55.067  -1.858  0.000000       C11
ATOM     14  C12 pgg     1      24.282 -54.229  -2.554  0.000000       C12
ATOM     15  C13 pgg     1      25.498 -55.059  -2.966  0.000000       C13
ATOM     16  C14 pgg     1      23.495 -58.989   2.156  0.000000       C14
ATOM     17  C15 pgg     1      24.418 -60.008   1.486  0.000000       C15
ATOM     18  C16 pgg     1      13.499 -59.446  -1.475  0.000000       C16
ATOM     19  C17 pgg     1      12.602 -60.501  -0.828  0.000000       C17
ATOM     20  C18 pgg     1      17.044 -54.346   1.073  0.000000       C18
ATOM     21  C19 pgg     1      15.701 -55.054   1.317  0.000000       C19
ATOM     22  C20 pgg     1      14.511 -54.125   1.593  0.000000       C20
ATOM     23  C21 pgg     1      13.211 -54.939   1.537  0.000000       C21
ATOM     24  C22 pgg     1      11.905 -54.140   1.546  0.000000       C22
ATOM     25  C23 pgg     1      10.717 -55.045   1.197  0.000000       C23
ATOM     26  C24 pgg     1       9.363 -54.346   1.051  0.000000       C24
ATOM     27  C25 pgg     1       8.320 -55.267   0.408  0.000000       C25
ATOM     28  C26 pgg     1       6.942 -54.635   0.191  0.000000       C26
ATOM     29  C27 pgg     1       6.014 -55.519  -0.649  0.000000       C27
ATOM     30  C28 pgg     1       4.624 -54.923  -0.884  0.000000       C28
ATOM     31  C29 pgg     1       3.739 -55.803  -1.769  0.000000       C29
ATOM     32  H   pgg     1      19.942 -53.647   0.468  0.000000         H
ATOM     33  H1  pgg     1      19.217 -53.868  -1.132  0.000000        H1
ATOM     34  H2  pgg     1      20.656 -55.973  -1.450  0.000000        H2
ATOM     35  H3  pgg     1      21.408 -55.658   0.120  0.000000        H3
ATOM     36  H4  pgg     1      22.275 -53.460  -0.733  0.000000        H4
ATOM     37  H5  pgg     1      21.519 -53.775  -2.305  0.000000        H5
ATOM     38  H6  pgg     1      18.190 -56.769   2.430  0.000000        H6
ATOM     39  H7  pgg     1      19.648 -55.779   2.408  0.000000        H7
ATOM     40  H8  pgg     1      20.077 -57.665   0.264  0.000000        H8
ATOM     41  H9  pgg     1      19.288 -58.612   1.512  0.000000        H9
ATOM     42  H10 pgg     1      21.051 -58.025   3.147  0.000000       H10
ATOM     43  H11 pgg     1      21.740 -56.830   2.042  0.000000       H11
ATOM     44  H12 pgg     1      22.296 -58.632   0.393  0.000000       H12
ATOM     45  H13 pgg     1      21.629 -59.855   1.481  0.000000       H13
ATOM     46  H14 pgg     1      18.477 -56.807  -1.547  0.000000       H14
ATOM     47  H15 pgg     1      17.005 -55.843  -1.473  0.000000       H15
ATOM     48  H16 pgg     1      16.511 -57.606   0.649  0.000000       H16
ATOM     49  H17 pgg     1      17.542 -58.616  -0.350  0.000000       H17
ATOM     50  H18 pgg     1      15.979 -58.367  -2.276  0.000000       H18
ATOM     51  H19 pgg     1      15.046 -57.150  -1.397  0.000000       H19
ATOM     52  H20 pgg     1      14.465 -58.853   0.365  0.000000       H20
ATOM     53  H21 pgg     1      15.344 -60.093  -0.538  0.000000       H21
ATOM     54  H22 pgg     1      22.892 -55.884  -2.534  0.000000       H22
ATOM     55  H23 pgg     1      23.652 -55.558  -0.970  0.000000       H23
ATOM     56  H24 pgg     1      24.600 -53.412  -1.880  0.000000       H24
ATOM     57  H25 pgg     1      23.842 -53.742  -3.443  0.000000       H25
ATOM     58  H26 pgg     1      25.213 -55.861  -3.668  0.000000       H26
ATOM     59  H27 pgg     1      25.971 -55.534  -2.090  0.000000       H27
ATOM     60  H28 pgg     1      26.261 -54.438  -3.461  0.000000       H28
ATOM     61  H29 pgg     1      23.341 -59.262   3.215  0.000000       H29
ATOM     62  H30 pgg     1      23.983 -57.997   2.163  0.000000       H30
ATOM     63  H31 pgg     1      24.613 -59.736   0.435  0.000000       H31
ATOM     64  H32 pgg     1      23.971 -61.016   1.492  0.000000       H32
ATOM     65  H33 pgg     1      25.389 -60.069   2.001  0.000000       H33
ATOM     66  H34 pgg     1      13.787 -59.769  -2.492  0.000000       H34
ATOM     67  H35 pgg     1      12.932 -58.505  -1.604  0.000000       H35
ATOM     68  H36 pgg     1      11.693 -60.677  -1.425  0.000000       H36
ATOM     69  H37 pgg     1      12.284 -60.187   0.182  0.000000       H37
ATOM     70  H38 pgg     1      13.127 -61.465  -0.727  0.000000       H38
ATOM     71  H39 pgg     1      16.924 -53.546   0.320  0.000000       H39
ATOM     72  H40 pgg     1      17.427 -53.862   1.990  0.000000       H40
ATOM     73  H41 pgg     1      15.800 -55.778   2.145  0.000000       H41
ATOM     74  H42 pgg     1      15.443 -55.641   0.422  0.000000       H42
ATOM     75  H43 pgg     1      14.481 -53.330   0.825  0.000000       H43
ATOM     76  H44 pgg     1      14.623 -53.619   2.569  0.000000       H44
ATOM     77  H45 pgg     1      13.200 -55.674   2.364  0.000000       H45
ATOM     78  H46 pgg     1      13.229 -55.539   0.606  0.000000       H46
ATOM     79  H47 pgg     1      11.967 -53.322   0.803  0.000000       H47
ATOM     80  H48 pgg     1      11.750 -53.657   2.528  0.000000       H48
ATOM     81  H49 pgg     1      10.636 -55.852   1.951  0.000000       H49
ATOM     82  H50 pgg     1      10.946 -55.554   0.240  0.000000       H50
ATOM     83  H51 pgg     1       9.482 -53.442   0.423  0.000000       H51
ATOM     84  H52 pgg     1       9.006 -53.993   2.036  0.000000       H52
ATOM     85  H53 pgg     1       8.208 -56.184   1.019  0.000000       H53
ATOM     86  H54 pgg     1       8.712 -55.605  -0.571  0.000000       H54
ATOM     87  H55 pgg     1       7.063 -53.657  -0.312  0.000000       H55
ATOM     88  H56 pgg     1       6.470 -54.421   1.169  0.000000       H56
ATOM     89  H57 pgg     1       5.908 -56.508  -0.163  0.000000       H57
ATOM     90  H58 pgg     1       6.494 -55.712  -1.628  0.000000       H58
ATOM     91  H59 pgg     1       4.732 -53.924  -1.345  0.000000       H59
ATOM     92  H60 pgg     1       4.128 -54.759   0.090  0.000000       H60
ATOM     93  H61 pgg     1       3.587 -56.796  -1.314  0.000000       H61
ATOM     94  H62 pgg     1       4.199 -55.958  -2.759  0.000000       H62
ATOM     95  H63 pgg     1       2.747 -55.352  -1.928  0.000000       H63
BOND    1    1    2    0      P    C
BOND    2    1    5    0      P   C3
BOND    3    1    9    0      P   C7
BOND    4    1   20    0      P  C18
BOND    5    2    3    0      C   C1
BOND    6    2   32    0      C    H
BOND    7    2   33    0      C   H1
BOND    8    3    4    0     C1   C2
BOND    9    3   34    0     C1   H2
BOND   10    3   35    0     C1   H3
BOND   11    4   13    0     C2  C11
BOND   12    4   36    0     C2   H4
BOND   13    4   37    0     C2   H5
BOND   14    5    6    0     C3   C4
BOND   15    5   38    0     C3   H6
BOND   16    5   39    0     C3   H7
BOND   17    6    7    0     C4   C5
BOND   18    6   40    0     C4   H8
BOND   19    6   41    0     C4   H9
BOND   20    7    8    0     C5   C6
BOND   21    7   42    0     C5  H10
BOND   22    7   43    0     C5  H11
BOND   23    8   16    0     C6  C14
BOND   24    8   44    0     C6  H12
BOND   25    8   45    0     C6  H13
BOND   26    9   10    0     C7   C8
BOND   27    9   46    0     C7  H14
BOND   28    9   47    0     C7  H15
BOND   29   10   11    0     C8   C9
BOND   30   10   48    0     C8  H16
BOND   31   10   49    0     C8  H17
BOND   32   11   12    0     C9  C10
BOND   33   11   50    0     C9  H18
BOND   34   11   51    0     C9  H19
BOND   35   12   18    0    C10  C16
BOND   36   12   52    0    C10  H20
BOND   37   12   53    0    C10  H21
BOND   38   13   14    0    C11  C12
BOND   39   13   54    0    C11  H22
BOND   40   13   55    0    C11  H23
BOND   41   14   15    0    C12  C13
BOND   42   14   56    0    C12  H24
BOND   43   14   57    0    C12  H25
BOND   44   15   58    0    C13  H26
BOND   45   15   59    0    C13  H27
BOND   46   15   60    0    C13  H28
BOND   47   16   17    0    C14  C15
BOND   48   16   61    0    C14  H29
BOND   49   16   62    0    C14  H30
BOND   50   17   63    0    C15  H31
BOND   51   17   64    0    C15  H32
BOND   52   17   65    0    C15  H33
BOND   53   18   19    0    C16  C17
BOND   54   18   66    0    C16  H34
BOND   55   18   67    0    C16  H35
BOND   56   19   68    0    C17  H36
BOND   57   19   69    0    C17  H37
BOND   58   19   70    0    C17  H38
BOND   59   20   21    0    C18  C19
BOND   60   20   71    0    C18  H39
BOND   61   20   72    0    C18  H40
BOND   62   21   22    0    C19  C20
BOND   63   21   73    0    C19  H41
BOND   64   21   74    0    C19  H42
BOND   65   22   23    0    C20  C21
BOND   66   22   75    0    C20  H43
BOND   67   22   76    0    C20  H44
BOND   68   23   24    0    C21  C22
BOND   69   23   77    0    C21  H45
BOND   70   23   78    0    C21  H46
BOND   71   24   25    0    C22  C23
BOND   72   24   79    0    C22  H47
BOND   73   24   80    0    C22  H48
BOND   74   25   26    0    C23  C24
BOND   75   25   81    0    C23  H49
BOND   76   25   82    0    C23  H50
BOND   77   26   27    0    C24  C25
BOND   78   26   83    0    C24  H51
BOND   79   26   84    0    C24  H52
BOND   80   27   28    0    C25  C26
BOND   81   27   85    0    C25  H53
BOND   82   27   86    0    C25  H54
BOND   83   28   29    0    C26  C27
BOND   84   28   87    0    C26  H55
BOND   85   28   88    0    C26  H56
BOND   86   29   30    0    C27  C28
BOND   87   29   89    0    C27  H57
BOND   88   29   90    0    C27  H58
BOND   89   30   31    0    C28  C29
BOND   90   30   91    0    C28  H59
BOND   91   30   92    0    C28  H60
BOND   92   31   93    0    C29  H61
BOND   93   31   94    0    C29  H62
BOND   94   31   95    0    C29  H63
