# Supplementary material for: Ion-combination specific effects driving the enzymatic activity of halophilic alcohol dehydrogenase 2 from Haloferax volcanii in aqueous ionic liquid solvent mixtures
Source: RSC Sustain. 2024 Jul 8;2(9):2559–80. doi: 10.1039/d3su00412k (PMC11353702; doi:10.1039/d3su00412k)
Supplement: SU-002-D3SU00412K-s003 [file SU-002-D3SU00412K-s003.zip › ILsource/ANTECHAMBER_AM1BCC_PRE.AC]

CHARGE      1.00 ( 1 )
Formula: H64 C30 P1 
ATOM      1  P   pgg     1      18.361 -55.453   0.437  3.251000        p5
ATOM      2  C   pgg     1      19.679 -54.411  -0.286 -1.043667        c3
ATOM      3  C1  pgg     1      20.936 -55.169  -0.747 -0.134333        c3
ATOM      4  C2  pgg     1      21.973 -54.267  -1.425 -0.159667        c3
ATOM      5  C3  pgg     1      19.039 -56.468   1.795 -1.043667        c3
ATOM      6  C4  pgg     1      19.879 -57.696   1.348 -0.134333        c3
ATOM      7  C5  pgg     1      21.223 -57.807   2.077 -0.159667        c3
ATOM      8  C6  pgg     1      22.135 -58.873   1.462 -0.160000        c3
ATOM      9  C7  pgg     1      17.655 -56.511  -0.877 -1.043667        c3
ATOM     10  C8  pgg     1      16.864 -57.749  -0.385 -0.134333        c3
ATOM     11  C9  pgg     1      15.649 -58.070  -1.264 -0.159667        c3
ATOM     12  C10 pgg     1      14.761 -59.159  -0.657 -0.160000        c3
ATOM     13  C11 pgg     1      23.207 -55.067  -1.858 -0.160000        c3
ATOM     14  C12 pgg     1      24.282 -54.229  -2.554 -0.158000        c3
ATOM     15  C13 pgg     1      25.498 -55.059  -2.966 -0.214000        c3
ATOM     16  C14 pgg     1      23.495 -58.989   2.156 -0.158000        c3
ATOM     17  C15 pgg     1      24.418 -60.008   1.486 -0.214000        c3
ATOM     18  C16 pgg     1      13.499 -59.446  -1.475 -0.158000        c3
ATOM     19  C17 pgg     1      12.602 -60.501  -0.828 -0.214000        c3
ATOM     20  C18 pgg     1      17.044 -54.346   1.073 -1.043000        c3
ATOM     21  C19 pgg     1      15.701 -55.054   1.317 -0.141000        c3
ATOM     22  C20 pgg     1      14.511 -54.125   1.593 -0.155000        c3
ATOM     23  C21 pgg     1      13.211 -54.939   1.537 -0.159000        c3
ATOM     24  C22 pgg     1      11.905 -54.140   1.546 -0.158000        c3
ATOM     25  C23 pgg     1      10.717 -55.045   1.197 -0.158000        c3
ATOM     26  C24 pgg     1       9.363 -54.346   1.051 -0.158000        c3
ATOM     27  C25 pgg     1       8.320 -55.267   0.408 -0.157000        c3
ATOM     28  C26 pgg     1       6.942 -54.635   0.191 -0.158000        c3
ATOM     29  C27 pgg     1       6.014 -55.519  -0.649 -0.158000        c3
ATOM     30  C28 pgg     1       4.624 -54.923  -0.884 -0.158000        c3
ATOM     31  C29 pgg     1       3.739 -55.803  -1.769 -0.211000        c3
ATOM     32  H   pgg     1      19.942 -53.647   0.468  0.183833        hc
ATOM     33  H1  pgg     1      19.217 -53.868  -1.132  0.183833        hc
ATOM     34  H2  pgg     1      20.656 -55.973  -1.450  0.091500        hc
ATOM     35  H3  pgg     1      21.408 -55.658   0.120  0.091500        hc
ATOM     36  H4  pgg     1      22.275 -53.460  -0.733  0.090833        hc
ATOM     37  H5  pgg     1      21.519 -53.775  -2.305  0.090833        hc
ATOM     38  H6  pgg     1      18.190 -56.769   2.430  0.183833        hc
ATOM     39  H7  pgg     1      19.648 -55.779   2.408  0.183833        hc
ATOM     40  H8  pgg     1      20.077 -57.665   0.264  0.091500        hc
ATOM     41  H9  pgg     1      19.288 -58.612   1.512  0.091500        hc
ATOM     42  H10 pgg     1      21.051 -58.025   3.147  0.090833        hc
ATOM     43  H11 pgg     1      21.740 -56.830   2.042  0.090833        hc
ATOM     44  H12 pgg     1      22.296 -58.632   0.393  0.084167        hc
ATOM     45  H13 pgg     1      21.629 -59.855   1.481  0.084167        hc
ATOM     46  H14 pgg     1      18.477 -56.807  -1.547  0.183833        hc
ATOM     47  H15 pgg     1      17.005 -55.843  -1.473  0.183833        hc
ATOM     48  H16 pgg     1      16.511 -57.606   0.649  0.091500        hc
ATOM     49  H17 pgg     1      17.542 -58.616  -0.350  0.091500        hc
ATOM     50  H18 pgg     1      15.979 -58.367  -2.276  0.090833        hc
ATOM     51  H19 pgg     1      15.046 -57.150  -1.397  0.090833        hc
ATOM     52  H20 pgg     1      14.465 -58.853   0.365  0.084167        hc
ATOM     53  H21 pgg     1      15.344 -60.093  -0.538  0.084167        hc
ATOM     54  H22 pgg     1      22.892 -55.884  -2.534  0.084167        hc
ATOM     55  H23 pgg     1      23.652 -55.558  -0.970  0.084167        hc
ATOM     56  H24 pgg     1      24.600 -53.412  -1.880  0.083167        hc
ATOM     57  H25 pgg     1      23.842 -53.742  -3.443  0.083167        hc
ATOM     58  H26 pgg     1      25.213 -55.861  -3.668  0.080333        hc
ATOM     59  H27 pgg     1      25.971 -55.534  -2.090  0.080333        hc
ATOM     60  H28 pgg     1      26.261 -54.438  -3.461  0.080333        hc
ATOM     61  H29 pgg     1      23.341 -59.262   3.215  0.083167        hc
ATOM     62  H30 pgg     1      23.983 -57.997   2.163  0.083167        hc
ATOM     63  H31 pgg     1      24.613 -59.736   0.435  0.080333        hc
ATOM     64  H32 pgg     1      23.971 -61.016   1.492  0.080333        hc
ATOM     65  H33 pgg     1      25.389 -60.069   2.001  0.080333        hc
ATOM     66  H34 pgg     1      13.787 -59.769  -2.492  0.083167        hc
ATOM     67  H35 pgg     1      12.932 -58.505  -1.604  0.083167        hc
ATOM     68  H36 pgg     1      11.693 -60.677  -1.425  0.080333        hc
ATOM     69  H37 pgg     1      12.284 -60.187   0.182  0.080333        hc
ATOM     70  H38 pgg     1      13.127 -61.465  -0.727  0.080333        hc
ATOM     71  H39 pgg     1      16.924 -53.546   0.320  0.180000        hc
ATOM     72  H40 pgg     1      17.427 -53.862   1.990  0.180000        hc
ATOM     73  H41 pgg     1      15.800 -55.778   2.145  0.090500        hc
ATOM     74  H42 pgg     1      15.443 -55.641   0.422  0.090500        hc
ATOM     75  H43 pgg     1      14.481 -53.330   0.825  0.091500        hc
ATOM     76  H44 pgg     1      14.623 -53.619   2.569  0.091500        hc
ATOM     77  H45 pgg     1      13.200 -55.674   2.364  0.083000        hc
ATOM     78  H46 pgg     1      13.229 -55.539   0.606  0.083000        hc
ATOM     79  H47 pgg     1      11.967 -53.322   0.803  0.084000        hc
ATOM     80  H48 pgg     1      11.750 -53.657   2.528  0.084000        hc
ATOM     81  H49 pgg     1      10.636 -55.852   1.951  0.081000        hc
ATOM     82  H50 pgg     1      10.946 -55.554   0.240  0.081000        hc
ATOM     83  H51 pgg     1       9.482 -53.442   0.423  0.081000        hc
ATOM     84  H52 pgg     1       9.006 -53.993   2.036  0.081000        hc
ATOM     85  H53 pgg     1       8.208 -56.184   1.019  0.080000        hc
ATOM     86  H54 pgg     1       8.712 -55.605  -0.571  0.080000        hc
ATOM     87  H55 pgg     1       7.063 -53.657  -0.312  0.080000        hc
ATOM     88  H56 pgg     1       6.470 -54.421   1.169  0.080000        hc
ATOM     89  H57 pgg     1       5.908 -56.508  -0.163  0.079000        hc
ATOM     90  H58 pgg     1       6.494 -55.712  -1.628  0.079000        hc
ATOM     91  H59 pgg     1       4.732 -53.924  -1.345  0.079000        hc
ATOM     92  H60 pgg     1       4.128 -54.759   0.090  0.079000        hc
ATOM     93  H61 pgg     1       3.587 -56.796  -1.314  0.074000        hc
ATOM     94  H62 pgg     1       4.199 -55.958  -2.759  0.074000        hc
ATOM     95  H63 pgg     1       2.747 -55.352  -1.928  0.074000        hc
BOND    1    1    2    1      P    C
BOND    2    1    5    1      P   C3
BOND    3    1    9    1      P   C7
BOND    4    1   20    1      P  C18
BOND    5    2    3    1      C   C1
BOND    6    2   32    1      C    H
BOND    7    2   33    1      C   H1
BOND    8    3    4    1     C1   C2
BOND    9    3   34    1     C1   H2
BOND   10    3   35    1     C1   H3
BOND   11    4   13    1     C2  C11
BOND   12    4   36    1     C2   H4
BOND   13    4   37    1     C2   H5
BOND   14    5    6    1     C3   C4
BOND   15    5   38    1     C3   H6
BOND   16    5   39    1     C3   H7
BOND   17    6    7    1     C4   C5
BOND   18    6   40    1     C4   H8
BOND   19    6   41    1     C4   H9
BOND   20    7    8    1     C5   C6
BOND   21    7   42    1     C5  H10
BOND   22    7   43    1     C5  H11
BOND   23    8   16    1     C6  C14
BOND   24    8   44    1     C6  H12
BOND   25    8   45    1     C6  H13
BOND   26    9   10    1     C7   C8
BOND   27    9   46    1     C7  H14
BOND   28    9   47    1     C7  H15
BOND   29   10   11    1     C8   C9
BOND   30   10   48    1     C8  H16
BOND   31   10   49    1     C8  H17
BOND   32   11   12    1     C9  C10
BOND   33   11   50    1     C9  H18
BOND   34   11   51    1     C9  H19
BOND   35   12   18    1    C10  C16
BOND   36   12   52    1    C10  H20
BOND   37   12   53    1    C10  H21
BOND   38   13   14    1    C11  C12
BOND   39   13   54    1    C11  H22
BOND   40   13   55    1    C11  H23
BOND   41   14   15    1    C12  C13
BOND   42   14   56    1    C12  H24
BOND   43   14   57    1    C12  H25
BOND   44   15   58    1    C13  H26
BOND   45   15   59    1    C13  H27
BOND   46   15   60    1    C13  H28
BOND   47   16   17    1    C14  C15
BOND   48   16   61    1    C14  H29
BOND   49   16   62    1    C14  H30
BOND   50   17   63    1    C15  H31
BOND   51   17   64    1    C15  H32
BOND   52   17   65    1    C15  H33
BOND   53   18   19    1    C16  C17
BOND   54   18   66    1    C16  H34
BOND   55   18   67    1    C16  H35
BOND   56   19   68    1    C17  H36
BOND   57   19   69    1    C17  H37
BOND   58   19   70    1    C17  H38
BOND   59   20   21    1    C18  C19
BOND   60   20   71    1    C18  H39
BOND   61   20   72    1    C18  H40
BOND   62   21   22    1    C19  C20
BOND   63   21   73    1    C19  H41
BOND   64   21   74    1    C19  H42
BOND   65   22   23    1    C20  C21
BOND   66   22   75    1    C20  H43
BOND   67   22   76    1    C20  H44
BOND   68   23   24    1    C21  C22
BOND   69   23   77    1    C21  H45
BOND   70   23   78    1    C21  H46
BOND   71   24   25    1    C22  C23
BOND   72   24   79    1    C22  H47
BOND   73   24   80    1    C22  H48
BOND   74   25   26    1    C23  C24
BOND   75   25   81    1    C23  H49
BOND   76   25   82    1    C23  H50
BOND   77   26   27    1    C24  C25
BOND   78   26   83    1    C24  H51
BOND   79   26   84    1    C24  H52
BOND   80   27   28    1    C25  C26
BOND   81   27   85    1    C25  H53
BOND   82   27   86    1    C25  H54
BOND   83   28   29    1    C26  C27
BOND   84   28   87    1    C26  H55
BOND   85   28   88    1    C26  H56
BOND   86   29   30    1    C27  C28
BOND   87   29   89    1    C27  H57
BOND   88   29   90    1    C27  H58
BOND   89   30   31    1    C28  C29
BOND   90   30   91    1    C28  H59
BOND   91   30   92    1    C28  H60
BOND   92   31   93    1    C29  H61
BOND   93   31   94    1    C29  H62
BOND   94   31   95    1    C29  H63
