# Supplementary material for: Ion-combination specific effects driving the enzymatic activity of halophilic alcohol dehydrogenase 2 from Haloferax volcanii in aqueous ionic liquid solvent mixtures
Source: RSC Sustain. 2024 Jul 8;2(9):2559–80. doi: 10.1039/d3su00412k (PMC11353702; doi:10.1039/d3su00412k)
Supplement: SU-002-D3SU00412K-s003 [file SU-002-D3SU00412K-s003.zip › ILsource/bmi.frcmod]

remark goes here
MASS

BOND

ANGLE
na-cc-na   73.650     109.330   same as na-c2-na

DIHE

IMPROPER
c3-cc-na-cc         1.1          180.0         2.0          Using default value
cd-h4-cc-na         1.1          180.0         2.0          Using default value
cc-h4-cd-na         1.1          180.0         2.0          Using default value
c3-cc-na-cd         1.1          180.0         2.0          Using default value
h5-na-cc-na         1.1          180.0         2.0          Using default value

NONBON
