# Supplementary material for: Ion-combination specific effects driving the enzymatic activity of halophilic alcohol dehydrogenase 2 from Haloferax volcanii in aqueous ionic liquid solvent mixtures
Source: RSC Sustain. 2024 Jul 8;2(9):2559–80. doi: 10.1039/d3su00412k (PMC11353702; doi:10.1039/d3su00412k)
Supplement: SU-002-D3SU00412K-s003 [file SU-002-D3SU00412K-s003.zip › ILsource/nai.mol2]

@<TRIPOS>MOLECULE
nai
   26    25     1     0     0
SMALL
bcc


@<TRIPOS>ATOM
      1 N          45.6950  -36.9480   -0.2170 n4        1 nai     -0.483040
      2 C          47.1450  -36.4340   -0.2130 c3        1 nai      0.090240
      3 C1         45.2680  -37.3450    1.1720 c3        1 nai      0.071280
      4 C2         45.5470  -38.1250   -1.1460 c3        1 nai      0.071280
      5 C3         44.8050  -35.8310   -0.6990 c3        1 nai      0.071280
      6 C4         48.2100  -37.4260    0.2300 c3        1 nai     -0.083520
      7 C5         49.5970  -36.7580    0.2150 c3        1 nai     -0.062720
      8 C6         50.6980  -37.7250    0.6520 c3        1 nai     -0.080080
      9 H          47.1370  -35.5500    0.4460 hx        1 nai      0.078960
     10 H1         47.3360  -36.0890   -1.2420 hx        1 nai      0.078960
     11 H2         45.8830  -38.1860    1.5140 hx        1 nai      0.081360
     12 H3         44.2120  -37.6430    1.1440 hx        1 nai      0.081360
     13 H4         45.4000  -36.4840    1.8410 hx        1 nai      0.081360
     14 H5         45.8640  -37.8230   -2.1520 hx        1 nai      0.081360
     15 H6         44.4920  -38.4290   -1.1580 hx        1 nai      0.081360
     16 H7         46.1690  -38.9520   -0.7840 hx        1 nai      0.081360
     17 H8         43.7640  -36.1790   -0.7000 hx        1 nai      0.081360
     18 H9         45.1090  -35.5500   -1.7160 hx        1 nai      0.081360
     19 H10        44.9160  -34.9740   -0.0220 hx        1 nai      0.081360
     20 H11        48.2330  -38.3040   -0.4400 hc        1 nai      0.051760
     21 H12        48.0080  -37.7940    1.2510 hc        1 nai      0.051760
     22 H13        49.5840  -35.8770    0.8830 hc        1 nai      0.042960
     23 H14        49.8100  -36.3800   -0.8020 hc        1 nai      0.042960
     24 H15        50.7520  -38.5990   -0.0180 hc        1 nai      0.0410936
     25 H16        50.5220  -38.0920    1.6770 hc        1 nai      0.0410936
     26 H17        51.6810  -37.2300    0.6370 hc        1 nai      0.0410936
@<TRIPOS>BOND
     1    1    2 1   
     2    1    3 1   
     3    1    4 1   
     4    1    5 1   
     5    2    6 1   
     6    2    9 1   
     7    2   10 1   
     8    3   11 1   
     9    3   12 1   
    10    3   13 1   
    11    4   14 1   
    12    4   15 1   
    13    4   16 1   
    14    5   17 1   
    15    5   18 1   
    16    5   19 1   
    17    6    7 1   
    18    6   20 1   
    19    6   21 1   
    20    7    8 1   
    21    7   22 1   
    22    7   23 1   
    23    8   24 1   
    24    8   25 1   
    25    8   26 1   
@<TRIPOS>SUBSTRUCTURE
     1 nai         1 TEMP              0 ****  ****    0 ROOT
