# Supplementary material for: Ion-combination specific effects driving the enzymatic activity of halophilic alcohol dehydrogenase 2 from Haloferax volcanii in aqueous ionic liquid solvent mixtures
Source: RSC Sustain. 2024 Jul 8;2(9):2559–80. doi: 10.1039/d3su00412k (PMC11353702; doi:10.1039/d3su00412k)
Supplement: SU-002-D3SU00412K-s003 [file SU-002-D3SU00412K-s003.zip › ILsource/bit.mol2]

@<TRIPOS>MOLECULE
bit
   15    14     1     0     0
SMALL
bcc


@<TRIPOS>ATOM
      1 C          46.4680   -6.0690   -0.0010 c         1 bit      0.647100
      2 C1         47.0410   -4.7070   -0.4340 c3        1 bit      0.060100
      3 O          45.2570   -5.9210    0.5980 oh        1 bit     -0.606100
      4 O1         47.0040   -7.1510   -0.1540 o         1 bit     -0.525000
      5 O2         45.9810   -3.7480   -0.3490 oh        1 bit     -0.659800
      6 C2         48.2580   -4.2880    0.4500 c3        1 bit     -0.016900
      7 O3         49.4170   -5.0220    0.1210 oh        1 bit     -0.618800
      8 C3         48.5470   -2.7620    0.2580 c         1 bit      0.895600
      9 O4         47.5540   -1.9690    0.4220 o         1 bit     -0.820300
     10 O5         49.7300   -2.4730   -0.0420 o         1 bit     -0.820300
     11 H          47.4220   -4.8000   -1.4700 h1        1 bit      0.072700
     12 H1         45.1100   -4.9210    0.4750 ho        1 bit      0.439000
     13 H2         46.4600   -2.8830    0.0450 ho        1 bit      0.471000
     14 H3         47.9860   -4.4350    1.5180 h1        1 bit      0.049700
     15 H4         50.0300   -4.2630   -0.1150 ho        1 bit      0.431000
@<TRIPOS>BOND
     1    1    2 1   
     2    1    3 1   
     3    1    4 2   
     4    2    5 1   
     5    2    6 1   
     6    2   11 1   
     7    3   12 1   
     8    5   13 1   
     9    6    7 1   
    10    6    8 1   
    11    6   14 1   
    12    7   15 1   
    13    8    9 1   
    14    8   10 1   
@<TRIPOS>SUBSTRUCTURE
     1 bit         1 TEMP              0 ****  ****    0 ROOT
