# Supplementary material for: Ion-combination specific effects driving the enzymatic activity of halophilic alcohol dehydrogenase 2 from Haloferax volcanii in aqueous ionic liquid solvent mixtures
Source: RSC Sustain. 2024 Jul 8;2(9):2559–80. doi: 10.1039/d3su00412k (PMC11353702; doi:10.1039/d3su00412k)
Supplement: SU-002-D3SU00412K-s003 [file SU-002-D3SU00412K-s003.zip › ILsource/ZAFF.frcmod]

ZAFF parameter set created by MTK++/MCPB 

MASS
ZN  65.400
S1  32.060
S2  32.060
N1  14.010
S3  32.060
N2  14.010
S4  32.060
N3  14.010
S5  32.060
N4  14.010
N5  14.010
N6  14.010
N7  14.010
O1  16.000
N8  14.010
N9  14.010
N0  14.010
O2  16.000
NT  14.010
O3  16.000
NY  14.010
O4  16.000
E1  14.010
D1  16.000
NQ  14.010
NP  14.010
E2  14.010
D2  16.000
NR  14.010

BOND
ZN-S1   32.69   2.426
ZN-S2   51.79   2.355
ZN-N1   29.24   2.176
ZN-S3   50.99   2.353
ZN-N2   35.80   2.145
ZN-S4   67.39   2.305
ZN-N3   50.10   2.089
ZN-S5   88.50   2.262
ZN-N4   62.61   2.047
ZN-D1   41.86   2.109
ZN-E1   36.30   2.133
ZN-D2   76.81   1.986
ZN-NQ   70.86   2.028
ZN-NP   70.85   2.027
ZN-E2   52.77   2.073
ZN-NR   78.18   2.011
ZN-N5   93.97   1.978
ZN-N6   90.76   1.982
ZN-N7   90.80   1.984
ZN-O1   41.32   2.112
ZN-N8   66.61   2.029
ZN-N9   66.69   2.040
ZN-N0   66.11   2.041
ZN-O2  169.29   1.860
ZN-NT  113.59   1.947
ZN-O3   56.37   2.054
ZN-NY  124.58   1.926
ZN-O4   71.26   2.011
CT-S1  237.00   1.810
HS-S1  274.00   1.336
CT-S2  237.00   1.810
HS-S2  274.00   1.336
CB-N1  414.00   1.391
CK-N1  529.00   1.304
CC-N1  410.00   1.394
CR-N1  488.00   1.335
CV-N1  410.00   1.394
CT-S3  237.00   1.810
HS-S3  274.00   1.336
CB-N2  414.00   1.391
CK-N2  529.00   1.304
CC-N2  410.00   1.394
CR-N2  488.00   1.335
CV-N2  410.00   1.394
CT-S4  237.00   1.810
HS-S4  274.00   1.336
CB-N3  414.00   1.391
CK-N3  529.00   1.304
CC-N3  410.00   1.394
CR-N3  488.00   1.335
CV-N3  410.00   1.394
CT-S5  237.00   1.810
HS-S5  274.00   1.336
CB-N4  414.00   1.391
CK-N4  529.00   1.304
CC-N4  410.00   1.394
CR-N4  488.00   1.335
CV-N4  410.00   1.394
CB-N5  414.00   1.391
CK-N5  529.00   1.304
CC-N5  410.00   1.394
CR-N5  488.00   1.335
CV-N5  410.00   1.394
CB-N6  414.00   1.391
CK-N6  529.00   1.304
CC-N6  410.00   1.394
CR-N6  488.00   1.335
CV-N6  410.00   1.394
CB-N7  414.00   1.391
CK-N7  529.00   1.304
CC-N7  410.00   1.394
CR-N7  488.00   1.335
CV-N7  410.00   1.394
O1-HW  553.00   0.957
CB-N8  414.00   1.391
CK-N8  529.00   1.304
CC-N8  410.00   1.394
CR-N8  488.00   1.335
CV-N8  410.00   1.394
CB-N9  414.00   1.391
CK-N9  529.00   1.304
CC-N9  410.00   1.394
CR-N9  488.00   1.335
CV-N9  410.00   1.394
CB-N0  414.00   1.391
CK-N0  529.00   1.304
CC-N0  410.00   1.394
CR-N0  488.00   1.335
CV-N0  410.00   1.394
O2-HW  553.00   0.957
O2-HO  566.02   0.967
CB-NT  414.00   1.391
CK-NT  529.00   1.304
CC-NT  410.00   1.394
CR-NT  488.00   1.335
CV-NT  410.00   1.394
O3-HW  553.00   0.957
CB-NY  414.00   1.391
CK-NY  529.00   1.304
CC-NY  410.00   1.394
CR-NY  488.00   1.335
CV-NY  410.00   1.394
O4-HW  553.00   0.957
CB-E1  414.00   1.391
CK-E1  529.00   1.304
CC-E1  410.00   1.394
CR-E1  488.00   1.335
CV-E1  410.00   1.394
C -D1  656.00   1.250
D1-P   525.00   1.480
CB-NQ  414.00   1.391
CK-NQ  529.00   1.304
CC-NQ  410.00   1.394
CR-NQ  488.00   1.335
CV-NQ  410.00   1.394
CB-NP  414.00   1.391
CK-NP  529.00   1.304
CC-NP  410.00   1.394
CR-NP  488.00   1.335
CV-NP  410.00   1.394
CB-E2  414.00   1.391
CK-E2  529.00   1.304
CC-E2  410.00   1.394
CR-E2  488.00   1.335
CV-E2  410.00   1.394
C -D2  656.00   1.250
D2-P   525.00   1.480
CB-NR  414.00   1.391
CK-NR  529.00   1.304
CC-NR  410.00   1.394
CR-NR  488.00   1.335
CV-NR  410.00   1.394

ANGL
CT-S1-ZN   64.397     101.733
S1-ZN-S1   35.729     109.472
CT-S2-ZN   61.944     102.595
CR-N1-ZN   56.635     118.830
CC-N1-ZN   57.308     133.971
S2-ZN-S2   35.018     115.180
S2-ZN-N1   31.195     102.917
CT-S3-ZN   61.716     101.845
CR-N2-ZN   57.361     124.866
S3-ZN-S3   33.795     116.417
S3-ZN-N2   29.241     101.219
CV-N2-ZN   59.513     128.392
CT-S4-ZN   76.591     104.861
CV-N3-ZN   47.416     129.669
N3-ZN-N3   31.653     106.850
S4-ZN-S4   22.852     135.466
S4-ZN-N3   29.089     103.036
CR-N3-ZN   48.496     123.515
CT-S5-ZN   75.153     104.327
CR-N4-ZN   54.251     126.180
CV-N4-ZN   52.632     127.159
S5-ZN-N4   33.446     112.979
N4-ZN-N4   33.462     105.809
CR-E1-ZN   53.751     119.546
CC-E1-ZN   53.250     131.745
C -D1-ZN   84.000      91.300
E1-ZN-E1   23.827      96.990
D1-ZN-E1   38.492      97.446
D1-ZN-D1   79.308     155.527
NP-ZN-E2   33.795     105.438
CR-NQ-ZN   48.072     123.299
C -D2-ZN   60.213     100.499
CR-E2-ZN   52.444     115.956
CC-E2-ZN   53.580     136.979
CV-NP-ZN   49.953     130.128
NQ-ZN-NP   38.170     120.039
NQ-ZN-E2   36.052     105.366
CR-NP-ZN   47.867     123.274
CV-NQ-ZN   50.352     130.170
D2-ZN-NQ   42.691     113.189
D2-ZN-NP   40.339     113.247
D2-ZN-E2   46.987      95.808
CR-NR-ZN   54.533     127.273
CV-NR-ZN   54.756     126.452
NR-ZN-NR   34.279     109.482
HW-O1-ZN   43.950     125.345
N6-ZN-N7   35.185     113.479
N6-ZN-O1   37.378     109.534
CR-N5-ZN   57.485     128.302
CR-N7-ZN   56.532     125.145
CC-N7-ZN   58.174     127.730
CV-N6-ZN   50.378     126.100
N5-ZN-N6   28.483     109.645
N5-ZN-N7   39.187     123.191
N5-ZN-O1   28.218     100.449
N7-ZN-O1   42.312      98.193
CR-N6-ZN   49.810     127.604
CV-N5-ZN   59.837     125.323
HO-O2-ZN    4.382     116.648
N9-ZN-N0   38.347     116.017
N9-ZN-O2   40.020     102.656
CR-N8-ZN   50.358     126.720
CR-N0-ZN   48.113     113.620
CC-N0-ZN   49.303     138.859
CV-N9-ZN   47.210     139.179
N8-ZN-N9   34.293     106.050
N8-ZN-N0   30.984     107.502
N8-ZN-O2   55.162     124.853
N0-ZN-O2   47.934     100.380
CR-N9-ZN   46.456     114.165
CV-N8-ZN   47.761     126.592
O3-ZN-O3   34.034      98.034
NT-ZN-O3   34.930     108.521
CR-NT-ZN   48.679     129.160
HW-O3-ZN   43.666     124.703
CV-NT-ZN   49.844     124.358
NT-ZN-NT   37.220     121.973
HW-O4-ZN   44.946     125.105
CR-NY-ZN   49.584     125.908
CC-NY-ZN   49.889     126.608
O4-ZN-O4   34.202     100.669
NY-ZN-O4   36.615     117.231
H1-CT-S1   50.000     109.500
CT-CT-S1   50.000     108.600
CT-S1-HS   43.000      96.000
HS-S1-HS   35.000      92.070
H1-CT-S2   50.000     109.500
CT-CT-S2   50.000     108.600
CT-S2-HS   43.000      96.000
HS-S2-HS   35.000      92.070
C -CB-N1   70.000     130.000
CA-CB-N1   70.000     132.400
CB-CB-N1   70.000     110.400
H5-CK-N1   35.000     123.050
N*-CK-N1   70.000     113.900
CT-CC-N1   70.000     120.000
CW-CC-N1   70.000     120.000
H5-CR-N1   35.000     120.000
NA-CR-N1   70.000     120.000
CC-CV-N1   70.000     120.000
H4-CV-N1   35.000     120.000
CB-N1-CK   70.000     103.800
CC-N1-CR   70.000     117.000
CR-N1-CV   70.000     117.000
H1-CT-S3   50.000     109.500
CT-CT-S3   50.000     108.600
CT-S3-HS   43.000      96.000
HS-S3-HS   35.000      92.070
C -CB-N2   70.000     130.000
CA-CB-N2   70.000     132.400
CB-CB-N2   70.000     110.400
H5-CK-N2   35.000     123.050
N*-CK-N2   70.000     113.900
CT-CC-N2   70.000     120.000
CW-CC-N2   70.000     120.000
H5-CR-N2   35.000     120.000
NA-CR-N2   70.000     120.000
CC-CV-N2   70.000     120.000
H4-CV-N2   35.000     120.000
CB-N2-CK   70.000     103.800
CC-N2-CR   70.000     117.000
CR-N2-CV   70.000     117.000
H1-CT-S4   50.000     109.500
CT-CT-S4   50.000     108.600
CT-S4-HS   43.000      96.000
HS-S4-HS   35.000      92.070
C -CB-N3   70.000     130.000
CA-CB-N3   70.000     132.400
CB-CB-N3   70.000     110.400
H5-CK-N3   35.000     123.050
N*-CK-N3   70.000     113.900
CT-CC-N3   70.000     120.000
CW-CC-N3   70.000     120.000
H5-CR-N3   35.000     120.000
NA-CR-N3   70.000     120.000
CC-CV-N3   70.000     120.000
H4-CV-N3   35.000     120.000
CB-N3-CK   70.000     103.800
CC-N3-CR   70.000     117.000
CR-N3-CV   70.000     117.000
H1-CT-S5   50.000     109.500
CT-CT-S5   50.000     108.600
CT-S5-HS   43.000      96.000
HS-S5-HS   35.000      92.070
C -CB-N4   70.000     130.000
CA-CB-N4   70.000     132.400
CB-CB-N4   70.000     110.400
H5-CK-N4   35.000     123.050
N*-CK-N4   70.000     113.900
CT-CC-N4   70.000     120.000
CW-CC-N4   70.000     120.000
H5-CR-N4   35.000     120.000
NA-CR-N4   70.000     120.000
CC-CV-N4   70.000     120.000
H4-CV-N4   35.000     120.000
CB-N4-CK   70.000     103.800
CC-N4-CR   70.000     117.000
CR-N4-CV   70.000     117.000
C -CB-N5   70.000     130.000
CA-CB-N5   70.000     132.400
CB-CB-N5   70.000     110.400
H5-CK-N5   35.000     123.050
N*-CK-N5   70.000     113.900
CT-CC-N5   70.000     120.000
CW-CC-N5   70.000     120.000
H5-CR-N5   35.000     120.000
NA-CR-N5   70.000     120.000
CC-CV-N5   70.000     120.000
H4-CV-N5   35.000     120.000
CB-N5-CK   70.000     103.800
CC-N5-CR   70.000     117.000
CR-N5-CV   70.000     117.000
C -CB-N6   70.000     130.000
CA-CB-N6   70.000     132.400
CB-CB-N6   70.000     110.400
H5-CK-N6   35.000     123.050
N*-CK-N6   70.000     113.900
CT-CC-N6   70.000     120.000
CW-CC-N6   70.000     120.000
H5-CR-N6   35.000     120.000
NA-CR-N6   70.000     120.000
CC-CV-N6   70.000     120.000
H4-CV-N6   35.000     120.000
CB-N6-CK   70.000     103.800
CC-N6-CR   70.000     117.000
CR-N6-CV   70.000     117.000
C -CB-N7   70.000     130.000
CA-CB-N7   70.000     132.400
CB-CB-N7   70.000     110.400
H5-CK-N7   35.000     123.050
N*-CK-N7   70.000     113.900
CT-CC-N7   70.000     120.000
CW-CC-N7   70.000     120.000
H5-CR-N7   35.000     120.000
NA-CR-N7   70.000     120.000
CC-CV-N7   70.000     120.000
H4-CV-N7   35.000     120.000
CB-N7-CK   70.000     103.800
CC-N7-CR   70.000     117.000
CR-N7-CV   70.000     117.000
HW-O1-HW  100.000     104.520
HW-HW-O1    0.000     127.740
C -CB-N8   70.000     130.000
CA-CB-N8   70.000     132.400
CB-CB-N8   70.000     110.400
H5-CK-N8   35.000     123.050
N*-CK-N8   70.000     113.900
CT-CC-N8   70.000     120.000
CW-CC-N8   70.000     120.000
H5-CR-N8   35.000     120.000
NA-CR-N8   70.000     120.000
CC-CV-N8   70.000     120.000
H4-CV-N8   35.000     120.000
CB-N8-CK   70.000     103.800
CC-N8-CR   70.000     117.000
CR-N8-CV   70.000     117.000
C -CB-N9   70.000     130.000
CA-CB-N9   70.000     132.400
CB-CB-N9   70.000     110.400
H5-CK-N9   35.000     123.050
N*-CK-N9   70.000     113.900
CT-CC-N9   70.000     120.000
CW-CC-N9   70.000     120.000
H5-CR-N9   35.000     120.000
NA-CR-N9   70.000     120.000
CC-CV-N9   70.000     120.000
H4-CV-N9   35.000     120.000
CB-N9-CK   70.000     103.800
CC-N9-CR   70.000     117.000
CR-N9-CV   70.000     117.000
C -CB-N0   70.000     130.000
CA-CB-N0   70.000     132.400
CB-CB-N0   70.000     110.400
H5-CK-N0   35.000     123.050
N*-CK-N0   70.000     113.900
CT-CC-N0   70.000     120.000
CW-CC-N0   70.000     120.000
H5-CR-N0   35.000     120.000
NA-CR-N0   70.000     120.000
CC-CV-N0   70.000     120.000
H4-CV-N0   35.000     120.000
CB-N0-CK   70.000     103.800
CC-N0-CR   70.000     117.000
CR-N0-CV   70.000     117.000
O2-C -D1  126.557     121.174
HW-O2-HW  100.000     104.520
HW-HW-O2    0.000     127.740
C -CB-NT   70.000     130.000
CA-CB-NT   70.000     132.400
CB-CB-NT   70.000     110.400
H5-CK-NT   35.000     123.050
N*-CK-NT   70.000     113.900
CT-CC-NT   70.000     120.000
CW-CC-NT   70.000     120.000
H5-CR-NT   35.000     120.000
NA-CR-NT   70.000     120.000
CC-CV-NT   70.000     120.000
H4-CV-NT   35.000     120.000
CB-NT-CK   70.000     103.800
CC-NT-CR   70.000     117.000
CR-NT-CV   70.000     117.000
HW-O3-HW  100.000     104.520
HW-HW-O3    0.000     127.740
C -CB-NY   70.000     130.000
CA-CB-NY   70.000     132.400
CB-CB-NY   70.000     110.400
H5-CK-NY   35.000     123.050
N*-CK-NY   70.000     113.900
CT-CC-NY   70.000     120.000
CW-CC-NY   70.000     120.000
H5-CR-NY   35.000     120.000
NA-CR-NY   70.000     120.000
CC-CV-NY   70.000     120.000
H4-CV-NY   35.000     120.000
CB-NY-CK   70.000     103.800
CC-NY-CR   70.000     117.000
CR-NY-CV   70.000     117.000
HW-O4-HW  100.000     104.520
HW-HW-O4    0.000     127.740
C -CB-E1   70.000     130.000
CA-CB-E1   70.000     132.400
CB-CB-E1   70.000     110.400
H5-CK-E1   35.000     123.050
N*-CK-E1   70.000     113.900
CT-CC-E1   70.000     120.000
CW-CC-E1   70.000     120.000
H5-CR-E1   35.000     120.000
NA-CR-E1   70.000     120.000
CC-CV-E1   70.000     120.000
H4-CV-E1   35.000     120.000
CB-E1-CK   70.000     103.800
CC-E1-CR   70.000     117.000
CR-E1-CV   70.000     117.000
CT-C -D1   70.000     117.000
D1-C -D1   80.000     126.000
D1-P -OH   45.000     108.230
D1-P -D1   40.000     119.900
D1-P -OS    0.000     108.230
C -CB-NQ   70.000     130.000
CA-CB-NQ   70.000     132.400
CB-CB-NQ   70.000     110.400
H5-CK-NQ   35.000     123.050
N*-CK-NQ   70.000     113.900
CT-CC-NQ   70.000     120.000
CW-CC-NQ   70.000     120.000
H5-CR-NQ   35.000     120.000
NA-CR-NQ   70.000     120.000
CC-CV-NQ   70.000     120.000
H4-CV-NQ   35.000     120.000
CB-NQ-CK   70.000     103.800
CC-NQ-CR   70.000     117.000
CR-NQ-CV   70.000     117.000
C -CB-NP   70.000     130.000
CA-CB-NP   70.000     132.400
CB-CB-NP   70.000     110.400
H5-CK-NP   35.000     123.050
N*-CK-NP   70.000     113.900
CT-CC-NP   70.000     120.000
CW-CC-NP   70.000     120.000
H5-CR-NP   35.000     120.000
NA-CR-NP   70.000     120.000
CC-CV-NP   70.000     120.000
H4-CV-NP   35.000     120.000
CB-NP-CK   70.000     103.800
CC-NP-CR   70.000     117.000
CR-NP-CV   70.000     117.000
C -CB-E2   70.000     130.000
CA-CB-E2   70.000     132.400
CB-CB-E2   70.000     110.400
H5-CK-E2   35.000     123.050
N*-CK-E2   70.000     113.900
CT-CC-E2   70.000     120.000
CW-CC-E2   70.000     120.000
H5-CR-E2   35.000     120.000
NA-CR-E2   70.000     120.000
CC-CV-E2   70.000     120.000
H4-CV-E2   35.000     120.000
CB-E2-CK   70.000     103.800
CC-E2-CR   70.000     117.000
CR-E2-CV   70.000     117.000
CT-C -D2   70.000     117.000
D2-C -D2   80.000     126.000
D2-P -OH   45.000     108.230
D2-P -D2   40.000     119.900
D2-P -OS    0.000     108.230
C -CB-NR   70.000     130.000
CA-CB-NR   70.000     132.400
CB-CB-NR   70.000     110.400
H5-CK-NR   35.000     123.050
N*-CK-NR   70.000     113.900
CT-CC-NR   70.000     120.000
CW-CC-NR   70.000     120.000
H5-CR-NR   35.000     120.000
NA-CR-NR   70.000     120.000
CC-CV-NR   70.000     120.000
H4-CV-NR   35.000     120.000
CB-NR-CK   70.000     103.800
CC-NR-CR   70.000     117.000
CR-NR-CV   70.000     117.000

DIHE
S1-ZN-S1-CT   3    0.000         0.000           3.000
CT-S2-ZN-N1   3    0.000         0.000           3.000
S2-ZN-S2-CT   3    0.000         0.000           3.000
S2-ZN-N1-CC   3    0.000         0.000           3.000
S2-ZN-N1-CR   3    0.000         0.000           3.000
CT-S3-ZN-N2   3    0.000         0.000           3.000
S3-ZN-S3-CT   3    0.000         0.000           3.000
S3-ZN-N2-CV   3    0.000         0.000           3.000
S3-ZN-N2-CR   3    0.000         0.000           3.000
S4-ZN-N3-CV   3    0.000         0.000           3.000
S4-ZN-N3-CR   3    0.000         0.000           3.000
CT-S4-ZN-N3   3    0.000         0.000           3.000
N3-ZN-N3-CV   3    0.000         0.000           3.000
N3-ZN-N3-CR   3    0.000         0.000           3.000
CT-S4-ZN-S4   3    0.000         0.000           3.000
N4-ZN-N4-CV   3    0.000         0.000           3.000
N4-ZN-N4-CR   3    0.000         0.000           3.000
CT-S5-ZN-N4   3    0.000         0.000           3.000
S5-ZN-N4-CV   3    0.000         0.000           3.000
S5-ZN-N4-CR   3    0.000         0.000           3.000
D1-ZN-D1-C    3    0.000         0.000           3.000
D1-ZN-E1-CC   3    0.000         0.000           3.000
D1-ZN-E1-CR   3    0.000         0.000           3.000
CT-C -D1-ZN   3    0.000         0.000           3.000
E1-ZN-E1-CC   3    0.000         0.000           3.000
E1-ZN-E1-CR   3    0.000         0.000           3.000
O2-C -D1-ZN   3    0.000         0.000           3.000
C -D1-ZN-E1   3    0.000         0.000           3.000
CR-NQ-ZN-NP   3    0.000         0.000           3.000
CR-NQ-ZN-E2   3    0.000         0.000           3.000
CV-NP-ZN-E2   3    0.000         0.000           3.000
CT-C -D2-ZN   3    0.000         0.000           3.000
CV-NQ-ZN-NP   3    0.000         0.000           3.000
CV-NQ-ZN-E2   3    0.000         0.000           3.000
D2-C -D2-ZN   3    0.000         0.000           3.000
C -D2-ZN-NQ   3    0.000         0.000           3.000
C -D2-ZN-NP   3    0.000         0.000           3.000
C -D2-ZN-E2   3    0.000         0.000           3.000
D2-ZN-NQ-CV   3    0.000         0.000           3.000
D2-ZN-NQ-CR   3    0.000         0.000           3.000
D2-ZN-NP-CV   3    0.000         0.000           3.000
D2-ZN-NP-CR   3    0.000         0.000           3.000
D2-ZN-E2-CC   3    0.000         0.000           3.000
D2-ZN-E2-CR   3    0.000         0.000           3.000
CR-NP-ZN-E2   3    0.000         0.000           3.000
NQ-ZN-NP-CV   3    0.000         0.000           3.000
NQ-ZN-NP-CR   3    0.000         0.000           3.000
NQ-ZN-E2-CC   3    0.000         0.000           3.000
NQ-ZN-E2-CR   3    0.000         0.000           3.000
NP-ZN-E2-CC   3    0.000         0.000           3.000
NP-ZN-E2-CR   3    0.000         0.000           3.000
CR-NR-ZN-NR   3    0.000         0.000           3.000
CV-NR-ZN-NR   3    0.000         0.000           3.000
N5-ZN-N6-CV   3    0.000         0.000           3.000
N5-ZN-N6-CR   3    0.000         0.000           3.000
N5-ZN-N7-CC   3    0.000         0.000           3.000
N5-ZN-N7-CR   3    0.000         0.000           3.000
N5-ZN-O1-HW   3    0.000         0.000           3.000
N6-ZN-N7-CC   3    0.000         0.000           3.000
N6-ZN-N7-CR   3    0.000         0.000           3.000
N6-ZN-O1-HW   3    0.000         0.000           3.000
CR-N5-ZN-N6   3    0.000         0.000           3.000
CR-N5-ZN-N7   3    0.000         0.000           3.000
CR-N5-ZN-O1   3    0.000         0.000           3.000
CV-N6-ZN-N7   3    0.000         0.000           3.000
CV-N6-ZN-O1   3    0.000         0.000           3.000
N7-ZN-O1-HW   3    0.000         0.000           3.000
HW-HW-O1-ZN   3    0.000         0.000           3.000
CV-N5-ZN-N6   3    0.000         0.000           3.000
CV-N5-ZN-N7   3    0.000         0.000           3.000
CV-N5-ZN-O1   3    0.000         0.000           3.000
CR-N7-ZN-O1   3    0.000         0.000           3.000
CC-N7-ZN-O1   3    0.000         0.000           3.000
CR-N6-ZN-N7   3    0.000         0.000           3.000
CR-N6-ZN-O1   3    0.000         0.000           3.000
CR-N8-ZN-N9   3    0.000         0.000           3.000
CR-N8-ZN-N0   3    0.000         0.000           3.000
CR-N8-ZN-O2   3    0.000         0.000           3.000
CV-N9-ZN-N0   3    0.000         0.000           3.000
CV-N9-ZN-O2   3    0.000         0.000           3.000
CV-N8-ZN-N9   3    0.000         0.000           3.000
CV-N8-ZN-N0   3    0.000         0.000           3.000
CV-N8-ZN-O2   3    0.000         0.000           3.000
CR-N0-ZN-O2   3    0.000         0.000           3.000
CC-N0-ZN-O2   3    0.000         0.000           3.000
N8-ZN-N9-CV   3    0.000         0.000           3.000
N8-ZN-N9-CR   3    0.000         0.000           3.000
N8-ZN-N0-CC   3    0.000         0.000           3.000
N8-ZN-N0-CR   3    0.000         0.000           3.000
N8-ZN-O2-HO   3    0.000         0.000           3.000
N9-ZN-N0-CC   3    0.000         0.000           3.000
N9-ZN-N0-CR   3    0.000         0.000           3.000
N9-ZN-O2-HO   3    0.000         0.000           3.000
CR-N9-ZN-N0   3    0.000         0.000           3.000
CR-N9-ZN-O2   3    0.000         0.000           3.000
N0-ZN-O2-HO   3    0.000         0.000           3.000
HW-O3-ZN-O3   3    0.000         0.000           3.000
CR-NT-ZN-NT   3    0.000         0.000           3.000
CR-NT-ZN-O3   3    0.000         0.000           3.000
CV-NT-ZN-O3   3    0.000         0.000           3.000
NT-ZN-NT-CV   3    0.000         0.000           3.000
NT-ZN-O3-HW   3    0.000         0.000           3.000
HW-HW-O3-ZN   3    0.000         0.000           3.000
CR-NY-ZN-O4   3    0.000         0.000           3.000
HW-O4-ZN-O4   3    0.000         0.000           3.000
CC-NY-ZN-O4   3    0.000         0.000           3.000
NY-ZN-O4-HW   3    0.000         0.000           3.000
X -CT-S1-X    3    0.750         0.000           3.000
S1-ZN-S1-CT   3    0.000         0.000           3.000
S1-ZN-S1-CT   3    0.000         0.000           3.000
X -CT-S2-X    3    0.750         0.000           3.000
CT-S2-ZN-N1   3    0.000         0.000           3.000
S2-ZN-S2-CT   3    0.000         0.000           3.000
S2-ZN-N1-CC   3    0.000         0.000           3.000
S2-ZN-N1-CR   3    0.000         0.000           3.000
CT-S2-ZN-N1   3    0.000         0.000           3.000
S2-ZN-S2-CT   3    0.000         0.000           3.000
S2-ZN-N1-CC   3    0.000         0.000           3.000
S2-ZN-N1-CR   3    0.000         0.000           3.000
X -CB-N1-X    2    5.100       180.000           2.000
X -CK-N1-X    2   20.000       180.000           2.000
X -CC-N1-X    2    4.800       180.000           2.000
X -CR-N1-X    2   10.000       180.000           2.000
X -CV-N1-X    2    4.800       180.000           2.000
CT-S2-ZN-N1   3    0.000         0.000           3.000
S2-ZN-N1-CC   3    0.000         0.000           3.000
S2-ZN-N1-CR   3    0.000         0.000           3.000
CT-S2-ZN-N1   3    0.000         0.000           3.000
S2-ZN-N1-CC   3    0.000         0.000           3.000
S2-ZN-N1-CR   3    0.000         0.000           3.000
CT-S2-ZN-N1   3    0.000         0.000           3.000
S2-ZN-N1-CC   3    0.000         0.000           3.000
S2-ZN-N1-CR   3    0.000         0.000           3.000
CT-S2-ZN-N1   3    0.000         0.000           3.000
S2-ZN-N1-CC   3    0.000         0.000           3.000
S2-ZN-N1-CR   3    0.000         0.000           3.000
X -CT-S3-X    3    0.750         0.000           3.000
CT-S3-ZN-N2   3    0.000         0.000           3.000
S3-ZN-S3-CT   3    0.000         0.000           3.000
S3-ZN-N2-CV   3    0.000         0.000           3.000
S3-ZN-N2-CR   3    0.000         0.000           3.000
CT-S3-ZN-N2   3    0.000         0.000           3.000
S3-ZN-S3-CT   3    0.000         0.000           3.000
S3-ZN-N2-CV   3    0.000         0.000           3.000
S3-ZN-N2-CR   3    0.000         0.000           3.000
X -CB-N2-X    2    5.100       180.000           2.000
X -CK-N2-X    2   20.000       180.000           2.000
X -CC-N2-X    2    4.800       180.000           2.000
X -CR-N2-X    2   10.000       180.000           2.000
X -CV-N2-X    2    4.800       180.000           2.000
CT-S3-ZN-N2   3    0.000         0.000           3.000
S3-ZN-N2-CV   3    0.000         0.000           3.000
S3-ZN-N2-CR   3    0.000         0.000           3.000
CT-S3-ZN-N2   3    0.000         0.000           3.000
S3-ZN-N2-CV   3    0.000         0.000           3.000
S3-ZN-N2-CR   3    0.000         0.000           3.000
CT-S3-ZN-N2   3    0.000         0.000           3.000
S3-ZN-N2-CV   3    0.000         0.000           3.000
S3-ZN-N2-CR   3    0.000         0.000           3.000
CT-S3-ZN-N2   3    0.000         0.000           3.000
S3-ZN-N2-CV   3    0.000         0.000           3.000
S3-ZN-N2-CR   3    0.000         0.000           3.000
X -CT-S4-X    3    0.750         0.000           3.000
S4-ZN-N3-CV   3    0.000         0.000           3.000
S4-ZN-N3-CR   3    0.000         0.000           3.000
CT-S4-ZN-N3   3    0.000         0.000           3.000
CT-S4-ZN-S4   3    0.000         0.000           3.000
S4-ZN-N3-CV   3    0.000         0.000           3.000
S4-ZN-N3-CR   3    0.000         0.000           3.000
CT-S4-ZN-N3   3    0.000         0.000           3.000
CT-S4-ZN-S4   3    0.000         0.000           3.000
X -CB-N3-X    2    5.100       180.000           2.000
X -CK-N3-X    2   20.000       180.000           2.000
X -CC-N3-X    2    4.800       180.000           2.000
X -CR-N3-X    2   10.000       180.000           2.000
X -CV-N3-X    2    4.800       180.000           2.000
S4-ZN-N3-CV   3    0.000         0.000           3.000
S4-ZN-N3-CR   3    0.000         0.000           3.000
CT-S4-ZN-N3   3    0.000         0.000           3.000
N3-ZN-N3-CV   3    0.000         0.000           3.000
N3-ZN-N3-CR   3    0.000         0.000           3.000
S4-ZN-N3-CV   3    0.000         0.000           3.000
S4-ZN-N3-CR   3    0.000         0.000           3.000
CT-S4-ZN-N3   3    0.000         0.000           3.000
N3-ZN-N3-CV   3    0.000         0.000           3.000
N3-ZN-N3-CR   3    0.000         0.000           3.000
S4-ZN-N3-CV   3    0.000         0.000           3.000
S4-ZN-N3-CR   3    0.000         0.000           3.000
CT-S4-ZN-N3   3    0.000         0.000           3.000
S4-ZN-N3-CV   3    0.000         0.000           3.000
S4-ZN-N3-CR   3    0.000         0.000           3.000
CT-S4-ZN-N3   3    0.000         0.000           3.000
X -CT-S5-X    3    0.750         0.000           3.000
CT-S5-ZN-N4   3    0.000         0.000           3.000
S5-ZN-N4-CV   3    0.000         0.000           3.000
S5-ZN-N4-CR   3    0.000         0.000           3.000
CT-S5-ZN-N4   3    0.000         0.000           3.000
S5-ZN-N4-CV   3    0.000         0.000           3.000
S5-ZN-N4-CR   3    0.000         0.000           3.000
X -CB-N4-X    2    5.100       180.000           2.000
X -CK-N4-X    2   20.000       180.000           2.000
X -CC-N4-X    2    4.800       180.000           2.000
X -CR-N4-X    2   10.000       180.000           2.000
X -CV-N4-X    2    4.800       180.000           2.000
N4-ZN-N4-CV   3    0.000         0.000           3.000
N4-ZN-N4-CR   3    0.000         0.000           3.000
CT-S5-ZN-N4   3    0.000         0.000           3.000
S5-ZN-N4-CV   3    0.000         0.000           3.000
S5-ZN-N4-CR   3    0.000         0.000           3.000
N4-ZN-N4-CV   3    0.000         0.000           3.000
N4-ZN-N4-CR   3    0.000         0.000           3.000
CT-S5-ZN-N4   3    0.000         0.000           3.000
S5-ZN-N4-CV   3    0.000         0.000           3.000
S5-ZN-N4-CR   3    0.000         0.000           3.000
CT-S5-ZN-N4   3    0.000         0.000           3.000
S5-ZN-N4-CV   3    0.000         0.000           3.000
S5-ZN-N4-CR   3    0.000         0.000           3.000
CT-S5-ZN-N4   3    0.000         0.000           3.000
S5-ZN-N4-CV   3    0.000         0.000           3.000
S5-ZN-N4-CR   3    0.000         0.000           3.000
X -CB-N5-X    2    5.100       180.000           2.000
X -CK-N5-X    2   20.000       180.000           2.000
X -CC-N5-X    2    4.800       180.000           2.000
X -CR-N5-X    2   10.000       180.000           2.000
X -CV-N5-X    2    4.800       180.000           2.000
N5-ZN-N6-CV   3    0.000         0.000           3.000
N5-ZN-N6-CR   3    0.000         0.000           3.000
N5-ZN-N7-CC   3    0.000         0.000           3.000
N5-ZN-N7-CR   3    0.000         0.000           3.000
N5-ZN-O1-HW   3    0.000         0.000           3.000
CR-N5-ZN-N6   3    0.000         0.000           3.000
CR-N5-ZN-N7   3    0.000         0.000           3.000
CR-N5-ZN-O1   3    0.000         0.000           3.000
CV-N5-ZN-N6   3    0.000         0.000           3.000
CV-N5-ZN-N7   3    0.000         0.000           3.000
CV-N5-ZN-O1   3    0.000         0.000           3.000
N5-ZN-N6-CV   3    0.000         0.000           3.000
N5-ZN-N6-CR   3    0.000         0.000           3.000
N5-ZN-N7-CC   3    0.000         0.000           3.000
N5-ZN-N7-CR   3    0.000         0.000           3.000
N5-ZN-O1-HW   3    0.000         0.000           3.000
CR-N5-ZN-N6   3    0.000         0.000           3.000
CR-N5-ZN-N7   3    0.000         0.000           3.000
CR-N5-ZN-O1   3    0.000         0.000           3.000
CV-N5-ZN-N6   3    0.000         0.000           3.000
CV-N5-ZN-N7   3    0.000         0.000           3.000
CV-N5-ZN-O1   3    0.000         0.000           3.000
X -CB-N6-X    2    5.100       180.000           2.000
X -CK-N6-X    2   20.000       180.000           2.000
X -CC-N6-X    2    4.800       180.000           2.000
X -CR-N6-X    2   10.000       180.000           2.000
X -CV-N6-X    2    4.800       180.000           2.000
N5-ZN-N6-CV   3    0.000         0.000           3.000
N5-ZN-N6-CR   3    0.000         0.000           3.000
N6-ZN-N7-CC   3    0.000         0.000           3.000
N6-ZN-N7-CR   3    0.000         0.000           3.000
N6-ZN-O1-HW   3    0.000         0.000           3.000
CR-N5-ZN-N6   3    0.000         0.000           3.000
CV-N6-ZN-N7   3    0.000         0.000           3.000
CV-N6-ZN-O1   3    0.000         0.000           3.000
CV-N5-ZN-N6   3    0.000         0.000           3.000
CR-N6-ZN-N7   3    0.000         0.000           3.000
CR-N6-ZN-O1   3    0.000         0.000           3.000
N5-ZN-N6-CV   3    0.000         0.000           3.000
N5-ZN-N6-CR   3    0.000         0.000           3.000
N6-ZN-N7-CC   3    0.000         0.000           3.000
N6-ZN-N7-CR   3    0.000         0.000           3.000
N6-ZN-O1-HW   3    0.000         0.000           3.000
CR-N5-ZN-N6   3    0.000         0.000           3.000
CV-N6-ZN-N7   3    0.000         0.000           3.000
CV-N6-ZN-O1   3    0.000         0.000           3.000
CV-N5-ZN-N6   3    0.000         0.000           3.000
CR-N6-ZN-N7   3    0.000         0.000           3.000
CR-N6-ZN-O1   3    0.000         0.000           3.000
N5-ZN-N6-CV   3    0.000         0.000           3.000
N5-ZN-N6-CR   3    0.000         0.000           3.000
CR-N5-ZN-N6   3    0.000         0.000           3.000
CV-N5-ZN-N6   3    0.000         0.000           3.000
N5-ZN-N6-CV   3    0.000         0.000           3.000
N5-ZN-N6-CR   3    0.000         0.000           3.000
CR-N5-ZN-N6   3    0.000         0.000           3.000
CV-N5-ZN-N6   3    0.000         0.000           3.000
X -CB-N7-X    2    5.100       180.000           2.000
X -CK-N7-X    2   20.000       180.000           2.000
X -CC-N7-X    2    4.800       180.000           2.000
X -CR-N7-X    2   10.000       180.000           2.000
X -CV-N7-X    2    4.800       180.000           2.000
N5-ZN-N7-CC   3    0.000         0.000           3.000
N5-ZN-N7-CR   3    0.000         0.000           3.000
N6-ZN-N7-CC   3    0.000         0.000           3.000
N6-ZN-N7-CR   3    0.000         0.000           3.000
CR-N5-ZN-N7   3    0.000         0.000           3.000
CV-N6-ZN-N7   3    0.000         0.000           3.000
N7-ZN-O1-HW   3    0.000         0.000           3.000
CV-N5-ZN-N7   3    0.000         0.000           3.000
CR-N7-ZN-O1   3    0.000         0.000           3.000
CC-N7-ZN-O1   3    0.000         0.000           3.000
CR-N6-ZN-N7   3    0.000         0.000           3.000
N5-ZN-N7-CC   3    0.000         0.000           3.000
N5-ZN-N7-CR   3    0.000         0.000           3.000
N6-ZN-N7-CC   3    0.000         0.000           3.000
N6-ZN-N7-CR   3    0.000         0.000           3.000
CR-N5-ZN-N7   3    0.000         0.000           3.000
CV-N6-ZN-N7   3    0.000         0.000           3.000
N7-ZN-O1-HW   3    0.000         0.000           3.000
CV-N5-ZN-N7   3    0.000         0.000           3.000
CR-N7-ZN-O1   3    0.000         0.000           3.000
CC-N7-ZN-O1   3    0.000         0.000           3.000
CR-N6-ZN-N7   3    0.000         0.000           3.000
N5-ZN-N7-CC   3    0.000         0.000           3.000
N5-ZN-N7-CR   3    0.000         0.000           3.000
CR-N5-ZN-N7   3    0.000         0.000           3.000
CV-N5-ZN-N7   3    0.000         0.000           3.000
N5-ZN-N7-CC   3    0.000         0.000           3.000
N5-ZN-N7-CR   3    0.000         0.000           3.000
CR-N5-ZN-N7   3    0.000         0.000           3.000
CV-N5-ZN-N7   3    0.000         0.000           3.000
N6-ZN-N7-CC   3    0.000         0.000           3.000
N6-ZN-N7-CR   3    0.000         0.000           3.000
CV-N6-ZN-N7   3    0.000         0.000           3.000
CR-N6-ZN-N7   3    0.000         0.000           3.000
N6-ZN-N7-CC   3    0.000         0.000           3.000
N6-ZN-N7-CR   3    0.000         0.000           3.000
CV-N6-ZN-N7   3    0.000         0.000           3.000
CR-N6-ZN-N7   3    0.000         0.000           3.000
N5-ZN-O1-HW   3    0.000         0.000           3.000
N6-ZN-O1-HW   3    0.000         0.000           3.000
CR-N5-ZN-O1   3    0.000         0.000           3.000
CV-N6-ZN-O1   3    0.000         0.000           3.000
N7-ZN-O1-HW   3    0.000         0.000           3.000
HW-HW-O1-ZN   3    0.000         0.000           3.000
CV-N5-ZN-O1   3    0.000         0.000           3.000
CR-N7-ZN-O1   3    0.000         0.000           3.000
CC-N7-ZN-O1   3    0.000         0.000           3.000
CR-N6-ZN-O1   3    0.000         0.000           3.000
N5-ZN-O1-HW   3    0.000         0.000           3.000
N6-ZN-O1-HW   3    0.000         0.000           3.000
CR-N5-ZN-O1   3    0.000         0.000           3.000
CV-N6-ZN-O1   3    0.000         0.000           3.000
N7-ZN-O1-HW   3    0.000         0.000           3.000
HW-HW-O1-ZN   3    0.000         0.000           3.000
CV-N5-ZN-O1   3    0.000         0.000           3.000
CR-N7-ZN-O1   3    0.000         0.000           3.000
CC-N7-ZN-O1   3    0.000         0.000           3.000
CR-N6-ZN-O1   3    0.000         0.000           3.000
N5-ZN-O1-HW   3    0.000         0.000           3.000
CR-N5-ZN-O1   3    0.000         0.000           3.000
CV-N5-ZN-O1   3    0.000         0.000           3.000
N5-ZN-O1-HW   3    0.000         0.000           3.000
CR-N5-ZN-O1   3    0.000         0.000           3.000
CV-N5-ZN-O1   3    0.000         0.000           3.000
N6-ZN-O1-HW   3    0.000         0.000           3.000
CV-N6-ZN-O1   3    0.000         0.000           3.000
CR-N6-ZN-O1   3    0.000         0.000           3.000
N6-ZN-O1-HW   3    0.000         0.000           3.000
CV-N6-ZN-O1   3    0.000         0.000           3.000
CR-N6-ZN-O1   3    0.000         0.000           3.000
N7-ZN-O1-HW   3    0.000         0.000           3.000
CR-N7-ZN-O1   3    0.000         0.000           3.000
CC-N7-ZN-O1   3    0.000         0.000           3.000
N7-ZN-O1-HW   3    0.000         0.000           3.000
CR-N7-ZN-O1   3    0.000         0.000           3.000
CC-N7-ZN-O1   3    0.000         0.000           3.000
X -CB-N8-X    2    5.100       180.000           2.000
X -CK-N8-X    2   20.000       180.000           2.000
X -CC-N8-X    2    4.800       180.000           2.000
X -CR-N8-X    2   10.000       180.000           2.000
X -CV-N8-X    2    4.800       180.000           2.000
CR-N8-ZN-N9   3    0.000         0.000           3.000
CR-N8-ZN-N0   3    0.000         0.000           3.000
CR-N8-ZN-O2   3    0.000         0.000           3.000
CV-N8-ZN-N9   3    0.000         0.000           3.000
CV-N8-ZN-N0   3    0.000         0.000           3.000
CV-N8-ZN-O2   3    0.000         0.000           3.000
N8-ZN-N9-CV   3    0.000         0.000           3.000
N8-ZN-N9-CR   3    0.000         0.000           3.000
N8-ZN-N0-CC   3    0.000         0.000           3.000
N8-ZN-N0-CR   3    0.000         0.000           3.000
N8-ZN-O2-HO   3    0.000         0.000           3.000
CR-N8-ZN-N9   3    0.000         0.000           3.000
CR-N8-ZN-N0   3    0.000         0.000           3.000
CR-N8-ZN-O2   3    0.000         0.000           3.000
CV-N8-ZN-N9   3    0.000         0.000           3.000
CV-N8-ZN-N0   3    0.000         0.000           3.000
CV-N8-ZN-O2   3    0.000         0.000           3.000
N8-ZN-N9-CV   3    0.000         0.000           3.000
N8-ZN-N9-CR   3    0.000         0.000           3.000
N8-ZN-N0-CC   3    0.000         0.000           3.000
N8-ZN-N0-CR   3    0.000         0.000           3.000
N8-ZN-O2-HO   3    0.000         0.000           3.000
X -CB-N9-X    2    5.100       180.000           2.000
X -CK-N9-X    2   20.000       180.000           2.000
X -CC-N9-X    2    4.800       180.000           2.000
X -CR-N9-X    2   10.000       180.000           2.000
X -CV-N9-X    2    4.800       180.000           2.000
CR-N8-ZN-N9   3    0.000         0.000           3.000
CV-N9-ZN-N0   3    0.000         0.000           3.000
CV-N9-ZN-O2   3    0.000         0.000           3.000
CV-N8-ZN-N9   3    0.000         0.000           3.000
N8-ZN-N9-CV   3    0.000         0.000           3.000
N8-ZN-N9-CR   3    0.000         0.000           3.000
N9-ZN-N0-CC   3    0.000         0.000           3.000
N9-ZN-N0-CR   3    0.000         0.000           3.000
N9-ZN-O2-HO   3    0.000         0.000           3.000
CR-N9-ZN-N0   3    0.000         0.000           3.000
CR-N9-ZN-O2   3    0.000         0.000           3.000
CR-N8-ZN-N9   3    0.000         0.000           3.000
CV-N9-ZN-N0   3    0.000         0.000           3.000
CV-N9-ZN-O2   3    0.000         0.000           3.000
CV-N8-ZN-N9   3    0.000         0.000           3.000
N8-ZN-N9-CV   3    0.000         0.000           3.000
N8-ZN-N9-CR   3    0.000         0.000           3.000
N9-ZN-N0-CC   3    0.000         0.000           3.000
N9-ZN-N0-CR   3    0.000         0.000           3.000
N9-ZN-O2-HO   3    0.000         0.000           3.000
CR-N9-ZN-N0   3    0.000         0.000           3.000
CR-N9-ZN-O2   3    0.000         0.000           3.000
CR-N8-ZN-N9   3    0.000         0.000           3.000
CV-N8-ZN-N9   3    0.000         0.000           3.000
N8-ZN-N9-CV   3    0.000         0.000           3.000
N8-ZN-N9-CR   3    0.000         0.000           3.000
CR-N8-ZN-N9   3    0.000         0.000           3.000
CV-N8-ZN-N9   3    0.000         0.000           3.000
N8-ZN-N9-CV   3    0.000         0.000           3.000
N8-ZN-N9-CR   3    0.000         0.000           3.000
X -CB-N0-X    2    5.100       180.000           2.000
X -CK-N0-X    2   20.000       180.000           2.000
X -CC-N0-X    2    4.800       180.000           2.000
X -CR-N0-X    2   10.000       180.000           2.000
X -CV-N0-X    2    4.800       180.000           2.000
CR-N8-ZN-N0   3    0.000         0.000           3.000
CV-N9-ZN-N0   3    0.000         0.000           3.000
CV-N8-ZN-N0   3    0.000         0.000           3.000
CR-N0-ZN-O2   3    0.000         0.000           3.000
CC-N0-ZN-O2   3    0.000         0.000           3.000
N8-ZN-N0-CC   3    0.000         0.000           3.000
N8-ZN-N0-CR   3    0.000         0.000           3.000
N9-ZN-N0-CC   3    0.000         0.000           3.000
N9-ZN-N0-CR   3    0.000         0.000           3.000
CR-N9-ZN-N0   3    0.000         0.000           3.000
N0-ZN-O2-HO   3    0.000         0.000           3.000
CR-N8-ZN-N0   3    0.000         0.000           3.000
CV-N9-ZN-N0   3    0.000         0.000           3.000
CV-N8-ZN-N0   3    0.000         0.000           3.000
CR-N0-ZN-O2   3    0.000         0.000           3.000
CC-N0-ZN-O2   3    0.000         0.000           3.000
N8-ZN-N0-CC   3    0.000         0.000           3.000
N8-ZN-N0-CR   3    0.000         0.000           3.000
N9-ZN-N0-CC   3    0.000         0.000           3.000
N9-ZN-N0-CR   3    0.000         0.000           3.000
CR-N9-ZN-N0   3    0.000         0.000           3.000
N0-ZN-O2-HO   3    0.000         0.000           3.000
CR-N8-ZN-N0   3    0.000         0.000           3.000
CV-N8-ZN-N0   3    0.000         0.000           3.000
N8-ZN-N0-CC   3    0.000         0.000           3.000
N8-ZN-N0-CR   3    0.000         0.000           3.000
CR-N8-ZN-N0   3    0.000         0.000           3.000
CV-N8-ZN-N0   3    0.000         0.000           3.000
N8-ZN-N0-CC   3    0.000         0.000           3.000
N8-ZN-N0-CR   3    0.000         0.000           3.000
CV-N9-ZN-N0   3    0.000         0.000           3.000
N9-ZN-N0-CC   3    0.000         0.000           3.000
N9-ZN-N0-CR   3    0.000         0.000           3.000
CR-N9-ZN-N0   3    0.000         0.000           3.000
CV-N9-ZN-N0   3    0.000         0.000           3.000
N9-ZN-N0-CC   3    0.000         0.000           3.000
N9-ZN-N0-CR   3    0.000         0.000           3.000
CR-N9-ZN-N0   3    0.000         0.000           3.000
O2-C -D1-ZN   3    0.000         0.000           3.000
CR-N8-ZN-O2   3    0.000         0.000           3.000
CV-N9-ZN-O2   3    0.000         0.000           3.000
CV-N8-ZN-O2   3    0.000         0.000           3.000
CR-N0-ZN-O2   3    0.000         0.000           3.000
CC-N0-ZN-O2   3    0.000         0.000           3.000
N8-ZN-O2-HO   3    0.000         0.000           3.000
N9-ZN-O2-HO   3    0.000         0.000           3.000
CR-N9-ZN-O2   3    0.000         0.000           3.000
N0-ZN-O2-HO   3    0.000         0.000           3.000
O2-C -D1-ZN   3    0.000         0.000           3.000
CR-N8-ZN-O2   3    0.000         0.000           3.000
CV-N9-ZN-O2   3    0.000         0.000           3.000
CV-N8-ZN-O2   3    0.000         0.000           3.000
CR-N0-ZN-O2   3    0.000         0.000           3.000
CC-N0-ZN-O2   3    0.000         0.000           3.000
N8-ZN-O2-HO   3    0.000         0.000           3.000
N9-ZN-O2-HO   3    0.000         0.000           3.000
CR-N9-ZN-O2   3    0.000         0.000           3.000
N0-ZN-O2-HO   3    0.000         0.000           3.000
CR-N8-ZN-O2   3    0.000         0.000           3.000
CV-N8-ZN-O2   3    0.000         0.000           3.000
N8-ZN-O2-HO   3    0.000         0.000           3.000
CR-N8-ZN-O2   3    0.000         0.000           3.000
CV-N8-ZN-O2   3    0.000         0.000           3.000
N8-ZN-O2-HO   3    0.000         0.000           3.000
CV-N9-ZN-O2   3    0.000         0.000           3.000
N9-ZN-O2-HO   3    0.000         0.000           3.000
CR-N9-ZN-O2   3    0.000         0.000           3.000
CV-N9-ZN-O2   3    0.000         0.000           3.000
N9-ZN-O2-HO   3    0.000         0.000           3.000
CR-N9-ZN-O2   3    0.000         0.000           3.000
CR-N0-ZN-O2   3    0.000         0.000           3.000
CC-N0-ZN-O2   3    0.000         0.000           3.000
N0-ZN-O2-HO   3    0.000         0.000           3.000
CR-N0-ZN-O2   3    0.000         0.000           3.000
CC-N0-ZN-O2   3    0.000         0.000           3.000
N0-ZN-O2-HO   3    0.000         0.000           3.000
X -CB-NT-X    2    5.100       180.000           2.000
X -CK-NT-X    2   20.000       180.000           2.000
X -CC-NT-X    2    4.800       180.000           2.000
X -CR-NT-X    2   10.000       180.000           2.000
X -CV-NT-X    2    4.800       180.000           2.000
CR-NT-ZN-NT   3    0.000         0.000           3.000
CR-NT-ZN-O3   3    0.000         0.000           3.000
CV-NT-ZN-O3   3    0.000         0.000           3.000
NT-ZN-NT-CV   3    0.000         0.000           3.000
NT-ZN-O3-HW   3    0.000         0.000           3.000
CR-NT-ZN-NT   3    0.000         0.000           3.000
CR-NT-ZN-O3   3    0.000         0.000           3.000
CV-NT-ZN-O3   3    0.000         0.000           3.000
NT-ZN-NT-CV   3    0.000         0.000           3.000
NT-ZN-O3-HW   3    0.000         0.000           3.000
HW-O3-ZN-O3   3    0.000         0.000           3.000
CR-NT-ZN-O3   3    0.000         0.000           3.000
CV-NT-ZN-O3   3    0.000         0.000           3.000
NT-ZN-O3-HW   3    0.000         0.000           3.000
HW-HW-O3-ZN   3    0.000         0.000           3.000
HW-O3-ZN-O3   3    0.000         0.000           3.000
CR-NT-ZN-O3   3    0.000         0.000           3.000
CV-NT-ZN-O3   3    0.000         0.000           3.000
NT-ZN-O3-HW   3    0.000         0.000           3.000
HW-HW-O3-ZN   3    0.000         0.000           3.000
CR-NT-ZN-O3   3    0.000         0.000           3.000
CV-NT-ZN-O3   3    0.000         0.000           3.000
NT-ZN-O3-HW   3    0.000         0.000           3.000
CR-NT-ZN-O3   3    0.000         0.000           3.000
CV-NT-ZN-O3   3    0.000         0.000           3.000
NT-ZN-O3-HW   3    0.000         0.000           3.000
X -CB-NY-X    2    5.100       180.000           2.000
X -CK-NY-X    2   20.000       180.000           2.000
X -CC-NY-X    2    4.800       180.000           2.000
X -CR-NY-X    2   10.000       180.000           2.000
X -CV-NY-X    2    4.800       180.000           2.000
CR-NY-ZN-O4   3    0.000         0.000           3.000
CC-NY-ZN-O4   3    0.000         0.000           3.000
NY-ZN-O4-HW   3    0.000         0.000           3.000
CR-NY-ZN-O4   3    0.000         0.000           3.000
CC-NY-ZN-O4   3    0.000         0.000           3.000
NY-ZN-O4-HW   3    0.000         0.000           3.000
CR-NY-ZN-O4   3    0.000         0.000           3.000
HW-O4-ZN-O4   3    0.000         0.000           3.000
CC-NY-ZN-O4   3    0.000         0.000           3.000
NY-ZN-O4-HW   3    0.000         0.000           3.000
CR-NY-ZN-O4   3    0.000         0.000           3.000
HW-O4-ZN-O4   3    0.000         0.000           3.000
CC-NY-ZN-O4   3    0.000         0.000           3.000
NY-ZN-O4-HW   3    0.000         0.000           3.000
CR-NY-ZN-O4   3    0.000         0.000           3.000
CC-NY-ZN-O4   3    0.000         0.000           3.000
NY-ZN-O4-HW   3    0.000         0.000           3.000
CR-NY-ZN-O4   3    0.000         0.000           3.000
CC-NY-ZN-O4   3    0.000         0.000           3.000
NY-ZN-O4-HW   3    0.000         0.000           3.000
X -CB-E1-X    2    5.100       180.000           2.000
X -CK-E1-X    2   20.000       180.000           2.000
X -CC-E1-X    2    4.800       180.000           2.000
X -CR-E1-X    2   10.000       180.000           2.000
X -CV-E1-X    2    4.800       180.000           2.000
D1-ZN-E1-CC   3    0.000         0.000           3.000
D1-ZN-E1-CR   3    0.000         0.000           3.000
E1-ZN-E1-CC   3    0.000         0.000           3.000
E1-ZN-E1-CR   3    0.000         0.000           3.000
C -D1-ZN-E1   3    0.000         0.000           3.000
D1-ZN-E1-CC   3    0.000         0.000           3.000
D1-ZN-E1-CR   3    0.000         0.000           3.000
E1-ZN-E1-CC   3    0.000         0.000           3.000
E1-ZN-E1-CR   3    0.000         0.000           3.000
C -D1-ZN-E1   3    0.000         0.000           3.000
D1-ZN-D1-C    3    0.000         0.000           3.000
D1-ZN-E1-CC   3    0.000         0.000           3.000
D1-ZN-E1-CR   3    0.000         0.000           3.000
CT-C -D1-ZN   3    0.000         0.000           3.000
O2-C -D1-ZN   3    0.000         0.000           3.000
C -D1-ZN-E1   3    0.000         0.000           3.000
D1-ZN-D1-C    3    0.000         0.000           3.000
D1-ZN-E1-CC   3    0.000         0.000           3.000
D1-ZN-E1-CR   3    0.000         0.000           3.000
CT-C -D1-ZN   3    0.000         0.000           3.000
O2-C -D1-ZN   3    0.000         0.000           3.000
C -D1-ZN-E1   3    0.000         0.000           3.000
O2-C -D1-ZN   3    0.000         0.000           3.000
O2-C -D1-ZN   3    0.000         0.000           3.000
D1-ZN-E1-CC   3    0.000         0.000           3.000
D1-ZN-E1-CR   3    0.000         0.000           3.000
C -D1-ZN-E1   3    0.000         0.000           3.000
D1-ZN-E1-CC   3    0.000         0.000           3.000
D1-ZN-E1-CR   3    0.000         0.000           3.000
C -D1-ZN-E1   3    0.000         0.000           3.000
X -CB-NQ-X    2    5.100       180.000           2.000
X -CK-NQ-X    2   20.000       180.000           2.000
X -CC-NQ-X    2    4.800       180.000           2.000
X -CR-NQ-X    2   10.000       180.000           2.000
X -CV-NQ-X    2    4.800       180.000           2.000
CR-NQ-ZN-NP   3    0.000         0.000           3.000
CR-NQ-ZN-E2   3    0.000         0.000           3.000
CV-NQ-ZN-NP   3    0.000         0.000           3.000
CV-NQ-ZN-E2   3    0.000         0.000           3.000
C -D2-ZN-NQ   3    0.000         0.000           3.000
D2-ZN-NQ-CV   3    0.000         0.000           3.000
D2-ZN-NQ-CR   3    0.000         0.000           3.000
NQ-ZN-NP-CV   3    0.000         0.000           3.000
NQ-ZN-NP-CR   3    0.000         0.000           3.000
NQ-ZN-E2-CC   3    0.000         0.000           3.000
NQ-ZN-E2-CR   3    0.000         0.000           3.000
CR-NQ-ZN-NP   3    0.000         0.000           3.000
CR-NQ-ZN-E2   3    0.000         0.000           3.000
CV-NQ-ZN-NP   3    0.000         0.000           3.000
CV-NQ-ZN-E2   3    0.000         0.000           3.000
C -D2-ZN-NQ   3    0.000         0.000           3.000
D2-ZN-NQ-CV   3    0.000         0.000           3.000
D2-ZN-NQ-CR   3    0.000         0.000           3.000
NQ-ZN-NP-CV   3    0.000         0.000           3.000
NQ-ZN-NP-CR   3    0.000         0.000           3.000
NQ-ZN-E2-CC   3    0.000         0.000           3.000
NQ-ZN-E2-CR   3    0.000         0.000           3.000
X -CB-NP-X    2    5.100       180.000           2.000
X -CK-NP-X    2   20.000       180.000           2.000
X -CC-NP-X    2    4.800       180.000           2.000
X -CR-NP-X    2   10.000       180.000           2.000
X -CV-NP-X    2    4.800       180.000           2.000
CR-NQ-ZN-NP   3    0.000         0.000           3.000
CV-NP-ZN-E2   3    0.000         0.000           3.000
CV-NQ-ZN-NP   3    0.000         0.000           3.000
C -D2-ZN-NP   3    0.000         0.000           3.000
D2-ZN-NP-CV   3    0.000         0.000           3.000
D2-ZN-NP-CR   3    0.000         0.000           3.000
CR-NP-ZN-E2   3    0.000         0.000           3.000
NQ-ZN-NP-CV   3    0.000         0.000           3.000
NQ-ZN-NP-CR   3    0.000         0.000           3.000
NP-ZN-E2-CC   3    0.000         0.000           3.000
NP-ZN-E2-CR   3    0.000         0.000           3.000
CR-NQ-ZN-NP   3    0.000         0.000           3.000
CV-NP-ZN-E2   3    0.000         0.000           3.000
CV-NQ-ZN-NP   3    0.000         0.000           3.000
C -D2-ZN-NP   3    0.000         0.000           3.000
D2-ZN-NP-CV   3    0.000         0.000           3.000
D2-ZN-NP-CR   3    0.000         0.000           3.000
CR-NP-ZN-E2   3    0.000         0.000           3.000
NQ-ZN-NP-CV   3    0.000         0.000           3.000
NQ-ZN-NP-CR   3    0.000         0.000           3.000
NP-ZN-E2-CC   3    0.000         0.000           3.000
NP-ZN-E2-CR   3    0.000         0.000           3.000
CR-NQ-ZN-NP   3    0.000         0.000           3.000
CV-NQ-ZN-NP   3    0.000         0.000           3.000
NQ-ZN-NP-CV   3    0.000         0.000           3.000
NQ-ZN-NP-CR   3    0.000         0.000           3.000
CR-NQ-ZN-NP   3    0.000         0.000           3.000
CV-NQ-ZN-NP   3    0.000         0.000           3.000
NQ-ZN-NP-CV   3    0.000         0.000           3.000
NQ-ZN-NP-CR   3    0.000         0.000           3.000
X -CB-E2-X    2    5.100       180.000           2.000
X -CK-E2-X    2   20.000       180.000           2.000
X -CC-E2-X    2    4.800       180.000           2.000
X -CR-E2-X    2   10.000       180.000           2.000
X -CV-E2-X    2    4.800       180.000           2.000
CR-NQ-ZN-E2   3    0.000         0.000           3.000
CV-NP-ZN-E2   3    0.000         0.000           3.000
CV-NQ-ZN-E2   3    0.000         0.000           3.000
C -D2-ZN-E2   3    0.000         0.000           3.000
D2-ZN-E2-CC   3    0.000         0.000           3.000
D2-ZN-E2-CR   3    0.000         0.000           3.000
CR-NP-ZN-E2   3    0.000         0.000           3.000
NQ-ZN-E2-CC   3    0.000         0.000           3.000
NQ-ZN-E2-CR   3    0.000         0.000           3.000
NP-ZN-E2-CC   3    0.000         0.000           3.000
NP-ZN-E2-CR   3    0.000         0.000           3.000
CR-NQ-ZN-E2   3    0.000         0.000           3.000
CV-NP-ZN-E2   3    0.000         0.000           3.000
CV-NQ-ZN-E2   3    0.000         0.000           3.000
C -D2-ZN-E2   3    0.000         0.000           3.000
D2-ZN-E2-CC   3    0.000         0.000           3.000
D2-ZN-E2-CR   3    0.000         0.000           3.000
CR-NP-ZN-E2   3    0.000         0.000           3.000
NQ-ZN-E2-CC   3    0.000         0.000           3.000
NQ-ZN-E2-CR   3    0.000         0.000           3.000
NP-ZN-E2-CC   3    0.000         0.000           3.000
NP-ZN-E2-CR   3    0.000         0.000           3.000
CR-NQ-ZN-E2   3    0.000         0.000           3.000
CV-NQ-ZN-E2   3    0.000         0.000           3.000
NQ-ZN-E2-CC   3    0.000         0.000           3.000
NQ-ZN-E2-CR   3    0.000         0.000           3.000
CR-NQ-ZN-E2   3    0.000         0.000           3.000
CV-NQ-ZN-E2   3    0.000         0.000           3.000
NQ-ZN-E2-CC   3    0.000         0.000           3.000
NQ-ZN-E2-CR   3    0.000         0.000           3.000
CV-NP-ZN-E2   3    0.000         0.000           3.000
CR-NP-ZN-E2   3    0.000         0.000           3.000
NP-ZN-E2-CC   3    0.000         0.000           3.000
NP-ZN-E2-CR   3    0.000         0.000           3.000
CV-NP-ZN-E2   3    0.000         0.000           3.000
CR-NP-ZN-E2   3    0.000         0.000           3.000
NP-ZN-E2-CC   3    0.000         0.000           3.000
NP-ZN-E2-CR   3    0.000         0.000           3.000
CT-C -D2-ZN   3    0.000         0.000           3.000
D2-C -D2-ZN   3    0.000         0.000           3.000
C -D2-ZN-NQ   3    0.000         0.000           3.000
C -D2-ZN-NP   3    0.000         0.000           3.000
C -D2-ZN-E2   3    0.000         0.000           3.000
D2-ZN-NQ-CV   3    0.000         0.000           3.000
D2-ZN-NQ-CR   3    0.000         0.000           3.000
D2-ZN-NP-CV   3    0.000         0.000           3.000
D2-ZN-NP-CR   3    0.000         0.000           3.000
D2-ZN-E2-CC   3    0.000         0.000           3.000
D2-ZN-E2-CR   3    0.000         0.000           3.000
CT-C -D2-ZN   3    0.000         0.000           3.000
D2-C -D2-ZN   3    0.000         0.000           3.000
C -D2-ZN-NQ   3    0.000         0.000           3.000
C -D2-ZN-NP   3    0.000         0.000           3.000
C -D2-ZN-E2   3    0.000         0.000           3.000
D2-ZN-NQ-CV   3    0.000         0.000           3.000
D2-ZN-NQ-CR   3    0.000         0.000           3.000
D2-ZN-NP-CV   3    0.000         0.000           3.000
D2-ZN-NP-CR   3    0.000         0.000           3.000
D2-ZN-E2-CC   3    0.000         0.000           3.000
D2-ZN-E2-CR   3    0.000         0.000           3.000
C -D2-ZN-NQ   3    0.000         0.000           3.000
D2-ZN-NQ-CV   3    0.000         0.000           3.000
D2-ZN-NQ-CR   3    0.000         0.000           3.000
C -D2-ZN-NQ   3    0.000         0.000           3.000
D2-ZN-NQ-CV   3    0.000         0.000           3.000
D2-ZN-NQ-CR   3    0.000         0.000           3.000
C -D2-ZN-NP   3    0.000         0.000           3.000
D2-ZN-NP-CV   3    0.000         0.000           3.000
D2-ZN-NP-CR   3    0.000         0.000           3.000
C -D2-ZN-NP   3    0.000         0.000           3.000
D2-ZN-NP-CV   3    0.000         0.000           3.000
D2-ZN-NP-CR   3    0.000         0.000           3.000
C -D2-ZN-E2   3    0.000         0.000           3.000
D2-ZN-E2-CC   3    0.000         0.000           3.000
D2-ZN-E2-CR   3    0.000         0.000           3.000
C -D2-ZN-E2   3    0.000         0.000           3.000
D2-ZN-E2-CC   3    0.000         0.000           3.000
D2-ZN-E2-CR   3    0.000         0.000           3.000
X -CB-NR-X    2    5.100       180.000           2.000
X -CK-NR-X    2   20.000       180.000           2.000
X -CC-NR-X    2    4.800       180.000           2.000
X -CR-NR-X    2   10.000       180.000           2.000
X -CV-NR-X    2    4.800       180.000           2.000
CR-NR-ZN-NR   3    0.000         0.000           3.000
CV-NR-ZN-NR   3    0.000         0.000           3.000
CR-NR-ZN-NR   3    0.000         0.000           3.000
CV-NR-ZN-NR   3    0.000         0.000           3.000

IMPR
N1-CW-CC-CT       1.100        180.000       2.000
N2-CW-CC-CT       1.100        180.000       2.000
N3-CW-CC-CT       1.100        180.000       2.000
N4-CW-CC-CT       1.100        180.000       2.000
N5-CW-CC-CT       1.100        180.000       2.000
N6-CW-CC-CT       1.100        180.000       2.000
N7-CW-CC-CT       1.100        180.000       2.000
N8-CW-CC-CT       1.100        180.000       2.000
N9-CW-CC-CT       1.100        180.000       2.000
N0-CW-CC-CT       1.100        180.000       2.000
NT-CW-CC-CT       1.100        180.000       2.000
NY-CW-CC-CT       1.100        180.000       2.000
E1-CW-CC-CT       1.100        180.000       2.000
X -D1-C -D1      10.500        180.000       2.000
NQ-CW-CC-CT       1.100        180.000       2.000
NP-CW-CC-CT       1.100        180.000       2.000
E2-CW-CC-CT       1.100        180.000       2.000
X -D2-C -D2      10.500        180.000       2.000
NR-CW-CC-CT       1.100        180.000       2.000

NONB
ZN     1.10    0.013
S1     2.00    0.250
S2     2.00    0.250
N1     1.82    0.170
S3     2.00    0.250
N2     1.82    0.170
S4     2.00    0.250
N3     1.82    0.170
S5     2.00    0.250
N4     1.82    0.170
N5     1.82    0.170
N6     1.82    0.170
N7     1.82    0.170
O1     1.77    0.152
N8     1.82    0.170
N9     1.82    0.170
N0     1.82    0.170
O2     1.77    0.152
NT     1.82    0.170
O3     1.77    0.152
NY     1.82    0.170
O4     1.77    0.152
E1     1.82    0.170
D1     1.66    0.210
NQ     1.82    0.170
NP     1.82    0.170
E2     1.82    0.170
D2     1.66    0.210
NR     1.82    0.170
