# Supplementary material for: Ion-combination specific effects driving the enzymatic activity of halophilic alcohol dehydrogenase 2 from Haloferax volcanii in aqueous ionic liquid solvent mixtures
Source: RSC Sustain. 2024 Jul 8;2(9):2559–80. doi: 10.1039/d3su00412k (PMC11353702; doi:10.1039/d3su00412k)
Supplement: SU-002-D3SU00412K-s003 [file SU-002-D3SU00412K-s003.zip › ILsource/osm.pdb]

ATOM      1  S   osm     1       7.061  -4.635  -0.111  1.00  0.00
ATOM      2  O   osm     1       8.310  -3.898   0.844  1.00  0.00
ATOM      3  O1  osm     1       6.084  -4.948   0.953  1.00  0.00
ATOM      4  O2  osm     1       7.732  -5.804  -0.741  1.00  0.00
ATOM      5  O3  osm     1       6.662  -3.569  -1.069  1.00  0.00
ATOM      6  C   osm     1       9.409  -3.488   0.049  1.00  0.00
ATOM      7  H   osm     1       9.103  -2.740  -0.707  1.00  0.00
ATOM      8  H1  osm     1       9.876  -4.346  -0.471  1.00  0.00
ATOM      9  H2  osm     1      10.147  -3.036   0.734  1.00  0.00
TER   
END   
