# Supplementary material for: Ion-combination specific effects driving the enzymatic activity of halophilic alcohol dehydrogenase 2 from Haloferax volcanii in aqueous ionic liquid solvent mixtures
Source: RSC Sustain. 2024 Jul 8;2(9):2559–80. doi: 10.1039/d3su00412k (PMC11353702; doi:10.1039/d3su00412k)
Supplement: SU-002-D3SU00412K-s003 [file SU-002-D3SU00412K-s003.zip › ILsource/cho.pdb]

ATOM      1  N   cho     1      28.830  -4.633  -0.206  1.00  0.00
ATOM      2  C   cho     1      30.288  -4.199  -0.109  1.00  0.00
ATOM      3  C1  cho     1      28.258  -4.884   1.175  1.00  0.00
ATOM      4  C2  cho     1      28.703  -5.894  -1.039  1.00  0.00
ATOM      5  C3  cho     1      28.036  -3.526  -0.872  1.00  0.00
ATOM      6  C4  cho     1      31.290  -5.172   0.552  1.00  0.00
ATOM      7  O   cho     1      32.604  -4.635   0.423  1.00  0.00
ATOM      8  H   cho     1      30.318  -3.248   0.433  1.00  0.00
ATOM      9  H1  cho     1      30.613  -4.012  -1.138  1.00  0.00
ATOM     10  H2  cho     1      28.744  -5.705   1.710  1.00  0.00
ATOM     11  H3  cho     1      27.195  -5.130   1.089  1.00  0.00
ATOM     12  H4  cho     1      28.346  -3.982   1.789  1.00  0.00
ATOM     13  H5  cho     1      29.123  -5.724  -2.035  1.00  0.00
ATOM     14  H6  cho     1      27.644  -6.141  -1.158  1.00  0.00
ATOM     15  H7  cho     1      29.199  -6.771  -0.611  1.00  0.00
ATOM     16  H8  cho     1      26.978  -3.793  -0.964  1.00  0.00
ATOM     17  H9  cho     1      28.419  -3.324  -1.877  1.00  0.00
ATOM     18  H10 cho     1      28.097  -2.598  -0.296  1.00  0.00
ATOM     19  H11 cho     1      31.265  -6.143   0.049  1.00  0.00
ATOM     20  H12 cho     1      31.058  -5.314   1.611  1.00  0.00
ATOM     21  H13 cho     1      32.794  -4.037   1.172  1.00  0.00
TER   
END   
