# Supplementary material for: Ion-combination specific effects driving the enzymatic activity of halophilic alcohol dehydrogenase 2 from Haloferax volcanii in aqueous ionic liquid solvent mixtures
Source: RSC Sustain. 2024 Jul 8;2(9):2559–80. doi: 10.1039/d3su00412k (PMC11353702; doi:10.1039/d3su00412k)
Supplement: SU-002-D3SU00412K-s003 [file SU-002-D3SU00412K-s003.zip › ILsource/nib.pdb]

ATOM      1  N   nib     1       7.666 -39.192  -0.077  1.00  0.00
ATOM      2  C   nib     1       7.272 -38.779   1.313  1.00  0.00
ATOM      3  C1  nib     1       6.422 -39.224  -0.928  1.00  0.00
ATOM      4  C2  nib     1       8.631 -38.171  -0.712  1.00  0.00
ATOM      5  C3  nib     1       9.757 -37.645   0.174  1.00  0.00
ATOM      6  C4  nib     1      10.816 -36.912  -0.668  1.00  0.00
ATOM      7  C5  nib     1      12.047 -36.534   0.169  1.00  0.00
ATOM      8  C6  nib     1      13.182 -35.915  -0.653  1.00  0.00
ATOM      9  C7  nib     1      14.449 -35.678   0.174  1.00  0.00
ATOM     10  C8  nib     1      15.604 -35.075  -0.630  1.00  0.00
ATOM     11  C9  nib     1      16.887 -34.924   0.191  1.00  0.00
ATOM     12  C10 nib     1       8.226 -40.628  -0.059  1.00  0.00
ATOM     13  C11 nib     1       9.565 -40.867   0.644  1.00  0.00
ATOM     14  C12 nib     1      10.813 -40.745  -0.251  1.00  0.00
ATOM     15  C13 nib     1      12.117 -40.599   0.542  1.00  0.00
ATOM     16  C14 nib     1      13.331 -40.354  -0.359  1.00  0.00
ATOM     17  C15 nib     1      14.615 -40.019   0.409  1.00  0.00
ATOM     18  C16 nib     1      15.796 -39.690  -0.512  1.00  0.00
ATOM     19  C17 nib     1      17.066 -39.311   0.249  1.00  0.00
ATOM     20  H   nib     1       6.506 -39.477   1.677  1.00  0.00
ATOM     21  H1  nib     1       6.866 -37.760   1.279  1.00  0.00
ATOM     22  H2  nib     1       8.148 -38.809   1.970  1.00  0.00
ATOM     23  H3  nib     1       6.706 -39.463  -1.962  1.00  0.00
ATOM     24  H4  nib     1       5.938 -38.238  -0.892  1.00  0.00
ATOM     25  H5  nib     1       5.739 -39.991  -0.540  1.00  0.00
ATOM     26  H6  nib     1       7.995 -37.337  -1.052  1.00  0.00
ATOM     27  H7  nib     1       9.029 -38.674  -1.607  1.00  0.00
ATOM     28  H8  nib     1      10.257 -38.464   0.703  1.00  0.00
ATOM     29  H9  nib     1       9.357 -36.959   0.938  1.00  0.00
ATOM     30  H10 nib     1      10.377 -36.010  -1.132  1.00  0.00
ATOM     31  H11 nib     1      11.139 -37.567  -1.500  1.00  0.00
ATOM     32  H12 nib     1      12.427 -37.443   0.671  1.00  0.00
ATOM     33  H13 nib     1      11.748 -35.836   0.974  1.00  0.00
ATOM     34  H14 nib     1      12.842 -34.963  -1.103  1.00  0.00
ATOM     35  H15 nib     1      13.427 -36.588  -1.498  1.00  0.00
ATOM     36  H16 nib     1      14.778 -36.641   0.610  1.00  0.00
ATOM     37  H17 nib     1      14.214 -35.017   1.031  1.00  0.00
ATOM     38  H18 nib     1      15.296 -34.091  -1.029  1.00  0.00
ATOM     39  H19 nib     1      15.804 -35.714  -1.510  1.00  0.00
ATOM     40  H20 nib     1      17.238 -35.904   0.555  1.00  0.00
ATOM     41  H21 nib     1      16.726 -34.277   1.070  1.00  0.00
ATOM     42  H22 nib     1      17.697 -34.479  -0.409  1.00  0.00
ATOM     43  H23 nib     1       8.282 -40.937  -1.115  1.00  0.00
ATOM     44  H24 nib     1       7.424 -41.211   0.420  1.00  0.00
ATOM     45  H25 nib     1       9.517 -41.892   1.044  1.00  0.00
ATOM     46  H26 nib     1       9.656 -40.226   1.539  1.00  0.00
ATOM     47  H27 nib     1      10.730 -39.882  -0.936  1.00  0.00
ATOM     48  H28 nib     1      10.867 -41.636  -0.902  1.00  0.00
ATOM     49  H29 nib     1      12.280 -41.494   1.169  1.00  0.00
ATOM     50  H30 nib     1      12.018 -39.749   1.247  1.00  0.00
ATOM     51  H31 nib     1      13.105 -39.517  -1.049  1.00  0.00
ATOM     52  H32 nib     1      13.503 -41.239  -0.998  1.00  0.00
ATOM     53  H33 nib     1      14.885 -40.865   1.069  1.00  0.00
ATOM     54  H34 nib     1      14.427 -39.156   1.077  1.00  0.00
ATOM     55  H35 nib     1      15.506 -38.857  -1.182  1.00  0.00
ATOM     56  H36 nib     1      15.996 -40.556  -1.170  1.00  0.00
ATOM     57  H37 nib     1      16.907 -38.409   0.863  1.00  0.00
ATOM     58  H38 nib     1      17.900 -39.102  -0.441  1.00  0.00
ATOM     59  H39 nib     1      17.385 -40.124   0.923  1.00  0.00
TER   
END   
