# Supplementary material for: Ion-combination specific effects driving the enzymatic activity of halophilic alcohol dehydrogenase 2 from Haloferax volcanii in aqueous ionic liquid solvent mixtures
Source: RSC Sustain. 2024 Jul 8;2(9):2559–80. doi: 10.1039/d3su00412k (PMC11353702; doi:10.1039/d3su00412k)
Supplement: SU-002-D3SU00412K-s003 [file SU-002-D3SU00412K-s003.zip › ILsource/ntf.pdb]

ATOM      1  N   ntf     1      27.775 -21.574   0.279  1.00  0.00
ATOM      2  S   ntf     1      29.001 -21.109  -0.674  1.00  0.00
ATOM      3  S1  ntf     1      26.262 -21.670  -0.249  1.00  0.00
ATOM      4  C   ntf     1      25.514 -20.008   0.233  1.00  0.00
ATOM      5  F   ntf     1      24.180 -20.005  -0.052  1.00  0.00
ATOM      6  F1  ntf     1      25.648 -19.776   1.565  1.00  0.00
ATOM      7  F2  ntf     1      26.079 -18.977  -0.430  1.00  0.00
ATOM      8  O   ntf     1      26.081 -21.726  -1.706  1.00  0.00
ATOM      9  O1  ntf     1      25.529 -22.598   0.622  1.00  0.00
ATOM     10  C1  ntf     1      30.136 -20.601   0.742  1.00  0.00
ATOM     11  F3  ntf     1      30.426 -21.632   1.571  1.00  0.00
ATOM     12  F4  ntf     1      29.610 -19.597   1.483  1.00  0.00
ATOM     13  F5  ntf     1      31.308 -20.155   0.213  1.00  0.00
ATOM     14  O2  ntf     1      28.816 -19.870  -1.445  1.00  0.00
ATOM     15  O3  ntf     1      29.712 -22.235  -1.299  1.00  0.00
TER   
END   
