# Supplementary material for: Ion-combination specific effects driving the enzymatic activity of halophilic alcohol dehydrogenase 2 from Haloferax volcanii in aqueous ionic liquid solvent mixtures
Source: RSC Sustain. 2024 Jul 8;2(9):2559–80. doi: 10.1039/d3su00412k (PMC11353702; doi:10.1039/d3su00412k)
Supplement: SU-002-D3SU00412K-s003 [file SU-002-D3SU00412K-s003.zip › ILsource/bmi.mol2]

@<TRIPOS>MOLECULE
bmi
   25    25     1     0     0
SMALL
bcc


@<TRIPOS>ATOM
      1 N          44.5460  -21.3920    0.0610 na        1 bmi     -0.012080
      2 C          44.5120  -22.7720    0.0340 cc        1 bmi     -0.092240
      3 C1         45.8080  -23.2100    0.0070 cd        1 bmi     -0.097040
      4 N1         46.6150  -22.0890    0.0150 na        1 bmi     -0.013680
      5 C2         45.8310  -20.9980    0.0450 cc        1 bmi     -0.028480
      6 C3         48.0830  -22.0790   -0.0570 c3        1 bmi     -0.004320
      7 C4         43.3780  -20.4680    0.1240 c3        1 bmi      0.010640
      8 C5         42.0360  -21.1800    0.0070 c3        1 bmi     -0.081920
      9 C6         40.8730  -20.1760    0.0380 c3        1 bmi     -0.064320
     10 C7         39.5150  -20.8700   -0.0710 c3        1 bmi     -0.078480
     11 H          43.5820  -23.3280    0.0440 h4        1 bmi      0.18640
     12 H1         46.2180  -24.2140   -0.0200 h4        1 bmi      0.186400
     13 H2         46.1760  -19.9700    0.0560 h5        1 bmi      0.204800
     14 H3         48.4070  -21.9110   -1.0930 h1        1 bmi      0.0768264
     15 H4         48.4550  -23.0480    0.2940 h1        1 bmi      0.0768264
     16 H5         48.4730  -21.2870    0.5950 h1        1 bmi      0.0768264
     17 H6         43.5030  -19.7410   -0.6950 h1        1 bmi      0.07616
     18 H7         43.4450  -19.9260    1.0800 h1        1 bmi      0.076160
     19 H8         41.9110  -21.8960    0.8410 hc        1 bmi      0.050560
     20 H9         41.9930  -21.7560   -0.9350 hc        1 bmi      0.050560
     21 H10        40.9940  -19.4550   -0.7910 hc        1 bmi      0.041360
     22 H11        40.9200  -19.5910    0.9740 hc        1 bmi      0.041360
     23 H12        39.3540  -21.5690    0.7670 hc        1 bmi      0.0392264
     24 H13        39.4320  -21.4410   -1.0100 hc        1 bmi      0.0392264
     25 H14        38.6980  -20.1330   -0.0540 hc        1 bmi      0.0392264
@<TRIPOS>BOND
     1    1    2 1   
     2    1    5 2   
     3    1    7 1   
     4    2    3 2   
     5    2   11 1   
     6    3    4 1   
     7    3   12 1   
     8    4    5 1   
     9    4    6 1   
    10    5   13 1   
    11    6   14 1   
    12    6   15 1   
    13    6   16 1   
    14    7    8 1   
    15    7   17 1   
    16    7   18 1   
    17    8    9 1   
    18    8   19 1   
    19    8   20 1   
    20    9   10 1   
    21    9   21 1   
    22    9   22 1   
    23   10   23 1   
    24   10   24 1   
    25   10   25 1   
@<TRIPOS>SUBSTRUCTURE
     1 bmi         1 TEMP              0 ****  ****    0 ROOT
