# Supplementary material for: Ion-combination specific effects driving the enzymatic activity of halophilic alcohol dehydrogenase 2 from Haloferax volcanii in aqueous ionic liquid solvent mixtures
Source: RSC Sustain. 2024 Jul 8;2(9):2559–80. doi: 10.1039/d3su00412k (PMC11353702; doi:10.1039/d3su00412k)
Supplement: SU-002-D3SU00412K-s003 [file SU-002-D3SU00412K-s003.zip › ILsource/som.mol2]

@<TRIPOS>MOLECULE
som
    9     8     1     0     0
SMALL
bcc


@<TRIPOS>ATOM
      1 S           0.9850   -0.0510    0.0330 s6        1 som      1.35544
      2 O           0.4740    1.0350    1.1390 os        1 som     -0.48680
      3 O1          0.4020    0.4340   -1.2130 o         1 som     -0.6060264
      4 O2          0.4340   -1.3170    0.5120 o         1 som     -0.6060264
      5 O3          2.4400    0.0420    0.1040 o         1 som     -0.6060264
      6 C           0.8810    0.8340    2.4730 c3        1 som      0.16056
      7 H           0.4630    1.6370    3.0870 h1        1 som     -0.0039736
      8 H1          1.9710    0.8720    2.5600 h1        1 som     -0.0039736
      9 H2          0.5080   -0.1190    2.8580 h1        1 som     -0.0039736
@<TRIPOS>BOND
     1    1    2 1   
     2    1    3 1   
     3    1    4 1   
     4    1    5 1   
     5    2    6 1   
     6    6    7 1   
     7    6    8 1   
     8    6    9 1   
@<TRIPOS>SUBSTRUCTURE
     1 som         1 TEMP              0 ****  ****    0 ROOT
