# Supplementary material for: Ion-combination specific effects driving the enzymatic activity of halophilic alcohol dehydrogenase 2 from Haloferax volcanii in aqueous ionic liquid solvent mixtures
Source: RSC Sustain. 2024 Jul 8;2(9):2559–80. doi: 10.1039/d3su00412k (PMC11353702; doi:10.1039/d3su00412k)
Supplement: SU-002-D3SU00412K-s003 [file SU-002-D3SU00412K-s003.zip › ILsource/pgg.mol2]

@<TRIPOS>MOLECULE
pgg
   95    94     1     0     0
SMALL
bcc


@<TRIPOS>ATOM
      1 P          18.3610  -55.4530    0.4370 p5        1 pgg      1.295840
      2 C          19.6790  -54.4110   -0.2860 c3        1 pgg     -0.4458136
      3 C1         20.9360  -55.1690   -0.7470 c3        1 pgg     -0.0445864
      4 C2         21.9730  -54.2670   -1.4250 c3        1 pgg     -0.0648536
      5 C3         19.0390  -56.4680    1.7950 c3        1 pgg     -0.4458136
      6 C4         19.8790  -57.6960    1.3480 c3        1 pgg     -0.0445864
      7 C5         21.2230  -57.8070    2.0770 c3        1 pgg     -0.0645836
      8 C6         22.1350  -58.8730    1.4620 c3        1 pgg     -0.065120
      9 C7         17.6550  -56.5110   -0.8770 c3        1 pgg     -0.4458136
     10 C8         16.8640  -57.7490   -0.3850 c3        1 pgg     -0.0445864
     11 C9         15.6490  -58.0700   -1.2640 c3        1 pgg     -0.0645836
     12 C10        14.7610  -59.1590   -0.6570 c3        1 pgg     -0.065120
     13 C11        23.2070  -55.0670   -1.8580 c3        1 pgg     -0.065120
     14 C12        24.2820  -54.2290   -2.5540 c3        1 pgg     -0.063520
     15 C13        25.4980  -55.0590   -2.9660 c3        1 pgg     -0.07688
     16 C14        23.4950  -58.9890    2.1560 c3        1 pgg     -0.063520
     17 C15        24.4180  -60.0080    1.4860 c3        1 pgg     -0.07688
     18 C16        13.4990  -59.4460   -1.4750 c3        1 pgg     -0.063520
     19 C17        12.6020  -60.5010   -0.8280 c3        1 pgg     -0.07688
     20 C18        17.0440  -54.3460    1.0730 c3        1 pgg     -0.445280
     21 C19        15.7010  -55.0540    1.3170 c3        1 pgg     -0.049920
     22 C20        14.5110  -54.1250    1.5930 c3        1 pgg     -0.061120
     23 C21        13.2110  -54.9390    1.5370 c3        1 pgg     -0.064320
     24 C22        11.9050  -54.1400    1.5460 c3        1 pgg     -0.063520
     25 C23        10.7170  -55.0450    1.1970 c3        1 pgg     -0.063520
     26 C24         9.3630  -54.3460    1.0510 c3        1 pgg     -0.063520
     27 C25         8.3200  -55.2670    0.4080 c3        1 pgg     -0.062720
     28 C26         6.9420  -54.6350    0.1910 c3        1 pgg     -0.063520
     29 C27         6.0140  -55.5190   -0.6490 c3        1 pgg     -0.063520
     30 C28         4.6240  -54.9230   -0.8840 c3        1 pgg     -0.063520
     31 C29         3.7390  -55.8030   -1.7690 c3        1 pgg     -0.074480
     32 H          19.9420  -53.6470    0.4680 hc        1 pgg      0.1156264
     33 H1         19.2170  -53.8680   -1.1320 hc        1 pgg      0.1156264
     34 H2         20.6560  -55.9730   -1.4500 hc        1 pgg      0.04176
     35 H3         21.4080  -55.6580    0.1200 hc        1 pgg      0.041760
     36 H4         22.2750  -53.4600   -0.7330 hc        1 pgg      0.0412264
     37 H5         21.5190  -53.7750   -2.3050 hc        1 pgg      0.0412264
     38 H6         18.1900  -56.7690    2.4300 hc        1 pgg      0.1156264
     39 H7         19.6480  -55.7790    2.4080 hc        1 pgg      0.1156264
     40 H8         20.0770  -57.6650    0.2640 hc        1 pgg      0.04176
     41 H9         19.2880  -58.6120    1.5120 hc        1 pgg      0.041760
     42 H10        21.0510  -58.0250    3.1470 hc        1 pgg      0.0412264
     43 H11        21.7400  -56.8300    2.0420 hc        1 pgg      0.0412264
     44 H12        22.2960  -58.6320    0.3930 hc        1 pgg      0.0358936
     45 H13        21.6290  -59.8550    1.4810 hc        1 pgg      0.0358936
     46 H14        18.4770  -56.8070   -1.5470 hc        1 pgg      0.1156264
     47 H15        17.0050  -55.8430   -1.4730 hc        1 pgg      0.1156264
     48 H16        16.5110  -57.6060    0.6490 hc        1 pgg      0.04176
     49 H17        17.5420  -58.6160   -0.3500 hc        1 pgg      0.041760
     50 H18        15.9790  -58.3670   -2.2760 hc        1 pgg      0.0412264
     51 H19        15.0460  -57.1500   -1.3970 hc        1 pgg      0.0412264
     52 H20        14.4650  -58.8530    0.3650 hc        1 pgg      0.0358936
     53 H21        15.3440  -60.0930   -0.5380 hc        1 pgg      0.0358936
     54 H22        22.8920  -55.8840   -2.5340 hc        1 pgg      0.0358936
     55 H23        23.6520  -55.5580   -0.9700 hc        1 pgg      0.0358936
     56 H24        24.6000  -53.4120   -1.8800 hc        1 pgg      0.0358936
     57 H25        23.8420  -53.7420   -3.4430 hc        1 pgg      0.0358936
     58 H26        25.2130  -55.8610   -3.6680 hc        1 pgg      0.0328264
     59 H27        25.9710  -55.5340   -2.0900 hc        1 pgg      0.0328264
     60 H28        26.2610  -54.4380   -3.4610 hc        1 pgg      0.0328264
     61 H29        23.3410  -59.2620    3.2150 hc        1 pgg      0.0358936
     62 H30        23.9830  -57.9970    2.1630 hc        1 pgg      0.0358936
     63 H31        24.6130  -59.7360    0.4350 hc        1 pgg      0.0328264
     64 H32        23.9710  -61.0160    1.4920 hc        1 pgg      0.0328264
     65 H33        25.3890  -60.0690    2.0010 hc        1 pgg      0.0328264
     66 H34        13.7870  -59.7690   -2.4920 hc        1 pgg      0.0358936
     67 H35        12.9320  -58.5050   -1.6040 hc        1 pgg      0.0358936
     68 H36        11.6930  -60.6770   -1.4250 hc        1 pgg      0.0328264
     69 H37        12.2840  -60.1870    0.1820 hc        1 pgg      0.0328264
     70 H38        13.1270  -61.4650   -0.7270 hc        1 pgg      0.0328264
     71 H39        16.9240  -53.5460    0.3200 hc        1 pgg      0.11256
     72 H40        17.4270  -53.8620    1.9900 hc        1 pgg      0.112560
     73 H41        15.8000  -55.7780    2.1450 hc        1 pgg      0.040960
     74 H42        15.4430  -55.6410    0.4220 hc        1 pgg      0.040960
     75 H43        14.4810  -53.3300    0.8250 hc        1 pgg      0.04176
     76 H44        14.6230  -53.6190    2.5690 hc        1 pgg      0.04176
     77 H45        13.2000  -55.6740    2.3640 hc        1 pgg      0.034960
     78 H46        13.2290  -55.5390    0.6060 hc        1 pgg      0.034960
     79 H47        11.9670  -53.3220    0.8030 hc        1 pgg      0.035760
     80 H48        11.7500  -53.6570    2.5280 hc        1 pgg      0.035760
     81 H49        10.6360  -55.8520    1.9510 hc        1 pgg      0.033360
     82 H50        10.9460  -55.5540    0.2400 hc        1 pgg      0.033360
     83 H51         9.4820  -53.4420    0.4230 hc        1 pgg      0.033360
     84 H52         9.0060  -53.9930    2.0360 hc        1 pgg      0.033360
     85 H53         8.2080  -56.1840    1.0190 hc        1 pgg      0.032560
     86 H54         8.7120  -55.6050   -0.5710 hc        1 pgg      0.032560
     87 H55         7.0630  -53.6570   -0.3120 hc        1 pgg      0.032560
     88 H56         6.4700  -54.4210    1.1690 hc        1 pgg      0.032560
     89 H57         5.9080  -56.5080   -0.1630 hc        1 pgg      0.031760
     90 H58         6.4940  -55.7120   -1.6280 hc        1 pgg      0.031760
     91 H59         4.7320  -53.9240   -1.3450 hc        1 pgg      0.031760
     92 H60         4.1280  -54.7590    0.0900 hc        1 pgg      0.031760
     93 H61         3.5870  -56.7960   -1.3140 hc        1 pgg      0.027760
     94 H62         4.1990  -55.9580   -2.7590 hc        1 pgg      0.027760
     95 H63         2.7470  -55.3520   -1.9280 hc        1 pgg      0.027760
@<TRIPOS>BOND
     1    1    2 1   
     2    1    5 1   
     3    1    9 1   
     4    1   20 1   
     5    2    3 1   
     6    2   32 1   
     7    2   33 1   
     8    3    4 1   
     9    3   34 1   
    10    3   35 1   
    11    4   13 1   
    12    4   36 1   
    13    4   37 1   
    14    5    6 1   
    15    5   38 1   
    16    5   39 1   
    17    6    7 1   
    18    6   40 1   
    19    6   41 1   
    20    7    8 1   
    21    7   42 1   
    22    7   43 1   
    23    8   16 1   
    24    8   44 1   
    25    8   45 1   
    26    9   10 1   
    27    9   46 1   
    28    9   47 1   
    29   10   11 1   
    30   10   48 1   
    31   10   49 1   
    32   11   12 1   
    33   11   50 1   
    34   11   51 1   
    35   12   18 1   
    36   12   52 1   
    37   12   53 1   
    38   13   14 1   
    39   13   54 1   
    40   13   55 1   
    41   14   15 1   
    42   14   56 1   
    43   14   57 1   
    44   15   58 1   
    45   15   59 1   
    46   15   60 1   
    47   16   17 1   
    48   16   61 1   
    49   16   62 1   
    50   17   63 1   
    51   17   64 1   
    52   17   65 1   
    53   18   19 1   
    54   18   66 1   
    55   18   67 1   
    56   19   68 1   
    57   19   69 1   
    58   19   70 1   
    59   20   21 1   
    60   20   71 1   
    61   20   72 1   
    62   21   22 1   
    63   21   73 1   
    64   21   74 1   
    65   22   23 1   
    66   22   75 1   
    67   22   76 1   
    68   23   24 1   
    69   23   77 1   
    70   23   78 1   
    71   24   25 1   
    72   24   79 1   
    73   24   80 1   
    74   25   26 1   
    75   25   81 1   
    76   25   82 1   
    77   26   27 1   
    78   26   83 1   
    79   26   84 1   
    80   27   28 1   
    81   27   85 1   
    82   27   86 1   
    83   28   29 1   
    84   28   87 1   
    85   28   88 1   
    86   29   30 1   
    87   29   89 1   
    88   29   90 1   
    89   30   31 1   
    90   30   91 1   
    91   30   92 1   
    92   31   93 1   
    93   31   94 1   
    94   31   95 1   
@<TRIPOS>SUBSTRUCTURE
     1 pgg         1 TEMP              0 ****  ****    0 ROOT
