# Supplementary material for: Ion-combination specific effects driving the enzymatic activity of halophilic alcohol dehydrogenase 2 from Haloferax volcanii in aqueous ionic liquid solvent mixtures
Source: RSC Sustain. 2024 Jul 8;2(9):2559–80. doi: 10.1039/d3su00412k (PMC11353702; doi:10.1039/d3su00412k)
Supplement: SU-002-D3SU00412K-s003 [file SU-002-D3SU00412K-s003.zip › ILsource/mes.pdb]

ATOM      1  S   mes     1       4.250  -5.789   0.590  1.00  0.00
ATOM      2  C   mes     1       5.877  -5.753  -0.213  1.00  0.00
ATOM      3  C1  mes     1       3.411  -4.386  -0.200  1.00  0.00
ATOM      4  C2  mes     1       3.456  -7.207  -0.220  1.00  0.00
ATOM      5  H   mes     1       5.766  -5.695  -1.304  1.00  0.00
ATOM      6  H1  mes     1       6.407  -6.669   0.084  1.00  0.00
ATOM      7  H2  mes     1       6.411  -4.878   0.181  1.00  0.00
ATOM      8  H3  mes     1       2.365  -4.402   0.139  1.00  0.00
ATOM      9  H4  mes     1       3.476  -4.467  -1.293  1.00  0.00
ATOM     10  H5  mes     1       3.897  -3.470   0.162  1.00  0.00
ATOM     11  H6  mes     1       3.965  -8.112   0.140  1.00  0.00
ATOM     12  H7  mes     1       3.527  -7.116  -1.311  1.00  0.00
ATOM     13  H8  mes     1       2.409  -7.221   0.113  1.00  0.00
TER   
END   
