# Supplementary material for: Ion-combination specific effects driving the enzymatic activity of halophilic alcohol dehydrogenase 2 from Haloferax volcanii in aqueous ionic liquid solvent mixtures
Source: RSC Sustain. 2024 Jul 8;2(9):2559–80. doi: 10.1039/d3su00412k (PMC11353702; doi:10.1039/d3su00412k)
Supplement: SU-002-D3SU00412K-s003 [file SU-002-D3SU00412K-s003.zip › ILsource/osm.mol2]

@<TRIPOS>MOLECULE
osm
    9     8     1     0     0
SMALL
bcc


@<TRIPOS>ATOM
      1 S           7.0610   -4.6350   -0.1110 s6        1 osm       1.355440
      2 O           8.3100   -3.8980    0.8440 os        1 osm      -0.486800
      3 O1          6.0840   -4.9480    0.9530 o         1 osm      -0.6060264
      4 O2          7.7320   -5.8040   -0.7410 o         1 osm      -0.6060264
      5 O3          6.6620   -3.5690   -1.0690 o         1 osm      -0.6060264
      6 C           9.4090   -3.4880    0.0490 c3        1 osm       0.160560
      7 H           9.1030   -2.7400   -0.7070 h1        1 osm      -0.0039736
      8 H1          9.8760   -4.3460   -0.4710 h1        1 osm      -0.0039736
      9 H2         10.1470   -3.0360    0.7340 h1        1 osm      -0.0039736
@<TRIPOS>BOND
     1    1    2 1   
     2    1    3 1   
     3    1    4 1   
     4    1    5 1   
     5    2    6 1   
     6    6    7 1   
     7    6    8 1   
     8    6    9 1   
@<TRIPOS>SUBSTRUCTURE
     1 osm          1 TEMP              0 ****  ****    0 ROOT
