# Supplementary material for: Ion-combination specific effects driving the enzymatic activity of halophilic alcohol dehydrogenase 2 from Haloferax volcanii in aqueous ionic liquid solvent mixtures
Source: RSC Sustain. 2024 Jul 8;2(9):2559–80. doi: 10.1039/d3su00412k (PMC11353702; doi:10.1039/d3su00412k)
Supplement: SU-002-D3SU00412K-s003 [file SU-002-D3SU00412K-s003.zip › ILsource/iod.mol2]

@<TRIPOS>MOLECULE
iod
    1     0     1     0     0
SMALL
-1


@<TRIPOS>ATOM
      1 I           0.9700    0.0400    0.0860 i         1 iod      0.000000
@<TRIPOS>BOND
@<TRIPOS>SUBSTRUCTURE
     1 iod         1 TEMP              0 ****  ****    0 ROOT
