# Supplementary material for: Ion-combination specific effects driving the enzymatic activity of halophilic alcohol dehydrogenase 2 from Haloferax volcanii in aqueous ionic liquid solvent mixtures
Source: RSC Sustain. 2024 Jul 8;2(9):2559–80. doi: 10.1039/d3su00412k (PMC11353702; doi:10.1039/d3su00412k)
Supplement: SU-002-D3SU00412K-s003 [file SU-002-D3SU00412K-s003.zip › ILsource/ntt.frcmod]

remark goes here
MASS

BOND
ne-s6  444.60   1.551       same as n2-s6

ANGLE
ne-s6-o    72.080     116.410   same as n2-s6-o 
ne-s6-c3   63.420     112.950   same as c3-s6-n2
s6-ne-sy   68.490     119.180   same as s6-n2-s6
sy-c3-f    64.180     109.670   same as f -c3-s6

DIHE
sy-ne-s6-o    1    6.667       180.000           2.000      same as X -n2-s6-X 
sy-ne-s6-c3   1    6.667       180.000           2.000      same as X -n2-s6-X 

IMPROPER

NONBON
