# Supplementary material for: Ion-combination specific effects driving the enzymatic activity of halophilic alcohol dehydrogenase 2 from Haloferax volcanii in aqueous ionic liquid solvent mixtures
Source: RSC Sustain. 2024 Jul 8;2(9):2559–80. doi: 10.1039/d3su00412k (PMC11353702; doi:10.1039/d3su00412k)
Supplement: SU-002-D3SU00412K-s003 [file SU-002-D3SU00412K-s003.zip › ILsource/mso.mol2]

@<TRIPOS>MOLECULE
mso
   14    13     1     0     0
SMALL
bcc


@<TRIPOS>ATOM
      1 S          32.5850  -57.8610   -0.1250 s6        1 mso      0.881120
      2 C          31.0360  -58.2030   -0.9520 c3        1 mso     -0.309840
      3 O          33.7300  -57.8150   -1.0360 o         1 mso     -0.412640
      4 C1         32.7330  -59.1180    1.1390 c3        1 mso     -0.309840
      5 C2         32.3260  -56.3290    0.7610 c3        1 mso     -0.309840
      6 H          31.1530  -59.1720   -1.4580 h1        1 mso      0.139760
      7 H1         30.8900  -57.4050   -1.6940 h1        1 mso      0.139760
      8 H2         30.2160  -58.2260   -0.2200 h1        1 mso      0.139760
      9 H3         32.8240  -60.0840    0.6210 h1        1 mso      0.139760
     10 H4         31.8550  -59.0960    1.7990 h1        1 mso      0.139760
     11 H5         33.6570  -58.9030    1.6950 h1        1 mso      0.139760
     12 H6         31.4460  -56.4130    1.4140 h1        1 mso      0.139760
     13 H7         32.1920  -55.5430    0.0040 h1        1 mso      0.139760
     14 H8         33.2410  -56.1400    1.3410 h1        1 mso      0.139760
@<TRIPOS>BOND
     1    1    2 1   
     2    1    3 2   
     3    1    4 1   
     4    1    5 1   
     5    2    6 1   
     6    2    7 1   
     7    2    8 1   
     8    4    9 1   
     9    4   10 1   
    10    4   11 1   
    11    5   12 1   
    12    5   13 1   
    13    5   14 1   
@<TRIPOS>SUBSTRUCTURE
     1 mso         1 TEMP              0 ****  ****    0 ROOT
