# Supplementary material for: Ion-combination specific effects driving the enzymatic activity of halophilic alcohol dehydrogenase 2 from Haloferax volcanii in aqueous ionic liquid solvent mixtures
Source: RSC Sustain. 2024 Jul 8;2(9):2559–80. doi: 10.1039/d3su00412k (PMC11353702; doi:10.1039/d3su00412k)
Supplement: SU-002-D3SU00412K-s003 [file SU-002-D3SU00412K-s003.zip › ILsource/mop.mol2]

@<TRIPOS>MOLECULE
mop
   13    12     1     0     0
SMALL
bcc


@<TRIPOS>ATOM
      1 P          41.4350  -37.9610    0.0820 p5        1 mop      1.128640
      2 O          42.3970  -39.0060   -0.8350 os        1 mop     -0.46016
      3 O1         40.6710  -37.1510   -0.9240 o         1 mop     -0.66120
      4 O2         40.3960  -39.0910    0.7920 os        1 mop     -0.460160
      5 O3         42.2450  -37.4120    1.2200 o         1 mop     -0.66120
      6 C          39.4420  -39.6830   -0.0790 c3        1 mop      0.136560
      7 C1         43.3080  -39.8100   -0.1010 c3        1 mop      0.136560
      8 H          38.8260  -38.9170   -0.5820 h1        1 mop      0.006960
      9 H1         38.7920  -40.3340    0.5380 h1        1 mop      0.006960
     10 H2         39.9270  -40.3010   -0.8590 h1        1 mop      0.006960
     11 H3         42.7800  -40.5500    0.5330 h1        1 mop      0.006960
     12 H4         43.9510  -39.1930    0.5530 h1        1 mop      0.006960
     13 H5         43.9340  -40.3550   -0.8320 h1        1 mop      0.006960
@<TRIPOS>BOND
     1    1    2 1   
     2    1    3 1   
     3    1    4 1   
     4    1    5 1   
     5    2    7 1   
     6    4    6 1   
     7    6    8 1   
     8    6    9 1   
     9    6   10 1   
    10    7   11 1   
    11    7   12 1   
    12    7   13 1   
@<TRIPOS>SUBSTRUCTURE
     1 mop         1 TEMP              0 ****  ****    0 ROOT
