# Supplementary material for: Ion-combination specific effects driving the enzymatic activity of halophilic alcohol dehydrogenase 2 from Haloferax volcanii in aqueous ionic liquid solvent mixtures
Source: RSC Sustain. 2024 Jul 8;2(9):2559–80. doi: 10.1039/d3su00412k (PMC11353702; doi:10.1039/d3su00412k)
Supplement: SU-002-D3SU00412K-s003 [file SU-002-D3SU00412K-s003.zip › ILsource/met.mol2]

@<TRIPOS>MOLECULE
met
   16    15     1     0     0
SMALL
bcc


@<TRIPOS>ATOM
      1 S          38.2490  -20.5840    0.0400 s6        1 met      1.35704
      2 O          39.4640  -19.5670   -0.6910 os        1 met     -0.48440
      3 O1         37.3840  -20.8110   -1.1360 o         1 met     -0.6038936
      4 O2         39.0170  -21.7590    0.5270 o         1 met     -0.6038936
      5 O3         37.6770  -19.7330    1.1160 o         1 met     -0.6038936
      6 C          40.4870  -19.2020    0.2210 c3        1 met      0.17232
      7 C1         41.3520  -18.1810   -0.5000 c3        1 met      0.059520
      8 O4         42.4760  -17.8350    0.3200 os        1 met     -0.347680
      9 C2         43.2840  -16.8680   -0.3090 c3        1 met      0.101360
     10 H          41.0970  -20.0780    0.5110 h1        1 met      0.018560
     11 H1         40.0610  -18.7590    1.1400 h1        1 met      0.018560
     12 H2         40.7560  -17.2740   -0.7290 h1        1 met      0.03736
     13 H3         41.7050  -18.6020   -1.4640 h1        1 met      0.037360
     14 H4         43.6680  -17.2250   -1.2890 h1        1 met      0.014160
     15 H5         44.1380  -16.6640    0.3550 h1        1 met      0.014160
     16 H6         42.7320  -15.9210   -0.4860 h1        1 met      0.014160
@<TRIPOS>BOND
     1    1    2 1   
     2    1    3 1   
     3    1    4 1   
     4    1    5 1   
     5    2    6 1   
     6    6    7 1   
     7    6   10 1   
     8    6   11 1   
     9    7    8 1   
    10    7   12 1   
    11    7   13 1   
    12    8    9 1   
    13    9   14 1   
    14    9   15 1   
    15    9   16 1   
@<TRIPOS>SUBSTRUCTURE
     1 met         1 TEMP              0 ****  ****    0 ROOT
