# Supplementary material for: Ion-combination specific effects driving the enzymatic activity of halophilic alcohol dehydrogenase 2 from Haloferax volcanii in aqueous ionic liquid solvent mixtures
Source: RSC Sustain. 2024 Jul 8;2(9):2559–80. doi: 10.1039/d3su00412k (PMC11353702; doi:10.1039/d3su00412k)
Supplement: SU-002-D3SU00412K-s003 [file SU-002-D3SU00412K-s003.zip › ILsource/paa.pdb]

ATOM      1  P   paa     1      29.026 -37.368  -0.261  1.00  0.00
ATOM      2  C   paa     1      30.342 -36.637  -1.296  1.00  0.00
ATOM      3  C1  paa     1      31.361 -35.733  -0.586  1.00  0.00
ATOM      4  C2  paa     1      32.392 -35.178  -1.579  1.00  0.00
ATOM      5  C3  paa     1      29.757 -38.388   1.060  1.00  0.00
ATOM      6  C4  paa     1      30.590 -39.587   0.577  1.00  0.00
ATOM      7  C5  paa     1      31.131 -40.406   1.756  1.00  0.00
ATOM      8  C6  paa     1      31.931 -41.628   1.305  1.00  0.00
ATOM      9  C7  paa     1      28.015 -38.405  -1.376  1.00  0.00
ATOM     10  C8  paa     1      26.937 -39.290  -0.733  1.00  0.00
ATOM     11  C9  paa     1      26.213 -40.147  -1.780  1.00  0.00
ATOM     12  C10 paa     1      25.135 -41.034  -1.158  1.00  0.00
ATOM     13  C11 paa     1      28.047 -36.013   0.480  1.00  0.00
ATOM     14  C12 paa     1      27.076 -36.388   1.614  1.00  0.00
ATOM     15  C13 paa     1      26.344 -35.155   2.146  1.00  0.00
ATOM     16  C14 paa     1      33.410 -34.247  -0.922  1.00  0.00
ATOM     17  H   paa     1      29.831 -36.080  -2.103  1.00  0.00
ATOM     18  H1  paa     1      30.858 -37.482  -1.788  1.00  0.00
ATOM     19  H2  paa     1      31.882 -36.296   0.209  1.00  0.00
ATOM     20  H3  paa     1      30.848 -34.888  -0.092  1.00  0.00
ATOM     21  H4  paa     1      31.862 -34.641  -2.386  1.00  0.00
ATOM     22  H5  paa     1      32.914 -36.023  -2.065  1.00  0.00
ATOM     23  H6  paa     1      28.925 -38.734   1.698  1.00  0.00
ATOM     24  H7  paa     1      30.370 -37.716   1.688  1.00  0.00
ATOM     25  H8  paa     1      31.433 -39.241  -0.045  1.00  0.00
ATOM     26  H9  paa     1      29.971 -40.242  -0.062  1.00  0.00
ATOM     27  H10 paa     1      30.284 -40.727   2.389  1.00  0.00
ATOM     28  H11 paa     1      31.762 -39.757   2.391  1.00  0.00
ATOM     29  H12 paa     1      32.806 -41.337   0.702  1.00  0.00
ATOM     30  H13 paa     1      31.312 -42.306   0.694  1.00  0.00
ATOM     31  H14 paa     1      32.298 -42.201   2.170  1.00  0.00
ATOM     32  H15 paa     1      28.733 -39.031  -1.937  1.00  0.00
ATOM     33  H16 paa     1      27.566 -37.719  -2.117  1.00  0.00
ATOM     34  H17 paa     1      26.197 -38.668  -0.205  1.00  0.00
ATOM     35  H18 paa     1      27.392 -39.952   0.024  1.00  0.00
ATOM     36  H19 paa     1      26.953 -40.772  -2.311  1.00  0.00
ATOM     37  H20 paa     1      25.762 -39.486  -2.540  1.00  0.00
ATOM     38  H21 paa     1      24.638 -41.645  -1.926  1.00  0.00
ATOM     39  H22 paa     1      24.362 -40.431  -0.657  1.00  0.00
ATOM     40  H23 paa     1      25.565 -41.722  -0.412  1.00  0.00
ATOM     41  H24 paa     1      27.506 -35.525  -0.351  1.00  0.00
ATOM     42  H25 paa     1      28.779 -35.270   0.847  1.00  0.00
ATOM     43  H26 paa     1      27.630 -36.870   2.436  1.00  0.00
ATOM     44  H27 paa     1      26.340 -37.126   1.255  1.00  0.00
ATOM     45  H28 paa     1      25.653 -35.437   2.955  1.00  0.00
ATOM     46  H29 paa     1      25.754 -34.665   1.356  1.00  0.00
ATOM     47  H30 paa     1      27.052 -34.413   2.551  1.00  0.00
ATOM     48  H31 paa     1      33.978 -34.762  -0.131  1.00  0.00
ATOM     49  H32 paa     1      32.921 -33.370  -0.467  1.00  0.00
ATOM     50  H33 paa     1      34.136 -33.876  -1.663  1.00  0.00
TER   
END   
