# Supplementary material for: Ion-combination specific effects driving the enzymatic activity of halophilic alcohol dehydrogenase 2 from Haloferax volcanii in aqueous ionic liquid solvent mixtures
Source: RSC Sustain. 2024 Jul 8;2(9):2559–80. doi: 10.1039/d3su00412k (PMC11353702; doi:10.1039/d3su00412k)
Supplement: SU-002-D3SU00412K-s003 [file SU-002-D3SU00412K-s003.zip › ILsource/mes.mol2]

@<TRIPOS>MOLECULE
mes
   13    12     1     0     0
SMALL
bcc


@<TRIPOS>ATOM
      1 S           4.2500   -5.7890    0.5900 s4        1 mes     -0.012720
      2 C           5.8770   -5.7530   -0.2130 c3        1 mes     -0.062240
      3 C1          3.4110   -4.3860   -0.2000 c3        1 mes     -0.062240
      4 C2          3.4560   -7.2070   -0.2200 c3        1 mes     -0.062240
      5 H           5.7660   -5.6950   -1.3040 h1        1 mes      0.1112264
      6 H1          6.4070   -6.6690    0.0840 h1        1 mes      0.1112264
      7 H2          6.4110   -4.8780    0.1810 h1        1 mes      0.1112264
      8 H3          2.3650   -4.4020    0.1390 h1        1 mes      0.1112264
      9 H4          3.4760   -4.4670   -1.2930 h1        1 mes      0.1112264
     10 H5          3.8970   -3.4700    0.1620 h1        1 mes      0.1112264
     11 H6          3.9650   -8.1120    0.1400 h1        1 mes      0.1112264
     12 H7          3.5270   -7.1160   -1.3110 h1        1 mes      0.1112264
     13 H8          2.4090   -7.2210    0.1130 h1        1 mes      0.1112264
@<TRIPOS>BOND
     1    1    2 1   
     2    1    3 1   
     3    1    4 1   
     4    2    5 1   
     5    2    6 1   
     6    2    7 1   
     7    3    8 1   
     8    3    9 1   
     9    3   10 1   
    10    4   11 1   
    11    4   12 1   
    12    4   13 1   
@<TRIPOS>SUBSTRUCTURE
     1 mes         1 TEMP              0 ****  ****    0 ROOT
