# Supplementary material for: Ion-combination specific effects driving the enzymatic activity of halophilic alcohol dehydrogenase 2 from Haloferax volcanii in aqueous ionic liquid solvent mixtures
Source: RSC Sustain. 2024 Jul 8;2(9):2559–80. doi: 10.1039/d3su00412k (PMC11353702; doi:10.1039/d3su00412k)
Supplement: SU-002-D3SU00412K-s003 [file SU-002-D3SU00412K-s003.zip › ILsource/ntf.mol2]

@<TRIPOS>MOLECULE
ntf
   15    14     1     0     0
SMALL
bcc


@<TRIPOS>ATOM
      1 N          27.7750  -21.5740    0.2790 ne        1 ntf     -0.847280
      2 S          29.0010  -21.1090   -0.6740 sy        1 ntf      1.345920
      3 S1         26.2620  -21.6700   -0.2490 s6        1 ntf      1.186960
      4 C          25.5140  -20.0080    0.2330 c3        1 ntf      0.443760
      5 F          24.1800  -20.0050   -0.0520 f         1 ntf     -0.2173064
      6 F1         25.6480  -19.7760    1.5650 f         1 ntf     -0.2173064
      7 F2         26.0790  -18.9770   -0.4300 f         1 ntf     -0.2173064
      8 O          26.0810  -21.7260   -1.7060 o         1 ntf     -0.49056
      9 O1         25.5290  -22.5980    0.6220 o         1 ntf     -0.525440
     10 C1         30.1360  -20.6010    0.7420 c3        1 ntf      0.443760
     11 F3         30.4260  -21.6320    1.5710 f         1 ntf     -0.2173064
     12 F4         29.6100  -19.5970    1.4830 f         1 ntf     -0.2173064
     13 F5         31.3080  -20.1550    0.2130 f         1 ntf     -0.2173064
     14 O2         28.8160  -19.8700   -1.4450 o         1 ntf     -0.52544
     15 O3         29.7120  -22.2350   -1.2990 o         1 ntf     -0.525440
@<TRIPOS>BOND
     1    1    2 1   
     2    1    3 2   
     3    2   10 1   
     4    2   14 2   
     5    2   15 2   
     6    3    4 1   
     7    3    8 1   
     8    3    9 2   
     9    4    5 1   
    10    4    6 1   
    11    4    7 1   
    12   10   11 1   
    13   10   12 1   
    14   10   13 1   
@<TRIPOS>SUBSTRUCTURE
     1 ntf         1 TEMP              0 ****  ****    0 ROOT
