# Supplementary material for: Ion-combination specific effects driving the enzymatic activity of halophilic alcohol dehydrogenase 2 from Haloferax volcanii in aqueous ionic liquid solvent mixtures
Source: RSC Sustain. 2024 Jul 8;2(9):2559–80. doi: 10.1039/d3su00412k (PMC11353702; doi:10.1039/d3su00412k)
Supplement: SU-002-D3SU00412K-s003 [file SU-002-D3SU00412K-s003.zip › ILsource/sqm.out]

            --------------------------------------------------------
                             AMBER SQM VERSION 14
 
                                     By
              Ross C. Walker, Michael F. Crowley, Scott Brozell,
                         Tim Giese, Andreas W. Goetz,
                        Tai-Sung Lee and David A. Case
 
            --------------------------------------------------------
 

--------------------------------------------------------------------------------
  QM CALCULATION INFO
--------------------------------------------------------------------------------

| QMMM: Citation for AMBER QMMM Run:
| QMMM: R.C. Walker, M.F. Crowley and D.A. Case, J. COMP. CHEM. 29:1019, 2008

QMMM: SINGLET STATE CALCULATION
QMMM: RHF CALCULATION, NO. OF DOUBLY OCCUPIED LEVELS = 94

| QMMM: *** Selected Hamiltonian *** 
| QMMM: AM1         

| QMMM: *** Parameter sets in use ***
| QMMM: P : M.J.S.DEWAR et al. THEOCHEM, 187,1, (1989)
| QMMM: C : M.J.S.DEWAR et al. JACS, 107, 3902, (1985)
| QMMM: H : M.J.S.DEWAR et al. JACS, 107, 3902, (1985)

| QMMM: *** SCF convergence criteria ***
| QMMM: Energy change                :  0.1D-09 kcal/mol
| QMMM: Error matrix |FP-PF|         :  0.1D+00 au
| QMMM: Density matrix change        :  0.1D-09
| QMMM: Maximum number of SCF cycles :     1000

| QMMM: *** Diagonalization Routine Information ***
| QMMM: Pseudo diagonalizations are allowed.
| QMMM: Auto diagonalization routine selection is disabled.
| QMMM: Using internal diagonalization routine (diag_routine=1).

  QMMM: QM Region Cartesian Coordinates (*=link atom) 
  QMMM: QM_NO.   MM_NO.  ATOM         X         Y         Z
  QMMM:     1        1      P       18.3610  -55.4530    0.4370
  QMMM:     2        2      C       19.6790  -54.4110   -0.2860
  QMMM:     3        3      C       20.9360  -55.1690   -0.7470
  QMMM:     4        4      C       21.9730  -54.2670   -1.4250
  QMMM:     5        5      C       19.0390  -56.4680    1.7950
  QMMM:     6        6      C       19.8790  -57.6960    1.3480
  QMMM:     7        7      C       21.2230  -57.8070    2.0770
  QMMM:     8        8      C       22.1350  -58.8730    1.4620
  QMMM:     9        9      C       17.6550  -56.5110   -0.8770
  QMMM:    10       10      C       16.8640  -57.7490   -0.3850
  QMMM:    11       11      C       15.6490  -58.0700   -1.2640
  QMMM:    12       12      C       14.7610  -59.1590   -0.6570
  QMMM:    13       13      C       23.2070  -55.0670   -1.8580
  QMMM:    14       14      C       24.2820  -54.2290   -2.5540
  QMMM:    15       15      C       25.4980  -55.0590   -2.9660
  QMMM:    16       16      C       23.4950  -58.9890    2.1560
  QMMM:    17       17      C       24.4180  -60.0080    1.4860
  QMMM:    18       18      C       13.4990  -59.4460   -1.4750
  QMMM:    19       19      C       12.6020  -60.5010   -0.8280
  QMMM:    20       20      C       17.0440  -54.3460    1.0730
  QMMM:    21       21      C       15.7010  -55.0540    1.3170
  QMMM:    22       22      C       14.5110  -54.1250    1.5930
  QMMM:    23       23      C       13.2110  -54.9390    1.5370
  QMMM:    24       24      C       11.9050  -54.1400    1.5460
  QMMM:    25       25      C       10.7170  -55.0450    1.1970
  QMMM:    26       26      C        9.3630  -54.3460    1.0510
  QMMM:    27       27      C        8.3200  -55.2670    0.4080
  QMMM:    28       28      C        6.9420  -54.6350    0.1910
  QMMM:    29       29      C        6.0140  -55.5190   -0.6490
  QMMM:    30       30      C        4.6240  -54.9230   -0.8840
  QMMM:    31       31      C        3.7390  -55.8030   -1.7690
  QMMM:    32       32      H       19.9420  -53.6470    0.4680
  QMMM:    33       33      H       19.2170  -53.8680   -1.1320
  QMMM:    34       34      H       20.6560  -55.9730   -1.4500
  QMMM:    35       35      H       21.4080  -55.6580    0.1200
  QMMM:    36       36      H       22.2750  -53.4600   -0.7330
  QMMM:    37       37      H       21.5190  -53.7750   -2.3050
  QMMM:    38       38      H       18.1900  -56.7690    2.4300
  QMMM:    39       39      H       19.6480  -55.7790    2.4080
  QMMM:    40       40      H       20.0770  -57.6650    0.2640
  QMMM:    41       41      H       19.2880  -58.6120    1.5120
  QMMM:    42       42      H       21.0510  -58.0250    3.1470
  QMMM:    43       43      H       21.7400  -56.8300    2.0420
  QMMM:    44       44      H       22.2960  -58.6320    0.3930
  QMMM:    45       45      H       21.6290  -59.8550    1.4810
  QMMM:    46       46      H       18.4770  -56.8070   -1.5470
  QMMM:    47       47      H       17.0050  -55.8430   -1.4730
  QMMM:    48       48      H       16.5110  -57.6060    0.6490
  QMMM:    49       49      H       17.5420  -58.6160   -0.3500
  QMMM:    50       50      H       15.9790  -58.3670   -2.2760
  QMMM:    51       51      H       15.0460  -57.1500   -1.3970
  QMMM:    52       52      H       14.4650  -58.8530    0.3650
  QMMM:    53       53      H       15.3440  -60.0930   -0.5380
  QMMM:    54       54      H       22.8920  -55.8840   -2.5340
  QMMM:    55       55      H       23.6520  -55.5580   -0.9700
  QMMM:    56       56      H       24.6000  -53.4120   -1.8800
  QMMM:    57       57      H       23.8420  -53.7420   -3.4430
  QMMM:    58       58      H       25.2130  -55.8610   -3.6680
  QMMM:    59       59      H       25.9710  -55.5340   -2.0900
  QMMM:    60       60      H       26.2610  -54.4380   -3.4610
  QMMM:    61       61      H       23.3410  -59.2620    3.2150
  QMMM:    62       62      H       23.9830  -57.9970    2.1630
  QMMM:    63       63      H       24.6130  -59.7360    0.4350
  QMMM:    64       64      H       23.9710  -61.0160    1.4920
  QMMM:    65       65      H       25.3890  -60.0690    2.0010
  QMMM:    66       66      H       13.7870  -59.7690   -2.4920
  QMMM:    67       67      H       12.9320  -58.5050   -1.6040
  QMMM:    68       68      H       11.6930  -60.6770   -1.4250
  QMMM:    69       69      H       12.2840  -60.1870    0.1820
  QMMM:    70       70      H       13.1270  -61.4650   -0.7270
  QMMM:    71       71      H       16.9240  -53.5460    0.3200
  QMMM:    72       72      H       17.4270  -53.8620    1.9900
  QMMM:    73       73      H       15.8000  -55.7780    2.1450
  QMMM:    74       74      H       15.4430  -55.6410    0.4220
  QMMM:    75       75      H       14.4810  -53.3300    0.8250
  QMMM:    76       76      H       14.6230  -53.6190    2.5690
  QMMM:    77       77      H       13.2000  -55.6740    2.3640
  QMMM:    78       78      H       13.2290  -55.5390    0.6060
  QMMM:    79       79      H       11.9670  -53.3220    0.8030
  QMMM:    80       80      H       11.7500  -53.6570    2.5280
  QMMM:    81       81      H       10.6360  -55.8520    1.9510
  QMMM:    82       82      H       10.9460  -55.5540    0.2400
  QMMM:    83       83      H        9.4820  -53.4420    0.4230
  QMMM:    84       84      H        9.0060  -53.9930    2.0360
  QMMM:    85       85      H        8.2080  -56.1840    1.0190
  QMMM:    86       86      H        8.7120  -55.6050   -0.5710
  QMMM:    87       87      H        7.0630  -53.6570   -0.3120
  QMMM:    88       88      H        6.4700  -54.4210    1.1690
  QMMM:    89       89      H        5.9080  -56.5080   -0.1630
  QMMM:    90       90      H        6.4940  -55.7120   -1.6280
  QMMM:    91       91      H        4.7320  -53.9240   -1.3450
  QMMM:    92       92      H        4.1280  -54.7590    0.0900
  QMMM:    93       93      H        3.5870  -56.7960   -1.3140
  QMMM:    94       94      H        4.1990  -55.9580   -2.7590
  QMMM:    95       95      H        2.7470  -55.3520   -1.9280

--------------------------------------------------------------------------------
  RESULTS
--------------------------------------------------------------------------------

      iter         sqm energy              rms gradient
      ----    -------------------    -----------------------
xmin    10      -79.5160 kcal/mol        0.2569 kcal/(mol*A)
xmin    20      -80.8998 kcal/mol        0.1482 kcal/(mol*A)
xmin    30      -81.4566 kcal/mol        0.3697 kcal/(mol*A)
xmin    40      -81.8122 kcal/mol        0.1472 kcal/(mol*A)
xmin    50      -81.9485 kcal/mol        0.0204 kcal/(mol*A)
xmin    60      -81.9570 kcal/mol        0.0024 kcal/(mol*A)
  ... geometry converged !
 
 Final MO eigenvalues (eV):
 -42.4473  -40.7155  -40.2844  -40.0863  -39.2124  -38.3570  -37.5177  -37.1459
 -36.9252  -35.7166  -34.0424  -32.9627  -32.8315  -32.7066  -30.7134  -29.0015
 -28.4725  -28.1434  -27.6557  -25.9173  -25.6204  -25.2621  -25.0893  -24.6214
 -24.1571  -24.0931  -24.0293  -23.6292  -22.9390  -22.5717  -21.8082  -21.1197
 -20.5966  -20.4026  -19.6880  -19.5568  -19.3509  -19.0348  -18.7278  -18.5437
 -18.4206  -18.2884  -18.2481  -18.0938  -18.0084  -17.8858  -17.8341  -17.3241
 -17.2091  -17.0147  -16.8160  -16.7525  -16.7160  -16.6296  -16.5460  -16.5278
 -16.4532  -16.4120  -16.3646  -16.2702  -15.9723  -15.5681  -15.5370  -15.4989
 -15.4684  -15.4362  -15.3717  -15.2569  -15.1974  -15.1816  -14.7467  -14.5841
 -14.4688  -14.4668  -14.4298  -14.4007  -14.3950  -14.3145  -14.1027  -14.0869
 -13.9826  -13.9746  -13.9248  -13.8730  -13.5491  -13.5469  -13.5151  -13.4897
 -13.3856  -13.0246  -12.9368  -12.6129  -12.5811  -12.2820   -2.4521   -1.3008
  -1.2446   -1.2109   -0.9521   -0.8745   -0.8052   -0.7546   -0.6363   -0.0083
   0.1211    0.2473    0.2864    0.3572    0.3941    0.5171    0.5433    0.6204
   0.6755    0.7238    0.7263    0.9761    0.9949    1.0347    1.1084    1.1297
   1.2493    1.2545    1.2848    1.2943    1.3122    1.4088    1.5412    1.5488
   1.5974    1.6218    1.7674    1.7701    1.8237    1.8272    1.8640    1.8713
   1.8767    1.8804    2.0323    2.0388    2.0599    2.1053    2.2202    2.2710
   2.2731    2.3377    2.3422    2.3430    2.3527    2.4000    2.4202    2.4956
   2.6271    2.6293    2.6884    2.6986    2.7154    2.7177    2.7301    2.7319
   2.7716    2.9676    2.9693    2.9928    2.9950    3.0110    3.0131    3.0208
   3.0462    3.0647    3.1458    3.2088    3.2109    3.2369    3.2541    3.2803
   3.3875    3.4838    3.5268    3.5348    3.6860    3.8299    3.8327    3.9536
   4.0084    4.1093    4.1575    4.2494

 Heat of formation   =        -81.95709214 kcal/mol  (       -3.55392620 eV)

 Total SCF energy    =    -111892.41591363 kcal/mol  (    -4852.01924954 eV)
 Electronic energy   =   -1121540.17578604 kcal/mol  (   -48633.63148979 eV)
 Core-core repulsion =    1009647.75987240 kcal/mol  (    43781.61224025 eV)
 
    Atomic Charges for Step       1 :
  Atom    Element       Mulliken Charge
     1      P                  3.251
     2      C                 -1.043
     3      C                 -0.141
     4      C                 -0.155
     5      C                 -1.044
     6      C                 -0.131
     7      C                 -0.162
     8      C                 -0.160
     9      C                 -1.044
    10      C                 -0.131
    11      C                 -0.162
    12      C                 -0.160
    13      C                 -0.160
    14      C                 -0.158
    15      C                 -0.214
    16      C                 -0.158
    17      C                 -0.214
    18      C                 -0.158
    19      C                 -0.214
    20      C                 -1.043
    21      C                 -0.141
    22      C                 -0.155
    23      C                 -0.159
    24      C                 -0.158
    25      C                 -0.158
    26      C                 -0.158
    27      C                 -0.157
    28      C                 -0.158
    29      C                 -0.158
    30      C                 -0.158
    31      C                 -0.211
    32      H                  0.180
    33      H                  0.180
    34      H                  0.084
    35      H                  0.097
    36      H                  0.092
    37      H                  0.091
    38      H                  0.188
    39      H                  0.184
    40      H                  0.072
    41      H                  0.112
    42      H                  0.098
    43      H                  0.083
    44      H                  0.081
    45      H                  0.088
    46      H                  0.187
    47      H                  0.184
    48      H                  0.072
    49      H                  0.112
    50      H                  0.098
    51      H                  0.083
    52      H                  0.081
    53      H                  0.088
    54      H                  0.083
    55      H                  0.084
    56      H                  0.084
    57      H                  0.083
    58      H                  0.076
    59      H                  0.076
    60      H                  0.087
    61      H                  0.085
    62      H                  0.081
    63      H                  0.076
    64      H                  0.078
    65      H                  0.088
    66      H                  0.085
    67      H                  0.081
    68      H                  0.088
    69      H                  0.076
    70      H                  0.078
    71      H                  0.180
    72      H                  0.180
    73      H                  0.084
    74      H                  0.097
    75      H                  0.092
    76      H                  0.091
    77      H                  0.083
    78      H                  0.083
    79      H                  0.084
    80      H                  0.084
    81      H                  0.081
    82      H                  0.081
    83      H                  0.081
    84      H                  0.081
    85      H                  0.080
    86      H                  0.080
    87      H                  0.080
    88      H                  0.080
    89      H                  0.079
    90      H                  0.079
    91      H                  0.079
    92      H                  0.079
    93      H                  0.073
    94      H                  0.073
    95      H                  0.076
 Total Mulliken Charge =       1.000
 
                  X        Y        Z     TOTAL  
  QM DIPOLE    87.554 -268.119   -1.874  282.058
 
 Final Structure

  QMMM: QM Region Cartesian Coordinates (*=link atom) 
  QMMM: QM_NO.   MM_NO.  ATOM         X         Y         Z
  QMMM:     1        1      P       18.2757  -55.5654   -0.4496
  QMMM:     2        2      C       19.4530  -54.5576   -0.9090
  QMMM:     3        3      C       20.8265  -55.1848   -0.8356
  QMMM:     4        4      C       21.9119  -54.2406   -1.3060
  QMMM:     5        5      C       18.5597  -56.1267    1.0342
  QMMM:     6        6      C       19.4010  -57.3883    1.0921
  QMMM:     7        7      C       20.3904  -57.3692    2.2402
  QMMM:     8        8      C       21.1854  -58.6573    2.2914
  QMMM:     9        9      C       18.1064  -56.6770   -1.6042
  QMMM:    10       10      C       17.4399  -57.9659   -1.1602
  QMMM:    11       11      C       16.4866  -58.5114   -2.2047
  QMMM:    12       12      C       15.8694  -59.8162   -1.7458
  QMMM:    13       13      C       23.2756  -54.8932   -1.2182
  QMMM:    14       14      C       24.3625  -53.9483   -1.6865
  QMMM:    15       15      C       25.7225  -54.5918   -1.6020
  QMMM:    16       16      C       22.1824  -58.6370    3.4314
  QMMM:    17       17      C       22.9752  -59.9171    3.4890
  QMMM:    18       18      C       14.9082  -60.3584   -2.7830
  QMMM:    19       19      C       14.2925  -61.6581   -2.3332
  QMMM:    20       20      C       16.9650  -54.6227   -0.3740
  QMMM:    21       21      C       15.6881  -55.4058   -0.1699
  QMMM:    22       22      C       14.4762  -54.5053   -0.0627
  QMMM:    23       23      C       13.2128  -55.3160    0.1375
  QMMM:    24       24      C       12.0006  -54.4149    0.2423
  QMMM:    25       25      C       10.7360  -55.2226    0.4430
  QMMM:    26       26      C        9.5233  -54.3225    0.5477
  QMMM:    27       27      C        8.2583  -55.1292    0.7485
  QMMM:    28       28      C        7.0454  -54.2295    0.8534
  QMMM:    29       29      C        5.7801  -55.0356    1.0542
  QMMM:    30       30      C        4.5661  -54.1371    1.1592
  QMMM:    31       31      C        3.3039  -54.9354    1.3592
  QMMM:    32       32      H       19.4945  -53.6066   -0.3023
  QMMM:    33       33      H       19.3224  -54.1723   -1.9620
  QMMM:    34       34      H       20.8449  -56.1119   -1.4683
  QMMM:    35       35      H       21.0332  -55.4884    0.2263
  QMMM:    36       36      H       21.8984  -53.3098   -0.6796
  QMMM:    37       37      H       21.7098  -53.9310   -2.3653
  QMMM:    38       38      H       17.6247  -56.3407    1.6308
  QMMM:    39       39      H       19.0771  -55.3532    1.6787
  QMMM:    40       40      H       19.9529  -57.5121    0.1213
  QMMM:    41       41      H       18.7452  -58.2952    1.2224
  QMMM:    42       42      H       19.8365  -57.2302    3.2063
  QMMM:    43       43      H       21.0925  -56.5005    2.1321
  QMMM:    44       44      H       21.7284  -58.8064    1.3210
  QMMM:    45       45      H       20.4884  -59.5272    2.4197
  QMMM:    46       46      H       19.0766  -56.9754   -2.0999
  QMMM:    47       47      H       17.5087  -56.2789   -2.4792
  QMMM:    48       48      H       16.8841  -57.7857   -0.2005
  QMMM:    49       49      H       18.2122  -58.7603   -0.9557
  QMMM:    50       50      H       17.0421  -58.6754   -3.1658
  QMMM:    51       51      H       15.6738  -57.7665   -2.4140
  QMMM:    52       52      H       15.3259  -59.6583   -0.7771
  QMMM:    53       53      H       16.6778  -60.5704   -1.5546
  QMMM:    54       54      H       23.2916  -55.8229   -1.8462
  QMMM:    55       55      H       23.4794  -55.2033   -0.1594
  QMMM:    56       56      H       24.3457  -53.0181   -1.0589
  QMMM:    57       57      H       24.1575  -53.6371   -2.7450
  QMMM:    58       58      H       25.7680  -55.5066   -2.2410
  QMMM:    59       59      H       25.9566  -54.8861   -0.5503
  QMMM:    60       60      H       26.5081  -53.8788   -1.9513
  QMMM:    61       61      H       21.6384  -58.4863    4.4013
  QMMM:    62       62      H       22.8796  -57.7669    3.3042
  QMMM:    63       63      H       23.5443  -60.0737    2.5408
  QMMM:    64       64      H       22.3005  -60.7939    3.6423
  QMMM:    65       65      H       23.7035  -59.8811    4.3351
  QMMM:    66       66      H       15.4525  -60.5143   -3.7520
  QMMM:    67       67      H       14.0995  -59.6045   -2.9752
  QMMM:    68       68      H       13.5879  -62.0399   -3.1113
  QMMM:    69       69      H       13.7246  -61.5191   -1.3816
  QMMM:    70       70      H       15.0804  -62.4310   -2.1622
  QMMM:    71       71      H       16.8146  -53.9851   -1.2933
  QMMM:    72       72      H       17.0164  -53.8552    0.4522
  QMMM:    73       73      H       15.7752  -56.0195    0.7660
  QMMM:    74       74      H       15.5507  -56.1118   -1.0331
  QMMM:    75       75      H       14.3835  -53.8866   -0.9941
  QMMM:    76       76      H       14.6084  -53.7953    0.7961
  QMMM:    77       77      H       13.3032  -55.9334    1.0700
  QMMM:    78       78      H       13.0793  -56.0265   -0.7205
  QMMM:    79       79      H       11.9083  -53.7972   -0.6897
  QMMM:    80       80      H       12.1325  -53.7036    1.1000
  QMMM:    81       81      H       10.8271  -55.8404    1.3752
  QMMM:    82       82      H       10.6030  -55.9341   -0.4143
  QMMM:    83       83      H        9.4313  -53.7046   -0.3842
  QMMM:    84       84      H        9.6555  -53.6108    1.4050
  QMMM:    85       85      H        8.3496  -55.7471    1.6805
  QMMM:    86       86      H        8.1254  -55.8409   -0.1086
  QMMM:    87       87      H        6.9536  -53.6114   -0.0785
  QMMM:    88       88      H        7.1777  -53.5177    1.7104
  QMMM:    89       89      H        5.8712  -55.6537    1.9860
  QMMM:    90       90      H        5.6470  -55.7474    0.1972
  QMMM:    91       91      H        4.4772  -53.5186    0.2271
  QMMM:    92       92      H        4.7014  -53.4249    2.0158
  QMMM:    93       93      H        3.3631  -55.5395    2.2968
  QMMM:    94       94      H        3.1384  -55.6335    0.5032
  QMMM:    95       95      H        2.4221  -54.2542    1.4340

           --------- Calculation Completed ----------
