# Supplementary material for: Ion-combination specific effects driving the enzymatic activity of halophilic alcohol dehydrogenase 2 from Haloferax volcanii in aqueous ionic liquid solvent mixtures
Source: RSC Sustain. 2024 Jul 8;2(9):2559–80. doi: 10.1039/d3su00412k (PMC11353702; doi:10.1039/d3su00412k)
Supplement: SU-002-D3SU00412K-s003 [file SU-002-D3SU00412K-s003.zip › ILsource/tet.mol2]

@<TRIPOS>MOLECULE
tet
   21    20     1     0     0
SMALL
bcc


@<TRIPOS>ATOM
      1 P          18.2220   -3.9680    0.2320 p5        1 tet      1.284640
      2 C          19.8550   -3.8900   -0.6310 c3        1 tet     -0.229440
      3 O          20.0870   -5.2230   -1.0740 oh        1 tet     -0.483040
      4 C1         16.8400   -4.2970   -1.0010 c3        1 tet     -0.229440
      5 O1         15.7960   -5.0180   -0.4210 oh        1 tet     -0.483040
      6 C2         18.2470   -5.4650    1.3380 c3        1 tet     -0.229440
      7 C3         18.0050   -2.4130    1.2050 c3        1 tet     -0.229440
      8 O2         16.8640   -2.6420    2.0040 oh        1 tet     -0.483040
      9 O3         18.0510   -6.6230    0.5580 oh        1 tet     -0.483040
     10 H          20.6200   -3.5400    0.0900 h1        1 tet      0.109760
     11 H1         19.8000   -3.1610   -1.4620 h1        1 tet      0.109760
     12 H2         20.8900   -5.2370   -1.6410 ho        1 tet      0.372000
     13 H3         17.3160   -4.7950   -1.8670 h1        1 tet      0.109760
     14 H4         16.4480   -3.3210   -1.3300 h1        1 tet      0.109760
     15 H5         16.0750   -5.9610   -0.3530 ho        1 tet      0.372000
     16 H6         17.3950   -5.3640    2.0280 h1        1 tet      0.109760
     17 H7         19.1800   -5.4720    1.9280 h1        1 tet      0.109760
     18 H8         17.8890   -1.5750    0.4880 h1        1 tet      0.109760
     19 H9         18.9300   -2.2370    1.7940 h1        1 tet      0.109760
     20 H10        16.5660   -1.7890    2.3900 ho        1 tet      0.372000
     21 H11        18.8850   -6.8180    0.0730 ho        1 tet      0.372000
@<TRIPOS>BOND
     1    1    2 1   
     2    1    4 1   
     3    1    6 1   
     4    1    7 1   
     5    2    3 1   
     6    2   10 1   
     7    2   11 1   
     8    3   12 1   
     9    4    5 1   
    10    4   13 1   
    11    4   14 1   
    12    5   15 1   
    13    6    9 1   
    14    6   16 1   
    15    6   17 1   
    16    7    8 1   
    17    7   18 1   
    18    7   19 1   
    19    8   20 1   
    20    9   21 1   
@<TRIPOS>SUBSTRUCTURE
     1 tet         1 TEMP              0 ****  ****    0 ROOT
