# Supplementary material for: Ion-combination specific effects driving the enzymatic activity of halophilic alcohol dehydrogenase 2 from Haloferax volcanii in aqueous ionic liquid solvent mixtures
Source: RSC Sustain. 2024 Jul 8;2(9):2559–80. doi: 10.1039/d3su00412k (PMC11353702; doi:10.1039/d3su00412k)
Supplement: SU-002-D3SU00412K-s003 [file SU-002-D3SU00412K-s003.zip › ILsource/sqm.pdb]

ATOM      1  P   pgg     1      18.276 -55.565  -0.450
ATOM      2  C   pgg     1      19.453 -54.558  -0.909
ATOM      3  C1  pgg     1      20.826 -55.185  -0.836
ATOM      4  C2  pgg     1      21.912 -54.241  -1.306
ATOM      5  C3  pgg     1      18.560 -56.127   1.034
ATOM      6  C4  pgg     1      19.401 -57.388   1.092
ATOM      7  C5  pgg     1      20.390 -57.369   2.240
ATOM      8  C6  pgg     1      21.185 -58.657   2.291
ATOM      9  C7  pgg     1      18.106 -56.677  -1.604
ATOM     10  C8  pgg     1      17.440 -57.966  -1.160
ATOM     11  C9  pgg     1      16.487 -58.511  -2.205
ATOM     12  C10 pgg     1      15.869 -59.816  -1.746
ATOM     13  C11 pgg     1      23.276 -54.893  -1.218
ATOM     14  C12 pgg     1      24.363 -53.948  -1.687
ATOM     15  C13 pgg     1      25.723 -54.592  -1.602
ATOM     16  C14 pgg     1      22.182 -58.637   3.431
ATOM     17  C15 pgg     1      22.975 -59.917   3.489
ATOM     18  C16 pgg     1      14.908 -60.358  -2.783
ATOM     19  C17 pgg     1      14.293 -61.658  -2.333
ATOM     20  C18 pgg     1      16.965 -54.623  -0.374
ATOM     21  C19 pgg     1      15.688 -55.406  -0.170
ATOM     22  C20 pgg     1      14.476 -54.505  -0.063
ATOM     23  C21 pgg     1      13.213 -55.316   0.138
ATOM     24  C22 pgg     1      12.001 -54.415   0.242
ATOM     25  C23 pgg     1      10.736 -55.223   0.443
ATOM     26  C24 pgg     1       9.523 -54.322   0.548
ATOM     27  C25 pgg     1       8.258 -55.129   0.749
ATOM     28  C26 pgg     1       7.045 -54.230   0.853
ATOM     29  C27 pgg     1       5.780 -55.036   1.054
ATOM     30  C28 pgg     1       4.566 -54.137   1.159
ATOM     31  C29 pgg     1       3.304 -54.935   1.359
ATOM     32  H   pgg     1      19.494 -53.607  -0.302
ATOM     33  H1  pgg     1      19.322 -54.172  -1.962
ATOM     34  H2  pgg     1      20.845 -56.112  -1.468
ATOM     35  H3  pgg     1      21.033 -55.488   0.226
ATOM     36  H4  pgg     1      21.898 -53.310  -0.680
ATOM     37  H5  pgg     1      21.710 -53.931  -2.365
ATOM     38  H6  pgg     1      17.625 -56.341   1.631
ATOM     39  H7  pgg     1      19.077 -55.353   1.679
ATOM     40  H8  pgg     1      19.953 -57.512   0.121
ATOM     41  H9  pgg     1      18.745 -58.295   1.222
ATOM     42  H10 pgg     1      19.837 -57.230   3.206
ATOM     43  H11 pgg     1      21.093 -56.501   2.132
ATOM     44  H12 pgg     1      21.728 -58.806   1.321
ATOM     45  H13 pgg     1      20.488 -59.527   2.420
ATOM     46  H14 pgg     1      19.077 -56.975  -2.100
ATOM     47  H15 pgg     1      17.509 -56.279  -2.479
ATOM     48  H16 pgg     1      16.884 -57.786  -0.201
ATOM     49  H17 pgg     1      18.212 -58.760  -0.956
ATOM     50  H18 pgg     1      17.042 -58.675  -3.166
ATOM     51  H19 pgg     1      15.674 -57.767  -2.414
ATOM     52  H20 pgg     1      15.326 -59.658  -0.777
ATOM     53  H21 pgg     1      16.678 -60.570  -1.555
ATOM     54  H22 pgg     1      23.292 -55.823  -1.846
ATOM     55  H23 pgg     1      23.479 -55.203  -0.159
ATOM     56  H24 pgg     1      24.346 -53.018  -1.059
ATOM     57  H25 pgg     1      24.157 -53.637  -2.745
ATOM     58  H26 pgg     1      25.768 -55.507  -2.241
ATOM     59  H27 pgg     1      25.957 -54.886  -0.550
ATOM     60  H28 pgg     1      26.508 -53.879  -1.951
ATOM     61  H29 pgg     1      21.638 -58.486   4.401
ATOM     62  H30 pgg     1      22.880 -57.767   3.304
ATOM     63  H31 pgg     1      23.544 -60.074   2.541
ATOM     64  H32 pgg     1      22.300 -60.794   3.642
ATOM     65  H33 pgg     1      23.703 -59.881   4.335
ATOM     66  H34 pgg     1      15.453 -60.514  -3.752
ATOM     67  H35 pgg     1      14.100 -59.605  -2.975
ATOM     68  H36 pgg     1      13.588 -62.040  -3.111
ATOM     69  H37 pgg     1      13.725 -61.519  -1.382
ATOM     70  H38 pgg     1      15.080 -62.431  -2.162
ATOM     71  H39 pgg     1      16.815 -53.985  -1.293
ATOM     72  H40 pgg     1      17.016 -53.855   0.452
ATOM     73  H41 pgg     1      15.775 -56.020   0.766
ATOM     74  H42 pgg     1      15.551 -56.112  -1.033
ATOM     75  H43 pgg     1      14.383 -53.887  -0.994
ATOM     76  H44 pgg     1      14.608 -53.795   0.796
ATOM     77  H45 pgg     1      13.303 -55.933   1.070
ATOM     78  H46 pgg     1      13.079 -56.026  -0.721
ATOM     79  H47 pgg     1      11.908 -53.797  -0.690
ATOM     80  H48 pgg     1      12.133 -53.704   1.100
ATOM     81  H49 pgg     1      10.827 -55.840   1.375
ATOM     82  H50 pgg     1      10.603 -55.934  -0.414
ATOM     83  H51 pgg     1       9.431 -53.705  -0.384
ATOM     84  H52 pgg     1       9.655 -53.611   1.405
ATOM     85  H53 pgg     1       8.350 -55.747   1.681
ATOM     86  H54 pgg     1       8.125 -55.841  -0.109
ATOM     87  H55 pgg     1       6.954 -53.611  -0.079
ATOM     88  H56 pgg     1       7.178 -53.518   1.710
ATOM     89  H57 pgg     1       5.871 -55.654   1.986
ATOM     90  H58 pgg     1       5.647 -55.747   0.197
ATOM     91  H59 pgg     1       4.477 -53.519   0.227
ATOM     92  H60 pgg     1       4.701 -53.425   2.016
ATOM     93  H61 pgg     1       3.363 -55.539   2.297
ATOM     94  H62 pgg     1       3.138 -55.633   0.503
ATOM     95  H63 pgg     1       2.422 -54.254   1.434
