# Supplementary material for: Ion-combination specific effects driving the enzymatic activity of halophilic alcohol dehydrogenase 2 from Haloferax volcanii in aqueous ionic liquid solvent mixtures
Source: RSC Sustain. 2024 Jul 8;2(9):2559–80. doi: 10.1039/d3su00412k (PMC11353702; doi:10.1039/d3su00412k)
Supplement: SU-002-D3SU00412K-s003 [file SU-002-D3SU00412K-s003.zip › ILsource/tet.pdb]

ATOM      1  P   tet     1      18.222  -3.968   0.232  1.00  0.00
ATOM      2  C   tet     1      19.855  -3.890  -0.631  1.00  0.00
ATOM      3  O   tet     1      20.087  -5.223  -1.074  1.00  0.00
ATOM      4  C1  tet     1      16.840  -4.297  -1.001  1.00  0.00
ATOM      5  O1  tet     1      15.796  -5.018  -0.421  1.00  0.00
ATOM      6  C2  tet     1      18.247  -5.465   1.338  1.00  0.00
ATOM      7  C3  tet     1      18.005  -2.413   1.205  1.00  0.00
ATOM      8  O2  tet     1      16.864  -2.642   2.004  1.00  0.00
ATOM      9  O3  tet     1      18.051  -6.623   0.558  1.00  0.00
ATOM     10  H   tet     1      20.620  -3.540   0.090  1.00  0.00
ATOM     11  H1  tet     1      19.800  -3.161  -1.462  1.00  0.00
ATOM     12  H2  tet     1      20.890  -5.237  -1.641  1.00  0.00
ATOM     13  H3  tet     1      17.316  -4.795  -1.867  1.00  0.00
ATOM     14  H4  tet     1      16.448  -3.321  -1.330  1.00  0.00
ATOM     15  H5  tet     1      16.075  -5.961  -0.353  1.00  0.00
ATOM     16  H6  tet     1      17.395  -5.364   2.028  1.00  0.00
ATOM     17  H7  tet     1      19.180  -5.472   1.928  1.00  0.00
ATOM     18  H8  tet     1      17.889  -1.575   0.488  1.00  0.00
ATOM     19  H9  tet     1      18.930  -2.237   1.794  1.00  0.00
ATOM     20  H10 tet     1      16.566  -1.789   2.390  1.00  0.00
ATOM     21  H11 tet     1      18.885  -6.818   0.073  1.00  0.00
TER   
END   
