# Supplementary material for: Ion-combination specific effects driving the enzymatic activity of halophilic alcohol dehydrogenase 2 from Haloferax volcanii in aqueous ionic liquid solvent mixtures
Source: RSC Sustain. 2024 Jul 8;2(9):2559–80. doi: 10.1039/d3su00412k (PMC11353702; doi:10.1039/d3su00412k)
Supplement: SU-002-D3SU00412K-s003 [file SU-002-D3SU00412K-s003.zip › ILsource/bmi.pdb]

ATOM      1  N   bmi     1      44.546 -21.392   0.061  1.00  0.00
ATOM      2  C   bmi     1      44.512 -22.772   0.034  1.00  0.00
ATOM      3  C1  bmi     1      45.808 -23.210   0.007  1.00  0.00
ATOM      4  N1  bmi     1      46.615 -22.089   0.015  1.00  0.00
ATOM      5  C2  bmi     1      45.831 -20.998   0.045  1.00  0.00
ATOM      6  C3  bmi     1      48.083 -22.079  -0.057  1.00  0.00
ATOM      7  C4  bmi     1      43.378 -20.468   0.124  1.00  0.00
ATOM      8  C5  bmi     1      42.036 -21.180   0.007  1.00  0.00
ATOM      9  C6  bmi     1      40.873 -20.176   0.038  1.00  0.00
ATOM     10  C7  bmi     1      39.515 -20.870  -0.071  1.00  0.00
ATOM     11  H   bmi     1      43.582 -23.328   0.044  1.00  0.00
ATOM     12  H1  bmi     1      46.218 -24.214  -0.020  1.00  0.00
ATOM     13  H2  bmi     1      46.176 -19.970   0.056  1.00  0.00
ATOM     14  H3  bmi     1      48.407 -21.911  -1.093  1.00  0.00
ATOM     15  H4  bmi     1      48.455 -23.048   0.294  1.00  0.00
ATOM     16  H5  bmi     1      48.473 -21.287   0.595  1.00  0.00
ATOM     17  H6  bmi     1      43.503 -19.741  -0.695  1.00  0.00
ATOM     18  H7  bmi     1      43.445 -19.926   1.080  1.00  0.00
ATOM     19  H8  bmi     1      41.911 -21.896   0.841  1.00  0.00
ATOM     20  H9  bmi     1      41.993 -21.756  -0.935  1.00  0.00
ATOM     21  H10 bmi     1      40.994 -19.455  -0.791  1.00  0.00
ATOM     22  H11 bmi     1      40.920 -19.591   0.974  1.00  0.00
ATOM     23  H12 bmi     1      39.354 -21.569   0.767  1.00  0.00
ATOM     24  H13 bmi     1      39.432 -21.441  -1.010  1.00  0.00
ATOM     25  H14 bmi     1      38.698 -20.133  -0.054  1.00  0.00
TER   
END   
