# Supplementary material for: Ion-combination specific effects driving the enzymatic activity of halophilic alcohol dehydrogenase 2 from Haloferax volcanii in aqueous ionic liquid solvent mixtures
Source: RSC Sustain. 2024 Jul 8;2(9):2559–80. doi: 10.1039/d3su00412k (PMC11353702; doi:10.1039/d3su00412k)
Supplement: SU-002-D3SU00412K-s003 [file SU-002-D3SU00412K-s003.zip › ILsource/bit.pdb]

ATOM      1  C   bit     1      46.468  -6.069  -0.001  1.00  0.00
ATOM      2  C1  bit     1      47.041  -4.707  -0.434  1.00  0.00
ATOM      3  O   bit     1      45.257  -5.921   0.598  1.00  0.00
ATOM      4  O1  bit     1      47.004  -7.151  -0.154  1.00  0.00
ATOM      5  O2  bit     1      45.981  -3.748  -0.349  1.00  0.00
ATOM      6  C2  bit     1      48.258  -4.288   0.450  1.00  0.00
ATOM      7  O3  bit     1      49.417  -5.022   0.121  1.00  0.00
ATOM      8  C3  bit     1      48.547  -2.762   0.258  1.00  0.00
ATOM      9  O4  bit     1      47.554  -1.969   0.422  1.00  0.00
ATOM     10  O5  bit     1      49.730  -2.473  -0.042  1.00  0.00
ATOM     11  H   bit     1      47.422  -4.800  -1.470  1.00  0.00
ATOM     12  H1  bit     1      45.110  -4.921   0.475  1.00  0.00
ATOM     13  H2  bit     1      46.460  -2.883   0.045  1.00  0.00
ATOM     14  H3  bit     1      47.986  -4.435   1.518  1.00  0.00
ATOM     15  H4  bit     1      50.030  -4.263  -0.115  1.00  0.00
TER   
END   
