# Supplementary material for: Ion-combination specific effects driving the enzymatic activity of halophilic alcohol dehydrogenase 2 from Haloferax volcanii in aqueous ionic liquid solvent mixtures
Source: RSC Sustain. 2024 Jul 8;2(9):2559–80. doi: 10.1039/d3su00412k (PMC11353702; doi:10.1039/d3su00412k)
Supplement: SU-002-D3SU00412K-s003 [file SU-002-D3SU00412K-s003.zip › ILsource/nohup.out]

-I: Adding /media/RAIDstorage/software/amber14/dat/leap/prep to search path.
-I: Adding /media/RAIDstorage/software/amber14/dat/leap/lib to search path.
-I: Adding /media/RAIDstorage/software/amber14/dat/leap/parm to search path.
-I: Adding /media/RAIDstorage/software/amber14/dat/leap/cmd to search path.
-I: Adding /media/RAIDstorage/software/amber14/dat/leap/prep to search path.
-I: Adding /media/RAIDstorage/software/amber14/dat/leap/lib to search path.
-I: Adding /media/RAIDstorage/software/amber14/dat/leap/parm to search path.
-I: Adding /media/RAIDstorage/software/amber14/dat/leap/cmd to search path.
-I: Adding /media/RAIDstorage/software/amber14/dat/leap/prep to search path.
-I: Adding /media/RAIDstorage/software/amber14/dat/leap/lib to search path.
-I: Adding /media/RAIDstorage/software/amber14/dat/leap/parm to search path.
-I: Adding /media/RAIDstorage/software/amber14/dat/leap/cmd to search path.
XIO:  fatal IO error 11 (Resource temporarily unavailable) on X server "localhost:13.0"
      after 3909 requests (3909 known processed) with 138 events remaining.
-I: Adding /media/RAIDstorage/software/amber14/dat/leap/prep to search path.
-I: Adding /media/RAIDstorage/software/amber14/dat/leap/lib to search path.
-I: Adding /media/RAIDstorage/software/amber14/dat/leap/parm to search path.
-I: Adding /media/RAIDstorage/software/amber14/dat/leap/cmd to search path.
Error: Can't open display: localhost:12.0
-I: Adding /media/RAIDstorage/software/amber14/dat/leap/prep to search path.
-I: Adding /media/RAIDstorage/software/amber14/dat/leap/lib to search path.
-I: Adding /media/RAIDstorage/software/amber14/dat/leap/parm to search path.
-I: Adding /media/RAIDstorage/software/amber14/dat/leap/cmd to search path.
Error: Can't open display: localhost:12.0
-I: Adding /media/RAIDstorage/software/amber14/dat/leap/prep to search path.
-I: Adding /media/RAIDstorage/software/amber14/dat/leap/lib to search path.
-I: Adding /media/RAIDstorage/software/amber14/dat/leap/parm to search path.
-I: Adding /media/RAIDstorage/software/amber14/dat/leap/cmd to search path.
-I: Adding /media/RAIDstorage/software/amber14/dat/leap/prep to search path.
-I: Adding /media/RAIDstorage/software/amber14/dat/leap/lib to search path.
-I: Adding /media/RAIDstorage/software/amber14/dat/leap/parm to search path.
-I: Adding /media/RAIDstorage/software/amber14/dat/leap/cmd to search path.
-I: Adding /media/RAIDstorage/software/amber14/dat/leap/prep to search path.
-I: Adding /media/RAIDstorage/software/amber14/dat/leap/lib to search path.
-I: Adding /media/RAIDstorage/software/amber14/dat/leap/parm to search path.
-I: Adding /media/RAIDstorage/software/amber14/dat/leap/cmd to search path.
-I: Adding /media/RAIDstorage/software/amber14/dat/leap/prep to search path.
-I: Adding /media/RAIDstorage/software/amber14/dat/leap/lib to search path.
-I: Adding /media/RAIDstorage/software/amber14/dat/leap/parm to search path.
-I: Adding /media/RAIDstorage/software/amber14/dat/leap/cmd to search path.
XIO:  fatal IO error 9 (Bad file descriptor) on X server "localhost:16.0"
      after 4029 requests (4029 known processed) with 0 events remaining.
Error: Can't open display: localhost:16.0
-I: Adding /media/RAIDstorage/software/amber14/dat/leap/prep to search path.
-I: Adding /media/RAIDstorage/software/amber14/dat/leap/lib to search path.
-I: Adding /media/RAIDstorage/software/amber14/dat/leap/parm to search path.
-I: Adding /media/RAIDstorage/software/amber14/dat/leap/cmd to search path.
XIO:  fatal IO error 9 (Bad file descriptor) on X server "localhost:11.0"
      after 10210 requests (10210 known processed) with 0 events remaining.
