# Supplementary material for: Ion-combination specific effects driving the enzymatic activity of halophilic alcohol dehydrogenase 2 from Haloferax volcanii in aqueous ionic liquid solvent mixtures
Source: RSC Sustain. 2024 Jul 8;2(9):2559–80. doi: 10.1039/d3su00412k (PMC11353702; doi:10.1039/d3su00412k)
Supplement: SU-002-D3SU00412K-s003 [file SU-002-D3SU00412K-s003.zip › ILsource/mop.pdb]

ATOM      1  P   mop     1      41.435 -37.961   0.082  1.00  0.00
ATOM      2  O   mop     1      42.397 -39.006  -0.835  1.00  0.00
ATOM      3  O1  mop     1      40.671 -37.151  -0.924  1.00  0.00
ATOM      4  O2  mop     1      40.396 -39.091   0.792  1.00  0.00
ATOM      5  O3  mop     1      42.245 -37.412   1.220  1.00  0.00
ATOM      6  C   mop     1      39.442 -39.683  -0.079  1.00  0.00
ATOM      7  C1  mop     1      43.308 -39.810  -0.101  1.00  0.00
ATOM      8  H   mop     1      38.826 -38.917  -0.582  1.00  0.00
ATOM      9  H1  mop     1      38.792 -40.334   0.538  1.00  0.00
ATOM     10  H2  mop     1      39.927 -40.301  -0.859  1.00  0.00
ATOM     11  H3  mop     1      42.780 -40.550   0.533  1.00  0.00
ATOM     12  H4  mop     1      43.951 -39.193   0.553  1.00  0.00
ATOM     13  H5  mop     1      43.934 -40.355  -0.832  1.00  0.00
TER   
END   
