# Supplementary material for: Ion-combination specific effects driving the enzymatic activity of halophilic alcohol dehydrogenase 2 from Haloferax volcanii in aqueous ionic liquid solvent mixtures
Source: RSC Sustain. 2024 Jul 8;2(9):2559–80. doi: 10.1039/d3su00412k (PMC11353702; doi:10.1039/d3su00412k)
Supplement: SU-002-D3SU00412K-s004 [file SU-002-D3SU00412K-s004.zip]

Archive with 662 entries (659 files):
- IonDescriptors/
- __MACOSX/._IonDescriptors
- IonDescriptors/cations_MEP_processed/
- __MACOSX/IonDescriptors/._cations_MEP_processed
- IonDescriptors/anions_MEP_processed/
- __MACOSX/IonDescriptors/._anions_MEP_processed
- IonDescriptors/normalised_ion_descriptors.csv
- __MACOSX/IonDescriptors/._normalised_ion_descriptors.csv
- IonDescriptors/cations_MEP_processed/mso_e.vwf
- __MACOSX/IonDescriptors/cations_MEP_processed/._mso_e.vwf
- IonDescriptors/cations_MEP_processed/paa_e_log_Dens.cube
- __MACOSX/IonDescriptors/cations_MEP_processed/._paa_e_log_Dens.cube
- IonDescriptors/cations_MEP_processed/paa_e_Eneg.cube
- __MACOSX/IonDescriptors/cations_MEP_processed/._paa_e_Eneg.cube
- IonDescriptors/cations_MEP_processed/tet_e_log_Dens.cube
- __MACOSX/IonDescriptors/cations_MEP_processed/._tet_e_log_Dens.cube
- IonDescriptors/cations_MEP_processed/pgg_e.arc
- __MACOSX/IonDescriptors/cations_MEP_processed/._pgg_e.arc
- IonDescriptors/cations_MEP_processed/pgg_e_IEL.cube
- __MACOSX/IonDescriptors/cations_MEP_processed/._pgg_e_IEL.cube
- IonDescriptors/cations_MEP_processed/cho_e_EAL.cube
- __MACOSX/IonDescriptors/cations_MEP_processed/._cho_e_EAL.cube
- IonDescriptors/cations_MEP_processed/bmi.png
- __MACOSX/IonDescriptors/cations_MEP_processed/._bmi.png
- IonDescriptors/cations_MEP_processed/dim_e_Dens.cube
- __MACOSX/IonDescriptors/cations_MEP_processed/._dim_e_Dens.cube
- IonDescriptors/cations_MEP_processed/pgg_e.psf
- __MACOSX/IonDescriptors/cations_MEP_processed/._pgg_e.psf
- IonDescriptors/cations_MEP_processed/mso_e_IEL.cube
- __MACOSX/IonDescriptors/cations_MEP_processed/._mso_e_IEL.cube
- IonDescriptors/cations_MEP_processed/bmi.vmd
- __MACOSX/IonDescriptors/cations_MEP_processed/._bmi.vmd
- IonDescriptors/cations_MEP_processed/mso_e.sdf
- __MACOSX/IonDescriptors/cations_MEP_processed/._mso_e.sdf
- IonDescriptors/cations_MEP_processed/pgg.xyz
- __MACOSX/IonDescriptors/cations_MEP_processed/._pgg.xyz
- IonDescriptors/cations_MEP_processed/paa_e.log
- __MACOSX/IonDescriptors/cations_MEP_processed/._paa_e.log
- IonDescriptors/cations_MEP_processed/nib_e_Hard.cube
- __MACOSX/IonDescriptors/cations_MEP_processed/._nib_e_Hard.cube
- IonDescriptors/cations_MEP_processed/tet_ol.png
- __MACOSX/IonDescriptors/cations_MEP_processed/._tet_ol.png
- IonDescriptors/cations_MEP_processed/tet_e_IEL.cube
- __MACOSX/IonDescriptors/cations_MEP_processed/._tet_e_IEL.cube
- IonDescriptors/cations_MEP_processed/dim_e_MEP.cube
- __MACOSX/IonDescriptors/cations_MEP_processed/._dim_e_MEP.cube
- IonDescriptors/cations_MEP_processed/pgg_e_Hard.cube
- __MACOSX/IonDescriptors/cations_MEP_processed/._pgg_e_Hard.cube
- IonDescriptors/cations_MEP_processed/nib_e_EField.cube
- __MACOSX/IonDescriptors/cations_MEP_processed/._nib_e_EField.cube
- IonDescriptors/cations_MEP_processed/bmi_e.arc
- __MACOSX/IonDescriptors/cations_MEP_processed/._bmi_e.arc
- IonDescriptors/cations_MEP_processed/nai_e.vwf
- __MACOSX/IonDescriptors/cations_MEP_processed/._nai_e.vwf
- IonDescriptors/cations_MEP_processed/dim_e.sdf
- __MACOSX/IonDescriptors/cations_MEP_processed/._dim_e.sdf
- IonDescriptors/cations_MEP_processed/nib_e.psf
- __MACOSX/IonDescriptors/cations_MEP_processed/._nib_e.psf
- IonDescriptors/cations_MEP_processed/mso_e_EField.cube
- __MACOSX/IonDescriptors/cations_MEP_processed/._mso_e_EField.cube
- IonDescriptors/cations_MEP_processed/mes_e.dat
- __MACOSX/IonDescriptors/cations_MEP_processed/._mes_e.dat
- IonDescriptors/cations_MEP_processed/nib_e_Dens.cube
- __MACOSX/IonDescriptors/cations_MEP_processed/._nib_e_Dens.cube
- IonDescriptors/cations_MEP_processed/.DS_Store
- __MACOSX/IonDescriptors/cations_MEP_processed/._.DS_Store
- IonDescriptors/cations_MEP_processed/nai_e_Eneg.cube
- __MACOSX/IonDescriptors/cations_MEP_processed/._nai_e_Eneg.cube
- IonDescriptors/cations_MEP_processed/cho_e.vwf
- __MACOSX/IonDescriptors/cations_MEP_processed/._cho_e.vwf
- IonDescriptors/cations_MEP_processed/tet_e_EAL.cube
- __MACOSX/IonDescriptors/cations_MEP_processed/._tet_e_EAL.cube
- IonDescriptors/cations_MEP_processed/nai_e_log_Dens.cube
- __MACOSX/IonDescriptors/cations_MEP_processed/._nai_e_log_Dens.cube
- IonDescriptors/cations_MEP_processed/pgg_e_Dens.cube
- __MACOSX/IonDescriptors/cations_MEP_processed/._pgg_e_Dens.cube
- IonDescriptors/cations_MEP_processed/nib_e.arc
- __MACOSX/IonDescriptors/cations_MEP_processed/._nib_e.arc
- IonDescriptors/cations_MEP_processed/bmi.xyz
- __MACOSX/IonDescriptors/cations_MEP_processed/._bmi.xyz
- IonDescriptors/cations_MEP_processed/nib_ol.png
- __MACOSX/IonDescriptors/cations_MEP_processed/._nib_ol.png
- IonDescriptors/cations_MEP_processed/mes_e_p.sdf
- __MACOSX/IonDescriptors/cations_MEP_processed/._mes_e_p.sdf
- IonDescriptors/cations_MEP_processed/bmi_e_MEP.cube
- __MACOSX/IonDescriptors/cations_MEP_processed/._bmi_e_MEP.cube
- IonDescriptors/cations_MEP_processed/bmi_e.psf
- __MACOSX/IonDescriptors/cations_MEP_processed/._bmi_e.psf
- IonDescriptors/cations_MEP_processed/nai_e.sdf
- __MACOSX/IonDescriptors/cations_MEP_processed/._nai_e.sdf
- IonDescriptors/cations_MEP_processed/mso_e_Eneg.cube
- __MACOSX/IonDescriptors/cations_MEP_processed/._mso_e_Eneg.cube
- IonDescriptors/cations_MEP_processed/pgg.vmd
- __MACOSX/IonDescriptors/cations_MEP_processed/._pgg.vmd
- IonDescriptors/cations_MEP_processed/bmi_e_log_Dens.cube
- __MACOSX/IonDescriptors/cations_MEP_processed/._bmi_e_log_Dens.cube
- IonDescriptors/cations_MEP_processed/dim_e.vwf
- __MACOSX/IonDescriptors/cations_MEP_processed/._dim_e.vwf
- IonDescriptors/cations_MEP_processed/tet_e.psf
- __MACOSX/IonDescriptors/cations_MEP_processed/._tet_e.psf
- IonDescriptors/cations_MEP_processed/mso_e_EAL.cube
- __MACOSX/IonDescriptors/cations_MEP_processed/._mso_e_EAL.cube
- IonDescriptors/cations_MEP_processed/dim_e_Hard.cube
- __MACOSX/IonDescriptors/cations_MEP_processed/._dim_e_Hard.cube
- IonDescriptors/cations_MEP_processed/pgg_e_EAL.cube
- __MACOSX/IonDescriptors/cations_MEP_processed/._pgg_e_EAL.cube
- IonDescriptors/cations_MEP_processed/cho_e.sdf
- __MACOSX/IonDescriptors/cations_MEP_processed/._cho_e.sdf
- IonDescriptors/cations_MEP_processed/pgg.png
- __MACOSX/IonDescriptors/cations_MEP_processed/._pgg.png
- IonDescriptors/cations_MEP_processed/mes_e_p.out
- __MACOSX/IonDescriptors/cations_MEP_processed/._mes_e_p.out
- IonDescriptors/cations_MEP_processed/cho_e_IEL.cube
- __MACOSX/IonDescriptors/cations_MEP_processed/._cho_e_IEL.cube
- IonDescriptors/cations_MEP_processed/tet_e.arc
- __MACOSX/IonDescriptors/cations_MEP_processed/._tet_e.arc
- IonDescriptors/cations_MEP_processed/nib_e_MEP.cube
- __MACOSX/IonDescriptors/cations_MEP_processed/._nib_e_MEP.cube
- IonDescriptors/cations_MEP_processed/cho_e_log_Dens.cube
- __MACOSX/IonDescriptors/cations_MEP_processed/._cho_e_log_Dens.cube
- IonDescriptors/cations_MEP_processed/paa.vmd
- __MACOSX/IonDescriptors/cations_MEP_processed/._paa.vmd
- IonDescriptors/cations_MEP_processed/pgg_e_p.out
- __MACOSX/IonDescriptors/cations_MEP_processed/._pgg_e_p.out
- IonDescriptors/cations_MEP_processed/cho_e.dat
- __MACOSX/IonDescriptors/cations_MEP_processed/._cho_e.dat
- IonDescriptors/cations_MEP_processed/paa_e_MEP.cube
- __MACOSX/IonDescriptors/cations_MEP_processed/._paa_e_MEP.cube
- IonDescriptors/cations_MEP_processed/nib_e.log
- __MACOSX/IonDescriptors/cations_MEP_processed/._nib_e.log
- IonDescriptors/cations_MEP_processed/paa_e_Dens.cube
- __MACOSX/IonDescriptors/cations_MEP_processed/._paa_e_Dens.cube
- IonDescriptors/cations_MEP_processed/mso_e_Hard.cube
- __MACOSX/IonDescriptors/cations_MEP_processed/._mso_e_Hard.cube
- IonDescriptors/cations_MEP_processed/bmi_e.log
- __MACOSX/IonDescriptors/cations_MEP_processed/._bmi_e.log
- IonDescriptors/cations_MEP_processed/paa.png
- __MACOSX/IonDescriptors/cations_MEP_processed/._paa.png
- IonDescriptors/cations_MEP_processed/nai_e.dat
- __MACOSX/IonDescriptors/cations_MEP_processed/._nai_e.dat
- IonDescriptors/cations_MEP_processed/dim_e_Eneg.cube
- __MACOSX/IonDescriptors/cations_MEP_processed/._dim_e_Eneg.cube
- IonDescriptors/cations_MEP_processed/nib_e_p.out
- __MACOSX/IonDescriptors/cations_MEP_processed/._nib_e_p.out
- IonDescriptors/cations_MEP_processed/mes_e.vwf
- __MACOSX/IonDescriptors/cations_MEP_processed/._mes_e.vwf
- IonDescriptors/cations_MEP_processed/bmi_ol.png
- __MACOSX/IonDescriptors/cations_MEP_processed/._bmi_ol.png
- IonDescriptors/cations_MEP_processed/mes_e_IEL.cube
- __MACOSX/IonDescriptors/cations_MEP_processed/._mes_e_IEL.cube
- IonDescriptors/cations_MEP_processed/tet_e.log
- __MACOSX/IonDescriptors/cations_MEP_processed/._tet_e.log
- IonDescriptors/cations_MEP_processed/pgg_e_p.sdf
- __MACOSX/IonDescriptors/cations_MEP_processed/._pgg_e_p.sdf
- IonDescriptors/cations_MEP_processed/nai_e_MEP.cube
- __MACOSX/IonDescriptors/cations_MEP_processed/._nai_e_MEP.cube
- IonDescriptors/cations_MEP_processed/dim_e.dat
- __MACOSX/IonDescriptors/cations_MEP_processed/._dim_e.dat
- IonDescriptors/cations_MEP_processed/pgg_e_EField.cube
- __MACOSX/IonDescriptors/cations_MEP_processed/._pgg_e_EField.cube
- IonDescriptors/cations_MEP_processed/nib_e_p.sdf
- __MACOSX/IonDescriptors/cations_MEP_processed/._nib_e_p.sdf
- IonDescriptors/cations_MEP_processed/nai_e_Hard.cube
- __MACOSX/IonDescriptors/cations_MEP_processed/._nai_e_Hard.cube
- IonDescriptors/cations_MEP_processed/mes_e.sdf
- __MACOSX/IonDescriptors/cations_MEP_processed/._mes_e.sdf
- IonDescriptors/cations_MEP_processed/paa.xyz
- __MACOSX/IonDescriptors/cations_MEP_processed/._paa.xyz
- IonDescriptors/cations_MEP_processed/bmi_e_EField.cube
- __MACOSX/IonDescriptors/cations_MEP_processed/._bmi_e_EField.cube
- IonDescriptors/cations_MEP_processed/pgg_e_Eneg.cube
- __MACOSX/IonDescriptors/cations_MEP_processed/._pgg_e_Eneg.cube
- IonDescriptors/cations_MEP_processed/nib_e_log_Dens.cube
- __MACOSX/IonDescriptors/cations_MEP_processed/._nib_e_log_Dens.cube
- IonDescriptors/cations_MEP_processed/mes_e_log_Dens.cube
- __MACOSX/IonDescriptors/cations_MEP_processed/._mes_e_log_Dens.cube
- IonDescriptors/cations_MEP_processed/mes_e_EAL.cube
- __MACOSX/IonDescriptors/cations_MEP_processed/._mes_e_EAL.cube
- IonDescriptors/cations_MEP_processed/mso_e.dat
- __MACOSX/IonDescriptors/cations_MEP_processed/._mso_e.dat
- IonDescriptors/cations_MEP_processed/pgg_ol.png
- __MACOSX/IonDescriptors/cations_MEP_processed/._pgg_ol.png
- IonDescriptors/cations_MEP_processed/nai_e_Dens.cube
- __MACOSX/IonDescriptors/cations_MEP_processed/._nai_e_Dens.cube
- IonDescriptors/cations_MEP_processed/nib_e_Eneg.cube
- __MACOSX/IonDescriptors/cations_MEP_processed/._nib_e_Eneg.cube
- IonDescriptors/cations_MEP_processed/dim_e_EField.cube
- __MACOSX/IonDescriptors/cations_MEP_processed/._dim_e_EField.cube
- IonDescriptors/cations_MEP_processed/pgg_e.log
- __MACOSX/IonDescriptors/cations_MEP_processed/._pgg_e.log
- IonDescriptors/cations_MEP_processed/tet_e_EField.cube
- __MACOSX/IonDescriptors/cations_MEP_processed/._tet_e_EField.cube
- IonDescriptors/cations_MEP_processed/paa_e.psf
- __MACOSX/IonDescriptors/cations_MEP_processed/._paa_e.psf
- IonDescriptors/cations_MEP_processed/paa_e_Hard.cube
- __MACOSX/IonDescriptors/cations_MEP_processed/._paa_e_Hard.cube
- IonDescriptors/cations_MEP_processed/paa_e.arc
- __MACOSX/IonDescriptors/cations_MEP_processed/._paa_e.arc
- IonDescriptors/cations_MEP_processed/mso_e_Dens.cube
- __MACOSX/IonDescriptors/cations_MEP_processed/._mso_e_Dens.cube
- IonDescriptors/cations_MEP_processed/sim_desc.csv
- __MACOSX/IonDescriptors/cations_MEP_processed/._sim_desc.csv
- IonDescriptors/cations_MEP_processed/mso_e.log
- __MACOSX/IonDescriptors/cations_MEP_processed/._mso_e.log
- IonDescriptors/cations_MEP_processed/dim.png
- __MACOSX/IonDescriptors/cations_MEP_processed/._dim.png
- IonDescriptors/cations_MEP_processed/paa_e.sdf
- __MACOSX/IonDescriptors/cations_MEP_processed/._paa_e.sdf
- IonDescriptors/cations_MEP_processed/cho_e_p.out
- __MACOSX/IonDescriptors/cations_MEP_processed/._cho_e_p.out
- IonDescriptors/cations_MEP_processed/mes_e_MEP.cube
- __MACOSX/IonDescriptors/cations_MEP_processed/._mes_e_MEP.cube
- IonDescriptors/cations_MEP_processed/pgg_e.dat
- __MACOSX/IonDescriptors/cations_MEP_processed/._pgg_e.dat
- IonDescriptors/cations_MEP_processed/nai_e_EField.cube
- __MACOSX/IonDescriptors/cations_MEP_processed/._nai_e_EField.cube
- IonDescriptors/cations_MEP_processed/nai_e_IEL.cube
- __MACOSX/IonDescriptors/cations_MEP_processed/._nai_e_IEL.cube
- IonDescriptors/cations_MEP_processed/dim_e_p.out
- __MACOSX/IonDescriptors/cations_MEP_processed/._dim_e_p.out
- IonDescriptors/cations_MEP_processed/dim.vmd
- __MACOSX/IonDescriptors/cations_MEP_processed/._dim.vmd
- IonDescriptors/cations_MEP_processed/nai_e_p.sdf
- __MACOSX/IonDescriptors/cations_MEP_processed/._nai_e_p.sdf
- IonDescriptors/cations_MEP_processed/paa_e_p.out
- __MACOSX/IonDescriptors/cations_MEP_processed/._paa_e_p.out
- IonDescriptors/cations_MEP_processed/mes_ol.png
- __MACOSX/IonDescriptors/cations_MEP_processed/._mes_ol.png
- IonDescriptors/cations_MEP_processed/nib.xyz
- __MACOSX/IonDescriptors/cations_MEP_processed/._nib.xyz
- IonDescriptors/cations_MEP_processed/dim_ol.png
- __MACOSX/IonDescriptors/cations_MEP_processed/._dim_ol.png
- IonDescriptors/cations_MEP_processed/paa_e.vwf
- __MACOSX/IonDescriptors/cations_MEP_processed/._paa_e.vwf
- IonDescriptors/cations_MEP_processed/bmi_e_Dens.cube
- __MACOSX/IonDescriptors/cations_MEP_processed/._bmi_e_Dens.cube
- IonDescriptors/cations_MEP_processed/cho_e_p.sdf
- __MACOSX/IonDescriptors/cations_MEP_processed/._cho_e_p.sdf
- IonDescriptors/cations_MEP_processed/paa_e_IEL.cube
- __MACOSX/IonDescriptors/cations_MEP_processed/._paa_e_IEL.cube
- IonDescriptors/cations_MEP_processed/cho_e_Eneg.cube
- __MACOSX/IonDescriptors/cations_MEP_processed/._cho_e_Eneg.cube
- IonDescriptors/cations_MEP_processed/nai_e_p.out
- __MACOSX/IonDescriptors/cations_MEP_processed/._nai_e_p.out
- IonDescriptors/cations_MEP_processed/paa_e_p.sdf
- __MACOSX/IonDescriptors/cations_MEP_processed/._paa_e_p.sdf
- IonDescriptors/cations_MEP_processed/paa_ol.png
- __MACOSX/IonDescriptors/cations_MEP_processed/._paa_ol.png
- IonDescriptors/cations_MEP_processed/dim_e_p.sdf
- __MACOSX/IonDescriptors/cations_MEP_processed/._dim_e_p.sdf
- IonDescriptors/cations_MEP_processed/mes_e_Hard.cube
- __MACOSX/IonDescriptors/cations_MEP_processed/._mes_e_Hard.cube
- IonDescriptors/cations_MEP_processed/bmi_e.dat
- __MACOSX/IonDescriptors/cations_MEP_processed/._bmi_e.dat
- IonDescriptors/cations_MEP_processed/nai_e.log
- __MACOSX/IonDescriptors/cations_MEP_processed/._nai_e.log
- IonDescriptors/cations_MEP_processed/comp_desc_cat.csv
- __MACOSX/IonDescriptors/cations_MEP_processed/._comp_desc_cat.csv
- IonDescriptors/cations_MEP_processed/tet_e_Eneg.cube
- __MACOSX/IonDescriptors/cations_MEP_processed/._tet_e_Eneg.cube
- IonDescriptors/cations_MEP_processed/mso_e_p.sdf
- __MACOSX/IonDescriptors/cations_MEP_processed/._mso_e_p.sdf
- IonDescriptors/cations_MEP_processed/bmi_e_Hard.cube
- __MACOSX/IonDescriptors/cations_MEP_processed/._bmi_e_Hard.cube
- IonDescriptors/cations_MEP_processed/mes_e.arc
- __MACOSX/IonDescriptors/cations_MEP_processed/._mes_e.arc
- IonDescriptors/cations_MEP_processed/paa_e_EField.cube
- __MACOSX/IonDescriptors/cations_MEP_processed/._paa_e_EField.cube
- IonDescriptors/cations_MEP_processed/cho_e.log
- __MACOSX/IonDescriptors/cations_MEP_processed/._cho_e.log
- IonDescriptors/cations_MEP_processed/dim.xyz
- __MACOSX/IonDescriptors/cations_MEP_processed/._dim.xyz
- IonDescriptors/cations_MEP_processed/mes_e.psf
- __MACOSX/IonDescriptors/cations_MEP_processed/._mes_e.psf
- IonDescriptors/cations_MEP_processed/paa_e_EAL.cube
- __MACOSX/IonDescriptors/cations_MEP_processed/._paa_e_EAL.cube
- IonDescriptors/cations_MEP_processed/bmi_e_p.sdf
- __MACOSX/IonDescriptors/cations_MEP_processed/._bmi_e_p.sdf
- IonDescriptors/cations_MEP_processed/nib_e.dat
- __MACOSX/IonDescriptors/cations_MEP_processed/._nib_e.dat
- IonDescriptors/cations_MEP_processed/mes_e_Dens.cube
- __MACOSX/IonDescriptors/cations_MEP_processed/._mes_e_Dens.cube
- IonDescriptors/cations_MEP_processed/nib.vmd
- __MACOSX/IonDescriptors/cations_MEP_processed/._nib.vmd
- IonDescriptors/cations_MEP_processed/dim_e.log
- __MACOSX/IonDescriptors/cations_MEP_processed/._dim_e.log
- IonDescriptors/cations_MEP_processed/mso_e_log_Dens.cube
- __MACOSX/IonDescriptors/cations_MEP_processed/._mso_e_log_Dens.cube
- IonDescriptors/cations_MEP_processed/nai_e_EAL.cube
- __MACOSX/IonDescriptors/cations_MEP_processed/._nai_e_EAL.cube
- IonDescriptors/cations_MEP_processed/mso_e_p.out
- __MACOSX/IonDescriptors/cations_MEP_processed/._mso_e_p.out
- IonDescriptors/cations_MEP_processed/cho_e_EField.cube
- __MACOSX/IonDescriptors/cations_MEP_processed/._cho_e_EField.cube
- IonDescriptors/cations_MEP_processed/bmi_e_p.out
- __MACOSX/IonDescriptors/cations_MEP_processed/._bmi_e_p.out
- IonDescriptors/cations_MEP_processed/nib.png
- __MACOSX/IonDescriptors/cations_MEP_processed/._nib.png
- IonDescriptors/cations_MEP_processed/tet_e.dat
- __MACOSX/IonDescriptors/cations_MEP_processed/._tet_e.dat
[truncated: 362 more entries]
