# Supplementary material for: Ion-combination specific effects driving the enzymatic activity of halophilic alcohol dehydrogenase 2 from Haloferax volcanii in aqueous ionic liquid solvent mixtures
Source: RSC Sustain. 2024 Jul 8;2(9):2559–80. doi: 10.1039/d3su00412k (PMC11353702; doi:10.1039/d3su00412k)
Supplement: SU-002-D3SU00412K-s004 [file SU-002-D3SU00412K-s004.zip › IonDescriptors/normalised_ion_descriptors.csv]

CATIONS	ANIONS	polcat	polani	mepcat	mepani
BMIM	MeOEtSO4	0.1542	0.8074	0.3474	0.9753
DiMIM	MeSO4	0.0413	0.4155	0.0000	0.8784
N1,1,8,8	MeSO4	0.5330	0.4155	0.4283	0.8784
Me3S	MeSO4	0.0057	0.4155	0.1277	0.8784
Me3S	NTf2	0.0057	1.0000	0.1277	0.9167
P6,6,6,14	NTf2	1.0000	1.0000	0.6212	0.9167
Me3S	Iodide	0.0057	0.1556	0.1277	0.0000
Me3SO	Iodide	0.0000	0.1556	1.0000	0.0000
Tetrakis	Chloride	0.0667	0.0000	0.2794	0.0033
P4,4,4,4	Chloride	0.4334	0.0000	0.5029	0.0033
Choline	Chloride	0.0515	0.0000	0.4024	0.0033
Choline	Bitartrate	0.0515	0.7914	0.4024	0.9505
N1,1,1,4	(MeO)2PO2	0.1159	0.6223	0.3117	1.0000
