# Supplementary material for: Ion-combination specific effects driving the enzymatic activity of halophilic alcohol dehydrogenase 2 from Haloferax volcanii in aqueous ionic liquid solvent mixtures
Source: RSC Sustain. 2024 Jul 8;2(9):2559–80. doi: 10.1039/d3su00412k (PMC11353702; doi:10.1039/d3su00412k)
Supplement: SU-002-D3SU00412K-s004 [file SU-002-D3SU00412K-s004.zip › IonDescriptors/cations_MEP_processed/pgg_e.arc]

                    ***  Summary of  AM1 Calculation  ***
                    ***   EMPIRE'20 (Revision A1)   ***

 <><><><><><><><><><><><><><><><><><><><><><><><><><><><><><><><><><><><><><>

    generated by VMD
    Molecular Formula = C30H64P
    Charge            = 1
    Multiplicity      = 1

 <> Geometry optimization
 <> Optimization completed

    Heat of formation              =           -83.236608 kcal/mol
    Electronic energy              =        -48890.450380 eV
    Core-core repulsion            =         44038.367542 eV
    No. of filled levels           =            94
    Ionization potential           =            12.287690 eV 
    Electron affinity              =             2.381175 eV
    SCF calculations               =           236
    Computation time               =             6.567 seconds

 <> Final geometry obtained

    95
    generated by VMD
    P              66.747533       10.811955       -6.424217        3.255240
    C              66.767889        9.275967       -6.911873       -1.048522
    C              65.785703        8.423027       -6.132772       -0.135074
    C              65.490166        7.097084       -6.800787       -0.160925
    C              67.829156       11.628670       -7.297725       -1.044265
    C              69.247975       11.258069       -6.918579       -0.139906
    C              70.270528       11.866850       -7.853312       -0.155228
    C              71.676272       11.480498       -7.443129       -0.159846
    C              67.090787       10.850558       -4.851028       -1.045546
    C              67.107361       12.273583       -4.331691       -0.142844
    C              67.493775       12.347211       -2.870391       -0.151501
    C              67.483012       13.769590       -2.350590       -0.163708
    C              64.541282        7.233385       -7.972638       -0.159064
    C              64.226544        5.880460       -8.577361       -0.158935
    C              63.274582        6.005143       -9.738521       -0.214246
    C              72.703214       12.092655       -8.372625       -0.157636
    C              74.102816       11.693093       -7.982436       -0.213902
    C              68.692553       14.563971       -2.796798       -0.157002
    C              68.652359       15.971079       -2.258080       -0.214901
    C              65.305515       11.496527       -6.653673       -1.043955
    C              64.750699       11.168540       -8.024599       -0.142599
    C              63.501758       11.959852       -8.346402       -0.154672
    C              62.976553       11.604840       -9.721946       -0.159293
    C              61.700406       12.358724      -10.031486       -0.157728
    C              61.192584       12.019672      -11.416962       -0.157729
    C              59.885722       12.724821      -11.711404       -0.157746
    C              59.387768       12.392064      -13.101791       -0.157572
    C              58.063100       13.065985      -13.388577       -0.157761
    C              57.568131       12.731277      -14.779417       -0.157938
    C              56.237558       13.394484      -15.065418       -0.158458
    C              55.737680       13.056695      -16.446159       -0.211409
    H              67.774486        8.773837       -6.822443        0.184733
    H              66.531379        9.145997       -8.009186        0.188241
    H              64.827706        8.995512       -6.003170        0.079684
    H              66.208499        8.221898       -5.111210        0.095265
    H              65.033402        6.408075       -6.039541        0.108381
    H              66.449009        6.625148       -7.141832        0.096988
    H              67.746233       12.750876       -7.214265        0.184764
    H              67.729169       11.459087       -8.409909        0.184078
    H              69.349808       10.140105       -6.934428        0.079633
    H              69.452846       11.607188       -5.870814        0.097776
    H              70.168002       12.984082       -7.846236        0.094645
    H              70.076322       11.521584       -8.903128        0.090913
    H              71.780116       10.363389       -7.454614        0.082559
    H              71.871595       11.822270       -6.392510        0.084214
    H              68.080834       10.380092       -4.582667        0.185321
    H              66.362712       10.272733       -4.210239        0.184468
    H              66.086706       12.720798       -4.469494        0.089726
    H              67.833450       12.874586       -4.942363        0.090439
    H              68.513403       11.900739       -2.728788        0.092675
    H              66.772993       11.730321       -2.270260        0.090671
    H              67.461972       13.739659       -1.227847        0.102968
    H              66.546359       14.289974       -2.683000        0.083700
    H              64.991779        7.893474       -8.760631        0.064349
    H              63.589194        7.722501       -7.635082        0.082151
    H              63.777768        5.216466       -7.791723        0.090064
    H              65.178105        5.393293       -8.918606        0.085374
    H              63.063402        4.997777      -10.172735        0.090577
    H              63.709068        6.649518      -10.540493        0.071725
    H              62.306990        6.456207       -9.410414        0.076480
    H              72.609451       13.210662       -8.349646        0.084017
    H              72.497312       11.764953       -9.425990        0.083150
    H              74.225917       10.584031       -8.030187        0.076328
    H              74.334879       12.027092       -6.942343        0.076774
    H              74.843389       12.159861       -8.676164        0.087594
    H              68.735438       14.593708       -3.917648        0.061496
    H              69.627201       14.052651       -2.443758        0.084887
    H              67.737359       16.504865       -2.611910        0.075791
    H              69.549070       16.541954       -2.600653        0.084551
    H              68.644292       15.965194       -1.141094        0.084796
    H              65.322510       12.622523       -6.565544        0.183670
    H              64.520750       11.205730       -5.897160        0.185024
    H              64.512057       10.070263       -8.072614        0.102038
    H              65.540064       11.385240       -8.793478        0.078272
    H              63.725556       13.058236       -8.300663        0.090522
    H              62.714978       11.748141       -7.575038        0.094568
    H              62.782005       10.501153       -9.778849        0.083586
    H              63.751912       11.846459      -10.496158        0.082671
    H              61.885707       13.462771       -9.958285        0.084269
    H              60.917225       12.102551       -9.269996        0.084675
    H              61.047781       10.910328      -11.503982        0.080677
    H              61.959133       12.314551      -12.181455        0.081242
    H              60.025376       13.833980      -11.616965        0.081647
    H              59.115499       12.422398      -10.953645        0.081398
    H              59.273243       11.280623      -13.204345        0.079682
    H              60.146676       12.717687      -13.861287        0.080132
    H              58.176006       14.177535      -13.286750        0.080274
    H              57.302849       12.739967      -12.630594        0.079990
    H              57.463126       11.619178      -14.884181        0.079330
    H              58.323662       13.064910      -15.538749        0.079573
    H              56.345358       14.506847      -14.964980        0.078747
    H              55.484248       13.065901      -14.301420        0.078478
    H              56.457686       13.408644      -17.223980        0.073013
    H              54.751046       13.545875      -16.631664        0.076442
    H              55.610927       11.953000      -16.560942        0.072803
