# Supplementary material for: Ion-combination specific effects driving the enzymatic activity of halophilic alcohol dehydrogenase 2 from Haloferax volcanii in aqueous ionic liquid solvent mixtures
Source: RSC Sustain. 2024 Jul 8;2(9):2559–80. doi: 10.1039/d3su00412k (PMC11353702; doi:10.1039/d3su00412k)
Supplement: SU-002-D3SU00412K-s004 [file SU-002-D3SU00412K-s004.zip › IonDescriptors/cations_MEP_processed/pgg_e.psf]

    95 generated by VMD
15  66.74753  10.81195  -6.42422   0.000    0.00    0.00    0.00    0.00   0.000
 6  66.76789   9.27597  -6.91187   0.000    0.00    0.00    0.00    0.00   0.000
 6  65.78570   8.42303  -6.13277   0.150   75.95   72.02  544.92   -9.43   0.698
 6  65.49017   7.09708  -6.80079   0.255   68.52   55.20  493.10  -33.44   0.675
 6  67.82916  11.62867  -7.29772   0.000    0.00    0.00    0.00    0.00   0.000
 6  69.24798  11.25807  -6.91858   0.000    0.00    0.00    0.00    0.00   0.000
 6  70.27053  11.86685  -7.85331   0.000    0.00    0.00    0.00    0.00   0.000
 6  71.67627  11.48050  -7.44313   0.037   67.95   46.56  494.08  -43.42   0.629
 6  67.09079  10.85056  -4.85103   0.000    0.00    0.00    0.00    0.00   0.000
 6  67.10736  12.27358  -4.33169   0.000    0.00    0.00    0.00    0.00   0.000
 6  67.49378  12.34721  -2.87039   0.236   72.29   54.86  509.20  -34.87   0.681
 6  67.48301  13.76959  -2.35059   0.281   57.58   51.11  483.87  -51.18   0.684
 6  64.54128   7.23338  -7.97264   0.000    0.00    0.00    0.00    0.00   0.000
 6  64.22654   5.88046  -8.57736   0.276   53.20   42.30  483.38  -51.17   0.674
 6  63.27458   6.00514  -9.73852   1.516   54.24   40.22  467.75  -53.87   0.697
 6  72.70321  12.09265  -8.37263   0.210   53.15   40.25  494.53  -50.27   0.683
 6  74.10282  11.69309  -7.98244   1.665   45.44   36.22  461.02  -60.79   0.682
 6  68.69255  14.56397  -2.79680   0.206   50.70   47.11  484.37  -56.31   0.672
 6  68.65236  15.97108  -2.25808   1.757   47.66   38.58  461.59  -58.66   0.690
 6  65.30552  11.49653  -6.65367   0.000    0.00    0.00    0.00    0.00   0.000
 6  64.75070  11.16854  -8.02460   0.000    0.00    0.00    0.00    0.00   0.000
 6  63.50176  11.95985  -8.34640   0.001   72.47   72.42  514.77  -31.67   0.623
 6  62.97655  11.60484  -9.72195   0.023   70.22   68.52  510.55  -31.08   0.651
 6  61.70041  12.35872 -10.03149   0.081   52.53   38.70  482.59  -50.82   0.644
 6  61.19258  12.01967 -11.41696   0.000    0.00    0.00    0.00    0.00   0.000
 6  59.88572  12.72482 -11.71140   0.000    0.00    0.00    0.00    0.00   0.000
 6  59.38777  12.39206 -13.10179   0.000    0.00    0.00    0.00    0.00   0.000
 6  58.06310  13.06598 -13.38858   0.000    0.00    0.00    0.00    0.00   0.000
 6  57.56813  12.73128 -14.77942   0.037   25.73   20.02  458.41  -82.87   0.624
 6  56.23756  13.39448 -15.06542   0.106   22.60   18.93  462.32  -84.41   0.674
 6  55.73768  13.05669 -16.44616   1.464   20.26   18.04  437.74  -87.41   0.693
 1  67.77449   8.77384  -6.82244   7.597  118.73   78.49  489.70    8.26   0.428
 1  66.53138   9.14600  -8.00919   5.612  118.03   76.20  472.56    6.79   0.428
 1  64.82771   8.99551  -6.00317   6.265  117.75   68.94  465.48    0.30   0.431
 1  66.20850   8.22190  -5.11121   9.144  105.02   69.92  458.03   -0.77   0.441
 1  65.03340   6.40807  -6.03954  10.736   72.71   54.69  429.90  -27.30   0.438
 1  66.44901   6.62515  -7.14183  10.095   79.78   56.67  431.24  -16.07   0.434
 1  67.74623  12.75088  -7.21427   7.912  119.85   77.05  487.91    7.57   0.425
 1  67.72917  11.45909  -8.40991   7.260  117.81   75.34  479.36    8.43   0.430
 1  69.34981  10.14010  -6.93443   7.443  118.86   69.41  464.40    2.75   0.442
 1  69.45285  11.60719  -5.87081   6.663   96.36   66.66  461.48   -0.96   0.430
 1  70.16800  12.98408  -7.84624  10.279   80.66   53.96  429.50  -14.78   0.435
 1  70.07632  11.52158  -8.90313  10.000   85.16   54.03  430.11  -12.95   0.437
 1  71.78012  10.36339  -7.45461   9.940   73.86   46.21  417.47  -28.53   0.432
 1  71.87160  11.82227  -6.39251  10.145   71.96   45.10  417.47  -30.97   0.436
 1  68.08083  10.38009  -4.58267   7.405  120.27   76.75  483.32    7.52   0.426
 1  66.36271  10.27273  -4.21024   7.076  119.79   77.05  489.14    8.18   0.425
 1  66.08671  12.72080  -4.46949   7.569  105.73   67.30  460.98   -0.52   0.429
 1  67.83345  12.87459  -4.94236   4.777  116.44   70.80  453.41   -1.03   0.437
 1  68.51340  11.90074  -2.72879   9.768   83.30   52.61  430.55  -14.55   0.435
 1  66.77299  11.73032  -2.27026  10.978   82.99   56.48  430.82  -14.99   0.446
 1  67.46197  13.73966  -1.22785  10.848   57.07   45.07  416.73  -45.94   0.442
 1  66.54636  14.28997  -2.68300  10.043   73.39   45.54  418.78  -29.46   0.440
 1  64.99178   7.89347  -8.76063   7.061   91.94   52.01  429.98  -13.76   0.437
 1  63.58919   7.72250  -7.63508   8.915   80.33   48.85  422.84  -25.49   0.431
 1  63.77777   5.21647  -7.79172  11.100   57.24   41.63  410.21  -46.43   0.441
 1  65.17811   5.39329  -8.91861  11.283   59.72   42.53  410.24  -46.24   0.443
 1  63.06340   4.99778 -10.17273  12.751   42.97   40.29  410.49  -61.58   0.443
 1  63.70907   6.64952 -10.54049  11.979   58.83   41.16  410.29  -52.20   0.436
 1  62.30699   6.45621  -9.41041  11.926   55.04   40.62  409.58  -53.11   0.434
 1  72.60945  13.21066  -8.34965  11.054   56.18   39.72  406.95  -48.12   0.443
 1  72.49731  11.76495  -9.42599  11.479   57.54   39.17  407.10  -48.10   0.444
 1  74.22592  10.58403  -8.03019  11.716   49.73   37.05  405.40  -57.94   0.439
 1  74.33488  12.02709  -6.94234  11.967   49.59   36.83  405.28  -57.06   0.435
 1  74.84339  12.15986  -8.67616  12.797   40.56   36.45  405.97  -65.10   0.443
 1  68.73544  14.59371  -3.91765   9.635   77.18   47.35  417.40  -29.56   0.452
 1  69.62720  14.05265  -2.44376  10.911   63.86   41.89  411.39  -45.90   0.438
 1  67.73736  16.50487  -2.61191  11.985   54.11   39.64  409.09  -55.64   0.437
 1  69.54907  16.54195  -2.60065  12.818   48.11   39.07  409.65  -60.77   0.445
 1  68.64429  15.96519  -1.14109  11.787   47.97   39.05  408.18  -56.96   0.434
 1  65.32251  12.62252  -6.56554   7.162  120.75   75.27  483.11    8.30   0.424
 1  64.52075  11.20573  -5.89716   7.508  117.55   77.59  488.45    7.41   0.416
 1  64.51206  10.07026  -8.07261   3.827   95.41   66.76  470.29   -5.28   0.428
 1  65.54006  11.38524  -8.79348   7.632  118.12   68.57  464.31    1.63   0.442
 1  63.72556  13.05824  -8.30066   9.925   85.28   53.57  431.44  -13.17   0.431
 1  62.71498  11.74814  -7.57504  10.213   81.00   53.42  430.79  -15.34   0.433
 1  62.78201  10.50115  -9.77885  10.151   71.40   44.48  419.46  -31.15   0.436
 1  63.75191  11.84646 -10.49616  10.414   72.70   44.31  418.79  -31.48   0.437
 1  61.88571  13.46277  -9.95828  10.033   56.69   38.10  408.23  -48.94   0.431
 1  60.91722  12.10255  -9.27000  10.076   56.54   38.43  408.03  -48.19   0.431
 1  61.04778  10.91033 -11.50398  10.042   49.94   33.57  400.95  -57.04   0.436
 1  61.95913  12.31455 -12.18145  10.041   49.32   32.88  400.86  -58.13   0.432
 1  60.02538  13.83398 -11.61696  10.278   41.99   27.44  394.83  -64.98   0.438
 1  59.11550  12.42240 -10.95364  10.323   42.04   27.87  394.80  -65.15   0.435
 1  59.27324  11.28062 -13.20434  10.120   37.83   24.84  390.49  -70.77   0.438
 1  60.14668  12.71769 -13.86129  10.188   37.51   25.05  390.56  -70.27   0.432
 1  58.17601  14.17754 -13.28675  10.319   32.62   21.92  386.49  -75.44   0.437
 1  57.30285  12.73997 -12.63059  10.080   32.96   22.12  386.75  -75.57   0.434
 1  57.46313  11.61918 -14.88418  10.251   30.02   19.90  383.71  -78.51   0.435
 1  58.32366  13.06491 -15.53875  10.197   29.79   19.27  383.75  -78.67   0.434
 1  56.34536  14.50685 -14.96498  11.253   27.20   18.31  381.20  -81.06   0.442
 1  55.48425  13.06590 -14.30142  11.450   27.31   18.40  381.11  -81.01   0.443
 1  56.45769  13.40864 -17.22398  11.983   25.03   18.69  384.19  -84.83   0.438
 1  54.75105  13.54587 -16.63166  12.869   23.37   18.54  384.91  -86.76   0.444
 1  55.61093  11.95300 -16.56094  11.895   25.19   18.54  384.04  -85.29   0.437
 12658     1 OW1
  55.25105  12.75611 -18.22398   19.15  463.44  -87.62  0.7812    31     5.156    
  55.52271  12.44778 -18.22398   19.62  457.06  -88.63  0.7173    31    -8.590    
  55.55105  12.74778 -18.32398   19.77  449.96  -88.28  0.6658    93     12.08    
  55.60105  12.39778 -18.22398   19.79  454.38  -89.00  0.6916    31    -8.884    
  55.71438  12.59778 -18.32398   20.11  445.46  -88.75  0.6219    93     11.04    
  55.77605  12.79778 -18.40731   20.54  433.78  -88.28  0.5387    93     31.71    
  55.86771  12.29778 -18.22398   20.39  445.89  -90.05  0.6088    93     11.04    
  55.97605  12.59778 -18.37398   20.91  430.76  -88.66  0.5089    93     31.42    
  55.83438  12.79778 -18.42398   20.73  430.18  -88.22  0.5125    93     35.59    
  56.27938  12.29778 -18.22398   21.34  430.92  -89.96  0.4894    93     31.35    
  56.10605  12.56444 -18.37398   21.25  425.72  -88.61  0.4732    93     33.26    
  56.20938  12.64778 -18.42398   21.69  417.30  -88.11  0.4283    93     19.25    
  56.30105  12.29778 -18.22398   21.39  430.13  -89.92  0.4835    93     35.52    
  56.42700  12.56444 -18.37398   22.15  412.76  -88.09  0.4048    93     22.01    
  56.35105  12.64778 -18.42398   22.09  411.87  -87.90  0.4041    93     24.22    
  56.65105  12.39778 -18.22398   22.33  413.90  -88.58  0.4024    93     22.16    
  56.55938  12.59778 -18.37398   22.53  407.46  -87.80  0.3882    93     32.41    
  56.59271  12.69778 -18.42398   22.77  403.11  -87.48  0.3813    93     32.41    
  56.75438  12.59778 -18.32398   22.95  403.00  -87.61  0.3790    93     32.41    
  56.76676  12.79778 -18.42398   23.31  396.95  -87.15  0.3814    93     12.44    
  56.99093  12.59778 -18.22398   23.35  399.36  -87.47  0.3757    93     12.44    
  57.00105  12.79099 -18.32398   23.73  394.09  -87.06  0.3857    93     23.49    
  57.15105  12.77540 -18.22398   23.92  393.23  -87.05  0.3865    93     24.43    
  55.15105  12.94778 -18.22398   19.20  460.82  -87.78  0.7600    31     5.156    
  55.40105  12.99778 -18.32398   19.65  450.60  -88.23  0.6734    93     12.23    
  55.07366  13.28444 -18.22398   19.60  450.76  -88.83  0.6680    31     12.23    
  55.35105  13.19778 -18.32398   19.78  447.24  -88.66  0.6418    93     11.04    
  55.55105  12.96444 -18.37398   20.02  442.31  -88.24  0.6068    93     11.51    
  55.55105  13.19778 -18.40731   20.33  434.92  -88.39  0.5466    93     37.51    
  55.75105  12.89278 -18.42398   20.59  431.65  -88.14  0.5262    93     35.59    
  55.60105  13.19778 -18.42398   20.49  431.59  -88.27  0.5240    93     35.59    
  56.03438  12.99778 -18.52398   21.67  412.49  -87.58  0.4139    93     23.72    
  55.90105  13.19778 -18.52398   21.49  413.68  -87.62  0.4198    93     23.72    
  56.11771  12.94778 -18.52398   21.87  410.37  -87.53  0.4050    93     24.22    
  56.15105  13.19778 -18.57398   22.27  403.29  -87.22  0.3867    93     12.49    
  56.35105  12.88944 -18.52398   22.45  403.87  -87.34  0.3857    93     32.46    
  56.35105  13.10278 -18.57398   22.72  399.12  -87.08  0.3828    93     12.49    
  56.55938  12.94778 -18.52398   23.06  397.38  -87.07  0.3827    93     12.44    
  56.58438  13.19778 -18.57398   23.37  392.89  -86.84  0.3937    93     24.43    
  56.71771  13.04778 -18.52398   23.51  392.93  -86.88  0.3930    93     24.43    
  56.80105  13.16444 -18.52398   23.79  390.33  -86.75  0.4059    93   -0.5386    
  56.95105  12.98206 -18.42398   23.90  391.13  -86.84  0.3998    93     24.38    
  57.05105  13.16444 -18.42398   24.23  388.10  -86.68  0.4211    93   -0.5386    
  57.15105  12.99778 -18.32398   24.22  389.40  -86.78  0.4085    93     23.70    
  57.15105  13.23111 -18.37398   24.45  386.91  -86.63  0.4319    93    -7.259    
  55.06176  13.35111 -18.22398   19.71  448.72  -89.09  0.6463    31     12.08    
  55.35105  13.39778 -18.32398   20.03  442.18  -89.21  0.5933    93     9.707    
  55.15105  13.59778 -18.22398   20.02  443.06  -90.10  0.5900    94     11.04    
  55.40105  13.56444 -18.32398   20.32  436.45  -89.49  0.5438    93     31.76    
  55.55105  13.39778 -18.40731   20.56  430.23  -88.58  0.5085    93     35.59    
  55.55105  13.63111 -18.37398   20.77  426.71  -88.90  0.4784    93     33.26    
  55.60105  13.43111 -18.42398   20.75  426.38  -88.43  0.4834    93     33.26    
  55.65105  13.59778 -18.42398   21.05  420.88  -88.40  0.4468    93     32.87    
  55.87009  13.35278 -18.52398   21.55  412.16  -87.63  0.4118    93     23.72    
  55.95105  13.59778 -18.52398   21.99  405.39  -87.45  0.3883    93     32.46    
  56.09271  13.39778 -18.57398   22.28  402.20  -87.21  0.3846    93     12.49    
  56.17605  13.56444 -18.57398   22.61  397.91  -87.07  0.3825    93     12.49    
  56.38355  13.37278 -18.60493   23.01  394.64  -86.90  0.3881    93     23.54    
  56.35105  13.63111 -18.57398   23.10  393.23  -86.87  0.3918    93    0.2386    
  56.64605  13.39778 -18.57398   23.65  389.98  -86.71  0.4086    93   -0.5386    
  56.55105  13.59778 -18.57398   23.53  389.98  -86.72  0.4081    93   -0.5386    
  56.85700  13.37778 -18.52398   24.04  387.83  -86.63  0.4252    93   -0.5386    
  56.80105  13.59778 -18.52398   24.03  387.08  -86.60  0.4324    93    -7.259    
  57.07783  13.37778 -18.42398   24.44  386.22  -86.58  0.4411    93    -7.259    
  57.05105  13.59778 -18.42398   24.46  385.30  -86.53  0.4531    93    -13.68    
  57.17426  13.41778 -18.37398   24.57  385.55  -86.55  0.4486    93    -7.765    
  57.15105  13.56444 -18.37398   24.60  384.96  -86.52  0.4571    93    -13.68    
  57.35105  13.54778 -18.22398   24.87  384.54  -86.52  0.4604    93    -13.68    
  55.38343  13.89778 -18.22398   20.51  433.62  -90.56  0.5083    93     31.35    
  55.55105  13.80611 -18.32398   20.86  425.32  -89.23  0.4642    93     33.26    
  55.50105  13.99778 -18.22398   20.77  427.65  -90.08  0.4702    93     33.19    
  55.75105  13.81206 -18.40731   21.46  413.62  -88.19  0.4089    93     22.01    
  55.74926  13.99778 -18.32398   21.47  413.60  -88.46  0.4057    93     22.01    
  55.90105  13.89778 -18.42398   21.93  406.06  -87.73  0.3859    93     32.46    
  55.94605  14.03111 -18.37398   22.05  404.22  -87.71  0.3811    93     32.46    
  56.20105  13.79778 -18.52398   22.76  395.94  -87.05  0.3837    93     23.54    
  56.05938  13.99778 -18.42398   22.37  399.91  -87.38  0.3783    93     12.49    
  56.38438  13.84040 -18.52398   23.20  391.77  -86.85  0.3967    93    0.2386    
  56.34188  14.05849 -18.42398   23.09  392.42  -86.95  0.3916    93    0.2386    
  56.58438  13.79778 -18.52398   23.64  388.74  -86.69  0.4161    93   -0.5386    
  56.70105  13.99778 -18.42398   23.85  387.12  -86.65  0.4284    93    -7.259    
  56.78438  13.94778 -18.42398   24.02  386.35  -86.60  0.4374    93    -7.259    
  56.75105  13.99778 -18.40731   23.96  386.62  -86.62  0.4336    93    -7.259    
  56.97605  13.79778 -18.40731   24.38  385.15  -86.53  0.4542    93    -13.68    
  56.96950  13.99778 -18.32398   24.34  385.02  -86.55  0.4529    93    -13.68    
  57.15105  13.75944 -18.32398   24.65  384.41  -86.51  0.4644    93    -2.358    
  55.80105  14.19778 -18.22398   21.52  411.91  -88.58  0.3971    93     22.07    
  56.15105  14.19778 -18.32398   22.53  397.57  -87.34  0.3772    93     12.49    
  56.26259  14.21444 -18.32398   22.81  394.62  -87.15  0.3821    93     23.54    
  56.60105  14.19778 -18.32398   23.57  388.49  -86.76  0.4122    93   -0.5386    
  56.70105  14.29778 -18.22398   23.67  387.72  -86.75  0.4158    93   -0.5386    
  55.40105  11.59778 -17.92398   21.87  411.89  -87.62  0.4098    95     24.22    
  55.37605  11.39778 -17.82398   22.55  402.20  -87.21  0.3839    95     12.49    
  55.58438  11.54778 -17.92398   22.09  410.67  -87.71  0.4022    95     24.22    
  55.90105  11.39778 -17.82398   22.70  405.81  -87.71  0.3841    95     32.41    
  55.71771  11.54778 -17.92398   22.13  411.82  -87.90  0.4037    95     24.22    
  55.92605  11.59778 -17.92398   22.03  416.64  -88.50  0.4173    95     25.17    
  54.95105  11.72849 -17.82398   21.32  417.09  -87.75  0.4350    95     30.57    
  55.06355  11.60849 -17.82398   21.77  410.51  -87.48  0.4068    95     24.22    
  55.16676  11.74778 -17.92398   21.27  419.26  -87.79  0.4470    95     32.87    
  54.95105  12.04778 -17.92398   20.20  438.76  -88.28  0.5780    95     22.83    
  55.09271  11.99778 -17.97398   20.36  436.11  -88.19  0.5580    95     37.43    
  55.32605  11.76444 -17.97398   21.24  421.37  -87.94  0.4570    95     33.26    
  55.25105  11.99778 -18.02398   20.39  437.05  -88.28  0.5640    95     37.47    
  55.53105  11.77278 -18.00731   21.28  423.53  -88.27  0.4648    95     33.26    
  55.55105  11.81444 -18.02398   21.14  426.49  -88.44  0.4818    95     29.09    
  55.75105  11.79778 -18.02398   21.29  427.22  -88.92  0.4782    95     33.26    
  55.68938  12.08111 -18.12398   20.41  444.10  -89.64  0.5994    95     11.04    
  55.95105  11.79778 -18.00731   21.40  429.00  -89.61  0.4798    95     33.19    
  55.98438  11.84778 -18.02398   21.27  432.18  -90.03  0.4977    95     31.35    
  56.25105  11.59778 -17.82398   22.12  419.66  -89.36  0.4228    95     21.49    
  56.11771  11.79778 -17.97398   21.49  430.19  -90.27  0.4798    95     31.30    
  56.10105  11.89778 -18.02398   21.23  435.13  -90.79  0.5118    95     32.63    
  56.36450  11.69778 -17.82398   21.85  426.11  -90.46  0.4524    95     28.97    
  56.37605  11.99778 -18.00731   21.36  436.13  -91.92  0.5096    93     31.29    
  56.57188  11.99778 -17.92398   21.54  433.57  -92.13  0.4923    93     30.83    
  54.75105  12.09278 -17.82398   20.12  440.42  -88.69  0.5857    95     12.74    
  54.95105  12.23111 -17.97398   19.64  451.22  -88.19  0.6783    95    -8.884    
  54.75105  12.39778 -17.92398   19.44  455.47  -88.33  0.7103    31    -8.734    
  54.92605  12.39778 -18.00731   19.29  459.22  -87.87  0.7464    31     1.496    
  55.15105  12.10278 -18.02398   20.01  444.17  -88.25  0.6195    95     11.04    
  55.23438  12.39778 -18.12398   19.30  461.22  -87.87  0.7618    31     5.156    
  55.35938  12.24778 -18.12398   19.70  454.03  -88.47  0.6949    31    -8.884    
  55.38938  12.39778 -18.17398   19.45  459.64  -88.28  0.7422    31     1.496    
  55.49271  12.14778 -18.12398   20.05  448.20  -88.95  0.6412    95     11.52    
  55.52605  12.39778 -18.20731   19.65  456.60  -88.73  0.7128    31    -8.590    
  55.75105  12.19778 -18.17398   20.26  448.06  -89.94  0.6276    31     11.04    
  55.93105  12.17456 -18.17398   20.59  444.34  -90.59  0.5884    93     11.04    
  56.15105  12.19778 -18.17398   20.98  438.62  -90.82  0.5396    93     24.56    
  56.31771  12.14778 -18.12398   21.28  435.27  -91.10  0.5088    93     32.63    
  56.52605  12.09778 -18.02398   21.57  431.89  -91.35  0.4838    93     31.30    
  56.77426  12.04778 -17.85731   21.74  429.44  -91.66  0.4687    93     30.30    
  56.78438  12.39778 -18.17398   22.58  410.81  -88.42  0.3915    93     24.23    
  57.02521  12.19778 -17.82398   22.23  418.61  -89.84  0.4186    93     17.32    
  57.03616  12.39778 -18.02398   22.91  406.99  -88.25  0.3810    93     32.41    
  57.25105  12.39778 -17.82398   22.97  406.35  -88.28  0.3791    93     32.41    
  54.35105  12.72932 -17.82398   20.25  433.35  -88.29  0.5335    94     35.89    
  54.45105  12.58290 -17.82398   19.89  443.42  -88.70  0.6058    94     11.04    
  54.50105  12.76444 -17.92398   19.91  440.77  -88.09  0.5935    94     11.41    
  54.75105  12.56444 -17.97398   19.30  457.47  -87.90  0.7322    31    -8.412    
  54.75105  12.72778 -18.02398   19.33  455.52  -87.67  0.7187    31    -8.590    
  54.85105  12.58111 -18.02398   19.16  461.03  -87.61  0.7643    31     5.156    
  54.95105  12.79778 -18.12398   19.11  462.19  -87.42  0.7736    31     5.156    
  55.10105  12.56444 -18.12398   19.06  465.58  -87.44  0.7998    31     23.39    
  55.09271  12.79778 -18.17398   19.05  464.46  -87.41  0.7927    31     3.771    
  55.32605  12.59778 -18.20731   19.21  463.14  -87.77  0.7780    31     5.156    
  57.25105  12.59778 -18.02398   23.63  397.60  -87.43  0.3737    93     12.44    
  57.35105  12.60290 -17.92398   23.66  397.58  -87.44  0.3722    93     12.44    
  57.35105  12.72516 -18.02398   23.98  393.87  -87.14  0.3804    93     24.43    
  57.53438  12.78528 -17.82398   24.12  393.77  -87.10  0.3778    93     24.43    
  54.15105  13.04778 -17.82398   21.19  412.44  -87.55  0.4144    94     23.72    
  54.35105  12.99778 -17.92398   20.60  423.79  -87.74  0.4753    94     33.26    
  54.35105  13.20611 -17.97398   20.90  417.32  -87.58  0.4386    94     30.57    
  54.52605  12.99778 -18.00731   20.13  434.03  -87.82  0.5459    94     35.89    
  54.45105  13.28111 -18.02398   20.76  420.30  -87.68  0.4546    94     32.87    
  54.83438  13.02278 -18.12398   19.48  451.17  -87.81  0.6818    94    -8.884    
  54.75105  13.24778 -18.12398   19.97  438.91  -88.15  0.5790    94     18.66    
  54.98438  12.99778 -18.17398   19.27  457.93  -87.79  0.7358    31    -8.412    
  54.91771  13.19778 -18.17398   19.60  449.22  -88.31  0.6592    94     12.08    
  57.45105  13.03111 -18.07398   24.59  388.41  -86.75  0.4103    93     23.70    
  57.53438  13.19778 -18.02398   24.82  386.91  -86.65  0.4241    93     16.98    
  57.55105  12.98944 -17.92398   24.56  389.62  -86.82  0.3986    93     23.70    
  57.65105  13.13944 -17.82398   24.76  388.81  -86.72  0.4045    93     23.70    
  54.05105  13.39778 -17.82398   21.90  400.60  -87.17  0.3864    94     12.49    
  54.31771  13.39778 -17.97398   21.27  410.59  -87.46  0.4083    94     24.22    
  54.05105  13.59778 -17.82398   22.12  397.39  -87.10  0.3877    94    -11.75    
  54.31771  13.57278 -17.97398   21.50  406.88  -87.43  0.3950    94     32.46    
  54.45105  13.28944 -18.02398   20.77  420.03  -87.68  0.4531    94     32.87    
  54.45105  13.59778 -18.02398   21.22  412.20  -87.67  0.4112    94     24.22    
  54.75105  13.50611 -18.12398   20.38  430.81  -88.50  0.5116    94     35.59    
  54.75105  13.51444 -18.12398   20.39  430.59  -88.51  0.5097    94     35.59    
  54.91771  13.42278 -18.17398   19.94  442.01  -88.93  0.5938    94     11.51    
  54.98438  13.59778 -18.17398   20.11  439.72  -89.61  0.5671    94     30.74    
  57.50105  13.59778 -18.05731   25.01  384.58  -86.52  0.4566    93    -13.68    
  57.53438  13.39028 -18.04898   24.95  385.51  -86.57  0.4422    93     16.98    
  57.65105  13.38766 -17.87398   24.98  386.52  -86.60  0.4281    93     16.98    
  57.65105  13.63944 -17.82398   25.03  385.79  -86.57  0.4383    93     16.98    
  54.15105  13.89778 -17.82398   22.24  396.08  -87.14  0.3888    94    -11.75    
  54.30105  13.81111 -17.92398   21.85  401.88  -87.36  0.3851    94     12.49    
  54.25105  14.04099 -17.82398   22.18  397.10  -87.25  0.3855    94     12.49    
  54.50605  13.79778 -18.00731   21.36  410.48  -87.80  0.4016    94     24.22    
  54.55105  13.96444 -17.97398   21.45  409.35  -87.93  0.3949    94     24.28    
  54.71771  13.94778 -18.02398   21.05  417.82  -88.57  0.4245    94     21.54    
  54.72605  13.99778 -18.00731   21.09  417.16  -88.61  0.4203    94     21.54    
  54.95105  13.79778 -18.12398   20.42  433.32  -89.81  0.5127    94     35.52    
  54.80105  13.99778 -18.02398   20.93  421.05  -89.00  0.4373    94     32.87    
  55.13438  13.79778 -18.17398   20.25  438.86  -90.69  0.5476    94     29.02    
  55.15105  13.94778 -18.12398   20.37  436.31  -91.08  0.5238    94     30.01    
  55.38438  13.99778 -18.17398   20.54  432.99  -90.90  0.5021    93     31.35    
  57.15105  14.02278 -18.20731   24.55  384.30  -86.53  0.4616    93    -13.68    
  57.45105  13.84778 -18.02398   24.93  384.19  -86.52  0.4621    93    -13.68    
  57.35105  14.03266 -18.02398   24.73  384.24  -86.54  0.4596    93    -13.68    
  57.55105  13.78706 -17.92398   24.99  384.71  -86.54  0.4533    93     10.56    
  57.50105  14.01861 -17.82398   24.80  385.12  -86.59  0.4455    93     16.98    
  54.43521  14.19778 -17.82398   21.94  400.80  -87.57  0.3802    94     12.49    
  54.80105  14.19778 -17.92398   21.13  416.59  -88.94  0.4141    94     25.17    
  54.98438  14.24778 -17.92398   20.79  424.53  -90.14  0.4495    94     33.19    
  55.17605  14.23111 -17.97398   20.51  432.08  -91.58  0.4911    94     31.35    
  55.05105  14.39778 -17.82398   20.72  424.41  -90.56  0.4486    94     33.19    
  55.27605  14.19778 -18.02398   20.47  433.72  -91.86  0.5010    94     31.35    
  55.30938  14.44778 -17.82398   20.39  431.61  -92.44  0.4918    94     31.35    
  55.55105  14.19778 -18.12398   20.83  425.59  -90.39  0.4552    93     33.19    
  55.50105  14.49778 -17.82398   20.39  430.17  -92.34  0.4864    93     31.35    
  55.75105  14.19778 -18.20731   21.37  414.56  -88.87  0.4059    93     20.02    
  55.73938  14.39778 -18.02398   21.09  417.82  -89.67  0.4197    93     21.54    
  56.00105  14.39778 -18.12398   21.88  404.79  -88.09  0.3782    93     32.46    
  56.04271  14.49778 -18.02398   21.81  404.78  -88.19  0.3781    93     32.46    
  56.36116  14.49778 -18.07398   22.66  394.72  -87.29  0.3764    93     23.54    
  56.65938  14.49778 -18.02398   23.29  389.74  -86.94  0.3945    93     23.81    
  56.72605  14.39778 -18.12398   23.58  388.07  -86.80  0.4095    93     23.70    
  56.95105  14.19778 -18.20731   24.17  385.43  -86.60  0.4423    93    -7.259    
  56.95105  14.49778 -17.87398   23.69  387.71  -86.82  0.4074    93     23.70    
  57.25105  14.14778 -18.02398   24.58  384.52  -86.56  0.4535    93    -13.68    
  57.15105  14.39778 -17.83648   24.08  386.41  -86.73  0.4222    93     16.98    
  57.35105  14.19778 -17.86886   24.53  385.13  -86.61  0.4424    93     16.98    
  55.76771  14.54778 -17.85731   20.84  419.65  -90.28  0.4322    93     32.87    
  55.85105  14.59778 -17.82398   20.93  416.69  -89.86  0.4196    93     15.89    
  56.20105  14.59778 -17.92398   21.99  401.11  -87.91  0.3725    93     12.49    
  56.22271  14.59778 -17.92398   22.05  400.42  -87.85  0.3720    93     12.49    
  56.50105  14.59778 -17.92398   22.73  393.59  -87.26  0.3763    93     24.48    
  56.77343  14.59778 -17.82398   23.19  390.34  -87.03  0.3873    93     23.81    
  55.12605  11.19778 -17.60731   23.14  394.29  -86.88  0.3885    95     23.54    
  55.45938  10.99778 -17.52398   23.86  390.00  -86.72  0.4077    95   -0.5386    
  55.45938  11.09778 -17.62398   23.55  392.46  -86.83  0.3947    95     24.43    
  55.62759  10.89778 -17.42398   24.20  388.39  -86.67  0.4188    95   -0.5386    
  55.46771  11.09778 -17.62398   23.55  392.47  -86.83  0.3947    95     24.43    
  55.80105  10.99778 -17.52398   23.96  391.15  -86.84  0.3993    95     24.38    
  55.76771  11.09778 -17.62398   23.66  393.62  -86.95  0.3891    95     24.43    
  56.09033  10.99778 -17.42398   24.06  392.30  -86.97  0.3904    95     24.43    
  56.08176  11.19778 -17.62398   23.42  398.52  -87.36  0.3772    95     12.44    
  56.18438  11.04778 -17.42398   23.93  394.06  -87.11  0.3830    95     23.49    
  54.55105  11.56956 -17.42398   21.85  408.34  -87.80  0.3915    95     32.46    
  54.75105  11.29778 -17.42398   22.76  396.92  -87.07  0.3818    95     12.49    
  54.75105  11.58766 -17.62398   21.82  408.85  -87.58  0.3977    95     24.22    
  54.85105  11.19778 -17.42398   23.09  393.89  -86.91  0.3885    95     23.54    
  54.90105  11.39778 -17.62398   22.46  400.58  -87.16  0.3823    95     12.49    
  54.95105  11.62099 -17.77398   21.72  410.82  -87.52  0.4074    95     24.22    
  55.15105  11.34778 -17.72398   22.68  399.23  -87.06  0.3826    95     12.49    
  55.30605  11.39778 -17.80731   22.53  401.83  -87.18  0.3839    95     12.49    
  55.95605  11.39778 -17.80731   22.73  406.12  -87.77  0.3842    95     32.41    
  56.20105  11.39778 -17.72398   22.77  408.18  -88.16  0.3851    95     32.41    
  56.41355  11.19778 -17.42398   23.43  400.65  -87.68  0.3727    95     12.44    
  56.37188  11.39778 -17.62398   22.78  409.37  -88.43  0.3867    95     24.23    
  56.35105  11.59778 -17.77398   22.13  420.44  -89.64  0.4251    95     21.49    
  56.55105  11.29778 -17.39481   23.05  405.90  -88.21  0.3779    95     32.41    
  56.55105  11.57694 -17.62398   22.17  420.56  -90.03  0.4266    95     28.64    
  56.75105  11.56349 -17.42398   22.06  421.42  -90.37  0.4343    95     29.97    
  54.35105  11.99778 -17.42398   20.61  432.39  -90.13  0.5031    95     35.52    
  54.45105  11.76682 -17.42398   21.22  419.27  -88.69  0.4314    95     32.87    
  54.55105  11.95111 -17.62398   20.64  430.49  -89.06  0.5018    95     35.59    
  54.75105  11.79778 -17.72398   21.09  420.87  -88.10  0.4516    95     32.87    
  54.71771  11.99778 -17.77398   20.42  434.03  -88.66  0.5353    95     35.82    
  56.56450  11.79778 -17.77398   21.66  431.40  -91.97  0.4804    95     32.63    
  56.75105  11.78349 -17.62398   21.63  431.30  -92.45  0.4829    95     32.63    
  56.77426  11.99778 -17.80731   21.66  431.20  -92.17  0.4791    93     32.63    
  56.90105  11.76444 -17.42398   21.44  431.50  -92.59  0.4953    95     32.63    
  56.95105  11.99778 -17.63648   21.58  430.44  -92.34  0.4839    93     32.63    
  57.10105  11.99778 -17.43136   21.27  432.28  -92.57  0.5050    93     50.45    
  54.15105  12.34956 -17.42398   20.44  434.99  -90.44  0.5170    94     31.35    
  54.25105  12.19778 -17.42398   20.35  438.14  -90.92  0.5398    95     23.22    
  54.35105  12.34778 -17.62398   20.09  442.09  -90.01  0.5815    94     9.606    
  54.55105  12.19778 -17.72398   20.00  444.05  -89.51  0.6032    95     11.04    
  54.55105  12.41028 -17.80731   19.71  449.37  -89.04  0.6531    31     12.08    
  57.15105  12.19778 -17.67398   22.13  419.02  -89.96  0.4250    93     18.65    
  57.30105  12.19778 -17.42398   21.70  423.56  -90.32  0.4526    93     30.35    
  57.35105  12.39778 -17.67398   22.84  407.90  -88.40  0.3836    93     32.41    
  57.45105  12.39778 -17.47398   22.49  412.27  -88.61  0.3979    93     19.12    
  53.85105  12.79778 -17.42398   21.55  408.36  -87.87  0.3918    94     32.46    
  54.00105  12.56444 -17.42398   20.91  422.30  -88.96  0.4444    94     33.26    
  54.15105  12.79778 -17.72398   20.85  420.58  -88.06  0.4484    94     32.87    
  54.30105  12.59599 -17.72398   20.25  435.19  -88.83  0.5396    94     35.82    
  57.53438  12.59778 -17.60910   23.41  401.58  -87.62  0.3707    93     12.44    
  57.55105  12.49778 -17.39398   22.65  410.97  -88.13  0.3910    93     20.06    
  57.65105  12.79778 -17.59993   23.95  396.96  -87.14  0.3705    93     12.44    
  57.70105  12.79778 -17.45731   23.74  400.62  -87.13  0.3688    93     12.44    
  53.75105  12.98528 -17.42398   21.99  400.47  -87.40  0.3820    94     12.49    
  53.95105  12.94266 -17.62398   21.53  407.57  -87.58  0.3940    94     32.46    
  53.75105  13.21444 -17.52398   22.27  395.95  -87.12  0.3888    94   -0.7009    
  53.85105  13.19778 -17.62398   22.08  398.58  -87.18  0.3855    94     12.49    
  54.15105  12.99778 -17.80731   21.12  413.92  -87.62  0.4200    94     23.72    
  57.70105  12.96444 -17.62398   24.35  393.68  -86.90  0.3782    93     24.43    
  57.75105  12.89778 -17.40731   23.90  400.31  -86.92  0.3690    93     12.44    
  57.75105  13.19778 -17.62398   24.71  390.99  -86.71  0.3919    93     24.43    
  57.80105  13.19778 -17.48231   24.56  394.08  -86.66  0.3806    93     23.49    
  53.65105  13.39778 -17.42398   22.68  391.32  -86.95  0.4077    94    0.1814    
  53.92605  13.36766 -17.72398   22.14  397.52  -87.10  0.3875    94    -11.75    
  53.65105  13.64778 -17.42398   22.90  388.77  -86.85  0.4279    94   -0.4896    
  53.90938  13.53432 -17.72398   22.32  394.77  -87.02  0.3934    94   -0.7009    
  57.75105  13.54778 -17.62398   24.94  388.51  -86.62  0.4121    93     23.70    
  57.73438  13.59778 -17.64898   24.96  387.90  -86.61  0.4173    93     23.70    
  57.75105  13.59778 -17.60731   24.92  388.54  -86.62  0.4125    93     23.70    
  57.85105  13.39778 -17.31565   24.50  397.18  -86.46  0.3769    93     12.44    
  53.75105  13.78111 -17.52398   22.86  389.07  -86.85  0.4255    94   -0.4896    
  53.85105  13.79778 -17.62398   22.72  390.53  -86.90  0.4139    94   -0.4896    
  53.75105  13.99778 -17.42398   23.06  387.38  -86.81  0.4419    94   -0.4896    
  53.95105  14.02182 -17.62398   22.76  390.26  -86.92  0.4147    94   -0.4896    
  54.15105  14.02694 -17.77398   22.37  394.57  -87.12  0.3922    94   -0.7009    
  57.55105  14.09778 -17.64327   24.58  386.85  -86.69  0.4252    93     16.98    
  57.70105  13.77849 -17.62398   24.89  387.56  -86.63  0.4212    93     23.70    
  57.75105  13.79778 -17.43731   24.65  390.94  -86.71  0.4001    93     24.38    
  57.65105  14.04778 -17.40398   24.33  390.96  -86.86  0.3992    93     26.46    
  53.95105  14.29778 -17.42398   22.98  388.14  -86.90  0.4295    94   -0.4896    
  54.05105  14.16290 -17.62398   22.71  390.90  -86.99  0.4088    94     2.271    
  54.05105  14.39778 -17.42398   22.87  389.04  -86.97  0.4186    94   -0.4896    
  54.31771  14.19778 -17.77398   22.19  397.06  -87.33  0.3838    94    -11.75    
  54.31450  14.39778 -17.62398   22.35  394.64  -87.29  0.3869    94   -0.7009    
  54.55105  14.39778 -17.72398   21.85  401.92  -87.81  0.3775    94     12.49    
  54.75105  14.39778 -17.77398   21.39  410.06  -88.55  0.3906    94     24.28    
  54.95105  14.39778 -17.80731   20.93  419.62  -89.76  0.4256    94     21.54    
  57.15105  14.49778 -17.65577   23.72  388.52  -86.90  0.4011    93     23.70    
  57.45105  14.24778 -17.62219   24.32  387.31  -86.76  0.4182    93     16.98    
  57.35105  14.39778 -17.50731   23.85  389.52  -86.95  0.3989    93     23.70    
  57.55105  14.19778 -17.44398   24.16  390.06  -86.90  0.4014    93     23.70    
  54.32605  14.58111 -17.42398   22.45  392.98  -87.28  0.3887    94    0.2386    
  54.55438  14.59778 -17.52398   21.95  399.16  -87.75  0.3747    94     12.49    
  54.66771  14.69778 -17.42398   21.71  401.59  -88.05  0.3737    94     32.46    
  54.91771  14.69778 -17.47398   21.06  411.80  -89.19  0.3981    94     22.01    
  55.05105  14.59778 -17.62398   20.73  420.22  -90.30  0.4319    94     32.87    
  55.21509  14.74778 -17.41981   20.23  425.05  -91.54  0.4689    94     33.19    
  55.10605  14.59778 -17.62398   20.60  422.67  -90.77  0.4458    94     28.62    
  55.35105  14.74778 -17.42398   19.93  430.33  -92.84  0.5059    94     32.68    
  55.60105  14.59778 -17.72398   20.31  428.67  -92.30  0.4848    93     30.35    
  55.59605  14.74778 -17.45731   19.76  432.95  -93.65  0.5288    93     30.87    
  55.80105  14.69778 -17.62398   20.36  423.57  -91.31  0.4636    93     28.62    
  55.75105  14.78111 -17.42398   19.77  430.72  -92.96  0.5178    93     32.68    
  55.91771  14.69778 -17.67398   20.72  417.42  -90.13  0.4288    93     32.87    
  55.90105  14.79778 -17.42398   19.99  425.63  -91.71  0.4856    93     30.35    
  56.11771  14.74778 -17.62398   21.06  410.63  -89.14  0.4004    93     22.01    
  56.19605  14.79778 -17.50731   20.92  411.23  -89.23  0.4046    93     22.01    
  56.31355  14.74778 -17.65493   21.64  403.19  -88.23  0.3762    93     32.46    
  56.33771  14.79778 -17.49898   21.27  406.60  -88.64  0.3868    93     32.46    
  56.49271  14.74778 -17.62398   22.02  399.02  -87.81  0.3698    93     12.49    
  56.55938  14.79778 -17.42398   21.64  402.74  -88.19  0.3749    93     32.46    
  56.75105  14.69778 -17.62398   22.68  393.85  -87.34  0.3729    93     24.48    
  56.78438  14.74778 -17.42398   22.23  397.96  -87.71  0.3689    93     12.49    
  56.91021  14.59778 -17.72398   23.30  389.94  -87.01  0.3891    93     23.81    
  56.95105  14.69778 -17.37398   22.50  396.68  -87.59  0.3700    93     12.49    
  57.15105  14.58111 -17.40398   23.10  393.31  -87.29  0.3783    93     24.48    
  55.34605  10.69778 -16.97398   24.72  384.59  -86.50  0.4614    95    -13.68    
  55.48938  10.69778 -17.04065   24.78  384.80  -86.51  0.4587    95    -13.68    
  55.36771  10.79778 -17.22398   24.42  386.04  -86.56  0.4433    95    -7.259    
  55.80105  10.69778 -17.02398   24.92  385.41  -86.55  0.4471    95    -7.765    
  55.85938  10.79778 -17.22398   24.64  387.07  -86.64  0.4282    95    -7.259    
  55.95105  10.69778 -16.94065   24.99  385.87  -86.58  0.4385    95     16.98    
  54.75105  11.19778 -17.32398   23.06  393.88  -86.95  0.3877    95     24.48    
  54.90105  10.99778 -17.22398   23.69  389.08  -86.71  0.4123    95   -0.5386    
  54.90105  10.89778 -17.02969   23.98  387.18  -86.64  0.4272    95    -7.259    
  54.56771  11.19778 -17.04898   22.99  394.05  -87.07  0.3841    95     23.54    
  55.05105  10.79778 -16.98136   24.32  385.67  -86.56  0.4450    95    -7.259    
  55.14688  10.89778 -17.27398   24.07  387.36  -86.61  0.4286    95   -0.5386    
  55.35105  10.81444 -17.24898   24.36  386.29  -86.56  0.4404    95    -7.259    
  55.95105  10.81444 -17.22398   24.60  387.69  -86.69  0.4209    95     23.70    
  56.17759  10.89778 -17.22398   24.41  390.20  -86.86  0.3986    95     23.70    
  56.15105  10.79778 -17.03077   24.76  388.07  -86.72  0.4132    95     23.70    
  56.35105  10.89778 -17.02398   24.48  391.07  -86.91  0.3901    95     24.43    
  56.37605  11.01444 -17.22398   24.06  394.12  -87.15  0.3792    95     23.49    
  56.55105  11.19778 -17.27398   23.41  401.46  -87.78  0.3719    95     12.44    
  56.55105  11.04778 -17.02577   23.95  396.40  -87.28  0.3720    95     12.44    
  54.55105  11.44778 -17.32398   22.25  402.73  -87.50  0.3801    95     12.49    
  54.40105  11.59778 -17.22398   21.74  410.09  -88.19  0.3929    95     24.28    
  54.35105  11.59778 -17.12398   21.73  410.22  -88.32  0.3922    95     24.28    
  54.45105  11.34778 -17.04327   22.49  399.17  -87.44  0.3756    95     12.49    
  56.75105  11.39778 -17.23648   22.56  412.36  -88.95  0.3982    95     21.96    
  56.85105  11.39778 -17.06327   22.39  414.35  -88.94  0.4059    95     15.80    
  56.90105  11.59778 -17.23981   21.70  424.96  -90.83  0.4590    95     30.30    
  56.95105  11.59778 -17.14386   21.56  426.18  -90.74  0.4672    95     30.35    
  54.25105  11.74778 -17.05731   21.24  418.64  -89.38  0.4215    95     21.54    
  54.35105  11.69778 -17.22398   21.43  415.61  -88.73  0.4111    95     19.51    
  54.25105  11.99778 -17.27398   20.65  431.76  -90.70  0.4937    95     35.52    
  54.15105  11.99778 -17.07398   20.66  431.00  -91.35  0.4854    95     31.35    
  57.05105  11.79778 -17.21148   20.97  435.36  -92.71  0.5284    95     50.96    
  57.13438  11.79778 -17.02160   20.54  440.70  -92.01  0.5559    95     49.89    
  57.15105  11.99778 -17.33910   21.07  434.10  -92.62  0.5195    93     50.50    
  57.25105  11.99778 -17.09065   20.37  442.68  -92.19  0.5704    93     30.56    
  54.05105  12.14778 -17.02398   20.54  433.15  -91.97  0.4968    94     31.35    
  54.15105  12.09778 -17.19327   20.54  434.33  -91.51  0.5052    95     31.35    
  54.00105  12.39778 -17.25731   20.72  428.08  -90.15  0.4694    94     33.19    
  53.95105  12.29778 -16.99898   20.66  428.98  -91.14  0.4724    94     33.19    
  57.35105  12.19778 -17.28565   21.30  428.38  -90.49  0.4801    93     49.97    
  57.35105  12.09778 -17.02398   20.22  445.54  -91.04  0.5738    93     30.56    
  57.53438  12.39778 -17.22398   21.81  422.61  -88.69  0.4360    93     30.42    
  57.55105  12.39778 -17.16898   21.64  425.80  -88.61  0.4475    93     50.04    
  53.76771  12.57278 -17.02398   21.31  413.37  -88.82  0.3997    94     22.01    
  53.85105  12.59778 -17.24386   21.24  415.26  -88.68  0.4087    94     20.02    
  53.75105  12.84778 -17.32398   21.80  403.88  -87.68  0.3821    94     32.46    
  53.65105  12.79778 -17.07398   21.87  402.70  -87.81  0.3778    94     32.46    
  57.65105  12.59778 -17.27398   22.70  412.83  -87.61  0.3913    93     21.39    
  57.73438  12.59778 -17.03469   22.17  426.36  -86.45  0.4272    93     49.99    
  57.75105  12.79778 -17.27398   23.38  407.57  -86.91  0.3747    93     29.57    
  57.85105  12.75611 -17.02398   22.97  420.34  -85.18  0.3993    93     48.22    
  53.65105  13.01028 -17.27398   22.21  397.48  -87.33  0.3829    94    -11.75    
  53.55105  12.99778 -17.02969   22.33  395.82  -87.35  0.3830    94     23.54    
  53.56771  13.19778 -17.22398   22.58  392.64  -87.08  0.3978    94    0.1814    
  53.55105  13.16444 -17.17398   22.55  392.90  -87.11  0.3958    94    0.2386    
  57.85105  12.99778 -17.17398   23.75  408.25  -86.05  0.3726    93     31.00    
  57.95105  12.99778 -17.02398   23.82  413.00  -84.35  0.3799    90     22.82    
  57.85105  13.16444 -17.27398   24.21  401.31  -86.36  0.3701    93     11.03    
  57.95105  12.98944 -17.02398   23.81  413.13  -84.34  0.3801    90     22.82    
  53.45105  13.50611 -17.02065   23.03  387.66  -86.87  0.4339    94   -0.4896    
  53.55105  13.28111 -17.22398   22.70  391.22  -87.01  0.4059    94    0.1814    
  53.55105  13.74778 -17.22398   23.14  386.76  -86.79  0.4488    94    -7.716    
  53.45105  13.51444 -17.02065   23.04  387.59  -86.87  0.4347    94   -0.4896    
  57.85105  13.42278 -17.30731   24.50  397.23  -86.46  0.3771    93     8.268    
  57.95105  13.39778 -17.02398   24.16  408.79  -84.93  0.3733    93     12.08    
  57.85105  13.58944 -17.22398   24.37  399.04  -86.46  0.3762    93     12.44    
  57.90105  13.59778 -17.02398   24.01  408.11  -85.72  0.3728    93     31.00    
  53.50105  13.82278 -17.05731   23.27  385.80  -86.78  0.4600    94    -13.63    
  53.56771  13.82278 -17.22398   23.18  386.42  -86.78  0.4534    94    -13.63    
  53.65105  13.99778 -17.27398   23.20  386.21  -86.78  0.4562    94    -13.63    
  53.55105  13.99778 -17.05493   23.31  385.30  -86.76  0.4674    94    -2.309    
  57.70105  13.99778 -17.28231   24.14  394.48  -86.94  0.3871    93     23.49    
  57.75105  13.89778 -17.25731   24.21  395.75  -86.86  0.3841    93     23.49    
  57.70105  14.03111 -17.02398   23.31  405.96  -87.37  0.3750    93     28.24    
  57.75105  13.94778 -17.02398   23.47  406.43  -87.11  0.3745    93     29.57    
  53.75105  14.19778 -17.26981   23.18  386.21  -86.80  0.4540    94    -13.63    
  53.65105  14.19778 -17.05231   23.35  385.21  -86.77  0.4672    94    -2.309    
  53.95105  14.39778 -17.32398   23.00  387.59  -86.90  0.4327    94   -0.4896    
  53.95105  14.54778 -17.07493   23.06  386.89  -86.92  0.4349    94    -7.210    
  57.45105  14.34778 -17.31898   23.60  393.31  -87.19  0.3853    93     24.43    
  57.55105  14.24778 -17.22898   23.57  395.91  -87.27  0.3813    93     23.49    
  57.45105  14.37599 -17.04898   22.65  404.30  -87.97  0.3743    93     32.46    
  57.55105  14.24778 -16.96565   22.59  409.13  -88.10  0.3774    93     24.23    
  54.15105  14.59778 -17.25077   22.79  389.39  -87.06  0.4092    94   -0.4896    
  54.15105  14.69778 -17.04898   22.77  389.02  -87.09  0.4078    94   -0.4896    
  54.30105  14.69778 -17.22398   22.51  391.58  -87.25  0.3914    94    0.2386    
  54.35105  14.79778 -17.02398   22.42  392.14  -87.36  0.3847    94    0.2386    
  54.53105  14.78111 -17.22398   22.03  396.43  -87.66  0.3735    94     12.49    
  54.51771  14.79778 -17.17398   22.06  395.91  -87.64  0.3738    94     12.49    
  54.60105  14.79778 -17.22398   21.86  398.30  -87.83  0.3715    94     12.49    
  55.12283  14.79778 -17.32398   20.41  419.99  -90.59  0.4417    94     32.87    
  55.15105  14.79778 -17.32398   20.33  421.37  -90.84  0.4499    94     28.62    
  55.40105  14.79778 -17.32398   19.71  432.04  -93.24  0.5241    94     30.87    
  55.55105  14.79778 -17.32398   19.50  435.05  -94.08  0.5511    94     37.44    
  55.75105  14.79778 -17.37398   19.64  432.12  -93.26  0.5303    93     30.87    
  56.70105  14.79778 -17.25731   21.49  405.38  -88.42  0.3789    93     32.46    
  56.77605  14.78111 -17.22398   21.58  405.13  -88.38  0.3772    93     32.46    
  56.75105  14.79778 -17.12398   21.16  410.58  -88.91  0.3905    93     17.90    
  57.00105  14.69778 -17.19065   22.04  402.38  -88.07  0.3713    93     32.46    
  57.00105  14.69778 -16.96565   21.18  414.79  -89.22  0.3937    93     15.90    
  57.15105  14.59778 -17.32398   22.86  395.52  -87.47  0.3738    93     23.54    
  57.15105  14.59778 -16.79565   20.74  426.27  -90.24  0.4189    93     17.69    
  54.75105  14.89778 -17.02398   21.40  402.78  -88.35  0.3741    94     32.46    
  54.95105  14.89778 -17.07398   20.80  410.93  -89.28  0.4000    94     22.01    
  55.15105  14.89778 -17.07398   20.13  421.05  -90.75  0.4537    94     28.62    
  55.40105  14.89778 -17.02398   19.28  434.88  -93.20  0.5505    94     37.44    
  55.46771  14.89778 -17.02398   19.12  438.05  -93.80  0.5731    94     38.38    
  55.75105  14.89778 -16.97398   18.61  446.96  -94.89  0.6345    31     28.16    
  55.95105  14.84778 -17.26565   19.61  429.95  -92.35  0.5174    93     32.68    
  55.95105  14.89778 -16.97398   18.71  445.31  -94.19  0.6127    93     28.16    
  56.15105  14.84778 -17.30231   20.16  420.68  -90.57  0.4558    93     30.02    
  56.11771  14.89778 -16.97398   18.99  440.83  -93.18  0.5701    93     38.38    
  56.35105  14.84778 -17.28231   20.62  414.27  -89.54  0.4179    93     17.53    
  56.26176  14.89778 -16.94148   19.22  438.48  -92.51  0.5390    93     24.56    
  56.57271  14.84778 -17.02398   20.31  421.63  -90.16  0.4362    93     30.02    
  54.95105  10.79778 -16.80731   24.26  385.69  -86.59  0.4413    95    -7.259    
  55.10616  10.69778 -16.56565   24.57  384.64  -86.56  0.4525    95    -13.68    
  55.20105  10.69778 -16.84898   24.63  384.52  -86.51  0.4604    95    -13.68    
  55.35105  10.64778 -16.76565   24.87  384.08  -86.50  0.4669    95    -2.358    
  55.27271  10.64778 -16.62398   24.81  384.13  -86.51  0.4631    95    -2.358    
  55.53105  10.64778 -16.88231   24.96  384.27  -86.50  0.4651    95    -2.358    
  55.53676  10.61444 -16.68565   25.06  384.04  -86.49  0.4664    95    -2.358    
  55.77605  10.64778 -16.85731   25.08  384.77  -86.52  0.4552    95    -13.68    
  55.77605  10.61444 -16.62398   25.19  384.69  -86.52  0.4547    95     10.56    
  56.03438  10.69778 -16.84898   25.04  386.23  -86.60  0.4326    95     16.98    
  55.95105  10.64778 -16.65731   25.19  385.58  -86.55  0.4412    95     16.98    
  56.30105  10.79778 -16.79065   24.83  389.25  -86.74  0.4017    95     23.70    
  56.14093  10.69778 -16.53731   25.11  387.65  -86.60  0.4179    95     23.70    
  54.55105  11.09778 -16.74065   23.21  391.55  -87.00  0.3892    95     24.48    
  54.65105  10.99778 -16.74065   23.55  389.22  -86.84  0.4033    95   -0.5386    
  54.75105  10.89778 -16.57398   23.84  387.42  -86.75  0.4155    95   -0.5386    
  54.45105  11.19778 -16.54065   22.79  394.49  -87.29  0.3757    95     23.54    
  54.92605  10.81444 -16.82398   24.20  385.93  -86.60  0.4383    95    -7.259    
  56.38438  10.84778 -16.79898   24.68  390.75  -86.81  0.3914    95     26.52    
  56.37605  10.81444 -16.62398   24.80  390.93  -86.72  0.3920    95     24.43    
  56.55105  10.99778 -16.91565   24.12  395.36  -87.14  0.3735    95     23.49    
  56.63438  10.99778 -16.52243   24.13  399.86  -86.80  0.3695    95     12.44    
  56.75105  11.19778 -16.92398   23.25  404.45  -87.77  0.3741    95     32.41    
  56.75105  11.09778 -16.54065   23.64  405.55  -86.89  0.3716    95     28.24    
  54.35105  11.39778 -16.80731   22.26  401.26  -87.75  0.3737    95     12.49    
  54.25105  11.54778 -16.68231   21.69  408.18  -88.55  0.3852    95     32.46    
  54.25105  11.59778 -16.84398   21.61  410.70  -88.69  0.3916    95     22.07    
  54.36771  11.37278 -16.82398   22.34  400.28  -87.66  0.3734    95     12.49    
  56.93438  11.39778 -16.82398   22.14  418.56  -88.55  0.4190    95     18.65    
  56.95105  11.39778 -16.77398   22.08  420.06  -88.41  0.4225    95     18.65    
  57.05105  11.59778 -16.87398   21.09  432.34  -89.97  0.4938    95     52.30    
  57.13438  11.59778 -16.64898   20.75  443.16  -88.39  0.5224    95     38.27    
  54.15105  11.79778 -16.77398   20.97  421.47  -90.33  0.4358    95     32.87    
  54.05105  11.99778 -16.67398   20.47  430.03  -92.34  0.4860    95     32.68    
  54.05105  12.04778 -16.83231   20.52  431.48  -92.27  0.4898    95     31.35    
  54.16771  11.79778 -16.84898   21.02  421.42  -90.18  0.4348    95     32.87    
  57.15105  11.79778 -16.97398   20.42  442.53  -91.73  0.5635    95     30.56    
  57.30105  11.79778 -16.62398   19.77  462.97  -87.99  0.6229    95     24.36    
  57.33438  11.99778 -16.84898   19.65  457.70  -90.31  0.6271    31     20.11    
  57.35105  11.84778 -16.62398   19.66  466.52  -87.75  0.6405    31     18.46    
  53.95105  12.19778 -16.74065   20.46  430.76  -92.30  0.4874    94     31.35    
  53.80105  12.41444 -16.53886   20.67  421.38  -90.61  0.4404    94     32.80    
  53.85105  12.39778 -16.90731   20.86  422.74  -90.25  0.4388    94     32.87    
  53.96771  12.19778 -16.84898   20.52  431.19  -92.10  0.4862    94     31.35    
  57.50105  12.19778 -16.85731   19.99  455.98  -88.52  0.5919    93     9.921    
  57.55938  11.99778 -16.62398   20.02  467.44  -86.35  0.6471    29     24.68    
  57.58438  12.19778 -16.77398   20.15  459.77  -86.98  0.5966    90     20.01    
  57.58438  12.24778 -16.82398   20.28  455.51  -87.27  0.5748    93     9.921    
  57.70105  12.19778 -16.72398   20.77  455.02  -85.47  0.5725    90     11.37    
  57.82605  12.39778 -16.82398   21.89  437.83  -84.40  0.4778    90     46.15    
  58.02938  12.24778 -16.72398   23.04  428.82  -83.23  0.4546    90     34.01    
  57.95105  12.39778 -16.80731   22.72  429.00  -83.37  0.4450    90     34.01    
  58.23438  12.09778 -16.62398   24.14  423.54  -83.24  0.4365    90     36.93    
  58.21271  12.36444 -16.77398   24.32  414.11  -82.37  0.3999    90     9.183    
  58.24271  12.09778 -16.62398   24.18  423.15  -83.22  0.4347    90     36.93    
  58.35105  12.39778 -16.77398   25.11  407.17  -82.04  0.3852    90     23.18    
  58.60105  12.39778 -16.72398   26.25  399.90  -81.79  0.3808    90     23.30    
  53.75105  12.49778 -16.74065   21.07  416.06  -89.51  0.4103    94     19.51    
  53.60105  12.76444 -16.82398   21.81  402.72  -87.98  0.3753    94     32.46    
  53.75105  12.49778 -16.73231   21.06  416.06  -89.52  0.4106    94     19.51    
  53.56771  12.79778 -16.62398   21.81  401.57  -88.00  0.3731    94     32.46    
  57.78438  12.59778 -16.97398   22.23  428.71  -85.58  0.4321    93     51.42    
  57.91771  12.64778 -16.92398   22.97  423.19  -83.87  0.4122    90     22.69    
  57.95105  12.79778 -16.97398   23.47  417.49  -83.87  0.3923    90     26.68    
  58.07271  12.44778 -16.82398   23.59  419.37  -82.70  0.4113    90     28.96    
  58.15105  12.79778 -16.92398   24.54  407.75  -82.29  0.3820    90     23.10    
  58.30105  12.49778 -16.82398   24.97  406.50  -81.98  0.3838    90     23.18    
  58.28105  12.87278 -16.92398   25.28  401.15  -81.83  0.3823    90     23.18    
  58.57605  12.59778 -16.80731   26.37  396.12  -81.56  0.3871    90     34.35    
  58.70105  12.82278 -16.82398   27.04  390.76  -81.35  0.4093    90     25.07    
  58.83616  12.39778 -16.62398   27.19  395.87  -81.66  0.3865    90     34.35    
  58.80105  12.57182 -16.72398   27.20  392.73  -81.48  0.3974    90     25.07    
  58.75105  12.82278 -16.80731   27.21  390.04  -81.33  0.4135    90     25.07    
  58.95105  12.52932 -16.62398   27.71  391.87  -81.47  0.4013    90     25.07    
  58.95105  12.88111 -16.72398   27.92  387.37  -81.26  0.4342    90    -2.991    
  53.55105  12.89778 -16.89398   22.13  398.13  -87.58  0.3768    94     12.49    
  53.45105  13.19778 -16.87398   22.68  391.16  -87.11  0.4002    94    0.1814    
  53.55105  12.84778 -16.73327   21.99  399.58  -87.77  0.3738    94     12.49    
  53.45105  13.11111 -16.64898   22.50  392.82  -87.29  0.3868    94    0.2386    
  58.21271  12.99778 -16.94065   25.07  402.74  -82.09  0.3813    90     23.10    
  58.29605  13.19778 -16.92398   25.57  398.16  -81.83  0.3889    90     25.12    
  58.35105  12.99778 -16.92398   25.71  397.45  -81.66  0.3886    90     34.35    
  58.30105  13.19778 -16.92398   25.59  397.98  -81.82  0.3893    90     25.12    
  58.58438  12.97278 -16.87398   26.68  391.45  -81.36  0.4079    90     25.07    
  58.73438  13.19778 -16.82398   27.28  387.64  -81.25  0.4349    90     1.092    
  58.75105  12.99778 -16.82398   27.30  388.54  -81.27  0.4257    90    -1.936    
  58.77605  13.19778 -16.80731   27.42  387.09  -81.23  0.4395    90    -6.134    
  58.95105  12.88944 -16.72398   27.92  387.30  -81.26  0.4350    90    -9.711    
  58.95105  13.19778 -16.72398   27.99  385.40  -81.19  0.4564    90    -16.13    
  53.40105  13.41206 -16.72898   22.94  388.32  -86.98  0.4200    94   -0.4896    
  53.40105  13.39778 -16.62398   22.91  388.64  -87.02  0.4144    94   -0.4896    
  53.40105  13.58111 -16.74565   23.12  386.84  -86.89  0.4378    94    -7.210    
  53.40105  13.63111 -16.62398   23.14  386.68  -86.90  0.4371    94    -7.210    
  57.95105  13.61944 -16.92398   23.96  411.36  -84.83  0.3759    93     22.82    
  58.10105  13.39778 -16.92398   24.70  405.83  -83.00  0.3790    90     23.10    
  58.25105  13.59778 -16.82398   25.29  399.26  -82.10  0.3895    90     13.87    
  58.38438  13.54778 -16.82398   25.91  394.26  -81.66  0.4022    90     25.07    
  58.35105  13.59778 -16.80731   25.74  395.36  -81.76  0.3988    90     25.07    
  58.65105  13.34778 -16.82398   27.00  388.33  -81.29  0.4308    90     22.31    
  58.54271  13.59778 -16.77398   26.50  390.02  -81.42  0.4202    90     25.07    
  58.75105  13.41778 -16.77398   27.31  386.70  -81.24  0.4437    90    -6.134    
  58.70105  13.59778 -16.72398   27.08  387.13  -81.29  0.4388    90    -6.134    
  59.05105  13.39278 -16.62398   28.26  384.19  -81.18  0.4705    90    -4.810    
  53.45105  13.84778 -16.82398   23.32  385.41  -86.80  0.4613    94    -2.309    
  53.45105  13.90611 -16.62398   23.31  385.44  -86.84  0.4562    94    -13.63    
  53.55105  14.09778 -16.90731   23.36  384.93  -86.77  0.4706    94    -2.309    
  53.45105  13.91444 -16.62398   23.30  385.42  -86.84  0.4565    94    -13.63    
  57.73438  13.99778 -16.82398   22.59  420.56  -87.49  0.3872    93     25.53    
  57.90105  13.79778 -16.82398   23.41  416.84  -85.34  0.3814    90     26.28    
  57.75105  13.99778 -16.75731   22.37  425.83  -87.37  0.3955    93     44.64    
  57.97105  13.79778 -16.77398   23.65  415.11  -84.34  0.3819    90     26.28    
  58.20105  13.79778 -16.72398   24.81  402.28  -82.41  0.3855    90     23.10    
  58.40105  13.89778 -16.62398   25.61  394.40  -81.78  0.3983    90     24.98    
  58.67700  13.79778 -16.62398   26.83  387.65  -81.36  0.4306    90     25.34    
  53.60105  14.23111 -16.79898   23.37  384.91  -86.80  0.4674    94    -2.309    
  53.56771  14.19778 -16.62398   23.34  385.12  -86.84  0.4610    94    -13.63    
  53.75105  14.39778 -16.94898   23.28  385.43  -86.82  0.4582    94    -13.63    
  53.75105  14.44778 -16.70231   23.28  385.63  -86.88  0.4508    94    -7.716    
  57.40105  14.39778 -16.80231   21.37  423.26  -89.55  0.4021    93     25.01    
  57.55105  14.23444 -16.74243   21.47  429.33  -89.36  0.4095    93     19.03    
  57.38438  14.39778 -16.46231   19.40  465.29  -93.20  0.5347    93     34.19    
  57.60105  14.16444 -16.69993   21.42  433.75  -89.24  0.4177    93     52.25    
  53.95105  14.59778 -16.92398   23.08  386.81  -86.94  0.4328    94    -7.210    
  53.90105  14.59778 -16.65731   23.10  386.86  -87.00  0.4303    94    -7.210    
  54.15105  14.74778 -16.85731   22.76  389.13  -87.15  0.4043    94   -0.4896    
  54.11771  14.74778 -16.69993   22.78  389.14  -87.18  0.4039    94   -0.4896    
  54.25105  14.79778 -16.87398   22.57  390.61  -87.26  0.3925    94   -0.4323    
  54.20105  14.79778 -16.62398   22.58  390.82  -87.33  0.3915    94     26.57    
  56.76533  14.79778 -16.80398   19.94  433.72  -91.24  0.4647    93     32.68    
  57.00105  14.69778 -16.88231   20.82  421.27  -89.83  0.4103    93     24.62    
  56.76533  14.79778 -16.80398   19.94  433.72  -91.24  0.4647    93     52.30    
  57.00105  14.69778 -16.54565   19.39  452.97  -92.94  0.5180    93     15.88    
  57.16593  14.58111 -16.59898   19.78  447.63  -92.33  0.4866    93     36.16    
  57.15105  14.59778 -16.77398   20.64  428.46  -90.44  0.4249    93     30.35    
  54.55105  14.89778 -16.87398   21.90  396.96  -87.82  0.3702    94     12.49    
  54.46771  14.89778 -16.66898   22.02  396.05  -87.77  0.3715    94     12.49    
  54.75105  14.94778 -16.79065   21.28  404.02  -88.52  0.3757    94     32.46    
  54.67271  14.94778 -16.62398   21.42  403.01  -88.42  0.3727    94     32.46    
  54.95105  14.94778 -16.85731   20.67  412.07  -89.43  0.4045    94     22.01    
  55.00521  14.98111 -16.58969   20.26  420.15  -90.26  0.4319    94     32.87    
  55.15105  14.94778 -16.85731   19.95  423.09  -90.90  0.4635    94     29.95    
  55.15105  14.98111 -16.53553   19.67  431.76  -91.59  0.4886    94     32.68    
  55.31771  14.94778 -16.82398   19.32  434.25  -92.51  0.5332    94     30.87    
  55.35105  14.97611 -16.58053   18.99  444.95  -93.21  0.5695    94     30.66    
  55.53676  14.94778 -16.72898   18.54  451.00  -94.39  0.6323    94     7.039    
  55.57105  14.94778 -16.68231   18.39  454.89  -94.56  0.6496    31     8.078    
  55.75105  14.89778 -16.98327   18.64  446.57  -94.88  0.6317    31     28.16    
  55.78438  14.94778 -16.62398   18.04  466.17  -94.86  0.6910    31     21.01    
  55.95105  14.89778 -16.96898   18.69  445.61  -94.21  0.6146    93     28.16    
  55.95105  14.94778 -16.62398   18.08  467.75  -94.68  0.6814    31     20.51    
  56.15105  14.89778 -16.93231   18.92  442.69  -93.26  0.5760    93     30.66    
  56.12605  14.94778 -16.59065   18.27  466.80  -94.16  0.6491    31     20.75    
  56.30105  14.89778 -16.82398   18.92  446.53  -93.19  0.5691    93     30.72    
  56.40938  14.89778 -16.67398   18.79  455.18  -93.50  0.5803    93     10.08    
  56.59271  14.84778 -16.82398   19.61  436.91  -91.75  0.4930    93     43.88    
  56.51771  14.89778 -16.57398   18.90  457.50  -93.14  0.5670    93     19.99    
  54.95105  10.79778 -16.28231   24.14  386.35  -86.72  0.4225    95    -7.259    
  55.15105  10.69778 -16.34898   24.56  385.02  -86.61  0.4432    95     16.98    
  55.23438  10.69778 -16.22398   24.59  385.47  -86.64  0.4366    95     16.98    
  55.29271  10.64778 -16.42398   24.81  384.44  -86.55  0.4548    95     10.56    
  55.32605  10.69778 -16.14065   24.61  385.99  -86.67  0.4310    95     16.98    
  55.52605  10.61444 -16.42398   25.05  384.47  -86.53  0.4563    95     10.56    
  55.51771  10.64778 -16.22398   24.91  385.51  -86.61  0.4403    95     16.98    
  55.75105  10.61444 -16.42398   25.17  385.15  -86.54  0.4475    95     16.48    
  55.75105  10.64778 -16.22398   25.05  386.45  -86.60  0.4321    95     16.98    
  55.95105  10.64778 -16.42398   25.19  386.39  -86.56  0.4324    95     16.98    
  55.98438  10.69778 -16.17398   25.02  389.11  -86.61  0.4111    95     23.70    
  56.10105  10.69778 -16.36565   25.12  388.37  -86.59  0.4141    95     23.70    
  56.30105  10.79778 -16.25731   24.88  393.39  -86.54  0.3872    95     24.43    
  54.65105  10.99778 -16.37398   23.45  389.56  -86.94  0.3939    95     23.76    
  54.55105  11.09778 -16.37398   23.09  391.88  -87.13  0.3816    95     24.48    
  54.75105  10.99778 -16.08886   23.34  390.40  -87.06  0.3859    95     23.81    
  54.55105  11.19778 -16.07398   22.54  395.61  -87.51  0.3698    95     23.54    
  54.95105  10.81444 -16.22398   24.08  386.73  -86.75  0.4175    95     16.98    
  56.37605  10.81444 -16.42398   24.83  392.64  -86.62  0.3870    95     24.43    
  56.38438  10.84778 -16.19898   24.71  396.88  -86.41  0.3778    95     9.700    
  56.65105  10.99778 -16.37398   24.12  403.13  -86.42  0.3693    95     13.87    
  56.65105  10.99778 -16.22398   24.15  406.48  -85.82  0.3706    95     20.26    
  56.75105  11.09778 -16.50731   23.64  406.15  -86.80  0.3721    95     29.57    
  56.75105  11.04778 -16.22398   23.94  410.67  -85.31  0.3746    95     22.82    
  56.92605  11.19778 -16.32969   23.14  419.30  -85.29  0.3957    95     29.17    
  54.35105  11.39778 -16.27398   21.94  401.89  -88.08  0.3731    95     32.46    
  54.25105  11.54778 -16.39065   21.48  408.45  -88.79  0.3886    95     32.46    
  54.25105  11.59778 -16.23231   21.15  411.38  -89.26  0.4019    95     22.01    
  54.36771  11.39778 -16.19898   21.87  402.15  -88.13  0.3736    95     32.46    
  57.00105  11.29778 -16.41660   22.52  425.31  -85.83  0.4181    95     40.10    
  57.15105  11.14778 -16.22398   23.88  415.68  -82.83  0.3932    89     4.983    
  57.15105  11.36444 -16.37398   22.29  432.06  -84.62  0.4457    89     34.13    
  57.21176  11.59778 -16.52398   20.73  449.76  -86.73  0.5396    95     42.74    
  57.31771  11.14778 -16.22398   24.22  413.40  -82.35  0.3934    89     9.157    
  57.42938  11.34778 -16.32398   23.12  426.92  -83.09  0.4409    89     34.01    
  57.53438  11.59778 -16.42398   21.77  446.58  -84.46  0.5422    89     46.00    
  57.73438  11.19778 -16.22398   24.81  415.02  -82.58  0.4031    89     8.677    
  57.49271  11.34778 -16.32398   23.28  426.37  -83.06  0.4408    89     34.01    
  57.55105  11.59778 -16.42398   21.84  446.29  -84.46  0.5415    89     46.00    
  57.70105  11.39778 -16.32398   23.57  428.69  -83.45  0.4578    89     36.93    
  57.70605  11.59778 -16.40731   22.44  443.27  -84.58  0.5353    89     20.18    
  57.92271  11.29778 -16.22398   24.76  421.90  -83.35  0.4285    89     21.44    
  57.91771  11.59778 -16.37398   23.27  440.39  -85.14  0.5240    89     19.72    
  58.11771  11.59778 -16.32398   24.03  438.50  -85.73  0.5108    89     26.61    
  54.15105  11.79778 -16.29065   20.52  421.89  -90.99  0.4535    95     28.62    
  54.05105  11.99778 -16.37398   20.15  430.43  -92.93  0.5025    95     32.68    
  54.05105  12.04778 -16.24898   19.89  432.36  -93.50  0.5243    95     30.87    
  54.16771  11.79778 -16.22398   20.44  422.02  -91.05  0.4578    95     28.62    
  57.36116  11.79778 -16.57398   19.90  465.16  -87.02  0.6287    89     23.10    
  57.50105  11.79778 -16.52398   20.46  462.91  -85.81  0.6244    89     25.74    
  57.75105  11.64778 -16.42398   22.37  445.71  -84.92  0.5512    89     46.08    
  57.79605  11.96444 -16.57398   21.52  453.13  -85.16  0.5889    90     13.18    
  57.90105  11.69778 -16.42398   22.81  444.82  -85.43  0.5514    89     26.46    
  57.87509  11.96444 -16.57398   22.02  448.31  -84.97  0.5635    90     14.67    
  58.20105  11.79778 -16.42398   23.94  437.29  -85.38  0.5059    90     34.33    
  58.11771  11.99778 -16.57398   23.43  433.73  -84.14  0.4864    90     34.21    
  58.35616  11.59778 -16.22398   24.87  436.61  -86.17  0.4963    89     34.33    
  58.38438  11.79778 -16.37398   24.75  432.19  -85.09  0.4734    90     34.21    
  58.40105  11.99778 -16.52398   24.90  421.72  -83.47  0.4272    90     25.61    
  58.68259  11.79778 -16.22398   25.86  426.26  -84.56  0.4416    90     32.76    
  58.66450  11.99778 -16.42398   26.04  414.51  -83.03  0.3996    90     9.183    
  58.75105  11.84778 -16.22398   26.14  422.30  -84.01  0.4258    90     25.61    
  53.95105  12.19778 -16.34065   20.01  431.95  -93.29  0.5138    94     30.87    
  53.85105  12.34778 -16.42398   20.36  425.81  -91.63  0.4698    94     29.02    
  53.85105  12.39778 -16.22898   20.14  426.00  -91.74  0.4787    94     30.35    
  54.00105  12.16444 -16.19898   19.74  433.96  -93.86  0.5375    94     31.64    
  58.55105  12.17278 -16.60731   25.78  408.69  -82.38  0.3869    90     5.776    
  58.78616  12.19778 -16.52398   26.77  402.82  -82.09  0.3797    90     23.18    
  58.96355  11.99778 -16.22398   27.03  410.79  -82.76  0.3896    90     5.776    
  58.97605  12.19778 -16.40731   27.41  400.71  -82.00  0.3796    90     23.18    
  59.00105  12.39778 -16.52398   27.75  394.29  -81.61  0.3911    90     25.12    
  59.15105  12.20290 -16.24898   27.91  400.23  -81.94  0.3801    90     19.10    
  59.30105  12.38194 -16.22398   28.56  394.80  -81.58  0.3899    90     30.27    
  53.75105  12.49778 -16.42398   20.76  417.50  -90.06  0.4232    94     21.54    
  53.60105  12.76444 -16.39898   21.51  404.38  -88.39  0.3765    94     32.46    
  53.75105  12.59778 -16.16231   20.59  416.45  -90.01  0.4250    94     13.60    
  53.65105  12.74778 -16.21231   21.17  407.80  -88.84  0.3866    94     32.46    
  59.25105  12.62278 -16.42398   28.70  389.20  -81.35  0.4182    90     18.22    
  59.15105  12.79778 -16.57398   28.50  387.07  -81.27  0.4368    90     14.03    
  59.35105  12.48373 -16.22398   28.83  392.55  -81.45  0.3988    90     20.98    
  59.45105  12.74778 -16.22398   29.30  388.62  -81.26  0.4244    90     18.22    
  53.55105  12.84778 -16.45731   21.79  400.68  -88.00  0.3716    94     12.49    
  53.45105  13.14778 -16.42398   22.40  393.11  -87.39  0.3817    94    0.2386    
  53.55105  12.99778 -16.17398   21.77  399.37  -87.98  0.3696    94     12.49    
  53.45105  13.21778 -16.33231   22.43  392.56  -87.37  0.3826    94     24.48    
  59.18438  12.99778 -16.57398   28.66  385.34  -81.21  0.4567    90    -16.13    
  59.18438  13.12182 -16.57398   28.67  384.64  -81.18  0.4658    90    -16.13    
  59.45105  12.96444 -16.27398   29.39  386.27  -81.19  0.4472    90     14.03    
  59.45105  13.13944 -16.27398   29.40  385.20  -81.17  0.4597    90    -16.13    
  53.40105  13.41444 -16.50231   22.85  388.87  -87.07  0.4097    94   -0.4896    
  53.45105  13.39778 -16.22398   22.58  391.02  -87.28  0.3896    94     2.328    
  53.40105  13.57778 -16.48231   23.01  387.50  -86.98  0.4236    94   -0.4896    
  53.45105  13.59778 -16.22398   22.82  389.08  -87.15  0.4044    94   -0.4896    
  58.95105  13.58528 -16.60731   27.91  384.53  -81.20  0.4635    90    -16.13    
  59.15105  13.44778 -16.52398   28.55  383.75  -81.17  0.4757    90    -4.810    
  59.15105  13.64778 -16.42398   28.43  383.76  -81.20  0.4704    90    -4.810    
  59.35105  13.42611 -16.32398   29.09  383.94  -81.17  0.4732    90    -4.810    
  59.35105  13.59778 -16.22398   28.97  384.18  -81.20  0.4658    90    -16.13    
  53.45105  13.84778 -16.42398   23.20  386.32  -86.93  0.4387    94    -7.210    
  53.45105  13.77778 -16.33231   23.09  387.14  -87.00  0.4265    94    -7.210    
  53.55105  14.09778 -16.34065   23.20  386.38  -86.97  0.4383    94    -7.210    
  53.55105  13.99778 -16.18136   23.01  387.85  -87.10  0.4197    94   -0.4896    
  57.95105  14.09778 -16.47398   22.58  425.26  -84.70  0.4019    90     28.60    
  58.04176  14.09778 -16.46148   23.18  416.79  -83.76  0.3902    90     29.52    
  58.45938  14.09778 -16.42398   25.50  394.10  -81.84  0.3919    90     25.04    
  58.46771  13.99778 -16.52398   25.74  392.94  -81.72  0.3992    90     24.98    
  58.78438  13.79778 -16.57398   27.21  386.19  -81.30  0.4412    90    -6.134    
  58.78259  14.14778 -16.22398   26.61  388.60  -81.54  0.4059    90     22.31    
  59.05105  13.76623 -16.42398   28.07  384.22  -81.23  0.4605    90    -16.13    
  59.05105  13.99778 -16.18648   27.72  385.65  -81.36  0.4327    90     18.62    
  59.15105  13.78528 -16.32398   28.28  384.13  -81.24  0.4599    90    -16.13    
  53.60105  14.23111 -16.44898   23.26  385.82  -86.92  0.4472    94    -7.716    
  53.65105  14.19778 -16.17398   23.01  388.11  -87.14  0.4188    94   -0.4896    
  53.75105  14.39778 -16.28731   23.04  387.71  -87.11  0.4230    94   -0.4896    
  53.91771  14.54778 -16.24398   22.82  389.86  -87.30  0.4042    94   -0.4896    
  57.38438  14.39778 -16.46231   19.40  465.29  -93.20  0.5347    93     34.19    
  57.65105  14.19778 -16.42398   20.28  460.64  -89.94  0.4954    90     25.86    
  57.50105  14.39778 -16.22398   18.93  479.36  -93.32  0.6007    30     34.19    
  57.58438  14.34778 -16.22398   19.27  476.57  -92.13  0.5773    90     34.92    
  57.78438  14.14778 -16.42398   21.20  445.79  -87.33  0.4501    90     37.92    
  57.70105  14.29778 -16.22398   19.98  464.92  -89.83  0.5273    90     34.19    
  57.92105  14.19778 -16.34719   21.99  432.30  -85.40  0.4202    90     22.81    
  58.26450  14.19778 -16.33231   24.25  403.61  -82.59  0.3798    90     23.10    
  58.35105  14.19778 -16.32398   24.71  399.50  -82.27  0.3805    90     23.10    
  58.65105  14.19778 -16.22398   26.03  391.11  -81.71  0.3932    90     25.12    
  53.95105  14.59778 -16.29565   22.80  389.79  -87.29  0.4039    94   -0.4896    
  54.15105  14.69778 -16.19065   22.37  394.72  -87.72  0.3811    94     23.54    
  54.15105  14.74778 -16.36565   22.52  392.22  -87.49  0.3873    94     24.48    
  54.25105  14.79778 -16.34898   22.29  394.54  -87.68  0.3785    94     24.48    
  54.35105  14.79778 -16.19327   21.92  400.15  -88.19  0.3723    94     12.49    
  56.71771  14.89778 -16.42398   19.33  452.33  -91.55  0.5259    91     21.62    
  56.98438  14.74778 -16.42398   19.23  456.67  -92.76  0.5371    91     31.59    
  56.95105  14.84778 -16.32398   19.62  447.67  -90.70  0.5064    91     36.16    
  57.15105  14.59778 -16.50731   19.36  456.91  -93.25  0.5245    93     31.59    
  57.30105  14.59778 -16.22636   19.03  465.34  -93.00  0.5762    91     22.59    
  54.50105  14.89778 -16.42398   21.76  400.21  -88.17  0.3701    94     12.49    
  54.63438  14.89778 -16.22398   21.15  411.01  -89.16  0.3845    94     22.07    
  54.71771  14.94778 -16.42398   21.11  408.92  -88.99  0.3829    94     22.07    
  54.75105  14.89778 -16.14065   20.67  421.25  -90.10  0.4127    94     27.46    
  54.97105  14.97932 -16.46565   20.28  421.93  -90.36  0.4321    94     28.69    
  54.95105  14.94778 -16.22398   20.11  431.04  -91.09  0.4552    94     32.68    
  55.13855  14.98111 -16.49993   19.69  432.23  -91.59  0.4874    94     32.68    
  55.23950  14.98111 -16.22398   19.24  452.47  -92.80  0.5528    94     10.06    
  55.35105  14.98111 -16.42398   18.91  451.84  -93.40  0.5821    94     9.599    
  55.40200  15.00611 -16.22398   18.97  460.49  -92.84  0.5861    94     18.90    
  55.52605  14.98111 -16.42398   18.46  463.09  -94.02  0.6377    31     16.90    
  55.50105  14.99778 -16.32398   18.65  463.73  -93.46  0.6179    94     20.03    
  55.75105  14.98111 -16.46898   18.18  470.07  -94.13  0.6692    31     20.24    
  55.77105  15.09778 -16.22398   19.36  453.51  -90.31  0.5384    91     21.62    
  55.80105  14.99778 -16.42398   18.31  469.97  -93.57  0.6510    91     20.75    
  55.95105  15.14778 -16.22398   19.86  442.70  -88.85  0.4902    91     16.54    
  56.37938  14.99778 -16.42398   19.13  455.34  -91.38  0.5463    91     21.68    
  56.12605  15.13111 -16.27398   19.85  442.00  -88.88  0.4871    91     18.35    
  56.40105  14.99778 -16.42398   19.18  454.67  -91.29  0.5418    91     21.62    
  56.39605  15.08111 -16.32398   19.87  441.23  -89.03  0.4821    91     18.35    
  56.60438  14.94778 -16.42398   19.34  451.97  -91.23  0.5252    91     15.82    
  56.55105  15.04778 -16.32398   19.97  439.42  -88.93  0.4744    91     26.06    
  56.73438  15.09778 -16.22398   20.81  424.62  -86.99  0.4239    91     19.10    
  55.12783  10.79778 -16.02398   24.11  387.61  -86.82  0.4102    95     23.70    
  55.38438  10.79778 -15.87398   24.16  389.68  -86.93  0.4008    95     23.70    
  55.64009  10.69778 -16.04481   24.76  387.82  -86.71  0.4186    95     23.70    
  55.74605  10.69778 -16.05731   24.84  388.37  -86.69  0.4157    95     23.70    
  55.91771  10.79778 -15.87398   24.47  394.58  -86.81  0.3881    95     23.49    
  56.15343  10.79778 -16.02398   24.73  395.14  -86.55  0.3854    95     23.49    
  54.75105  11.04778 -15.97577   23.07  392.24  -87.22  0.3775    95     24.48    
  54.95105  10.89778 -15.99243   23.68  389.19  -86.96  0.3949    95     23.76    
  54.95105  10.99778 -15.82398   23.20  392.64  -87.26  0.3785    95     24.48    
  54.75105  11.19778 -15.77160   22.34  398.37  -87.78  0.3691    95     12.49    
  55.13676  10.89778 -15.82398   23.63  391.08  -87.10  0.3880    95     26.52    
  55.37605  10.84778 -15.79065   23.90  391.61  -87.08  0.3910    95     24.43    
  55.55105  10.81444 -15.79898   24.10  392.16  -87.02  0.3923    95     24.43    
  55.75105  10.81444 -15.79898   24.22  394.26  -86.98  0.3881    95     23.49    
  55.95105  10.84778 -15.79065   24.22  398.29  -86.87  0.3802    95     12.44    
  56.15105  10.89778 -15.77398   24.14  404.43  -86.44  0.3740    95     9.600    
  56.40105  10.89778 -15.99065   24.48  403.41  -85.88  0.3721    95     11.03    
  56.31771  10.89778 -15.87398   24.36  404.89  -85.89  0.3726    95     11.03    
  56.65105  10.94778 -15.96565   24.51  408.55  -84.00  0.3744    89     12.08    
  56.60105  10.89778 -15.82398   24.77  406.71  -83.34  0.3767    89     20.26    
  56.75105  10.99778 -16.07398   24.31  410.22  -84.08  0.3754    89     12.08    
  56.73533  10.84778 -15.82398   25.27  402.32  -82.38  0.3817    89     23.18    
  56.82938  10.79778 -15.82398   25.65  398.92  -81.93  0.3872    89     23.30    
  56.87093  11.04778 -16.14065   24.12  412.33  -83.74  0.3795    89     10.75    
  57.08771  10.69778 -15.82398   26.53  392.90  -81.41  0.4029    89     25.07    
  57.20105  10.99778 -16.12398   24.96  405.61  -82.01  0.3808    89     23.18    
  57.29271  10.79778 -15.97398   26.27  395.71  -81.49  0.3901    89     34.35    
  57.22271  10.99778 -16.12398   25.01  405.32  -81.97  0.3810    89     23.18    
  57.62938  10.79778 -15.97398   26.77  395.56  -81.55  0.3879    89     34.35    
  57.63438  10.99778 -16.12398   25.72  403.80  -81.90  0.3809    89     23.18    
  57.83438  10.79778 -15.92398   27.14  396.21  -81.64  0.3857    89     34.35    
  57.78771  10.89778 -16.02398   26.54  399.84  -81.80  0.3805    89     23.30    
  57.75105  11.17278 -16.20731   25.00  413.53  -82.51  0.3987    89     9.183    
  58.05105  10.79778 -15.82398   27.55  397.36  -81.76  0.3832    89     34.35    
  57.98343  10.99778 -16.02398   26.44  405.24  -82.20  0.3813    89     23.18    
  57.91771  11.19778 -16.17398   25.27  415.67  -82.85  0.4050    89     8.677    
  58.16950  10.99778 -15.92398   26.84  406.66  -82.38  0.3825    89     23.18    
  58.23855  11.19778 -16.02398   26.03  418.31  -83.44  0.4113    89     29.04    
  58.35105  11.16861 -15.92398   26.41  417.75  -83.44  0.4091    89     29.04    
  54.45105  11.39778 -15.97398   21.68  403.40  -88.31  0.3768    95     32.46    
  54.35105  11.59778 -15.93969   20.82  413.28  -89.54  0.4145    95     17.53    
  54.45105  11.59266 -15.77398   20.64  415.38  -89.74  0.4236    95     9.422    
  54.55105  11.39778 -15.80886   21.52  405.17  -88.49  0.3811    95     32.46    
  58.15105  11.36444 -16.17398   25.05  427.50  -84.38  0.4507    89     32.76    
  58.35105  11.29778 -16.02398   25.83  425.50  -84.40  0.4381    89     34.09    
  58.65105  11.38528 -15.82398   26.15  432.96  -85.60  0.4765    89     34.21    
  58.55105  11.49778 -16.02398   25.65  435.27  -86.23  0.4859    89     34.21    
  58.75105  11.49778 -15.80910   26.04  436.99  -86.31  0.5021    89     34.33    
  54.25105  11.74778 -16.00815   20.33  420.86  -90.77  0.4562    95     29.95    
  54.35105  11.71682 -15.82398   20.19  421.72  -90.73  0.4605    95     29.95    
  54.15105  11.99778 -15.98136   19.52  434.14  -93.50  0.5469    95     31.64    
  54.25105  11.99778 -15.77398   19.12  439.20  -93.73  0.5789    95     38.38    
  58.80105  11.69778 -16.00886   26.10  431.66  -85.44  0.4689    90     34.21    
  59.05105  11.79778 -15.81886   26.65  428.52  -84.33  0.4588    90     34.09    
  58.95105  11.84778 -16.03410   26.67  421.84  -83.86  0.4264    90     25.61    
  59.15105  11.89778 -15.80636   27.03  422.84  -83.43  0.4338    90     32.76    
  54.05105  12.19778 -15.99815   19.31  437.74  -94.37  0.5743    31     38.38    
  54.15105  12.14956 -15.82398   18.95  442.86  -94.69  0.6086    31     30.72    
  53.95105  12.39778 -15.95410   19.48  433.96  -93.13  0.5416    94     31.17    
  54.05105  12.34778 -15.82398   18.99  441.79  -94.29  0.5989    94     38.43    
  59.30105  12.19778 -16.02398   28.21  402.84  -81.92  0.3807    90     19.10    
  59.35105  12.19778 -15.92398   28.26  404.88  -81.91  0.3823    90     19.10    
  59.35105  12.29778 -16.05410   28.53  399.05  -81.70  0.3820    90     19.22    
  59.50105  12.39778 -15.85731   28.90  400.71  -81.43  0.3820    90     19.22    
  53.75105  12.69778 -16.00410   20.54  415.68  -89.88  0.4216    94     13.60    
  53.80105  12.59778 -16.02398   20.26  420.49  -90.62  0.4492    94     28.69    
  53.95105  12.49778 -15.85053   19.41  433.95  -92.76  0.5395    94     31.17    
  53.80105  12.79778 -15.82398   20.33  418.51  -90.16  0.4340    94     28.69    
  59.50105  12.59778 -16.05731   29.27  392.57  -81.31  0.4008    90     20.98    
  59.55105  12.49778 -15.84898   29.15  398.78  -81.27  0.3846    90     19.22    
  59.55105  12.72611 -16.02398   29.50  391.31  -81.22  0.4088    90     20.98    
  59.65105  12.84778 -15.82398   29.71  394.21  -81.01  0.4004    90     20.98    
  53.60105  13.02778 -16.02398   21.56  401.62  -88.23  0.3713    94     32.46    
  53.75105  12.89778 -15.82398   20.67  413.61  -89.52  0.4077    94     22.21    
  53.56771  13.17778 -15.99898   21.85  398.32  -87.93  0.3690    94     12.49    
  53.65105  13.23944 -15.82398   21.57  402.30  -88.31  0.3711    94     32.46    
  59.55105  13.11123 -16.09898   29.65  386.86  -81.15  0.4435    90     14.03    
  59.55105  13.34778 -16.02398   29.57  386.55  -81.16  0.4461    90     14.03    
  59.65105  13.05111 -15.86565   29.79  391.19  -81.04  0.4155    90     20.98    
  59.65105  13.19778 -15.82398   29.76  390.96  -81.05  0.4178    90     20.98    
  53.55105  13.33111 -15.97398   22.09  395.94  -87.73  0.3713    94     12.49    
  53.55105  13.78111 -16.02398   22.71  390.59  -87.32  0.3953    94     23.81    
  53.65105  13.41266 -15.79398   21.82  400.09  -88.11  0.3696    94     12.49    
  53.65105  13.65944 -15.80731   22.17  396.72  -87.84  0.3736    94     12.49    
  59.53438  13.42278 -16.02398   29.46  386.29  -81.17  0.4476    90     14.03    
  59.55105  13.54778 -15.85731   29.32  388.35  -81.22  0.4295    90     18.22    
  59.45105  13.56956 -16.07398   29.20  385.32  -81.21  0.4536    90     8.110    
  59.53438  13.59778 -15.83231   29.23  388.61  -81.25  0.4265    90     18.22    
  53.56771  13.79778 -15.99898   22.68  390.97  -87.35  0.3934    94     26.57    
  53.75105  13.84778 -15.72398   22.07  399.31  -88.09  0.3737    94     12.49    
  53.65105  14.02099 -15.97398   22.70  391.11  -87.39  0.3960    94     26.57    
  53.75105  14.03706 -15.82398   22.37  395.43  -87.77  0.3812    94     23.54    
  59.15105  13.99778 -16.06886   27.91  386.07  -81.38  0.4282    90     14.53    
  59.33438  13.79778 -16.04898   28.67  385.46  -81.28  0.4436    90     14.03    
  59.35105  13.89778 -15.83231   28.40  388.30  -81.43  0.4168    90     19.16    
  59.15105  14.09778 -15.84565   27.55  389.12  -81.58  0.4016    90     22.31    
  53.75105  14.19778 -15.97398   22.69  391.76  -87.47  0.3948    94     24.48    
  53.85105  14.19778 -15.82398   22.31  396.74  -87.91  0.3804    94     12.49    
  53.95105  14.39778 -15.91386   22.35  396.17  -87.88  0.3820    94     12.49    
  54.13105  14.49778 -15.83886   21.88  403.51  -88.53  0.3770    94     32.46    
  57.58855  14.49778 -16.02398   19.35  469.63  -91.96  0.5831    91     22.59    
  57.90105  14.39778 -16.02398   21.07  444.61  -87.16  0.4714    90     37.92    
  57.95105  14.38111 -16.04898   21.48  437.84  -86.25  0.4485    90     34.25    
  57.87605  14.49778 -15.82398   20.63  452.81  -88.78  0.5123    90     15.77    
  58.12426  14.38111 -16.04565   22.68  420.40  -84.28  0.4015    90     27.27    
  58.15105  14.49778 -15.71565   22.13  430.33  -85.66  0.4380    90     34.13    
  58.35105  14.38111 -15.99898   23.99  405.94  -82.93  0.3764    90     23.10    
  58.31771  14.39778 -15.97398   23.74  408.55  -83.17  0.3795    90     14.92    
  58.55105  14.34778 -15.99065   25.07  397.60  -82.24  0.3731    90     34.15    
  58.59605  14.39778 -15.82398   24.91  400.13  -82.47  0.3702    90     23.10    
  58.80105  14.19778 -16.12398   26.52  389.38  -81.62  0.3979    90     22.31    
  58.75105  14.34778 -15.80231   25.64  396.12  -82.15  0.3719    90     34.35    
  58.98438  14.14778 -16.02398   27.15  388.07  -81.53  0.4057    90     23.25    
  59.05105  14.19778 -15.77398   26.95  391.55  -81.77  0.3864    90     34.35    
  54.15105  14.59778 -15.95910   22.04  400.16  -88.22  0.3760    94     12.49    
  54.29926  14.59778 -15.82398   21.45  411.21  -89.21  0.3846    94     22.07    
  54.35105  14.74778 -16.04481   21.70  404.46  -88.58  0.3746    94     32.46    
  54.51533  14.79778 -16.02398   21.23  412.79  -89.32  0.3868    94     22.07    
  54.50105  14.69778 -15.82398   20.88  422.94  -90.23  0.4115    94     21.54    
  54.73105  14.78111 -15.79898   20.17  441.78  -91.70  0.4774    94     16.54    
  54.77605  14.89778 -16.10731   20.55  424.75  -90.40  0.4230    94     30.35    
  54.98343  14.89778 -15.77815   19.80  455.05  -91.62  0.5363    94     21.68    
  57.18438  14.79778 -16.17398   19.89  443.17  -89.75  0.4977    91     36.16    
  57.45105  14.64778 -16.02398   19.63  455.41  -90.92  0.5450    91     21.62    
  57.50105  14.81028 -15.82398   20.82  434.31  -87.94  0.4651    91     52.37    
  57.65105  14.59778 -15.84803   19.92  459.10  -90.73  0.5491    91     20.15    
  57.75105  14.54778 -15.82398   20.10  460.47  -90.39  0.5458    90     20.15    
  54.87605  14.89778 -16.02398   20.12  437.01  -91.41  0.4659    94     24.26    
  55.09271  14.94778 -16.02398   19.59  451.59  -92.23  0.5289    94     21.68    
  55.12605  14.98111 -15.82398   19.88  452.56  -90.54  0.5269    91     21.62    
  55.25105  14.99778 -16.04065   19.44  456.20  -91.83  0.5487    91     10.06    
  55.35105  15.14778 -15.82398   20.66  434.48  -87.43  0.4587    91     32.75    
  55.54926  15.14778 -16.02398   20.15  441.11  -88.47  0.4821    91     18.35    
  55.53855  15.29778 -15.82398   21.54  417.29  -85.59  0.4083    91     28.81    
  55.62783  15.19778 -16.02398   20.48  434.27  -87.60  0.4566    91     31.42    
  55.97105  15.29778 -16.07398   21.25  418.67  -86.03  0.4115    91     31.10    
  56.12605  15.19778 -16.20731   20.46  430.82  -87.46  0.4459    91     35.59    
  56.39450  15.20278 -16.20731   20.91  422.70  -86.64  0.4197    91     17.76    
  56.50605  15.23111 -16.17398   21.33  416.39  -85.96  0.4022    91     29.12    
  56.77366  15.19778 -16.12398   21.65  411.88  -85.51  0.3909    91     25.71    
  56.98438  14.99778 -16.17398   20.74  426.22  -87.28  0.4324    91     30.42    
  56.96593  15.19778 -16.02398   22.11  406.56  -84.96  0.3803    91     13.92    
  57.15105  15.03766 -16.02398   21.46  416.13  -85.97  0.4040    91     26.28    
  57.25105  15.14778 -15.82398   22.55  404.60  -84.71  0.3769    91     13.92    
  57.35105  15.02456 -15.82398   21.96  413.07  -85.54  0.3964    91     21.54    
  55.70105  15.39778 -15.82398   22.18  407.14  -84.74  0.3909    91     13.92    
  55.90938  15.49778 -15.82398   22.83  398.82  -84.12  0.3865    91     13.92    
  56.09271  15.54778 -15.82398   23.24  394.60  -83.83  0.3889    91     24.97    
  56.45105  15.39778 -16.02398   22.50  401.48  -84.47  0.3805    91     13.92    
  56.35105  15.54778 -15.85731   23.44  392.76  -83.72  0.3881    91     24.93    
  56.55938  15.54778 -15.82398   23.75  390.67  -83.57  0.3887    91     24.93    
  56.75105  15.49778 -15.82398   23.72  391.18  -83.60  0.3826    91     24.93    
  56.95105  15.39778 -15.82398   23.50  393.58  -83.78  0.3740    91     34.15    
  56.45105  10.79778 -15.37398   25.14  401.03  -82.29  0.3863    89     23.10    
  56.75105  10.59778 -15.44481   26.60  390.70  -81.43  0.4168    89     25.07    
  56.75105  10.69778 -15.62398   26.11  394.70  -81.65  0.4001    89     25.07    
  56.91771  10.49778 -15.41719   27.29  387.42  -81.26  0.4377    89    0.5864    
  56.95105  10.59778 -15.62398   26.87  390.13  -81.34  0.4194    89     25.07    
  57.15105  10.41444 -15.39898   27.99  385.41  -81.18  0.4567    89    -16.13    
  57.15105  10.59778 -15.72398   27.11  389.63  -81.29  0.4200    89     25.07    
  57.26771  10.39778 -15.42398   28.19  385.21  -81.17  0.4590    89    -16.13    
  57.30105  10.49778 -15.62398   27.76  387.13  -81.22  0.4384    89    -6.134    
  57.65105  10.39778 -15.42398   28.79  385.73  -81.20  0.4523    89    -16.13    
  57.63438  10.49778 -15.62398   28.24  387.51  -81.26  0.4328    89    -2.991    
  57.75105  10.41444 -15.42398   28.87  386.29  -81.22  0.4457    89    -10.22    
  57.79271  10.59778 -15.72398   28.02  390.20  -81.38  0.4111    89     20.98    
  58.00105  10.49778 -15.42398   28.97  388.79  -81.31  0.4219    89     18.22    
  57.97283  10.59778 -15.62398   28.39  390.84  -81.42  0.4072    89     20.98    
  58.10105  10.59778 -15.52398   28.65  391.56  -81.44  0.4033    89     20.98    
  58.15521  10.69778 -15.62398   28.28  394.60  -81.60  0.3903    89     21.04    
  58.45105  10.79778 -15.40577   28.43  400.88  -81.80  0.3807    89     19.10    
  54.90105  11.19778 -15.62398   22.17  401.59  -88.06  0.3711    95     32.46    
  55.14593  11.04778 -15.62398   22.84  398.00  -87.68  0.3724    95     12.49    
  55.27105  10.99778 -15.62398   23.07  397.49  -87.59  0.3746    95     12.44    
  55.25105  11.19778 -15.42398   21.80  411.76  -88.87  0.3837    95     17.90    
  55.51259  10.99778 -15.55731   23.01  402.31  -87.80  0.3748    95     32.41    
  55.71033  11.09778 -15.42398   22.25  417.70  -88.57  0.3874    95     25.13    
  55.77105  10.99778 -15.53410   23.03  408.70  -87.76  0.3767    95     24.23    
  55.75105  11.09778 -15.42398   22.26  418.94  -88.52  0.3888    95     25.13    
  55.98950  10.99778 -15.55731   23.22  413.19  -87.19  0.3783    95     20.06    
  55.84271  11.09778 -15.42398   22.29  421.81  -88.34  0.3920    95     25.53    
  56.15938  10.99778 -15.52398   23.37  417.62  -85.96  0.3814    95     26.48    
  56.11771  11.04778 -15.42398   22.90  423.62  -86.22  0.3906    95     26.96    
  56.43438  10.89778 -15.62398   24.52  408.55  -83.54  0.3780    89     12.08    
  56.35105  10.89778 -15.42398   24.35  409.16  -83.26  0.3806    89     10.75    
  56.51771  10.84778 -15.62398   24.96  404.50  -82.79  0.3809    89     23.10    
  58.45105  10.94778 -15.62398   27.65  407.02  -82.35  0.3837    89     23.18    
  58.55105  10.89778 -15.40648   28.09  406.49  -82.09  0.3837    89     19.10    
  58.65105  11.19778 -15.62398   26.84  423.39  -83.83  0.4345    89     32.76    
  58.75105  11.19778 -15.44577   26.95  426.02  -83.61  0.4478    89     34.09    
  54.75105  11.34099 -15.62398   21.55  406.71  -88.60  0.3815    95     32.46    
  54.56771  11.57278 -15.62398   20.51  418.30  -89.97  0.4300    95     30.02    
  54.75105  11.59266 -15.42398   20.07  428.77  -90.99  0.4606    95     30.35    
  54.93759  11.39778 -15.42398   20.93  418.11  -89.69  0.4079    95     23.28    
  55.10105  11.39778 -15.32398   20.66  426.20  -90.43  0.4259    95     30.35    
  58.75105  11.39778 -15.70553   26.25  435.07  -85.66  0.4912    89     34.21    
  58.90105  11.39778 -15.40636   26.26  441.20  -84.93  0.5289    89     39.34    
  58.95105  11.59778 -15.64386   26.14  440.76  -86.03  0.5274    90     39.34    
  59.05105  11.59778 -15.40231   25.94  449.79  -85.31  0.5754    90     34.38    
  54.35105  11.97694 -15.62398   18.91  443.98  -93.76  0.5938    95     30.72    
  54.45105  11.78432 -15.62398   19.59  431.50  -91.86  0.5098    95     32.68    
  54.55105  11.99778 -15.32398   18.54  460.79  -94.14  0.6228    95     16.34    
  54.60105  11.79778 -15.42398   19.23  442.61  -92.75  0.5414    95     42.26    
  59.13438  11.79778 -15.64065   26.56  434.37  -84.30  0.4893    90     34.21    
  59.15105  11.79778 -15.59565   26.51  436.33  -84.27  0.4991    90     53.95    
  59.30105  11.99778 -15.65731   27.33  422.94  -82.67  0.4310    90     34.09    
  59.35105  11.99778 -15.48231   27.05  432.84  -82.38  0.4663    90     36.42    
  54.15105  12.38861 -15.62398   18.47  453.20  -94.79  0.6544    31     7.600    
  54.25105  12.19540 -15.62398   18.43  453.31  -94.97  0.6601    31     7.600    
  54.25105  12.44206 -15.42398   18.18  466.66  -94.67  0.6825    31     20.90    
  54.40105  12.19266 -15.39065   18.16  466.60  -94.70  0.6777    31     20.75    
  59.45105  12.19778 -15.66565   28.15  413.79  -81.69  0.3959    90    0.9832    
  59.50105  12.16444 -15.42398   27.72  429.40  -80.98  0.4344    90     34.09    
  59.55105  12.39778 -15.71065   28.85  405.73  -81.23  0.3821    90     14.93    
  59.65105  12.42278 -15.42731   28.77  419.80  -79.81  0.3955    90     11.43    
  53.95105  12.76861 -15.62398   19.52  434.41  -92.00  0.5136    94     30.87    
  54.05105  12.57432 -15.62398   18.88  445.69  -93.65  0.5954    94     30.72    
  54.15105  12.78611 -15.32398   18.84  460.73  -93.36  0.6039    94     18.90    
  54.16771  12.59956 -15.42398   18.49  461.74  -94.22  0.6449    31     16.90    
  59.65105  12.59778 -15.62398   29.32  405.12  -80.68  0.3816    90     19.22    
  59.73438  12.62278 -15.42398   29.37  414.80  -79.26  0.3835    90     12.05    
  59.70105  12.79778 -15.62398   29.65  401.88  -80.54  0.3846    90     19.22    
  59.75105  12.66444 -15.42398   29.47  413.93  -79.16  0.3821    90     12.05    
  53.85105  12.99778 -15.62398   20.30  422.12  -90.35  0.4363    94     30.02    
  53.80105  13.17278 -15.62398   20.79  415.21  -89.54  0.4022    94     20.02    
  54.05105  12.99778 -15.37398   19.42  447.74  -92.49  0.5354    94     42.26    
  53.96771  13.17278 -15.42398   20.03  434.81  -91.30  0.4701    94     32.68    
  59.70105  12.99778 -15.68231   29.79  397.00  -80.76  0.3951    90     21.04    
  59.75105  13.05611 -15.47398   29.72  405.43  -79.99  0.3830    90     16.37    
  59.70105  13.19778 -15.62398   29.71  397.08  -80.78  0.3965    90     21.04    
  59.73438  13.21778 -15.44898   29.57  404.80  -80.23  0.3843    90     15.04    
  53.80105  13.39778 -15.59065   21.14  411.75  -89.15  0.3867    94     22.07    
  53.95105  13.49778 -15.42398   20.62  426.44  -90.40  0.4253    94     29.02    
  53.80105  13.57278 -15.59065   21.41  408.85  -88.88  0.3788    94     24.28    
  53.96771  13.62278 -15.42398   20.75  425.19  -90.29  0.4188    94     19.03    
  59.55105  13.59778 -15.77398   29.21  389.81  -81.26  0.4196    90     20.98    
  59.65105  13.39778 -15.66565   29.50  393.90  -81.06  0.4055    90     20.98    
  59.70105  13.36444 -15.42398   29.32  404.55  -80.56  0.3848    90     19.22    
  59.55105  13.69778 -15.42398   28.47  401.48  -81.51  0.3859    90     19.22    
  53.85105  13.76444 -15.57398   21.50  408.91  -88.90  0.3789    94     24.28    
  53.95105  14.08194 -15.62398   21.68  407.41  -88.84  0.3791    94     32.46    
  54.00105  13.76444 -15.42398   20.83  425.09  -90.29  0.4167    94     17.69    
  54.15105  14.07040 -15.42398   20.66  431.76  -90.92  0.4375    94     32.68    
  59.15105  14.14778 -15.65731   27.14  393.32  -81.85  0.3838    90     34.35    
  59.45105  13.84778 -15.54565   28.25  395.58  -81.64  0.3914    90     21.04    
  59.18438  14.14778 -15.41886   26.63  401.95  -82.41  0.3754    90     23.18    
  59.45105  13.84778 -15.51898   28.20  396.55  -81.68  0.3893    90     30.27    
  54.15105  14.21361 -15.52398   21.00  422.72  -90.20  0.4102    94     27.46    
  54.35105  14.29778 -15.42398   20.17  446.39  -92.15  0.4954    94     16.54    
  54.35105  14.39778 -15.52398   20.49  436.28  -91.37  0.4547    94     30.01    
  54.45105  14.39778 -15.44386   19.96  452.52  -92.61  0.5248    94     15.88    
  58.70105  14.39778 -15.68231   25.10  400.99  -82.55  0.3699    90     23.10    
  58.75105  14.38111 -15.64898   25.27  400.58  -82.52  0.3699    90     23.10    
  58.75105  14.39778 -15.52398   24.93  405.47  -82.94  0.3745    90     18.93    
  58.95105  14.29778 -15.57398   26.01  398.72  -82.32  0.3713    90     23.18    
  58.95105  14.29778 -15.55231   25.96  399.47  -82.38  0.3712    90     23.18    
  54.53343  14.59778 -15.62398   20.28  441.33  -91.75  0.4743    94     16.54    
  54.65105  14.59778 -15.50398   19.70  460.81  -92.89  0.5677    94     18.90    
  54.70105  14.69778 -15.63136   19.91  453.06  -92.41  0.5258    94     21.68    
  54.85105  14.79778 -15.67398   19.78  456.91  -92.16  0.5468    94     31.59    
  54.95105  14.89778 -15.42398   20.35  447.82  -88.64  0.5371    91     42.74    
  57.65105  14.79778 -15.61481   21.11  438.88  -88.14  0.4708    91     45.22    
  57.85105  14.59778 -15.62398   20.52  457.65  -89.98  0.5364    90     31.66    
  57.73438  14.79778 -15.42398   21.31  443.45  -88.39  0.4794    91     37.92    
  57.80105  14.69778 -15.48231   20.77  454.90  -89.78  0.5230    91     21.57    
  57.95105  14.54778 -15.65731   20.88  451.39  -88.73  0.5123    90     15.77    
  57.95105  14.59778 -15.48231   20.75  457.94  -89.82  0.5401    90     31.66    
  58.17605  14.49778 -15.70731   22.26  428.55  -85.45  0.4326    90     31.80    
  58.18438  14.54778 -15.42398   21.67  443.53  -87.49  0.4934    90     37.92    
  58.33438  14.49778 -15.62398   23.00  420.46  -84.51  0.4099    90     27.27    
  58.45938  14.49778 -15.42398   23.15  423.56  -84.85  0.4221    90     22.69    
  58.44271  14.49778 -15.42398   23.06  424.37  -84.96  0.4256    90     22.69    
  55.15105  15.09778 -15.55231   21.05  430.39  -86.59  0.4549    91     32.75    
  55.05105  14.99778 -15.52731   20.60  440.86  -87.86  0.4964    91     17.01    
  55.35105  15.19778 -15.73910   21.16  425.57  -86.31  0.4319    91     34.69    
  55.20105  15.19778 -15.45731   21.78  417.49  -85.19  0.4158    91     28.81    
  57.35105  15.19778 -15.64719   23.19  400.96  -84.32  0.3718    91     23.10    
  57.50105  14.99778 -15.64719   22.18  415.88  -85.68  0.4004    91     26.28    
  57.55105  14.99778 -15.54148   22.37  416.52  -85.68  0.4007    91     26.23    
  57.45105  15.19778 -15.46148   23.58  401.42  -84.27  0.3733    91     23.10    
  55.55105  15.39778 -15.69219   22.37  405.73  -84.49  0.3889    91     13.92    
  55.50105  15.49778 -15.42398   23.36  395.99  -83.65  0.3862    91     24.93    
  55.74366  15.54778 -15.62398   23.37  394.60  -83.70  0.3899    91     24.93    
  55.65105  15.59778 -15.41660   23.89  391.11  -83.39  0.3962    91     24.93    
  55.85105  15.59778 -15.62398   23.66  391.91  -83.54  0.3954    91     24.93    
  56.11771  15.69778 -15.57398   24.40  386.79  -83.23  0.4146    91    -5.711    
  56.31688  15.69778 -15.60969   24.53  386.03  -83.21  0.4162    91     18.53    
  56.49271  15.59778 -15.77398   23.97  389.12  -83.45  0.3957    91     23.22    
  56.81676  15.59778 -15.62398   24.61  386.46  -83.25  0.4014    91     18.53    
  56.97366  15.49778 -15.67398   24.23  389.07  -83.43  0.3852    91     23.22    
  56.95105  15.59778 -15.51053   24.92  385.78  -83.19  0.4046    91     18.53    
  57.15105  15.39778 -15.63981   24.02  391.81  -83.61  0.3756    91     34.15    
  57.15105  15.49778 -15.45315   24.80  388.07  -83.31  0.3908    91     25.31    
  55.92843  15.69778 -15.47398   24.39  387.11  -83.21  0.4141    91    -5.711    
  56.12605  15.74778 -15.45731   24.80  384.88  -83.10  0.4281    91    -5.711    
  56.35105  15.78111 -15.40636   25.23  383.19  -83.01  0.4412    91    -5.711    
  56.55105  15.74778 -15.45731   25.21  383.39  -83.03  0.4343    91    -5.711    
  56.80105  15.69778 -15.42398   25.32  383.68  -83.05  0.4263    91     18.53    
  56.95105  10.39778 -15.12398   27.87  385.03  -81.22  0.4563    89    -16.13    
  57.25938  10.29778 -15.02398   28.77  383.71  -81.16  0.4753    89    -4.810    
  57.10105  10.39778 -15.32398   28.00  385.12  -81.18  0.4594    89    -16.13    
  57.37105  10.29778 -15.11565   28.90  383.83  -81.15  0.4761    89    -4.810    
  57.31771  10.29778 -15.07398   28.85  383.74  -81.16  0.4763    89    -4.810    
  57.55105  10.29778 -15.11565   29.20  384.18  -81.15  0.4725    89    -4.810    
  57.55105  10.29778 -15.10731   29.22  384.17  -81.15  0.4727    89    -4.810    
  57.77105  10.39778 -15.37398   28.99  386.11  -81.21  0.4479    89    -10.22    
  57.66771  10.29778 -15.02398   29.47  384.63  -81.15  0.4671    89     8.110    
  58.05105  10.39778 -14.94065   29.81  388.46  -81.15  0.4298    89     18.22    
  56.65105  10.59778 -15.27398   26.50  390.62  -81.48  0.4151    89     25.07    
  56.50105  10.69778 -15.22398   25.75  394.99  -81.80  0.3971    89     25.12    
  56.70105  10.49778 -14.90219   27.09  387.12  -81.38  0.4271    89     18.62    
  56.51771  10.64778 -15.02398   26.08  392.02  -81.65  0.4024    89     25.07    
  56.95105  10.41444 -15.19898   27.78  385.36  -81.22  0.4541    89    -12.05    
  57.97605  10.41444 -15.22398   29.39  387.35  -81.22  0.4359    89     21.25    
  58.15105  10.49778 -15.22398   29.36  389.97  -81.29  0.4147    89     20.98    
  58.15105  10.44778 -14.99065   29.73  389.97  -81.17  0.4182    89     20.98    
  58.35105  10.59778 -15.12398   29.33  394.65  -81.32  0.3934    89     21.04    
  58.38438  10.64778 -15.19898   29.12  395.94  -81.42  0.3887    89     30.27    
  58.55105  10.79778 -15.17898   28.69  403.57  -81.61  0.3816    89     19.10    
  56.10105  11.09778 -15.28231   22.41  430.69  -86.17  0.4057    89     22.81    
  56.25105  10.94778 -15.19065   23.80  412.79  -83.43  0.3838    89     5.693    
  56.20105  10.99778 -15.02398   23.37  415.92  -83.68  0.3882    89     29.13    
  56.05105  11.19778 -15.02398   21.46  442.76  -86.81  0.4435    89     18.37    
  58.70105  10.99778 -15.24398   27.84  415.42  -82.21  0.4031    89     4.898    
  58.75105  10.99778 -15.07398   27.93  419.60  -81.76  0.4114    89     22.12    
  58.85105  11.19778 -15.20398   26.97  432.42  -82.93  0.4697    89     36.42    
  58.90105  11.19778 -15.04898   26.94  438.93  -82.12  0.4864    89     48.44    
  54.91771  11.59778 -15.27398   19.75  440.23  -92.04  0.4890    95     43.88    
  55.13593  11.49778 -15.22398   19.92  440.96  -91.98  0.4766    95     43.88    
  55.33771  11.39778 -15.22398   20.21  439.93  -91.63  0.4607    95     43.88    
  55.25105  11.59778 -15.02398   19.17  460.16  -93.55  0.5500    95     18.89    
  55.65938  11.39778 -15.12398   19.60  463.49  -92.88  0.5250    95     34.19    
  55.54271  11.49778 -15.02398   19.03  470.68  -94.18  0.5729    95     22.20    
  55.70105  11.29778 -15.22398   20.49  447.55  -91.11  0.4631    95     36.16    
  55.73438  11.44778 -14.98565   19.10  477.89  -93.53  0.5831    95     35.04    
  55.95105  11.21444 -15.22398   21.20  446.07  -88.80  0.4452    95     36.12    
  55.95105  11.29778 -15.03231   20.41  460.33  -89.47  0.4969    89     25.86    
  58.95105  11.39778 -15.27398   26.18  446.06  -84.30  0.5484    89     46.08    
  59.05105  11.39778 -15.01565   26.01  461.07  -82.15  0.5897    89     27.04    
  59.10105  11.59778 -15.25231   25.73  458.41  -84.33  0.6092    29     11.46    
  59.15105  11.59778 -15.10636   25.52  468.80  -82.87  0.6423    29     26.70    
  54.65105  11.94778 -15.22398   18.71  460.96  -93.64  0.5975    95     16.34    
  54.92283  11.64778 -15.22398   19.48  446.87  -92.67  0.5140    95     36.16    
  54.91771  11.79778 -14.94993   19.56  448.97  -90.89  0.5130    92     36.46    
  54.65105  11.99778 -15.13231   18.87  460.40  -92.65  0.5788    92     18.90    
  55.15105  11.64778 -15.02065   19.20  457.78  -93.15  0.5452    92     19.97    
  59.25105  11.79778 -15.27398   25.94  456.96  -83.09  0.5856    90     13.44    
  59.49271  11.79778 -15.02398   26.60  466.36  -79.04  0.5946    86     27.69    
  59.45105  11.99778 -15.24160   26.78  450.66  -80.65  0.5194    90     42.49    
  59.63438  11.99778 -15.12398   27.65  447.92  -78.01  0.4946    86     22.40    
  54.55105  12.09778 -15.20231   18.56  465.25  -93.35  0.6162    92     20.03    
  54.36771  12.37278 -15.24398   18.40  469.74  -93.40  0.6453    92     20.75    
  54.55105  12.12278 -14.96053   19.84  443.25  -89.19  0.4910    92     36.16    
  54.36771  12.39778 -15.02398   19.63  448.64  -89.60  0.5143    92     17.32    
  59.57426  12.09778 -15.22398   27.51  444.12  -79.15  0.4766    86     41.73    
  59.82938  12.04778 -15.12398   28.99  432.33  -76.61  0.4321    86     11.15    
  59.75105  12.19778 -15.20731   28.69  432.24  -77.30  0.4252    86   -0.1691    
  59.75105  12.44778 -15.32398   29.11  422.78  -78.17  0.3955    86     13.84    
  59.87426  11.85278 -15.02398   29.12  436.42  -76.77  0.4561    86     28.17    
  60.00938  12.19778 -15.17398   30.24  417.61  -75.81  0.3892    86     14.90    
  60.10105  12.39778 -15.22398   30.91  409.86  -75.52  0.3818    86     34.20    
  60.15105  11.89778 -15.02398   30.77  420.08  -75.98  0.3974    86     14.33    
  60.15105  12.23111 -15.17398   31.03  410.76  -75.46  0.3816    86     34.20    
  60.17105  12.37278 -15.20731   31.25  407.58  -75.35  0.3826    86     36.33    
  60.40105  11.99778 -15.02398   32.10  408.68  -75.47  0.3801    86     28.55    
  60.35105  12.19778 -15.12398   32.00  405.13  -75.24  0.3835    86     36.33    
  60.38438  12.39778 -15.17398   32.24  401.20  -75.08  0.3939    86     23.14    
  60.53521  12.09778 -15.02398   32.79  403.31  -75.24  0.3856    86     36.33    
  60.55105  12.39778 -15.12398   32.95  398.10  -74.99  0.4063    86     23.08    
  60.75105  12.37611 -15.02398   33.79  395.91  -74.95  0.4192    86     22.58    
  54.25105  12.59778 -15.26565   18.57  467.57  -93.30  0.6329    92     20.59    
  54.20105  12.76444 -15.19898   19.06  461.92  -92.16  0.5838    92     18.90    
  54.25105  12.64778 -14.99065   20.04  443.01  -88.67  0.4883    92     16.54    
  54.20105  12.83111 -15.02398   19.96  446.59  -89.14  0.5015    92     16.54    
  59.75105  12.56444 -15.37398   29.31  418.20  -78.67  0.3870    90     12.05    
  59.98438  12.59778 -15.27398   30.45  412.17  -76.12  0.3815    86     14.90    
  59.86771  12.77278 -15.32398   29.98  414.00  -77.48  0.3807    86     14.90    
  60.25105  12.54778 -15.22398   31.72  402.94  -75.19  0.3913    86     36.33    
  60.25105  12.88111 -15.22398   31.77  400.76  -75.22  0.4019    86     47.32    
  60.35105  12.57278 -15.20731   32.17  400.12  -75.05  0.4002    86     23.08    
  60.35105  12.82278 -15.20731   32.20  398.45  -75.04  0.4108    86     23.08    
  60.63438  12.64278 -15.12398   33.32  394.73  -74.88  0.4312    86     13.35    
  60.63438  12.73611 -15.12398   33.32  394.15  -74.87  0.4371    86     13.35    
  60.82009  12.64694 -15.02398   34.08  392.94  -74.85  0.4475    86     7.432    
  60.83200  12.74028 -15.02398   34.07  392.33  -74.83  0.4547    86     25.25    
  54.15105  12.93111 -15.22398   19.23  458.87  -92.27  0.5684    92     20.06    
  54.15105  13.19778 -15.07398   19.96  451.23  -90.12  0.5175    92     15.82    
  54.16771  12.99778 -15.02398   20.08  446.62  -89.14  0.4993    92     16.54    
  54.14783  13.19778 -15.02398   20.18  447.43  -89.28  0.5004    92     16.54    
  59.90105  13.19778 -15.22398   30.00  412.40  -77.36  0.3814    86     10.72    
  60.00105  13.09778 -15.22398   30.56  408.77  -76.37  0.3846    86     11.04    
  59.95105  13.19778 -15.20731   30.23  410.81  -76.83  0.3827    86     17.09    
  60.16771  13.04278 -15.20731   31.36  402.78  -75.48  0.3967    86     36.33    
  60.15105  13.16444 -15.17398   31.21  403.21  -75.57  0.3961    86     36.33    
  60.38438  12.99778 -15.17398   32.30  397.07  -75.02  0.4196    86     22.58    
  60.34271  13.19778 -15.12398   32.02  397.64  -75.11  0.4169    86     22.58    
  60.55105  12.99278 -15.12398   32.96  394.16  -74.89  0.4390    86     13.35    
  60.65105  13.17016 -15.02398   33.29  392.53  -74.87  0.4524    86     7.432    
  60.75105  13.03111 -15.02398   33.71  391.84  -74.83  0.4606    86     25.25    
  54.15105  13.44778 -15.12398   19.94  453.91  -91.12  0.5274    92     21.62    
  54.15105  13.66944 -15.22398   20.00  451.12  -91.94  0.5143    94     15.82    
  54.16771  13.39778 -15.02398   20.18  449.61  -89.60  0.5133    92     36.94    
  54.20105  13.59778 -15.05731   20.03  454.87  -90.57  0.5393    92     21.62    
  59.73438  13.42278 -15.22398   28.98  415.65  -79.67  0.3821    90     11.94    
  59.75105  13.48111 -15.12398   28.78  420.47  -79.14  0.3849    86     11.94    
  59.55105  13.70194 -15.33803   28.23  406.32  -81.59  0.3830    90     14.93    
  59.60105  13.69778 -14.99065   27.25  434.46  -81.25  0.4083    90     25.10    
  59.98438  13.49778 -15.02398   29.93  411.53  -76.52  0.3839    86     17.09    
  60.19271  13.44778 -15.02398   31.10  402.17  -75.52  0.3978    86     36.27    
  54.20105  13.81182 -15.22398   19.95  453.92  -92.21  0.5280    94     21.68    
  54.25105  13.74778 -15.02398   20.02  457.28  -90.51  0.5604    92     19.83    
  54.35105  14.09778 -15.22636   19.67  464.71  -92.98  0.5875    94     22.59    
  54.36771  13.99778 -15.02398   19.74  466.20  -91.29  0.6265    92     23.15    
  59.15105  14.14778 -15.12898   25.40  422.82  -84.04  0.4047    90     27.35    
  59.45105  13.84778 -15.22398   27.29  413.55  -82.34  0.3852    90     14.29    
  59.20105  14.09778 -15.05731   25.30  430.00  -84.46  0.4199    90     25.10    
  59.45105  13.84778 -15.14577   26.97  420.53  -82.62  0.3927    90     29.25    
  54.45105  14.19778 -15.17398   19.43  473.59  -93.03  0.6527    94     43.74    
  54.55105  14.29778 -15.02398   19.53  473.97  -91.53  0.7063    30     44.39    
  54.60105  14.43111 -15.24898   19.36  475.70  -92.98  0.6736    94     40.28    
  54.65105  14.44778 -14.99065   19.73  469.50  -90.69  0.7062    30     23.46    
  58.75105  14.39778 -15.12398   23.61  432.84  -85.62  0.4462    90     34.21    
  58.95105  14.29778 -15.17398   24.70  422.25  -84.33  0.4081    90     28.69    
  58.75105  14.39778 -15.02398   23.27  442.84  -86.65  0.4790    90     38.07    
  58.95105  14.29778 -15.15231   24.61  424.26  -84.52  0.4132    90     22.77    
  54.75105  14.61682 -15.12315   19.84  464.59  -90.24  0.6646    91     23.31    
  54.75105  14.59778 -14.84065   20.51  454.21  -88.85  0.6433    91     10.58    
  54.85105  14.78290 -15.09565   20.54  447.67  -87.98  0.5790    91     11.42    
  54.85105  14.78290 -15.06065   20.62  446.40  -87.79  0.5762    91     10.94    
  57.75105  14.79778 -15.37398   21.35  444.93  -88.46  0.4825    91     36.12    
  58.10105  14.59778 -15.19065   20.95  466.64  -90.27  0.5743    90     22.44    
  57.75105  14.89778 -15.07398   22.35  439.70  -87.08  0.4498    91     37.52    
  57.95105  14.69778 -14.99065   21.03  475.79  -90.25  0.5750    91     44.28    
  58.15105  14.58111 -15.19898   21.12  462.78  -89.79  0.5635    90     22.38    
  58.15105  14.59778 -15.05731   21.01  473.08  -90.46  0.5926    90     38.84    
  58.27271  14.54778 -15.22398   21.66  451.48  -88.32  0.5253    90     15.77    
  58.35105  14.54778 -14.99065   21.63  465.33  -89.31  0.5676    90     22.47    
  58.48771  14.49778 -15.24898   22.79  434.62  -86.07  0.4601    90     53.75    
  58.50105  14.49778 -15.02398   22.26  453.96  -88.11  0.5271    90     21.66    
  55.00105  14.99778 -15.28231   21.14  431.77  -86.37  0.4795    91     32.85    
  55.00105  15.03111 -15.08565   21.74  423.16  -85.36  0.4531    91     36.90    
  55.15105  15.19778 -15.31565   22.06  414.37  -84.80  0.4104    91     28.61    
  55.15105  15.24778 -15.06565   22.82  406.43  -84.10  0.3934    91     13.87    
  57.50105  15.23111 -15.22398   24.21  400.84  -84.08  0.3760    91     23.10    
  57.65105  14.99778 -15.27398   22.77  421.15  -85.81  0.4063    91     28.60    
  57.55105  15.19778 -15.07398   24.32  404.76  -84.20  0.3794    91     13.87    
  57.65105  15.04778 -15.08231   23.40  418.90  -85.29  0.3983    91     29.11    
  55.35105  15.39778 -15.36065   22.97  400.96  -83.91  0.3845    91     13.92    
  55.25105  15.34778 -15.14577   23.16  401.11  -83.80  0.3846    91     13.87    
  55.55105  15.58111 -15.26898   24.04  390.96  -83.32  0.3951    91     24.93    
  55.55105  15.59778 -15.17398   24.29  389.72  -83.23  0.3989    91    -1.080    
  55.75105  15.69778 -15.22398   24.73  386.38  -83.10  0.4179    91    -5.711    
  56.95105  15.69778 -15.17398   25.93  383.18  -82.97  0.4362    91     18.53    
  57.18438  15.54778 -15.22398   25.47  386.64  -83.17  0.4050    91     18.53    
  56.96771  15.69778 -15.08565   26.13  383.13  -82.95  0.4398    91     18.53    
  57.17605  15.58111 -15.02398   25.98  386.01  -83.06  0.4165    91     18.53    
  57.35105  15.39778 -15.24898   24.90  391.84  -83.48  0.3835    91     24.93    
  57.35105  15.39778 -15.23231   24.95  391.78  -83.48  0.3841    91     24.93    
  55.70105  15.69778 -15.02398   25.05  385.79  -83.04  0.4216    91    -5.711    
  55.97605  15.78111 -15.22398   25.19  383.81  -82.99  0.4397    91    -5.711    
  55.90605  15.78111 -15.02398   25.50  383.44  -82.94  0.4445    91    -6.217    
  56.05105  15.79778 -15.22398   25.33  383.24  -82.97  0.4455    91    -6.217    
  55.96771  15.79778 -15.04898   25.57  383.02  -82.93  0.4494    91    -6.217    
  56.38771  15.79778 -15.34898   25.43  382.62  -82.97  0.4478    91    -6.217    
  56.35105  15.84778 -15.05731   26.07  381.35  -82.87  0.4704    91   -0.8100    
  56.65105  15.79778 -15.19065   25.97  381.74  -82.91  0.4575    91    -12.13    
  56.73438  15.79778 -14.97898   26.41  381.56  -82.86  0.4651    91    -12.13    
  56.80938  15.74778 -15.22398   25.88  382.42  -82.95  0.4452    91    -5.711    
  56.77605  15.78111 -15.02398   26.33  381.77  -82.88  0.4604    91    -12.13    
  56.90105  10.39778 -14.75731   27.90  385.05  -81.29  0.4445    89    -10.22    
  57.20938  10.29778 -14.82398   28.78  383.84  -81.19  0.4687    89    -4.810    
  56.95105  10.39778 -14.62398   28.05  385.21  -81.31  0.4398    89     14.03    
  57.09271  10.34778 -14.62398   28.48  384.66  -81.26  0.4500    89     14.03    
  57.22271  10.29778 -14.82398   28.82  383.83  -81.19  0.4691    89     19.43    
  57.40105  10.29778 -14.62398   29.22  384.79  -81.20  0.4580    89     8.110    
  57.72283  10.29778 -14.82398   29.70  385.40  -81.14  0.4585    89     8.110    
  57.55105  10.29778 -14.62398   29.50  385.42  -81.18  0.4549    89     8.110    
  57.73438  10.29778 -14.82398   29.70  385.48  -81.14  0.4577    89     8.110    
  57.64509  10.29778 -14.67731   29.64  385.64  -81.15  0.4548    89     8.110    
  58.05105  10.39778 -14.82398   29.92  389.16  -81.10  0.4266    89     18.22    
  57.95105  10.39778 -14.52398   29.95  391.06  -81.02  0.4187    89     20.98    
  56.70105  10.49778 -14.88231   27.10  387.10  -81.39  0.4266    89     18.62    
  56.55105  10.61444 -14.79898   26.35  390.21  -81.60  0.4030    89     25.07    
  56.75105  10.49778 -14.62398   27.29  386.94  -81.43  0.4192    89     18.62    
  56.55105  10.64778 -14.59065   26.24  390.98  -81.71  0.3925    89     25.12    
  58.15105  10.44778 -14.74565   29.96  391.93  -81.02  0.4117    89     20.98    
  58.11771  10.44778 -14.59898   30.01  393.40  -80.91  0.4076    89     20.98    
  58.40105  10.59778 -14.86565   29.61  398.02  -81.01  0.3885    89     30.27    
  58.40105  10.59778 -14.63327   29.80  402.56  -80.46  0.3844    89     19.22    
  58.65105  10.79778 -14.74065   29.06  414.79  -80.19  0.3877    89     10.61    
  58.55105  10.69778 -14.62398   29.54  410.66  -79.87  0.3816    89     8.194    
  56.20105  10.99778 -14.85731   23.42  413.80  -83.50  0.3864    89     9.157    
  56.15105  11.09778 -14.71565   22.67  422.03  -84.39  0.4025    89     28.60    
  56.25105  10.99778 -14.56065   23.69  409.81  -83.27  0.3814    89     14.92    
  56.15105  11.09778 -14.70731   22.68  421.98  -84.39  0.4025    89     28.60    
  58.75105  10.89778 -14.77398   28.59  422.47  -80.08  0.4036    89     4.635    
  58.78438  10.84778 -14.62398   29.05  424.16  -78.51  0.3995    89     13.86    
  58.90105  10.89778 -14.62398   28.95  428.58  -77.72  0.4111    85    -1.166    
  58.95105  11.19778 -14.90731   26.95  446.36  -80.93  0.5032    89     42.49    
  59.19271  10.94778 -14.62398   29.30  430.23  -76.48  0.4237    85     4.005    
  59.18438  11.14778 -14.72398   27.90  447.67  -77.70  0.4963    85     18.32    
  59.45105  10.99778 -14.62398   29.71  431.99  -76.56  0.4387    85     15.33    
  59.35105  11.19778 -14.72398   28.14  449.38  -77.55  0.5164    85     18.32    
  59.51771  11.24778 -14.72398   28.49  450.43  -77.89  0.5328    85     24.58    
  55.40105  11.59778 -14.82398   19.29  458.73  -92.30  0.5552    92     20.06    
  55.75105  11.49778 -14.77398   19.08  475.76  -93.03  0.6014    92     34.92    
  55.45105  11.59778 -14.62398   20.00  444.63  -89.77  0.5082    92     36.16    
  55.80105  11.49778 -14.62398   19.48  468.67  -91.93  0.5806    92     22.59    
  55.95105  11.39778 -14.64065   20.07  462.43  -89.97  0.5397    89     34.19    
  55.92605  11.41444 -14.64398   19.92  465.07  -90.45  0.5503    89     22.58    
  55.96771  11.37278 -14.64398   20.27  459.48  -89.42  0.5253    89     31.71    
  59.12605  11.29778 -14.82398   26.68  461.37  -79.41  0.5647    85     17.13    
  59.37605  11.39778 -14.80731   27.07  464.91  -78.56  0.6007    85     28.25    
  59.35105  11.59778 -14.92398   26.08  475.83  -79.61  0.6512    27     44.60    
  59.55105  11.36444 -14.77398   28.05  457.26  -78.44  0.5718    85    -4.538    
  59.67938  11.49778 -14.82398   28.21  456.90  -78.63  0.5746    86    -4.538    
  59.88938  11.19778 -14.62398   30.21  444.05  -78.78  0.5011    85     13.77    
  59.67271  11.39778 -14.77398   28.49  455.04  -78.70  0.5649    85    -8.407    
  59.70105  11.49778 -14.82398   28.33  455.95  -78.64  0.5690    86    -4.538    
  59.95105  11.39778 -14.72398   29.85  447.19  -79.06  0.5209    86     13.77    
  60.13438  11.59778 -14.82398   30.57  434.47  -77.47  0.4524    86     23.03    
  60.25105  11.39778 -14.62398   31.24  440.15  -78.91  0.4772    86     19.33    
  60.13105  11.57278 -14.80731   30.56  435.81  -77.66  0.4585    86     23.03    
  60.33533  11.54778 -14.72398   31.56  430.60  -77.48  0.4320    86     10.78    
  54.91771  11.79778 -14.94993   19.56  448.97  -90.89  0.5130    92     16.84    
  54.65105  11.99778 -14.77398   20.89  424.09  -86.82  0.4232    92     19.10    
  54.91771  11.79778 -14.74219   20.65  428.36  -87.53  0.4381    92     30.42    
  54.75105  11.89778 -14.62398   21.61  413.23  -85.61  0.3945    92     25.71    
  55.13259  11.69778 -14.76231   20.10  438.49  -89.15  0.4787    92     45.68    
  55.11855  11.69778 -14.66327   20.66  428.75  -87.64  0.4440    92     30.42    
  55.35105  11.61444 -14.82398   19.38  455.67  -91.91  0.5443    92     21.68    
  55.39605  11.61444 -14.62398   20.14  440.57  -89.25  0.4936    92     37.97    
  59.55105  11.79778 -15.00731   26.96  462.38  -78.50  0.5779    86     19.34    
  59.75105  11.76444 -14.97398   28.30  448.21  -77.50  0.5154    86     18.32    
  60.04605  11.79778 -14.97398   30.13  428.91  -76.52  0.4282    86     1.676    
  60.18438  11.74778 -14.92398   30.87  425.11  -76.48  0.4132    86     10.71    
  60.32938  11.79778 -14.92398   31.63  417.85  -76.07  0.3912    86     14.39    
  60.60105  11.59778 -14.62398   32.79  422.21  -76.77  0.4015    86     9.780    
  60.56950  11.79778 -14.82398   32.78  412.21  -75.85  0.3812    86     10.34    
  60.53176  11.99778 -14.97398   32.72  405.90  -75.39  0.3813    86     36.33    
  60.73855  11.69778 -14.62398   33.45  414.88  -76.13  0.3847    86     10.34    
  60.71355  11.89778 -14.82398   33.44  406.30  -75.51  0.3804    86     31.78    
  60.95105  11.89778 -14.62398   34.45  405.05  -75.44  0.3820    86     31.78    
  54.35105  12.39778 -14.87398   20.65  429.61  -87.17  0.4415    92     33.26    
  54.55105  12.09778 -14.77398   21.03  421.97  -86.50  0.4176    92     17.76    
  54.45105  12.19778 -14.70731   21.57  414.20  -85.60  0.3991    92     23.46    
  54.35105  12.29778 -14.49565   22.83  399.07  -84.13  0.3830    92     13.92    
  60.75105  12.22099 -14.97398   33.75  398.09  -75.05  0.4046    86     18.53    
  60.95105  12.19778 -14.82398   34.56  397.22  -75.04  0.4094    86     42.77    
  61.05105  12.44778 -14.82398   34.99  393.63  -74.89  0.4389    86     8.797    
  61.13438  12.17278 -14.62398   35.30  397.91  -75.04  0.4056    86     42.77    
  61.15105  12.44778 -14.72398   35.38  393.74  -74.88  0.4380    86     8.797    
  54.25105  12.59778 -14.84898   20.94  426.06  -86.62  0.4301    92     33.26    
  54.20105  12.63111 -14.62398   22.30  406.18  -84.61  0.3891    92     13.92    
  54.20105  12.73944 -14.84398   21.04  425.71  -86.48  0.4284    92     33.26    
  54.16771  12.73611 -14.62398   22.31  406.52  -84.57  0.3894    92     13.92    
  60.95105  12.51444 -14.92398   34.58  393.24  -74.87  0.4433    86     2.880    
  60.95105  12.88111 -14.92398   34.53  391.09  -74.81  0.4698    86     31.85    
  61.25105  12.59778 -14.62398   35.80  392.87  -74.83  0.4482    86     3.724    
  61.25105  12.79778 -14.62398   35.75  391.65  -74.80  0.4625    86     21.54    
  54.15105  12.99778 -14.82398   21.20  425.21  -86.23  0.4270    92     30.52    
  54.15105  12.97278 -14.80731   21.30  423.32  -86.04  0.4218    92     23.37    
  54.15105  13.29778 -14.82398   21.13  429.28  -86.44  0.4426    92     29.09    
  54.15105  13.19778 -14.88327   20.85  433.65  -87.09  0.4541    92     35.59    
  60.80105  13.22373 -14.92398   33.80  391.21  -74.84  0.4648    86     25.08    
  61.05105  12.94778 -14.82398   34.91  390.65  -74.80  0.4751    86     31.85    
  61.13438  13.20790 -14.62398   35.12  390.56  -74.83  0.4710    86     31.85    
  61.15105  12.94778 -14.72398   35.28  390.72  -74.80  0.4739    86     31.85    
  54.15105  13.39778 -14.72398   21.58  422.05  -85.52  0.4241    92     25.58    
  54.16771  13.42278 -14.82398   21.06  431.81  -86.63  0.4545    92     32.75    
  54.20105  13.56444 -14.82398   20.94  435.36  -86.92  0.4741    92     32.75    
  54.20105  13.63111 -14.57898   22.03  416.64  -84.79  0.4171    92     28.61    
  59.75105  13.69778 -14.87398   27.91  431.43  -78.93  0.4010    86     36.16    
  59.97093  13.62278 -14.92398   29.56  413.79  -76.66  0.3832    86     14.90    
  60.15105  13.59778 -14.92398   30.63  404.56  -75.75  0.3901    86     36.33    
  60.35105  13.42278 -15.00731   31.86  397.53  -75.18  0.4145    86     22.58    
  60.51866  13.59778 -14.82398   32.35  394.86  -75.09  0.4219    86     22.58    
  60.55105  13.44778 -14.92398   32.68  393.86  -74.99  0.4347    86     13.35    
  60.58438  13.74778 -14.62398   32.42  395.09  -75.18  0.4106    86     23.08    
  60.80105  13.39778 -14.82398   33.68  391.33  -74.88  0.4578    86     25.25    
  60.82009  13.59778 -14.62398   33.60  392.06  -74.98  0.4393    86     13.35    
  60.95105  13.47456 -14.62398   34.23  391.09  -74.91  0.4549    86     25.25    
  54.35105  13.94778 -14.82398   20.47  449.19  -88.22  0.5655    92     11.42    
  54.25105  13.74778 -14.62398   21.66  423.67  -85.34  0.4459    92     36.90    
  54.40105  14.03111 -14.82398   20.34  452.76  -88.58  0.5949    92    -9.600    
  54.40105  14.03111 -14.71243   20.81  442.94  -87.25  0.5532    92     24.51    
  59.19271  14.09778 -14.76053   23.82  468.16  -87.73  0.5432    90     22.56    
  59.40105  13.89778 -14.82398   25.14  459.38  -84.92  0.4859    90     20.93    
  59.35105  13.99778 -14.64565   24.10  479.43  -87.02  0.5687    90     39.15    
  59.57605  13.78111 -14.82398   26.39  449.45  -81.87  0.4450    86     39.98    
  59.60105  13.89778 -14.62398   25.88  458.70  -82.14  0.4799    86     22.73    
  59.60605  13.89778 -14.62398   25.92  458.10  -82.04  0.4778    86     1.780    
  60.09605  13.79778 -14.72398   29.88  409.43  -76.23  0.3810    86     11.43    
  60.10105  13.79778 -14.72398   29.90  409.18  -76.20  0.3811    86     11.43    
  60.47700  13.79778 -14.62398   31.84  397.25  -75.33  0.3988    86     47.32    
  54.55105  14.27278 -14.84386   20.04  462.32  -89.69  0.6745    30     23.25    
  54.55105  14.24778 -14.51469   21.37  438.80  -86.97  0.5518    92     24.00    
  54.65105  14.44778 -14.94577   19.86  467.19  -90.37  0.7000    30     23.46    
  54.65105  14.39778 -14.57398   21.07  447.10  -88.27  0.6069    92     11.47    
  58.75105  14.39778 -14.97398   23.11  447.83  -87.17  0.4963    90     36.68    
  58.95105  14.29778 -14.79065   23.26  461.13  -88.14  0.5382    90     35.43    
  58.77521  14.54778 -14.62398   23.65  449.11  -85.53  0.4948    87     39.98    
  59.13438  14.19778 -14.63469   23.38  473.45  -88.61  0.5833    87     39.65    
  59.20105  14.13111 -14.63231   23.48  477.58  -88.56  0.5901    90     34.52    
  54.76771  14.62278 -14.82398   20.63  451.87  -88.58  0.6306    91    -9.600    
  54.80105  14.63111 -14.62398   21.26  444.66  -88.14  0.5926    91     10.89    
  54.85105  14.76444 -14.81231   21.18  440.52  -87.20  0.5607    91     24.38    
  54.95105  14.89778 -14.67398   22.10  426.89  -85.84  0.4816    91     30.47    
  57.90105  14.79778 -14.79065   22.12  465.56  -87.62  0.5119    91     34.17    
  57.95105  14.74778 -14.82398   21.70  472.79  -88.54  0.5433    91     38.91    
  57.95105  14.79778 -14.72398   22.39  464.28  -86.80  0.5049    87     29.64    
  58.23438  14.59778 -14.92398   21.33  475.07  -89.84  0.5906    90     44.38    
  58.20105  14.79778 -14.62398   23.37  448.38  -84.30  0.4638    87     20.36    
  58.35105  14.59778 -14.82398   21.92  469.31  -88.52  0.5636    87     22.47    
  58.38438  14.69778 -14.67398   23.06  452.79  -85.33  0.4907    87     18.86    
  58.60105  14.49778 -14.84565   22.50  461.18  -88.22  0.5423    90     35.43    
  58.53200  14.59778 -14.72398   22.84  457.53  -86.63  0.5184    87     16.04    
  55.00105  15.03111 -14.86898   22.22  419.27  -85.00  0.4412    91     36.85    
  55.05105  15.04778 -14.65731   22.81  415.28  -84.76  0.4241    91     22.65    
  55.15105  15.19778 -14.67398   23.43  405.69  -84.05  0.3917    91     13.87    
  55.16771  15.19778 -14.62398   23.56  405.26  -84.03  0.3905    91     13.87    
  57.53438  15.19778 -14.62398   25.33  410.05  -83.49  0.3838    91     5.776    
  57.65105  15.08111 -14.54803   24.85  424.51  -83.49  0.3959    91     28.74    
  57.55105  15.19778 -14.72398   25.07  409.14  -83.76  0.3835    91     1.602    
  57.70105  14.99778 -14.88231   23.42  429.77  -85.54  0.4157    91     22.89    
  57.75105  14.98111 -14.62398   23.96  437.43  -84.45  0.4214    91     46.24    
  55.30105  15.39778 -14.78231   24.09  395.91  -83.47  0.3824    91     24.93    
  55.35105  15.39778 -14.60231   24.47  395.10  -83.44  0.3828    91     24.93    
  55.55105  15.59778 -14.77398   25.02  388.13  -83.11  0.4054    91     1.009    
  55.55105  15.54778 -14.56898   25.21  389.20  -83.16  0.4003    91     23.16    
  55.80105  15.69778 -14.62398   25.84  384.74  -82.96  0.4328    91    -5.711    
  56.95105  15.69778 -14.77398   26.72  383.37  -82.87  0.4485    91     18.03    
  57.15105  15.58111 -14.77898   26.50  386.41  -82.96  0.4230    91     18.53    
  57.05105  15.59778 -14.57398   26.89  386.24  -82.85  0.4300    91     18.62    
  57.15105  15.54778 -14.62398   26.71  387.86  -82.90  0.4191    91     25.34    
  57.35105  15.39778 -14.67398   26.14  394.53  -83.12  0.3938    91     25.01    
  55.70105  15.69778 -14.85731   25.31  385.44  -83.01  0.4247    91    -5.711    
  55.92605  15.78111 -14.82398   25.86  383.06  -82.91  0.4505    91    -6.217    
  55.95105  15.74778 -14.59898   26.15  383.43  -82.91  0.4479    91    -6.217    
  56.00105  15.79778 -14.79065   26.04  382.56  -82.89  0.4575    91    -12.13    
  56.15105  15.78111 -14.57898   26.52  382.37  -82.86  0.4627    91    -12.13    
  56.50105  15.79778 -14.62398   26.85  381.68  -82.81  0.4733    91   -0.8100    
  56.35105  15.84778 -14.84577   26.42  381.20  -82.83  0.4767    91   -0.8100    
  56.57105  15.78111 -14.59898   26.92  381.90  -82.81  0.4706    91   -0.7268    
  56.70105  15.79778 -14.82398   26.67  381.56  -82.83  0.4701    91   -0.8100    
  56.75105  15.78111 -14.82398   26.69  381.77  -82.84  0.4669    91    -12.13    
  56.75105  15.74778 -14.62398   26.95  382.48  -82.81  0.4627    91     12.19    
  57.11771  10.39778 -14.42398   28.42  386.08  -81.35  0.4313    89     14.53    
  57.30105  10.39778 -14.32398   28.77  387.42  -81.36  0.4253    89     21.25    
  57.61271  10.39778 -14.30731   29.37  389.93  -81.25  0.4194    89     20.98    
  57.87105  10.39778 -14.42398   29.83  391.44  -81.05  0.4167    89     20.98    
  56.75105  10.59778 -14.32398   26.89  389.91  -81.67  0.3922    89     25.12    
  56.45105  10.79778 -14.42969   25.31  396.68  -82.17  0.3742    89     34.27    
  56.75105  10.64778 -14.22910   26.66  391.73  -81.81  0.3832    89     34.35    
  56.95105  10.44778 -14.43136   27.88  386.57  -81.41  0.4214    89     14.53    
  56.84866  10.59778 -14.22398   27.09  390.49  -81.71  0.3900    89     25.12    
  57.16771  10.49778 -14.17398   28.11  389.90  -81.56  0.4027    89     20.98    
  57.39605  10.44778 -14.19065   28.73  390.38  -81.44  0.4092    89     20.98    
  57.55105  10.44778 -14.19065   29.05  391.92  -81.36  0.4073    89     20.98    
  57.71771  10.44778 -14.22398   29.38  393.55  -81.20  0.4053    89     20.98    
  57.92605  10.41444 -14.42398   29.88  392.53  -80.99  0.4123    89     20.98    
  57.95105  10.49778 -14.22398   29.65  399.21  -80.80  0.3930    89     19.22    
  58.15105  10.49778 -14.42398   29.97  398.66  -80.58  0.3936    89     26.09    
  58.11676  10.59778 -13.99898   29.50  414.07  -79.12  0.3812    89     10.72    
  58.40105  10.59778 -14.32398   30.02  410.77  -78.76  0.3800    89     8.194    
  58.40105  10.59778 -14.32398   30.02  410.77  -78.76  0.3800    89     6.862    
  58.65938  10.59778 -14.32398   30.54  411.97  -76.57  0.3804    85     14.90    
  58.51771  10.64778 -14.42398   29.92  412.81  -78.62  0.3803    89     12.05    
  58.69509  10.69778 -14.46065   29.92  416.72  -77.49  0.3826    85     10.72    
  58.71771  10.49778 -14.22398   31.26  406.43  -75.66  0.3859    85     36.33    
  58.87271  10.59778 -14.37398   30.90  410.31  -75.76  0.3812    85     34.20    
  58.98176  10.76861 -14.52398   30.00  419.51  -76.26  0.3892    85     14.39    
  59.03438  10.39778 -14.22398   32.31  400.66  -75.05  0.3976    85     23.08    
  59.10605  10.59778 -14.40731   31.32  408.65  -75.38  0.3814    85     28.55    
  59.15105  10.76123 -14.52398   30.40  417.55  -75.81  0.3881    85     14.90    
  59.50105  10.39778 -14.22398   33.22  400.70  -75.10  0.3931    85     47.38    
  59.37605  10.59778 -14.40731   31.87  408.03  -75.33  0.3807    85     36.33    
  59.45938  10.79778 -14.52398   30.92  418.55  -75.84  0.3930    85     14.39    
  59.58438  10.59778 -14.37398   32.34  408.58  -75.45  0.3798    85     28.55    
  59.46771  10.79778 -14.52398   30.94  418.61  -75.85  0.3930    85     14.39    
  59.74366  10.59778 -14.32398   32.75  409.45  -75.59  0.3794    85     29.65    
  59.81950  10.79778 -14.42398   31.93  420.12  -76.31  0.3964    85     9.837    
  59.95616  10.74778 -14.32398   32.60  418.46  -76.31  0.3915    85     9.837    
  56.16771  11.19778 -14.41327   22.27  427.65  -85.28  0.4250    89     31.80    
  56.35105  10.99778 -14.28969   24.02  407.87  -83.19  0.3782    89     23.10    
  56.25105  11.19778 -14.22398   22.60  424.97  -85.08  0.4219    89     22.69    
  56.40105  10.99778 -14.21386   24.16  407.34  -83.17  0.3779    89     23.10    
  59.55105  10.99778 -14.60731   30.03  431.69  -76.69  0.4393    85     15.33    
  59.78438  10.94778 -14.52398   31.03  429.10  -76.95  0.4279    85    -2.876    
  59.96355  10.89778 -14.42398   31.84  427.53  -77.12  0.4192    85    -2.876    
  59.92605  11.19778 -14.60731   30.36  443.79  -78.89  0.5004    85     12.14    
  60.15105  10.78194 -14.22398   33.00  422.57  -76.78  0.4017    85     12.07    
  60.15105  10.99778 -14.37398   31.99  434.99  -78.27  0.4504    85     18.85    
  60.13855  11.19778 -14.52398   31.18  443.21  -79.50  0.4922    85     13.47    
  60.36509  11.19778 -14.37398   32.04  442.86  -79.87  0.4908    85     13.30    
  55.60105  11.59778 -14.32398   20.93  434.46  -87.95  0.4662    92     52.37    
  55.52271  11.59778 -14.42398   20.73  434.41  -88.10  0.4691    92     52.37    
  55.70105  11.59778 -14.22398   21.04  438.13  -88.21  0.4735    92     45.22    
  55.95105  11.44778 -14.45731   20.18  460.49  -90.24  0.5445    89     31.71    
  55.95105  11.59778 -14.07398   20.76  455.51  -89.97  0.5286    92     21.57    
  56.05105  11.34778 -14.45231   20.94  448.33  -88.06  0.4941    89     36.59    
  56.15105  11.39778 -14.16660   21.22  447.66  -88.27  0.5035    89     36.59    
  60.35105  11.39778 -14.57398   31.68  438.28  -78.78  0.4668    86     20.66    
  60.58438  11.24778 -14.22398   32.70  443.17  -79.82  0.4956    86     13.30    
  60.56450  11.39778 -14.42398   32.55  435.81  -78.55  0.4557    86     18.85    
  60.75105  11.39778 -14.22398   33.21  436.78  -78.44  0.4642    86     20.19    
  60.73759  11.59778 -14.52398   33.34  420.88  -76.65  0.3976    86     9.780    
  60.95105  11.59778 -14.25886   34.12  423.20  -76.59  0.4074    86     12.07    
  54.90105  11.79778 -14.35731   22.71  401.00  -84.36  0.3730    92     23.15    
  54.75105  11.89778 -14.27898   23.36  394.81  -83.81  0.3742    92     34.15    
  54.95105  11.79778 -14.17398   23.47  395.18  -83.82  0.3710    92     34.15    
  54.75105  11.89778 -14.27398   23.38  394.65  -83.80  0.3743    92     34.15    
  55.15105  11.69778 -14.31565   22.36  406.57  -84.88  0.3813    92     9.749    
  55.15105  11.69778 -14.30731   22.40  406.21  -84.84  0.3805    92     13.92    
  55.29271  11.64778 -14.42398   21.43  419.02  -86.27  0.4157    92     22.34    
  55.38438  11.64778 -14.22398   22.13  413.36  -85.50  0.3972    92     21.54    
  55.55105  11.61444 -14.24898   21.45  426.17  -86.88  0.4354    92     30.42    
  60.95105  11.79778 -14.52398   34.38  409.42  -75.69  0.3799    86     29.65    
  61.13438  11.79778 -14.24898   35.04  413.32  -75.61  0.3840    86     10.34    
  61.15105  12.01361 -14.47398   35.33  402.53  -75.19  0.3875    86     31.78    
  61.25105  11.99778 -14.27398   35.71  406.16  -75.12  0.3824    86     32.79    
  54.45105  12.15516 -14.40315   23.17  395.75  -83.87  0.3815    92     24.97    
  54.35105  12.29778 -14.42398   23.19  395.73  -83.85  0.3846    92     24.97    
  54.45105  12.19778 -14.11565   24.41  387.18  -83.20  0.4042    92     18.53    
  54.35105  12.29778 -14.30731   23.71  391.51  -83.51  0.3915    92     24.93    
  61.25105  12.19778 -14.47398   35.78  398.72  -74.98  0.4024    86     43.79    
  61.35105  12.19956 -14.27398   36.21  401.90  -74.84  0.3921    86     32.79    
  61.33438  12.37278 -14.42398   36.18  396.83  -74.84  0.4150    86     43.28    
  61.45105  12.43111 -14.17398   36.71  400.89  -74.56  0.3996    86     43.79    
  54.20105  12.59778 -14.45731   23.14  396.86  -83.84  0.3871    92     24.97    
  54.20105  12.59778 -14.28231   23.89  390.58  -83.36  0.3985    92     24.87    
  54.15105  12.79778 -14.57398   22.58  403.59  -84.29  0.3870    92     13.92    
  54.15105  12.79778 -14.22398   24.12  389.58  -83.23  0.4024    92     23.16    
  61.35105  12.44778 -14.42398   36.25  395.99  -74.81  0.4213    86     43.28    
  61.35105  12.94778 -14.42398   36.11  392.53  -74.78  0.4528    86     45.79    
  61.45105  12.54778 -14.22398   36.70  398.39  -74.62  0.4111    86     43.79    
  61.45105  12.79778 -14.22398   36.64  396.24  -74.66  0.4251    86     43.28    
  54.13438  12.83611 -14.42398   23.28  396.29  -83.69  0.3876    92     24.93    
  54.15105  12.99778 -14.04065   24.69  386.85  -83.01  0.4151    92    -5.711    
  54.12605  13.32790 -14.42398   23.04  401.19  -83.77  0.3844    92     13.87    
  54.15105  13.19778 -14.04065   24.57  388.34  -83.04  0.4054    92     1.009    
  61.25105  13.24778 -14.42398   35.52  391.71  -74.85  0.4555    86     20.53    
  61.33438  13.00278 -14.42398   36.04  392.29  -74.79  0.4547    86     21.54    
  61.45105  12.97278 -14.14065   36.55  396.83  -74.67  0.4219    86     43.28    
  61.35105  13.19778 -14.24898   35.95  393.83  -74.84  0.4375    86     33.88    
  54.15105  13.47278 -14.41065   22.95  403.15  -83.83  0.3859    92     13.87    
  54.15105  13.39778 -14.19065   23.89  393.98  -83.29  0.3864    92     24.93    
  54.20105  13.63111 -14.42398   22.72  407.40  -84.05  0.3941    92     13.87    
  54.20105  13.59778 -14.25731   23.44  399.62  -83.55  0.3831    92     13.87    
  60.95105  13.59778 -14.49719   34.05  392.00  -74.98  0.4382    86     13.35    
  61.15105  13.39778 -14.43910   35.05  391.56  -74.90  0.4515    86     20.53    
  60.95105  13.74778 -14.22398   33.78  395.16  -75.21  0.4047    86     47.32    
  61.25105  13.39778 -14.24660   35.37  393.53  -74.94  0.4332    86     33.04    
  54.25105  13.74778 -14.39065   22.70  409.12  -84.12  0.4000    92     5.636    
  54.35105  13.89778 -14.18231   23.28  405.89  -83.90  0.3923    92     13.87    
  54.40105  14.03111 -14.42398   22.09  422.38  -85.13  0.4548    92     36.85    
  54.40105  13.99778 -14.25731   22.83  412.82  -84.39  0.4140    92     25.10    
  59.57271  13.99778 -14.47398   25.29  467.40  -83.59  0.5237    86     36.93    
  59.96533  13.99778 -14.44148   28.37  424.33  -77.80  0.3949    86     13.84    
  60.05105  13.99778 -14.42398   28.96  418.15  -77.19  0.3843    86     14.90    
  60.13105  13.98111 -14.44898   29.53  412.67  -76.65  0.3774    86     14.90    
  60.11771  14.09778 -14.17398   28.95  421.18  -77.65  0.3915    86     14.39    
  60.38438  13.94778 -14.42398   31.04  402.32  -75.77  0.3775    86     36.33    
  60.36438  13.99778 -14.32398   30.77  404.82  -76.01  0.3729    86     36.33    
  60.53343  13.89778 -14.42398   31.88  398.35  -75.46  0.3870    86     47.38    
  60.55105  13.98111 -14.22398   31.66  401.47  -75.74  0.3745    86     36.33    
  60.77605  13.78111 -14.42398   33.11  394.36  -75.17  0.4097    86     23.08    
  60.75105  13.89778 -14.19660   32.69  398.08  -75.46  0.3847    86     47.38    
  54.55105  14.19778 -14.26898   22.43  423.84  -85.48  0.4639    92     32.68    
  54.56771  14.19778 -14.19898   22.70  421.17  -85.27  0.4488    92     36.85    
  54.75105  14.49778 -14.44898   21.58  442.69  -88.25  0.5793    92     12.69    
  54.75105  14.39778 -14.17969   22.50  431.85  -86.98  0.5015    92     31.37    
  58.98438  14.40349 -14.57398   23.66  456.58  -86.72  0.5320    87     21.66    
  59.30105  14.19778 -14.42398   23.92  473.77  -87.57  0.5914    87     44.23    
  59.30105  14.43111 -14.22398   25.29  444.26  -84.28  0.4878    87     39.98    
  59.35105  14.14778 -14.42398   23.98  477.83  -87.49  0.5983    87     35.08    
  59.45105  14.24778 -14.22398   24.86  466.03  -86.07  0.5582    87     23.90    
  59.55105  14.14778 -14.25731   25.05  469.82  -85.26  0.5579    86     23.90    
  59.69271  14.09778 -14.27398   26.00  457.82  -82.55  0.5021    86     3.411    
  59.90105  14.09778 -14.22398   27.50  437.07  -79.54  0.4334    86     28.82    
  54.85105  14.59778 -14.35231   22.04  439.17  -88.18  0.5499    91     24.39    
  54.95105  14.59778 -14.15219   22.65  435.61  -88.15  0.5186    91     32.70    
  54.96771  14.79778 -14.40731   22.42  430.84  -86.78  0.4977    91     31.37    
  55.05105  14.79778 -14.24719   22.88  428.93  -86.83  0.4811    91     29.04    
  58.40938  14.79778 -14.57398   24.17  435.75  -82.99  0.4333    87     36.54    
  58.55105  14.79778 -14.52398   24.75  428.11  -82.24  0.4157    87     21.44    
  58.78259  14.59778 -14.57398   24.07  441.99  -84.39  0.4689    87     19.42    
  58.75283  14.79778 -14.42398   25.60  419.22  -81.39  0.3964    87     9.130    
  58.95105  14.63706 -14.42398   25.16  429.25  -82.68  0.4300    87     34.09    
  59.05105  14.76349 -14.22398   26.63  413.71  -80.87  0.3860    87     18.47    
  59.15105  14.64778 -14.22398   26.19  422.27  -81.79  0.4101    87     28.69    
  55.15105  14.99778 -14.31981   23.45  416.13  -85.10  0.4206    91     22.65    
  55.25105  15.04778 -14.22219   23.91  412.10  -84.77  0.4036    91     25.60    
  55.25105  15.19778 -14.41981   24.04  404.10  -84.02  0.3860    91     13.87    
  55.55105  15.34778 -14.20315   25.20  395.55  -83.51  0.3823    91     24.93    
  57.35105  15.29778 -14.37398   26.42  402.55  -82.66  0.3851    91     9.783    
  57.57605  15.14778 -14.37065   25.77  417.61  -82.25  0.3852    91     16.02    
  57.45105  15.19778 -14.17398   26.55  411.98  -81.34  0.3812    91     12.16    
  57.52605  15.18111 -14.22398   26.37  413.92  -81.33  0.3819    87     15.62    
  57.75105  14.99778 -14.57398   24.24  435.29  -83.91  0.4151    91     22.89    
  57.72605  15.14778 -14.25731   26.29  415.08  -80.67  0.3838    87     18.86    
  58.13950  14.99778 -14.44065   25.33  421.58  -81.15  0.3939    87     27.41    
  57.90605  15.18111 -14.22398   26.79  408.34  -79.84  0.3836    87     23.30    
  58.26771  14.99778 -14.42398   25.65  416.92  -80.77  0.3877    87     18.86    
  58.19450  15.18111 -14.22898   27.19  402.64  -79.48  0.3835    87     23.30    
  58.32605  15.14778 -14.25731   27.12  402.63  -79.54  0.3805    87     23.30    
  58.58676  15.09778 -14.22398   27.44  400.49  -79.49  0.3762    87     23.30    
  58.77783  14.99778 -14.22398   27.31  402.79  -79.76  0.3715    87     23.30    
  55.45105  15.39778 -14.40410   24.92  394.30  -83.42  0.3841    91     24.93    
  55.77188  15.49778 -14.22398   25.89  389.42  -83.16  0.4012    91     23.16    
  55.75105  15.59778 -14.40577   25.84  387.04  -83.06  0.4147    91    -5.711    
  55.95938  15.58111 -14.22398   26.31  386.74  -83.02  0.4185    91     18.53    
  56.00105  15.69778 -14.42398   26.37  384.14  -82.92  0.4414    91    -5.711    
  56.03438  15.59778 -14.22398   26.47  386.07  -82.98  0.4241    91     18.53    
  56.67105  15.59778 -14.22398   27.17  385.91  -82.79  0.4331    91     18.62    
  56.75105  15.54778 -14.19065   27.20  387.38  -82.76  0.4239    91     25.34    
  56.75105  15.69778 -14.47398   27.10  383.52  -82.80  0.4537    91     12.19    
  56.97605  15.58111 -14.42398   27.08  386.81  -82.79  0.4287    91     18.62    
  56.92283  15.49778 -14.22398   27.17  389.61  -82.71  0.4141    91     23.25    
  57.18438  15.34778 -14.22398   26.88  398.54  -82.47  0.3898    91     13.96    
  57.25105  15.39778 -14.42160   26.67  395.36  -82.79  0.3956    91     25.01    
  56.09271  15.69778 -14.37398   26.54  383.96  -82.90  0.4442    91    -6.217    
  56.35676  15.74778 -14.44481   26.88  382.61  -82.83  0.4618    91    -12.05    
  56.37843  15.59778 -14.16648   26.96  385.58  -82.87  0.4315    91     18.62    
  56.58438  15.69778 -14.37398   27.10  383.50  -82.81  0.4536    91     12.19    
  58.55105  10.29778 -13.82398   32.09  398.74  -75.16  0.4115    85     47.32    
  58.74926  10.19778 -13.82398   32.94  395.08  -74.91  0.4322    85     13.35    
  58.75105  10.39778 -14.12398   31.87  401.81  -75.25  0.3974    85     36.27    
  58.88438  10.19778 -13.92398   33.10  395.04  -74.88  0.4317    85     13.35    
  58.95105  10.24778 -14.02398   32.96  396.21  -74.90  0.4224    85     22.58    
  59.12605  10.21444 -14.02398   33.44  395.20  -74.87  0.4276    85     13.35    
  59.10105  10.09778 -13.82398   34.03  392.68  -74.81  0.4517    85     7.432    
  59.42700  10.21444 -14.02398   34.04  395.52  -74.91  0.4225    85     18.02    
  59.45938  10.09778 -13.82398   34.78  393.22  -74.84  0.4441    85     2.880    
  59.60938  10.24778 -14.02398   34.26  396.89  -74.98  0.4119    85     18.53    
  59.46771  10.09778 -13.82398   34.79  393.26  -74.84  0.4437    85     2.880    
  59.80283  10.19778 -13.82398   35.17  396.47  -74.97  0.4150    85     42.77    
  59.73676  10.29778 -14.02398   34.37  398.61  -75.07  0.4018    85     42.77    
  59.95105  10.29778 -13.87398   35.01  399.92  -75.12  0.3959    85     42.83    
  56.91593  10.69778 -14.02398   26.70  395.60  -82.07  0.3758    89     34.35    
  57.15105  10.61444 -13.99898   27.48  395.22  -81.91  0.3828    89     34.35    
  57.08938  10.79778 -13.82398   26.33  405.63  -82.76  0.3768    89     23.18    
  57.30938  10.59778 -13.97398   27.82  396.96  -81.88  0.3843    89     34.35    
  57.47938  10.79778 -13.72398   26.73  419.75  -83.01  0.3937    89     27.92    
  57.55105  10.59778 -13.94577   28.24  401.93  -81.74  0.3839    89     19.10    
  57.60105  10.69778 -13.82398   27.67  412.48  -82.10  0.3843    89     12.16    
  57.81771  10.59778 -13.97398   28.80  407.61  -81.09  0.3833    89     19.10    
  57.75105  10.69778 -13.82398   27.97  417.32  -81.59  0.3868    89     11.94    
  58.05105  10.59778 -14.01565   29.35  412.29  -79.81  0.3816    89     12.52    
  57.95105  10.69778 -13.74065   28.37  425.67  -79.74  0.3909    85     13.92    
  58.05105  10.59778 -14.01565   29.35  412.29  -79.81  0.3816    89     12.52    
  58.12605  10.59778 -13.95731   29.52  415.24  -78.75  0.3812    89     10.72    
  58.40105  10.49778 -14.02160   30.71  408.89  -76.44  0.3840    85     11.04    
  58.35105  10.44778 -13.84065   30.95  406.24  -75.93  0.3892    85     36.33    
  58.55283  10.41444 -14.02398   31.44  403.76  -75.57  0.3935    85     36.33    
  59.95283  10.41444 -14.02398   34.38  403.40  -75.32  0.3849    85     31.78    
  60.15105  10.41444 -13.82398   35.06  405.19  -75.35  0.3823    85     31.78    
  60.13759  10.59778 -14.07398   33.92  412.65  -75.91  0.3813    85     10.34    
  60.35105  10.77778 -14.00910   33.71  424.55  -76.89  0.4109    85     6.156    
  60.45105  10.74778 -13.83886   34.19  424.91  -76.65  0.4131    85     1.981    
  56.40105  11.17873 -14.02398   23.10  422.02  -84.80  0.4181    89     22.69    
  56.55105  10.97278 -14.02910   24.59  406.86  -83.13  0.3770    89     23.10    
  56.73116  10.99778 -13.84065   24.69  412.45  -83.62  0.3881    89     5.776    
  56.75105  11.19778 -13.67398   23.43  434.44  -85.97  0.4559    89     53.84    
  56.92426  10.99778 -13.72398   24.86  418.53  -84.09  0.4009    89     26.39    
  60.50105  10.99778 -14.04815   33.12  439.15  -78.83  0.4748    85     20.49    
  60.55105  10.89778 -13.85219   33.72  435.54  -77.73  0.4591    85     20.19    
  60.65105  11.19778 -14.07398   32.97  445.60  -79.92  0.5124    86     13.60    
  60.75105  11.19778 -13.89481   33.20  449.76  -79.62  0.5395    85     39.48    
  56.15105  11.49778 -14.04219   20.89  457.55  -89.80  0.5428    89     31.66    
  56.25105  11.39599 -14.02398   21.53  446.00  -88.00  0.5031    89     36.12    
  56.25105  11.59778 -13.82398   20.83  469.34  -90.80  0.5845    89     17.91    
  56.45105  11.34778 -13.82398   22.21  442.35  -87.27  0.4930    89     37.99    
  60.85105  11.39778 -14.05469   33.46  440.56  -78.42  0.4873    86     20.49    
  60.93438  11.39778 -13.86898   33.56  447.77  -78.15  0.5239    86     33.22    
  61.05105  11.59778 -14.03731   34.34  429.78  -76.52  0.4330    86     7.935    
  61.10105  11.56444 -13.79898   34.18  444.15  -76.20  0.4907    86     32.92    
  54.91771  11.84778 -14.02398   24.17  390.62  -83.44  0.3788    92     34.15    
  54.75105  11.99778 -13.89386   24.95  385.88  -83.10  0.4040    92     18.53    
  54.95105  11.89778 -13.83136   24.86  387.77  -83.20  0.3917    92     25.31    
  55.05105  11.79778 -13.99065   24.06  392.64  -83.58  0.3741    92     34.15    
  55.17605  11.81444 -13.82398   24.46  392.51  -83.52  0.3770    92     34.15    
  55.35105  11.69778 -14.02398   23.14  403.93  -84.49  0.3760    92     23.10    
  55.22105  11.79778 -13.82398   24.34  393.92  -83.61  0.3750    92     34.15    
  55.55105  11.69778 -13.94065   22.83  412.90  -85.23  0.3919    92     22.82    
  55.50105  11.79778 -13.72398   23.96  403.70  -84.25  0.3775    92     23.10    
  55.78438  11.64778 -14.02398   21.53  437.18  -87.78  0.4618    92     52.44    
  55.72605  11.79778 -13.69577   23.20  419.89  -85.45  0.4023    92     28.60    
  55.97605  11.61444 -14.02398   20.82  456.64  -90.01  0.5311    92     21.57    
  55.88938  11.79778 -13.70553   22.36  438.00  -87.04  0.4487    92     52.44    
  56.15438  11.69778 -13.77398   20.92  471.12  -90.67  0.5720    92     22.44    
  61.15105  11.69778 -13.99565   34.82  426.38  -75.80  0.4168    86     1.981    
  61.25105  11.74778 -13.79065   35.04  435.96  -74.62  0.4396    86    0.8127    
  61.33438  11.99778 -14.04898   35.98  412.98  -74.76  0.3827    86     28.47    
  61.35105  11.89778 -13.79898   35.73  429.39  -73.75  0.4094    86    -3.558    
  54.55105  12.09778 -14.09398   24.42  387.41  -83.22  0.3994    92     25.25    
  54.35105  12.39778 -13.97398   24.99  384.39  -82.98  0.4284    92    -5.711    
  54.45105  12.34778 -13.80577   25.50  382.74  -82.87  0.4434    92    -5.711    
  54.75105  12.04778 -13.79065   25.32  384.54  -82.99  0.4161    92     18.53    
  61.45105  12.24778 -14.02398   36.65  408.56  -74.23  0.3832    86     30.66    
  61.50105  12.21111 -13.82398   36.79  419.23  -72.83  0.3826    86     18.56    
  61.50105  12.42278 -13.99065   36.93  407.08  -74.01  0.3866    86     26.12    
  61.53438  12.37778 -13.84898   37.04  414.61  -73.00  0.3810    86     17.23    
  54.25105  12.59778 -14.00398   24.93  384.82  -82.97  0.4285    92    -5.711    
  54.35105  12.49778 -13.84386   25.44  382.89  -82.87  0.4454    92    -6.217    
  54.20105  12.77278 -13.99065   24.95  385.03  -82.95  0.4282    92    -5.711    
  54.25105  12.79778 -13.82398   25.46  383.19  -82.84  0.4462    92    -6.217    
  61.50105  12.57278 -14.05731   36.94  402.64  -74.29  0.3972    86     32.79    
  61.55105  12.41444 -13.82398   37.12  415.38  -72.72  0.3807    86     17.23    
  61.50105  12.79778 -14.05731   36.85  400.38  -74.42  0.4066    86     43.79    
  61.55105  12.79778 -13.82398   37.03  409.86  -73.48  0.3864    86     19.42    
  54.16771  12.99778 -13.97898   24.89  385.88  -82.95  0.4216    92    -5.711    
  54.25105  12.91944 -13.77398   25.57  383.20  -82.82  0.4470    92    -6.217    
  54.16771  13.19778 -13.97898   24.78  387.32  -82.99  0.4110    92    -5.711    
  54.25105  13.25611 -13.77398   25.38  385.33  -82.88  0.4256    92    -5.711    
  61.45105  13.08111 -14.02398   36.44  399.11  -74.67  0.4105    86     43.79    
  61.50105  13.03111 -13.82398   36.60  407.16  -74.18  0.3903    86     33.19    
  61.35105  13.29778 -14.10231   35.83  396.16  -74.90  0.4196    86     43.28    
  61.45105  13.19778 -13.71565   36.06  411.17  -74.46  0.3849    86     30.66    
  54.20105  13.42278 -13.99065   24.56  389.96  -83.07  0.3966    92     1.737    
  54.25105  13.39778 -13.82398   25.09  387.32  -82.96  0.4103    92    -5.711    
  54.25105  13.59778 -13.99636   24.35  392.91  -83.20  0.3869    92     24.93    
  54.35105  13.69778 -13.85219   24.70  392.65  -83.19  0.3872    92     24.93    
  61.15105  13.59778 -14.09565   34.70  396.16  -75.16  0.4072    86     42.77    
  61.30105  13.39778 -14.08231   35.52  396.35  -74.99  0.4152    86     42.77    
  61.33438  13.39778 -13.86898   35.49  402.43  -75.09  0.3937    86     31.78    
  61.15105  13.64778 -13.88231   34.39  401.84  -75.46  0.3862    86     31.78    
  54.35105  13.79778 -13.97398   24.17  397.20  -83.41  0.3813    92     34.15    
  54.45105  13.84778 -13.80815   24.60  396.05  -83.38  0.3815    92     34.15    
  54.55105  14.09778 -14.00827   23.55  409.99  -84.32  0.4012    92     5.636    
  54.56771  13.99778 -13.79898   24.38  401.52  -83.74  0.3816    92     13.87    
  60.65105  13.99778 -14.00731   31.86  404.60  -75.99  0.3701    86     36.33    
  60.75105  13.94778 -13.99065   32.39  402.97  -75.84  0.3725    86     36.33    
  60.70105  13.99778 -13.79065   31.73  411.70  -76.56  0.3738    86     17.09    
  60.78438  13.94778 -13.82398   32.27  408.28  -76.24  0.3716    86     19.22    
  60.95105  13.79778 -14.07398   33.59  398.01  -75.40  0.3892    86     47.38    
  61.00105  13.79778 -13.84565   33.48  404.27  -75.78  0.3768    86     31.78    
  54.65105  14.19778 -13.98648   23.43  415.28  -84.87  0.4179    92     28.56    
  54.75105  14.19778 -13.80910   23.95  412.54  -84.72  0.4036    92     25.60    
  54.95105  14.49778 -14.00553   23.00  432.69  -87.74  0.4964    92     31.37    
  54.91771  14.34778 -13.82398   23.62  423.18  -86.11  0.4432    92     34.64    
  55.10105  14.49778 -13.82398   23.46  431.60  -87.79  0.4818    92     32.78    
  59.45105  14.39778 -14.06386   25.74  449.67  -84.48  0.4982    87     39.98    
  59.55105  14.29778 -14.04660   25.57  461.44  -85.30  0.5362    87     36.87    
  59.55105  14.39778 -13.88315   26.20  452.76  -84.51  0.5028    87     19.16    
  59.77105  14.18111 -14.04898   26.38  456.41  -82.84  0.5082    86     19.34    
  59.70105  14.29778 -13.81898   26.20  464.75  -85.05  0.5433    87     36.87    
  59.97605  14.14778 -14.05731   27.78  436.87  -79.67  0.4385    86     28.82    
  60.00105  14.19778 -13.82398   27.60  446.87  -81.15  0.4804    86     42.19    
  60.15105  14.14778 -13.96565   28.80  427.37  -78.43  0.4113    86     1.560    
  60.08938  14.18111 -13.82398   28.15  439.50  -80.03  0.4545    86     25.22    
  60.35105  14.09778 -14.02398   30.16  413.81  -76.89  0.3772    86     14.90    
  60.43438  14.09778 -13.84898   30.33  417.46  -77.23  0.3851    86     10.72    
  55.05105  14.59778 -14.00553   23.07  433.98  -88.16  0.5014    91     32.70    
  55.35105  14.59778 -13.72398   23.70  433.06  -88.16  0.4875    91     32.78    
  55.35105  14.84778 -13.92398   23.90  423.03  -86.25  0.4399    91     34.73    
  55.52283  14.89778 -13.82398   24.32  418.69  -85.60  0.4208    91     21.44    
  59.15105  14.79778 -14.07910   27.38  409.87  -80.45  0.3776    87     15.00    
  59.33438  14.59778 -14.03648   26.68  426.41  -82.05  0.4191    87     22.77    
  59.45105  14.59778 -13.80136   27.35  428.83  -82.05  0.4204    87     22.77    
  59.30105  14.79778 -13.85219   28.15  410.23  -80.37  0.3773    87     11.04    
  55.55283  14.99778 -13.87398   24.59  412.50  -84.87  0.4000    91     25.69    
  55.64426  14.99778 -13.82398   24.76  411.50  -84.72  0.3981    91     25.69    
  55.71855  15.19778 -13.92398   25.33  400.75  -83.82  0.3799    91     13.87    
  55.95105  15.19778 -13.82398   25.71  399.36  -83.60  0.3803    91     23.18    
  56.85105  15.19778 -13.82398   26.69  404.29  -82.26  0.3814    91     23.18    
  56.95105  15.14778 -13.79065   26.66  409.32  -81.71  0.3811    91     12.16    
  56.95105  15.29778 -13.97398   26.96  399.43  -82.35  0.3863    91     23.18    
  57.10605  15.14778 -13.79065   26.89  411.12  -80.80  0.3806    87     12.16    
  57.20105  15.19778 -13.92398   26.94  409.29  -81.06  0.3801    91     12.16    
  57.28438  15.19778 -13.87398   27.18  409.10  -80.26  0.3805    87     10.94    
  57.55105  15.19778 -14.12398   26.80  411.20  -80.46  0.3817    87     15.00    
  57.72605  15.29778 -13.97398   27.86  400.76  -79.14  0.3929    87     19.22    
  57.84271  15.29778 -14.02398   27.86  399.86  -79.11  0.3942    87     23.30    
  58.15105  15.29778 -14.07398   28.09  396.42  -78.99  0.3977    87     30.21    
  58.40105  15.29778 -14.02398   28.59  393.31  -78.88  0.4019    87     47.32    
  58.54605  15.19778 -14.12398   28.10  396.12  -79.13  0.3857    87     30.27    
  58.76533  15.14778 -14.05731   28.42  395.55  -79.15  0.3814    87     30.27    
  58.75105  15.29778 -13.78410   29.74  390.19  -78.76  0.4118    87     38.10    
  58.91593  14.99778 -14.12398   27.82  400.85  -79.61  0.3703    87     23.30    
  58.95105  15.14778 -13.85731   29.25  393.84  -79.04  0.3860    87     30.27    
  55.88676  15.39778 -14.02398   26.00  392.09  -83.26  0.3910    91     24.93    
  56.09271  15.24778 -13.82398   26.03  396.77  -83.37  0.3821    91     25.01    
  56.27938  15.39778 -13.92398   26.58  391.21  -83.04  0.3964    91     25.12    
  56.32009  15.29028 -13.82398   26.40  395.17  -83.11  0.3858    91     25.01    
  56.35105  15.39778 -13.92398   26.68  391.19  -82.99  0.3973    91     25.07    
  56.56271  15.26444 -13.82398   26.62  397.14  -82.86  0.3852    91     25.01    
  56.42271  15.39778 -13.92398   26.75  391.35  -82.94  0.3977    91     25.07    
  56.80938  15.39778 -14.02398   27.08  393.04  -82.66  0.3987    91     25.07    
  57.28343  15.19778 -13.91981   27.07  409.57  -80.55  0.3803    87     12.16    
  57.55105  15.29778 -13.82398   28.07  400.54  -79.05  0.3931    87     19.22    
  57.74605  15.34778 -13.85731   28.41  396.70  -78.83  0.4042    87     20.98    
  57.90105  15.39778 -13.82398   28.84  393.24  -78.68  0.4178    87     13.85    
  58.15105  15.39778 -13.87398   29.04  391.51  -78.68  0.4218    87     13.85    
  58.40105  15.39778 -13.82398   29.48  389.66  -78.65  0.4273    87     13.85    
  58.55105  15.34778 -13.85731   29.43  390.15  -78.72  0.4173    87     13.85    
  58.35105  10.39778 -13.74160   31.21  403.63  -75.63  0.3946    85     36.33    
  58.55105  10.21444 -13.62398   32.59  395.66  -75.01  0.4264    85     13.35    
  58.55105  10.19778 -13.57398   32.69  395.12  -75.00  0.4291    85     13.35    
  58.35105  10.29778 -13.39065   31.88  398.19  -75.26  0.4067    85     47.32    
  58.78438  10.04778 -13.42398   33.92  391.55  -74.84  0.4595    85     25.08    
  58.75105  10.09778 -13.57969   33.53  392.58  -74.85  0.4513    85     7.432    
  58.94271  10.04778 -13.62398   34.09  391.66  -74.80  0.4628    85     25.08    
  58.95105   9.99778 -13.44898   34.43  390.87  -74.80  0.4703    85     31.85    
  59.12605  10.01444 -13.62398   34.61  391.24  -74.78  0.4685    85     31.85    
  59.11771   9.99778 -13.57398   34.68  391.02  -74.78  0.4711    85     31.85    
  59.35105  10.01444 -13.64898   35.06  391.62  -74.79  0.4637    85     20.53    
  59.32605   9.99778 -13.60731   35.10  391.36  -74.78  0.4671    85     31.85    
  59.57605  10.04778 -13.65731   35.43  392.76  -74.82  0.4495    85     2.710    
  59.53438   9.99778 -13.52398   35.69  391.99  -74.79  0.4594    85     20.53    
  59.72283  10.09778 -13.67398   35.58  394.16  -74.86  0.4347    85     33.04    
  59.78438  10.04778 -13.42398   36.26  394.09  -74.79  0.4377    85     33.88    
  59.95105  10.19778 -13.67398   35.70  397.53  -74.96  0.4089    85     43.79    
  60.05105  10.19778 -13.48231   36.25  398.83  -74.87  0.4039    85     43.79    
  60.25105  10.39778 -13.62398   35.63  406.25  -75.21  0.3822    85     32.79    
  60.15105  10.24778 -13.42398   36.35  401.61  -74.85  0.3936    85     43.84    
  57.85105  10.79778 -13.62398   27.33  437.12  -81.03  0.4130    89     17.50    
  58.10105  10.59778 -13.69065   29.45  417.62  -77.42  0.3831    85     14.90    
  58.15105  10.49778 -13.42398   30.29  408.59  -76.10  0.3839    85     28.15    
  57.95105  10.74778 -13.32898   28.06  430.63  -78.41  0.4022    85     34.83    
  60.35105  10.49778 -13.62398   35.39  411.57  -75.41  0.3822    85     29.65    
  60.50105  10.59778 -13.42898   35.45  421.80  -75.19  0.3990    85     5.606    
  60.55105  10.79778 -13.71053   34.27  430.66  -76.75  0.4359    85     7.935    
  60.65105  10.79778 -13.42398   34.64  439.20  -75.61  0.4605    85    0.6423    
  56.95105  11.09778 -13.62398   24.17  432.17  -85.45  0.4397    89     53.84    
  57.15105  10.99778 -13.62398   24.94  429.32  -84.81  0.4244    89     31.89    
  57.12938  11.14778 -13.49065   23.81  451.24  -87.14  0.4978    89     15.56    
  57.29271  10.94778 -13.62398   25.38  430.27  -84.53  0.4218    89     42.51    
  57.30605  11.19778 -13.32398   23.49  471.95  -88.62  0.5732    89     43.46    
  57.50105  10.89778 -13.62398   25.92  435.01  -84.05  0.4247    89     53.84    
  57.54271  11.09778 -13.37398   24.13  476.00  -87.29  0.5596    89     44.23    
  57.71771  10.84778 -13.62398   26.63  439.52  -82.70  0.4238    89     48.44    
  57.75105  10.99778 -13.30731   25.35  467.99  -83.80  0.5121    85     35.67    
  60.70105  10.99778 -13.65731   33.67  447.40  -77.84  0.5203    85     33.22    
  60.75105  10.99778 -13.52398   33.76  453.17  -77.00  0.5393    85     18.36    
  60.85105  11.19778 -13.62398   33.28  461.03  -78.18  0.5933    85     10.53    
  60.90105  11.16444 -13.42398   33.36  472.95  -75.90  0.6253    85     42.76    
  56.45105  11.59778 -13.60648   21.29  474.12  -90.20  0.5958    89     38.92    
  56.75105  11.39778 -13.47398   22.52  460.82  -88.51  0.5454    89     31.74    
  56.75105  11.44778 -13.39065   22.60  462.13  -88.07  0.5462    88     23.82    
  56.55105  11.59778 -13.42398   22.12  468.06  -88.19  0.5569    88     22.47    
  56.95105  11.29778 -13.42398   23.03  459.39  -88.26  0.5377    89     31.74    
  57.15105  11.21444 -13.39898   23.41  462.58  -88.27  0.5425    89     35.43    
  60.95105  11.29778 -13.54898   33.25  468.95  -76.91  0.6206    86     21.82    
  61.10105  11.39778 -13.42398   33.57  479.26  -73.56  0.6330    86     32.95    
  61.15105  11.59778 -13.72398   34.29  447.90  -75.41  0.4986    86     33.22    
  61.15105  11.44778 -13.44219   33.83  476.34  -73.03  0.6101    86     34.06    
  61.45105  11.59778 -13.42398   35.86  456.77  -68.45  0.4911    82    -29.75    
  55.15105  11.99778 -13.52398   25.68  387.89  -83.09  0.4019    92     25.25    
  55.38438  11.89778 -13.57398   24.95  395.51  -83.55  0.3806    92     34.15    
  55.55105  11.84778 -13.62398   24.22  404.62  -84.19  0.3792    92     13.87    
  55.50105  11.99778 -13.42398   25.27  398.64  -83.52  0.3828    92     13.87    
  55.86033  11.84778 -13.61148   22.96  431.90  -86.15  0.4265    92     34.13    
  55.50605  11.99778 -13.42398   25.25  398.88  -83.53  0.3826    92     13.87    
  55.87033  11.84778 -13.61148   22.90  433.11  -86.24  0.4295    92     53.75    
  55.78105  11.99778 -13.40077   24.38  418.13  -84.39  0.3930    92     26.96    
  56.12605  11.81444 -13.62398   21.53  467.68  -89.21  0.5369    92     34.23    
  56.15105  11.89778 -13.47398   22.23  464.02  -87.54  0.5077    92     29.64    
  56.35105  11.69778 -13.59303   21.16  479.90  -90.31  0.5987    29     35.18    
  56.35105  11.79778 -13.30315   22.99  456.10  -85.32  0.4864    88     17.06    
  61.35105  11.79778 -13.63803   35.41  444.53  -72.30  0.4514    86    -6.424    
  61.53438  11.79778 -13.52398   36.57  443.15  -68.37  0.4296    82     18.58    
  61.53438  11.99778 -13.62398   36.73  434.78  -69.76  0.4038    82     8.763    
  61.55105  11.97611 -13.60731   36.81  435.41  -69.28  0.4044    82     11.60    
  61.75105  11.88111 -13.52398   38.11  428.80  -66.41  0.3897    82     14.94    
  61.75105  12.05611 -13.57398   38.16  425.72  -66.80  0.3841    82     20.36    
  62.03438  11.69778 -13.42398   39.87  420.47  -65.44  0.3811    82     13.20    
  61.95105  11.94778 -13.52398   39.35  418.82  -65.55  0.3821    82     13.20    
  62.22938  11.79778 -13.42398   40.95  413.18  -65.15  0.3876    82     13.03    
  62.05605  12.03111 -13.52398   39.97  414.26  -65.29  0.3880    82     13.20    
  62.35105  11.93444 -13.42398   41.59  408.88  -64.99  0.4038    82    -1.259    
  54.80105  12.19778 -13.52398   26.16  382.74  -82.83  0.4430    92    -5.711    
  54.55105  12.34778 -13.63969   25.96  381.83  -82.80  0.4560    92    -12.13    
  54.75105  12.34778 -13.42398   26.49  381.87  -82.76  0.4600    92    -12.13    
  54.95105  12.01444 -13.62398   25.63  385.27  -82.99  0.4132    92     18.53    
  54.93855  12.19778 -13.42398   26.36  383.60  -82.83  0.4376    92     18.53    
  55.11509  12.19778 -13.32398   26.45  385.78  -82.86  0.4245    92     18.53    
  55.37605  12.16444 -13.27398   26.20  392.13  -83.02  0.3986    92     24.95    
  61.55105  12.23111 -13.72398   37.03  424.29  -71.30  0.3848    86     17.04    
  61.72271  12.36444 -13.62398   38.03  422.71  -68.09  0.3809    82     15.71    
  61.72605  12.19778 -13.60731   38.03  424.65  -67.50  0.3824    82     19.88    
  61.75105  12.42278 -13.60731   38.21  421.52  -67.73  0.3813    82     19.88    
  61.89271  12.19778 -13.57398   39.03  418.17  -65.99  0.3837    82     37.44    
  61.91771  12.39778 -13.57398   39.15  415.93  -66.05  0.3879    82     37.44    
  62.15105  12.14778 -13.52398   40.45  410.63  -65.12  0.3996    82    -4.463    
  62.15105  12.44778 -13.52398   40.37  408.89  -65.17  0.4108    82    -2.273    
  62.45105  12.11444 -13.42398   42.02  405.69  -64.89  0.4253    82     17.97    
  62.45105  12.48111 -13.42398   41.85  403.68  -64.85  0.4457    82     12.06    
  54.45105  12.59778 -13.57398   26.18  381.31  -82.75  0.4703    92   -0.8100    
  54.36771  12.79778 -13.59898   26.09  381.70  -82.75  0.4672    92    -12.13    
  54.55105  12.66444 -13.42398   26.58  381.11  -82.71  0.4773    92   -0.8100    
  54.75105  12.59778 -13.27398   26.91  381.63  -82.70  0.4722    92   -0.8100    
  61.70105  12.56444 -13.62398   37.86  421.57  -68.98  0.3804    82     19.88    
  61.78438  12.62278 -13.57398   38.31  419.82  -67.59  0.3826    82     19.88    
  61.65105  12.71444 -13.62398   37.51  421.25  -70.27  0.3804    86     15.71    
  61.77105  12.79778 -13.52398   38.09  420.71  -67.83  0.3826    82     19.88    
  61.95938  12.64778 -13.52398   39.29  413.84  -65.94  0.3943    82     13.20    
  62.00105  12.89778 -13.42398   39.31  412.72  -65.78  0.3978    82     12.97    
  62.04271  12.59778 -13.52398   39.74  411.33  -65.53  0.4018    82    -4.463    
  62.20105  12.79778 -13.42398   40.45  407.15  -65.15  0.4208    82     5.907    
  62.35105  12.65278 -13.42398   41.30  404.56  -64.93  0.4386    82     12.06    
  54.35105  12.80944 -13.62398   26.03  381.84  -82.76  0.4650    92    -12.13    
  54.35105  13.38111 -13.62398   25.68  385.44  -82.87  0.4256    92    -5.711    
  54.55105  13.08111 -13.32398   26.62  382.34  -82.73  0.4635    92    -12.13    
  54.55105  13.08944 -13.32398   26.62  382.39  -82.73  0.4628    92    -12.13    
  61.53438  13.02278 -13.64398   36.59  417.65  -73.12  0.3820    86     18.56    
  61.55105  13.09778 -13.47398   36.35  428.36  -71.83  0.3852    86     19.34    
  61.45105  13.19778 -13.67398   36.01  413.64  -74.38  0.3836    86     24.30    
  61.45105  13.24778 -13.42398   35.42  432.82  -73.60  0.3933    86    -2.491    
  54.36771  13.44278 -13.62398   25.62  386.17  -82.90  0.4195    92    -5.711    
  54.55105  13.52540 -13.42398   26.03  386.68  -82.92  0.4176    92    -5.711    
  54.45105  13.64778 -13.62398   25.40  389.42  -83.05  0.3995    92     23.16    
  54.70105  13.59778 -13.32398   26.17  388.23  -82.97  0.4081    92     25.25    
  61.33438  13.42099 -13.66065   35.11  412.66  -75.28  0.3825    86     23.28    
  61.33438  13.39778 -13.39481   34.44  435.52  -75.45  0.4032    86    -1.285    
  61.15105  13.64778 -13.59065   33.79  416.68  -76.25  0.3821    86     6.169    
  61.15105  13.59778 -13.19565   32.38  461.51  -78.58  0.4797    86    -3.016    
  54.55105  13.81290 -13.62398   25.18  393.42  -83.25  0.3858    92     24.93    
  54.75105  13.84099 -13.42398   25.56  394.21  -83.31  0.3846    92     24.93    
  54.80105  13.99778 -13.52398   25.06  400.47  -83.72  0.3798    92     23.10    
  54.92866  13.99778 -13.42398   25.22  401.51  -83.78  0.3801    92     13.87    
  60.70105  13.99778 -13.62398   31.35  421.34  -77.38  0.3911    86     11.55    
  60.78438  13.94778 -13.57898   31.69  422.40  -77.39  0.3923    86     7.956    
  60.67605  13.99778 -13.39386   30.58  442.04  -79.29  0.4496    86     40.29    
  60.75283  13.94778 -13.32898   30.77  446.88  -79.59  0.4620    86     33.09    
  61.00105  13.79778 -13.61898   32.99  415.87  -76.57  0.3801    86     6.169    
  60.95105  13.79778 -13.27398   31.58  450.54  -79.33  0.4632    86     13.93    
  54.91950  14.19778 -13.62398   24.38  412.26  -84.76  0.3997    92     25.60    
  55.10105  13.99778 -13.32398   25.29  404.18  -83.92  0.3828    92     13.96    
  55.15105  14.34778 -13.62398   24.00  424.67  -86.44  0.4467    92     33.30    
  55.25105  14.19778 -13.42398   24.54  417.87  -85.28  0.4190    92     22.92    
  55.23259  14.39778 -13.62398   23.89  428.51  -87.12  0.4651    92     30.45    
  55.60105  14.19778 -13.32398   24.12  429.94  -86.22  0.4766    92     34.21    
  55.55605  14.39778 -13.47398   23.85  434.81  -87.82  0.5013    92     32.78    
  55.82938  14.24778 -13.32398   23.57  442.19  -87.12  0.5419    92     44.17    
  55.75105  14.42278 -13.44065   23.67  439.54  -87.99  0.5306    92     18.68    
  55.76771  14.39778 -13.42398   23.64  440.20  -87.93  0.5349    92     38.30    
  59.65105  14.39778 -13.63731   26.66  460.80  -84.76  0.5216    87     36.93    
  59.75105  14.29778 -13.70731   26.39  467.94  -85.15  0.5552    87     23.90    
  59.70105  14.39778 -13.45731   26.96  468.95  -84.76  0.5395    87     35.60    
  59.75105  14.34778 -13.48231   26.72  474.52  -85.28  0.5664    87     45.66    
  60.10105  14.19778 -13.62398   27.89  452.37  -81.62  0.5053    86     15.08    
  60.15938  14.19778 -13.42398   27.96  465.10  -82.59  0.5483    86     32.85    
  60.17605  14.18111 -13.62398   28.33  446.72  -80.76  0.4836    86     38.11    
  60.15105  14.19778 -13.42398   27.90  465.59  -82.68  0.5510    86     21.24    
  60.31771  14.14778 -13.62398   29.16  437.51  -79.43  0.4474    86     24.74    
  60.31771  14.14778 -13.44898   28.81  452.47  -80.97  0.5005    86     15.08    
  55.53021  14.59778 -13.62398   23.84  433.44  -87.98  0.4914    91     32.78    
  55.82105  14.59778 -13.52398   23.87  434.51  -87.18  0.5023    91     32.78    
  55.74188  14.83111 -13.67398   24.45  420.80  -85.61  0.4321    91     36.93    
  55.91771  14.64778 -13.52398   24.01  432.12  -86.44  0.4883    91     32.78    
  55.82938  14.79778 -13.62398   24.42  422.42  -85.62  0.4401    91     34.09    
  56.10105  14.49778 -13.42398   23.47  444.77  -86.50  0.5497    91     44.17    
  56.15105  14.63111 -13.47398   23.93  435.75  -85.53  0.4982    91     34.33    
  56.15105  14.74778 -13.52398   24.40  426.55  -84.90  0.4540    91     34.09    
  56.40105  14.39778 -13.32398   22.97  464.25  -84.41  0.6081    91     25.23    
  56.32605  14.59778 -13.44065   23.77  442.58  -84.73  0.5162    91     39.80    
  56.40105  14.79778 -13.52398   24.72  426.02  -83.75  0.4381    91     34.09    
  56.45105  14.59778 -13.42398   23.79  446.30  -83.87  0.5187    91     40.28    
  56.46771  14.79778 -13.52398   24.76  427.19  -83.46  0.4385    91     34.09    
  56.73855  14.78111 -13.42398   25.14  433.72  -81.36  0.4413    87     36.42    
  56.75105  14.84778 -13.49065   25.39  428.72  -81.54  0.4232    91     22.77    
  56.95105  14.94778 -13.36565   26.61  417.59  -79.68  0.3932    87     14.69    
  59.35105  14.79778 -13.72398   28.54  410.90  -80.35  0.3785    87     10.92    
  59.50105  14.59778 -13.67731   27.65  431.70  -82.11  0.4241    87     36.42    
  59.55105  14.59778 -13.45731   28.16  437.05  -82.06  0.4317    87     24.74    
  59.35105  14.89778 -13.45731   29.73  406.32  -79.71  0.3769    87     19.22    
  55.95105  15.04778 -13.72398   25.31  406.67  -84.04  0.3878    91     13.96    
  56.12605  15.03111 -13.67398   25.45  407.16  -83.82  0.3888    91     13.96    
  56.40200  15.01028 -13.64065   25.63  409.66  -83.34  0.3910    91     5.776    
  56.56355  15.00516 -13.64065   25.76  412.21  -82.91  0.3920    91     1.602    
  56.70605  15.01028 -13.64065   25.92  414.88  -82.35  0.3918    91     6.398    
  56.81771  14.99778 -13.62398   26.04  417.91  -81.68  0.3933    91     6.794    
  57.10105  15.09778 -13.48231   27.33  409.39  -79.36  0.3816    87     15.12    
  57.15105  15.14778 -13.71898   27.11  410.48  -80.11  0.3805    87     10.94    
  57.25105  15.19778 -13.62398   27.71  405.27  -79.26  0.3830    87     23.30    
  57.25105  15.19778 -13.56898   27.84  404.16  -79.10  0.3841    87     23.30    
  58.95105  15.19778 -13.74065   29.77  392.13  -78.90  0.3964    87     47.38    
  59.15105  15.09778 -13.56565   30.09  395.42  -79.07  0.3867    87     30.27    
  59.05105  15.19778 -13.50731   30.50  392.21  -78.84  0.4024    87     47.32    
  59.25105  14.99778 -13.53231   29.90  399.76  -79.35  0.3785    87     19.22    
  57.55105  15.34778 -13.64898   28.65  396.30  -78.71  0.4052    87     20.98    
  57.55105  15.38111 -13.42398   29.24  393.09  -78.54  0.4184    87     13.85    
  57.75105  15.39778 -13.72398   28.90  393.67  -78.64  0.4173    87     13.85    
  57.60105  15.39778 -13.45731   29.30  392.52  -78.53  0.4224    87     13.85    
  57.98021  15.49778 -13.48136   30.04  388.38  -78.46  0.4546    87     4.672    
  57.95105  15.49778 -13.42398   30.15  388.25  -78.45  0.4565    87     4.672    
  58.15105  15.49778 -13.54065   30.16  387.80  -78.48  0.4573    87     4.672    
  58.15105  15.49778 -13.55231   30.12  387.87  -78.48  0.4563    87     4.672    
  58.33438  15.49778 -13.49565   30.49  387.08  -78.48  0.4620    87    -2.048    
  58.40105  15.49778 -13.42398   30.74  386.78  -78.47  0.4656    87    -2.048    
  58.55105  15.39778 -13.72398   29.95  388.63  -78.62  0.4329    87     10.59    
  58.58438  15.44778 -13.44898   30.83  387.14  -78.52  0.4555    87     22.20    
  58.75105  15.34778 -13.65231   30.22  388.94  -78.66  0.4256    87     13.85    
  58.77605  15.38111 -13.40398   30.99  388.05  -78.57  0.4419    87     10.59    
  58.88438   9.99778 -13.12898   34.64  390.86  -74.85  0.4620    85     20.53    
  59.11771   9.94778 -13.22398   35.28  390.49  -74.79  0.4742    85     31.85    
  58.95105   9.99778 -12.94898   34.97  391.29  -74.88  0.4536    85     20.53    
  59.15105   9.99778 -12.81565   35.67  392.37  -74.86  0.4458    85     45.79    
  59.44605   9.94778 -13.22398   36.09  391.46  -74.76  0.4663    85     21.54    
  59.33676   9.94778 -13.01898   36.07  391.68  -74.77  0.4611    85     45.79    
  59.70105   9.99778 -13.19065   36.60  393.67  -74.72  0.4446    85     27.97    
  59.65105   9.99778 -12.99065   36.78  394.52  -74.66  0.4392    85     33.88    
  58.46593  10.19778 -13.19565   32.76  394.55  -75.08  0.4212    85     22.58    
  58.33855  10.29778 -13.25636   31.95  397.75  -75.27  0.4044    85     47.32    
  58.47605  10.19778 -13.05636   32.89  394.42  -75.11  0.4170    85     23.08    
  58.35105  10.29778 -13.02398   32.13  397.23  -75.31  0.3986    85     47.32    
  58.72783  10.04778 -13.22065   33.95  391.52  -74.88  0.4532    85     25.25    
  58.75105  10.04778 -13.05731   34.17  391.55  -74.91  0.4480    85     25.25    
  59.75105  10.01444 -13.22398   36.61  394.11  -74.72  0.4403    85     33.88    
  59.72605  10.01444 -13.04398   36.85  395.01  -74.65  0.4354    85     33.88    
  59.95105  10.09778 -13.17398   36.90  397.77  -74.62  0.4156    85     43.28    
  59.95105  10.09778 -13.15231   36.94  397.97  -74.60  0.4150    85     43.28    
  60.18438  10.24778 -13.22398   36.79  404.08  -74.54  0.3904    85     32.79    
  60.15105  10.21444 -13.11243   37.03  404.38  -74.31  0.3918    85     32.79    
  60.35105  10.39778 -13.32398   36.29  410.95  -74.69  0.3821    85     30.66    
  60.36771  10.39778 -13.19993   36.54  413.76  -74.25  0.3827    85     24.30    
  58.05105  10.59956 -13.25231   29.44  415.12  -76.74  0.3817    85     14.90    
  57.95105  10.74778 -13.20231   28.14  429.04  -78.20  0.4007    85     16.70    
  58.15105  10.49778 -13.02398   30.53  406.05  -76.01  0.3781    85     36.33    
  57.95105  10.79778 -12.97398   28.03  430.40  -78.49  0.4082    85     19.68    
  60.55105  10.59778 -13.23231   35.79  428.73  -74.13  0.4090    85     3.509    
  60.65105  10.59778 -13.02398   36.29  440.21  -71.11  0.4244    85    -8.351    
  60.70105  10.79778 -13.25731   34.85  447.70  -74.14  0.4792    85     33.04    
  60.80105  10.69778 -13.02398   36.04  451.17  -69.73  0.4633    81    -31.05    
  57.45105  11.19778 -13.17398   23.73  478.08  -88.27  0.5994    88     35.18    
  57.71771  11.04778 -13.22398   24.93  474.39  -84.85  0.5438    85     45.74    
  57.55105  11.19778 -12.95731   24.47  470.89  -86.85  0.5784    88     17.83    
  57.70105  11.09778 -13.05731   24.84  475.02  -85.44  0.5644    85     45.66    
  57.76771  10.99778 -13.22398   25.49  466.56  -83.37  0.5110    85     17.31    
  57.80105  10.99778 -13.05731   25.86  460.84  -82.60  0.5016    85     32.94    
  60.85105  10.99778 -13.27398   33.99  469.53  -73.93  0.5805    85     14.20    
  61.05105  10.79778 -13.02398   36.26  459.51  -68.07  0.5109    81    -29.28    
  60.94593  10.99778 -13.17398   34.37  476.37  -71.47  0.5967    81     34.17    
  60.99033  11.09778 -13.22398   33.97  482.55  -71.97  0.6340    85     32.95    
  61.06771  10.99778 -13.12398   34.96  476.45  -69.62  0.5995    81     14.55    
  61.13105  11.17278 -13.20731   34.34  484.74  -70.29  0.6473    25     42.97    
  61.43438  10.89778 -13.02398   37.45  461.50  -68.24  0.5421    81    -23.48    
  61.35105  11.16444 -13.17398   35.78  473.74  -68.65  0.6015    82     16.22    
  61.58438  10.94778 -13.02398   38.03  460.55  -68.68  0.5398    81    -24.82    
  61.60938  11.19778 -13.17398   37.41  458.85  -67.87  0.5267    82    -25.28    
  61.75105  10.99778 -13.02398   38.80  456.87  -68.80  0.5170    82    -25.89    
  61.78438  11.14778 -13.12398   38.64  451.91  -67.83  0.4890    82    -10.79    
  61.96771  11.19778 -13.12398   39.73  442.19  -67.14  0.4401    82     22.76    
  56.70105  11.49778 -13.30231   23.00  456.65  -86.58  0.5173    88     15.86    
  56.55105  11.59778 -13.07398   24.68  429.99  -82.39  0.4189    88     25.10    
  56.70105  11.49778 -13.05731   24.68  431.30  -82.77  0.4286    88     36.42    
  56.88616  11.39778 -13.14565   23.97  445.69  -85.02  0.4842    88     39.98    
  56.88616  11.39778 -13.10231   24.24  441.50  -84.37  0.4692    88     39.04    
  57.10105  11.29778 -13.25731   23.37  462.71  -87.91  0.5528    88     23.82    
  57.15105  11.29778 -13.10731   23.99  454.58  -86.31  0.5263    88     23.09    
  57.37605  11.21444 -13.22398   23.54  475.69  -88.57  0.5941    88     39.65    
  57.35105  11.24778 -13.02398   24.22  461.34  -86.69  0.5529    88     23.82    
  61.15105  11.39778 -13.37398   33.81  481.58  -72.14  0.6330    82     32.95    
  61.26771  11.39778 -13.32398   34.59  477.79  -69.93  0.6052    82     14.55    
  61.63950  11.28111 -13.22398   37.48  454.50  -67.40  0.5009    82    -9.791    
  61.53259  11.57778 -13.40731   36.49  451.43  -67.56  0.4687    82    -1.864    
  61.83438  11.29778 -13.22398   38.76  443.11  -66.82  0.4444    82     22.76    
  61.75105  11.59778 -13.40731   38.07  435.97  -66.25  0.4117    82     11.24    
  61.84271  11.29778 -13.22398   38.81  442.70  -66.81  0.4424    82     22.76    
  61.95105  11.56444 -13.37398   39.38  427.22  -65.75  0.3894    82     30.21    
  62.25343  11.19778 -13.02398   41.49  433.57  -66.71  0.4050    82     12.25    
  62.16438  11.39778 -13.22398   40.77  425.97  -65.88  0.3866    82     38.77    
  62.15105  11.54778 -13.32398   40.61  420.96  -65.52  0.3808    82     13.20    
  62.40521  11.39778 -13.12398   42.22  420.69  -65.69  0.3798    82     38.29    
  62.35105  11.49778 -13.22398   41.82  417.99  -65.48  0.3798    82     14.05    
  62.57188  11.39778 -13.02398   43.20  418.65  -65.62  0.3793    82     38.29    
  62.54093  11.56444 -13.17398   42.85  413.32  -65.28  0.3857    82     14.05    
  62.75105  11.58194 -13.02398   44.13  411.59  -65.20  0.3906    82     38.29    
  56.15105  11.98290 -13.07898   25.13  427.35  -81.73  0.3998    88     28.69    
  56.35105  11.79778 -13.30315   22.99  456.10  -85.32  0.4864    88     17.06    
  56.35105  11.79778 -13.29577   23.05  455.12  -85.18  0.4831    88    -2.561    
  56.15105  11.98290 -13.07898   25.13  427.35  -81.73  0.3998    88     31.53    
  56.55105  11.61444 -13.22398   23.52  446.90  -84.55  0.4712    88     20.36    
  62.38438  11.80516 -13.37398   41.80  410.23  -65.06  0.3966    82    -3.391    
  62.65105  11.79778 -13.22398   43.34  407.48  -65.00  0.4102    82     6.922    
  62.60105  11.99778 -13.32398   42.91  405.26  -64.89  0.4273    82     17.97    
  62.75105  11.74778 -13.12398   43.98  407.84  -65.02  0.4077    82     24.36    
  62.75105  11.99778 -13.22398   43.75  404.37  -64.87  0.4351    82     12.06    
  62.95105  11.97278 -13.02398   45.07  404.52  -64.86  0.4338    82     12.06    
  54.91771  12.39778 -13.27398   26.82  382.84  -82.74  0.4543    92     12.19    
  55.17105  12.29778 -13.22398   26.72  386.46  -82.80  0.4255    92     18.62    
  55.30105  12.39778 -13.12398   26.89  389.27  -82.74  0.4150    92     23.25    
  55.50105  12.19778 -13.22398   26.13  396.84  -83.04  0.3903    92     25.01    
  55.58438  12.39778 -13.07398   26.60  400.14  -82.60  0.3884    92     13.96    
  55.52271  12.19778 -13.22398   26.09  397.81  -83.06  0.3890    92     25.01    
  55.72605  12.39778 -13.04065   26.42  408.12  -82.24  0.3825    92     20.34    
  55.95105  12.19778 -13.10231   25.47  423.33  -82.23  0.3916    88     28.74    
  55.85105  12.39778 -12.97398   26.48  413.50  -81.37  0.3819    92     14.29    
  56.00105  12.19778 -12.96565   26.21  416.84  -80.80  0.3845    88     18.86    
  62.58438  12.28623 -13.37398   42.62  403.22  -64.82  0.4489    82     6.402    
  62.58438  12.30932 -13.37398   42.60  403.10  -64.82  0.4503    82     6.402    
  62.75105  11.98944 -13.22398   43.74  404.46  -64.88  0.4342    82     12.06    
  62.75105  12.60111 -13.22398   43.37  401.10  -64.79  0.4732    82     17.73    
  62.95105  12.15611 -13.07398   44.86  402.74  -64.81  0.4531    82     6.402    
  62.95105  12.43944 -13.07398   44.65  401.24  -64.78  0.4720    82     17.73    
  54.75105  12.72278 -13.22398   27.00  381.79  -82.69  0.4723    92   -0.7268    
  54.85105  12.55694 -13.22398   26.99  382.24  -82.70  0.4649    92     12.19    
  54.90105  12.76444 -13.12398   27.20  382.97  -82.68  0.4602    92     12.19    
  55.15105  12.59778 -13.07398   27.22  385.98  -82.66  0.4352    92     18.62    
  55.15105  12.74778 -13.02398   27.31  386.29  -82.63  0.4336    92     18.62    
  55.32271  12.59778 -13.02398   27.18  389.95  -82.60  0.4146    92     25.07    
  55.55105  12.49778 -13.02398   26.86  398.40  -82.46  0.3912    92     13.96    
  55.75105  12.59778 -12.92398   26.90  408.14  -81.46  0.3813    92     20.34    
  62.36533  12.79778 -13.37398   41.25  404.25  -64.94  0.4398    82     12.06    
  62.60105  12.59778 -13.32398   42.57  401.94  -64.81  0.4633    82     6.402    
  62.65105  12.79778 -13.22398   42.73  401.41  -64.82  0.4662    82     6.402    
  62.77605  12.57778 -13.20731   43.54  401.05  -64.78  0.4740    82     17.73    
  62.75105  12.83528 -13.12398   43.30  400.97  -64.82  0.4697    82     17.73    
  62.95105  12.63444 -13.02398   44.55  400.86  -64.78  0.4749    82     17.73    
  54.68021  13.07373 -13.22398   26.90  382.67  -82.72  0.4610    92    -12.05    
  54.68200  13.14861 -13.22398   26.85  383.13  -82.74  0.4551    92    -12.05    
  54.91771  12.99778 -13.07398   27.19  384.00  -82.69  0.4489    92     18.11    
  54.91771  13.17278 -13.07398   27.07  385.03  -82.73  0.4372    92     18.62    
  55.05105  12.94778 -13.02398   27.30  385.36  -82.67  0.4383    92     18.62    
  55.05105  13.24778 -13.02398   27.05  387.26  -82.75  0.4199    92     18.62    
  61.57938  13.19778 -13.32398   36.15  436.06  -70.51  0.3925    82     13.40    
  61.75105  13.02278 -13.40731   37.66  423.85  -67.90  0.3826    82     19.88    
  61.74176  13.24778 -13.22398   37.12  428.77  -67.78  0.3848    82     14.94    
  61.98438  12.99778 -13.37398   39.10  413.69  -65.88  0.3948    82     13.20    
  62.05105  13.19778 -13.22398   39.20  412.64  -65.70  0.3937    82     13.20    
  62.20438  12.99778 -13.32398   40.30  407.33  -65.21  0.4169    82     5.907    
  62.12605  13.34778 -13.05731   39.45  411.78  -65.63  0.3896    82     13.20    
  62.46926  12.99778 -13.22398   41.65  403.11  -64.93  0.4437    82     6.402    
  62.35105  13.29778 -13.02398   40.81  406.22  -65.21  0.4090    82     5.907    
  62.55105  12.99778 -13.17398   42.11  402.32  -64.90  0.4502    82     6.402    
  54.75105  13.44778 -13.22398   26.54  386.26  -82.86  0.4228    92     18.62    
  54.90105  13.40611 -13.12398   26.76  386.98  -82.84  0.4187    92     18.62    
  54.85105  13.62432 -13.22398   26.28  389.73  -83.02  0.4007    92     23.25    
  55.15105  13.43944 -13.02398   26.75  391.00  -82.87  0.3983    92     25.07    
  55.16533  13.59778 -13.07398   26.42  393.74  -83.05  0.3880    92     25.01    
  55.35105  13.43944 -12.97398   26.64  395.89  -82.84  0.3863    92     25.01    
  55.35105  13.64278 -13.04065   26.17  399.40  -83.15  0.3814    92     23.18    
  55.65938  13.69778 -13.02398   25.46  414.29  -83.28  0.4001    92     9.183    
  61.35105  13.39778 -13.27398   34.13  449.32  -75.18  0.4276    86     33.21    
  61.15105  13.59778 -13.17398   32.28  464.69  -78.75  0.4895    86     24.96    
  61.15105  13.59778 -13.17398   32.28  464.69  -78.75  0.4895    86     24.96    
  61.30105  13.49778 -13.05731   32.93  475.99  -76.54  0.5067    86     48.79    
  61.57271  13.39778 -13.07398   35.38  448.34  -70.26  0.4176    82    -12.71    
  62.01033  13.39778 -13.02398   38.65  416.74  -66.08  0.3814    82     37.44    
  62.00105  13.39778 -13.02398   38.59  417.13  -66.11  0.3812    82     13.20    
  54.92188  13.79778 -13.27398   25.88  394.40  -83.28  0.3847    92     25.01    
  55.15938  13.89778 -13.22398   25.60  401.47  -83.64  0.3805    92     13.96    
  55.30105  13.79778 -13.12398   25.80  401.83  -83.47  0.3814    92     13.96    
  55.32605  13.99778 -13.24065   25.15  409.89  -84.19  0.3946    92     5.776    
  55.60938  13.79778 -13.07398   25.27  414.31  -83.65  0.4035    92     29.15    
  55.39605  13.99778 -13.22398   25.06  412.26  -84.30  0.4014    92     21.51    
  55.70105  13.69778 -13.02398   25.34  416.79  -83.26  0.4062    92     26.20    
  55.67271  13.79778 -13.07398   25.10  417.88  -83.68  0.4138    92     26.20    
  55.86450  14.08944 -13.22398   23.72  440.92  -85.78  0.5234    92     19.72    
  55.96771  13.59778 -12.92398   25.14  431.90  -81.81  0.4366    92     36.42    
  55.92605  13.83111 -13.07398   24.23  437.65  -83.70  0.4812    92     46.24    
  56.00105  14.09778 -13.22398   23.28  451.30  -85.81  0.5705    92     13.26    
  56.05105  13.79778 -13.02398   24.08  446.38  -82.88  0.5055    92     40.28    
  56.20105  13.99778 -13.12398   23.03  465.45  -83.89  0.6085    92     25.79    
  56.35105  13.99778 -12.96898   23.65  463.07  -82.13  0.5998    88     27.04    
  60.70105  13.99778 -13.16565   30.20  464.27  -81.02  0.5231    86     29.93    
  60.75105  13.94778 -13.28231   30.63  452.13  -80.06  0.4795    86     12.44    
  60.75105  13.99778 -13.06565   30.36  469.04  -80.94  0.5401    86     28.95    
  60.97605  13.78111 -13.28743   31.76  448.72  -79.07  0.4555    86     33.56    
  60.95105  13.79778 -13.12398   31.04  469.56  -80.81  0.5296    86     28.95    
  55.85605  14.24778 -13.32398   23.50  443.52  -87.14  0.5496    92     44.17    
  56.11771  14.19778 -13.27398   22.89  459.86  -86.19  0.6157    92     25.26    
  56.33438  14.19778 -13.22398   22.60  473.54  -84.41  0.6565    30     46.47    
  56.55105  14.29778 -13.07398   23.61  465.34  -82.29  0.6191    87     25.79    
  56.55105  14.39778 -13.21148   23.41  464.69  -82.56  0.6001    87     25.23    
  56.65105  14.39778 -12.99898   24.48  453.73  -81.65  0.5671    87    -6.362    
  59.75105  14.39778 -13.24065   27.44  478.17  -83.79  0.5526    87     44.07    
  59.95105  14.29778 -13.22398   27.44  486.15  -83.64  0.5950    83     36.40    
  60.00105  14.39778 -13.02398   29.00  468.67  -79.20  0.5069    83     30.93    
  60.25105  14.19778 -13.22898   28.42  473.31  -82.23  0.5638    86     36.92    
  60.15938  14.34778 -13.02398   29.33  464.99  -78.77  0.5042    83     25.13    
  60.38438  14.14778 -13.24898   28.98  466.38  -81.64  0.5391    86     28.13    
  60.36271  14.19778 -13.12398   29.15  469.84  -80.86  0.5418    83     28.95    
  60.58438  14.14778 -13.02398   30.19  463.46  -79.55  0.5177    83     29.93    
  56.75105  14.59778 -13.09398   25.20  439.67  -80.62  0.4856    87     29.30    
  56.76771  14.59778 -13.02398   25.48  437.44  -80.57  0.4784    87     27.49    
  56.85105  14.79778 -13.22398   26.01  426.07  -79.93  0.4207    87     25.61    
  56.95105  14.79778 -12.88969   27.18  417.93  -79.62  0.4029    87     9.072    
  59.45105  14.77456 -13.24398   29.76  419.30  -80.10  0.3891    87     14.78    
  59.55105  14.59778 -13.43231   28.22  437.35  -82.02  0.4321    87     24.74    
  59.35105  14.89778 -13.02398   30.98  410.97  -78.98  0.3823    87     6.862    
  59.60105  14.59778 -13.05731   29.29  448.25  -80.31  0.4398    87     18.49    
  59.72605  14.49778 -13.02731   28.86  464.55  -80.25  0.4837    83     24.31    
  57.15105  15.09778 -13.11565   28.24  402.87  -78.84  0.3826    87     19.22    
  57.05105  14.99778 -13.10731   27.67  408.40  -79.05  0.3826    87     23.30    
  57.25105  15.19778 -13.22398   28.57  399.23  -78.71  0.3896    87     30.27    
  57.35105  15.19778 -12.89065   29.40  396.27  -78.68  0.3955    87     6.025    
  58.92605  15.29778 -13.21053   31.48  389.83  -78.59  0.4302    87     37.59    
  59.25105  15.03766 -13.23731   30.86  399.68  -79.03  0.3866    87     30.27    
  59.05105  15.19778 -13.07398   31.68  393.19  -78.62  0.4127    87     38.10    
  59.15105  15.09778 -12.99065   31.70  397.80  -78.63  0.3973    87     30.21    
  57.55105  15.38111 -13.22398   29.64  391.76  -78.50  0.4245    87     13.85    
  57.55105  15.34778 -12.99565   29.98  391.60  -78.52  0.4231    87     13.85    
  57.60105  15.39778 -13.16565   29.89  390.84  -78.48  0.4311    87     13.35    
  57.65105  15.39778 -13.02398   30.23  390.16  -78.48  0.4358    87     13.35    
  57.95105  15.49778 -13.17398   30.67  387.55  -78.43  0.4650    87     4.672    
  57.97605  15.49778 -13.10731   30.82  387.41  -78.43  0.4667    87     4.672    
  58.15105  15.50611 -13.11053   31.14  386.75  -78.42  0.4747    87     9.276    
  58.18438  15.49778 -13.04898   31.29  386.75  -78.42  0.4748    87     9.276    
  58.40105  15.49778 -13.19065   31.30  386.49  -78.44  0.4744    87     9.276    
  58.31771  15.49778 -13.07398   31.41  386.58  -78.42  0.4759    87     9.276    
  58.42271  15.49778 -13.22398   31.24  386.50  -78.44  0.4732    87     33.52    
  58.65105  15.39778 -12.97398   31.93  387.89  -78.45  0.4577    87     4.672    
  58.77605  15.38111 -13.22398   31.47  388.03  -78.52  0.4482    87     4.672    
  58.78438  15.34778 -12.99898   31.94  388.93  -78.48  0.4456    87     37.59    
  59.10105   9.99778 -12.82398   35.50  392.17  -74.88  0.4463    85     44.77    
  59.45105   9.99778 -12.82398   36.49  394.13  -74.74  0.4393    85     33.88    
  58.52605  10.21444 -12.82398   33.12  394.85  -75.19  0.4065    85     47.32    
  58.35105  10.39778 -12.71053   31.89  400.28  -75.63  0.3788    85     47.38    
  58.55105  10.29778 -12.59719   32.99  397.52  -75.41  0.3873    85     47.38    
  58.75105  10.09778 -12.82065   34.21  392.72  -75.01  0.4286    85     33.04    
  58.65105  10.19778 -12.67398   33.64  394.97  -75.20  0.4043    85     47.32    
  58.95105  10.04778 -12.76565   34.99  392.58  -74.96  0.4355    85     33.04    
  58.97105  10.09778 -12.62398   34.97  394.27  -75.04  0.4193    85     42.27    
  59.17605  10.09778 -12.54065   35.58  396.41  -75.00  0.4130    85     42.77    
  59.41271  10.04778 -12.65731   36.38  396.28  -74.77  0.4229    85     43.28    
  59.57605  10.01444 -12.82398   36.76  395.56  -74.65  0.4315    85     33.88    
  59.55105  10.09778 -12.57398   36.67  400.42  -74.58  0.4069    85     43.79    
  59.71771  10.04778 -12.84398   37.03  397.50  -74.52  0.4216    85     43.11    
  59.73438  10.09778 -12.67398   37.09  401.70  -74.28  0.4051    85     43.79    
  60.05105  10.19778 -12.74065   37.50  410.26  -73.17  0.3866    85     23.60    
  59.90105  10.19778 -12.52398   37.36  412.93  -72.89  0.3848    85     17.23    
  60.18438  10.24778 -12.84898   37.44  412.59  -73.01  0.3832    85     18.56    
  60.18438  10.24778 -12.62398   37.83  419.51  -70.77  0.3802    85     18.56    
  60.45105  10.39778 -12.87398   37.29  426.38  -70.90  0.3866    85     19.34    
  60.35105  10.24778 -12.62398   38.29  422.03  -68.49  0.3797    81     19.88    
  60.55105  10.39778 -12.82398   37.64  429.33  -68.93  0.3881    81     10.77    
  60.46259  10.31444 -12.72398   38.08  424.99  -68.50  0.3815    81     19.88    
  60.77783  10.37611 -12.80731   38.39  428.25  -66.59  0.3869    81     14.94    
  60.56771  10.19778 -12.62398   39.13  419.30  -66.29  0.3814    81     37.44    
  61.01438  10.10790 -12.62398   40.74  414.20  -65.13  0.3857    81     13.03    
  60.95105  10.37278 -12.80731   38.92  427.10  -65.90  0.3870    81     12.39    
  61.13116  10.12278 -12.62398   41.05  414.69  -65.13  0.3841    81     14.05    
  61.11438  10.37278 -12.80731   39.38  426.96  -65.72  0.3877    81     30.21    
  61.45105  10.19778 -12.62398   41.65  419.32  -65.44  0.3793    81     38.29    
  61.40938  10.39778 -12.77398   40.27  429.34  -65.95  0.3936    81     14.77    
  61.56866  10.39778 -12.72398   40.90  430.60  -66.20  0.3961    81     18.11    
  58.00105  10.79778 -12.79065   28.43  426.98  -78.26  0.4036    85     16.70    
  58.15105  10.59778 -12.75398   30.20  410.15  -76.49  0.3738    85     17.09    
  58.05105  10.79778 -12.64981   28.76  425.35  -78.17  0.4016    85     12.65    
  58.25105  10.54778 -12.62398   30.88  406.88  -76.23  0.3710    85     36.33    
  60.75105  10.54778 -12.92398   37.07  439.72  -68.40  0.4165    81     11.60    
  61.09605  10.59778 -12.92398   37.85  442.13  -66.63  0.4342    81     22.76    
  61.10105  10.59778 -12.92398   37.87  442.13  -66.62  0.4343    81     22.76    
  61.19605  10.79778 -13.00731   36.89  457.75  -67.58  0.5112    81    -9.791    
  61.43438  10.49778 -12.82398   39.76  435.59  -66.36  0.4129    81     11.24    
  61.35105  10.76444 -12.97398   37.79  453.94  -67.48  0.4970    81    -9.791    
  61.61866  10.59778 -12.82398   39.95  443.36  -67.32  0.4438    81     23.77    
  61.55105  10.74778 -12.92398   38.82  452.23  -67.94  0.4903    81    -10.79    
  61.76450  10.39778 -12.62398   41.81  432.35  -66.55  0.4008    81     18.17    
  61.74188  10.59778 -12.77398   40.52  444.34  -67.72  0.4470    81     23.77    
  61.75676  10.69778 -12.82398   40.09  449.83  -68.41  0.4757    81     7.350    
  61.98616  10.59778 -12.62398   41.78  446.34  -68.49  0.4566    81     23.77    
  61.95105  10.79778 -12.80731   40.62  453.54  -69.52  0.4930    81    -31.07    
  62.22366  10.79778 -12.62398   42.16  453.17  -69.98  0.4916    82    -31.07    
  57.75105  11.09778 -12.87398   25.44  467.21  -84.53  0.5431    85     36.87    
  57.85105  10.99778 -12.83731   26.47  453.36  -81.89  0.4860    85   -0.7568    
  57.95105  10.99778 -12.58743   27.25  446.84  -81.23  0.4727    85     42.19    
  57.75105  11.19778 -12.57398   25.93  463.12  -85.15  0.5397    88     36.87    
  61.95105  10.94778 -12.92398   40.11  453.04  -69.11  0.4925    82    -26.89    
  62.23855  10.99778 -12.82398   41.70  445.92  -68.44  0.4546    82     23.77    
  62.33855  10.89778 -12.62398   42.55  450.58  -69.41  0.4808    82    -9.948    
  62.40105  11.09778 -12.82398   42.54  437.40  -67.30  0.4186    82     12.45    
  62.60105  11.09778 -12.62398   43.83  437.45  -67.18  0.4215    82     12.45    
  56.55105  11.59778 -13.05231   24.85  427.77  -82.14  0.4132    88     25.61    
  56.76176  11.44778 -12.76648   26.54  411.35  -80.55  0.3794    88     15.00    
  56.55105  11.59778 -12.52398   28.15  397.43  -79.23  0.3782    88     30.27    
  56.70105  11.49778 -12.56565   27.77  401.11  -79.58  0.3710    88     23.30    
  56.88259  11.39778 -12.82398   26.03  418.29  -81.34  0.3965    88     6.288    
  56.95105  11.39778 -12.49065   27.83  405.00  -79.95  0.3708    88     23.30    
  57.20105  11.29778 -12.79065   25.70  431.86  -82.92  0.4435    88     36.42    
  57.27938  11.29778 -12.62398   26.46  427.10  -82.21  0.4244    88     22.77    
  57.40938  11.24778 -12.82398   25.14  450.49  -85.00  0.5101    88     40.28    
  57.26771  11.29778 -12.62398   26.49  426.38  -82.13  0.4218    88     22.77    
  57.55105  11.21444 -12.82398   25.00  462.33  -85.95  0.5486    88     25.25    
  57.55105  11.24778 -12.62398   25.87  450.63  -84.56  0.5016    88     40.28    
  62.57605  11.21444 -12.82398   43.47  428.24  -66.35  0.3906    82     15.78    
  62.75105  11.39778 -12.84577   44.43  418.38  -65.56  0.3799    82     38.29    
  62.90105  11.39778 -12.63077   45.54  420.90  -65.47  0.3813    82     38.29    
  62.93438  11.59778 -12.82398   45.40  412.02  -65.13  0.3898    82     38.29    
  63.05105  11.59778 -12.61981   46.39  415.01  -64.97  0.3843    82     38.29    
  56.40105  11.69778 -12.82398   26.57  408.33  -80.04  0.3776    88     23.30    
  56.15105  11.99778 -12.61565   28.01  398.10  -79.03  0.3931    88     30.27    
  56.35105  11.74778 -12.61898   27.81  398.65  -79.22  0.3828    88     34.35    
  56.15105  11.99778 -12.62398   27.97  398.38  -79.05  0.3924    88     30.27    
  63.05105  11.82516 -12.82398   45.97  407.68  -64.89  0.4102    82     48.60    
  63.13438  11.77278 -12.62398   46.82  411.42  -64.74  0.3948    82     38.29    
  63.10105  11.97778 -12.82398   46.16  405.77  -64.80  0.4246    82     59.65    
  63.15105  11.96111 -12.72398   46.64  407.14  -64.74  0.4161    82     48.60    
  56.05105  12.14778 -12.76565   27.32  404.98  -79.48  0.3851    88     23.30    
  56.05105  12.19778 -12.54065   28.45  396.26  -78.82  0.4034    88     30.21    
  55.95105  12.39778 -12.67398   27.87  402.24  -79.19  0.3901    88     19.22    
  55.96771  12.37278 -12.62398   28.10  400.09  -79.02  0.3945    88     19.22    
  63.13438  12.19778 -12.82398   46.22  403.82  -64.75  0.4432    82     29.49    
  63.25105  12.19778 -12.57398   47.34  407.37  -64.52  0.4197    82     48.60    
  63.13438  12.39778 -12.82398   46.04  402.64  -64.75  0.4556    82     23.84    
  63.25105  12.39778 -12.57398   47.12  405.91  -64.58  0.4298    82     53.74    
  55.32605  12.76444 -12.97398   27.29  390.37  -82.54  0.4125    92     25.07    
  55.55105  12.79778 -12.92398   27.16  398.72  -82.18  0.3896    92     13.96    
  55.71771  12.79778 -12.87398   27.08  406.61  -81.39  0.3812    92     20.34    
  55.85105  12.58944 -12.82398   27.21  409.08  -80.29  0.3812    88     10.94    
  55.95105  12.56444 -12.47398   28.71  396.46  -78.69  0.4057    88     20.98    
  55.80105  12.76444 -12.82398   27.19  408.91  -80.63  0.3804    88     10.83    
  55.90105  12.79778 -12.59065   28.10  402.41  -79.05  0.3881    88     19.22    
  62.95105  12.81623 -12.92398   44.54  401.02  -64.82  0.4679    82     17.73    
  63.10105  12.59778 -12.82398   45.67  401.89  -64.77  0.4622    82     6.402    
  63.15105  12.60278 -12.72398   46.10  402.76  -64.76  0.4529    82     48.08    
  63.13438  12.79778 -12.62398   45.91  403.44  -64.81  0.4425    82     29.49    
  55.40105  12.99778 -12.92398   27.21  393.60  -82.47  0.3985    92     25.07    
  55.40105  13.16444 -12.92398   27.05  394.63  -82.55  0.3931    92     25.12    
  55.40605  12.99778 -12.92398   27.21  393.75  -82.47  0.3980    92     25.07    
  55.42271  13.19778 -12.92398   26.99  395.61  -82.55  0.3904    92     25.01    
  55.75105  13.02278 -12.84065   26.96  409.12  -81.23  0.3805    92     10.83    
  55.69271  13.19778 -12.87398   26.70  407.96  -81.86  0.3815    92     19.01    
  55.76771  12.99778 -12.82398   27.02  409.48  -81.01  0.3801    92     10.83    
  55.95105  13.03111 -12.47398   28.31  401.22  -78.79  0.3883    88     19.22    
  55.80105  13.16444 -12.82398   26.74  412.60  -81.05  0.3824    92     17.81    
  55.95105  13.20278 -12.62398   27.41  409.72  -79.33  0.3815    88     15.12    
  62.55105  13.34778 -12.82398   41.91  404.84  -65.15  0.4101    82     17.97    
  62.90105  12.98290 -12.85731   44.19  401.48  -64.87  0.4557    82     6.402    
  62.75105  13.29778 -12.65410   43.19  404.48  -65.12  0.4125    82     35.41    
  62.95105  13.09778 -12.64993   44.49  403.23  -64.97  0.4322    82     23.84    
  55.55105  13.34778 -12.92398   26.58  402.31  -82.54  0.3820    92     23.18    
  55.71771  13.44778 -12.92398   26.06  412.66  -82.37  0.3889    92     2.935    
  55.95105  13.44778 -12.82398   25.97  423.88  -80.80  0.4053    88     28.69    
  56.05105  13.44778 -12.62398   26.87  416.01  -79.43  0.3904    88     18.98    
  56.15105  13.69778 -12.81565   25.18  437.05  -80.64  0.4596    88     28.82    
  56.15105  13.59778 -12.57898   26.72  418.98  -79.47  0.4005    88     9.072    
  61.36771  13.59778 -12.82398   32.95  483.56  -75.82  0.5466    82     33.72    
  61.55105  13.54778 -12.85731   34.70  459.51  -71.33  0.4560    82    -10.94    
  61.48771  13.69778 -12.62398   33.89  474.31  -74.33  0.5254    82     34.31    
  61.81450  13.54778 -12.83231   36.94  432.73  -67.75  0.3909    82     17.38    
  61.75783  13.59778 -12.74898   36.36  440.14  -68.66  0.4077    82     11.60    
  61.91771  13.54778 -12.82398   37.72  425.66  -66.98  0.3804    82     19.88    
  61.95105  13.59778 -12.72398   37.85  426.08  -67.05  0.3804    82     20.36    
  62.20105  13.49778 -12.82398   39.70  412.55  -65.75  0.3796    82     13.71    
  62.20105  13.59778 -12.62398   39.55  416.46  -66.13  0.3718    82     37.95    
  62.46355  13.39778 -12.82398   41.36  406.22  -65.25  0.4006    82     24.36    
  62.35105  13.54778 -12.62398   40.57  411.70  -65.71  0.3758    82     37.95    
  62.65105  13.39778 -12.61719   42.50  406.19  -65.26  0.3976    82     24.36    
  56.25105  13.79778 -12.76065   25.23  438.84  -80.53  0.4768    88     28.82    
  56.35105  13.89778 -12.68731   25.46  439.31  -80.70  0.4885    88     27.49    
  56.40105  13.99778 -12.82398   24.52  452.83  -81.53  0.5588    88     5.253    
  56.55105  14.09778 -12.62398   25.64  444.91  -81.92  0.5312    88     20.19    
  60.83438  14.02278 -12.92398   30.93  466.41  -79.64  0.5349    83     30.76    
  61.10105  13.79778 -12.82398   31.39  485.80  -80.41  0.6006    83     32.39    
  61.10105  13.99778 -12.65731   32.45  460.88  -77.62  0.5198    83     22.23    
  61.20105  13.69778 -12.82398   31.74  492.23  -79.56  0.6044    26     42.29    
  61.29688  13.79778 -12.62398   32.64  482.62  -78.13  0.5799    83     32.39    
  61.35283  13.74778 -12.62398   32.88  483.79  -77.30  0.5762    82     32.39    
  56.56771  14.19778 -12.80398   24.78  454.44  -82.27  0.5814    88    -6.362    
  56.65105  14.19778 -12.59660   25.86  445.78  -82.53  0.5389    88     26.46    
  56.75105  14.39778 -12.72160   25.82  443.61  -81.99  0.5255    87     20.19    
  56.80105  14.39778 -12.61481   26.31  441.10  -82.22  0.5114    87     22.40    
  60.17605  14.39778 -12.97398   29.93  456.24  -77.32  0.4706    83    -3.315    
  60.35605  14.49778 -12.82398   31.86  431.57  -74.13  0.4023    83     2.707    
  60.58259  14.19778 -12.97398   30.55  457.87  -78.33  0.4948    83     16.61    
  60.57605  14.39778 -12.80731   32.15  432.92  -74.44  0.4096    83    0.9641    
  60.72450  14.24778 -12.82398   31.85  442.98  -75.89  0.4469    83     20.78    
  60.85105  14.37790 -12.62398   33.63  424.65  -73.50  0.3919    83     5.063    
  60.95105  14.25790 -12.62398   33.34  433.28  -74.47  0.4188    83    -1.878    
  56.85105  14.59778 -12.78969   26.46  431.18  -80.65  0.4564    87     39.26    
  56.95105  14.59778 -12.59148   27.26  427.92  -80.88  0.4407    87     36.93    
  57.00105  14.83111 -12.84160   27.56  414.67  -79.50  0.3945    87     18.98    
  57.15105  14.79778 -12.53886   28.49  413.27  -79.74  0.3901    87     14.90    
  59.40783  14.79778 -12.77398   31.39  423.73  -77.53  0.3872    87     9.288    
  59.55105  14.69778 -12.82398   30.81  435.97  -77.32  0.4036    87     18.09    
  59.45105  14.79778 -12.62398   32.03  424.66  -75.45  0.3854    83     7.956    
  59.55105  14.78111 -12.62398   32.13  425.46  -74.55  0.3863    83     12.13    
  59.95938  14.59778 -12.82398   31.14  437.35  -74.75  0.4089    83    -2.617    
  59.72605  14.78111 -12.62398   32.49  422.20  -73.32  0.3848    83     19.88    
  59.95105  14.59778 -12.82398   31.12  437.63  -74.80  0.4094    83     1.557    
  60.03950  14.78111 -12.62398   33.22  414.87  -72.28  0.3815    83     20.39    
  60.10605  14.63111 -12.77398   32.00  427.32  -73.55  0.3912    83     5.063    
  60.40105  14.59778 -12.72398   32.93  420.14  -72.88  0.3805    83     20.39    
  60.60105  14.59778 -12.62398   33.90  414.48  -72.39  0.3732    83     20.39    
  57.31771  15.14778 -12.83886   29.32  397.75  -78.75  0.3901    87     30.27    
  57.35105  14.99778 -12.54327   29.52  402.14  -79.07  0.3809    87     19.22    
  57.55105  15.29778 -12.83469   30.15  392.33  -78.57  0.4165    87     13.85    
  57.52605  15.18111 -12.62398   30.19  395.11  -78.72  0.3994    87     47.32    
  57.80105  15.29778 -12.62398   31.01  391.01  -78.56  0.4263    87     13.85    
  58.75105  15.29778 -12.79719   32.28  390.25  -78.42  0.4382    87     37.59    
  58.97605  15.18111 -12.82398   32.22  394.36  -78.42  0.4133    87     38.10    
  58.79533  15.19778 -12.62398   32.49  393.65  -78.31  0.4183    87     38.10    
  58.95105  15.09778 -12.62219   32.49  398.23  -78.16  0.4010    87     30.21    
  59.15105  14.94778 -12.59065   32.35  409.34  -77.44  0.3833    87     6.862    
  59.15105  14.99778 -12.71827   32.16  404.79  -78.07  0.3876    87     19.22    
  57.77605  15.38111 -12.82398   30.80  389.58  -78.49  0.4404    87     13.35    
  57.83938  15.39778 -12.82398   30.95  389.05  -78.48  0.4462    87     13.35    
  57.91771  15.29778 -12.57398   31.32  390.62  -78.54  0.4298    87     13.35    
  58.07271  15.34778 -12.62398   31.62  389.27  -78.48  0.4437    87     13.35    
  58.10105  15.39778 -12.72398   31.59  388.33  -78.45  0.4547    87     4.672    
  58.29271  15.34778 -12.62398   32.00  389.04  -78.44  0.4475    87     7.432    
  58.26771  15.39778 -12.72398   31.87  388.12  -78.44  0.4577    87     4.672    
  58.56176  15.38111 -12.82398   32.11  388.26  -78.42  0.4563    87     28.92    
  58.55105  15.29778 -12.62398   32.32  390.21  -78.40  0.4387    87     37.59    
  60.50105   9.89778 -12.22398   40.98  407.32  -65.00  0.4196    81     5.907    
  60.72605   9.81444 -12.22398   41.93  404.94  -64.80  0.4344    81     12.06    
  60.60105   9.99778 -12.42398   40.49  410.59  -65.19  0.4016    81    -4.463    
  60.80105   9.79778 -12.22398   42.22  404.56  -64.77  0.4370    81     12.06    
  61.05366   9.99778 -12.51148   41.60  410.13  -64.95  0.3980    81    -3.449    
  61.30105   9.79778 -12.22398   43.74  405.54  -64.82  0.4249    81     17.97    
  61.04271   9.99778 -12.51148   41.57  410.12  -64.95  0.3981    81    -3.449    
  61.37605   9.81444 -12.22398   43.91  406.21  -64.85  0.4193    81     17.97    
  61.48938   9.99778 -12.42398   43.06  411.88  -65.11  0.3897    81     14.05    
  61.60105   9.89778 -12.22398   44.33  409.44  -65.01  0.3993    81     16.18    
  58.72283  10.29778 -12.42398   33.53  399.37  -75.51  0.3828    85     42.83    
  58.94271  10.21444 -12.42398   34.52  398.43  -75.31  0.3933    85     42.83    
  58.86771  10.39778 -12.22398   33.49  406.92  -75.98  0.3749    85     31.78    
  59.00105  10.19778 -12.42398   34.76  398.49  -75.27  0.3953    85     42.83    
  59.20105  10.39778 -12.12398   34.33  416.54  -75.96  0.3820    85     10.34    
  59.39271  10.19778 -12.35577   35.89  405.20  -74.90  0.3900    85     32.79    
  59.35105  10.29778 -12.22398   35.32  411.91  -75.21  0.3824    85     23.28    
  59.70105  10.19778 -12.42398   36.83  410.53  -73.84  0.3870    85     23.60    
  59.55105  10.29778 -12.22398   35.92  417.99  -74.34  0.3830    85     25.63    
  59.75105  10.21444 -12.39898   36.92  413.59  -73.40  0.3843    85     17.23    
  59.70105  10.29778 -12.22398   36.42  422.97  -73.02  0.3831    85     17.04    
  59.93438  10.21444 -12.46898   37.44  416.55  -72.12  0.3821    85     18.56    
  59.91771  10.24778 -12.22398   37.47  424.73  -69.77  0.3813    81     15.71    
  60.13105  10.21444 -12.44898   38.11  420.93  -69.21  0.3803    81     19.88    
  60.15105  10.09778 -12.19743   39.11  416.21  -66.38  0.3890    81     37.44    
  60.30105   9.99778 -12.20077   40.03  411.15  -65.48  0.4026    81     12.97    
  60.32605  10.19778 -12.52398   38.67  420.09  -67.53  0.3810    81     19.88    
  60.55105  10.04778 -12.45731   40.09  412.60  -65.43  0.3947    81     37.27    
  61.58021  10.19778 -12.57398   42.17  420.30  -65.57  0.3792    81     38.29    
  61.80105   9.99778 -12.20553   44.64  414.09  -65.24  0.3842    81     38.29    
  61.82426  10.19778 -12.42398   43.32  422.49  -65.81  0.3805    81     38.29    
  61.95105  10.19778 -12.30648   44.05  423.83  -65.90  0.3826    81     38.29    
  61.92509  10.29778 -12.42398   43.27  428.44  -66.30  0.3910    81     15.78    
  62.15105  10.39778 -12.27910   43.97  437.19  -67.10  0.4205    81     12.45    
  58.20105  10.76444 -12.43648   29.62  420.82  -77.73  0.3939    85     10.22    
  58.35105  10.59778 -12.41660   31.03  409.96  -76.56  0.3723    85     17.09    
  58.35105  10.79778 -12.22398   29.95  425.65  -78.23  0.4093    85    -2.498    
  58.54688  10.41444 -12.42398   32.52  402.25  -75.81  0.3731    85     36.33    
  58.53616  10.59778 -12.22398   31.57  413.34  -76.80  0.3768    85     14.90    
  58.75843  10.54778 -12.12398   32.39  415.42  -76.80  0.3797    85     10.34    
  62.15105  10.52694 -12.42398   43.08  444.72  -68.28  0.4501    81     19.60    
  62.35105  10.59778 -12.22398   43.98  451.91  -68.91  0.4934    81    -29.73    
  62.35105  10.79778 -12.49327   42.94  454.05  -70.05  0.5003    82    -29.56    
  62.50105  10.79778 -12.25731   43.95  458.29  -69.83  0.5324    82    -22.47    
  57.95105  11.19778 -12.34219   26.65  465.43  -84.58  0.5506    85     25.25    
  58.05105  10.99778 -12.42398   27.77  444.20  -80.89  0.4706    85     41.73    
  58.05105  11.19778 -12.22398   27.01  467.24  -84.29  0.5591    85     25.16    
  58.20105  10.99778 -12.22398   28.38  444.74  -80.77  0.4778    85     37.64    
  62.55105  10.99778 -12.52398   43.68  445.69  -68.23  0.4593    82     20.93    
  62.70105  10.99778 -12.25731   44.71  453.26  -67.90  0.4990    82    -11.80    
  62.75105  11.09778 -12.37398   44.89  443.21  -67.02  0.4477    82     19.60    
  62.90105  11.19778 -12.22398   45.90  444.50  -65.60  0.4456    82     20.93    
  56.75105  11.49778 -12.42398   28.45  397.88  -79.31  0.3737    88     30.27    
  56.95105  11.41444 -12.42398   28.18  402.82  -79.74  0.3699    88     19.22    
  56.75105  11.59778 -12.13981   29.79  392.41  -78.86  0.3948    88     47.38    
  56.94533  11.49778 -12.17398   29.41  396.85  -79.20  0.3776    88     30.27    
  57.10105  11.39778 -12.32398   28.42  405.30  -79.92  0.3718    88     19.22    
  57.17605  11.41444 -12.22398   28.77  405.93  -79.92  0.3731    88     19.22    
  57.37105  11.29778 -12.53231   26.73  429.36  -82.33  0.4287    88     34.09    
  57.30105  11.39778 -12.22398   28.48  412.42  -80.45  0.3813    88     12.40    
  57.60105  11.29778 -12.42398   26.62  445.73  -83.80  0.4775    88     39.98    
  57.50938  11.39778 -12.17398   28.11  426.89  -81.59  0.4108    88     18.69    
  57.78438  11.24778 -12.42398   26.30  462.56  -85.14  0.5359    88     36.87    
  57.83438  11.39778 -12.12398   27.14  463.27  -84.54  0.5217    88     36.93    
  57.92688  11.29778 -12.22398   26.67  471.10  -85.40  0.5635    88     24.72    
  62.95105  11.39778 -12.53136   45.96  423.13  -65.36  0.3834    82     38.29    
  63.05105  11.39778 -12.24898   46.90  434.27  -64.33  0.4020    82     9.154    
  63.10105  11.56444 -12.44898   46.96  420.38  -64.67  0.3813    82     38.29    
  63.15105  11.59778 -12.35231   47.42  423.22  -64.16  0.3818    82     34.59    
  56.20105  11.96444 -12.44898   28.78  393.32  -78.75  0.4079    88     38.10    
  56.35105  11.79778 -12.40231   28.91  392.72  -78.80  0.4026    88     47.32    
  56.25105  11.99778 -12.22398   29.72  389.46  -78.54  0.4330    88     13.35    
  56.55105  11.61444 -12.42398   28.64  394.89  -79.03  0.3849    88     30.27    
  56.55105  11.69778 -12.19993   29.69  390.78  -78.73  0.4078    88     38.10    
  63.15105  11.64778 -12.42398   47.32  419.20  -64.41  0.3818    82     38.29    
  63.25105  11.74778 -12.22898   48.28  425.92  -62.81  0.3815    82     28.21    
  63.25105  11.96444 -12.47398   47.71  412.28  -64.27  0.3968    82     38.29    
  63.33438  11.99778 -12.19898   48.76  423.36  -62.24  0.3821    82     34.59    
  56.05105  12.24778 -12.42398   28.95  393.37  -78.63  0.4166    88     13.85    
  56.00105  12.39778 -12.40398   29.01  393.63  -78.59  0.4176    88     13.85    
  56.15105  12.19778 -12.18648   29.87  389.11  -78.46  0.4438    88     13.35    
  56.05105  12.41778 -12.22398   29.67  390.30  -78.44  0.4386    88     13.35    
  63.30105  12.23111 -12.42398   47.90  410.80  -64.16  0.4060    82     38.23    
  63.33438  12.18111 -12.26898   48.48  417.11  -63.28  0.3904    82     38.29    
  63.30105  12.42278 -12.39065   47.75  410.06  -64.25  0.4101    82     38.23    
  63.33438  12.42278 -12.22398   48.26  416.29  -63.52  0.3935    82     38.29    
  55.95105  12.94778 -12.42398   28.60  398.64  -78.68  0.3952    88     30.27    
  55.96771  12.59778 -12.37898   29.05  394.24  -78.56  0.4151    88     13.85    
  56.05105  12.59778 -12.14065   29.90  389.97  -78.40  0.4421    88     13.35    
  56.00105  12.76444 -12.23136   29.47  392.45  -78.45  0.4236    88     13.85    
  63.15105  12.89778 -12.42898   46.15  406.47  -64.87  0.4186    82     48.60    
  63.25105  12.64778 -12.42398   47.08  407.61  -64.59  0.4191    82     48.60    
  63.30105  12.59778 -12.22398   47.78  414.46  -64.04  0.3968    82     38.29    
  63.25105  12.74778 -12.25731   47.18  411.95  -64.51  0.4011    82     38.23    
  55.96771  12.99778 -12.39898   28.65  398.49  -78.65  0.3950    88     30.27    
  56.05105  13.03111 -12.17398   29.42  393.91  -78.48  0.4113    88     13.85    
  56.00105  13.21444 -12.45231   28.11  403.42  -78.82  0.3835    88     19.22    
  56.05105  13.18944 -12.27398   28.85  397.99  -78.60  0.3932    88     30.27    
  62.95105  13.19778 -12.44898   44.54  406.34  -65.14  0.4065    82     48.60    
  63.10105  12.99778 -12.42398   45.71  406.46  -64.96  0.4150    82     48.60    
  63.13438  12.99778 -12.24898   46.07  411.06  -65.00  0.3971    82     38.29    
  62.95105  13.24778 -12.26565   44.57  410.89  -65.37  0.3878    82     38.29    
  56.15105  13.49778 -12.39160   27.84  407.89  -78.98  0.3821    88     23.30    
  56.16771  13.39778 -12.19898   28.80  400.32  -78.72  0.3851    88     19.22    
  56.20105  13.59778 -12.42398   27.48  412.31  -79.18  0.3878    88     21.17    
  56.35105  13.69778 -12.22910   28.12  410.68  -79.31  0.3853    88     11.04    
  62.35105  13.59778 -12.48136   40.50  414.93  -66.00  0.3704    82     38.97    
  62.60105  13.49778 -12.42398   42.14  410.74  -65.60  0.3772    82     38.79    
  62.45105  13.59778 -12.30731   41.10  417.35  -66.17  0.3697    82     38.97    
  62.58438  13.54778 -12.19898   41.96  418.24  -66.17  0.3708    82     38.97    
  62.75105  13.38111 -12.46898   43.15  407.59  -65.33  0.3915    82     48.66    
  62.75105  13.39778 -12.40731   43.16  408.91  -65.42  0.3860    82     40.98    
  56.36771  13.82278 -12.44398   26.90  423.25  -79.93  0.4213    88     5.643    
  56.55105  13.89778 -12.22160   27.78  421.51  -80.28  0.4147    88     5.448    
  56.55105  13.99778 -12.40493   26.80  432.15  -81.08  0.4621    88     35.09    
  56.65105  13.99778 -12.22577   27.60  428.14  -81.10  0.4400    88     36.93    
  61.25105  14.04778 -12.42398   33.82  453.86  -76.18  0.4863    83     12.57    
  61.35105  13.89778 -12.43803   33.49  472.31  -77.34  0.5479    83     40.08    
  61.35105  13.99778 -12.32398   34.15  461.93  -76.55  0.5086    83     17.26    
  61.55105  13.78111 -12.42398   34.43  472.30  -74.62  0.5300    82     53.90    
  61.50105  13.89778 -12.22731   34.52  474.74  -76.61  0.5481    83     40.08    
  61.71771  13.74778 -12.42398   35.73  456.71  -71.36  0.4689    82    -29.58    
  61.75105  13.79778 -12.22398   35.93  463.13  -72.53  0.5005    82     10.31    
  61.95105  13.69778 -12.47398   37.62  434.07  -68.05  0.3981    82     17.33    
  62.00938  13.74778 -12.22398   37.88  441.44  -68.94  0.4242    82     7.260    
  62.11771  13.69778 -12.37398   38.78  427.84  -67.30  0.3842    82     14.94    
  62.20105  13.69778 -12.25731   39.31  428.50  -67.32  0.3863    82     14.94    
  56.75105  14.19778 -12.39636   26.81  440.72  -82.80  0.5055    88     19.42    
  56.85105  14.19778 -12.27219   27.35  438.95  -83.00  0.4944    88     26.61    
  56.95105  14.39778 -12.37398   27.35  437.38  -82.65  0.4849    87     27.49    
  57.15105  14.46361 -12.22398   28.19  432.19  -82.14  0.4558    87     31.01    
  60.95105  14.49778 -12.40969   35.21  414.04  -72.36  0.3715    83     20.39    
  61.15105  14.22099 -12.42398   34.39  434.59  -74.32  0.4200    83    -1.285    
  61.15105  14.39778 -12.22577   35.89  419.77  -72.77  0.3796    83     20.39    
  61.25105  14.24778 -12.22398   35.41  433.05  -73.92  0.4105    83    -8.466    
  57.15105  14.69778 -12.42398   28.40  418.94  -80.31  0.4039    87     4.990    
  57.37509  14.69778 -12.22398   29.23  416.41  -80.20  0.3961    87     14.78    
  57.35105  14.89778 -12.42398   29.43  406.33  -79.36  0.3798    87     19.22    
  57.50105  14.79778 -12.22398   29.79  409.72  -79.63  0.3830    87     11.04    
  59.62605  14.89778 -12.42398   33.60  412.65  -72.24  0.3863    83     20.39    
  59.82938  14.89778 -12.47398   33.81  410.21  -71.86  0.3883    83     22.58    
  59.89271  14.89778 -12.47398   33.97  409.03  -71.74  0.3893    83    -1.662    
  60.09271  14.89778 -12.47398   34.39  406.18  -71.52  0.3908    83    0.8646    
  60.37105  14.79778 -12.52398   34.50  406.92  -71.65  0.3810    83     25.11    
  60.55283  14.79778 -12.42398   35.32  404.08  -71.46  0.3826    83     42.53    
  60.85105  14.59778 -12.42398   35.29  409.90  -71.98  0.3695    83     22.58    
  60.75105  14.79778 -12.25493   36.36  402.08  -71.32  0.3862    83     53.58    
  60.95105  14.59778 -12.28910   36.04  408.63  -71.86  0.3703    83     22.58    
  57.46950  14.99778 -12.42398   29.94  401.36  -79.07  0.3815    87     19.22    
  57.70105  14.79778 -12.12398   30.31  408.26  -79.45  0.3819    87     19.22    
  57.75105  15.14778 -12.42398   30.89  394.84  -78.72  0.4005    87     47.32    
  57.86771  14.99778 -12.22398   31.05  399.10  -78.87  0.3858    87     30.27    
  57.93438  15.19778 -12.42398   31.38  392.82  -78.61  0.4125    87     38.10    
  58.17283  15.04778 -12.22398   31.76  396.96  -78.61  0.3939    87     30.27    
  57.92271  15.19778 -12.42398   31.35  392.90  -78.62  0.4120    87     38.10    
  58.50105  14.99778 -12.22398   32.28  400.02  -78.26  0.3902    87     30.27    
  58.43438  15.19778 -12.42398   32.30  392.67  -78.41  0.4190    87     38.10    
  58.58438  14.79778 -12.07398   32.04  412.00  -77.65  0.3826    87     17.09    
  58.59271  15.14778 -12.42398   32.49  394.59  -78.31  0.4110    87     38.10    
  58.78105  14.89778 -12.22398   32.52  408.64  -77.32  0.3822    87     6.862    
  58.75343  14.99778 -12.32398   32.58  402.21  -77.86  0.3895    87     19.22    
  58.95105  14.98111 -12.42398   32.62  405.50  -77.49  0.3862    87     15.04    
  58.95938  14.79778 -12.07398   32.89  418.87  -74.34  0.3811    83     6.169    
  59.15105  14.89778 -12.47398   32.53  413.71  -76.55  0.3811    87     7.502    
  59.09271  14.84778 -12.22398   32.99  417.04  -74.53  0.3802    83     27.46    
  59.35105  14.84778 -12.48231   32.63  419.66  -74.72  0.3815    83     10.34    
  59.30105  14.89778 -12.22398   33.63  413.61  -72.68  0.3833    83     20.39    
  59.57605  14.98111 -12.22398   34.50  406.47  -71.50  0.3983    83    0.8073    
  59.62271  14.99778 -12.22398   34.62  405.43  -71.40  0.4015    83    0.3014    
  59.99533  14.99778 -12.31148   35.12  402.11  -71.17  0.4086    83     28.77    
  59.99176  14.99778 -12.31148   35.11  402.15  -71.17  0.4085    83     28.77    
  60.37105  14.98111 -12.24898   36.06  399.21  -71.05  0.4129    83     28.77    
  60.55105  14.89778 -12.27398   36.15  400.29  -71.16  0.3996    83     29.28    
  63.25105   6.22278 -11.82398   43.31  439.35  -61.63  0.4084    59     5.571    
  63.16771   6.39778 -11.82398   43.74  435.33  -61.20  0.3971    59     1.458    
  63.49271   6.04778 -11.82398   43.25  439.87  -62.16  0.4054    59    -11.87    
  63.55105   6.35932 -11.89065   44.56  426.90  -61.04  0.3788    59    -3.278    
  63.75105   6.04778 -11.82398   43.81  434.04  -61.91  0.3856    59    -5.892    
  63.75105   6.35932 -11.89065   45.03  423.63  -60.95  0.3785    59    -15.31    
  64.00105   6.19778 -11.82398   44.95  425.03  -61.23  0.3742    59    -3.278    
  64.10105   6.33944 -11.82398   45.77  420.43  -60.89  0.3803    59    -15.31    
  63.16771   6.64278 -11.82398   44.71  428.12  -60.80  0.3835    59    -3.278    
  63.63438   6.59778 -11.90410   45.73  419.97  -60.63  0.3883    59    -15.31    
  63.25105   6.84778 -11.82398   45.77  422.15  -60.57  0.3853    59    -15.31    
  63.55105   6.87611 -11.87398   46.66  416.94  -60.43  0.4034    59    -15.84    
  63.66771   6.59778 -11.90410   45.82  419.54  -60.62  0.3896    59    -15.31    
  63.75105   6.89278 -11.87398   47.25  414.72  -60.37  0.4179    59    -15.84    
  63.99271   6.59778 -11.87398   46.59  416.45  -60.55  0.4008    59    -15.84    
  64.10105   6.83111 -11.82398   47.93  413.11  -60.37  0.4281    59    -21.76    
  64.15105   6.69778 -11.82398   47.45  414.26  -60.45  0.4149    59    -15.84    
  63.40105   6.99778 -11.82398   46.81  417.64  -60.43  0.4003    59    -15.84    
  63.68105   7.07456 -11.82398   47.92  413.81  -60.31  0.4274    59    -21.76    
  60.15105   9.99778 -11.99660   39.81  411.32  -65.52  0.4018    81    -4.463    
  60.32605   9.81444 -11.82398   41.41  404.67  -64.91  0.4343    81     12.06    
  60.35105   9.89778 -12.07398   40.79  407.31  -65.06  0.4201    81     5.907    
  60.45105   9.79778 -11.97398   41.64  404.37  -64.85  0.4396    81     12.06    
  60.55105   9.69778 -11.78231   42.69  402.08  -64.75  0.4594    81     6.402    
  60.74271   9.64778 -11.82398   43.40  401.44  -64.70  0.4694    81     17.73    
  60.80105   9.69778 -12.02398   42.98  402.45  -64.71  0.4583    81     6.402    
  60.95105   9.69778 -12.07398   43.33  402.69  -64.71  0.4552    81     6.402    
  60.95105   9.61444 -11.82398   44.20  401.30  -64.68  0.4723    81     17.73    
  61.15105   9.69778 -12.07398   43.97  403.11  -64.73  0.4495    81     6.402    
  61.15105   9.61444 -11.82398   44.89  401.81  -64.69  0.4661    81     6.402    
  61.30105   9.69778 -12.02398   44.60  403.56  -64.75  0.4443    81     12.06    
  61.38438   9.64778 -11.82398   45.57  403.24  -64.71  0.4489    81     12.06    
  61.55105   9.69778 -11.82065   46.01  405.01  -64.73  0.4315    81     29.49    
  61.65105   9.79778 -11.98315   45.56  407.36  -64.86  0.4120    81     24.36    
  61.75105   9.79778 -11.84565   46.30  408.49  -64.81  0.4067    81     40.42    
  61.80105   9.89778 -12.02398   45.57  411.05  -65.01  0.3934    81     38.29    
  62.05105   9.99778 -11.77398   46.83  418.51  -64.86  0.3820    81     38.29    
  59.65605  10.39778 -12.02398   35.67  437.37  -72.57  0.3966    85    -2.377    
  59.95105  10.19778 -12.07398   38.02  422.93  -67.64  0.3824    81     19.88    
  59.95105  10.14778 -11.88231   38.53  419.07  -66.44  0.3852    81     37.44    
  59.75105  10.35849 -11.79148   36.51  436.75  -68.85  0.3932    81     17.58    
  60.15105  10.01444 -12.02398   39.73  411.97  -65.60  0.3998    81     12.97    
  61.95105  10.01444 -12.02910   45.62  416.24  -65.23  0.3819    81     38.29    
  62.15105  10.09778 -11.77898   46.73  424.42  -64.98  0.3846    81     38.77    
  62.30105  10.39778 -12.02815   45.10  441.15  -66.79  0.4382    81     20.93    
  62.35105  10.39778 -11.90731   45.58  444.02  -66.35  0.4479    81     20.93    
  58.51771  10.79778 -12.07398   30.39  431.08  -78.64  0.4234    85     21.02    
  58.75105  10.79778 -11.92398   30.82  442.80  -79.48  0.4535    85     33.09    
  58.88105  10.59778 -12.02398   32.34  424.77  -77.44  0.3966    85     9.288    
  58.92605  10.79778 -11.84065   31.05  454.51  -80.17  0.4856    85     10.23    
  59.20105  10.49778 -12.02398   33.67  427.66  -76.67  0.3964    85     9.483    
  59.20105  10.79778 -11.72398   31.35  478.36  -80.67  0.5523    85     35.37    
  59.20605  10.49778 -12.02398   33.68  427.82  -76.66  0.3966    85     9.483    
  59.35105  10.69778 -11.77398   32.38  473.23  -78.48  0.5108    85     51.69    
  59.51771  10.44778 -12.02398   34.86  436.95  -74.69  0.4023    85    -1.285    
  59.55105  10.59778 -11.73231   33.85  467.52  -74.21  0.4718    81     27.17    
  62.45105  10.59778 -12.02398   44.74  456.79  -68.18  0.5184    81    -9.111    
  62.50105  10.56444 -11.82398   45.47  462.27  -66.41  0.5316    81     14.27    
  62.55105  10.79778 -12.16327   44.29  461.24  -69.47  0.5481    82    -2.847    
  62.65105  10.79778 -11.87398   45.08  475.74  -66.71  0.6089    81     15.22    
  58.25105  11.19099 -12.02398   27.67  471.15  -83.69  0.5756    85     24.55    
  58.50105  11.01766 -11.92398   29.13  458.22  -81.61  0.5218    85     20.20    
  58.55105  11.09778 -11.77398   29.17  470.38  -82.02  0.5562    85     15.99    
  58.75105  10.99778 -11.71719   29.90  469.54  -81.73  0.5515    85     17.34    
  58.92605  10.81444 -11.82398   30.94  457.30  -80.44  0.4957    85     14.40    
  62.75105  10.99778 -12.09898   45.08  461.33  -67.18  0.5379    82     14.27    
  62.75105  10.89778 -11.82398   45.38  482.81  -64.57  0.6262    82     25.28    
  62.95105  11.19778 -12.04065   46.32  456.90  -63.91  0.4860    82     17.23    
  62.95105  11.09778 -11.82398   46.46  479.93  -60.45  0.5674    82     49.58    
  56.87866  11.59778 -12.02398   30.17  393.12  -78.88  0.3940    88     47.38    
  57.23438  11.49778 -12.02398   29.61  404.18  -79.62  0.3754    88     19.22    
  57.24271  11.49778 -12.02398   29.60  404.54  -79.65  0.3755    88     19.22    
  57.62366  11.49778 -11.98981   28.62  432.59  -81.55  0.4197    88     21.02    
  57.78438  11.49778 -11.97398   28.04  452.77  -82.88  0.4734    88     14.78    
  57.91771  11.44778 -12.02398   27.24  472.05  -84.61  0.5452    88     45.74    
  57.80105  11.59778 -11.82398   28.81  450.17  -81.53  0.4536    88     35.90    
  58.15105  11.29778 -12.02398   27.17  481.09  -84.87  0.6018    85     36.32    
  58.15105  11.44778 -11.81565   27.87  484.24  -82.78  0.5752    84     31.76    
  58.30105  11.29778 -11.82398   28.09  481.34  -82.90  0.5861    84     32.32    
  63.10105  11.36444 -12.02398   47.44  451.05  -61.50  0.4386    82     4.225    
  63.20938  11.29778 -11.82398   48.58  465.26  -54.85  0.4590    78    0.4609    
  63.25105  11.59778 -12.05160   48.56  441.12  -59.94  0.3962    82     34.38    
  63.50105  11.39778 -11.82398   51.06  447.29  -50.36  0.3920    78     21.12    
  63.35105  11.56444 -11.92398   49.56  448.47  -54.85  0.3987    78     22.13    
  63.55105  11.41444 -11.82398   51.46  444.48  -49.92  0.3871    78    -14.82    
  56.36771  11.99778 -12.00077   30.52  387.56  -78.46  0.4514    88     4.672    
  56.55105  11.79778 -12.02398   30.42  388.77  -78.58  0.4292    88     11.09    
  56.56450  11.94778 -11.82398   31.12  387.50  -78.46  0.4514    88     4.672    
  56.74188  11.69778 -11.97398   30.51  390.34  -78.68  0.4133    88     38.10    
  56.75105  11.96444 -11.67398   31.64  388.50  -78.46  0.4445    88     34.83    
  56.93343  11.79778 -11.72398   31.36  391.48  -78.62  0.4162    88     38.10    
  57.11771  11.64778 -11.82398   30.74  396.86  -78.96  0.3892    88     30.27    
  57.35105  11.61444 -11.82398   30.32  406.71  -79.46  0.3798    88     19.22    
  57.53855  11.61444 -11.81660   29.85  419.82  -80.08  0.3906    88     11.94    
  57.77105  11.61444 -11.79898   29.09  445.43  -81.09  0.4393    88     37.64    
  63.35105  11.76944 -12.02398   49.32  438.67  -58.13  0.3851    82     20.55    
  63.35105  11.98111 -12.12398   49.05  428.08  -61.02  0.3806    82     34.23    
  63.50105  11.79778 -11.92398   50.66  440.30  -52.87  0.3823    78     24.22    
  63.52605  11.94778 -11.92398   50.73  438.12  -53.15  0.3814    78     24.22    
  63.80105  11.49778 -11.82398   53.25  433.44  -48.67  0.3856    78    -20.04    
  63.75605  11.79778 -11.87398   52.58  432.34  -49.30  0.3898    78    -21.63    
  63.95938  12.01778 -11.82398   53.78  426.23  -48.51  0.4141    78    -29.28    
  63.95105  11.64778 -11.82398   54.14  428.05  -48.35  0.4018    78    -23.36    
  63.95105  12.03944 -11.82398   53.69  426.39  -48.56  0.4134    78    -29.16    
  56.15105  12.39778 -12.02398   30.39  387.92  -78.38  0.4602    88     4.672    
  56.25105  12.15290 -12.02398   30.43  387.54  -78.42  0.4581    88     4.672    
  56.35105  12.47278 -11.72398   31.36  386.75  -78.35  0.4759    88     9.276    
  56.55105  12.16444 -11.67398   31.62  386.90  -78.38  0.4681    88     9.276    
  63.35105  12.19778 -12.20731   48.68  419.96  -62.72  0.3867    82     34.11    
  63.35105  12.49778 -12.07398   48.46  423.59  -62.51  0.3845    82     34.59    
  63.58438  12.34778 -11.82398   50.78  437.36  -52.61  0.3829    78     24.22    
  63.45105  12.42278 -11.87398   49.56  438.04  -57.02  0.3812    78     23.39    
  63.80105  12.19778 -11.82398   52.51  430.20  -49.47  0.3979    78    -21.69    
  56.15105  12.75706 -11.92398   30.49  388.74  -78.37  0.4525    88     4.672    
  56.15105  12.76766 -11.92398   30.48  388.81  -78.37  0.4517    88     4.672    
  56.25105  12.51444 -11.82398   30.99  387.09  -78.35  0.4717    88     9.276    
  56.25105  12.78444 -11.78410   30.91  388.18  -78.37  0.4582    88     4.672    
  63.33438  12.57278 -12.02398   48.30  425.65  -62.55  0.3834    82     26.88    
  63.35105  12.59778 -11.91565   48.45  433.43  -61.17  0.3822    82     38.96    
  63.25105  12.79778 -12.02398   47.31  422.80  -64.07  0.3843    82     38.29    
  63.25105  12.80611 -11.93743   47.33  428.76  -63.72  0.3833    82     30.50    
  56.15105  13.14278 -12.02398   29.79  393.20  -78.49  0.4127    88     13.85    
  56.25105  12.99778 -11.82398   30.63  390.00  -78.42  0.4375    88     13.35    
  56.16771  13.19206 -12.02398   29.73  393.88  -78.52  0.4082    88     13.85    
  56.35105  13.29266 -11.82398   30.26  394.02  -78.59  0.4057    88     13.85    
  63.13438  13.02278 -12.02398   46.12  421.07  -65.12  0.3825    82     38.29    
  63.13438  12.99778 -11.73553   46.00  445.89  -64.91  0.4032    82     9.607    
  62.95105  13.25528 -11.99660   44.57  422.60  -65.95  0.3786    82     38.29    
  62.95105  13.24778 -11.83327   44.43  435.05  -66.52  0.3917    82     15.39    
  56.25105  13.38206 -12.02398   29.46  397.29  -78.67  0.3918    88     30.27    
  56.55105  13.44778 -11.72398   30.36  397.67  -78.79  0.3896    88     30.27    
  56.40105  13.59778 -12.02398   29.12  403.47  -79.02  0.3802    88     19.22    
  56.70105  13.59778 -11.72398   30.11  403.44  -79.13  0.3797    88     19.22    
  62.26771  13.69778 -12.04898   39.64  436.76  -68.03  0.4084    82     8.275    
  62.54688  13.58111 -11.98469   41.55  430.68  -67.14  0.3876    82     18.11    
  62.28116  13.69778 -11.79065   39.54  457.49  -69.76  0.4738    82    -28.27    
  62.58438  13.54778 -11.82398   41.68  442.23  -67.98  0.4151    82     9.607    
  62.80105  13.39778 -11.92898   43.36  428.76  -66.65  0.3831    82     15.78    
  62.76771  13.39778 -11.64803   42.74  457.22  -68.58  0.4504    82    -19.80    
  56.70105  13.89778 -12.02398   28.54  419.58  -80.37  0.4054    88     4.990    
  56.97926  13.89778 -11.82398   29.15  422.73  -80.81  0.4171    88     21.53    
  56.84593  13.99778 -12.02398   28.37  427.43  -81.36  0.4353    88     32.85    
  57.11771  13.79778 -11.67398   29.68  420.48  -80.40  0.4108    88     4.990    
  57.12605  13.99778 -11.84065   28.88  431.60  -82.00  0.4551    88     32.34    
  57.37271  14.09778 -11.82398   28.78  440.38  -83.30  0.5049    88     15.33    
  61.45105  14.04778 -12.02398   35.40  463.18  -76.04  0.4999    83     18.27    
  61.55105  13.94778 -12.01565   35.25  477.49  -76.63  0.5510    83     38.19    
  61.55105  13.99778 -11.82398   35.88  479.77  -76.25  0.5469    83     38.19    
  61.90105  13.79778 -12.02398   36.97  463.02  -71.88  0.5049    82     10.31    
  61.70105  13.89778 -11.79065   36.05  491.69  -75.79  0.5962    82     43.30    
  61.97605  13.78111 -12.02398   37.51  457.00  -70.86  0.4819    82    -29.28    
  61.95105  13.79778 -11.87398   37.29  471.26  -72.39  0.5351    82     27.03    
  62.11771  13.74778 -12.02398   38.54  447.01  -69.32  0.4437    82     12.40    
  62.15105  13.74778 -11.79065   38.65  465.05  -70.76  0.5044    82     11.32    
  57.12188  14.19778 -12.02398   28.28  438.52  -83.42  0.4883    88     22.53    
  57.31593  14.19778 -11.92398   28.60  439.82  -83.52  0.5004    87     22.53    
  57.35105  14.39778 -12.04065   28.71  433.66  -82.41  0.4657    87     31.01    
  57.50105  13.99778 -11.72398   28.93  442.30  -82.83  0.5194    88     35.73    
  57.52605  14.19778 -11.84065   28.83  441.78  -83.25  0.5151    87     15.63    
  57.60605  14.39778 -11.92398   29.20  432.39  -81.74  0.4633    87     32.34    
  57.80105  14.29778 -11.82398   29.22  438.96  -81.66  0.4988    87     44.36    
  57.78438  14.39778 -11.87398   29.46  432.08  -81.12  0.4628    87     32.34    
  57.95105  14.34778 -11.82398   29.51  436.53  -80.68  0.4818    87     44.36    
  57.97605  14.39778 -11.84065   29.71  432.96  -80.35  0.4629    87     32.34    
  58.23438  14.19778 -11.72398   29.23  457.61  -78.95  0.5556    87     22.15    
  58.11438  14.42278 -11.84065   29.97  432.47  -79.64  0.4543    87     32.34    
  58.16771  14.39778 -11.82398   29.94  435.73  -79.41  0.4641    87     24.74    
  61.35105  14.19778 -12.05731   35.89  441.63  -74.38  0.4298    83     1.827    
  61.25105  14.39778 -11.98231   36.94  421.78  -72.67  0.3821    83     21.41    
  61.25105  14.44778 -11.85731   37.60  419.27  -72.29  0.3789    83     21.41    
  61.35105  14.29778 -11.82398   37.18  434.44  -73.25  0.4045    83    -7.337    
  57.51771  14.59778 -12.07398   29.45  420.75  -80.58  0.4110    87     4.990    
  57.64271  14.59778 -12.02398   29.73  419.55  -80.33  0.4087    87    0.8155    
  58.05938  14.59778 -11.92398   30.51  418.87  -79.40  0.4050    87     4.990    
  57.97605  14.83111 -12.07398   31.00  405.51  -79.05  0.3808    87     19.22    
  58.10105  14.59778 -11.92398   30.58  418.96  -79.28  0.4048    87    0.8155    
  58.07509  14.79778 -12.04065   31.12  407.08  -78.97  0.3819    87     19.22    
  58.45938  14.60290 -11.92398   31.22  424.16  -77.74  0.4052    87     13.78    
  58.35105  14.79778 -12.04065   31.63  408.69  -78.43  0.3824    87     11.04    
  58.57938  14.49778 -11.82398   31.17  436.76  -75.92  0.4321    87    0.8127    
  58.46771  14.60290 -11.92398   31.24  424.36  -77.68  0.4053    87     13.78    
  58.75105  14.59778 -11.79565   32.21  429.57  -73.79  0.4026    83     1.027    
  58.75938  14.69778 -11.97398   32.22  423.40  -75.44  0.3899    87     9.288    
  58.95105  14.78111 -12.02398   32.94  419.49  -73.92  0.3817    83     16.22    
  58.95105  14.74778 -11.76565   33.54  417.48  -72.08  0.3821    83     20.39    
  59.20105  14.89778 -12.02398   34.01  411.56  -72.04  0.3849    83     20.39    
  59.15105  14.89778 -11.77398   34.55  408.60  -71.35  0.3886    83     22.58    
  60.75105  14.89778 -12.02636   37.47  398.81  -71.05  0.4087    83     53.02    
  61.05105  14.64778 -12.02398   37.37  406.47  -71.58  0.3766    83     26.12    
  60.95105  14.79778 -11.84898   38.25  401.31  -71.14  0.3976    83     54.54    
  61.13438  14.62278 -11.80398   38.24  408.62  -71.53  0.3791    83     23.60    
  59.31771  14.94778 -12.04898   34.37  408.48  -71.66  0.3915    83     30.76    
  59.35105  14.99778 -11.87398   35.07  404.23  -71.12  0.4039    83     18.12    
  59.45105  14.99778 -12.07398   34.73  405.52  -71.35  0.4009    83    0.3014    
  59.60105  15.09778 -11.85731   35.91  399.45  -70.85  0.4311    83     28.77    
  59.78438  15.09778 -12.02398   35.86  399.13  -70.89  0.4322    83     28.77    
  59.80938  15.14778 -11.82398   36.57  397.03  -70.76  0.4508    83    -3.976    
  59.91771  15.09778 -12.07398   35.99  398.52  -70.89  0.4343    83     28.60    
  59.95105  15.14778 -11.88231   36.74  396.48  -70.76  0.4541    83    -3.976    
  60.11771  15.09778 -12.07398   36.39  397.34  -70.86  0.4391    83     22.69    
  60.18438  15.14778 -11.82398   37.42  395.37  -70.74  0.4628    83    -3.976    
  60.31771  15.09778 -11.97398   37.13  396.10  -70.82  0.4470    83     22.69    
  60.43438  15.09778 -11.82398   37.85  395.48  -70.78  0.4544    83     14.48    
  60.55105  14.99778 -12.05731   37.14  397.34  -70.94  0.4249    83     28.60    
  60.65105  14.99778 -11.87398   37.99  396.77  -70.88  0.4328    83     29.62    
  60.75105  14.94778 -11.85731   38.14  397.67  -70.93  0.4230    83     29.62    
  62.55105   4.74040 -11.42398   41.63  423.73  -63.26  0.3839    58    -3.927    
  62.67509   4.59778 -11.42398   41.78  420.24  -63.22  0.3899    58    -4.283    
  62.75105   4.86111 -11.52398   41.61  428.48  -63.51  0.3825    58    -11.64    
  62.86771   4.49778 -11.42398   41.99  418.50  -63.24  0.3948    58    -4.406    
  62.91771   4.74778 -11.52398   41.83  425.42  -63.52  0.3797    58    -3.927    
  63.09271   4.44956 -11.42398   42.09  418.47  -63.33  0.3919    58    -4.406    
  63.17605   4.71444 -11.52398   41.98  426.10  -63.74  0.3766    58    -10.63    
  63.33438   4.49778 -11.42398   42.18  421.01  -63.57  0.3796    58    -3.391    
  63.39605   4.79778 -11.52398   41.98  431.25  -64.25  0.3792    58    -6.007    
  63.70105   4.79540 -11.42398   42.08  434.77  -64.87  0.3881    58    -23.71    
  62.45105   4.91444 -11.42398   41.39  429.50  -63.32  0.3869    58    -9.351    
  62.66771   4.99778 -11.52398   41.44  433.58  -63.58  0.3932    58    -6.907    
  62.60105   5.27611 -11.52398   41.09  447.70  -63.68  0.4551    58    -15.49    
  62.78438   5.19778 -11.57398   41.32  444.27  -64.01  0.4322    58    -1.743    
  62.92605   4.96444 -11.57398   41.63  433.79  -63.87  0.3899    58    -6.907    
  62.95105   5.19778 -11.60731   41.42  445.67  -64.42  0.4340    58    -1.485    
  63.15105   4.90278 -11.57398   41.81  433.08  -64.10  0.3852    58    -5.892    
  63.15105   5.10932 -11.60731   41.64  442.87  -64.69  0.4178    58    -11.79    
  63.38438   4.99778 -11.57398   41.81  440.02  -64.91  0.4037    58    -29.23    
  63.37605   5.19778 -11.60731   41.69  449.72  -65.76  0.4479    58    -3.975    
  63.55105   4.94778 -11.52398   41.91  439.64  -65.14  0.4029    58    -11.79    
  63.55105   5.16444 -11.57398   41.76  450.02  -66.25  0.4494    58     20.27    
  63.85105   5.01944 -11.42398   41.91  447.19  -66.56  0.4446    58     23.77    
  63.75105   5.21778 -11.52398   41.84  453.98  -67.31  0.4774    58    -8.777    
  63.95105   5.17778 -11.42398   41.88  454.71  -67.94  0.4925    58    -8.777    
  62.60105   5.39778 -11.52398   40.96  455.04  -63.64  0.5004    58    -9.791    
  62.75105   5.39778 -11.57398   41.10  455.54  -64.10  0.4977    58    -9.791    
  62.60105   5.59778 -11.52398   40.79  466.87  -63.27  0.5849    58    -14.67    
  62.73105   5.57040 -11.57398   40.95  464.89  -63.89  0.5632    58    -3.615    
  62.88938   5.39778 -11.60731   41.22  456.14  -64.58  0.4961    58    -9.791    
  62.95105   5.44778 -11.62398   41.24  458.91  -64.86  0.5112    58    -8.777    
  63.11771   5.24778 -11.62398   41.50  449.79  -65.05  0.4516    58     21.09    
  63.10938   5.63444 -11.67398   41.46  463.52  -65.20  0.5364    59    -2.513    
  63.40105   5.29778 -11.62398   41.65  454.44  -66.27  0.4729    58    0.4500    
  63.35105   5.53944 -11.67398   41.70  460.25  -66.13  0.5087    58    -8.777    
  63.55105   5.39778 -11.62398   41.79  457.78  -66.96  0.4935    58    -8.777    
  63.57605   5.41444 -11.62398   41.82  457.97  -67.00  0.4949    58    -8.777    
  63.76771   5.39778 -11.57398   41.96  457.37  -67.44  0.4965    58    -8.777    
  63.86771   5.59778 -11.62398   42.48  452.46  -65.56  0.4668    59   -0.2591E-01
  63.91355   5.38706 -11.52398   42.04  457.14  -67.71  0.5002    59    -8.777    
  63.92605   5.59778 -11.60731   42.55  451.71  -65.50  0.4641    59   -0.2591E-01
  64.12783   5.59778 -11.52398   42.81  449.72  -65.33  0.4613    59     20.27    
  62.41688   5.82873 -11.42398   40.52  479.81  -61.43  0.6976    15     31.91    
  62.71771   5.79778 -11.57398   40.98  472.30  -63.03  0.6238    15     16.21    
  62.43855   6.05349 -11.42398   40.78  482.92  -60.65  0.7262    15     32.21    
  62.75105   5.99778 -11.60731   41.35  469.75  -62.36  0.6036    59    -14.63    
  62.85105   5.74778 -11.62398   41.16  468.79  -63.86  0.5876    59    -14.63    
  62.80105   5.96444 -11.62398   41.40  468.45  -62.65  0.5921    59    -14.63    
  63.17105   5.84778 -11.72398   41.94  458.62  -63.85  0.5058    59    -8.777    
  63.04271   5.99778 -11.72398   42.05  457.30  -62.84  0.5033    59   -0.5646    
  63.31771   5.74778 -11.72398   41.99  457.84  -64.62  0.4952    59    -8.777    
  63.37105   6.02278 -11.80731   42.88  444.49  -62.44  0.4250    59     12.19    
  63.50605   5.71444 -11.72398   42.23  454.55  -64.75  0.4725    59    0.4500    
  63.55105   5.97278 -11.80731   43.11  441.81  -62.52  0.4113    59     5.766    
  63.80105   5.79778 -11.72398   43.01  444.55  -63.50  0.4228    59     12.19    
  63.75105   5.99778 -11.80731   43.63  436.17  -62.15  0.3911    59     11.54    
  63.95105   5.64778 -11.62398   42.74  449.20  -64.86  0.4496    59     20.27    
  63.95105   5.99778 -11.77398   44.04  432.77  -61.99  0.3820    59    -5.892    
  64.17605   5.79778 -11.60731   43.67  439.19  -63.15  0.4058    59     29.81    
  64.13855   6.03016 -11.72398   44.58  429.27  -61.76  0.3757    59     6.809    
  64.35105   5.81623 -11.52398   44.04  437.41  -63.00  0.4016    59     29.81    
  64.35105   5.99778 -11.60731   44.89  429.24  -61.90  0.3759    59     6.809    
  64.55105   5.92540 -11.42398   44.94  433.00  -62.45  0.3879    59     35.79    
  62.45105   6.34278 -11.42398   41.56  476.11  -60.67  0.6676    59     31.69    
  62.72605   6.19778 -11.60731   41.83  464.18  -61.65  0.5668    59    -4.338    
  62.45105   6.39778 -11.42398   41.74  474.18  -60.77  0.6498    59     31.69    
  62.75105   6.21444 -11.62398   41.95  462.04  -61.67  0.5501    59    -4.251    
  62.95105   6.21444 -11.72398   42.49  451.60  -61.83  0.4745    59   -0.9996    
  62.91116   6.43444 -11.72398   43.18  444.11  -61.27  0.4364    59     23.43    
  63.09271   6.19778 -11.77398   42.82  446.19  -61.84  0.4413    59     16.07    
  63.12605   6.37778 -11.80731   43.56  437.47  -61.27  0.4047    59    -5.531    
  64.15105   6.19778 -11.77398   45.31  423.64  -61.19  0.3735    59     4.437    
  64.17605   6.39778 -11.80731   46.20  418.71  -60.79  0.3851    59    -15.79    
  64.45105   6.20278 -11.62398   46.03  422.37  -61.22  0.3715    59    -15.31    
  64.35105   6.39778 -11.72398   46.68  418.01  -60.80  0.3848    59    -15.79    
  64.55105   6.12778 -11.52398   45.92  424.89  -61.51  0.3701    59     14.16    
  64.58438   6.44278 -11.57398   47.53  417.37  -60.82  0.3837    59    -15.79    
  62.72605   6.59778 -11.60731   43.30  448.00  -61.12  0.4606    59     52.18    
  62.50105   6.67611 -11.42398   42.96  460.90  -61.20  0.5433    59     3.100    
  62.55105   6.82278 -11.42398   43.74  453.17  -61.31  0.4887    59     7.542    
  62.71771   6.77278 -11.57398   44.00  443.26  -61.06  0.4339    59     24.44    
  62.95105   6.72611 -11.72398   44.47  433.21  -60.86  0.3944    59     1.458    
  62.95105   6.71444 -11.72398   44.43  433.50  -60.87  0.3953    59     1.458    
  63.10605   6.59778 -11.80731   44.35  431.09  -60.89  0.3880    59     1.343    
  63.17605   6.81778 -11.80731   45.44  424.33  -60.64  0.3828    59    -23.02    
  64.15105   6.82278 -11.80731   48.04  412.99  -60.37  0.4285    59    -21.76    
  64.36771   6.68623 -11.72398   48.07  413.78  -60.48  0.4143    59    -15.84    
  64.35105   6.79778 -11.72398   48.53  412.72  -60.40  0.4266    59    -21.76    
  64.55105   6.59778 -11.60731   48.21  414.93  -60.61  0.3998    59    -15.84    
  64.58438   6.75278 -11.57398   49.08  413.35  -60.50  0.4142    59    -15.84    
  62.75105   6.99778 -11.52398   45.11  436.96  -61.02  0.4048    59     12.92    
  62.95105   7.07456 -11.62398   46.01  427.24  -60.72  0.3830    59    -3.278    
  62.95105   7.18861 -11.57398   46.53  426.26  -60.74  0.3819    59    -3.278    
  63.10105   7.02373 -11.72398   46.14  423.27  -60.59  0.3839    59    -15.31    
  63.05105   7.19778 -11.62398   46.83  423.06  -60.62  0.3838    59    -15.31    
  63.32605   6.99778 -11.80731   46.61  418.82  -60.46  0.3949    59    -15.79    
  63.30105   7.19778 -11.72398   47.47  417.60  -60.42  0.4007    59    -15.84    
  63.58438   7.19778 -11.77398   48.23  413.96  -60.31  0.4266    59    -21.76    
  63.75105   7.19778 -11.77398   48.71  412.57  -60.27  0.4407    59    -21.76    
  63.95105   7.04278 -11.80731   48.52  412.20  -60.28  0.4426    59    -21.76    
  63.95105   7.24778 -11.72398   49.56  411.23  -60.23  0.4567    59    -21.76    
  64.15105   6.96444 -11.77398   48.75  411.88  -60.30  0.4429    59    -21.76    
  64.16616   7.29778 -11.62398   50.62  410.41  -60.22  0.4663    59    -10.44    
  64.45105   6.95278 -11.62398   49.70  411.59  -60.35  0.4398    59    -21.76    
  64.35105   7.22932 -11.57398   50.87  410.43  -60.25  0.4620    59    -21.76    
  64.55105   7.03611 -11.52398   50.53  411.39  -60.35  0.4412    59    -21.76    
  64.55105   7.22599 -11.42398   51.73  410.92  -60.30  0.4503    59    -21.76    
  63.11593   7.39778 -11.52398   48.06  420.70  -60.59  0.3879    59    -15.31    
  62.93855   7.39778 -11.42398   47.57  426.24  -60.86  0.3801    59    -3.278    
  63.30605   7.39778 -11.60731   48.52  416.76  -60.43  0.4051    59    -15.84    
  63.27605   7.59778 -11.42398   49.62  417.59  -60.52  0.3989    59    -15.84    
  63.36771   7.39778 -11.62398   48.70  415.80  -60.39  0.4114    59    -15.84    
  63.45605   7.54778 -11.52398   49.83  414.60  -60.37  0.4197    59    -21.76    
  63.79271   7.44778 -11.62398   50.22  411.60  -60.24  0.4525    59    -21.76    
  63.78950   7.56444 -11.52398   50.99  411.63  -60.26  0.4508    59    -21.76    
  63.97605   7.39778 -11.62398   50.55  410.77  -60.22  0.4633    59    -10.44    
  64.06271   7.59778 -11.42398   52.25  410.64  -60.23  0.4623    59    -10.44    
  64.15343   7.44778 -11.52398   51.54  410.29  -60.22  0.4684    59    -10.44    
  64.39926   7.39778 -11.42398   52.21  410.38  -60.24  0.4626    59    -10.44    
  60.80105   9.59778 -11.42398   44.66  400.98  -64.71  0.4699    81     17.73    
  60.90105   9.59778 -11.72398   44.31  401.00  -64.68  0.4755    81     17.73    
  61.33438   9.59778 -11.42398   46.70  403.32  -64.59  0.4521    81     12.06    
  61.20105   9.59778 -11.72398   45.37  401.83  -64.68  0.4661    81     6.402    
  60.35105   9.79778 -11.80731   41.60  404.18  -64.88  0.4380    81     12.06    
  60.05105   9.99778 -11.67398   39.93  410.35  -65.40  0.3996    81     12.97    
  60.30105   9.79778 -11.39065   42.18  403.58  -64.94  0.4294    81     17.97    
  60.15105   9.89778 -11.47398   41.06  406.22  -65.10  0.4122    81     6.922    
  60.50105   9.69778 -11.68231   42.69  402.02  -64.77  0.4574    81     6.402    
  60.46771   9.69778 -11.49993   42.92  401.92  -64.80  0.4527    81     6.402    
  60.72605   9.61444 -11.62398   43.86  400.95  -64.71  0.4726    81     17.73    
  60.72605   9.61444 -11.42398   44.33  401.02  -64.73  0.4675    81     17.73    
  61.37605   9.61444 -11.62398   46.25  403.04  -64.65  0.4531    81     23.84    
  61.39605   9.61444 -11.42398   46.92  403.95  -64.57  0.4466    81     53.74    
  61.63438   9.69778 -11.62398   46.94  406.27  -64.62  0.4247    81     59.65    
  61.51771   9.64778 -11.42398   47.29  405.53  -64.50  0.4342    81     53.74    
  61.85105   9.79778 -11.45219   47.98  412.92  -64.15  0.3970    81     38.29    
  61.85105   9.79778 -11.44160   48.02  413.08  -64.12  0.3967    81     38.29    
  61.95105   9.89778 -11.70731   47.11  414.20  -64.68  0.3882    81     38.29    
  62.00105   9.89778 -11.36565   48.49  421.20  -63.28  0.3839    81     38.29    
  59.95105  10.09778 -11.62398   39.14  414.79  -65.80  0.3873    81     13.20    
  59.75105  10.36766 -11.55731   36.79  434.61  -67.94  0.3922    81     17.58    
  59.95105  10.09778 -11.42398   39.45  413.64  -65.71  0.3843    81     13.20    
  59.75105  10.39778 -11.32398   37.00  434.24  -67.84  0.3930    81     17.38    
  62.25105  10.14778 -11.56565   47.53  434.34  -63.80  0.3975    81     32.89    
  62.18438  10.04778 -11.39898   48.37  432.64  -62.48  0.3879    81     32.95    
  62.45105  10.39778 -11.58731   46.77  458.55  -63.36  0.4813    81     17.23    
  62.53438  10.39778 -11.42398   47.58  472.04  -59.12  0.5070    81     71.36    
  59.35105  10.79778 -11.61065   31.70  491.24  -79.66  0.5878    85     42.29    
  59.55105  10.64778 -11.59065   33.61  474.46  -74.17  0.4999    81     48.14    
  59.55105  10.69778 -11.37398   33.72  475.82  -74.17  0.5195    81     52.26    
  59.60105  10.56444 -11.66898   34.41  462.57  -72.46  0.4560    81    -10.94    
  59.65105  10.54778 -11.39065   35.31  453.77  -70.37  0.4400    81    -22.98    
  62.55105  10.59778 -11.74065   45.67  470.30  -65.31  0.5608    81     12.51    
  62.55105  10.41444 -11.42398   47.55  474.24  -58.86  0.5163    81     69.69    
  62.83438  10.59778 -11.42398   47.99  495.80  -53.97  0.6148    77     50.07    
  62.75105  10.79778 -11.64148   45.91  495.66  -60.81  0.6549    25     65.59    
  62.95105  10.79778 -11.52398   47.63  500.04  -53.85  0.6404    78     29.15    
  58.71771  11.04778 -11.64398   29.97  469.29  -81.06  0.5493    84     17.34    
  58.48855  11.19778 -11.53136   30.36  456.12  -77.90  0.4856    84     16.61    
  58.48855  11.19778 -11.53327   30.34  456.33  -77.93  0.4863    84    -3.016    
  58.76616  11.04778 -11.41565   31.33  453.61  -77.64  0.4891    84     12.74    
  58.85105  10.99778 -11.57398   30.49  470.12  -80.72  0.5528    84     17.34    
  58.90105  10.99778 -11.35731   31.72  455.54  -77.72  0.5002    84     16.43    
  59.11771  10.89778 -11.57398   30.92  483.38  -81.38  0.5928    84     27.75    
  59.20105  10.89778 -11.45731   31.38  484.24  -80.46  0.5986    84     32.39    
  59.35105  10.84778 -11.39065   32.05  488.72  -79.12  0.5988    84     32.39    
  62.90105  10.89778 -11.62398   46.68  499.17  -56.96  0.6443    78     48.77    
  63.06259  10.81444 -11.52398   48.52  494.16  -52.24  0.6078    78     40.43    
  63.23438  10.97956 -11.62398   49.46  477.83  -51.17  0.5152    78     49.97    
  63.15105  11.19778 -11.77398   48.17  473.68  -54.84  0.4976    78     59.74    
  63.51033  10.69778 -11.42398   52.80  469.97  -50.25  0.4874    78     14.54    
  63.23438  10.97956 -11.62398   49.46  477.83  -51.17  0.5152    78     49.97    
  63.25605  11.14778 -11.72398   49.26  469.94  -51.97  0.4733    78     14.54    
  63.55105  10.69778 -11.42398   53.11  468.02  -50.21  0.4760    78     14.54    
  63.65105  10.99778 -11.62398   53.01  450.32  -49.02  0.4018    78    -20.03    
  63.59450  11.17611 -11.72398   52.17  447.52  -49.13  0.3937    78    -19.97    
  63.93438  10.79778 -11.42398   55.99  448.16  -49.23  0.3947    78     4.519    
  63.79605  10.99778 -11.60731   54.17  444.30  -48.78  0.3870    78    -14.06    
  63.75105  11.19778 -11.72398   53.35  440.20  -48.67  0.3819    78    -14.06    
  63.95105  10.99778 -11.57398   55.43  439.42  -48.62  0.3803    78    -13.04    
  64.00105  11.09778 -11.62398   55.53  435.20  -48.43  0.3805    78    -19.02    
  64.15105  10.89778 -11.42398   57.53  438.59  -48.74  0.3793    78    -16.73    
  64.15105  11.19778 -11.62398   56.52  429.97  -48.24  0.3901    78    -19.85    
  64.35105  11.19778 -11.52398   58.29  427.46  -48.19  0.3994    78    -22.08    
  58.13176  11.49778 -11.61981   29.46  463.10  -78.48  0.4828    84     26.51    
  58.25105  11.39778 -11.62398   29.40  464.75  -78.76  0.5006    84     25.13    
  58.35105  11.29778 -11.47398   30.74  447.24  -76.25  0.4470    84     12.14    
  58.05105  11.58611 -11.50077   30.56  446.70  -76.18  0.4295    84     12.14    
  63.58771  11.37278 -11.80731   51.81  443.50  -49.51  0.3857    78    -14.82    
  63.72605  11.39778 -11.80731   52.81  437.33  -48.85  0.3817    78    -17.75    
  63.91771  11.39778 -11.77398   54.27  431.41  -48.35  0.3883    78    -20.86    
  63.99605  11.59778 -11.80731   54.51  427.49  -48.25  0.4035    78    -23.36    
  64.10105  11.39778 -11.72398   55.67  427.58  -48.15  0.4006    78    -22.08    
  64.11771  11.62278 -11.77398   55.38  425.08  -48.10  0.4165    78    -29.01    
  64.35105  11.37278 -11.60731   57.75  424.70  -48.06  0.4161    78    -27.99    
  64.45105  11.68111 -11.62398   57.97  421.12  -47.95  0.4496    78    -27.99    
  64.55105  11.27790 -11.42398   60.04  424.87  -48.09  0.4142    78    -27.99    
  64.55105  11.52278 -11.52398   59.25  421.83  -47.97  0.4410    78    -27.99    
  56.95438  11.89778 -11.62398   31.74  391.34  -78.53  0.4224    88     38.10    
  57.15938  11.94778 -11.52398   32.01  395.99  -78.47  0.4049    88     47.32    
  57.30105  11.79778 -11.62398   31.39  401.93  -78.79  0.3876    88     19.22    
  57.39605  11.96444 -11.47398   31.97  405.78  -78.24  0.3865    88     19.22    
  57.30605  11.79778 -11.62398   31.39  402.15  -78.79  0.3874    88     19.22    
  57.55105  11.99778 -11.42398   31.99  415.18  -77.51  0.3826    88     12.05    
  57.80105  11.79778 -11.52065   30.85  437.09  -77.41  0.4055    88     18.57    
  57.75105  11.89778 -11.41660   31.67  428.69  -76.19  0.3901    84     9.483    
  57.95105  11.64778 -11.64898   29.49  457.99  -79.18  0.4603    84     16.31    
  57.85105  11.79778 -11.42398   31.44  434.05  -75.64  0.3975    84     2.821    
  64.15105  11.71944 -11.77398   55.49  423.93  -48.07  0.4254    78    -28.89    
  64.15105  11.96444 -11.77398   55.17  422.91  -48.11  0.4354    78    -28.89    
  64.45105  11.68944 -11.62398   57.97  421.06  -47.95  0.4502    78    -27.99    
  64.45105  11.99778 -11.62398   57.48  419.79  -47.93  0.4656    78    -21.26    
  64.60105  11.79778 -11.52398   59.19  419.82  -47.91  0.4652    78    -27.99    
  64.60105  11.90278 -11.52398   59.00  419.39  -47.91  0.4705    78    -16.67    
  56.55105  12.26766 -11.62398   31.78  386.88  -78.36  0.4714    88     9.276    
  56.75105  12.19778 -11.52398   32.11  388.25  -78.37  0.4554    88     28.92    
  56.71771  12.37278 -11.47398   32.23  388.13  -78.34  0.4594    88     28.92    
  56.95105  12.19778 -11.44065   32.41  390.91  -78.33  0.4346    88     37.59    
  56.80105  12.39778 -11.42398   32.38  389.05  -78.32  0.4508    88     31.68    
  57.20105  12.09778 -11.42398   32.40  397.08  -78.25  0.4047    88     47.32    
  57.35105  12.24778 -11.32398   32.68  403.19  -77.67  0.3912    88     19.22    
  63.57605  12.39778 -11.80731   50.64  438.07  -52.80  0.3826    78     24.22    
  63.75105  12.36444 -11.77398   52.03  432.25  -49.96  0.3925    78    -21.63    
  63.97605  12.23111 -11.77398   53.71  425.74  -48.55  0.4173    78    -29.28    
  63.93438  12.39778 -11.72398   53.26  427.04  -48.77  0.4100    78    -29.28    
  64.15105  12.20611 -11.72398   54.98  422.54  -48.15  0.4382    78    -28.89    
  64.21450  12.39778 -11.62398   55.34  421.79  -48.13  0.4410    78    -28.89    
  64.35105  12.24444 -11.62398   56.43  420.23  -47.99  0.4583    78    -32.59    
  64.40105  12.39778 -11.52398   56.82  419.94  -48.01  0.4570    78    -27.99    
  64.65105  12.17778 -11.42398   59.24  418.79  -47.92  0.4749    78    -16.67    
  56.55105  12.59778 -11.52398   31.92  387.60  -78.35  0.4658    88     4.672    
  56.55105  12.90611 -11.52398   31.68  389.35  -78.41  0.4441    88     13.35    
  56.75105  12.49778 -11.42398   32.33  388.76  -78.33  0.4535    88     28.92    
  56.70105  12.86444 -11.42398   32.02  390.13  -78.39  0.4372    88     37.59    
  63.25105  12.84778 -11.68231   47.15  452.90  -61.79  0.4052    82    -14.27    
  63.35105  12.78111 -11.62398   48.13  456.02  -57.87  0.4021    78     9.563    
  63.31771  12.89778 -11.47398   47.52  469.64  -57.73  0.4312    78     13.47    
  63.50105  12.69778 -11.62398   49.64  447.79  -53.55  0.3869    78     26.89    
  63.55105  12.79778 -11.52398   49.89  448.40  -52.25  0.3871    78    -14.79    
  63.87271  12.59778 -11.62398   52.70  429.80  -49.08  0.3976    78    -21.03    
  63.80938  12.74778 -11.52398   52.10  433.64  -49.46  0.3870    78    -21.63    
  63.95105  12.59778 -11.60731   53.26  427.56  -48.75  0.4046    78    -23.36    
  64.02105  12.79778 -11.42398   53.71  427.53  -48.66  0.3972    78    -23.31    
  64.18593  12.59778 -11.52398   55.01  422.84  -48.24  0.4267    78    -29.01    
  64.35105  12.59778 -11.42398   56.44  420.95  -48.11  0.4390    78    -27.99    
  56.45105  13.04778 -11.62398   31.20  390.30  -78.45  0.4339    88     13.35    
  56.55105  13.25849 -11.62398   30.97  393.57  -78.59  0.4081    88     38.10    
  56.75105  13.03444 -11.42398   31.84  392.14  -78.46  0.4192    88     38.10    
  56.75105  13.21206 -11.47398   31.46  394.44  -78.58  0.4037    88     47.32    
  56.85105  13.19778 -11.42398   31.62  395.50  -78.58  0.3990    88     47.32    
  63.13438  12.99778 -11.62398   45.83  460.07  -64.57  0.4292    82     16.93    
  63.15105  12.99778 -11.50731   45.78  475.83  -63.59  0.4635    82     56.80    
  62.95105  13.21266 -11.51565   43.88  475.49  -68.04  0.4901    82     40.53    
  62.95105  13.21266 -11.51565   43.88  475.49  -68.04  0.4901    82     40.53    
  56.65105  13.39778 -11.62398   30.77  397.02  -78.76  0.3918    88     30.27    
  56.94188  13.39778 -11.47398   31.15  400.90  -78.85  0.3829    88     19.22    
  56.86021  13.59778 -11.62398   30.36  405.47  -79.23  0.3795    88     19.22    
  57.10105  13.39778 -11.42398   31.20  404.58  -78.88  0.3806    88     19.22    
  57.14271  13.59778 -11.52398   30.49  412.11  -79.46  0.3882    88     16.69    
  57.40105  13.49778 -11.42398   30.66  418.99  -79.19  0.4043    88     4.990    
  57.40938  13.59778 -11.47398   30.28  422.99  -79.66  0.4190    88    -2.614    
  57.58950  13.53111 -11.42398   30.23  431.64  -79.17  0.4453    88     32.34    
  57.45605  13.59778 -11.47398   30.21  425.47  -79.68  0.4285    88    -1.282    
  57.80105  13.39778 -11.32398   30.46  443.85  -76.89  0.4680    88     13.47    
  57.75105  13.63111 -11.47398   29.51  447.51  -79.51  0.5172    88     33.39    
  57.95105  13.59778 -11.42398   29.32  463.62  -77.61  0.5697    88     21.26    
  62.30105  13.69778 -11.65731   39.64  469.91  -70.39  0.5115    82     27.03    
  62.58438  13.54778 -11.56231   41.40  470.47  -69.80  0.5007    82     21.23    
  62.55105  13.59778 -11.44398   41.26  479.73  -69.70  0.5340    82     46.33    
  62.76021  13.39778 -11.52636   42.47  473.01  -69.55  0.5018    82     42.20    
  62.76021  13.39778 -11.52636   42.47  473.01  -69.55  0.5018    82     42.20    
  57.30105  13.79778 -11.62398   29.64  426.81  -80.77  0.4375    88     28.68    
  57.51771  13.84778 -11.62398   29.26  438.81  -81.60  0.4982    88     24.74    
  57.83438  13.89778 -11.62398   28.73  457.55  -81.62  0.5928    88     12.88    
  57.79605  14.08111 -11.72398   28.79  450.99  -82.50  0.5672    87     9.007    
  57.86771  13.89778 -11.62398   28.67  459.60  -81.45  0.6023    88     12.88    
  57.89271  13.99778 -11.67398   28.66  458.17  -81.81  0.5991    87     12.88    
  58.15105  13.69778 -11.37636   29.36  475.17  -75.76  0.6199    84     41.12    
  58.10105  13.79778 -11.52398   28.60  478.04  -78.22  0.6523    28     37.81    
  58.15105  13.99778 -11.64065   28.58  472.17  -79.32  0.6360    87     40.55    
  58.25105  13.79778 -11.39398   29.31  478.75  -75.48  0.6465    84     40.01    
  58.35105  13.99778 -11.52398   29.20  477.63  -75.97  0.6373    83     40.01    
  58.40105  13.99778 -11.42398   29.82  473.43  -74.96  0.6205    83     42.76    
  61.55105  13.99778 -11.83231   35.86  479.50  -76.26  0.5461    83     38.19    
  61.75105  13.89778 -11.64065   36.62  498.74  -74.58  0.6081    25     64.06    
  61.55105  14.09778 -11.44898   37.81  478.09  -71.98  0.4992    83     46.21    
  61.77605  13.98111 -11.42398   38.10  491.40  -70.06  0.5449    79     45.15    
  62.05105  13.79778 -11.62398   38.15  485.82  -71.92  0.5704    82     40.25    
  61.94271  13.89778 -11.47398   38.32  491.95  -70.23  0.5625    79     45.51    
  62.18438  13.74778 -11.64898   38.92  476.48  -71.06  0.5373    82     46.33    
  62.13438  13.79778 -11.52398   38.92  485.78  -70.49  0.5581    79     39.80    
  62.35105  13.74778 -11.42398   40.45  479.16  -68.62  0.5278    79     46.33    
  58.35105  14.24778 -11.72398   29.61  456.58  -77.69  0.5339    87     22.23    
  58.45105  14.19778 -11.62398   29.87  463.11  -75.70  0.5536    83     23.06    
  58.55105  14.19778 -11.42398   30.98  455.90  -73.71  0.5284    83    -4.339    
  58.65105  14.39778 -11.56898   31.66  441.41  -73.23  0.4505    83    -7.586    
  58.75105  14.49778 -11.49898   32.68  430.46  -72.28  0.4122    83    -6.102    
  61.30105  14.40611 -11.68743   38.13  425.30  -72.25  0.3861    83     19.02    
  61.45105  14.19778 -11.54065   37.83  457.28  -72.85  0.4478    83     10.20    
  61.30105  14.40849 -11.39148   39.33  430.50  -71.00  0.3895    83     15.44    
  61.45105  14.19778 -11.50731   37.96  458.02  -72.55  0.4479    83     11.02    
  58.90105  14.69778 -11.65731   33.48  419.04  -71.92  0.3838    83     20.39    
  58.85105  14.59778 -11.42398   33.62  421.48  -71.70  0.3895    83     19.88    
  59.15105  14.89778 -11.62398   34.94  406.92  -71.12  0.3912    83     6.518    
  59.05105  14.79778 -11.45731   34.81  409.89  -71.17  0.3837    83    -1.662    
  61.15105  14.59778 -11.80731   38.19  409.81  -71.61  0.3778    83     23.60    
  60.95105  14.79778 -11.85231   38.24  401.32  -71.15  0.3974    83     54.54    
  60.95105  14.79778 -11.37398   39.95  402.89  -70.77  0.4072    83     53.86    
  61.15105  14.59778 -11.37398   39.84  413.62  -70.82  0.3838    83     21.41    
  59.35105  14.99778 -11.44065   36.17  401.15  -70.84  0.4149    83     28.77    
  59.32605  14.98111 -11.42398   36.11  401.64  -70.85  0.4116    83     28.77    
  59.60105  15.09778 -11.42398   37.04  397.63  -70.73  0.4443    83     5.250    
  59.55105  15.09778 -11.62398   36.42  398.52  -70.77  0.4371    83     5.250    
  59.75105  15.14778 -11.62398   37.00  396.57  -70.72  0.4565    83    -3.976    
  59.82938  15.14778 -11.42398   37.69  395.88  -70.69  0.4644    83    -3.976    
  60.01271  15.16861 -11.62398   37.68  395.19  -70.70  0.4714    83     7.347    
  59.95105  15.14778 -11.36565   38.15  395.42  -70.68  0.4703    83     8.362    
  60.09926  15.17778 -11.62398   37.79  394.96  -70.70  0.4731    83     8.362    
  60.15105  15.14778 -11.39065   38.57  394.96  -70.68  0.4753    83     8.362    
  60.29271  15.14778 -11.62398   38.23  394.83  -70.71  0.4715    83     25.80    
  60.43438  15.09778 -11.42398   39.08  395.29  -70.69  0.4670    83     25.80    
  60.70105  14.99778 -11.62398   38.92  396.74  -70.81  0.4408    83     23.70    
  60.65105  14.99778 -11.37398   39.63  396.96  -70.71  0.4471    83     23.70    
  60.78438  14.94778 -11.62398   39.01  397.75  -70.85  0.4304    83     53.86    
  60.75105  14.94778 -11.39065   39.71  398.12  -70.73  0.4356    83     53.86    
  62.30105   4.39778 -11.12398   41.71  416.36  -63.06  0.4094    58    -4.341    
  62.53676   4.19778 -11.12398   41.95  413.28  -63.00  0.4353    58    -14.05    
  62.45105   4.39778 -11.22398   41.81  416.07  -63.06  0.4113    58    -4.341    
  62.74605   4.19778 -11.20731   42.11  413.30  -63.03  0.4335    58    -14.05    
  62.77938   4.34778 -11.32398   42.04  415.46  -63.10  0.4137    58    -4.341    
  62.79605   3.99778 -11.02398   42.25  411.36  -62.98  0.4562    58    -14.05    
  62.80105   4.19778 -11.22398   42.13  413.38  -63.04  0.4320    58    -14.97    
  62.99605   4.36444 -11.37398   42.10  416.39  -63.20  0.4043    58    -4.341    
  63.12926   3.99778 -11.07398   42.37  412.00  -63.07  0.4404    58    -13.96    
  63.35938   4.19778 -11.22398   42.43  415.22  -63.28  0.4040    58    -3.449    
  63.15105   4.36444 -11.37398   42.19  417.01  -63.28  0.3980    58    -3.449    
  63.37938   3.99778 -11.02398   42.53  413.00  -63.19  0.4217    58    -9.366    
  63.35938   4.19778 -11.22398   42.43  415.22  -63.28  0.4040    58    -3.449    
  63.31771   4.39778 -11.37398   42.24  418.58  -63.43  0.3873    58    -3.391    
  63.53533   4.09778 -11.07398   42.55  415.02  -63.34  0.4002    58    -3.449    
  63.58116   4.29778 -11.22398   42.46  418.41  -63.54  0.3819    58    -3.391    
  63.77188   4.19778 -11.02398   42.64  418.69  -63.67  0.3767    58    -3.391    
  63.75105   4.39778 -11.20731   42.43  422.31  -63.89  0.3705    58    -2.886    
  63.95105   4.36028 -11.02398   42.55  424.63  -64.19  0.3683    58    -2.407    
  62.15105   4.62599 -11.12398   41.51  421.44  -63.16  0.3880    58    -4.406    
  62.35105   4.51206 -11.22398   41.71  418.21  -63.10  0.3990    58    -4.463    
  62.00105   4.73944 -11.02398   41.29  425.80  -63.29  0.3831    58    -11.64    
  62.35105   4.74778 -11.32398   41.51  423.89  -63.20  0.3846    58    -3.927    
  62.55105   4.59778 -11.37398   41.74  419.98  -63.17  0.3915    58    -4.283    
  63.55105   4.59778 -11.40731   42.22  425.63  -63.99  0.3722    58    -2.913    
  63.75105   4.59778 -11.32398   42.24  428.03  -64.33  0.3726    58    -10.63    
  63.75105   4.80016 -11.40731   42.06  435.78  -65.03  0.3913    58    -6.273    
  63.95105   4.56444 -11.17398   42.32  430.16  -64.67  0.3774    58     11.43    
  64.05105   4.81028 -11.22398   42.04  441.86  -66.06  0.4247    58     12.45    
  64.25105   4.79778 -11.02398   42.01  448.09  -66.92  0.4656    58     16.58    
  61.95105   4.90611 -11.02398   41.10  432.14  -63.38  0.3917    58    -6.907    
  62.15105   4.89778 -11.22398   41.23  429.62  -63.25  0.3881    58    -9.351    
  61.95105   5.19278 -11.07398   40.76  445.83  -63.33  0.4504    58    -19.18    
  62.10105   5.20706 -11.22398   40.82  444.56  -63.20  0.4458    58    -19.18    
  62.35105   4.93944 -11.37398   41.31  430.46  -63.29  0.3894    58    -7.022    
  62.36593   5.24278 -11.40731   40.98  445.19  -63.29  0.4484    58    -19.18    
  64.00105   4.96682 -11.32398   41.92  447.58  -66.85  0.4530    58     23.77    
  64.15105   4.97040 -11.20731   41.90  451.25  -67.57  0.4848    58    -9.777    
  64.25105   5.17456 -11.22398   41.88  459.80  -69.14  0.5463    58    -19.63    
  64.35105   4.99778 -11.02398   41.82  460.05  -68.75  0.5507    58    -19.63    
  64.45105   5.17849 -11.02398   41.87  467.75  -69.70  0.6071    15    -3.734    
  61.95105   5.50706 -11.07398   40.37  465.84  -62.48  0.5901    58    -14.67    
  62.10105   5.43944 -11.22398   40.51  459.39  -62.69  0.5426    58    -3.993    
  62.00105   5.59778 -11.12398   40.29  471.34  -61.96  0.6343    58    -4.725    
  62.11771   5.65932 -11.22398   40.29  474.34  -61.58  0.6599    58     31.95    
  62.35283   5.33611 -11.40731   40.82  451.01  -63.20  0.4817    58   -0.9996    
  62.31771   5.59778 -11.37398   40.50  468.54  -62.28  0.6100    58    -14.63    
  64.15105   5.39778 -11.40731   42.22  457.16  -67.90  0.5158    59    -8.777    
  64.35105   5.33016 -11.22398   42.14  461.32  -68.88  0.5593    59    -23.89    
  64.35105   5.56623 -11.37398   42.94  451.16  -65.79  0.4808    59    0.2727    
  64.55105   5.34956 -11.02398   42.25  468.83  -69.06  0.6111    59    -3.734    
  64.70105   5.59778 -11.02398   43.38  460.78  -66.58  0.5422    59    -6.687    
  61.90616   5.83944 -11.02398   40.22  483.94  -60.82  0.7349    15     32.21    
  62.15105   5.94778 -11.22398   40.29  488.61  -59.97  0.7792    15     38.78    
  62.12605   5.94682 -11.20731   40.27  488.80  -59.98  0.7793    15     38.78    
  61.91771   6.05932 -11.02398   40.44  488.30  -60.11  0.7713    15     37.35    
  62.35105   5.87611 -11.37398   40.45  482.85  -60.84  0.7281    15     32.21    
  62.35105   5.96444 -11.37398   40.51  485.22  -60.53  0.7455    15     32.21    
  64.65105   5.77373 -11.22398   44.29  443.91  -63.99  0.4403    59     23.52    
  64.75105   5.80290 -11.12398   44.58  446.26  -64.18  0.4488    59     23.77    
  64.75105   5.94778 -11.22398   45.40  436.38  -62.84  0.4000    59     29.81    
  64.90105   6.01206 -11.02398   46.01  441.73  -63.33  0.4159    59     12.19    
  61.95105   6.29778 -11.02398   40.98  487.20  -60.09  0.7621    15     37.35    
  62.11771   6.19778 -11.17398   40.65  491.83  -59.57  0.8027    15     35.32    
  62.15105   6.39778 -11.17398   41.23  488.55  -59.99  0.7702    15     37.35    
  62.30105   6.19778 -11.32398   40.83  487.62  -59.98  0.7644    15     37.35    
  62.35105   6.52611 -11.32398   41.97  476.70  -60.75  0.6678    59     31.95    
  64.85105   6.21111 -11.22398   47.07  427.58  -61.81  0.3720    59     31.05    
  64.85105   6.39778 -11.27398   48.13  421.86  -61.26  0.3704    59     26.37    
  64.95105   6.15611 -11.02398   46.96  436.45  -62.68  0.3918    59     35.79    
  64.95105   6.44778 -11.12398   48.71  424.51  -61.49  0.3696    59     38.40    
  62.15105   6.63944 -11.12398   42.14  482.04  -61.09  0.7043    15     31.91    
  62.25105   6.57278 -11.22398   41.97  480.96  -60.74  0.7013    15     31.91    
  62.15105   6.88290 -11.02398   43.27  475.05  -62.49  0.6358    15     25.61    
  62.35105   6.87040 -11.22398   43.44  467.22  -61.89  0.5786    59    -13.62    
  64.90105   6.59778 -11.22398   49.41  419.28  -61.03  0.3770    59     25.89    
  64.85105   6.76444 -11.27398   50.22  416.03  -60.75  0.3923    59     25.89    
  64.95105   6.68111 -11.12398   50.13  420.07  -61.08  0.3768    59     26.37    
  64.95105   6.71444 -11.12398   50.32  419.59  -61.03  0.3784    59     25.89    
  62.35105   7.04778 -11.12398   44.31  464.43  -62.63  0.5493    59    -2.978    
  62.55105   7.05290 -11.32398   44.81  449.29  -61.62  0.4583    59     28.03    
  62.36771   7.21599 -11.02398   45.22  462.05  -63.38  0.5214    59    -2.978    
  62.55105   7.21599 -11.22398   45.61  448.39  -61.99  0.4460    59     28.03    
  62.75105   7.22278 -11.40731   46.18  434.99  -61.15  0.3946    59     43.14    
  64.75105   7.00849 -11.32398   51.30  412.99  -60.48  0.4198    59     25.84    
  64.73438   7.21266 -11.22398   52.61  412.68  -60.41  0.4273    59     19.92    
  64.85105   7.19778 -11.02815   53.28  415.77  -60.54  0.4043    59     25.84    
  64.93438   7.01444 -11.02398   52.30  417.86  -60.77  0.3905    59     25.89    
  62.55105   7.39778 -11.03910   46.63  450.16  -62.76  0.4484    59     20.83    
  62.70105   7.39778 -11.20815   47.00  438.77  -61.66  0.4021    59     29.81    
  62.75105   7.58111 -11.03469   48.22  438.91  -62.04  0.3984    59     29.81    
  62.92605   7.58111 -11.22398   48.62  428.30  -61.15  0.3783    59     38.40    
  62.90105   7.69778 -11.02398   49.34  432.47  -61.62  0.3810    59     35.79    
  63.12783   7.69778 -11.22398   49.90  422.25  -60.84  0.3810    59     26.37    
  64.20343   7.69778 -11.22398   53.76  411.22  -60.24  0.4506    59     19.92    
  64.38533   7.59778 -11.22398   53.78  411.14  -60.24  0.4513    59     19.92    
  64.55105   7.34778 -11.32398   52.66  411.03  -60.29  0.4503    59     19.92    
  64.40105   7.69778 -11.04719   54.92  412.64  -60.22  0.4332    59     19.92    
  64.73438   7.39778 -11.02398   54.21  414.33  -60.35  0.4173    59     25.84    
  63.10105   7.79778 -11.02398   50.62  425.75  -61.17  0.3751    59     38.40    
  63.37605   7.78111 -11.22398   51.24  417.36  -60.59  0.3969    59     25.89    
  63.42605   7.89778 -11.02398   52.41  418.81  -60.72  0.3868    59     25.89    
  63.45105   7.79778 -11.22398   51.59  416.28  -60.53  0.4028    59     25.84    
  63.58438   7.89778 -11.07398   52.91  416.11  -60.54  0.4006    59     25.84    
  63.90105   7.79778 -11.22398   53.22  412.26  -60.31  0.4370    59     19.92    
  63.75105   7.89778 -11.07398   53.56  414.50  -60.43  0.4119    59     25.84    
  63.97605   7.78111 -11.22398   53.41  411.90  -60.29  0.4414    59     19.92    
  63.91771   7.89778 -11.02398   54.35  413.89  -60.36  0.4167    59     25.84    
  64.25105   7.79778 -11.00410   55.12  413.08  -60.23  0.4272    59     19.92    
  60.35105   9.79778 -11.20731   42.71  403.60  -64.97  0.4235    81     17.97    
  60.05105   9.99778 -11.35231   40.44  409.14  -65.36  0.3938    81     15.22    
  60.35105   9.84778 -11.04898   42.81  404.83  -65.08  0.4089    81     35.41    
  60.55105   9.69778 -11.19898   43.84  402.21  -64.85  0.4419    81     6.402    
  60.45105   9.79778 -11.02398   43.43  404.13  -65.01  0.4161    81     35.41    
  60.69271   9.64778 -11.22398   44.53  401.73  -64.78  0.4527    81     6.402    
  60.70605   9.69778 -11.02398   44.82  403.24  -64.86  0.4329    81     23.84    
  60.93438   9.61444 -11.17898   45.72  402.30  -64.71  0.4535    81     23.84    
  60.92605   9.64778 -11.05731   45.86  403.37  -64.74  0.4410    81     53.74    
  61.15105   9.61444 -11.16231   46.66  403.71  -64.61  0.4462    81     53.74    
  61.07271   9.64778 -11.02636   46.54  404.68  -64.64  0.4352    81     53.74    
  61.30938   9.61444 -11.24398   47.09  404.43  -64.52  0.4433    81     53.74    
  61.37605   9.69778 -10.97398   47.87  410.00  -64.10  0.4135    81     38.23    
  61.60105   9.69778 -11.22398   48.11  409.66  -64.08  0.4144    81     40.42    
  61.47605   9.69778 -11.05731   48.11  410.21  -64.01  0.4135    81     38.23    
  61.81771   9.79778 -11.22898   48.67  416.43  -63.35  0.3930    81     38.29    
  61.79605   9.81444 -11.02398   49.21  422.63  -61.81  0.3862    81     34.59    
  62.00105   9.89778 -11.22398   49.01  425.71  -61.99  0.3823    81     26.88    
  62.03438   9.89778 -11.02398   49.90  434.91  -58.10  0.3803    81     19.22    
  62.15105   9.99778 -11.25731   49.02  434.65  -60.80  0.3853    81     38.96    
  62.15105   9.89778 -10.97398   50.62  439.71  -54.45  0.3805    77     24.22    
  62.47938   9.89778 -11.02398   51.82  442.30  -50.36  0.3820    77     26.86    
  59.76771  10.39778 -11.22398   37.26  432.87  -67.71  0.3910    81     17.38    
  59.95105  10.19778 -11.07398   39.52  416.85  -66.10  0.3731    81     37.95    
  59.85105  10.39778 -10.97398   38.13  429.69  -67.48  0.3868    81     17.27    
  59.96771  10.19778 -11.02398   39.66  416.78  -66.10  0.3723    81     37.95    
  62.33938  10.09778 -11.22398   49.36  449.60  -57.04  0.4050    81     22.13    
  62.50105   9.89778 -11.02398   51.92  442.27  -50.18  0.3821    77    -14.82    
  62.65105  10.19778 -11.22398   50.16  463.16  -51.97  0.4433    77     14.24    
  62.55105  10.36444 -11.37398   48.04  472.32  -57.48  0.4981    81     45.94    
  62.75021   9.87873 -11.02398   53.13  441.60  -49.03  0.3822    77    -14.06    
  62.71438  10.17278 -11.20731   50.67  461.51  -51.04  0.4371    77     4.336    
  62.75105  10.39778 -11.32398   49.03  480.54  -52.99  0.5286    77     49.97    
  63.00105   9.89778 -11.02398   54.20  444.13  -48.93  0.3858    77    -14.06    
  62.90605  10.19778 -11.20731   51.50  463.91  -50.13  0.4515    77     14.54    
  62.95105  10.44778 -11.32398   49.92  483.65  -51.28  0.5543    77     55.71    
  63.25438   9.99778 -11.02398   55.10  452.24  -49.49  0.4070    77    -40.72    
  63.14271  10.19778 -11.17398   52.92  464.79  -50.03  0.4591    77     14.54    
  63.15105  10.29778 -11.22398   52.29  471.71  -50.41  0.4953    77     12.87    
  63.34271  10.19778 -11.12398   54.28  466.11  -50.57  0.4652    77     15.55    
  63.41771  10.39778 -11.22398   53.57  475.60  -51.39  0.5189    77     50.52    
  63.57783  10.19778 -11.02398   56.17  467.65  -51.50  0.4725    77     15.55    
  63.58438  10.39778 -11.17398   54.91  473.73  -51.90  0.5067    78     40.61    
  63.74093  10.29778 -11.02398   56.90  471.69  -52.48  0.4926    77     15.55    
  59.65105  10.59778 -11.22398   35.33  456.16  -70.88  0.4544    81    -31.38    
  59.50105  10.79778 -11.16565   33.57  478.89  -76.11  0.5524    81     37.18    
  59.56771  10.79778 -10.99898   34.40  473.57  -75.21  0.5340    81     53.90    
  59.75105  10.59778 -10.93827   36.49  449.03  -70.13  0.4422    81    -4.394    
  62.92605  10.59778 -11.40731   48.67  494.32  -52.48  0.6103    77     51.10    
  63.08938  10.56444 -11.37398   50.10  487.99  -51.15  0.5842    77     28.54    
  63.31771  10.59778 -11.37398   51.67  480.73  -50.85  0.5480    78     50.53    
  63.65938  10.59778 -11.32398   54.45  467.84  -50.76  0.4740    78     15.55    
  63.70105  10.49778 -11.22398   55.31  470.35  -51.52  0.4861    78     15.55    
  63.98438  10.44778 -11.02398   58.37  467.28  -51.98  0.4712    78     15.55    
  63.97605  10.61444 -11.22398   57.25  457.50  -50.32  0.4255    78    -5.866    
  64.24093  10.59778 -11.02398   60.23  454.81  -50.26  0.4168    78     1.330    
  64.15105  10.69778 -11.22398   58.52  448.71  -49.57  0.3957    78    -19.72    
  64.35105  10.69778 -11.06053   60.87  447.11  -49.47  0.3930    78     21.96    
  58.46533  11.19778 -11.08648   33.66  417.58  -72.71  0.3766    84     20.39    
  58.77521  11.04778 -11.20969   32.73  436.02  -74.95  0.4279    84    0.8127    
  58.46533  11.19778 -11.11981   33.43  419.43  -72.91  0.3794    84     20.39    
  58.78438  11.04778 -11.02398   33.96  424.61  -73.47  0.3926    84     5.063    
  58.95105  10.99778 -11.04065   33.75  434.30  -74.50  0.4227    84    -1.285    
  58.88938  11.01444 -11.02398   33.90  429.78  -74.01  0.4078    84    -1.229    
  59.09271  10.94778 -11.22398   32.52  457.94  -77.37  0.5094    84     16.43    
  58.96771  10.99778 -10.99898   34.00  432.88  -74.29  0.4175    84    -1.878    
  59.30105  10.89778 -11.19065   32.74  473.23  -78.11  0.5577    84     39.99    
  59.35105  10.89778 -11.07398   33.37  469.87  -77.36  0.5404    84     32.97    
  59.55105  10.81444 -10.99898   34.27  474.52  -75.64  0.5398    81     53.93    
  64.36116  10.99778 -11.37398   59.24  432.38  -48.44  0.3835    78    -19.85    
  64.65105  10.94778 -11.02398   63.35  435.00  -48.36  0.3810    78     5.219    
  64.65105  11.19778 -11.27398   61.64  426.43  -48.12  0.4047    78    -22.08    
  64.75105  11.09778 -11.04815   63.86  430.44  -48.06  0.3893    78     4.395    
  58.32938  11.29778 -11.26743   32.38  426.69  -73.62  0.3919    84     5.063    
  58.05105  11.54778 -11.10219   33.55  413.46  -72.13  0.3797    84     20.39    
  58.30783  11.29778 -11.07398   33.73  414.28  -72.31  0.3742    84     20.39    
  58.05105  11.54778 -11.10231   33.55  413.47  -72.13  0.3797    84     20.39    
  64.75105  11.31540 -11.22398   62.56  424.70  -47.99  0.4162    78    -27.99    
  64.85105  11.59778 -11.22398   62.80  421.70  -47.86  0.4436    78    -27.99    
  64.90105  11.36444 -11.02398   64.87  426.23  -47.70  0.4097    78    -27.99    
  64.95105  11.52778 -11.02398   64.98  424.45  -47.62  0.4229    78    -27.99    
  57.76771  11.97278 -11.22398   32.88  419.98  -73.64  0.3819    84     20.39    
  57.95105  11.69361 -11.33803   31.96  429.22  -74.04  0.3912    84     12.32    
  57.95105  11.69778 -10.97398   34.34  407.61  -71.56  0.3895    84     30.76    
  57.80105  11.99778 -10.96565   34.35  408.27  -71.65  0.3932    84     30.76    
  64.85105  11.77694 -11.24636   62.38  420.38  -47.85  0.4585    78    -27.99    
  64.85105  12.04778 -11.22398   61.89  419.48  -47.86  0.4675    78    -16.67    
  64.95105  11.70278 -11.07398   64.32  422.35  -47.70  0.4401    78    -27.99    
  64.95105  12.10611 -11.02398   63.64  421.03  -47.77  0.4504    78    -27.99    
  57.10105  12.39778 -11.32398   32.73  394.47  -78.14  0.4161    88     38.10    
  57.35105  12.39778 -11.27398   32.84  403.38  -77.49  0.3904    88     19.22    
  57.55105  12.14778 -11.32398   32.52  414.14  -76.64  0.3816    88     7.502    
  57.55105  12.37278 -11.22398   32.96  413.42  -75.83  0.3808    88     6.169    
  57.65105  12.19778 -11.22398   32.96  417.50  -74.72  0.3807    84     10.34    
  57.70105  12.39778 -10.99065   34.05  411.71  -72.27  0.3858    84     20.39    
  57.75105  12.19778 -10.89898   34.61  407.07  -71.51  0.3970    84     30.76    
  64.70105  12.39778 -11.25731   59.83  419.17  -47.96  0.4622    78    -27.99    
  64.75105  12.14778 -11.32398   60.46  418.89  -47.90  0.4735    78    -16.67    
  64.85105  12.39778 -11.02398   62.05  420.61  -47.93  0.4455    78    -27.99    
  64.93438  12.17278 -11.02398   63.33  420.85  -47.80  0.4506    78    -27.99    
  56.95105  12.64778 -11.32398   32.58  392.09  -78.27  0.4262    88     37.59    
  56.95105  12.88111 -11.32398   32.35  393.54  -78.34  0.4135    88     38.10    
  57.15105  12.59778 -11.27398   32.76  396.52  -78.04  0.4058    88     47.32    
  57.11771  12.79778 -11.27398   32.58  396.63  -78.16  0.4019    88     47.32    
  57.32605  12.59778 -11.24065   32.84  402.87  -77.54  0.3896    88     19.22    
  57.28938  12.79778 -11.24065   32.63  402.35  -77.79  0.3880    88     19.22    
  57.40105  12.59778 -11.22398   32.86  406.39  -77.12  0.3846    88     15.04    
  57.40105  12.83111 -11.22398   32.59  407.58  -77.36  0.3821    88     15.04    
  57.65105  12.56028 -11.07969   33.45  415.57  -73.58  0.3803    84     20.39    
  57.75105  12.79778 -10.92398   33.90  414.24  -71.98  0.3820    84     20.39    
  64.18283  12.89778 -11.22398   55.18  425.75  -48.51  0.3952    78    -22.29    
  64.36688  12.79778 -11.22398   56.69  422.46  -48.25  0.4152    78    -27.99    
  64.55105  12.64778 -11.21660   58.36  420.41  -48.09  0.4378    78    -27.99    
  64.40105  12.89778 -11.04386   57.29  424.15  -48.39  0.3981    78    -22.08    
  64.70105  12.63111 -11.02398   60.30  421.15  -48.09  0.4299    78    -27.99    
  57.00105  12.99778 -11.32398   32.20  395.56  -78.39  0.4019    88     47.32    
  57.20938  12.99778 -11.27398   32.27  401.10  -78.19  0.3871    88     19.22    
  57.20105  13.19778 -11.32398   31.79  403.48  -78.48  0.3822    88     19.22    
  57.36771  12.95278 -11.24065   32.35  407.02  -77.71  0.3818    88     19.22    
  57.31771  13.24778 -11.32398   31.60  408.76  -78.46  0.3823    88     11.04    
  57.53438  12.99778 -11.22398   32.19  416.39  -76.87  0.3842    88     7.502    
  57.58438  13.19778 -11.27398   31.51  422.65  -77.34  0.3988    88     9.231    
  57.75105  13.04778 -11.12398   32.38  426.73  -74.06  0.3947    84     7.956    
  57.75105  13.19778 -11.22398   31.51  433.06  -75.57  0.4176    88    -1.878    
  57.80105  13.03111 -11.02065   32.97  423.15  -72.69  0.3878    84     19.88    
  57.95105  13.29778 -11.02398   32.33  432.80  -72.54  0.4155    84    -5.624    
  63.05105  13.19778 -11.22398   44.31  507.75  -66.30  0.5978    78     45.32    
  63.15105  13.09778 -11.27398   45.34  500.77  -63.03  0.5466    78     25.54    
  63.15105  13.19778 -11.12398   45.29  506.07  -63.53  0.5864    78     45.42    
  63.31771  12.99778 -11.32398   47.26  479.80  -57.29  0.4616    78     47.12    
  63.33105  13.18111 -11.04898   47.21  490.44  -58.29  0.5167    78     54.00    
  63.64605  12.99778 -11.27398   50.53  448.66  -51.04  0.3875    78    -20.56    
  63.55105  13.14778 -11.05731   49.54  464.72  -53.18  0.4267    78     14.24    
  63.90105  12.99778 -11.22398   52.77  434.90  -49.35  0.3774    78    -20.81    
  63.69271  13.14778 -11.02398   50.96  452.82  -51.43  0.3973    78    -41.45    
  63.95605  12.98111 -11.22398   53.27  432.55  -49.11  0.3790    78    -20.86    
  63.97605  13.09778 -11.02398   53.56  436.01  -49.45  0.3729    78    -18.51    
  64.24593  12.99778 -11.02398   55.93  427.43  -48.66  0.3825    78    -22.29    
  57.95105  13.39778 -11.20969   30.94  447.96  -74.33  0.4730    84     13.58    
  58.05105  13.39778 -10.94065   32.64  432.59  -72.17  0.4201    84    -5.624    
  58.15105  13.59778 -11.17398   30.78  457.77  -73.76  0.5332    84    -4.339    
  58.20105  13.59778 -10.99065   32.00  445.72  -72.93  0.4813    84    -10.61    
  62.70105  13.63111 -11.22398   42.81  474.98  -66.66  0.5187    79     26.36    
  62.85105  13.39778 -11.26148   42.98  495.22  -69.09  0.5871    79     60.97    
  62.90105  13.63111 -11.02398   44.71  467.39  -64.42  0.4935    79     17.69    
  63.05105  13.39599 -11.02398   44.86  495.24  -65.87  0.5851    79     60.97    
  58.35105  13.79778 -11.11565   31.18  461.24  -74.13  0.5725    84    -8.267    
  58.40105  13.83111 -11.04898   31.65  458.31  -74.24  0.5600    84     2.524    
  58.55105  14.09778 -11.21898   31.54  456.55  -73.89  0.5467    83    -4.339    
  58.55105  13.99778 -11.02160   32.23  455.59  -74.57  0.5472    83     1.279    
  61.82938  14.14778 -11.22398   40.53  458.87  -63.89  0.4299    79    -5.037    
  62.00105  13.99778 -11.32398   39.97  471.71  -65.64  0.4774    79     9.844    
  62.28438  13.99778 -11.22398   42.04  453.02  -62.92  0.4252    79    -1.121    
  62.40521  13.79778 -11.32398   41.34  471.00  -66.28  0.4937    79    -18.32    
  62.35105  14.03111 -11.17398   42.78  446.13  -62.01  0.4063    79     11.18    
  62.55105  13.79778 -11.22398   42.61  462.33  -64.60  0.4658    79    -2.392    
  62.65105  13.97016 -11.02398   44.75  438.98  -61.21  0.3932    79     43.14    
  62.75105  13.85016 -11.02398   44.78  446.86  -62.13  0.4183    79     15.88    
  58.65105  14.24778 -11.22398   32.32  444.78  -73.07  0.4816    83    -3.412    
  58.75105  14.19778 -10.92398   33.59  442.57  -73.72  0.4716    83    -3.582    
  58.76771  14.39778 -11.18469   33.36  431.99  -72.31  0.4230    83    -5.624    
  58.85105  14.39778 -11.01886   34.16  429.23  -72.35  0.4132    83     16.20    
  61.30105  14.39778 -11.19065   40.18  435.83  -69.01  0.3910    83     15.58    
  61.35105  14.34778 -11.25731   39.74  441.28  -69.51  0.3999    83     9.607    
  61.15105  14.49778 -10.97398   41.18  427.02  -67.76  0.3819    83     20.66    
  61.39605  14.38111 -11.02398   41.20  440.46  -64.81  0.3903    79     18.42    
  61.62605  14.19778 -11.22398   39.93  461.39  -65.79  0.4330    79    -4.572    
  61.48938  14.34778 -11.05731   41.17  443.52  -64.05  0.3940    79     11.23    
  61.87283  14.34778 -11.02398   42.78  432.83  -60.52  0.3831    79     17.88    
  61.91771  14.24778 -11.12398   41.98  441.91  -61.50  0.3930    79     18.08    
  62.15105  14.29778 -11.02398   43.69  429.03  -60.02  0.3780    79    -6.602    
  62.38259  14.19778 -11.02398   44.32  429.81  -60.14  0.3754    79    -4.272    
  58.95105  14.59778 -11.15219   34.71  417.50  -71.54  0.3836    83     20.39    
  59.15105  14.69778 -10.99386   36.00  410.50  -71.28  0.3810    83     22.58    
  59.15105  14.79778 -11.17398   35.78  407.43  -71.09  0.3864    83     6.518    
  59.25105  14.79778 -11.02398   36.43  406.29  -71.09  0.3888    83    0.8646    
  60.75105  14.89778 -11.19565   40.26  399.92  -70.61  0.4276    83     53.86    
  60.95105  14.74778 -11.19065   40.50  405.97  -70.47  0.4007    83     43.21    
  60.75105  14.79778 -10.98648   40.81  403.76  -70.34  0.4107    83     43.21    
  61.05105  14.59778 -11.02898   40.98  416.91  -69.37  0.3842    83     20.73    
  59.35105  14.94778 -11.22636   36.56  401.72  -70.87  0.4096    83     28.77    
  59.55105  14.99778 -11.12398   37.46  399.29  -70.80  0.4270    83     11.17    
  59.52843  14.94778 -11.02398   37.52  400.47  -70.86  0.4173    83     28.60    
  59.69605  14.99778 -11.02398   38.10  398.59  -70.78  0.4331    83     29.62    
  59.80105  15.09778 -11.22398   38.05  396.53  -70.71  0.4560    83    -2.962    
  59.95105  15.09778 -11.17398   38.56  396.07  -70.70  0.4617    83    -2.962    
  60.06688  14.99778 -10.94660   39.32  397.55  -70.71  0.4446    83     23.70    
  60.11771  15.09778 -11.17398   38.98  395.74  -70.68  0.4659    83     14.48    
  60.16271  14.99778 -10.95731   39.55  397.44  -70.69  0.4464    83     23.70    
  60.37105  14.98111 -10.99898   39.98  397.71  -70.64  0.4453    83     23.70    
  60.31771  15.09778 -11.27398   39.23  395.44  -70.67  0.4686    83     25.80    
  60.56593  14.89778 -10.97398   40.47  400.01  -70.53  0.4289    83     53.86    
  60.55105  14.99778 -11.18565   39.93  397.25  -70.65  0.4487    83     23.70    
  62.35105   3.99778 -10.72398   41.98  412.02  -63.01  0.4470    58    -14.05    
  62.55105   3.84778 -10.63886   42.17  410.81  -62.99  0.4615    58    -2.730    
  62.45105   3.99778 -10.82398   42.07  411.63  -62.98  0.4536    58    -14.05    
  62.66771   3.79778 -10.62398   42.26  410.49  -62.99  0.4651    58    -22.48    
  62.75105   3.89778 -10.87398   42.24  410.71  -62.97  0.4652    58    -2.730    
  62.97605   3.84778 -10.85731   42.40  410.65  -63.01  0.4617    58    -1.715    
  63.04605   3.79778 -10.77398   42.47  410.61  -63.03  0.4595    58    -1.715    
  63.15105   3.84778 -10.85731   42.53  411.05  -63.06  0.4512    58    -13.96    
  63.11771   3.79778 -10.77398   42.51  410.79  -63.05  0.4550    58    -13.96    
  63.31771   3.84778 -10.82398   42.61  411.73  -63.13  0.4370    58    -13.96    
  63.32605   3.79778 -10.72398   42.64  411.68  -63.15  0.4370    58    -13.96    
  63.58855   3.99778 -10.92398   42.65  414.47  -63.35  0.4026    58    -3.326    
  63.52605   3.81444 -10.62398   42.81  413.38  -63.32  0.4138    58    -3.326    
  63.75105   3.89778 -10.58827   42.85  416.69  -63.61  0.3874    58    -3.391    
  61.95105   4.39778 -10.69481   41.53  419.25  -63.27  0.3914    58    -4.283    
  62.15105   4.09778 -10.59243   41.86  413.98  -63.10  0.4229    58    -14.97    
  62.05105   4.42194 -10.87398   41.62  418.23  -63.16  0.3975    58    -4.341    
  62.30105   4.09778 -10.82398   41.91  412.86  -63.01  0.4384    58    -14.05    
  63.73616   4.01444 -10.82398   42.78  416.31  -63.53  0.3877    58    -3.391    
  63.95105   4.19778 -10.86660   42.67  421.99  -64.00  0.3683    58    -2.886    
  63.95105   4.04778 -10.62398   42.84  421.55  -64.00  0.3701    58    -2.886    
  64.15105   4.39778 -10.83077   42.54  431.72  -64.90  0.3806    58    -23.82    
  64.25105   4.39778 -10.67398   42.55  437.95  -65.44  0.3981    58     12.45    
  61.85105   4.54778 -10.65553   41.36  423.81  -63.46  0.3803    58    -3.927    
  61.95105   4.52456 -10.82398   41.44  421.31  -63.28  0.3863    58    -4.283    
  61.75105   4.77182 -10.62398   41.11  432.56  -63.83  0.3863    58    -6.907    
  61.85105   4.78111 -10.82398   41.20  429.71  -63.51  0.3844    58    -7.022    
  64.30105   4.61599 -10.82398   42.24  445.09  -66.31  0.4402    58     23.77    
  64.35105   4.49778 -10.61148   42.42  448.14  -66.33  0.4401    58     16.58    
  64.35105   4.69778 -10.82398   42.11  450.94  -66.97  0.4739    58   -0.8496    
  64.50105   4.78194 -10.65731   42.01  468.58  -68.16  0.5601    58    -24.26    
  61.80105   4.96444 -10.82398   40.95  437.92  -63.71  0.4063    58    -30.70    
  61.75105   4.94778 -10.72398   40.95  438.90  -63.90  0.4077    58    -30.50    
  61.76771   5.19778 -10.82398   40.68  450.57  -63.84  0.4701    58    -4.166    
  61.65105   5.24778 -10.62398   40.60  457.03  -64.59  0.5020    58    -34.03    
  64.50105   4.99599 -10.82398   41.79  471.38  -69.20  0.6125    58    -3.698    
  64.65105   5.01956 -10.62398   41.96  488.69  -68.60  0.6661    15     40.52    
  64.55105   5.08290 -10.82398   41.81  476.41  -69.50  0.6434    15     15.72    
  64.73438   5.17278 -10.62398   42.18  495.01  -68.28  0.6926    15     61.24    
  61.65105   5.43111 -10.67398   40.47  465.37  -64.21  0.5648    58    -3.615    
  61.75105   5.39778 -10.82398   40.46  462.34  -63.61  0.5508    58    -3.993    
  61.75105   5.38944 -10.82398   40.47  461.88  -63.64  0.5471    58    -3.993    
  61.60105   5.56444 -10.62398   40.51  469.05  -64.02  0.5929    58    -14.63    
  64.70105   5.36444 -10.82398   42.39  481.34  -68.90  0.6627    15     45.24    
  64.85105   5.39599 -10.62398   42.88  495.56  -67.67  0.6777    15     61.09    
  64.75105   5.56528 -10.92398   43.26  468.40  -67.32  0.5809    59    -23.70    
  64.93438   5.59778 -10.64898   43.79  488.33  -67.28  0.6281    59     40.52    
  61.75105   5.60932 -10.84065   40.33  472.88  -62.75  0.6366    58     16.21    
  61.56771   5.73611 -10.62398   40.66  469.36  -63.27  0.5992    60    -14.63    
  61.55105   5.81444 -10.62398   40.79  467.98  -62.94  0.5903    60    -14.63    
  61.76593   5.97611 -10.87398   40.55  480.66  -61.05  0.7084    15     32.06    
  64.90105   5.79778 -10.85731   44.68  462.12  -65.72  0.5160    59    -5.355    
  64.95105   5.74778 -10.72398   44.48  475.72  -66.71  0.5695    59    -4.403    
  64.95105   5.99778 -10.92398   45.98  448.18  -63.96  0.4383    59     23.29    
  65.05105   5.96444 -10.67398   45.87  469.76  -65.78  0.5144    59     24.21    
  61.60105   6.19778 -10.72398   41.46  464.33  -61.69  0.5755    60    -15.95    
  61.70105   6.17599 -10.82398   41.10  473.70  -61.28  0.6481    60     31.95    
  61.50105   6.43944 -10.62398   42.55  448.85  -61.76  0.4683    60     27.02    
  61.75105   6.54778 -10.82398   42.26  466.28  -61.60  0.5864    60    -7.577    
  61.95105   6.42278 -11.00731   41.38  484.25  -60.49  0.7331    15     32.21    
  65.05105   6.22278 -10.82398   47.52  445.53  -63.46  0.4135    59     8.017    
  65.10105   6.19778 -10.65731   47.35  460.15  -64.76  0.4604    59    -2.691    
  65.05105   6.36444 -10.87398   48.44  437.14  -62.62  0.3869    59     35.79    
  65.13438   6.44278 -10.62398   49.00  452.87  -63.84  0.4228    59    -2.868    
  61.75105   6.61778 -10.80731   42.55  463.79  -61.77  0.5657    60    -4.338    
  61.55105   6.65611 -10.62398   43.31  445.82  -61.78  0.4499    60     41.33    
  61.75105   6.84778 -10.72398   43.67  455.14  -62.23  0.4987    60    0.1923    
  61.90105   6.62278 -10.92398   42.25  475.03  -61.51  0.6500    60     31.95    
  61.85105   6.79778 -10.82398   43.17  464.97  -62.24  0.5663    60    -2.601    
  65.05105   6.59778 -10.90731   49.96  428.94  -61.79  0.3722    59     31.05    
  65.13438   6.59778 -10.59898   50.06  448.97  -63.26  0.4070    59     13.86    
  65.05105   6.82778 -10.82398   51.55  427.41  -61.47  0.3733    59     38.40    
  65.10105   6.83111 -10.62398   51.72  439.16  -62.06  0.3829    59     32.95    
  61.91771   6.99778 -10.77398   44.13  461.96  -62.96  0.5347    60    -2.978    
  61.75105   7.04266 -10.62398   44.73  448.04  -62.45  0.4497    60     28.03    
  61.90105   7.19778 -10.62398   45.38  452.72  -63.19  0.4682    60   -0.2591E-01
  62.10105   6.99778 -10.92398   43.87  471.36  -63.26  0.5983    60    -3.711    
  62.15105   7.20790 -10.80731   45.10  466.16  -64.34  0.5497    60    -2.513    
  62.25105   7.21028 -10.90731   45.08  466.78  -64.17  0.5516    59    -2.513    
  64.95105   7.14778 -10.84660   53.52  421.18  -60.72  0.3842    59     26.37    
  64.93438   7.19778 -10.82398   53.87  421.25  -60.63  0.3849    59     26.37    
  64.95105   7.19778 -10.77065   53.99  423.25  -60.63  0.3812    59     23.53    
  65.05105   6.99778 -10.65398   52.87  432.63  -61.30  0.3759    59     40.30    
  62.30105   7.49778 -10.62398   47.03  461.56  -65.67  0.5060    60    -8.312    
  62.55105   7.54778 -10.83077   47.56  453.70  -63.94  0.4610    59    0.1514    
  62.45105   7.59778 -10.62398   47.80  459.90  -65.75  0.4935    59    -12.95    
  62.75105   7.69778 -10.82398   49.00  443.76  -62.91  0.4135    59     12.19    
  64.65105   7.59778 -10.82398   55.79  417.15  -60.04  0.4031    59     21.66    
  64.75105   7.49778 -10.80398   55.48  418.56  -60.10  0.3969    59     21.72    
  64.55105   7.74778 -10.59065   57.12  423.36  -59.04  0.3827    59     15.81    
  64.85105   7.44778 -10.56565   55.96  428.99  -59.28  0.3770    59     15.81    
  62.75105   7.78111 -10.59898   49.67  449.81  -64.24  0.4414    59     16.92    
  62.95105   7.79778 -10.87219   50.22  433.84  -61.91  0.3825    59     35.79    
  63.00105   7.89778 -10.61065   51.26  439.10  -62.69  0.3980    59     25.64    
  63.15105   7.89778 -10.82398   51.63  428.28  -61.47  0.3740    59     38.40    
  63.15105   7.94778 -10.62398   52.16  433.45  -62.02  0.3820    59     31.61    
  63.31771   7.94778 -10.82398   52.60  424.12  -61.12  0.3732    59     46.12    
  63.35105   7.99778 -10.62398   53.34  428.05  -61.42  0.3727    59     34.23    
  63.50605   7.98111 -10.82398   53.58  420.69  -60.83  0.3778    59     26.37    
  63.55105   7.99778 -10.77398   53.97  420.97  -60.82  0.3766    59     22.20    
  63.75105   7.98111 -10.84898   54.57  417.39  -60.54  0.3900    59     25.89    
  63.78438   7.99778 -10.77398   54.99  418.39  -60.53  0.3850    59     21.72    
  63.97605   7.94778 -10.85731   55.31  415.79  -60.34  0.4009    59     25.84    
  63.95105   7.99778 -10.67398   55.96  419.46  -60.28  0.3822    59     23.53    
  64.15105   7.89778 -10.86231   55.71  415.19  -60.21  0.4075    59     25.84    
  64.15105   7.94778 -10.65731   56.59  419.46  -59.93  0.3856    59     23.53    
  64.35105   7.79778 -10.88827   55.82  414.72  -60.13  0.4143    59     25.84    
  64.45105   7.79778 -10.67398   56.85  419.77  -59.59  0.3906    59     23.53    
  60.55105   9.84778 -10.82398   44.01  406.50  -65.13  0.4000    81     48.60    
  60.40105   9.99778 -10.72398   42.93  410.41  -65.50  0.3792    81     38.79    
  60.53700   9.99778 -10.62398   43.65  412.47  -65.57  0.3778    81     38.79    
  60.69033   9.79778 -10.82398   44.81  406.20  -65.02  0.4072    81     48.60    
  60.72605   9.99778 -10.52398   44.57  416.74  -65.58  0.3776    81     38.79    
  60.95105   9.79778 -10.72398   46.13  409.98  -64.84  0.3999    81     38.23    
  61.00938   9.89778 -10.57398   46.25  417.16  -64.84  0.3848    81     38.29    
  61.23438   9.79778 -10.72398   47.48  414.99  -64.11  0.3949    81     38.29    
  61.15105   9.84778 -10.62910   47.03  417.31  -64.31  0.3883    81     38.29    
  61.26771   9.79778 -10.72398   47.63  415.85  -63.95  0.3938    81     38.29    
  61.44188   9.89778 -10.55969   48.41  432.00  -61.27  0.3819    81     38.96    
  61.55105   9.79778 -10.82398   48.77  420.84  -62.44  0.3892    81     38.29    
  61.55105   9.89778 -10.54065   49.05  437.06  -58.83  0.3814    81     19.22    
  61.84605   9.84778 -10.83827   49.94  432.93  -58.00  0.3803    81     19.22    
  61.71771   9.84778 -10.62398   49.96  436.54  -56.37  0.3802    77     23.39    
  61.95105   9.84778 -10.85731   50.36  435.64  -56.04  0.3794    77     23.39    
  61.85105   9.79778 -10.62398   50.88  436.35  -53.18  0.3812    77     23.39    
  62.16355   9.64778 -10.65731   52.86  430.39  -49.37  0.3943    77    -21.63    
  62.10605   9.79778 -10.82398   51.41  436.45  -52.05  0.3803    77    -18.15    
  62.40105   9.59778 -10.72398   53.83  428.70  -48.64  0.3986    77    -23.36    
  62.37271   9.69778 -10.82398   52.97  432.58  -49.23  0.3865    77    -21.63    
  62.46771   9.49778 -10.62398   54.82  425.55  -48.28  0.4144    77    -29.01    
  62.62938   9.74778 -10.92398   53.52  434.98  -48.81  0.3814    77    -20.04    
  62.78438   9.44778 -10.62398   56.40  425.12  -48.15  0.4146    77    -27.99    
  62.77926   9.79778 -10.97398   53.77  437.81  -48.76  0.3797    77    -17.75    
  62.95105   9.49778 -10.67398   56.88  427.18  -48.23  0.4015    77    -22.08    
  62.91771   9.74778 -10.92398   54.84  436.03  -48.57  0.3798    77    -17.75    
  63.13438   9.49778 -10.62398   58.05  428.22  -48.29  0.3964    77    -22.29    
  63.11771   9.79778 -10.92398   55.64  439.69  -48.76  0.3800    77    -13.04    
  63.36450   9.59778 -10.62398   59.07  433.18  -48.55  0.3821    77    -19.85    
  63.38700   9.79778 -10.82398   57.51  442.48  -49.08  0.3823    77    -13.04    
  63.38616   9.99778 -10.97398   56.05  453.75  -49.79  0.4115    77    -40.35    
  63.65105   9.79778 -10.62398   60.15  445.36  -49.38  0.3886    77     10.44    
  63.65105   9.99778 -10.82398   58.33  457.18  -50.52  0.4240    77    -5.866    
  63.85105   9.99778 -10.64386   60.59  460.06  -50.94  0.4387    77     5.316    
  60.15105  10.19778 -10.72398   40.91  417.24  -66.18  0.3698    81     38.97    
  59.95105  10.39778 -10.78136   38.90  428.78  -67.42  0.3864    81     14.94    
  60.15105  10.29778 -10.62398   40.54  423.25  -66.77  0.3761    81     20.90    
  60.25105  10.19778 -10.62398   41.48  418.38  -66.26  0.3706    81     38.97    
  63.75105  10.19778 -10.92398   57.76  468.91  -52.20  0.4788    77     15.55    
  64.05105  10.19778 -10.62577   61.45  472.22  -52.83  0.5068    77     36.44    
  64.00105  10.29778 -10.82398   59.73  472.01  -53.09  0.4996    78     34.81    
  64.15105  10.29778 -10.64386   61.84  474.24  -53.07  0.5184    78     38.24    
  59.75105  10.69778 -10.80577   36.20  459.08  -71.91  0.4818    81     10.31    
  59.80105  10.59778 -10.83886   36.93  447.45  -69.94  0.4405    81    -4.394    
  59.95105  10.58432 -10.62398   38.06  445.00  -69.51  0.4389    81     18.58    
  59.85105  10.79778 -10.57398   36.56  469.38  -73.38  0.5292    81     26.91    
  64.15105  10.41444 -10.82398   60.68  468.89  -52.35  0.4853    78     15.55    
  64.35105  10.59778 -10.88743   61.85  455.78  -50.22  0.4238    78    -5.866    
  64.35105  10.49778 -10.68969   62.98  466.57  -51.16  0.4769    78     12.71    
  64.55105  10.79778 -10.95827   63.01  442.16  -48.83  0.3843    78     28.64    
  64.70105  10.79778 -10.62398   66.45  452.45  -47.58  0.4069    78    -2.449    
  58.55105  11.19778 -10.69565   35.97  405.36  -71.54  0.3748    84     25.11    
  58.75105  11.09778 -10.76898   35.54  412.54  -72.18  0.3705    84     20.39    
  58.60105  11.19778 -10.62398   36.37  404.72  -71.48  0.3764    84     25.11    
  59.01271  11.01444 -10.82398   35.02  426.93  -73.49  0.3973    84    0.8891    
  58.95105  11.09778 -10.57398   36.52  414.79  -72.25  0.3734    84     20.39    
  59.10105  10.99778 -10.82398   34.93  433.03  -74.04  0.4139    84    -1.399    
  59.11771  11.04778 -10.62398   36.06  426.14  -73.19  0.3920    84     2.221    
  59.26771  10.99778 -10.72398   35.27  442.82  -74.71  0.4391    84     20.43    
  59.35105  11.01444 -10.64898   35.54  447.99  -75.00  0.4521    84     33.04    
  59.55105  10.89778 -10.81327   34.70  473.04  -76.44  0.5399    84     53.90    
  59.52605  10.99778 -10.62398   35.38  466.85  -76.29  0.5135    84     33.98    
  59.75105  10.89778 -10.59719   35.75  478.38  -75.58  0.5602    81     40.31    
  64.75105  10.99778 -10.91886   64.79  435.28  -48.02  0.3816    78     22.66    
  64.85105  10.99778 -10.66065   67.49  443.83  -46.56  0.3841    78     24.47    
  64.90105  11.19778 -10.85731   66.29  432.22  -47.35  0.3882    78     22.93    
  64.95105  11.19778 -10.71565   67.78  437.00  -46.35  0.3830    78     21.05    
  58.35105  11.29778 -10.81565   35.31  405.05  -71.50  0.3788    84     25.11    
  58.05105  11.59778 -10.77398   35.43  401.71  -71.12  0.4034    84     29.28    
  58.35105  11.39778 -10.50136   36.89  398.90  -71.00  0.4079    84     28.77    
  58.15105  11.59778 -10.50315   36.78  397.44  -70.84  0.4290    84     28.60    
  58.55105  11.21444 -10.64898   36.23  404.25  -71.45  0.3776    84     24.71    
  64.95105  11.37516 -10.92398   65.96  427.94  -47.41  0.4034    78     19.60    
  65.05105  11.39778 -10.62398   69.13  438.11  -44.84  0.3851    78     24.74    
  65.05105  11.64778 -10.82398   66.97  427.52  -46.90  0.4118    78     13.69    
  65.10105  11.63111 -10.62398   69.03  435.15  -44.98  0.3926    78     22.93    
  71.95105  11.49778 -10.62398   51.60  408.16  -57.14  0.4638    62   -0.3396    
  72.11509  11.29778 -10.62398   50.83  407.30  -57.18  0.4705    62     10.98    
  72.20105  11.59778 -10.72398   50.09  407.47  -57.18  0.4710    62     10.98    
  72.30105  11.19778 -10.62398   49.89  407.10  -57.21  0.4687    62     10.98    
  72.38438  11.44778 -10.72398   49.26  407.12  -57.19  0.4729    62     10.98    
  72.33105  11.48944 -10.72398   49.54  407.14  -57.19  0.4737    62     10.98    
  72.70105  11.19778 -10.62398   47.83  408.42  -57.31  0.4490    62   -0.3396    
  72.58438  11.44778 -10.72398   48.29  407.67  -57.23  0.4634    62   -0.3396    
  72.55105  11.56766 -10.74898   48.37  407.80  -57.21  0.4631    62   -0.3396    
  72.73105  11.50611 -10.72398   47.50  408.61  -57.26  0.4511    62    -8.520    
  72.80105  11.59778 -10.72398   47.12  409.42  -57.28  0.4423    62    -10.71    
  72.90105  11.29778 -10.62398   46.75  410.19  -57.38  0.4328    62    -21.76    
  73.10105  11.58944 -10.62398   45.62  413.68  -57.48  0.4102    62    -16.86    
  57.95105  11.79778 -10.65731   35.91  399.36  -70.90  0.4242    84     28.77    
  57.85105  11.94778 -10.79065   35.24  402.54  -71.08  0.4113    84     28.77    
  57.85105  12.06444 -10.62398   35.93  399.46  -70.83  0.4304    84     28.77    
  57.96771  11.79778 -10.60636   36.15  398.53  -70.84  0.4299    84     28.77    
  65.05105  11.79778 -10.84803   66.43  425.64  -47.15  0.4218    78     13.69    
  65.10105  11.79778 -10.68231   68.06  430.82  -46.02  0.4036    78     16.95    
  65.05105  11.99778 -10.82398   65.99  424.94  -47.26  0.4255    78    -3.751    
  65.10105  11.99778 -10.62398   67.83  431.26  -46.07  0.4027    78     22.87    
  71.89271  11.83790 -10.62398   51.59  409.93  -57.17  0.4435    62    -21.76    
  72.15105  11.79778 -10.72398   50.16  408.44  -57.20  0.4586    62   -0.3396    
  71.95105  12.05611 -10.62398   50.97  411.47  -57.26  0.4268    62    -21.76    
  72.23438  11.99778 -10.72398   49.53  409.83  -57.25  0.4412    62    -21.76    
  72.47283  11.79778 -10.77398   48.48  408.55  -57.22  0.4546    62    -8.520    
  72.32605  12.08111 -10.72398   48.96  410.69  -57.28  0.4318    62    -21.76    
  72.50521  11.78016 -10.77398   48.34  408.54  -57.22  0.4544    62    -8.520    
  72.55105  12.05944 -10.74065   47.89  411.02  -57.29  0.4274    62    -21.76    
  72.85938  11.79778 -10.72398   46.67  410.99  -57.31  0.4272    62    -21.76    
  72.80105  11.99778 -10.72398   46.74  412.11  -57.32  0.4176    62    -15.84    
  72.86771  11.79778 -10.72398   46.62  411.07  -57.31  0.4264    62    -21.76    
  73.10105  11.99778 -10.62398   45.29  416.88  -57.50  0.3938    62    -16.32    
  57.75105  12.29778 -10.82398   34.91  405.40  -71.28  0.4022    84     24.54    
  57.76771  12.19778 -10.82398   34.97  404.72  -71.23  0.4047    84     18.12    
  57.85105  12.19778 -10.54065   36.23  398.63  -70.74  0.4379    84     22.69    
  57.80105  12.36444 -10.62398   35.75  400.98  -70.84  0.4222    84     28.77    
  64.95105  12.19778 -10.97398   63.66  421.42  -47.78  0.4451    78    -27.99    
  64.93438  12.39778 -10.82398   63.76  423.41  -47.82  0.4244    78    -27.99    
  64.95105  12.39778 -10.75398   64.32  424.81  -47.75  0.4166    78     13.69    
  65.05105  12.19778 -10.64065   66.57  428.88  -46.94  0.4066    78     13.69    
  72.15105  12.29778 -10.62398   49.55  414.10  -57.42  0.4062    62    -15.84    
  72.37605  12.11444 -10.72398   48.66  411.14  -57.30  0.4273    62    -21.76    
  72.35105  12.39778 -10.62398   48.39  416.02  -57.50  0.3958    62    -15.79    
  72.55105  12.14778 -10.72398   47.76  412.12  -57.33  0.4182    62    -15.84    
  72.70105  12.39778 -10.62398   46.69  417.95  -57.53  0.3882    62    -15.31    
  72.72605  12.38111 -10.62398   46.62  417.82  -57.52  0.3886    62    -15.31    
  72.95105  12.24778 -10.62398   45.71  418.02  -57.50  0.3885    62    -16.32    
  57.75105  12.64778 -10.82398   34.58  408.67  -71.41  0.3903    84     22.58    
  57.80105  12.56444 -10.62398   35.56  402.54  -70.87  0.4120    84     28.77    
  57.76771  12.77778 -10.84898   34.29  411.25  -71.55  0.3849    84     20.39    
  57.85105  12.84444 -10.62398   35.22  405.75  -70.95  0.3952    84     18.68    
  64.65105  12.79778 -10.82398   60.28  424.61  -48.32  0.3988    78    -22.08    
  64.75105  12.69778 -10.79398   61.52  424.37  -48.20  0.4050    78    -22.08    
  64.55105  12.94778 -10.62398   59.77  431.00  -48.77  0.3750    78     4.395    
  64.85105  12.59778 -10.70731   63.06  425.82  -48.06  0.4035    78     2.166    
  57.85105  12.99778 -10.81231   34.13  413.88  -71.42  0.3819    84     20.39    
  57.95105  12.99778 -10.52398   35.49  406.12  -70.92  0.3916    84    0.8646    
  57.95105  13.19778 -10.79898   33.82  418.52  -71.49  0.3841    84     20.39    
  58.05105  13.24778 -10.60136   34.74  413.93  -71.24  0.3807    84     20.39    
  63.39605  13.29778 -10.82398   48.12  489.24  -58.89  0.5290    78     55.33    
  63.49271  13.19778 -10.97398   48.96  474.18  -54.87  0.4606    78     64.93    
  63.90105  13.19778 -10.82398   53.10  445.65  -50.51  0.3838    78     28.05    
  63.97105  13.18111 -10.82398   53.75  441.93  -50.07  0.3770    78    -13.81    
  64.05105  13.19778 -10.67398   54.74  443.56  -50.19  0.3802    78     27.87    
  64.20105  13.09778 -10.82398   55.90  432.87  -49.13  0.3704    78    -19.85    
  64.12605  13.18111 -10.62398   55.56  442.33  -50.01  0.3778    78     27.87    
  64.35105  12.99778 -10.90219   57.11  427.46  -48.65  0.3806    78    -22.29    
  64.30105  13.09778 -10.65731   57.18  435.14  -49.26  0.3697    78    -19.79    
  58.15105  13.49778 -10.87398   32.86  434.15  -72.23  0.4298    84     5.815    
  58.16771  13.39778 -10.59898   34.53  419.59  -71.57  0.3864    84     19.88    
  58.35105  13.69778 -10.84065   32.85  444.06  -73.30  0.4802    84    -3.582    
  58.35105  13.59778 -10.62219   34.16  431.18  -72.49  0.4200    84    -6.102    
  63.05105  13.64778 -10.82398   46.42  462.71  -63.14  0.4727    79    -2.392    
  63.15105  13.49099 -10.82398   46.45  483.05  -64.08  0.5393    79     53.38    
  63.15105  13.69778 -10.62398   48.01  458.38  -62.28  0.4494    79    -2.948    
  63.35105  13.39778 -10.67398   48.12  492.21  -61.77  0.5554    78     42.77    
  63.52605  13.34778 -10.59065   49.80  486.45  -58.17  0.5271    78     55.33    
  63.70105  13.29778 -10.62398   51.42  469.49  -54.10  0.4594    78     15.55    
  58.55105  13.89778 -10.82577   33.06  451.41  -74.83  0.5203    84    -8.737    
  58.51771  13.74778 -10.62398   34.06  441.09  -73.79  0.4628    84    -3.582    
  58.75105  13.94778 -10.60910   34.35  448.26  -75.46  0.4969    84     12.26    
  58.65105  13.99778 -10.82398   33.33  450.79  -75.03  0.5174    83    -8.853    
  58.90105  13.99778 -10.52398   34.98  446.99  -75.57  0.4902    83     11.97    
  62.75105  13.99778 -10.92398   45.78  434.26  -60.64  0.3822    79     43.14    
  62.95105  13.82790 -10.82398   46.61  444.28  -61.53  0.4102    79     37.36    
  62.95105  13.94778 -10.72398   47.50  434.47  -60.52  0.3829    79     43.14    
  63.10105  13.79778 -10.62398   48.14  447.40  -61.45  0.4147    79     37.70    
  58.85105  14.24778 -10.82398   34.33  437.80  -73.49  0.4459    83    -3.412    
  59.10105  14.19778 -10.52398   35.77  437.06  -73.92  0.4401    83    -3.582    
  59.00105  14.39778 -10.79065   35.26  426.78  -72.49  0.4023    83     22.12    
  59.32926  14.39778 -10.52398   36.90  422.60  -72.28  0.3916    83     19.88    
  61.35105  14.49778 -10.77398   42.71  429.18  -61.60  0.3823    79     37.39    
  61.55105  14.49778 -10.82398   43.15  426.99  -60.38  0.3847    79    -6.602    
  61.78950  14.49778 -10.85731   43.77  423.37  -59.59  0.3871    79    -16.32    
  62.05938  14.49778 -10.82398   44.90  418.61  -59.08  0.3909    79    -16.32    
  62.12605  14.39778 -10.92398   44.42  422.72  -59.44  0.3809    79    -16.32    
  62.37033  14.39778 -10.82398   45.81  418.34  -59.10  0.3820    79    -15.31    
  62.54593  14.19778 -10.92398   45.51  425.57  -59.77  0.3711    79     18.66    
  62.50105  14.39778 -10.72398   46.82  416.27  -58.96  0.3849    79    -15.79    
  62.75105  14.19778 -10.72398   47.37  421.66  -59.43  0.3701    79     26.37    
  59.30105  14.69778 -10.82398   36.82  409.19  -71.29  0.3822    83     22.58    
  59.43116  14.59778 -10.62398   37.43  412.08  -71.48  0.3796    83     21.41    
  59.47926  14.79778 -10.82398   37.58  404.49  -71.05  0.3947    83     19.70    
  59.66771  14.59778 -10.52398   38.37  410.40  -71.31  0.3811    83     23.60    
  59.75105  14.89778 -10.82398   38.53  400.58  -70.86  0.4163    83     29.62    
  59.95105  14.59778 -10.47398   39.35  409.42  -71.01  0.3835    83     23.60    
  60.01271  14.89778 -10.77577   39.38  399.94  -70.76  0.4223    83     29.62    
  60.15105  14.59778 -10.47398   39.97  409.79  -70.70  0.3847    83     23.60    
  60.09950  14.89778 -10.79065   39.65  399.68  -70.72  0.4252    83     53.86    
  60.40105  14.59778 -10.52398   40.68  411.39  -70.12  0.3857    83     21.24    
  60.38771  14.79778 -10.72398   40.50  402.90  -70.50  0.4099    83     53.86    
  60.65105  14.59778 -10.62398   41.24  414.27  -69.29  0.3850    83     21.24    
  60.57926  14.79778 -10.82398   40.80  403.54  -70.34  0.4104    83     54.26    
  60.75605  14.54778 -10.62398   41.47  419.30  -68.32  0.3819    83     16.55    
  60.75105  14.69778 -10.82398   41.15  408.89  -69.84  0.3952    83     40.74    
  60.95105  14.58111 -10.84327   41.41  418.49  -68.56  0.3831    83     16.55    
  60.95105  14.49778 -10.62398   41.99  427.31  -65.41  0.3801    83     31.05    
  61.10105  14.49778 -10.79065   41.82  428.47  -65.63  0.3807    83     11.35    
  61.11771  14.49778 -10.67398   42.37  429.10  -63.40  0.3804    79     33.34    
  61.35105  14.54778 -10.65731   43.37  424.80  -60.43  0.3859    79    -6.602    
  61.50105  14.59778 -10.62398   44.13  420.18  -59.41  0.3958    79    -16.32    
  61.70009  14.59778 -10.68231   44.55  418.20  -59.08  0.4006    79    -16.38    
  62.02938  14.59778 -10.67398   45.69  414.42  -58.73  0.4092    79    -15.84    
  62.18438  14.59778 -10.62398   46.43  412.84  -58.64  0.4137    79    -15.84    
  62.32509  14.54778 -10.62398   46.89  412.93  -58.68  0.4079    79    -15.84    
  62.55105   3.79778 -10.49065   42.21  410.91  -63.03  0.4562    58    -14.05    
  62.35105   3.89778 -10.47398   42.07  411.93  -63.06  0.4423    58    -14.05    
  62.45105   3.79778 -10.22398   42.17  412.19  -63.14  0.4316    58    -14.97    
  62.35105   3.84778 -10.13136   42.07  413.34  -63.22  0.4166    58    -4.341    
  62.82605   3.69778 -10.39065   42.48  410.79  -63.08  0.4534    58    -13.96    
  62.75105   3.69778 -10.30731   42.41  411.10  -63.10  0.4472    58    -13.96    
  62.95105   3.69778 -10.47398   42.54  410.67  -63.07  0.4556    58    -13.96    
  63.03855   3.64778 -10.18969   42.60  412.28  -63.26  0.4291    58    -9.243    
  63.12605   3.69778 -10.50731   42.61  411.04  -63.12  0.4480    58    -13.96    
  63.09688   3.64778 -10.15636   42.65  412.81  -63.31  0.4230    58    -9.243    
  63.30105   3.69778 -10.42398   42.76  412.22  -63.25  0.4296    58    -9.243    
  63.43438   3.69778 -10.22398   42.86  414.91  -63.51  0.4046    58    -3.449    
  63.65105   3.79778 -10.39898   42.93  416.20  -63.60  0.3933    58    -3.391    
  63.70105   3.79778 -10.25731   42.96  418.81  -63.85  0.3832    58    -3.391    
  63.75105   3.84778 -10.42398   42.91  417.83  -63.73  0.3843    58    -3.391    
  63.75105   3.81444 -10.19898   42.96  421.00  -64.04  0.3777    58    -3.391    
  63.95105   3.99778 -10.50231   42.89  422.43  -64.09  0.3701    58    -2.886    
  64.04593   3.99778 -10.11565   42.91  436.03  -65.20  0.3804    58    -23.45    
  62.00105   4.19778 -10.45731   41.69  416.76  -63.26  0.3996    58    -4.341    
  61.85105   4.39778 -10.42398   41.46  421.99  -63.52  0.3800    58    -4.406    
  61.96771   4.19778 -10.29993   41.68  418.06  -63.39  0.3898    58    -4.283    
  61.85105   4.34778 -10.22398   41.49  422.77  -63.68  0.3758    58    -3.927    
  64.15105   4.19778 -10.53565   42.79  431.44  -64.83  0.3751    58     11.43    
  64.25105   4.19778 -10.22398   42.79  447.58  -65.94  0.4118    58     12.45    
  64.35105   4.39778 -10.45231   42.57  450.14  -66.27  0.4355    58     20.27    
  64.35105   4.29778 -10.21565   42.70  458.38  -66.45  0.4499    58    0.1514    
  61.75105   4.50611 -10.11053   41.23  429.94  -64.22  0.3759    58    -6.851    
  61.65105   4.79778 -10.30731   40.98  439.50  -64.65  0.4019    58    -30.25    
  61.65105   4.86444 -10.40398   40.93  440.97  -64.58  0.4086    58    -30.25    
  61.76771   4.57278 -10.44398   41.28  427.41  -63.77  0.3769    58    -11.47    
  64.50105   4.59778 -10.44719   42.33  469.32  -67.32  0.5246    58    -13.89    
  64.63438   4.59778 -10.22577   42.76  484.91  -65.10  0.5568    58     4.166    
  64.65105   4.79778 -10.42398   42.32  488.22  -66.98  0.6092    58     20.74    
  64.75105   4.79778 -10.32398   42.84  490.17  -64.50  0.5850    57     8.877    
  61.65105   4.99778 -10.50731   40.84  445.71  -64.60  0.4322    58    -1.485    
  61.56771   5.02278 -10.22398   40.76  452.29  -65.85  0.4605    58    -24.27    
  61.56771   5.19778 -10.39898   40.65  457.69  -65.55  0.4971    58    -9.791    
  61.55105   5.09778 -10.25731   40.71  455.21  -65.98  0.4774    58    0.4500    
  64.75105   4.93266 -10.42398   42.53  494.97  -65.99  0.6314    57     41.50    
  64.83438   5.19778 -10.52398   42.69  499.60  -66.61  0.6696    15     61.09    
  65.00105   4.79778 -10.22398   44.49  465.67  -58.91  0.4631    57     6.563    
  64.95105   4.94778 -10.32398   43.87  480.52  -61.26  0.5254    57     43.95    
  64.95105   5.16444 -10.42398   43.57  491.88  -63.52  0.5892    57     6.036    
  65.15105   4.84778 -10.22398   45.40  451.98  -57.30  0.4200    57    -4.501    
  65.09271   5.19778 -10.37398   44.69  475.93  -60.66  0.5060    57     52.91    
  65.42271   4.99778 -10.22398   47.04  434.61  -55.76  0.3865    57    -19.30    
  65.26771   5.19778 -10.32398   46.04  454.70  -57.90  0.4276    57     24.05    
  65.55105   5.14778 -10.22398   47.93  430.24  -55.47  0.3818    57    -21.71    
  61.45105   5.37278 -10.22065   40.77  460.99  -65.91  0.5150    60    -8.777    
  61.55105   5.29778 -10.42398   40.61  461.32  -65.53  0.5221    58    -3.993    
  61.45105   5.67278 -10.42398   40.94  461.61  -63.96  0.5332    60    -3.993    
  61.36771   5.59778 -10.22398   41.15  455.47  -64.27  0.4853    60   -0.5646    
  64.95105   5.40016 -10.52398   43.50  497.32  -65.89  0.6403    57     61.12    
  65.03438   5.59778 -10.52398   44.36  492.82  -65.78  0.6097    57     45.63    
  65.15105   5.42278 -10.40731   45.14  478.84  -61.48  0.5190    57     43.95    
  65.15105   5.54778 -10.42398   45.23  483.27  -62.61  0.5413    57     33.75    
  65.35105   5.34778 -10.32398   46.72  451.60  -57.68  0.4185    57     20.76    
  65.38105   5.50849 -10.32398   47.10  454.27  -58.14  0.4262    57     25.06    
  65.64188   5.49540 -10.22398   48.98  432.68  -55.81  0.3785    57    -18.29    
  65.63021   5.49682 -10.22398   48.94  433.21  -55.87  0.3793    57     23.39    
  61.35105   5.78111 -10.32398   41.39  452.32  -63.25  0.4724    60   -0.7418    
  61.45105   5.76944 -10.47398   41.03  460.93  -63.41  0.5317    60    -3.993    
  61.36771   5.95278 -10.42398   41.63  450.60  -62.58  0.4690    60     19.82    
  61.25105   6.03111 -10.27398   42.26  439.21  -62.17  0.4112    60     4.556    
  65.17605   5.68016 -10.42398   45.61  484.22  -63.27  0.5458    57     33.75    
  65.15105   5.91944 -10.47398   46.04  486.00  -65.70  0.5603    59     45.09    
  65.35105   5.79778 -10.32398   47.29  468.57  -60.50  0.4764    57     8.043    
  65.45105   6.02611 -10.22398   48.67  466.74  -60.33  0.4725    57     4.736    
  65.55105   5.81444 -10.22398   48.97  448.33  -57.62  0.4104    57     22.13    
  61.20105   6.13944 -10.22398   42.74  433.33  -61.85  0.3921    60    -6.907    
  61.35105   6.04778 -10.42398   41.92  446.83  -62.27  0.4505    60     1.949    
  61.35105   6.43432 -10.46565   43.03  437.66  -61.68  0.4107    60    -12.88    
  61.20105   6.39778 -10.25731   43.50  428.42  -61.53  0.3838    60    -3.278    
  65.15105   6.19778 -10.52398   47.38  473.42  -65.69  0.5027    59     45.14    
  65.15105   6.42278 -10.54065   48.81  461.78  -64.59  0.4507    59     16.93    
  65.35105   6.20611 -10.22398   48.45  484.27  -63.67  0.5394    57     53.38    
  65.25105   6.39778 -10.27398   48.69  491.18  -66.00  0.5532    59     45.71    
  61.35105   6.64778 -10.42398   43.89  432.23  -61.55  0.3925    60     1.458    
  61.20105   6.63111 -10.22398   44.36  424.05  -61.37  0.3816    60     4.437    
  61.25105   6.82278 -10.22398   45.02  422.88  -61.34  0.3823    60     4.437    
  61.40105   6.79778 -10.42398   44.43  431.40  -61.57  0.3898    60     1.343    
  65.15105   6.59778 -10.52398   50.02  456.37  -63.76  0.4256    59     16.93    
  65.13438   6.82278 -10.42398   51.59  458.27  -62.80  0.4205    59     16.93    
  65.15105   6.89778 -10.22398   51.98  481.78  -61.90  0.4756    59     56.80    
  65.25105   6.57278 -10.17398   49.64  499.76  -65.53  0.5722    59     57.84    
  61.35105   7.02516 -10.22398   45.81  423.09  -61.40  0.3816    60     4.437    
  61.55105   7.06956 -10.42398   45.45  432.91  -61.81  0.3904    60     11.54    
  61.55105   7.19778 -10.32398   46.22  429.19  -61.76  0.3815    60    -10.63    
  61.65105   7.19778 -10.42398   45.94  435.29  -62.07  0.3940    60     35.79    
  65.10105   6.96444 -10.42398   52.69  452.85  -61.63  0.4029    59     5.350    
  65.13438   6.97278 -10.22398   52.64  478.03  -60.66  0.4582    59     64.15    
  64.95105   7.34778 -10.42398   55.62  441.08  -58.36  0.3782    59     40.17    
  65.05105   7.21778 -10.28231   54.81  459.23  -57.43  0.4025    59     30.52    
  61.65105   7.39778 -10.20886   47.39  428.15  -61.90  0.3779    60     31.05    
  61.88676   7.39778 -10.42398   46.82  443.07  -62.99  0.4155    60     12.19    
  61.95676   7.58111 -10.22398   48.27  438.43  -62.98  0.3962    60     35.79    
  62.15105   7.54778 -10.42398   47.61  453.01  -64.68  0.4580    60   -0.2591E-01
  62.13021   7.59778 -10.32398   48.13  448.69  -64.26  0.4371    60     27.46    
  62.25105   7.59778 -10.42398   47.92  456.15  -65.44  0.4741    60    -3.724    
  64.75105   7.59778 -10.48231   56.99  431.30  -57.93  0.3753    59     40.17    
  64.90105   7.43111 -10.42398   56.19  439.00  -57.75  0.3762    59     40.17    
  64.95105   7.39778 -10.32398   56.19  448.31  -56.05  0.3832    59     44.88    
  64.85105   7.60611 -10.27398   57.90  446.16  -52.20  0.3788    59     44.69    
  62.38438   7.74778 -10.22398   49.31  454.73  -65.94  0.4702    60    -2.392    
  62.55105   7.74778 -10.39065   49.19  458.97  -66.68  0.4933    59    -11.62    
  62.55105   7.79778 -10.22398   49.78  458.35  -66.97  0.4958    60    -11.62    
  62.75105   7.79778 -10.53231   49.83  451.60  -64.71  0.4521    59    -2.868    
  62.69271   7.84778 -10.22398   50.33  458.84  -67.04  0.5010    59     8.003    
  62.95105   7.89778 -10.48231   51.18  445.18  -63.65  0.4244    59     9.349    
  62.86771   7.89778 -10.24898   51.07  455.50  -65.90  0.4845    59     8.003    
  63.17605   7.98111 -10.42398   52.67  439.30  -62.64  0.4018    59     26.97    
  63.15105   7.98111 -10.22398   52.69  448.30  -63.73  0.4459    59     44.24    
  63.25105   7.99778 -10.42398   53.11  437.03  -62.29  0.3939    59     32.95    
  63.25105   7.99778 -10.14065   53.27  449.70  -63.31  0.4527    59     37.61    
  64.05105   7.99778 -10.47398   56.92  425.28  -59.56  0.3719    59     35.44    
  64.15105   7.98111 -10.39898   57.45  428.90  -58.57  0.3706    59     35.44    
  64.15105   7.99778 -10.22398   57.94  438.91  -56.03  0.3747    59     40.17    
  64.35105   7.89778 -10.45731   57.69  427.43  -58.22  0.3738    59     35.44    
  64.38438   7.94778 -10.22398   58.83  441.06  -52.81  0.3742    59     41.00    
  64.55105   7.78111 -10.44898   57.73  429.92  -57.44  0.3744    59     37.77    
  64.54271   7.89778 -10.22398   59.26  442.37  -50.63  0.3756    54     25.03    
  63.57283   8.04778 -10.42398   54.95  430.22  -61.05  0.3739    59     40.18    
  63.57283   8.04778 -10.22398   55.15  439.32  -60.95  0.3950    59     59.92    
  63.74176   8.04778 -10.42398   55.79  428.32  -60.48  0.3706    59     35.56    
  63.75605   8.04778 -10.22398   56.12  437.82  -59.74  0.3842    59     59.92    
  64.15938   7.99778 -10.22398   57.99  439.01  -55.90  0.3746    59     40.17    
  61.85105   9.59778 -10.17398   53.02  427.83  -48.88  0.4054    77    -23.36    
  62.15105   9.41444 -10.24898   54.86  422.64  -48.23  0.4376    77    -28.89    
  62.15105   9.49778 -10.42398   54.05  425.09  -48.47  0.4203    77    -29.01    
  62.32605   9.41444 -10.42398   55.10  423.07  -48.19  0.4342    77    -28.89    
  62.40105   9.29778 -10.22398   56.44  420.66  -48.04  0.4578    77    -32.59    
  62.57605   9.24778 -10.19065   57.57  420.22  -48.00  0.4642    77    -32.59    
  62.60105   9.39778 -10.52398   56.07  423.27  -48.11  0.4304    77    -27.87    
  62.67271   9.24778 -10.22398   57.95  420.50  -48.00  0.4610    77    -27.99    
  62.60605   9.39778 -10.52398   56.10  423.27  -48.11  0.4303    77    -27.99    
  62.95105   9.24778 -10.22398   59.42  421.67  -48.01  0.4480    77    -27.99    
  63.00105   9.39778 -10.52398   58.05  424.80  -48.15  0.4164    77    -27.99    
  63.19033   9.29778 -10.22398   60.75  423.91  -48.03  0.4265    77    -27.99    
  63.21176   9.39778 -10.42398   59.72  425.93  -48.18  0.4091    77    -27.99    
  63.33855   9.39778 -10.32398   60.99  426.92  -48.16  0.4042    77    -22.08    
  63.34866   9.44778 -10.42398   60.37  428.34  -48.27  0.3965    77    -22.29    
  63.50105   9.59778 -10.52398   60.39  434.58  -48.61  0.3805    77    -19.02    
  63.60105   9.49778 -10.22398   63.04  432.75  -48.15  0.3848    77    -19.85    
  61.25105   9.99778 -10.42398   47.14  436.19  -63.10  0.3855    81     32.95    
  61.59926   9.89778 -10.42398   49.62  442.23  -55.37  0.3820    77     24.22    
  61.45105   9.99778 -10.33231   48.40  448.90  -57.93  0.3905    77     41.93    
  61.75105   9.79778 -10.45398   50.87  437.33  -52.25  0.3824    77    -18.34    
  61.75105   9.69778 -10.20231   52.00  432.32  -49.66  0.3917    77    -21.63    
  61.91771   9.64778 -10.42398   52.41  430.46  -49.60  0.3963    77    -21.63    
  63.75105   9.79778 -10.52398   61.35  446.95  -49.43  0.3926    77     21.96    
  63.93438   9.79778 -10.22398   64.59  451.65  -48.67  0.4053    77     1.725    
  63.95105   9.99778 -10.51386   62.05  461.92  -50.89  0.4497    77     11.38    
  64.10105   9.99778 -10.22398   65.13  468.26  -49.30  0.4762    77     12.85    
  60.25105  10.43766 -10.42398   40.41  437.04  -68.11  0.4106    81     8.275    
  60.53259  10.19778 -10.42398   42.87  425.26  -66.58  0.3790    81     20.73    
  60.51771  10.39778 -10.27398   41.78  445.04  -68.37  0.4266    81     20.93    
  60.75438  10.19778 -10.32398   43.83  434.65  -66.72  0.3925    81     14.05    
  60.61866  10.39778 -10.22398   42.17  451.25  -68.62  0.4414    81     15.93    
  60.95105  10.19778 -10.27398   44.68  445.22  -66.31  0.4086    81     9.607    
  60.98438  10.39778 -10.07398   43.53  483.61  -68.09  0.5180    81     56.23    
  61.12605  10.01444 -10.42398   46.44  431.69  -64.41  0.3841    81     32.83    
  61.14271  10.19778 -10.22398   45.56  459.41  -64.57  0.4283    81    -2.691    
  61.35105  10.09778 -10.22398   47.37  459.39  -59.40  0.4104    81     9.563    
  64.15105  10.19778 -10.47398   63.12  475.37  -52.35  0.5265    77     48.14    
  64.25105  10.19778 -10.22898   65.58  483.79  -49.61  0.5645    77     58.76    
  64.35105  10.39778 -10.46565   64.39  478.55  -51.36  0.5434    78     68.33    
  64.35105  10.29778 -10.17898   66.51  492.85  -47.56  0.6044    77     57.57    
  60.15105  10.54956 -10.42398   39.37  446.04  -69.24  0.4418    81     20.93    
  60.00105  10.76682 -10.42398   37.57  468.59  -72.42  0.5279    81     27.03    
  60.36688  10.57278 -10.24065   40.25  459.08  -70.09  0.4815    81    -8.646    
  60.20105  10.76444 -10.22398   38.71  476.97  -72.07  0.5508    81     34.60    
  60.50105  10.59778 -10.12398   40.71  472.46  -70.75  0.5221    81     48.00    
  64.55105  10.59778 -10.47398   66.04  470.48  -48.43  0.4873    78     33.24    
  64.65105  10.59778 -10.14065   69.38  501.36  -37.97  0.5760    78     11.79    
  64.75105  10.79778 -10.44065   68.21  464.00  -44.98  0.4352    78     32.76    
  64.85105  10.79778 -10.17398   71.38  492.16  -32.49  0.4826    78     42.21    
  59.00938  11.19778 -10.32398   37.82  411.90  -71.79  0.3756    84     21.41    
  59.08938  11.19778 -10.30731   37.86  415.53  -71.99  0.3770    84     21.41    
  59.36866  11.09778 -10.44898   36.61  442.27  -74.09  0.4272    84     10.88    
  59.55105  11.09778 -10.42398   36.32  464.23  -75.48  0.4917    84     28.18    
  59.74271  11.04778 -10.42398   36.00  486.79  -76.52  0.5770    84     35.21    
  59.73438  11.19778 -10.22398   36.99  484.86  -74.66  0.5405    84     36.94    
  59.95105  10.95790 -10.32398   36.84  491.88  -74.88  0.6027    81     45.11    
  59.90105  11.09778 -10.22398   36.92  499.55  -74.61  0.6037    25     64.06    
  60.05105  10.94778 -10.22398   37.51  493.59  -73.71  0.6041    81     45.05    
  64.90105  10.99778 -10.45731   69.54  456.58  -42.96  0.3985    78     9.056    
  64.95105  10.99778 -10.30731   71.30  471.18  -36.47  0.4148    78    -8.648    
  65.05105  11.24778 -10.42398   71.07  454.73  -39.54  0.3836    78     9.113    
  65.15105  11.15944 -10.22398   74.14  477.28  -24.53  0.3912    74     15.81    
  71.55105  11.19540 -10.22398   54.60  417.40  -56.50  0.4066    62     26.31    
  71.70616  10.99778 -10.22398   53.58  414.68  -57.03  0.4112    62     25.84    
  71.71771  11.19778 -10.37398   53.39  411.76  -56.99  0.4315    62    -21.76    
  71.91950  10.99778 -10.37398   52.20  410.04  -57.22  0.4355    62    -21.76    
  71.97926  11.19778 -10.52398   51.75  408.22  -57.17  0.4585    62   -0.3396    
  72.22938  10.79778 -10.32398   50.44  409.83  -57.40  0.4236    62    -15.84    
  72.01855  10.99778 -10.42398   51.60  408.98  -57.24  0.4434    62    -10.71    
  72.15105  11.16444 -10.57398   50.74  407.42  -57.20  0.4651    62   -0.3396    
  72.26771  10.69778 -10.22398   50.18  411.44  -57.53  0.4066    62    -15.84    
  72.40105  10.99778 -10.52398   49.45  407.84  -57.29  0.4508    62   -0.3396    
  72.53771  10.69778 -10.26386   48.63  411.64  -57.58  0.4036    62    -15.84    
  72.60105  10.99778 -10.52398   48.39  408.56  -57.35  0.4415    62    -8.520    
  72.77605  10.69778 -10.22398   47.27  414.46  -57.79  0.3904    62    -15.79    
  72.75938  10.89778 -10.42398   47.54  410.75  -57.50  0.4181    62    -15.84    
  72.75105  11.17278 -10.60731   47.55  408.87  -57.33  0.4432    62    -10.71    
  73.03283  10.79778 -10.22398   45.84  418.68  -58.09  0.3839    62    -16.32    
  73.00105  10.99778 -10.42398   46.20  413.72  -57.67  0.4047    62    -16.86    
  72.91771  11.19778 -10.57398   46.70  410.70  -57.43  0.4271    62    -21.76    
  73.18759  10.99778 -10.32398   45.05  419.78  -58.11  0.3876    62    -16.32    
  73.12783  11.09778 -10.42398   45.52  416.01  -57.80  0.3981    62    -16.86    
  73.35105  11.17873 -10.32398   44.12  425.03  -58.44  0.3856    62    -24.04    
  58.35105  11.44778 -10.40910   37.31  397.77  -70.90  0.4190    84     28.60    
  58.55105  11.29778 -10.44719   37.26  400.69  -71.13  0.3943    84     53.58    
  58.52509  11.44778 -10.22398   38.25  397.91  -70.88  0.4208    84     29.62    
  58.35105  11.59778 -10.20969   38.15  396.03  -70.75  0.4440    84     23.70    
  58.75105  11.21444 -10.42398   37.39  404.58  -71.40  0.3801    84     26.12    
  58.79533  11.39778 -10.12398   38.88  401.84  -71.02  0.4006    84     54.54    
  59.00938  11.29778 -10.17398   38.62  409.36  -71.43  0.3810    84     23.60    
  59.11771  11.24778 -10.22398   38.29  415.47  -71.83  0.3783    84     21.41    
  59.38176  11.24778 -10.19481   38.07  435.96  -72.69  0.4039    84    -7.337    
  59.55105  11.24778 -10.19065   37.70  456.85  -73.45  0.4514    84     10.20    
  65.10105  11.38444 -10.42398   71.32  452.57  -39.07  0.3809    78     15.03    
  65.15105  11.39778 -10.32398   72.70  462.56  -32.89  0.3817    78    -3.250    
  65.13438  11.59778 -10.46898   70.71  445.48  -41.22  0.3825    78     26.07    
  65.26771  11.65944 -10.22398   74.01  468.47  -25.54  0.3803    74    -20.89    
  69.95105  11.39778 -10.22398   65.83  430.81  -37.30  0.4639    43    -26.58    
  69.95105  11.69778 -10.22398   65.21  432.77  -37.34  0.4408    43    -26.58    
  70.25105  11.39778 -10.22398   63.62  432.13  -37.39  0.4487    43    -26.58    
  70.30105  11.59778 -10.22398   62.94  433.79  -37.44  0.4324    43    -22.89    
  71.55105  11.37278 -10.32398   54.39  415.32  -56.56  0.4158    62     25.84    
  71.65105  11.41778 -10.42398   53.62  412.13  -56.88  0.4318    62    -21.76    
  71.55105  11.53944 -10.37398   54.21  414.72  -56.63  0.4177    62     25.84    
  71.75105  11.54778 -10.52398   52.83  410.25  -57.04  0.4444    62    -21.76    
  71.91771  11.38706 -10.57398   51.95  408.35  -57.13  0.4611    62   -0.3396    
  73.20105  11.39040 -10.52398   45.14  416.22  -57.70  0.4000    62    -16.86    
  73.15105  11.62278 -10.60731   45.32  414.94  -57.54  0.4041    62    -16.86    
  73.35105  11.38373 -10.42398   44.23  422.45  -58.13  0.3878    62    -16.32    
  73.45105  11.68111 -10.42398   43.54  427.87  -58.33  0.3856    62    -24.04    
  73.55105  11.30349 -10.22398   42.69  439.74  -59.65  0.3998    62    -5.531    
  73.55105  11.59778 -10.32398   42.86  435.98  -59.07  0.3937    62    -19.30    
  58.05105  11.79778 -10.42398   37.01  396.34  -70.73  0.4486    84     22.69    
  57.96771  11.99778 -10.39898   36.96  396.30  -70.68  0.4557    84    -3.976    
  58.15105  11.99778 -10.12398   38.18  394.82  -70.62  0.4740    84     8.362    
  58.20105  11.76444 -10.22398   37.94  395.25  -70.68  0.4600    84     14.48    
  65.15105  11.84778 -10.42398   70.39  444.92  -41.53  0.3842    78     26.07    
  65.13438  11.99778 -10.42398   69.61  442.45  -43.01  0.3860    78     24.74    
  65.15105  11.99778 -10.32398   70.53  450.68  -40.02  0.3822    78     29.09    
  65.25105  11.74778 -10.22398   73.47  466.81  -27.73  0.3804    74    -26.15    
  71.51771  11.79778 -10.37398   54.07  416.54  -56.62  0.4059    62     26.31    
  71.71593  11.77778 -10.52398   52.77  411.59  -57.05  0.4313    62    -21.76    
  71.55105  12.03111 -10.37398   53.45  417.89  -56.89  0.3959    62     26.37    
  71.75105  12.04778 -10.52398   52.11  413.49  -57.19  0.4137    62    -15.84    
  73.17605  11.79778 -10.60731   45.07  416.60  -57.56  0.3966    62    -16.32    
  73.15105  11.97278 -10.60731   45.04  417.79  -57.55  0.3914    62    -16.32    
  73.45105  11.71444 -10.42398   43.54  428.11  -58.33  0.3856    62    -24.04    
  73.45105  11.91444 -10.42398   43.40  430.26  -58.32  0.3867    62    -21.71    
  73.58200  11.80528 -10.32398   42.59  439.75  -59.22  0.4004    62    -5.531    
  73.55105  12.04778 -10.32398   42.61  441.36  -59.08  0.4072    62     11.91    
  57.95105  12.19778 -10.32398   37.13  396.20  -70.63  0.4603    84    -3.976    
  57.85105  12.39778 -10.47398   36.32  398.76  -70.70  0.4369    84     5.250    
  58.05105  12.17278 -10.17398   37.78  395.24  -70.61  0.4715    84     7.347    
  58.00105  12.41444 -10.19743   37.45  396.31  -70.62  0.4595    84    -3.976    
  65.05105  12.28111 -10.44898   67.46  436.75  -46.02  0.3888    78     22.93    
  65.10105  12.19778 -10.22398   69.76  455.79  -40.73  0.3836    78     9.113    
  64.95105  12.49778 -10.47398   65.48  433.86  -47.45  0.3874    78     22.93    
  64.95105  12.49778 -10.17398   66.99  455.16  -45.72  0.3889    78    -1.060    
  71.55105  12.19778 -10.32398   53.12  421.07  -57.04  0.3854    62     26.37    
  71.65105  12.14778 -10.42398   52.59  416.98  -57.17  0.3962    62    -15.31    
  71.75105  12.43111 -10.37398   51.44  421.77  -57.60  0.3815    62    -15.31    
  71.55105  12.39778 -10.22398   52.66  427.41  -57.34  0.3803    62     18.66    
  71.91771  12.19778 -10.57398   50.92  413.70  -57.34  0.4098    62    -15.84    
  71.98176  12.39778 -10.52398   50.24  417.29  -57.54  0.3915    62    -15.31    
  72.11771  12.39778 -10.57398   49.54  416.38  -57.52  0.3947    62    -15.31    
  72.77605  12.39778 -10.60731   46.35  418.86  -57.55  0.3859    62    -16.32    
  72.91771  12.39778 -10.57398   45.65  421.15  -57.61  0.3823    62    -16.32    
  73.20105  12.21182 -10.52398   44.50  423.87  -57.73  0.3825    62    -24.04    
  73.25105  12.39778 -10.42398   43.89  432.05  -58.04  0.3916    62    -19.30    
  73.35105  12.24778 -10.42398   43.58  431.97  -58.14  0.3903    62    -19.30    
  73.40105  12.39778 -10.32398   43.01  441.62  -58.62  0.4170    62     11.91    
  73.65105  12.11444 -10.22398   41.84  454.58  -60.41  0.4462    62     6.229    
  57.95105  12.70611 -10.32398   36.66  399.40  -70.69  0.4281    84     28.60    
  57.95105  12.88016 -10.42398   36.07  402.60  -70.79  0.4061    84     28.77    
  58.00105  12.63111 -10.22398   37.16  397.91  -70.66  0.4413    84     5.250    
  58.05105  12.83611 -10.22398   36.95  400.04  -70.73  0.4213    84     28.77    
  64.58438  12.94778 -10.33553   61.04  443.81  -49.40  0.3788    78     27.87    
  64.85105  12.64778 -10.50231   63.88  432.35  -48.11  0.3846    78     21.83    
  64.58438  12.94778 -10.31243   61.11  445.34  -49.47  0.3808    78     27.87    
  64.85105  12.64778 -10.19065   65.22  452.25  -47.75  0.3886    78    -2.392    
  71.75105  12.64778 -10.22398   50.94  431.48  -58.21  0.3850    62     23.39    
  71.91771  12.59778 -10.37398   50.19  424.90  -57.95  0.3786    62    -23.02    
  71.93616  12.79778 -10.22398   49.64  435.67  -58.79  0.3932    62     23.39    
  72.03259  12.59778 -10.42398   49.64  423.45  -57.90  0.3791    62    -23.02    
  72.17271  12.79778 -10.32398   48.52  432.42  -58.55  0.3857    62   -0.8509    
  72.43438  12.59778 -10.52398   47.65  422.28  -57.80  0.3801    62    -15.31    
  72.31771  12.84778 -10.32398   47.69  434.87  -58.72  0.3908    62    -18.29    
  72.55105  12.59778 -10.52398   47.10  422.97  -57.80  0.3797    62    -23.02    
  72.66033  12.79778 -10.37398   46.15  434.18  -58.42  0.3927    62    -18.29    
  72.82938  12.69778 -10.42398   45.51  431.45  -58.12  0.3882    62    -19.30    
  72.75105  12.84778 -10.32398   45.57  438.99  -58.68  0.4079    62    -24.26    
  73.03259  12.59778 -10.42398   44.67  431.95  -58.03  0.3912    62    -19.30    
  72.95105  12.89778 -10.22398   44.42  448.51  -59.12  0.4527    62     27.94    
  73.17188  12.64778 -10.32398   43.80  440.78  -58.41  0.4195    62    -25.28    
  73.35105  12.61956 -10.22398   42.81  451.19  -59.01  0.4631    62     31.07    
  58.00105  13.01361 -10.42398   35.88  404.80  -70.88  0.3951    84     18.68    
  58.15105  13.04778 -10.22398   36.75  403.50  -70.88  0.3992    84     18.23    
  58.15105  13.19778 -10.36053   35.97  408.29  -71.07  0.3842    84     6.518    
  58.25105  13.19778 -10.22398   36.59  407.28  -71.07  0.3858    84     6.518    
  64.15105  13.19778 -10.42398   56.21  451.56  -50.76  0.3997    78     1.135    
  64.35105  13.09778 -10.47398   58.12  441.43  -49.68  0.3757    78     27.87    
  64.15105  13.19778 -10.43231   56.19  451.08  -50.72  0.3983    78    0.9573    
  64.36021  13.09778 -10.15493   59.03  464.34  -51.11  0.4297    78     15.25    
  58.35105  13.39778 -10.30910   35.94  415.43  -71.55  0.3799    84     20.39    
  58.56533  13.39778 -10.12398   36.87  416.29  -71.69  0.3806    84     20.39    
  58.57843  13.59778 -10.32398   35.67  428.17  -72.68  0.4058    84     5.006    
  58.71926  13.59778 -10.22398   36.18  429.75  -72.93  0.4119    84     1.613    
  63.30105  13.59778 -10.42398   49.26  477.22  -62.79  0.5025    79     62.60    
  63.35105  13.49778 -10.48231   48.96  488.70  -62.85  0.5451    79     47.58    
  63.35105  13.59778 -10.27398   50.18  483.31  -62.48  0.5148    79     53.38    
  63.55105  13.38111 -10.44898   50.36  491.71  -59.10  0.5501    78     51.22    
  63.55105  13.39778 -10.37398   50.57  495.78  -59.76  0.5662    78     65.47    
  63.83438  13.29778 -10.44898   53.03  469.09  -53.52  0.4624    78     11.38    
  63.75105  13.34778 -10.22398   52.72  493.57  -56.59  0.5559    78     60.15    
  63.84271  13.29778 -10.42398   53.16  470.13  -53.60  0.4668    78     15.55    
  63.90105  13.29778 -10.25731   54.07  479.19  -54.08  0.4996    78     67.89    
  58.74093  13.78111 -10.42398   35.13  441.97  -74.55  0.4642    84     3.484    
  58.88855  13.79778 -10.32398   35.65  443.90  -75.08  0.4727    84     20.29    
  58.90105  13.59778 -10.12398   36.67  433.42  -73.35  0.4271    84    -4.665    
  59.07509  13.79778 -10.22398   36.19  446.54  -75.55  0.4898    84     14.31    
  59.13616  14.09778 -10.42398   35.93  442.03  -74.77  0.4639    83    0.3246    
  59.37605  13.79778 -10.12398   36.80  451.98  -75.74  0.5278    84   -0.2427    
  59.35105  14.03111 -10.27398   36.67  443.88  -74.81  0.4788    83     20.29    
  59.45105  13.99778 -10.22398   36.93  445.28  -74.71  0.4896    83     14.43    
  63.15105  13.79778 -10.52398   48.85  448.64  -61.37  0.4153    79     39.03    
  63.05105  14.04778 -10.42398   49.70  428.70  -59.77  0.3734    79     18.66    
  63.13438  13.99778 -10.24898   50.84  433.89  -59.82  0.3797    79     43.14    
  63.25105  13.79778 -10.22398   50.79  455.28  -60.96  0.4233    79     4.402    
  59.25105  14.19778 -10.42398   36.42  435.38  -73.70  0.4341    83    -2.568    
  59.55105  14.24778 -10.32398   37.57  429.36  -72.69  0.4141    83    0.1036    
  59.53700  14.39778 -10.42398   37.72  420.61  -72.01  0.3885    83     20.90    
  59.75105  14.14778 -10.22398   38.02  435.18  -72.57  0.4377    83     3.817    
  59.70605  14.23111 -10.27398   38.05  429.55  -72.35  0.4154    83     17.05    
  59.75105  14.49778 -10.42398   38.59  414.37  -71.43  0.3807    83     21.41    
  60.05938  13.99778 -10.12398   38.50  452.18  -70.92  0.4942    83    -29.73    
  59.95105  14.22278 -10.24065   38.79  430.36  -71.53  0.4149    83     7.965    
  60.07605  14.37956 -10.32398   39.50  420.63  -70.91  0.3877    83     20.90    
  60.05105  14.19778 -10.22398   39.03  433.34  -71.08  0.4210    83     9.607    
  60.08438  14.37956 -10.32398   39.53  420.70  -70.88  0.3877    83     20.90    
  60.24771  14.21028 -10.22398   39.68  436.65  -69.66  0.4186    83     9.607    
  60.31771  14.49778 -10.42398   40.41  415.99  -70.16  0.3822    83     21.41    
  60.53176  14.19778 -10.15731   40.89  446.09  -64.65  0.4213    79     11.43    
  60.72938  14.39778 -10.37398   41.73  432.27  -64.98  0.3851    83     13.80    
  60.75105  14.34778 -10.19065   42.29  435.48  -61.84  0.3877    79     34.77    
  60.75105  14.39778 -10.37398   41.83  432.50  -64.60  0.3849    79     35.79    
  60.80105  14.39778 -10.30231   42.27  433.02  -62.65  0.3837    79     34.77    
  62.60105  14.49778 -10.43648   48.70  412.08  -58.64  0.4085    79    -15.84    
  62.93438  14.19778 -10.44660   49.45  420.84  -59.25  0.3733    79     26.37    
  62.85105  14.39778 -10.11565   51.09  414.51  -58.62  0.4013    79    -15.84    
  62.95105  14.29778 -10.09565   51.48  418.08  -58.74  0.3882    79     26.37    
  61.00105  14.49778 -10.36565   43.14  427.10  -60.94  0.3809    79     37.39    
  61.15105  14.54778 -10.45731   43.48  424.39  -60.39  0.3845    79    -6.602    
  61.12605  14.58111 -10.22398   44.28  420.62  -59.22  0.3912    79    -16.32    
  61.25105  14.59778 -10.42398   44.06  420.85  -59.54  0.3924    79    -16.32    
  61.40105  14.69778 -10.22398   45.46  414.36  -58.59  0.4190    79    -16.86    
  61.60105  14.69778 -10.42398   45.43  413.99  -58.64  0.4215    79    -22.78    
  61.58438  14.74778 -10.22398   46.14  411.84  -58.44  0.4369    79    -21.76    
  61.71771  14.69778 -10.47398   45.62  413.34  -58.60  0.4243    79    -21.76    
  61.75105  14.78111 -10.16231   46.97  409.96  -58.34  0.4538    79    -21.76    
  61.98438  14.69778 -10.47398   46.53  411.26  -58.49  0.4339    79    -21.76    
  61.95105  14.78111 -10.17898   47.62  409.02  -58.33  0.4615    79    -10.71    
  62.10938  14.69778 -10.42398   47.18  410.28  -58.45  0.4398    79    -21.76    
  62.15105  14.74778 -10.22398   48.14  408.80  -58.35  0.4587    79    -8.520    
  62.32783  14.59778 -10.52398   47.42  411.38  -58.56  0.4205    79    -15.84    
  62.35105  14.69778 -10.17398   49.07  408.80  -58.37  0.4542    79    -8.520    
  62.57605  14.58111 -10.22398   49.65  410.26  -58.47  0.4308    79    -21.76    
  62.45105   3.79778 -10.07398   42.19  413.18  -63.24  0.4167    58    -4.341    
  62.35105   3.84778 -10.13327   42.07  413.33  -63.22  0.4168    58    -4.341    
  62.55105   3.79778  -9.79898   42.28  415.95  -63.52  0.3903    58    -3.391    
  62.35105   3.89778  -9.80398   42.07  417.01  -63.55  0.3837    58    -3.391    
  62.75105   3.69778  -9.97398   42.44  413.50  -63.34  0.4127    58    -3.326    
  62.84605   3.69778  -9.85731   42.52  415.16  -63.50  0.3990    58    -3.449    
  63.01866   3.64778 -10.07815   42.59  413.16  -63.34  0.4188    58    -3.326    
  62.90105   3.69778  -9.82398   42.57  415.91  -63.58  0.3947    58    -3.391    
  63.11676   3.64778 -10.11148   42.67  413.33  -63.36  0.4177    58    -3.326    
  63.15105   3.69778  -9.77398   42.72  418.95  -63.88  0.3840    58    -3.391    
  63.43438   3.69778 -10.02398   42.87  417.72  -63.78  0.3902    58    -3.391    
  63.32605   3.69778  -9.87398   42.85  419.07  -63.91  0.3853    58    -3.391    
  63.70105   3.79778  -9.99065   42.97  424.61  -64.38  0.3749    58    -2.913    
  63.65105   3.79778  -9.82398   42.90  428.85  -64.76  0.3752    58    -8.336    
  63.75105   3.81444 -10.04898   42.96  424.52  -64.36  0.3743    58    -2.913    
  63.75105   3.84778  -9.79565   42.88  434.66  -65.22  0.3803    58    -6.015    
  64.04688   3.99778 -10.03136   42.89  440.04  -65.51  0.3882    58    -5.820    
  64.00105   3.99778  -9.76565   42.78  454.48  -66.53  0.4273    58    0.1514    
  61.96771   4.19778  -9.94803   41.61  421.72  -63.77  0.3728    58    -3.730    
  61.85105   4.34778  -9.99065   41.42  425.77  -64.01  0.3714    58    -3.757    
  62.00105   4.19778  -9.79065   41.57  423.80  -64.00  0.3692    58    -3.251    
  61.85105   4.39778  -9.77898   41.26  430.93  -64.58  0.3774    58    -6.851    
  64.15105   4.09778 -10.18327   42.88  440.73  -65.52  0.3912    58     18.42    
  64.15105   4.09778  -9.69565   42.64  475.73  -67.05  0.5058    58     9.580    
  64.40105   4.29778 -10.02398   42.75  474.03  -66.33  0.5014    58     9.580    
  64.35105   4.21444  -9.82398   42.76  481.46  -65.94  0.5281    58     19.48    
  64.58438   4.29778  -9.82398   43.32  480.36  -61.48  0.5247    57     42.93    
  61.75105   4.50516 -10.08648   41.23  430.29  -64.27  0.3763    58    -6.851    
  61.65105   4.74278  -9.94719   40.93  443.48  -65.62  0.4185    58    -11.79    
  61.75105   4.59778  -9.72398   40.98  440.66  -65.62  0.4111    58    -11.79    
  61.65105   4.74778  -9.88231   40.88  444.99  -65.91  0.4260    58     23.77    
  64.57605   4.41444 -10.02398   43.00  482.56  -63.91  0.5324    57     36.60    
  64.85938   4.49778 -10.02398   44.19  464.90  -58.56  0.4598    57     6.528    
  64.80105   4.39778  -9.92398   44.10  465.53  -58.49  0.4643    57     6.563    
  64.82271   4.39778  -9.92398   44.20  463.48  -58.17  0.4569    57    -17.33    
  64.86771   4.49778 -10.02398   44.23  464.10  -58.44  0.4569    57     24.35    
  65.22938   4.39778  -9.87398   46.22  431.40  -54.98  0.3845    57    -21.60    
  65.19271   4.54778 -10.02398   45.89  437.54  -55.61  0.3904    57    -19.30    
  65.17605   4.76444 -10.17398   45.63  446.17  -56.62  0.4059    57    -20.57    
  65.40938   4.39778  -9.82398   47.07  423.31  -54.49  0.3881    57    -24.04    
  65.35605   4.59778 -10.02398   46.73  428.93  -55.02  0.3850    57    -24.04    
  65.37105   4.74778 -10.12398   46.73  431.59  -55.34  0.3855    57    -21.60    
  65.54033   4.54778  -9.92398   47.62  420.65  -54.45  0.3952    57    -24.21    
  65.55843   4.69778 -10.02398   47.77  421.81  -54.61  0.3924    57    -24.04    
  65.79093   4.59778  -9.82398   48.88  414.76  -54.15  0.4225    57    -22.21    
  65.75105   4.76444  -9.97398   48.76  416.84  -54.33  0.4087    57    -16.41    
  65.95105   4.76123  -9.82398   49.84  412.91  -54.10  0.4359    57    -21.32    
  61.55105   4.99778 -10.02398   40.75  454.01  -66.65  0.4704    58    0.1514    
  61.45105   5.24778 -10.02398   40.81  458.87  -66.69  0.4998    60    -8.777    
  61.55105   4.99778  -9.72398   40.73  456.61  -67.83  0.4934    58    -8.777    
  61.45105   5.19778  -9.87398   40.85  457.62  -67.01  0.4932    60    -8.777    
  65.53855   4.98016 -10.17398   47.77  427.31  -55.15  0.3839    57    -24.04    
  65.85105   4.99778 -10.02398   49.56  416.48  -54.37  0.4064    57    -15.40    
  65.75105   5.11444 -10.12398   49.11  420.72  -54.70  0.3893    57    -15.31    
  65.95105   4.93016  -9.92398   50.03  413.90  -54.19  0.4239    57    -21.32    
  65.95105   5.17278 -10.00731   50.42  415.82  -54.37  0.4052    57    -15.40    
  66.15105   5.18944  -9.82398   51.75  412.60  -54.15  0.4286    57    -21.80    
  61.35105   5.39778  -9.91565   41.16  452.92  -65.26  0.4643    60   -0.2591E-01
  61.25105   5.54778  -9.82398   41.72  442.92  -63.64  0.4159    60    -13.07    
  61.35105   5.49778 -10.07398   41.18  453.84  -64.75  0.4720    60   -0.5646    
  61.40105   5.36444 -10.04898   40.94  457.55  -65.88  0.4913    60    -8.777    
  65.73116   5.43111 -10.17398   49.52  426.39  -55.24  0.3763    57    -23.02    
  65.80105   5.63111 -10.12398   50.42  427.10  -55.34  0.3726    57    -23.02    
  65.95105   5.24778 -10.02398   50.54  416.58  -54.43  0.3993    57    -15.40    
  65.95105   5.61444 -10.02398   51.44  421.30  -54.84  0.3759    57    -23.02    
  66.15105   5.18944  -9.82398   51.75  412.60  -54.15  0.4286    57    -21.80    
  66.15105   5.69778  -9.82398   53.16  418.22  -54.57  0.3828    57    -15.48    
  61.15105   5.79778  -9.89898   42.36  433.76  -62.41  0.3866    60    -6.907    
  61.05105   6.04778  -9.82398   43.33  423.82  -61.65  0.3775    60    -2.913    
  61.15105   5.92278 -10.02398   42.49  433.01  -62.15  0.3869    60    -6.907    
  61.20105   5.76861 -10.00969   42.04  438.74  -62.72  0.4023    60    -12.88    
  65.55105   5.99778 -10.17398   49.44  455.31  -58.57  0.4343    57     20.89    
  65.75105   5.79778 -10.12398   50.47  433.62  -55.97  0.3771    57     23.39    
  65.75105   6.07599 -10.02398   51.33  443.24  -56.91  0.3992    57     18.24    
  65.95105   5.83111  -9.97398   52.09  425.69  -55.20  0.3696    57     18.66    
  66.05105   5.96123  -9.82398   53.40  426.47  -55.20  0.3693    57     18.66    
  61.15105   6.11444 -10.12398   42.90  430.26  -61.80  0.3840    60    -7.022    
  61.05105   6.17278  -9.90731   43.56  422.78  -61.52  0.3797    60     4.437    
  61.05105   6.39778  -9.96886   44.14  420.21  -61.33  0.3857    60    -15.31    
  61.00105   6.41778  -9.79898   44.60  417.00  -61.23  0.3972    60    -15.79    
  65.35105   6.41778 -10.12398   49.32  495.56  -64.57  0.5784    57     60.97    
  65.65105   6.19778 -10.02398   50.93  456.33  -58.42  0.4424    57     22.22    
  65.55105   6.39778  -9.97398   50.84  478.87  -60.81  0.5250    57     60.73    
  65.75105   6.24778  -9.92398   51.98  452.47  -57.69  0.4289    57     22.22    
  61.15105   6.66111 -10.12398   44.71  420.91  -61.28  0.3852    60    -15.31    
  61.00105   6.59778  -9.76565   45.24  414.92  -61.13  0.4106    60    -15.84    
  61.15105   6.84778 -10.02398   45.59  417.69  -61.19  0.3956    60    -15.79    
  61.05105   6.77278  -9.82398   45.74  414.69  -61.10  0.4131    60    -15.84    
  65.35105   6.59778 -10.02398   50.27  507.95  -63.74  0.6083    57     36.40    
  65.25105   6.88111 -10.02398   52.01  508.67  -59.41  0.5564    54     44.75    
  65.35105   6.90611  -9.92398   52.88  509.45  -55.98  0.5568    54     53.72    
  65.55105   6.64778  -9.82398   52.16  501.32  -59.77  0.5851    57     46.79    
  61.15105   6.99778  -9.87398   46.49  414.93  -61.12  0.4114    60    -15.84    
  61.25105   7.04778 -10.05219   46.27  418.26  -61.24  0.3930    60    -15.79    
  61.35105   7.19778 -10.05886   46.86  419.22  -61.32  0.3889    60    -15.79    
  61.25105   7.19778  -9.82731   47.43  414.74  -61.14  0.4121    60    -15.84    
  65.25105   6.91444 -10.02398   52.37  506.54  -58.40  0.5430    54     57.19    
  65.15105   7.14778 -10.12398   54.49  479.98  -54.59  0.4445    54     62.09    
  65.35105   6.90932  -9.92398   52.91  509.18  -55.87  0.5554    54     56.84    
  65.35105   7.16444  -9.97398   55.90  480.22  -48.33  0.4418    54     51.36    
  65.55105   7.07611  -9.82398   56.30  482.34  -47.59  0.4574    54     51.36    
  61.55105   7.39778 -10.07398   47.76  422.59  -61.58  0.3794    60     4.437    
  61.55105   7.49778  -9.87636   48.74  419.04  -61.45  0.3862    60    -15.79    
  61.71771   7.54778 -10.02910   48.63  425.37  -61.87  0.3752    60     31.05    
  61.65105   7.59778  -9.80731   49.44  419.86  -61.55  0.3818    60     25.89    
  62.00105   7.69778 -10.02398   49.47  434.04  -62.76  0.3838    60     35.79    
  64.95105   7.59778 -10.20731   58.43  450.09  -48.65  0.3827    54     25.80    
  65.15105   7.39778 -10.12398   57.37  461.39  -47.82  0.3971    54    0.5441    
  65.15105   7.48944 -10.12398   58.43  455.22  -45.90  0.3891    54     1.782    
  65.35105   7.38111 -10.02398   58.46  458.73  -44.37  0.3943    54     3.975    
  65.45105   7.59778 -10.02398   61.54  443.23  -41.51  0.3866    54    -13.78    
  65.55105   7.35278  -9.92398   59.47  455.59  -42.98  0.3898    54    -30.74    
  65.55105   7.56444  -9.97398   61.85  443.18  -41.28  0.3848    54    -13.78    
  65.75105   7.44778  -9.82398   62.05  446.37  -41.36  0.3795    54    -13.78    
  61.95105   7.74778  -9.79565   50.43  426.98  -62.17  0.3726    60     31.05    
  62.15105   7.74778 -10.02398   49.79  439.79  -63.50  0.4019    60     12.19    
  62.16771   7.79778  -9.87398   50.54  436.36  -63.15  0.3917    60     35.79    
  62.31771   7.79778 -10.02398   50.11  446.83  -64.62  0.4329    60     20.93    
  62.37105   7.84778  -9.86565   50.90  444.90  -64.32  0.4280    60     20.93    
  62.47605   7.79778 -10.15731   49.84  455.93  -66.42  0.4810    60     8.003    
  62.65938   7.89778  -9.82398   51.43  456.97  -66.14  0.5017    60     8.003    
  62.75105   7.89778  -9.97398   51.18  460.51  -67.23  0.5229    60     14.27    
  62.66771   7.89778  -9.82398   51.44  457.30  -66.20  0.5043    60     8.003    
  63.00938   7.94778 -10.02398   52.04  460.08  -65.99  0.5197    59     10.67    
  63.04605   7.94778  -9.82398   52.32  467.91  -65.71  0.5668    59    -5.198    
  63.19605   7.98111 -10.02398   52.94  457.21  -64.17  0.4968    59     4.875    
  63.07271   7.94778  -9.82398   52.38  468.18  -65.49  0.5684    59    -4.305    
  63.35105   7.99778  -9.92398   53.75  461.87  -62.36  0.5068    59     9.467    
  63.32605   7.98111  -9.82398   53.50  469.74  -62.18  0.5488    59     7.432    
  63.45105   7.99778  -9.82398   54.21  470.12  -60.13  0.5298    59     14.52    
  64.42188   8.02540 -10.12398   60.05  445.31  -47.67  0.3784    54     24.47    
  64.62938   8.04778 -10.12398   61.53  442.00  -43.93  0.3837    54     28.91    
  64.77605   7.79778 -10.20731   59.61  444.67  -47.64  0.3797    54     28.64    
  64.69271   8.04778 -10.12398   61.92  440.87  -43.19  0.3867    54     11.47    
  64.91771   7.79778 -10.17398   60.46  443.93  -44.65  0.3842    54     28.91    
  64.95105   8.04778 -10.12398   63.40  436.53  -41.25  0.4021    54    -22.05    
  65.15105   7.88111 -10.12398   62.75  437.73  -41.33  0.3989    54    -22.05    
  65.06771   7.99778 -10.12398   63.53  435.96  -41.01  0.4049    54    -22.05    
  65.48283   7.84778 -10.02398   64.59  434.69  -40.20  0.4065    54    -28.17    
  65.45105   8.01444 -10.02398   66.31  431.91  -39.75  0.4245    54    -29.14    
  65.58438   7.72182  -9.97398   63.89  437.09  -40.40  0.3949    54    -18.50    
  65.58438   7.97278  -9.97398   66.82  432.03  -39.59  0.4216    54    -29.14    
  65.83855   7.86206  -9.82398   67.70  433.99  -39.24  0.4050    54    -29.14    
  65.80105   8.07611  -9.82398   70.30  431.97  -38.55  0.4303    54    -28.13    
  63.37926   7.99778  -9.92398   53.87  461.60  -62.04  0.5034    59     9.209    
  63.73355   8.03349 -10.02398   56.03  451.88  -58.21  0.4239    59     34.41    
  63.71771   8.04778  -9.82398   56.19  470.31  -54.28  0.4804    59     29.20    
  63.95105   8.04778 -10.02398   57.48  452.37  -54.33  0.4042    59     14.84    
  63.95105   8.14778  -9.82398   58.87  464.42  -47.10  0.4268    54     13.14    
  64.23438   8.09778 -10.02398   59.84  450.16  -47.34  0.3849    54     25.80    
  64.12188   8.29778  -9.82398   61.75  453.97  -42.49  0.3917    54     10.94    
  64.35105   8.23111  -9.97398   62.14  445.77  -42.69  0.3824    54    -13.78    
  64.33855   8.49778  -9.82398   65.40  443.21  -39.96  0.3852    54    -16.21    
  64.45105   8.19778 -10.02398   62.29  443.38  -42.68  0.3832    54     10.46    
  64.51771   8.44778  -9.92398   65.66  438.52  -40.03  0.3953    54    -18.50    
  64.75105   8.34778 -10.02398   65.69  434.88  -40.13  0.4103    54    -24.48    
  64.77605   8.39778 -10.00731   66.43  434.10  -39.86  0.4158    54    -28.17    
  64.95105   8.38111 -10.02398   67.28  432.05  -39.63  0.4310    54    -29.14    
  64.95105   8.42099 -10.00731   67.78  431.87  -39.50  0.4340    54    -28.13    
  65.11771   8.34778 -10.02398   68.00  430.78  -39.46  0.4423    54    -28.13    
  65.15105   8.37278 -10.00731   68.59  430.45  -39.34  0.4471    54    -28.13    
  65.39605   8.19778 -10.00731   68.16  430.28  -39.37  0.4435    54    -28.13    
  65.37700   8.44778  -9.92398   71.45  429.98  -38.69  0.4660    54    -16.80    
  65.60105   8.18111  -9.92398   69.74  430.37  -38.93  0.4456    54    -28.13    
  65.55105   8.49778  -9.82398   74.12  431.35  -37.76  0.4726    54    -16.50    
  65.75105   8.21444  -9.82398   71.82  431.44  -38.17  0.4466    54    -28.13    
  64.49866   8.59778  -9.82398   67.59  438.82  -39.25  0.3977    54    -25.45    
  64.75105   8.69778  -9.82398   70.47  435.09  -38.66  0.4257    54    -24.44    
  64.89926   8.56778  -9.92398   69.52  432.32  -39.08  0.4380    54    -28.13    
  65.18438   8.69778  -9.82398   73.76  432.24  -38.12  0.4670    54    -16.50    
  65.40843   8.59778  -9.82398   74.33  431.46  -37.90  0.4754    54    -16.50    
  62.55105   9.19778  -9.92398   58.61  419.46  -47.97  0.4744    77    -16.67    
  62.73438   9.19778 -10.05231   59.09  420.06  -47.97  0.4689    77    -16.67    
  62.65105   9.19778 -10.02398   58.74  419.76  -47.97  0.4719    77    -16.67    
  63.10105   9.19778  -9.82398   62.37  423.04  -47.74  0.4458    77    -27.99    
  62.95105   9.19778 -10.02398   60.44  421.17  -47.94  0.4577    77    -27.99    
  62.05105   9.39778  -9.97398   55.33  421.67  -48.18  0.4410    77    -28.89    
  61.95105   9.49778 -10.11231   54.07  424.37  -48.43  0.4226    77    -29.01    
  62.01771   9.39778  -9.78553   55.75  421.41  -48.19  0.4376    77    -27.99    
  61.95105   9.44778  -9.82398   55.13  422.44  -48.26  0.4290    77    -29.01    
  62.38438   9.24778  -9.99898   57.32  419.64  -48.01  0.4688    77    -21.26    
  62.33200   9.24778  -9.77898   57.90  419.46  -48.02  0.4666    77    -21.39    
  62.52605   9.21444 -10.02398   58.02  419.60  -47.99  0.4721    77    -21.26    
  63.18438   9.24778 -10.04898   61.69  423.41  -47.91  0.4351    77    -27.99    
  63.17605   9.21444  -9.80398   62.97  424.16  -47.65  0.4376    77    -27.99    
  63.35105   9.29778  -9.99065   63.09  426.01  -47.77  0.4172    77    -27.99    
  63.40105   9.29778  -9.82398   64.43  428.12  -47.35  0.4117    77    -27.99    
  63.55105   9.39778 -10.00731   64.24  430.67  -47.63  0.3942    77     4.666    
  63.55105   9.41444 -10.06898   63.83  430.55  -47.79  0.3930    77     4.666    
  63.75105   9.59778 -10.17398   64.21  438.75  -48.11  0.3806    77     24.95    
  63.85105   9.59778  -9.87398   67.15  446.18  -45.94  0.3829    77     28.91    
  61.65105   9.74778  -9.94565   51.96  433.67  -49.45  0.3866    77    -21.63    
  61.55105   9.89778 -10.07398   50.24  444.31  -51.45  0.3833    77    -14.65    
  61.65105   9.74778  -9.90231   52.10  433.26  -49.35  0.3864    77    -21.63    
  61.55105   9.88528  -9.79160   51.15  440.66  -50.10  0.3805    77    -14.82    
  63.95105   9.79778 -10.17398   65.09  452.53  -48.37  0.4073    77    -1.117    
  64.05105   9.79778  -9.85731   68.38  465.52  -43.75  0.4238    77     2.091    
  64.15105   9.99778 -10.07398   66.67  474.16  -47.13  0.4907    77     52.50    
  64.15105   9.89778  -9.79898   69.40  481.45  -40.18  0.4683    77     52.22    
  61.06771  10.39778 -10.02398   43.93  493.27  -66.95  0.5390    81     60.50    
  61.35105  10.19778  -9.92398   47.35  475.82  -56.35  0.4470    77     59.74    
  61.25105  10.34778  -9.85731   45.70  496.92  -60.72  0.5274    77     56.98    
  61.36771  10.19778  -9.77898   47.94  473.01  -54.82  0.4421    77     54.01    
  64.30105  10.16444  -9.99898   67.90  496.50  -43.33  0.5856    77     57.24    
  64.35105  10.19778  -9.93231   68.79  506.75  -39.34  0.6122    77     16.06    
  64.45105  10.34778 -10.02398   68.52  510.55  -39.73  0.6440    23     6.486    
  64.55105  10.39778  -9.93827   70.22  525.00  -31.08  0.6581    23    -1.891    
  60.55105  10.64778 -10.02398   40.85  483.01  -70.91  0.5577    81     43.26    
  60.35105  10.79778 -10.00731   39.88  484.81  -70.48  0.5634    80     43.82    
  60.60105  10.69778  -9.79065   42.04  478.93  -67.74  0.5401    80     56.23    
  60.75105  10.59778  -9.92398   41.93  491.89  -70.22  0.5832    81     45.51    
  60.71771  10.64778  -9.79898   42.32  486.19  -68.51  0.5680    80     40.36    
  60.95605  10.44778 -10.02398   43.14  490.98  -68.80  0.5490    81     45.15    
  60.85105  10.59778  -9.78231   42.85  494.17  -68.50  0.5919    80     60.97    
  61.15105  10.44778  -9.82398   44.48  507.30  -64.62  0.5879    77     43.12    
  64.60105  10.49778 -10.02398   69.84  516.68  -33.82  0.6329    78     18.55    
  64.80105  10.39778  -9.82398   74.68  533.53  -14.35  0.6090    74     2.433    
  64.75105  10.56444  -9.97398   72.11  522.61  -24.15  0.5937    74     27.35    
  64.75105  10.61444 -10.02398   71.57  515.92  -27.37  0.5776    74    -5.185    
  64.87271  10.54778  -9.92398   74.34  523.16  -16.56  0.5563    74    -2.086    
  64.93438  10.69778 -10.02398   73.97  509.69  -19.69  0.4980    74     13.44    
  65.21509  10.55194  -9.92398   79.07  502.27  -10.57  0.4350    74    -1.178    
  65.24605  10.74599 -10.02398   78.09  492.89  -12.01  0.4051    74    -36.69    
  65.27271  10.56266  -9.92398   79.83  498.54  -10.24  0.4207    74    -12.50    
  65.41771  10.74778 -10.02398   80.17  484.99  -10.56  0.3838    74    -57.17    
  65.60105  10.59778  -9.92398   83.84  483.20   -9.59  0.3794    74    -61.51    
  65.60105  10.79778 -10.02398   82.21  477.51   -9.92  0.3790    74    -49.36    
  65.75105  10.49778  -9.82398   87.22  483.17   -9.38  0.3781    74    -47.16    
  65.77605  10.76444  -9.97398   84.87  474.29   -9.52  0.3835    74    -37.92    
  65.97700  10.79778  -9.92398   87.69  471.12   -9.23  0.3967    74    -17.31    
  69.75105  10.79778  -9.97398   69.23  430.71  -37.34  0.4529    43    -33.73    
  69.76771  10.59778  -9.82398   69.75  432.17  -37.45  0.4282    43    -29.02    
  69.90605  10.79778 -10.00731   67.73  430.45  -37.38  0.4547    43    -32.95    
  70.17271  10.54778  -9.82398   66.04  433.21  -37.63  0.4152    43    -32.95    
  70.15105  10.77278 -10.00731   65.65  431.24  -37.46  0.4442    43    -32.95    
  70.40105  10.59778  -9.82398   64.08  435.37  -37.79  0.4053    43    -29.26    
  70.35105  10.76444  -9.97398   64.12  433.02  -37.59  0.4281    43    -32.95    
  70.57343  10.79778  -9.92398   62.43  436.66  -37.94  0.4077    43    -29.26    
  71.97283  10.59778  -9.92398   51.68  420.56  -57.91  0.3778    62     26.37    
  71.75105  10.69778  -9.87398   53.09  426.10  -57.67  0.3789    62     18.66    
  71.95105  10.69778 -10.07398   51.98  415.80  -57.58  0.3919    62     25.89    
  71.76688  10.79778 -10.04898   53.19  418.55  -57.36  0.3908    62     26.37    
  72.11771  10.49778  -9.82398   50.62  423.56  -58.30  0.3717    62     18.66    
  72.13105  10.59778 -10.02398   50.85  416.13  -57.79  0.3839    62     25.89    
  72.38438  10.44778  -9.82398   49.00  423.06  -58.44  0.3692    62     18.66    
  72.43438  10.59778 -10.12398   49.12  413.86  -57.74  0.3883    62    -15.79    
  72.61450  10.44778  -9.83231   47.63  424.55  -58.63  0.3695    62     18.66    
  72.55105  10.59778 -10.12398   48.46  414.49  -57.80  0.3855    62    -15.79    
  72.77605  10.44778  -9.79065   46.55  429.47  -59.12  0.3747    62     18.66    
  72.92271  10.59778 -10.02398   46.14  422.74  -58.47  0.3734    62    -15.31    
  72.92271  10.49778  -9.82398   45.73  431.64  -59.35  0.3786    62     23.39    
  72.97033  10.61444 -10.02398   45.85  423.92  -58.57  0.3739    62    -23.02    
  73.15105  10.69778 -10.02398   44.75  429.65  -59.06  0.3794    62    -21.71    
  73.19688  10.59778  -9.82398   43.95  443.63  -60.62  0.4037    62     36.34    
  73.37759  10.69778  -9.82398   42.72  455.44  -62.00  0.4378    62    -1.121    
  59.90105  11.19778 -10.01898   38.43  487.54  -69.98  0.5281    80     51.51    
  60.12343  10.99778  -9.85315   40.34  470.80  -66.04  0.4833    80     17.40    
  60.12343  10.99778  -9.85315   40.34  470.80  -66.04  0.4833    80    -3.556    
  59.90105  11.19778 -10.01898   38.43  487.54  -69.98  0.5281    80     30.55    
  60.31771  10.84778  -9.88565   40.55  477.27  -67.80  0.5237    80     26.71    
  65.15105  10.94778 -10.12398   75.52  488.79  -17.81  0.4056    74    -39.26    
  65.35105  10.99778 -10.12398   77.82  481.15  -13.10  0.3819    74    -50.72    
  65.35105  11.19778 -10.17398   76.85  476.94  -15.29  0.3805    74    -2.711    
  65.55105  11.08111 -10.12398   79.85  473.85  -11.04  0.3835    74    -47.94    
  65.55105  11.08944 -10.12398   79.84  473.73  -11.06  0.3837    74    -47.94    
  65.80105  10.89778 -10.02398   84.15  471.30   -9.58  0.3918    74    -17.61    
  65.66771  11.19778 -10.12398   80.75  469.96  -10.51  0.3952    74    -9.633    
  65.95105  10.99778 -10.00731   85.68  468.10   -9.35  0.4101    74    -15.70    
  65.95105  11.05278 -10.02398   85.27  467.47   -9.38  0.4139    74    -15.70    
  66.15105  10.77361  -9.82398   91.30  471.36   -8.82  0.4041    74    -58.62    
  66.15105  11.03611  -9.92398   88.92  467.11   -8.89  0.4290    74    -15.70    
  66.20105  11.13944  -9.92398   89.04  466.33   -8.74  0.4408    74    -15.70    
  66.35105  11.14778  -9.82398   92.31  468.13   -7.96  0.4483    74    -15.70    
  69.15105  11.17778  -9.82398   75.73  438.89  -35.42  0.4148    43    -27.76    
  69.25105  10.99599  -9.82398   74.88  436.39  -36.27  0.4231    43    -27.76    
  69.35105  11.16778  -9.97398   72.61  433.42  -36.78  0.4422    43    -24.44    
  69.56593  10.69778  -9.82398   71.74  432.80  -37.27  0.4309    43    -28.13    
  69.53105  11.00194 -10.00731   70.90  431.38  -37.14  0.4555    43    -33.73    
  69.45105  11.14778 -10.02398   71.39  432.02  -37.02  0.4526    43    -32.95    
  69.72271  10.89778 -10.02398   69.20  430.45  -37.30  0.4604    43    -32.95    
  69.74271  11.11444 -10.12398   68.35  430.18  -37.27  0.4699    43    -21.33    
  70.00105  10.99778 -10.12398   66.35  430.15  -37.34  0.4661    43    -14.96    
  69.95105  11.13944 -10.17398   66.38  430.11  -37.31  0.4704    43    -14.96    
  70.20105  10.99778 -10.12398   64.76  430.99  -37.40  0.4556    43    -26.58    
  70.15105  11.11944 -10.17398   64.86  430.73  -37.36  0.4617    43    -26.58    
  70.35105  11.04778 -10.12398   63.58  432.21  -37.49  0.4444    43    -26.58    
  70.32605  11.19778 -10.17398   63.52  432.09  -37.44  0.4480    43    -26.58    
  70.62093  10.99778 -10.02398   61.79  436.55  -38.01  0.4129    43    -29.26    
  70.55105  11.20278 -10.12398   61.98  435.02  -37.79  0.4240    43    -29.26    
  70.78533  10.79778  -9.82398   60.75  443.68  -38.93  0.3870    43    -16.28    
  70.72343  10.99778  -9.97398   61.12  439.29  -38.47  0.4008    43    -24.54    
  70.75105  11.14540 -10.02398   60.76  439.56  -38.68  0.4004    43    -29.26    
  71.02366  10.99778  -9.82398   58.71  451.43  -42.44  0.3812    43    -34.72    
  71.03438  11.19778  -9.92398   58.58  447.73  -43.35  0.3804    43    -13.78    
  71.20105  11.19778  -9.92398   57.20  444.72  -49.27  0.3795    62     27.87    
  71.31855  10.99778  -9.82398   56.20  446.46  -52.39  0.3831    62     27.91    
  71.35105  11.19778 -10.02398   56.07  431.77  -54.05  0.3831    62     21.10    
  71.55105  10.81444  -9.82398   54.41  435.27  -56.64  0.3814    62     23.39    
  71.55105  10.99778 -10.05969   54.67  422.70  -56.47  0.3903    62     18.66    
  73.36616  10.84778 -10.02398   43.39  439.84  -60.00  0.3976    62     11.91    
  73.58438  10.84778  -9.82398   41.23  472.72  -64.30  0.5044    62     27.35    
  73.65105  11.14778 -10.02398   41.46  461.25  -62.23  0.4593    62   -0.5646    
  73.77426  10.99778  -9.82398   39.91  488.88  -67.12  0.5894    62     20.74    
  73.75105  11.21266  -9.97398   40.61  474.70  -64.17  0.5136    62     25.68    
  73.90105  11.09778  -9.82398   39.17  495.03  -69.12  0.6428    62     61.12    
  58.78105  11.49778 -10.02398   39.34  400.70  -70.87  0.4111    84     53.86    
  58.93105  11.54778  -9.92398   39.87  404.06  -70.79  0.4018    84     43.21    
  59.17605  11.59778  -9.84065   40.39  413.98  -70.38  0.3860    84     21.24    
  59.20105  11.39778 -10.02398   39.35  417.29  -71.28  0.3820    84     21.41    
  59.30105  11.59778  -9.82398   40.47  422.04  -69.89  0.3831    84     16.73    
  59.38200  11.39778 -10.01481   39.22  431.55  -71.35  0.3925    84     15.64    
  59.55105  11.59778  -9.72398   41.08  440.03  -66.07  0.3903    80     15.58    
  59.75105  11.29778 -10.04565   38.28  478.08  -71.20  0.4945    84     40.53    
  59.75105  11.37123  -9.69065   41.35  446.45  -63.25  0.3980    80     11.18    
  65.30605  11.39778 -10.20731   75.50  473.54  -19.62  0.3805    74     5.620    
  65.40938  11.59778 -10.17398   76.22  471.89  -16.79  0.3831    74    -28.36    
  65.47271  11.39778 -10.17398   77.58  472.23  -13.80  0.3849    74   -0.2305    
  65.65938  11.59778 -10.12398   79.22  468.17  -11.40  0.4035    74    -25.71    
  65.72271  11.39778 -10.12398   80.65  467.66  -10.53  0.4071    74    -7.721    
  65.64271  11.59778 -10.12398   79.09  468.45  -11.55  0.4018    74    -3.966    
  66.03676  11.35194 -10.02398   85.12  464.73   -9.28  0.4402    74    -15.70    
  65.95105  11.68944 -10.02398   82.71  464.41   -9.65  0.4379    74    -15.70    
  66.15105  11.39778  -9.97398   86.71  464.53   -8.95  0.4526    74    -15.70    
  66.20105  11.59778  -9.92398   86.95  464.31   -8.78  0.4617    74    -4.373    
  66.35105  11.60611  -9.82398   89.95  466.34   -7.95  0.4686    74    -4.373    
  66.35105  11.59778  -9.82398   90.02  466.34   -7.95  0.4687    74    -4.373    
  69.10105  11.31944  -9.82398   75.98  440.76  -34.81  0.4079    43    -36.28    
  69.32605  11.39778 -10.00731   72.21  434.21  -36.73  0.4357    43    -28.77    
  69.06509  11.54361  -9.82398   75.63  443.20  -34.31  0.3973    43    -33.93    
  69.35105  11.69778 -10.02398   70.98  435.86  -36.89  0.4190    43    -25.33    
  69.55105  11.39778 -10.12398   69.50  431.66  -37.16  0.4558    43    -32.95    
  69.55105  11.68111 -10.12398   68.80  433.49  -37.22  0.4352    43    -29.26    
  69.69271  11.39778 -10.17398   68.07  430.98  -37.25  0.4626    43    -26.58    
  69.79605  11.59778 -10.20731   66.67  431.90  -37.30  0.4509    43    -26.58    
  70.35105  11.39778 -10.20731   62.99  433.00  -37.46  0.4403    43    -26.58    
  70.39605  11.59778 -10.20731   62.34  434.80  -37.53  0.4246    43    -29.26    
  70.51771  11.42278 -10.17398   61.85  435.25  -37.73  0.4225    43    -29.26    
  70.51771  11.64278 -10.17398   61.52  436.95  -37.77  0.4105    43    -24.54    
  70.90105  11.38944 -10.02398   59.42  443.85  -40.76  0.3853    43    -13.78    
  70.67843  11.54444 -10.12398   60.69  439.17  -38.41  0.4003    43    -25.45    
  70.95105  11.39778 -10.00731   59.05  444.99  -41.81  0.3824    43    -13.78    
  70.95105  11.49778 -10.02398   58.90  445.15  -42.09  0.3813    43    -13.78    
  71.15105  11.33944  -9.97398   57.54  443.79  -48.10  0.3789    62     28.64    
  71.15105  11.49778 -10.02398   57.34  441.54  -48.90  0.3787    62     28.64    
  71.35105  11.37778 -10.12398   55.95  427.14  -54.54  0.3876    62     18.66    
  71.31771  11.64278 -10.17398   55.81  427.19  -54.48  0.3859    62     18.66    
  73.75105  11.29778 -10.02398   40.81  470.34  -63.45  0.4938    62     9.844    
  73.75105  11.54778 -10.12398   41.19  462.56  -62.19  0.4629    62   -0.5646    
  74.00105  11.39778  -9.92398   39.18  489.36  -69.26  0.6117    62     20.74    
  73.95105  11.62278 -10.00731   39.81  482.96  -67.26  0.5561    62     24.91    
  74.25105  11.19778  -9.82398   38.29  478.90  -72.63  0.6467    17     35.23    
  74.11771  11.44778  -9.92398   38.92  483.25  -70.83  0.6049    65     24.20    
  74.15105  11.65611  -9.97398   39.26  475.04  -70.55  0.5518    65     15.09    
  74.25105  11.19778  -9.82398   38.29  478.90  -72.63  0.6467    17     15.60    
  74.35105  11.44778  -9.92398   38.76  463.12  -71.51  0.5414    65    -2.501    
  74.38438  11.59778  -9.97398   39.09  455.26  -70.73  0.4882    65    -26.71    
  74.55105  11.19778  -9.82398   38.32  457.14  -72.09  0.5471    65    -3.833    
  74.55938  11.43266  -9.92398   38.82  447.67  -70.59  0.4739    65    -9.764    
  74.57605  11.56444  -9.97398   39.11  442.06  -69.88  0.4367    65     23.77    
  74.78438  11.44778  -9.92398   38.98  435.37  -69.35  0.4138    65     12.45    
  74.68938  11.56444  -9.97398   39.17  435.76  -69.31  0.4108    65     12.45    
  74.97605  11.29778  -9.82398   38.73  434.63  -69.29  0.4112    65     12.45    
  74.92605  11.63111  -9.97398   39.37  424.78  -68.22  0.3741    65    -2.838    
  75.10105  11.59778  -9.92398   39.32  421.45  -67.86  0.3694    65    -3.852    
  58.25105  11.99778 -10.02398   38.68  394.80  -70.61  0.4747    84     25.80    
  58.50105  11.82194  -9.92398   39.45  396.04  -70.63  0.4566    84     14.48    
  58.55105  11.96766  -9.82398   39.84  396.49  -70.58  0.4561    84     14.48    
  58.72700  11.79778  -9.82398   40.13  398.78  -70.60  0.4343    84     53.86    
  58.90105  11.69778  -9.82398   40.32  402.67  -70.58  0.4118    84     53.86    
  59.10105  11.79778  -9.72398   40.95  409.62  -70.00  0.3944    84     22.92    
  65.35938  11.84778 -10.12398   75.07  472.98  -19.44  0.3823    74     4.701    
  65.50105  11.99778 -10.02398   76.67  473.27  -14.05  0.3877    74    -9.077    
  65.52605  11.71444 -10.12398   77.42  470.60  -13.61  0.3911    74    -21.16    
  65.57605  11.99778 -10.00731   77.61  471.45  -12.57  0.3929    74    -21.16    
  65.85105  11.79778 -10.02398   81.23  465.43  -10.09  0.4256    74    -15.70    
  65.72271  11.99778  -9.97398   79.43  468.19  -10.89  0.4064    74    -3.966    
  65.98438  11.81206  -9.97398   82.98  464.31   -9.56  0.4402    74    -15.70    
  65.98616  12.09778  -9.82398   83.05  465.43   -9.56  0.4273    74    -15.70    
  66.25105  11.83373  -9.82398   87.44  465.08   -8.53  0.4610    74    -4.373    
  69.35105  11.79778 -10.00731   70.71  437.05  -36.93  0.4101    43    -25.45    
  69.15105  11.94444  -9.82398   72.92  445.21  -35.75  0.3833    43    -20.51    
  69.35105  12.06361  -9.92398   70.01  442.08  -37.11  0.3864    43    -17.18    
  69.60105  11.80611 -10.12398   68.02  434.49  -37.30  0.4251    43    -29.26    
  69.58021  12.09778 -10.02398   67.58  439.69  -37.48  0.3928    43    -18.57    
  69.75105  11.79778 -10.17398   66.64  433.80  -37.34  0.4305    43    -29.26    
  69.75105  11.99778 -10.12398   66.21  436.68  -37.45  0.4078    43    -29.26    
  69.95105  11.79778 -10.20731   65.05  433.79  -37.37  0.4304    43    -22.89    
  69.93105  11.93944 -10.17398   64.90  435.64  -37.43  0.4149    43    -29.26    
  70.15105  11.84278 -10.20731   63.49  435.16  -37.42  0.4193    43    -29.26    
  70.15105  11.96444 -10.17398   63.29  436.99  -37.46  0.4065    43    -29.26    
  70.31676  11.75611 -10.20731   62.55  435.48  -37.48  0.4181    43    -29.26    
  70.37605  12.04778 -10.12398   61.60  441.05  -37.65  0.3893    43    -20.99    
  70.60105  11.83111 -10.12398   60.64  441.01  -38.13  0.3916    43    -20.99    
  70.51771  11.94778 -10.12398   60.90  441.39  -37.88  0.3894    43    -16.28    
  70.93438  11.79778 -10.02398   58.44  448.11  -42.37  0.3789    43    -13.66    
  70.76533  12.00611 -10.02398   59.14  449.18  -39.50  0.3795    43    -13.66    
  70.97605  11.81778 -10.00731   58.11  448.91  -43.54  0.3793    43    -13.78    
  70.91771  11.99778  -9.97398   58.09  453.00  -42.20  0.3828    43    -24.82    
  71.15105  11.91444 -10.02398   56.54  443.93  -50.27  0.3812    62     27.87    
  71.15105  11.99778 -10.00731   56.31  445.79  -50.44  0.3841    62     27.87    
  71.25105  11.87373 -10.10731   55.90  434.22  -53.42  0.3798    62     23.39    
  71.25105  12.05611 -10.07398   55.43  437.66  -53.72  0.3816    62     23.39    
  73.80105  11.79778 -10.12398   40.93  467.92  -63.01  0.4832    62   -0.6409E-01
  73.80105  11.96444 -10.12398   40.92  469.51  -63.20  0.4915    62     9.844    
  73.95105  11.69778 -10.02398   39.91  481.54  -67.10  0.5464    62     35.28    
  73.95105  12.11444 -10.02398   40.16  480.49  -67.77  0.5387    62     35.28    
  74.15105  11.85944 -10.00731   39.60  470.33  -70.20  0.5144    65     7.407    
  74.12605  12.03444 -10.00731   39.82  469.78  -70.07  0.5034    65    0.2768    
  74.32605  11.79778 -10.00731   39.47  454.72  -70.34  0.4670    65    -27.01    
  74.35105  11.89778 -10.02398   39.65  450.04  -70.00  0.4427    65   -0.5373    
  74.50105  11.79778 -10.02398   39.54  440.33  -69.51  0.4158    65     12.45    
  74.32271  11.99778 -10.02398   39.79  450.53  -69.97  0.4392    65   -0.5373    
  74.85105  11.79778 -10.02398   39.64  423.22  -68.08  0.3702    65     21.41    
  74.75105  11.76944 -10.02398   39.58  427.43  -68.46  0.3784    65   -0.5727    
  74.97605  11.79778 -10.00731   39.65  419.74  -67.76  0.3676    65    -20.27    
  75.05105  11.99778 -10.02398   39.88  415.07  -67.37  0.3739    65    -2.715    
  75.15105  11.83111  -9.97398   39.66  415.74  -67.38  0.3722    65    -2.715    
  75.12605  11.99778 -10.00731   39.85  413.80  -67.25  0.3783    65    -2.715    
  75.35105  11.57456  -9.82398   39.20  418.37  -67.49  0.3707    65    -3.472    
  75.45105  11.71778  -9.82398   39.35  414.38  -67.16  0.3804    65    -3.730    
  75.35105  11.94778  -9.92398   39.68  411.70  -67.02  0.3910    65    -4.236    
  58.15105  12.39778 -10.02398   38.29  395.69  -70.60  0.4669    84     8.362    
  58.35105  12.19778  -9.87398   39.22  395.43  -70.59  0.4698    84     8.362    
  58.31771  12.39778  -9.87398   39.01  396.01  -70.60  0.4627    84     14.48    
  58.45105  12.12278  -9.82398   39.58  395.87  -70.58  0.4643    84     14.48    
  58.56926  12.46444  -9.72398   39.84  398.23  -70.58  0.4395    84     23.70    
  65.15105  12.19778 -10.04398   71.45  476.76  -31.48  0.3932    78    -1.274    
  64.95105  12.49778 -10.07398   67.41  466.78  -44.35  0.4029    78     1.819    
  64.95105  12.49778  -9.90731   68.06  491.07  -40.70  0.4455    78     46.66    
  65.15105  12.34778  -9.85731   71.68  495.73  -25.93  0.4170    74    -19.23    
  65.35105  12.19778  -9.92398   74.66  482.20  -17.39  0.3859    74    -50.33    
  65.44271  12.29778  -9.82398   75.89  481.76  -14.10  0.3844    74    -50.72    
  65.80438  12.19778  -9.82398   80.53  468.36  -10.30  0.4045    74    -11.28    
  69.56450  12.19778  -9.97398   67.46  442.52  -37.60  0.3837    43    -17.06    
  69.40105  12.29778  -9.82398   68.89  448.95  -37.61  0.3777    43    -7.282    
  69.52521  12.39778  -9.82398   67.42  451.10  -38.03  0.3787    43    -28.22    
  69.70105  12.19778 -10.02398   66.24  441.46  -37.64  0.3863    43    -16.28    
  69.76271  12.39778  -9.92398   65.29  448.46  -38.01  0.3771    43    -17.06    
  69.95105  12.29778 -10.02398   64.03  444.27  -37.76  0.3802    43    -16.28    
  69.95105  12.44778  -9.92398   63.75  450.65  -38.07  0.3781    43    -6.982    
  70.23438  12.29778 -10.02398   62.04  446.41  -37.75  0.3786    43    -16.28    
  70.10343  12.39778  -9.97398   62.69  449.05  -37.91  0.3775    43    -7.159    
  70.26771  12.29778 -10.02398   61.79  446.83  -37.77  0.3784    43    -16.28    
  70.29271  12.44778  -9.92398   61.28  454.04  -38.01  0.3829    43    -27.31    
  70.57605  12.19778 -10.00731   59.96  449.72  -38.22  0.3794    43    -6.374    
  70.57105  12.49778  -9.82398   59.15  464.96  -38.48  0.4116    43    -37.64    
  70.82105  12.19778  -9.92398   58.20  458.11  -40.42  0.3909    43    -30.70    
  70.75438  12.39778  -9.82398   58.08  466.71  -39.57  0.4168    43    -37.76    
  71.00105  12.29778  -9.82398   56.44  467.92  -44.89  0.4281    43     14.97    
  71.15105  12.21444  -9.92398   55.62  454.27  -50.70  0.4046    62     1.330    
  71.35105  12.19778 -10.12398   54.38  432.80  -55.74  0.3815    62     23.39    
  71.25105  12.41861  -9.87398   54.25  456.41  -54.04  0.4324    62     2.474    
  71.36771  12.39778 -10.02398   53.70  440.71  -56.24  0.3972    62     17.48    
  73.58438  12.39778 -10.17398   41.83  460.12  -60.40  0.4833    62     6.528    
  73.75105  12.16444 -10.12398   41.10  469.20  -62.65  0.4995    62   -0.6409E-01
  73.75105  12.44778 -10.02398   40.73  482.23  -64.35  0.5707    62     24.44    
  73.97605  12.19778 -10.00731   40.11  480.31  -68.58  0.5380    65     35.28    
  73.92605  12.36444  -9.97398   40.18  484.60  -68.40  0.5617    65     24.20    
  74.16533  12.13611 -10.00731   39.91  464.48  -70.19  0.4799    65    -9.632    
  74.15105  12.33944  -9.97398   40.06  464.23  -70.34  0.4750    65    -5.457    
  74.41450  12.19778 -10.03231   40.08  439.20  -69.28  0.3983    65     12.45    
  74.35105  12.45611  -9.97398   40.27  441.83  -69.51  0.4028    65     12.45    
  74.51771  12.34778 -10.02398   40.27  430.11  -68.66  0.3779    65     18.28    
  74.55105  12.44278 -10.00731   40.35  427.32  -68.46  0.3744    65   -0.5727    
  74.77105  12.40611 -10.02398   40.35  418.00  -67.70  0.3731    65    -2.457    
  74.85105  12.39778 -10.02398   40.32  415.72  -67.50  0.3770    65    -2.457    
  75.05105  12.19778 -10.02398   40.09  412.94  -67.22  0.3834    65    -2.715    
  74.95105  12.42278 -10.00731   40.32  413.19  -67.28  0.3856    65    -2.715    
  75.12605  12.19778 -10.00731   40.06  411.76  -67.11  0.3897    65    -3.391    
  75.15105  12.39778  -9.97398   40.20  410.07  -66.99  0.4039    65    -1.259    
  75.35105  12.28111  -9.92398   39.98  408.73  -66.84  0.4170    65    -1.259    
  75.30105  12.39778  -9.92398   40.10  408.49  -66.84  0.4199    65    -1.259    
  75.55105  12.19778  -9.82398   39.77  408.09  -66.73  0.4285    65   -0.9546E-02
  58.31771  12.52182  -9.87398   38.87  396.71  -70.62  0.4539    84     14.48    
  58.35105  12.84778  -9.92398   38.36  399.94  -70.75  0.4211    84     29.62    
  58.60105  12.65611  -9.72398   39.63  399.98  -70.64  0.4229    84     29.62    
  58.55105  12.92182  -9.82398   38.83  402.55  -70.83  0.4040    84     29.62    
  64.55105  12.94778  -9.94148   61.79  483.84  -51.04  0.4791    78     47.61    
  64.85105  12.64778 -10.13327   65.42  458.15  -47.52  0.3965    78    -8.061    
  64.70105  12.79778  -9.82398   64.08  500.67  -49.12  0.5179    78     68.65    
  64.85105  12.61623  -9.88565   66.36  492.83  -45.12  0.4691    78     66.18    
  71.55105  12.67099 -10.02398   51.86  443.05  -58.30  0.4156    62     18.24    
  71.35105  12.61623  -9.82398   52.97  459.92  -56.58  0.4692    62     22.52    
  71.55105  12.79778  -9.88910   51.46  454.26  -59.24  0.4672    62     22.52    
  71.66950  12.79778 -10.02398   50.91  445.48  -59.18  0.4279    62     41.87    
  73.17605  12.79778 -10.20731   43.40  451.71  -59.02  0.4708    62     24.17    
  73.35105  12.89778 -10.02398   42.14  472.33  -60.42  0.5861    62     33.20    
  73.55105  12.69778 -10.02398   41.37  477.62  -61.58  0.5897    62     31.79    
  73.60105  12.79599  -9.92398   40.91  489.83  -63.09  0.6535    62     25.13    
  73.80105  12.59778  -9.92398   40.33  492.77  -66.78  0.6212    62     24.83    
  73.75283  12.79778  -9.82398   40.25  500.65  -66.60  0.6806    16     41.62    
  73.98438  12.69956  -9.82398   40.02  485.87  -70.62  0.5709    65     20.74    
  74.18438  12.74778  -9.82398   40.21  459.48  -70.62  0.4577    65    -25.72    
  74.31771  12.59778  -9.92398   40.31  444.25  -69.71  0.4087    65     12.45    
  74.30105  12.79778  -9.82398   40.34  445.78  -69.89  0.4134    65    -4.665    
  74.55105  12.56444  -9.97398   40.42  426.58  -68.42  0.3745    65    -1.051    
  74.67938  12.89778  -9.82398   40.55  419.78  -67.91  0.3767    65    -2.838    
  74.75105  12.59778  -9.97398   40.45  417.65  -67.69  0.3763    65    -2.457    
  74.75105  12.89778  -9.82398   40.56  417.12  -67.68  0.3803    65    -2.457    
  74.92605  12.56444  -9.97398   40.40  413.05  -67.29  0.3885    65    -3.391    
  74.84271  12.89778  -9.82398   40.52  414.41  -67.44  0.3872    65    -3.391    
  75.13771  12.59778  -9.92398   40.29  409.42  -66.96  0.4120    65    -1.259    
  75.15105  12.79778  -9.82398   40.38  408.84  -66.92  0.4194    65    -1.259    
  75.35105  12.64778  -9.82398   40.17  407.23  -66.75  0.4383    65     1.005    
  58.35105  13.06706 -10.02398   37.63  403.73  -70.93  0.3977    84     19.24    
  58.51771  12.99778  -9.87398   38.48  403.50  -70.90  0.3989    84     19.24    
  58.45105  13.17516 -10.02398   37.58  407.00  -71.10  0.3864    84     31.78    
  58.72366  13.09778  -9.82398   38.69  408.43  -71.08  0.3838    84     31.78    
  58.74033  13.19778  -9.87398   38.32  411.42  -71.28  0.3801    84     21.41    
  58.88105  13.19778  -9.82398   38.59  414.59  -71.34  0.3805    84     21.41    
  64.19271  13.19778 -10.08386   57.41  479.05  -52.32  0.4817    78     42.35    
  64.35783  13.09778 -10.05731   59.25  474.78  -51.62  0.4611    78     31.97    
  64.25105  13.19778  -9.86898   58.68  498.01  -51.55  0.5344    78     50.30    
  64.40105  13.09778  -9.82398   60.36  499.04  -51.27  0.5355    78     69.92    
  71.68021  12.99778  -9.82398   50.37  460.85  -61.27  0.5090    62     3.368    
  71.93355  12.99778 -10.02398   49.19  450.89  -60.63  0.4522    62     24.88    
  71.90105  13.19778  -9.82398   49.11  460.91  -62.49  0.5065    62    0.4500    
  72.11509  12.99778 -10.12398   48.33  447.15  -60.16  0.4321    62     53.20    
  72.07843  13.19778  -9.92398   48.23  458.71  -62.25  0.4895    62    0.1923    
  72.27271  12.99778 -10.17398   47.58  445.85  -59.91  0.4269    62     41.87    
  72.35105  13.19778 -10.00731   46.92  457.68  -61.76  0.4841    62    0.1923    
  72.55105  12.99778 -10.20731   46.24  446.78  -59.69  0.4344    62     53.20    
  72.45105  13.19778 -10.02398   46.43  457.95  -61.60  0.4867    62     7.542    
  72.68938  13.03111 -10.17398   45.48  451.08  -59.94  0.4568    62     32.08    
  72.71438  13.22278 -10.00731   45.13  461.13  -61.37  0.5115    62     7.542    
  73.00105  12.99778 -10.12398   43.93  457.83  -59.85  0.5030    62     6.528    
  72.95105  13.19778  -9.97398   43.96  465.45  -60.98  0.5488    62     4.114    
  73.20783  12.99778 -10.02398   42.78  468.60  -60.25  0.5721    62    -7.541    
  73.18200  13.29778  -9.82398   42.89  470.60  -60.64  0.5842    61    -7.541    
  73.37509  12.99778  -9.92398   41.84  480.38  -61.02  0.6395    62     31.95    
  58.72926  13.39778 -10.02398   37.35  418.73  -71.86  0.3839    84     21.41    
  58.99605  13.39778  -9.92398   37.84  425.72  -72.22  0.4016    84     23.13    
  59.15105  13.29778  -9.82398   38.44  427.58  -71.84  0.4071    84     17.05    
  59.15105  13.44778  -9.92398   37.75  434.00  -72.78  0.4325    84     2.485    
  59.12605  13.59778 -10.04065   37.05  440.19  -73.97  0.4602    84    -5.410    
  59.27509  13.31444  -9.82398   38.39  434.45  -71.96  0.4320    84     3.817    
  59.29271  13.39778  -9.87398   38.01  438.72  -72.57  0.4528    84    -5.410    
  59.20105  13.59778 -10.02398   37.13  442.97  -74.17  0.4756    84     1.657    
  59.65938  13.19778  -9.72398   38.89  459.92  -68.46  0.5075    84    -9.660    
  59.59605  13.43111  -9.87398   37.80  460.11  -72.26  0.5506    84     17.12    
  59.65938  13.69778 -10.02398   37.24  462.45  -74.39  0.5833    83     12.37    
  59.66771  13.19778  -9.72398   38.89  460.65  -68.35  0.5102    84    -9.660    
  59.77605  13.39778  -9.84065   37.91  474.98  -69.93  0.6012    84     34.17    
  59.66771  13.69778 -10.02398   37.24  462.77  -74.33  0.5849    83     12.37    
  59.85105  13.39778  -9.82398   37.99  481.31  -68.57  0.6196    84     44.07    
  60.00105  13.59778  -9.92398   37.73  487.27  -68.93  0.6551    26     39.51    
  60.15105  13.58111  -9.79898   38.70  492.10  -64.32  0.6538    24     24.80    
  60.15105  13.64778  -9.89065   38.31  490.83  -65.94  0.6514    83     44.77    
  60.20105  13.63111  -9.79898   38.95  490.23  -63.83  0.6437    24     5.176    
  63.35105  13.69778  -9.97398   52.17  480.58  -59.86  0.4786    79     63.90    
  63.55105  13.49778  -9.94065   52.60  516.22  -57.91  0.5963    79     39.72    
  63.45105  13.59778  -9.88231   52.77  503.85  -57.77  0.5399    79     56.93    
  63.55105  13.54778  -9.82398   53.57  512.93  -54.78  0.5607    75     49.25    
  63.75105  13.38111 -10.02398   53.44  510.81  -56.38  0.6010    78     40.17    
  63.75105  13.39778  -9.94898   53.83  515.12  -55.39  0.6046    78     19.84    
  63.95105  13.29778 -10.07398   55.04  493.60  -54.23  0.5436    78     52.23    
  63.95105  13.38111  -9.82398   56.31  507.65  -50.70  0.5559    75     35.29    
  72.22271  13.39778  -9.82398   47.63  456.45  -61.76  0.4773    61    0.1923    
  72.60105  13.49778  -9.82398   45.93  453.47  -60.62  0.4653    61     7.542    
  72.64271  13.49778  -9.82398   45.73  453.71  -60.55  0.4675    61     7.542    
  73.00105  13.39778  -9.82398   43.90  462.13  -60.45  0.5287    61     3.100    
  59.51771  13.84778 -10.12398   37.02  453.00  -75.25  0.5351    83     19.38    
  59.67271  13.79778 -10.07398   37.26  458.45  -74.46  0.5625    83     23.16    
  59.97605  13.79778 -10.04065   37.79  469.27  -71.37  0.5855    83     15.89    
  60.10105  13.79778 -10.02398   38.09  475.13  -69.38  0.5927    83     34.17    
  60.10105  13.99778 -10.12398   38.61  453.28  -70.49  0.4949    83    -10.11    
  60.35105  13.79778  -9.78565   40.05  477.49  -62.31  0.5746    79     21.60    
  60.33343  13.94778 -10.02398   39.46  467.63  -65.71  0.5203    83     13.25    
  60.32605  13.99778 -10.07398   39.47  461.89  -66.69  0.4978    83    -12.17    
  60.50105  14.09778 -10.03231   40.79  454.26  -63.20  0.4502    79   -0.8632    
  60.55105  13.99778  -9.65731   42.20  454.52  -60.28  0.4621    79     24.05    
  63.15105  13.99778 -10.17398   51.30  435.03  -59.69  0.3810    79     43.14    
  63.25105  13.84778 -10.05731   51.89  453.43  -60.00  0.4124    79     10.90    
  63.30105  13.79778  -9.85731   53.09  468.07  -58.19  0.4349    79     4.437    
  63.15105  14.04778  -9.84577   53.28  437.03  -58.23  0.3822    79     19.22    
  60.75105  14.29778  -9.87898   43.21  434.25  -59.61  0.3879    79     42.12    
  60.75105  14.29778  -9.87398   43.22  434.22  -59.59  0.3878    79     17.88    
  60.85105  14.39778  -9.94065   43.71  428.37  -59.34  0.3812    79    -24.04    
  60.85105  14.39778  -9.90731   43.80  428.11  -59.26  0.3810    79    -24.04    
  62.75105  14.49778  -9.96148   51.49  412.28  -58.42  0.4214    79    -15.84    
  62.95105  14.29778 -10.07398   51.61  418.13  -58.72  0.3888    79     26.37    
  62.85105  14.39778  -9.80731   52.66  415.83  -58.28  0.4069    79     25.84    
  62.95105  14.29778  -9.82398   52.95  419.88  -58.28  0.3925    79     26.37    
  61.15105  14.59778 -10.17398   44.58  419.21  -58.98  0.3951    79    -16.32    
  61.12605  14.58111  -9.82398   45.56  417.44  -58.56  0.3983    79    -16.38    
  61.35105  14.69778  -9.87398   46.40  413.01  -58.39  0.4253    79    -21.76    
  61.35105  14.69778 -10.07398   45.78  413.85  -58.49  0.4209    79    -21.76    
  61.49271  14.74778 -10.02398   46.49  411.60  -58.37  0.4385    79    -21.76    
  61.51771  14.74778  -9.82398   47.23  410.91  -58.32  0.4442    79    -21.76    
  61.66259  14.78111 -10.02398   47.15  409.99  -58.32  0.4544    79    -21.76    
  61.75105  14.78111  -9.79898   48.26  409.17  -58.28  0.4642    79    -10.71    
  61.96355  14.78849 -10.02398   48.31  408.47  -58.29  0.4704    79     10.98    
  61.96771  14.78111  -9.77898   49.17  408.41  -58.27  0.4737    79     10.98    
  62.08938  14.78111 -10.02398   48.72  408.23  -58.29  0.4715    79     10.98    
  62.22938  14.74778  -9.82398   50.01  408.28  -58.27  0.4722    79     10.98    
  62.40105  14.69778  -9.99065   50.01  408.66  -58.33  0.4602    79    -8.520    
  62.35105  14.69778  -9.74065   50.85  408.86  -58.26  0.4648    79    -10.71    
  62.55105  14.59778 -10.22731   49.53  410.05  -58.46  0.4333    79    -21.76    
  62.55105  14.59778  -9.69065   51.93  410.64  -58.23  0.4454    79    -21.76    
  62.55105   3.84778  -9.64327   42.23  418.96  -63.78  0.3757    58    -2.886    
  62.35105   3.99778  -9.54386   41.93  423.00  -64.08  0.3676    58    -2.236    
  62.45105   3.99778  -9.42398   41.93  426.32  -64.39  0.3683    58    -9.952    
  62.70105   3.79778  -9.62398   42.35  419.34  -63.84  0.3761    58    -3.391    
  62.76438   3.89778  -9.37398   42.25  428.64  -64.62  0.3703    58    -8.336    
  62.90105   3.79778  -9.52398   42.49  423.50  -64.23  0.3711    58    -2.407    
  62.89271   3.84778  -9.42398   42.42  427.57  -64.56  0.3702    58    -10.63    
  63.11771   3.79778  -9.49386   42.62  428.05  -64.65  0.3724    58    -10.63    
  63.15105   3.84778  -9.39065   42.56  434.68  -65.18  0.3790    58    -6.015    
  63.30105   3.79778  -9.52398   42.70  431.24  -64.94  0.3758    58    -23.82    
  63.35105   3.84778  -9.42398   42.62  439.54  -65.59  0.3882    58     18.42    
  63.55105   3.81444  -9.62398   42.78  434.87  -65.26  0.3809    58    -6.015    
  63.57105   3.89778  -9.42398   42.59  451.75  -66.47  0.4193    58    -11.35    
  63.75105   3.89778  -9.60731   42.73  447.62  -66.20  0.4076    58     12.45    
  63.85105   3.99778  -9.42398   42.45  475.88  -67.51  0.5080    58     9.580    
  63.95105   3.99778  -9.59898   42.62  465.71  -67.13  0.4660    58    -16.20    
  62.05105   4.19778  -9.64303   41.52  426.19  -64.26  0.3694    58    -11.47    
  61.95105   4.39778  -9.51386   41.17  435.99  -65.26  0.3969    58    -6.015    
  62.00105   4.39778  -9.40910   41.10  438.75  -65.61  0.4099    58    -11.79    
  62.30105   4.09778  -9.42398   41.72  428.19  -64.54  0.3717    58    -8.166    
  63.98438   4.04778  -9.42398   42.40  488.52  -67.30  0.5666    58     23.58    
  64.15105   4.09778  -9.62398   42.58  482.40  -66.97  0.5350    58     39.45    
  64.15105   4.09778  -9.42398   42.47  498.66  -65.60  0.6253    58     40.17    
  64.35105   4.19778  -9.74898   42.77  485.47  -65.44  0.5468    58     7.867    
  64.35105   4.09778  -9.31565   42.98  494.50  -60.61  0.6426    57     47.83    
  64.58438   4.09778  -9.37398   43.83  473.05  -57.59  0.5375    57     51.90    
  64.53438   4.21444  -9.66898   43.31  481.85  -60.86  0.5419    57     42.93    
  64.80105   4.09778  -9.42398   44.72  453.38  -55.84  0.4472    57    -19.94    
  64.65105   4.19778  -9.62398   43.84  470.47  -58.32  0.5010    57     16.93    
  64.84271   4.09778  -9.42398   44.91  449.98  -55.58  0.4346    57    -9.243    
  65.13438   4.19778  -9.62398   45.99  432.76  -54.79  0.3853    57    -19.30    
  65.15105   4.09778  -9.42398   46.21  431.22  -54.57  0.3838    57    -21.60    
  65.15105   4.21444  -9.64898   46.04  432.14  -54.78  0.3846    57    -21.60    
  65.32605   4.24778  -9.65731   46.79  424.79  -54.44  0.3843    57    -24.04    
  65.32271   4.19778  -9.57398   46.84  424.55  -54.38  0.3839    57    -24.04    
  65.55343   4.29778  -9.62398   47.81  418.23  -54.18  0.4013    57    -16.29    
  65.58259   4.19778  -9.42398   48.03  417.66  -54.11  0.4026    57    -16.29    
  65.75105   4.29778  -9.45410   48.83  414.59  -54.03  0.4234    57    -22.21    
  65.75105   4.39778  -9.62398   48.73  414.59  -54.07  0.4239    57    -22.21    
  61.65105   4.79778  -9.70731   40.76  450.42  -66.97  0.4591    58     20.27    
  61.80105   4.56444  -9.59898   40.94  441.72  -65.88  0.4189    58    -11.79    
  61.85105   4.59778  -9.42398   40.79  447.29  -66.78  0.4548    58     23.77    
  61.75105   4.79778  -9.37160   40.60  456.25  -68.42  0.5144    58    -25.89    
  65.90105   4.59778  -9.72398   49.53  412.89  -54.05  0.4385    57    -21.19    
  66.10105   4.56444  -9.42398   50.73  410.93  -53.94  0.4646    57    -15.34    
  66.13438   4.77278  -9.62398   50.99  410.85  -53.98  0.4610    57    -15.34    
  66.25105   4.79778  -9.44743   51.89  410.24  -53.94  0.4724    57    -4.136    
  61.45105   5.19778  -9.49565   41.10  452.63  -66.47  0.4748    60    0.2727    
  61.56771   4.99778  -9.57898   40.72  457.23  -68.20  0.5040    58    -25.89    
  61.60105   4.99778  -9.42398   40.72  457.77  -68.44  0.5168    60    -25.89    
  61.45105   5.19778  -9.47398   41.11  452.33  -66.41  0.4733    60   -0.2591E-01
  66.25105   5.01444  -9.62398   52.12  410.75  -54.00  0.4575    57    -10.74    
  66.35105   4.98349  -9.42398   52.83  410.34  -53.95  0.4684    57    -10.74    
  66.30105   5.17278  -9.62398   52.75  411.21  -54.04  0.4475    57    -10.74    
  66.35105   5.14778  -9.52398   53.12  410.89  -54.01  0.4547    57    -10.74    
  61.35105   5.34778  -9.71898   41.29  449.98  -65.23  0.4509    60     21.09    
  61.20105   5.59778  -9.68231   42.12  436.43  -63.01  0.3924    60    -6.907    
  61.35105   5.34778  -9.40231   41.66  443.37  -64.46  0.4239    60     12.45    
  61.20105   5.56444  -9.48565   42.30  433.57  -62.89  0.3840    60    -6.907    
  66.30105   5.35278  -9.65731   53.26  412.40  -54.13  0.4291    57    -21.80    
  66.45105   5.38016  -9.34898   54.80  412.67  -54.04  0.4358    57    -21.80    
  66.30105   5.55278  -9.65731   53.86  414.47  -54.27  0.4075    57    -15.40    
  66.35105   5.53944  -9.57398   54.27  414.10  -54.22  0.4129    57    -15.40    
  61.15105   5.69778  -9.70731   42.40  432.58  -62.54  0.3823    60    -6.907    
  61.05105   5.91444  -9.62398   43.28  423.46  -61.77  0.3754    60    -2.913    
  61.15105   5.65456  -9.47398   42.64  429.48  -62.44  0.3756    60    -9.351    
  61.00105   6.05278  -9.42398   44.12  417.77  -61.44  0.3877    60    -15.79    
  66.25105   5.85611  -9.62398   54.70  420.57  -54.67  0.3784    57     26.37    
  66.15105   6.07956  -9.62398   54.84  429.76  -55.32  0.3720    57     20.99    
  66.35105   5.88706  -9.42398   55.85  422.03  -54.60  0.3808    57     18.66    
  66.30105   6.00349  -9.42398   55.99  426.62  -54.90  0.3748    57     18.66    
  60.96771   6.25706  -9.59481   44.44  416.38  -61.27  0.3981    60    -15.84
[truncated: 6,149,538 more chars]
