# Supplementary material for: Ion-combination specific effects driving the enzymatic activity of halophilic alcohol dehydrogenase 2 from Haloferax volcanii in aqueous ionic liquid solvent mixtures
Source: RSC Sustain. 2024 Jul 8;2(9):2559–80. doi: 10.1039/d3su00412k (PMC11353702; doi:10.1039/d3su00412k)
Supplement: SU-002-D3SU00412K-s004 [file SU-002-D3SU00412K-s004.zip › IonDescriptors/cations_MEP_processed/mso_e.sdf]

generated by VMD
XXEMPIRE2011252214053D 1   1.00000     0.00000     0

 14 13  0  0  0  0              1 V2000
   29.9031  -33.3866   21.2264 S   0  0  0  0  0  0  0  0  0  0  0  0
   30.6020  -31.9041   21.0271 C   0  0  0  0  0  0  0  0  0  0  0  0
   28.6832  -33.3542   21.9032 O   0  0  0  0  0  0  0  0  0  0  0  0
   31.0657  -34.2899   21.9735 C   0  0  0  0  0  0  0  0  0  0  0  0
   29.8116  -34.0099   19.7006 C   0  0  0  0  0  0  0  0  0  0  0  0
   30.7865  -31.3664   22.0034 H   0  0  0  0  0  0  0  0  0  0  0  0
   29.9586  -31.1831   20.4421 H   0  0  0  0  0  0  0  0  0  0  0  0
   31.5959  -31.8887   20.5023 H   0  0  0  0  0  0  0  0  0  0  0  0
   32.1045  -34.2085   21.5520 H   0  0  0  0  0  0  0  0  0  0  0  0
   30.8463  -35.3974   21.9755 H   0  0  0  0  0  0  0  0  0  0  0  0
   31.1804  -34.0384   23.0696 H   0  0  0  0  0  0  0  0  0  0  0  0
   29.0229  -33.5086   19.0651 H   0  0  0  0  0  0  0  0  0  0  0  0
   29.5190  -35.1004   19.6784 H   0  0  0  0  0  0  0  0  0  0  0  0
   30.7502  -33.9561   19.0844 H   0  0  0  0  0  0  0  0  0  0  0  0
  1  2  1  0  0  0  0
  1  3  1  0  0  0  0
  1  4  1  0  0  0  0
  1  5  1  0  0  0  0
  2  6  1  0  0  0  0
  2  7  1  0  0  0  0
  2  8  1  0  0  0  0
  4  9  1  0  0  0  0
  4 10  1  0  0  0  0
  4 11  1  0  0  0  0
  5 12  1  0  0  0  0
  5 13  1  0  0  0  0
  5 14  1  0  0  0  0
M  END

> <CALCULATION> [EMPIRE'20]
23
Geometry optimized using EF

> <HAMILTONIAN> [EMPIRE'20]
AM1

> <MOPACBASICS> [EMPIRE'20]
   141.456884   -18.003031    -7.010636     3.756864    -0.096385    -2.084225

> <ENERGY> [EMPIRE'20]
        -3830.049366         2815.308709        -1014.740657

> <COULSON CHARGES> [EMPIRE'20]
  2.7620884847 -0.9638942116 -0.7943568695 -0.9647345162 -0.9647823433
  0.2189249085  0.2184474165  0.2042693278  0.2048997478  0.2165005108
  0.2205662530  0.2199098120  0.2170414244  0.2051200549

> <TOTAL COULSON CHARGE> [EMPIRE'20]
  1.0000000000

> <DENSITY MATRIX ELEMENTS> [EMPIRE'20]
  1.0051437014 -0.0312995357  0.7444911494  0.0007015986 -0.0000994368
  0.7442318547  0.0172591464 -0.0003802686 -0.0000505747  0.7440448098
  1.3084443647 -0.0499729296  1.2111984733 -0.1125377711  0.0141556157
  1.2319374922  0.0134291354  0.0033157009 -0.0055155119  1.2123138814
  1.9338982016 -0.1623395584  1.3469395413  0.0044719050  0.0133189959
  1.8309200621  0.0901161408  0.2694234708 -0.0073450839  1.6825990645
  1.3085004434 -0.0854170361  1.2222266411  0.0689795338 -0.0133782096
  1.2194104184 -0.0575905101  0.0133839112 -0.0023199260  1.2145970133
  1.3084284864  0.0093899736  1.2030680695  0.0477032694 -0.0036325354
  1.2166370761  0.1140398233  0.0020319214  0.0089698969  1.2366487114

> <CHARGE ON HYDROGENS> [EMPIRE'20]
  0.2189249085  0.2184474165  0.2042693278  0.2048997478  0.2165005108
  0.2205662530  0.2199098120  0.2170414244  0.2051200549

> <ORBITAL VECTORS> [EMPIRE'20]
RHF calculation
  16   29   16   13   Nhomo, Nao, Nocc, Nunocc
Nr. of atomic orbitals of each atom
   4   4   4   4   4   1   1   1   1   1   1   1   1   1
Orbital information from occ. to unocc.
  -43.380
-0.231  0.297 -0.008 -0.165 -0.009  0.032  0.004 -0.017
-0.873 -0.221  0.006  0.122 -0.008  0.034 -0.003 -0.015
-0.008  0.030 -0.003 -0.021 -0.008 -0.008  0.012  0.011
-0.006 -0.010 -0.009 -0.007  0.012
  -38.290
-0.338 -0.195  0.005  0.107 -0.449  0.015  0.106  0.005
 0.033 -0.040  0.001  0.022 -0.448  0.048 -0.063  0.072
-0.447 -0.041 -0.043 -0.089 -0.139 -0.139 -0.165 -0.164
-0.142 -0.136 -0.137 -0.140 -0.163
  -35.835
 0.001 -0.164 -0.206 -0.287 -0.390  0.002  0.033 -0.065
-0.000 -0.043 -0.054 -0.076 -0.235  0.002 -0.067 -0.033
 0.629 -0.024  0.009  0.065 -0.162 -0.115 -0.128 -0.083
-0.052 -0.109  0.221  0.227  0.204
  -35.817
-0.000 -0.093  0.330 -0.184  0.499 -0.061 -0.029 -0.023
-0.000 -0.025  0.087 -0.048 -0.588  0.067 -0.003  0.020
 0.089 -0.017  0.071 -0.018  0.160  0.196  0.162 -0.189
-0.220 -0.202  0.059 -0.000  0.034
  -25.047
 0.577 -0.026  0.001  0.014 -0.101 -0.137 -0.246  0.045
-0.299  0.355 -0.009 -0.197 -0.100 -0.213  0.151 -0.113
-0.101 -0.004  0.105  0.264 -0.114 -0.114 -0.143 -0.142
-0.118 -0.111 -0.112 -0.117 -0.142
  -22.732
-0.000  0.218 -0.006  0.393 -0.013  0.096 -0.060  0.231
-0.000  0.212 -0.006  0.382 -0.115 -0.253  0.289 -0.018
 0.129  0.091 -0.228 -0.329  0.111 -0.139 -0.021 -0.185
-0.200 -0.040  0.073  0.187  0.215
  -22.722
-0.001  0.013  0.449 -0.001 -0.141 -0.267 -0.333  0.077
 0.001  0.010  0.437  0.001  0.083  0.273  0.048  0.174
 0.059 -0.010  0.154 -0.253 -0.151 -0.129 -0.240  0.157
-0.024  0.169  0.164 -0.061  0.113
  -22.344
 0.022  0.359 -0.011 -0.199 -0.049  0.134 -0.310 -0.111
 0.303 -0.358  0.007  0.198 -0.049  0.035  0.182 -0.302
-0.048  0.290  0.123  0.161 -0.169 -0.166  0.082  0.078
-0.147 -0.185 -0.178 -0.154  0.079
  -19.685
-0.002  0.033  0.034  0.026  0.013 -0.405  0.088 -0.175
 0.012  0.065  0.145  0.171  0.006 -0.258 -0.380 -0.125
-0.015  0.382 -0.072 -0.060 -0.121  0.268 -0.192 -0.158
 0.302 -0.161 -0.188 -0.019  0.239
  -19.677
-0.001 -0.002  0.047 -0.030  0.014 -0.100  0.018  0.427
 0.009 -0.078  0.202 -0.105 -0.015  0.226 -0.093 -0.317
 0.004 -0.020 -0.435  0.199  0.257 -0.106 -0.199  0.219
 0.035 -0.218 -0.204  0.300 -0.106
  -19.238
 0.037 -0.169  0.010  0.094 -0.036  0.321  0.037 -0.180
-0.148  0.393  0.015 -0.212 -0.037  0.349 -0.069 -0.172
-0.037  0.340 -0.058 -0.220 -0.077 -0.063  0.270  0.278
-0.015 -0.121 -0.116 -0.035  0.292
  -18.940
 0.000  0.017  0.099  0.018  0.041  0.278 -0.357 -0.271
 0.003  0.033  0.284  0.063 -0.017 -0.166 -0.279  0.054
-0.025 -0.259 -0.310  0.039 -0.249 -0.166  0.283 -0.148
 0.224 -0.029  0.004  0.264 -0.194
  -18.929
 0.000  0.047 -0.024  0.088 -0.006 -0.241  0.093 -0.333
-0.001  0.146 -0.068  0.260  0.035  0.166  0.160 -0.402
-0.031 -0.378 -0.029 -0.111 -0.212  0.271 -0.043  0.244
-0.126 -0.235  0.221  0.081 -0.199
  -18.896
 0.000  0.013 -0.001  0.023  0.001  0.176 -0.045  0.298
-0.000  0.038 -0.002  0.066  0.008 -0.117 -0.354 -0.325
-0.010 -0.179  0.407 -0.198  0.191 -0.204  0.011 -0.005
 0.269 -0.292  0.300 -0.251 -0.020
  -18.010
 0.000  0.033  0.004  0.060  0.021 -0.074 -0.061 -0.069
 0.000 -0.365 -0.042 -0.656  0.098 -0.271  0.159 -0.199
-0.119 -0.038 -0.142 -0.421 -0.073  0.041 -0.018 -0.087
-0.039 -0.108  0.110  0.072  0.100
  -18.003
 0.000 -0.001  0.068 -0.004  0.125 -0.186 -0.425  0.066
-0.000  0.005 -0.752  0.044 -0.080  0.190 -0.220  0.105
-0.045  0.004 -0.136 -0.126 -0.087 -0.106 -0.104  0.059
 0.109  0.023 -0.015  0.089  0.032
   -7.011
-0.681 -0.194  0.005  0.108  0.141 -0.120 -0.301  0.028
-0.019  0.278 -0.007 -0.154  0.141 -0.214  0.181 -0.164
 0.141  0.041  0.125  0.297 -0.037 -0.035  0.011  0.010
-0.032 -0.040 -0.039 -0.033  0.011
   -4.005
 0.001  0.019 -0.746  0.079  0.222 -0.113 -0.313  0.035
-0.001 -0.012  0.279 -0.027 -0.151  0.132 -0.161  0.103
-0.068 -0.011 -0.085 -0.077  0.011  0.080 -0.074  0.077
-0.161  0.071  0.132 -0.184  0.046
   -3.997
 0.000 -0.365 -0.078 -0.652  0.048 -0.049 -0.062 -0.036
-0.000  0.134  0.029  0.243  0.169 -0.174  0.115 -0.147
-0.216 -0.051 -0.113 -0.300  0.175 -0.159 -0.012 -0.032
-0.099  0.144 -0.101  0.018  0.066
   -3.028
-0.158  0.518 -0.023 -0.290 -0.047  0.153 -0.002 -0.085
 0.145  0.406 -0.008 -0.224 -0.052  0.154 -0.004 -0.075
-0.054  0.146 -0.005 -0.091  0.131  0.122 -0.258 -0.250
 0.090  0.157  0.147  0.102 -0.252
   -1.966
 0.003 -0.012 -0.074  0.005  0.019  0.282 -0.175 -0.202
-0.002 -0.006  0.028  0.004 -0.010 -0.055  0.162  0.294
-0.008 -0.212  0.251 -0.094  0.226  0.177 -0.398  0.181
 0.168 -0.352 -0.348  0.209  0.138
   -1.956
 0.000 -0.033  0.004 -0.056  0.002  0.165 -0.047  0.229
-0.000  0.011 -0.001  0.023  0.017  0.265  0.234 -0.145
-0.018 -0.330 -0.199  0.094 -0.228  0.269 -0.043 -0.367
 0.306  0.060 -0.091 -0.300  0.391
   -1.879
 0.001  0.005 -0.002  0.016  0.000 -0.188  0.041 -0.353
-0.001 -0.004  0.000 -0.003 -0.001  0.100  0.272  0.183
 0.002  0.068 -0.306  0.127  0.350 -0.351  0.001 -0.045
 0.319 -0.279  0.285 -0.310  0.028
   -1.768
 0.000 -0.117 -0.007 -0.209  0.005  0.142 -0.036  0.354
-0.000  0.033  0.002  0.062  0.028 -0.140  0.204  0.279
-0.035  0.313 -0.150 -0.061 -0.322  0.292  0.039  0.211
 0.164 -0.327  0.277 -0.050 -0.278
   -1.760
 0.000 -0.003 -0.240  0.008  0.039 -0.322  0.054  0.127
-0.000 -0.000  0.069 -0.002 -0.027  0.269  0.262  0.032
-0.019  0.054  0.335 -0.179 -0.107 -0.177  0.337 -0.250
 0.327 -0.103 -0.205  0.348 -0.155
   -1.459
-0.085  0.415 -0.009 -0.229 -0.046 -0.237  0.177  0.151
 0.108  0.255 -0.007 -0.141 -0.041 -0.185 -0.094  0.268
-0.039 -0.334 -0.064 -0.000 -0.134 -0.127  0.263  0.265
-0.092 -0.179 -0.165 -0.111  0.267
   -0.593
-0.028 -0.015 -0.002  0.009  0.322  0.089  0.202 -0.024
 0.004  0.016  0.001 -0.009  0.294  0.141 -0.108  0.095
 0.306 -0.014 -0.077 -0.196 -0.270 -0.270 -0.258 -0.239
-0.240 -0.247 -0.257 -0.251 -0.251
   -0.556
 0.000 -0.008 -0.032 -0.018  0.371  0.102  0.259 -0.012
 0.000  0.006  0.018  0.009 -0.046 -0.018  0.037 -0.003
-0.348  0.032  0.112  0.232 -0.331 -0.324 -0.313  0.043
 0.044  0.032  0.303  0.307  0.295
   -0.553
 0.001  0.017 -0.019  0.029  0.164  0.032  0.118 -0.030
-0.000 -0.009  0.011 -0.017 -0.424 -0.205  0.177 -0.165
 0.231 -0.031 -0.051 -0.164 -0.137 -0.153 -0.140  0.357
 0.371  0.376 -0.212 -0.200 -0.193

> <CALCULATION STATUS> [EMPIRE'20]
SUCCESS

$$$$
