# Supplementary material for: Ion-combination specific effects driving the enzymatic activity of halophilic alcohol dehydrogenase 2 from Haloferax volcanii in aqueous ionic liquid solvent mixtures
Source: RSC Sustain. 2024 Jul 8;2(9):2559–80. doi: 10.1039/d3su00412k (PMC11353702; doi:10.1039/d3su00412k)
Supplement: SU-002-D3SU00412K-s004 [file SU-002-D3SU00412K-s004.zip › IonDescriptors/cations_MEP_processed/pgg.xyz]

95
 generated by VMD
 P        66.825996       10.771000       -6.250000
 C        66.698997        9.004000       -6.747000
 C        65.357002        8.259000       -6.218000
 C        65.074997        6.948000       -7.027000
 C        68.036003       11.513000       -7.330000
 C        69.445999       11.340000       -6.792000
 C        70.556000       11.499000       -7.913000
 C        71.975998       11.491000       -7.348000
 C        67.365997       10.985000       -4.531000
 C        67.530998       12.392000       -4.080000
 C        67.482002       12.515000       -2.494000
 C        67.615997       14.057000       -2.155000
 C        64.287003        7.240000       -8.331000
 C        64.068001        5.922000       -9.119000
 C        63.132999        6.069000      -10.339000
 C        72.907997       11.790000       -8.584000
 C        74.303001       12.192000       -8.124000
 C        68.791000       14.808000       -2.752000
 C        69.029999       16.163000       -2.047000
 C        65.299004       11.675000       -6.521000
 C        64.528999       11.258000       -7.764000
 C        63.389999       12.138000       -8.162000
 C        62.865002       11.786000       -9.550000
 C        61.377998       12.278000       -9.797000
 C        60.929001       12.121000      -11.272000
 C        59.344002       12.087000      -11.507000
 C        59.034000       12.027000      -12.998000
 C        57.877998       12.912000      -13.427000
 C        57.806999       12.896000      -14.913000
 C        56.417999       13.421000      -15.307000
 C        56.083000       13.013000      -16.724001
 H        67.627998        8.499000       -6.474000
 H        66.487999        8.972000       -7.818000
 H        64.461998        8.883000       -6.268000
 H        65.542000        7.803000       -5.243000
 H        64.472000        6.262000       -6.428000
 H        66.000999        6.458000       -7.332000
 H        67.809998       12.568000       -7.496000
 H        67.968002       10.993000       -8.288000
 H        69.589996       10.289000       -6.533000
 H        69.734001       11.883000       -5.889000
 H        70.382004       12.400000       -8.504000
 H        70.415001       10.740000       -8.686000
 H        72.210999       10.507000       -6.936000
 H        72.077003       12.351000       -6.682000
 H        68.186996       10.281000       -4.380000
 H        66.610001       10.464000       -3.941000
 H        66.717003       12.998000       -4.483000
 H        68.526001       12.736000       -4.370000
 H        68.212997       11.852000       -2.028000
 H        66.471001       12.197000       -2.229000
 H        67.689003       14.163000       -1.071000
 H        66.665001       14.568000       -2.318000
 H        64.750999        7.965000       -9.003000
 H        63.286999        7.550000       -8.021000
 H        63.658001        5.207000       -8.402000
 H        64.995003        5.524000       -9.536000
 H        62.747002        5.139000      -10.762000
 H        63.723000        6.589000      -11.096000
 H        62.273998        6.662000      -10.018000
 H        72.516998       12.640000       -9.148000
 H        72.928001       10.973000       -9.308000
 H        74.723999       11.425000       -7.472000
 H        74.282997       13.129000       -7.562000
 H        74.976997       12.313000       -8.974000
 H        68.621002       14.893000       -3.828000
 H        69.751999       14.295000       -2.673000
 H        68.339996       16.959999       -2.332000
 H        70.054001       16.524000       -2.163000
 H        68.899002       16.084999       -0.966000
 H        65.533997       12.742000       -6.510000
 H        64.741997       11.392000       -5.625000
 H        64.129997       10.242000       -7.745000
 H        65.280998       11.390000       -8.544000
 H        63.631001       13.203000       -8.134000
 H        62.550999       11.964000       -7.485000
 H        62.963001       10.716000       -9.748000
 H        63.557999       12.145000      -10.314000
 H        61.132999       13.293000       -9.479000
 H        60.691002       11.606000       -9.279000
 H        61.333000       11.195000      -11.686000
 H        61.305000       12.953000      -11.871000
 H        58.937000       12.987000      -11.040000
 H        58.848999       11.174000      -11.171000
 H        58.839001       10.971000      -13.197000
 H        59.867001       12.346000      -13.627000
 H        57.932999       13.934000      -13.048000
 H        57.005001       12.458000      -12.953000
 H        57.799000       11.874000      -15.298000
 H        58.596001       13.429000      -15.449000
 H        56.396999       14.501000      -15.143000
 H        55.665001       12.938000      -14.681000
 H        56.373001       13.801000      -17.422001
 H        55.000000       13.044000      -16.868000
 H        56.554001       12.048000      -16.924000
