# Supplementary material for: Ion-combination specific effects driving the enzymatic activity of halophilic alcohol dehydrogenase 2 from Haloferax volcanii in aqueous ionic liquid solvent mixtures
Source: RSC Sustain. 2024 Jul 8;2(9):2559–80. doi: 10.1039/d3su00412k (PMC11353702; doi:10.1039/d3su00412k)
Supplement: SU-002-D3SU00412K-s004 [file SU-002-D3SU00412K-s004.zip › IonDescriptors/cations_MEP_processed/paa_e.log]

  EEE  M   M  PPP  III RRR   EEE
  E    MM MM  P  P  I  R  R  E
  EE   M M M  PPP   I  RRR   EE
  E    M   M  P     I  R R   E
  EEE  M   M  P    III R  R  EEE

  EMPIRE'20 OMP (Revision A1)

  (c) Matthias Hennemann*, Johannes Margraf, David Whitley, Bernd Meyer, Tim Clark*


  References:
  ===========

  1) Matthias Hennemann, Timothy Clark,
     "EMPIRE: a highly parallel semiempirical molecular orbital program: 
     1: self-consistent field calculations", J Mol Model (2014) 20:2331 (11 pages).
     DOI 10.1007/s00894-014-2331-4

  2) Johannes T. Margraf, Matthias Hennemann, Bernd Meyer, Timothy Clark, 
     "EMPIRE: a highly parallel semiempirical molecular orbital program: 
     2: periodic boundary conditions", J Mol Model (2015) 21:144 (7 pages).
     DOI 10.1007/s00894-015-2692-3

  3) Johannes T. Margraf, Matthias Hennemann, Timothy Clark, 
     "EMPIRE: A highly parallel semiempirical molecular orbital program: 
     3: Born-Oppenheimer molecular dynamics.", J Mol Model (2020) 46:23 (9 pages).
     DOI: 10.1007/s00894-020-4293-z


 <> Computing resources

    Number of cores =     8
    MPI tasks       =     1
    OMP threads     =     8
    OMP max threads =     8
    OMP num procs   =     8

 <> Options

    Input file                             = cat/paa.xyz

    Molecular Charge                Charge = 1
    Multiplicity                      Mult = 1

    Hamiltonian                      Hamil = AM1
    Formalism                         Form = RHF
    Calculation Type                  Calc = OPT

    Initial Guess                    Guess = DEFAULT
    Randomize initial guess      Randomize =  0.0E+00
    Initial Diagonalization       InitDiag = F
    Mix initial UHF orbitals        MixMOs = F

    Simple screening radius     ScreeningR =   40.000 Angstrom
    Integral damping radius       DampingR =   10.000 Bohr
    Integral damping coefficient  DampingC =    0.250

    Maximum computation time       MaxTime = 31536000 seconds
    Maximum optimization steps      MaxOPT =    10000
    Maximum SCF Iterations          MaxSCF =     1000

    Converge gradient norm       ConvergeG =  4.0E-01
    Converge delta(HoF)          ConvergeE =  1.0E-04 kcal/mol
    Converge max(CFC)            ConvergeR =  1.0E-04

    Dynamic level shifting      MinBandGap =  2.0E+00
    Resonance integrals cutoff     RCutoff =  2.0E+01
    Pseudodiagonalization cutoff  PDCutoff =  4.0E-02
    Eigenvalues cutoff            EiCutoff =  1.0E-02

    Do full diagonalizations      FullDiag = 1
    Memory reserved for integrals  IMemory =     1024 MB/thread
    Recalculate Hcore              RecalcH = F
    Full rotations                 FullRot = F

    Preferred Eigensolver      Eigensolver = DSYEVD

 <> Parameters

    /home/anna/cepos/cepos20/etc/AM1.par

    Hamiltonian = AM1

    H        M.J.S. Dewar et.al., J. Am. Chem. Soc., 107, 3902-3909 (1985).
    Li       J.J.P. Stewart, J. Mol. Model., 10, 155-164 (2004).
    Be       J.J.P. Stewart, J. Mol. Model., 10, 155-164 (2004).
    B        M.J.S. Dewar, C. Jie, E.G. Zoebisch, Organometallics, 7, 513 (1988).
    C        M.J.S. Dewar et.al., J. Am. Chem. Soc., 107, 3902-3909 (1985).
    N        M.J.S. Dewar et.al., J. Am. Chem. Soc., 107, 3902-3909 (1985).
    O        M.J.S. Dewar et.al., J. Am. Chem. Soc., 107, 3902-3909 (1985).
    F        M.J.S. Dewar, E.G. Zoebisch, THEOCHEM, 180, 1 (1988).
    Na       E.N. Brothers, K.M. Merz, jr., J. Phys. Chem. B, 106, 2779-2785 (2002).
    Mg       M.C.Hutter, J.R.Reimers, N.S.Hush, J. Phys. Chem. B, 102, 8080-8090 (1998).
    Al       M.J.S. Dewar, A.J. Holder, Organometallics, 9, 508 (1990).
    Si       M.J.S. Dewar, C. Jie, Organometallics, 6, 1486 (1987).
    P        M.J.S. Dewar, C. Jie, THEOCHEM, 187, 1 (1989).
    S        M.J.S. Dewar, Y.C. Yuan, Inorg. Chem., 29, 3881-3890 (1990)
    Cl       M.J.S. Dewar, E.G. Zoebisch, THEOCHEM, 180, 1 (1988).
    K        J.J.P. Stewart, J. Mol. Model., 10, 155-164 (2004).
    Ca       J.J.P. Stewart, J. Mol. Model., 10, 155-164 (2004).
    Zn       M.J.S. Dewar, K.M. Merz, Jr., Organometallics, 7, 522 (1988).
    Ga       J.J.P. Stewart, J. Mol. Model., 10, 155-164 (2004).
    Ge       M.J.S. Dewar, C. Jie, Organometallics, 8, 1544 (1989).
    As       J.J.P. Stewart, J. Mol. Model., 10, 155-164 (2004).
    Se       J.J.P. Stewart, J. Mol. Model., 10, 155-164 (2004).
    Br       M.J.S. Dewar, E.G. Zoebisch, THEOCHEM, 180, 1 (1988).
    Rb       J.J.P. Stewart, J. Mol. Model., 10, 155-164 (2004).
    Sr       J.J.P. Stewart, J. Mol. Model., 10, 155-164 (2004).
    Mo       A.A. Voityuk, N. Roesch, J. Phys. Chem. A, 104, 4089 (2000).
    In       J.J.P. Stewart, J. Mol. Model., 10, 155-164 (2004).
    Sn       J.J.P. Stewart, J. Mol. Model., 10, 155-164 (2004).
    Sb       J.J.P. Stewart, J. Mol. Model., 10, 155-164 (2004).
    Te       J.J.P. Stewart, J. Mol. Model., 10, 155-164 (2004).
    I        M.J.S. Dewar, E.G. Zoebisch, THEOCHEM, 180, 1 (1988).
    Cs       J.J.P. Stewart, J. Mol. Model., 10, 155-164 (2004).
    Ba       J.J.P. Stewart, J. Mol. Model., 10, 155-164 (2004).
    Hg       M.J.S. Dewar, C. Jie, Organometallics, 8, 1547 (1989).
    Tl       J.J.P. Stewart, J. Mol. Model., 10, 155-164 (2004).
    Pb       J.J.P. Stewart, J. Mol. Model., 10, 155-164 (2004).
    Bi       J.J.P. Stewart, J. Mol. Model., 10, 155-164 (2004).

 <><><><><><><><><><><><><><><><><><><><><><><><><><><><><><><><><><><><><><><><><><><><><><><><><>

 <> Structure

    generated by VMD
    Molecular Formula  = C15H34P
    Molecular Mass     = 245.407
    Charge             = 1
    Multiplicity       = 1

    Number of atoms                    =       50
    Number of electrons                =       98
    Number of orbitals                 =       98
    Number of occupied orbitals        =       49

 <> Extended-Hueckel initial guess

 <> Geometry optimization

    Step  Cycles   Time   Time left      Gnorm  Heat of Formation  NIMAG          Lowest Eigenvalues
       1      65    0.0  31535999.9    302.278           133.5130      0    159.82   162.39   164.15
       2      46    0.0  31535999.9    174.566            97.6539      0    158.64   161.00   163.85
       3      34    0.0  31535999.9    125.232            74.0242      0    147.52   160.92   163.55
       4      26    0.0  31535999.9     91.560            58.0566      0    145.15   161.10   163.48
       5      12    0.0  31535999.9     66.973            52.9424      0    112.06   160.58   162.92
       6      13    0.0  31535999.9     53.435            47.4141      0     67.27   159.45   163.22
       7      18    0.0  31535999.8     45.935            42.5326      0     49.02   157.81   162.49
       8      15    0.0  31535999.8     47.016            39.0255      0     34.52   151.15   161.56
       9      14    0.0  31535999.8     40.286            35.0799      0     29.82   134.68   160.79
      10      15    0.0  31535999.8     36.854            32.2157      0     30.10   111.52   160.05
      11      15    0.0  31535999.8     28.301            30.7635      0     28.85    99.25   157.62
      12      14    0.0  31535999.8     22.034            29.7631      0     27.70    81.99   143.55
      13      10    0.0  31535999.8     20.261            28.9377      0     25.48    65.89   129.21
      14      12    0.0  31535999.8     18.338            28.2656      0     22.62    54.65   118.36
      15       9    0.0  31535999.8     16.200            27.6468      0     19.41    46.76   109.98
      16      12    0.0  31535999.7     15.867            27.1310      0     18.10    42.03   105.69
      17      12    0.0  31535999.7     13.765            26.7791      0     16.11    38.70    96.22
      18       9    0.0  31535999.7     13.225            26.4297      0     13.77    35.22    82.85
      19       9    0.0  31535999.7     13.252            26.0548      0     11.93    33.08    72.63
      20       9    0.0  31535999.7     12.658            25.6977      0     10.33    31.85    62.73
      21       9    0.0  31535999.7     12.362            25.3617      0      9.36    30.98    55.37
      22       9    0.0  31535999.7     11.882            25.0812      0      8.52    29.96    51.02
      23       9    0.0  31535999.7     10.693            24.8412      0      7.67    29.67    49.14
      24       9    0.0  31535999.7     10.391            24.6320      0      7.30    28.98    47.53
      25       9    0.0  31535999.6     10.662            24.4452      0      6.27    28.61    46.75
      26       9    0.0  31535999.6     10.369            24.2419      0      6.25    27.01    42.07
      27       9    0.0  31535999.6     10.072            24.0087      0      5.13    27.19    40.91
      28       9    0.0  31535999.6     10.912            23.8248      0      6.60    24.06    36.19
      29       8    0.0  31535999.6      9.822            23.7043      0      6.48    26.70    37.61
      30       8    0.0  31535999.6      7.310            23.6136      0      6.48    26.76    37.21
      31       8    0.0  31535999.6      6.034            23.5281      0      6.24    25.53    35.56
      32       8    0.0  31535999.6      5.483            23.4683      0      5.83    21.89    32.91
      33       8    0.0  31535999.6      4.908            23.4001      0      5.39    19.97    31.90
      34       8    0.0  31535999.6      5.355            23.3467      0      4.93    18.87    30.79
      35       8    0.0  31535999.5      5.610            23.2869      0      4.54    17.83    28.86
      36       9    0.0  31535999.5      5.936            23.2217      0      4.32    15.40    27.43
      37       9    0.0  31535999.5      6.261            23.1531      0      3.92    14.09    25.95
      38       9    0.0  31535999.5      6.505            23.0798      0      3.83    11.85    26.36
      39       9    0.0  31535999.5      7.108            22.9940      0      3.38    10.81    26.50
      40       9    0.0  31535999.5      6.507            22.9152      0      3.33     9.74    26.67
      41       8    0.0  31535999.5      5.489            22.8588      0      2.94    10.13    26.70
      42       9    0.0  31535999.5      4.744            22.8199      0      3.14     9.77    26.57
      43       7    0.0  31535999.5      4.476            22.7892      0      2.84    10.60    25.88
      44       8    0.0  31535999.5      4.495            22.7605      0      3.04    10.80    23.31
      45       8    0.0  31535999.5      4.511            22.7230      0      2.70    10.65    21.12
      46       9    0.0  31535999.4      4.799            22.6828      0      2.81    10.28    18.51
      47       8    0.0  31535999.4      4.763            22.6465      0      2.56    10.43    18.17
      48       8    0.0  31535999.4      4.217            22.6106      0      2.45    10.12    17.69
      49       8    0.0  31535999.4      3.904            22.5796      0      2.44    10.51    16.51
      50       7    0.0  31535999.4      4.054            22.5572      0      2.31    10.34    15.68
      51       8    0.0  31535999.4      3.467            22.5370      0      2.44     9.81    14.25
      52       7    0.0  31535999.4      2.932            22.5177      0      2.35     9.29    13.97
      53       8    0.0  31535999.4      3.208            22.5009      0      2.57     8.82    13.24
      54       7    0.0  31535999.4      2.969            22.4834      0      2.53     8.25    13.47
      55       7    0.0  31535999.4      3.141            22.4618      0      2.49     7.96    12.97
      56       7    0.0  31535999.4      3.297            22.4393      0      2.30     7.70    12.44
      57       8    0.0  31535999.3      3.830            22.4148      0      2.16     7.04    12.08
      58       8    0.0  31535999.3      4.597            22.3816      0      1.83     6.76    11.60
      59       8    0.0  31535999.3      5.281            22.3427      0      1.92     5.79    11.53
      60       8    0.0  31535999.3      5.085            22.3045      0      1.59     6.41    11.68
      61       9    0.0  31535999.3      4.554            22.2731      0      1.91     6.24    11.66
      62       7    0.0  31535999.3      3.958            22.2467      0      1.80     6.60    11.72
      63       8    0.0  31535999.3      3.573            22.2244      0      1.88     6.46    11.73
      64       7    0.0  31535999.3      3.290            22.2033      0      1.73     6.38    11.63
      65       8    0.0  31535999.3      2.806            22.1850      0      1.81     6.27    11.12
      66       7    0.0  31535999.3      2.633            22.1710      0      1.71     6.26    11.95
      67       7    0.0  31535999.3      2.806            22.1573      0      1.77     6.21    11.70
      68       7    0.0  31535999.2      2.888            22.1434      0      1.65     6.25    11.94
      69       7    0.0  31535999.2      2.939            22.1291      0      1.68     6.23    11.96
      70       7    0.0  31535999.2      3.071            22.1104      0      1.47     6.21    11.84
      71       8    0.0  31535999.2      3.564            22.0858      0      1.41     6.13    11.12
      72       8    0.0  31535999.2      4.140            22.0553      0      1.16     5.97    10.62
      73       9    0.0  31535999.2      4.563            22.0202      0      1.21     5.47     9.44
      74       8    0.0  31535999.2      4.795            21.9838      0      0.96     5.80     9.61
      75       9    0.0  31535999.2      5.201            21.9523      0      1.29     5.71     9.22
      76       8    0.0  31535999.2      4.649            21.9183      0      1.20     6.17     9.71
      77       8    0.0  31535999.2      4.047            21.8926      0      1.26     6.17    10.02
      78       7    0.0  31535999.2      3.437            21.8730      0      1.14     6.17    11.08
      79       8    0.0  31535999.1      3.543            21.8547      0      1.16     6.18    10.96
      80       8    0.0  31535999.1      3.657            21.8332      0      0.99     6.13    10.86
      81       9    0.0  31535999.1      3.733            21.8034      0      1.02     6.05    10.79
      82       8    0.0  31535999.1      3.579            21.7762      0      0.89     5.96    10.79
      83       9    0.0  31535999.1      3.581            21.7525      0      1.07     5.97    10.64
      84       8    0.0  31535999.1      3.581            21.7315      0      0.98     5.90    10.97
      85       9    0.0  31535999.1      4.501            21.7144      0      1.36     6.24    11.10
      86       7    0.0  31535999.1      3.291            21.6929      0      1.34     6.20    11.07
      87       8    0.0  31535999.1      3.220            21.6725      0      1.14     6.14    11.16
      88       9    0.0  31535999.1      3.873            21.6427      0      0.83     6.07    11.10
      89       9    0.0  31535999.0      5.023            21.6140      0      0.93     5.93    11.34
      90       9    0.0  31535999.0      4.656            21.5740      0      0.68     5.87    11.12
      91      10    0.0  31535999.0      5.210            21.5291      0      1.01     5.67    10.63
      92       9    0.0  31535999.0      5.401            21.4867      0      0.88     6.07    10.98
      93       9    0.0  31535999.0      5.401            21.4584      0      1.13     6.31    11.13
      94       8    0.0  31535999.0      4.000            21.4198      0      1.10     6.26    10.70
      95       9    0.0  31535999.0      3.695            21.3852      0      1.08     6.10     9.63
      96       9    0.0  31535999.0      3.942            21.3593      0      1.00     5.79     8.47
      97       9    0.0  31535999.0      3.664            21.3342      0      1.08     5.48     8.36
      98       8    0.0  31535999.0      2.958            21.3161      0      1.04     5.35     8.18
      99       9    0.0  31535998.9      3.162            21.3032      0      1.34     5.64     7.67
     100       7    0.0  31535998.9      3.409            21.2915      0      1.45     5.57     8.09
     101       8    0.0  31535998.9      3.063            21.2783      0      1.51     5.46     8.04
     102       8    0.0  31535998.9      2.815            21.2623      0      1.41     5.50     7.17
     103       8    0.0  31535998.9      2.913            21.2476      0      1.46     5.02     6.47
     104       8    0.0  31535998.9      2.381            21.2327      0      1.43     4.55     6.44
     105       8    0.0  31535998.9      2.243            21.2166      0      1.45     4.01     6.60
     106       8    0.0  31535998.9      2.188            21.2044      0      1.45     3.92     6.65
     107       7    0.0  31535998.9      2.431            21.1947      0      1.44     3.25     6.62
     108       8    0.0  31535998.8      2.744            21.1875      0      1.51     3.90     6.50
     109       7    0.0  31535998.8      2.439            21.1804      0      1.81     3.80     6.07
     110       8    0.0  31535998.8      2.573            21.1734      0      1.91     3.74     6.10
     111       6    0.0  31535998.8      2.061            21.1659      0      1.92     3.44     5.91
     112       8    0.0  31535998.8      2.191            21.1558      0      1.89     2.91     5.80
     113       8    0.0  31535998.8      2.581            21.1459      0      1.59     2.72     5.63
     114       9    0.0  31535998.8      2.926            21.1328      0      1.58     2.50     5.60
     115       9    0.0  31535998.8      2.729            21.1157      0      1.27     2.72     5.53
     116       9    0.0  31535998.8      2.920            21.1006      0      1.50     2.74     5.56
     117       8    0.0  31535998.8      2.863            21.0852      0      1.29     2.83     5.61
     118       9    0.0  31535998.7      3.170            21.0706      0      1.60     2.89     5.66
     119       7    0.0  31535998.7      3.554            21.0533      0      1.42     2.89     5.67
     120       9    0.0  31535998.7      3.376            21.0383      0      1.42     2.89     5.50
     121       8    0.0  31535998.7      3.360            21.0216      0      1.31     2.87     5.17
     122       8    0.0  31535998.7      3.550            21.0035      0      1.11     3.05     4.70
     123       9    0.0  31535998.7      4.392            20.9758      0      0.94     3.01     4.42
     124       9    0.0  31535998.7      5.357            20.9396      0      0.79     3.26     4.18
     125      10    0.0  31535998.7      5.014            20.9015      0      1.05     2.95     4.37
     126       8    0.0  31535998.6      6.234            20.8906      0      0.94     4.08     4.42
     127      10    0.0  31535998.6      6.367            20.8737      0      1.36     4.35     4.75
     128       9    0.0  31535998.6      2.443            20.8516      0      1.55     4.32     5.11
     129       7    0.0  31535998.6      1.653            20.8458      0      1.33     4.40     5.12
     130       8    0.0  31535998.6      1.667            20.8399      0      1.22     4.58     5.00
     131       8    0.0  31535998.6      1.680            20.8359      0      1.25     4.59     5.12
     132       7    0.0  31535998.6      1.565            20.8324      0      1.16     4.48     5.00
     133       8    0.0  31535998.6      1.463            20.8275      0      1.07     4.04     4.97
     134       8    0.0  31535998.6      1.698            20.8225      0      0.95     3.72     4.93
     135       8    0.0  31535998.6      1.786            20.8168      0      0.79     3.39     4.99
     136       9    0.0  31535998.6      2.154            20.8089      0      0.69     3.20     4.98
     137       9    0.0  31535998.5      2.478            20.7985      0      0.57     3.17     5.02
     138       9    0.0  31535998.5      2.600            20.7878      0      0.61     3.18     5.01
     139       9    0.0  31535998.5      2.432            20.7780      0      0.44     3.20     4.96
     140      10    0.0  31535998.5      4.077            20.7831      0      1.14     3.22     4.98
     141       9    0.0  31535998.5      2.255            20.7678      0      1.19     3.20     4.98
     142       5    0.0  31535998.5      1.695            20.7647      0      1.16     3.26     4.90
     143       8    0.0  31535998.5      1.372            20.7610      0      0.78     3.28     4.78
     144       9    0.0  31535998.5      1.355            20.7562      0      0.76     3.28     4.65
     145       7    0.0  31535998.5      1.382            20.7531      0      0.69     3.14     4.37
     146       8    0.0  31535998.4      1.686            20.7466      0      0.59     2.76     4.29
     147       8    0.0  31535998.4      1.930            20.7401      0      0.59     2.33     4.16
     148       8    0.0  31535998.4      2.124            20.7335      0      0.58     1.74     4.25
     149       8    0.0  31535998.4      1.966            20.7260      0      0.58     1.60     4.25
     150       8    0.0  31535998.4      1.942            20.7194      0      0.64     1.32     4.24
     151       8    0.0  31535998.4      1.639            20.7145      0      0.67     1.37     4.34
     152       7    0.0  31535998.4      1.438            20.7103      0      0.70     1.28     4.43
     153       8    0.0  31535998.4      1.404            20.7051      0      0.71     1.19     4.45
     154       8    0.0  31535998.4      1.398            20.7004      0      0.71     1.08     4.06
     155       8    0.0  31535998.3      1.394            20.6957      0      0.71     0.96     3.68
     156       8    0.0  31535998.3      1.351            20.6917      0      0.71     0.96     3.52
     157       7    0.0  31535998.3      1.102            20.6889      0      0.71     0.97     3.59
     158       6    0.0  31535998.3      1.007            20.6869      0      0.71     0.97     3.54
     159       6    0.0  31535998.3      1.002            20.6852      0      0.70     0.97     3.50
     160       6    0.0  31535998.3      1.129            20.6833      0      0.67     0.96     3.41
     161       7    0.0  31535998.3      1.212            20.6807      0      0.64     0.96     3.37
     162       7    0.0  31535998.3      1.360            20.6770      0      0.62     0.94     3.29
     163       7    0.0  31535998.3      1.476            20.6724      0      0.58     0.96     3.26
     164       7    0.0  31535998.2      1.670            20.6665      0      0.57     0.95     3.08
     165       7    0.0  31535998.2      1.683            20.6604      0      0.53     1.01     2.72
     166       8    0.0  31535998.2      1.541            20.6547      0      0.52     1.04     2.57
     167       7    0.0  31535998.2      1.047            20.6512      0      0.53     1.10     2.34
     168       7    0.0  31535998.2      0.816            20.6497      0      0.52     1.31     2.68
     169       6    0.0  31535998.2      0.567            20.6490      0      0.60     1.34     2.76
     170       6    0.0  31535998.2      0.489            20.6486      0      0.90     1.34     2.74
     171       6    0.0  31535998.2      0.544            20.6481      0      0.99     1.33     2.74
     172       5    0.0  31535998.2      0.624            20.6474      0      0.89     1.36     2.75
     173       6    0.0  31535998.2      0.867            20.6458      0      0.83     1.36     2.75
     174       7    0.0  31535998.1      1.025            20.6438      0      0.65     1.43     2.76
     175       7    0.0  31535998.1      1.190            20.6406      0      0.69     1.43     2.75
     176       7    0.0  31535998.1      1.053            20.6379      0      0.64     1.47     2.78
     177       7    0.0  31535998.1      0.863            20.6349      0      0.69     1.49     2.77
     178       6    0.0  31535998.1      0.676            20.6339      0      0.70     1.52     2.65
     179       6    0.0  31535998.1      0.642            20.6331      0      0.72     1.55     2.69
     180       5    0.0  31535998.1      0.591            20.6325      0      0.71     1.60     2.54
     181       6    0.0  31535998.1      0.654            20.6317      0      0.73     1.54     2.62
     182       6    0.0  31535998.1      0.690            20.6308      0      0.66     1.54     2.52
     183       7    0.0  31535998.0      0.758            20.6294      0      0.67     1.49     2.49
     184       7    0.0  31535998.0      0.757            20.6279      0      0.62     1.46     2.41
     185       7    0.0  31535998.0      0.790            20.6263      0      0.68     1.49     2.33
     186       7    0.0  31535998.0      0.677            20.6249      0      0.63     1.46     2.19
     187       7    0.0  31535998.0      0.725            20.6238      0      0.71     1.57     2.09
     188       6    0.0  31535998.0      0.585            20.6230      0      0.69     1.60     1.96
     189       7    0.0  31535998.0      0.555            20.6223      0      0.65     1.60     1.84
     190       7    0.0  31535998.0      0.513            20.6217      0      0.54     1.61     1.79
     191       7    0.0  31535997.9      0.528            20.6210      0      0.52     1.60     1.75
     192       7    0.0  31535997.9      0.552            20.6201      0      0.45     1.63     1.74
     193       7    0.0  31535997.9      0.553            20.6190      0      0.54     1.64     1.74
     194       6    0.0  31535997.9      0.551            20.6182      0      0.51     1.57     1.75
     195       7    0.0  31535997.9      0.405            20.6175      0      0.67     1.43     1.78
     196       6    0.0  31535997.9      0.375            20.6171

 <> Geometry optimized using EF

    Heat of formation              =            20.617129 kcal/mol
    Electronic energy              =        -20026.748062 eV
    Core-core repulsion            =         17512.236922 eV
    Ionization potential           =            14.487654 eV
    Electron affinity              =             2.475673 eV
    Computation time               =             2.097 seconds

 <> Dipole moment and components

    Dipole          Total       X         Y         Z
    Point-Chg.      1.786    -0.675    -0.179    -1.644
    Hybrid          0.470    -0.049    -0.010    -0.467
    Sum             2.240    -0.724    -0.189    -2.111

 <><><><><><><><><><><><><><><><><><><><><><><><><><><><><><><><><><><><><><><><><><><><><><><><><>

 <> Time used :        2.114 s
