# Supplementary material for: Ion-combination specific effects driving the enzymatic activity of halophilic alcohol dehydrogenase 2 from Haloferax volcanii in aqueous ionic liquid solvent mixtures
Source: RSC Sustain. 2024 Jul 8;2(9):2559–80. doi: 10.1039/d3su00412k (PMC11353702; doi:10.1039/d3su00412k)
Supplement: SU-002-D3SU00412K-s004 [file SU-002-D3SU00412K-s004.zip › IonDescriptors/cations_MEP_processed/bmi_e.arc]

                    ***  Summary of  AM1 Calculation  ***
                    ***   EMPIRE'20 (Revision A1)   ***

 <><><><><><><><><><><><><><><><><><><><><><><><><><><><><><><><><><><><><><>

    generated by VMD
    Molecular Formula = C8H15N2
    Charge            = 1
    Multiplicity      = 1

 <> Geometry optimization
 <> Optimization completed

    Heat of formation              =           177.760645 kcal/mol
    Electronic energy              =         -8559.641646 eV
    Core-core repulsion            =          6922.087066 eV
    No. of filled levels           =            28
    Ionization potential           =            14.402521 eV 
    Electron affinity              =             4.525280 eV
    SCF calculations               =           158
    Computation time               =             0.581 seconds

 <> Final geometry obtained

    25
    generated by VMD
    N              -3.862478      -31.489352        2.785419       -0.082837
    C              -2.734908      -32.296542        3.004043       -0.091413
    C              -2.858096      -32.849143        4.285792       -0.096685
    N              -4.064004      -32.376891        4.829342       -0.085546
    C              -4.663698      -31.555173        3.901855        0.013010
    C              -4.572739      -32.693500        6.136230       -0.103701
    C              -4.154265      -30.747712        1.572724       -0.045838
    C              -4.854232      -31.567779        0.490077       -0.180609
    C              -5.072616      -30.697530       -0.732254       -0.158617
    C              -5.751451      -31.475980       -1.830259       -0.216076
    H              -1.943165      -32.415537        2.257078        0.232930
    H              -2.192062      -33.525020        4.832025        0.233208
    H              -5.623261      -31.028158        4.036228        0.255600
    H              -5.580982      -32.220824        6.278870        0.131003
    H              -3.861497      -32.304676        6.916409        0.137132
    H              -4.663730      -33.809987        6.236871        0.137901
    H              -3.170264      -30.360718        1.176249        0.138684
    H              -4.798569      -29.865161        1.853856        0.129250
    H              -5.841206      -31.946663        0.863860        0.100732
    H              -4.232120      -32.458651        0.211537        0.105420
    H              -4.086141      -30.308969       -1.100448        0.091529
    H              -5.700153      -29.809007       -0.456310        0.089890
    H              -5.899188      -30.822881       -2.724613        0.099102
    H              -6.750742      -31.845849       -1.495757        0.082485
    H              -5.133210      -32.354887       -2.134557        0.083444
