# Supplementary material for: Ion-combination specific effects driving the enzymatic activity of halophilic alcohol dehydrogenase 2 from Haloferax volcanii in aqueous ionic liquid solvent mixtures
Source: RSC Sustain. 2024 Jul 8;2(9):2559–80. doi: 10.1039/d3su00412k (PMC11353702; doi:10.1039/d3su00412k)
Supplement: SU-002-D3SU00412K-s004 [file SU-002-D3SU00412K-s004.zip › IonDescriptors/cations_MEP_processed/dim_e.sdf]

generated by VMD
XXEMPIRE2011252214053D 1   1.00000     0.00000     0

 16 16  0  0  0  0              1 V2000
   -3.2704   -8.9527   12.0266 N   0  0  0  0  0  0  0  0  0  0  0  0
   -2.4270   -7.9644   12.5599 C   0  0  0  0  0  0  0  0  0  0  0  0
   -1.4482   -7.6873   11.5966 C   0  0  0  0  0  0  0  0  0  0  0  0
   -1.7088   -8.5089   10.4876 N   0  0  0  0  0  0  0  0  0  0  0  0
   -2.8199   -9.2720   10.7660 C   0  0  0  0  0  0  0  0  0  0  0  0
   -0.9329   -8.5515    9.2775 C   0  0  0  0  0  0  0  0  0  0  0  0
   -4.4177   -9.5187   12.6835 C   0  0  0  0  0  0  0  0  0  0  0  0
   -2.5761   -7.5400   13.5584 H   0  0  0  0  0  0  0  0  0  0  0  0
   -0.6100   -6.9829   11.6230 H   0  0  0  0  0  0  0  0  0  0  0  0
   -3.2741  -10.0168   10.0905 H   0  0  0  0  0  0  0  0  0  0  0  0
   -0.7800   -7.5029    8.9009 H   0  0  0  0  0  0  0  0  0  0  0  0
   -1.4719   -9.1549    8.4989 H   0  0  0  0  0  0  0  0  0  0  0  0
    0.0666   -9.0213    9.4923 H   0  0  0  0  0  0  0  0  0  0  0  0
   -4.1310   -9.8263   13.7265 H   0  0  0  0  0  0  0  0  0  0  0  0
   -4.7794  -10.4163   12.1138 H   0  0  0  0  0  0  0  0  0  0  0  0
   -5.2365   -8.7487   12.7320 H   0  0  0  0  0  0  0  0  0  0  0  0
  1  2  4  0  0  0  0
  2  3  4  0  0  0  0
  3  4  4  0  0  0  0
  1  5  4  0  0  0  0
  4  5  4  0  0  0  0
  4  6  1  0  0  0  0
  1  7  1  0  0  0  0
  2  8  1  0  0  0  0
  3  9  1  0  0  0  0
  5 10  1  0  0  0  0
  6 11  1  0  0  0  0
  6 12  1  0  0  0  0
  6 13  1  0  0  0  0
  7 14  1  0  0  0  0
  7 15  1  0  0  0  0
  7 16  1  0  0  0  0
M  END

> <CALCULATION> [EMPIRE'20]
33
Geometry optimized using EF

> <HAMILTONIAN> [EMPIRE'20]
AM1

> <MOPACBASICS> [EMPIRE'20]
   199.356540   -14.572011    -4.669461    -0.419756    -0.689526    -0.625294

> <ENERGY> [EMPIRE'20]
        -5023.694724         3853.690266        -1170.004458

> <COULSON CHARGES> [EMPIRE'20]
 -0.0837253933 -0.0922918113 -0.0924621230 -0.0837352635  0.0139357831
 -0.1042436902 -0.1042503717  0.2349596686  0.2349923496  0.2573671547
  0.1399705362  0.1321617049  0.1376047522  0.1400984542  0.1321098331
  0.1375084164

> <TOTAL COULSON CHARGE> [EMPIRE'20]
  1.0000000000

> <DENSITY MATRIX ELEMENTS> [EMPIRE'20]
  1.4588922495 -0.0376826468  1.2279502846 -0.0141250457 -0.1493422368
  1.2813431376  0.0389701754  0.0884124128 -0.1224899376  1.1155397216
  1.2548474891  0.0147632385  0.9020448704  0.0722856286 -0.1252597524
  0.9270001790  0.1092281237 -0.0094966006 -0.0297678424  1.0083992728
  1.2548923390  0.0854949911  1.0184652577  0.0920529171 -0.0128044619
  0.9830264728  0.0398324262  0.0192211359 -0.0993915382  0.8360780535
  1.4589297728  0.0367702616  1.1978785640  0.0123203359 -0.1786833240
  1.2656566142 -0.0403620771  0.0814525069 -0.1044092581  1.1612703125
  1.2700579794 -0.0618417920  0.8799265696 -0.1012506352 -0.0321415543
  0.9590868304 -0.0918669060  0.0872334035  0.0195180595  0.8769928375
  1.2406015058  0.0671591163  0.9692944994 -0.0018083168  0.0067961960
  1.0770201296 -0.0983299230  0.1629600262 -0.0084273540  0.8173275553
  1.2405979692 -0.0951015088  0.8453264091 -0.0438359221 -0.1132230985
  1.0162248298  0.0567277232  0.1325753265  0.0655268615  1.0021011637

> <CHARGE ON HYDROGENS> [EMPIRE'20]
  0.2349596686  0.2349923496  0.2573671547  0.1399705362  0.1321617049
  0.1376047522  0.1400984542  0.1321098331  0.1375084164

> <ORBITAL VECTORS> [EMPIRE'20]
RHF calculation
  19   37   19   18   Nhomo, Nao, Nocc, Nunocc
Nr. of atomic orbitals of each atom
   4   4   4   4   4   4   4   1   1   1   1   1   1   1   1   1
Orbital information from occ. to unocc.
  -47.329
 0.476  0.085  0.037 -0.062  0.323 -0.015 -0.081 -0.125
 0.323 -0.098 -0.105 -0.043  0.476 -0.067 -0.007  0.089
 0.399  0.069  0.113  0.103  0.142 -0.045  0.001  0.068
 0.142  0.065  0.031 -0.039  0.068  0.068  0.086  0.042
 0.043  0.041  0.042  0.044  0.041
  -41.472
-0.527  0.055  0.019 -0.045 -0.160  0.107  0.086 -0.004
 0.161  0.025 -0.049 -0.126  0.527  0.049  0.008 -0.055
-0.000  0.166  0.047 -0.164  0.313 -0.067  0.005  0.107
-0.313 -0.101 -0.051  0.056 -0.053  0.053 -0.000  0.096
 0.095  0.095 -0.096 -0.095 -0.095
  -36.329
 0.151 -0.199 -0.174 -0.021 -0.427 -0.113 -0.037  0.102
-0.427  0.106  0.025 -0.113  0.152  0.024 -0.113 -0.239
 0.187 -0.028 -0.046 -0.042  0.339 -0.054 -0.018  0.045
 0.339  0.048  0.009 -0.053 -0.122 -0.122  0.100  0.105
 0.129  0.110  0.105  0.129  0.110
  -33.995
-0.012 -0.138  0.051  0.298  0.246  0.015  0.032  0.035
 0.246  0.026  0.035  0.025 -0.013  0.270  0.165 -0.102
-0.502 -0.028 -0.045 -0.041  0.347  0.018  0.034  0.035
 0.346  0.025  0.036  0.029  0.116  0.116 -0.160  0.142
 0.104  0.134  0.142  0.104  0.134
  -31.335
 0.235  0.202  0.148 -0.030  0.224 -0.115 -0.089  0.011
-0.225 -0.032  0.047  0.134 -0.235  0.067 -0.074 -0.231
 0.000 -0.075 -0.022  0.075  0.440  0.022 -0.018 -0.063
-0.440  0.056  0.039 -0.012  0.080 -0.080  0.000  0.173
 0.193  0.177 -0.173 -0.193 -0.177
  -27.641
-0.166  0.069  0.224  0.305  0.334 -0.139 -0.037  0.143
-0.335 -0.143 -0.044  0.135  0.168 -0.232 -0.270 -0.144
-0.001  0.272  0.078 -0.268 -0.118 -0.112 -0.074  0.033
 0.117 -0.049  0.029  0.126  0.211 -0.211 -0.001 -0.104
-0.012 -0.085  0.104  0.012  0.084
  -27.226
 0.293  0.029  0.119  0.173 -0.185 -0.240 -0.212 -0.025
-0.184  0.029 -0.135 -0.290  0.293  0.135  0.150  0.071
-0.369  0.090  0.148  0.135 -0.164 -0.036  0.051  0.147
-0.165  0.126  0.097 -0.013 -0.120 -0.119 -0.282 -0.076
-0.140 -0.085 -0.076 -0.140 -0.086
  -23.316
-0.114  0.267  0.136 -0.155 -0.084  0.009 -0.121 -0.235
-0.084 -0.192 -0.179 -0.037 -0.114 -0.179  0.008  0.286
-0.078  0.135  0.221  0.200  0.165  0.172 -0.008 -0.259
 0.165 -0.249 -0.118  0.145 -0.188 -0.188 -0.220  0.137
 0.133  0.141  0.137  0.133  0.141
  -21.772
 0.001 -0.293  0.351 -0.184 -0.004 -0.157  0.189 -0.108
 0.004 -0.155  0.194 -0.104 -0.002 -0.296  0.346 -0.189
 0.000 -0.228  0.286 -0.162  0.001 -0.148  0.182 -0.112
-0.001 -0.142  0.191 -0.104 -0.005  0.005 -0.000  0.120
 0.034 -0.145 -0.119 -0.037  0.146
  -21.087
 0.096 -0.234 -0.017  0.352 -0.176  0.007 -0.062 -0.104
 0.176  0.091  0.077  0.023 -0.096 -0.323 -0.163  0.219
-0.000  0.250  0.062 -0.236  0.053  0.089 -0.118 -0.323
-0.053  0.287  0.208 -0.028 -0.172  0.172 -0.000  0.040
 0.198  0.074 -0.039 -0.198 -0.075
  -20.545
-0.081  0.151  0.227  0.215  0.002 -0.250 -0.207  0.006
 0.002  0.054 -0.115 -0.298 -0.082  0.134  0.241  0.210
 0.190 -0.181 -0.297 -0.270 -0.002  0.168  0.131 -0.041
-0.002 -0.059  0.048  0.204 -0.019 -0.018  0.410  0.111
-0.069  0.061  0.112 -0.068  0.059
  -20.183
-0.064 -0.284 -0.238 -0.015  0.138  0.063  0.220  0.301
-0.138 -0.233 -0.264 -0.139  0.064 -0.048  0.149  0.337
 0.000 -0.039 -0.009  0.036  0.045  0.204  0.077 -0.152
-0.045  0.169  0.019 -0.204  0.310 -0.310  0.000  0.123
-0.001  0.104 -0.123  0.000 -0.104
  -19.739
-0.004 -0.235  0.291 -0.149  0.002 -0.069  0.078 -0.053
 0.001  0.062 -0.090  0.043 -0.003  0.243 -0.280  0.160
 0.006 -0.008 -0.013 -0.012  0.000  0.257 -0.308  0.178
 0.000 -0.251  0.318 -0.170 -0.006 -0.006  0.016 -0.222
-0.059  0.279 -0.220 -0.062  0.280
  -19.169
-0.007  0.104  0.025 -0.130 -0.017 -0.228  0.060  0.446
-0.017  0.409  0.237 -0.177 -0.007 -0.120 -0.051  0.106
 0.080  0.120  0.197  0.178  0.000  0.152  0.073 -0.069
 0.000 -0.094  0.021  0.154  0.327  0.327 -0.170  0.092
-0.054  0.072  0.093 -0.054  0.071
  -17.849
 0.003  0.074  0.095  0.047  0.027 -0.187 -0.094  0.103
 0.027  0.123 -0.010 -0.198  0.003  0.027  0.072  0.104
-0.059 -0.032 -0.052 -0.048 -0.013 -0.243 -0.330 -0.228
-0.013 -0.137 -0.294 -0.338  0.076  0.076  0.055 -0.219
 0.370 -0.105 -0.222  0.369 -0.101
  -17.706
 0.018  0.009  0.089  0.137  0.012 -0.060 -0.087 -0.089
-0.012  0.054  0.099  0.080 -0.018 -0.112 -0.110 -0.044
-0.000  0.148  0.045 -0.150 -0.002  0.307  0.321  0.153
 0.002 -0.052 -0.268 -0.382 -0.087  0.087 -0.000  0.238
-0.356  0.137 -0.242  0.356 -0.133
  -17.516
 0.000  0.102 -0.127  0.073  0.003  0.137 -0.168  0.094
-0.002  0.137 -0.169  0.092 -0.000  0.101 -0.128  0.071
-0.000  0.142 -0.166  0.088 -0.001 -0.250  0.326 -0.174
 0.001 -0.259  0.311 -0.188  0.002 -0.001  0.000  0.274
 0.056 -0.328 -0.271 -0.059  0.329
  -15.530
-0.002 -0.305  0.372 -0.205 -0.001 -0.127  0.154 -0.087
-0.001  0.126 -0.155  0.085 -0.002  0.305 -0.373  0.205
-0.000  0.002  0.002  0.003 -0.000 -0.159  0.197 -0.106
-0.000  0.161 -0.193  0.110 -0.001 -0.001 -0.002  0.200
 0.046 -0.247  0.197  0.050 -0.248
  -14.572
-0.001 -0.089  0.109 -0.059 -0.000  0.338 -0.411  0.225
 0.000  0.339 -0.411  0.226  0.000 -0.089  0.108 -0.060
 0.000 -0.305  0.371 -0.203  0.000  0.028 -0.030  0.018
-0.000  0.026 -0.033  0.015 -0.000  0.000 -0.000 -0.040
-0.010  0.051  0.040  0.011 -0.051
   -4.669
-0.003 -0.254  0.312 -0.172  0.001  0.111 -0.138  0.073
-0.001  0.113 -0.135  0.076  0.003 -0.255  0.312 -0.173
-0.000  0.415 -0.507  0.280 -0.001 -0.006  0.007 -0.009
 0.001 -0.003  0.011 -0.005 -0.001  0.001  0.000 -0.081
-0.020  0.101  0.080  0.022 -0.102
   -3.872
-0.067 -0.141  0.170 -0.079  0.016  0.351 -0.493  0.243
 0.017 -0.383  0.440 -0.291 -0.067  0.147 -0.159  0.089
 0.066  0.019  0.030  0.028  0.027 -0.024 -0.015  0.062
 0.027  0.040  0.039 -0.040 -0.003 -0.003 -0.042  0.038
 0.005 -0.068  0.037  0.006 -0.069
   -3.832
 0.363  0.002  0.018 -0.087 -0.094  0.234  0.083  0.101
-0.094 -0.058  0.206  0.162  0.363 -0.035 -0.073  0.038
-0.367 -0.100 -0.164 -0.149 -0.151  0.195 -0.009 -0.291
-0.151 -0.281 -0.131  0.163  0.019  0.019  0.240  0.070
 0.035  0.043  0.070  0.035  0.042
   -3.005
-0.342 -0.018 -0.021  0.002  0.263 -0.147 -0.183 -0.116
-0.263  0.063  0.161  0.196  0.341 -0.001  0.006  0.026
-0.000 -0.326 -0.089  0.317 -0.119  0.150 -0.006 -0.231
 0.120  0.220  0.107 -0.129 -0.205  0.205  0.000  0.031
 0.054  0.034 -0.031 -0.055 -0.035
   -1.407
-0.062  0.130  0.069 -0.062 -0.074  0.040  0.030 -0.009
-0.074 -0.014  0.012  0.047 -0.063 -0.078  0.015  0.138
-0.317  0.182  0.299  0.270  0.111 -0.095  0.020  0.181
 0.111  0.165  0.095 -0.077  0.080  0.080  0.708 -0.041
-0.012 -0.038 -0.041 -0.012 -0.038
   -1.338
 0.037  0.060  0.220  0.312 -0.100  0.201  0.236  0.131
-0.100  0.064  0.199  0.265  0.037  0.239  0.271  0.135
 0.277  0.081  0.133  0.122 -0.018  0.145  0.159  0.073
-0.019  0.029  0.127  0.188 -0.120 -0.119 -0.056 -0.155
 0.265 -0.074 -0.158  0.265 -0.070
   -1.139
 0.043  0.074 -0.066 -0.236  0.300  0.259  0.093 -0.219
-0.300  0.230  0.046 -0.261 -0.043  0.206  0.149 -0.041
 0.001  0.303  0.084 -0.297 -0.088  0.184  0.124 -0.021
 0.088  0.064 -0.074 -0.199 -0.080  0.080 -0.001 -0.101
 0.222 -0.050  0.102 -0.220  0.048
   -0.532
 0.064 -0.244 -0.150  0.082  0.179 -0.125  0.011  0.209
-0.179 -0.195 -0.103  0.106 -0.064 -0.120  0.054  0.268
-0.000 -0.007 -0.005  0.010  0.186 -0.054  0.113  0.296
-0.186 -0.248 -0.206  0.006 -0.367  0.367 -0.000 -0.149
 0.088 -0.111  0.152 -0.089  0.109
   -0.453
-0.044  0.033  0.009 -0.033 -0.244 -0.258 -0.187  0.044
 0.244 -0.088  0.091  0.296  0.044  0.034  0.010 -0.032
 0.000  0.007  0.001 -0.005 -0.070  0.230  0.252  0.110
 0.070 -0.043 -0.197 -0.297  0.213 -0.214  0.000 -0.160
 0.352 -0.058  0.163 -0.352  0.055
   -0.343
-0.015 -0.069 -0.031  0.030  0.242 -0.090  0.080  0.289
 0.242  0.250  0.181 -0.053 -0.015  0.043 -0.011 -0.069
-0.005  0.079  0.129  0.117 -0.037 -0.079 -0.084 -0.120
-0.037 -0.054 -0.137 -0.079 -0.498 -0.498  0.156  0.076
-0.129  0.082  0.076 -0.130  0.082
   -0.256
-0.003  0.036 -0.069  0.026  0.024 -0.041  0.033  0.001
 0.023  0.046 -0.025  0.007 -0.003 -0.048  0.048 -0.045
-0.006  0.006  0.009  0.008 -0.019  0.280 -0.337  0.194
-0.019 -0.273  0.346 -0.187 -0.040 -0.041  0.009  0.328
 0.091 -0.379  0.324  0.096 -0.379
   -0.234
-0.001 -0.055  0.074 -0.035 -0.008  0.010 -0.019  0.015
 0.007  0.008 -0.020  0.015  0.001 -0.060  0.067 -0.041
 0.000  0.033 -0.051  0.033 -0.012  0.271 -0.345  0.195
 0.013  0.273 -0.343  0.197  0.005 -0.003 -0.000  0.328
 0.079 -0.377 -0.325 -0.086  0.378
   -0.032
-0.036 -0.113 -0.175 -0.161  0.131 -0.139 -0.121 -0.004
 0.131  0.021 -0.070 -0.169 -0.036 -0.104 -0.180 -0.161
-0.136  0.003  0.005  0.005 -0.236  0.131  0.243  0.182
-0.238  0.142  0.200  0.222 -0.078 -0.078  0.076  0.004
 0.423  0.121  0.003  0.423  0.128
    0.058
-0.032  0.010  0.004 -0.013 -0.024  0.003 -0.038 -0.073
 0.023  0.059  0.056  0.013  0.032  0.011  0.007 -0.010
 0.001  0.003  0.000 -0.002  0.345  0.178  0.008 -0.208
-0.346  0.220  0.072 -0.151  0.080 -0.079 -0.000 -0.321
-0.272 -0.334  0.324  0.270  0.336
    0.090
-0.007  0.059  0.112  0.115 -0.100  0.090  0.062 -0.025
-0.100 -0.037  0.024  0.103 -0.007  0.081  0.118  0.093
 0.083  0.020  0.033  0.030 -0.282 -0.271 -0.151  0.114
-0.279  0.152 -0.043 -0.289  0.079  0.079 -0.028  0.374
 0.080  0.325  0.373  0.078  0.320
    0.631
 0.010  0.183 -0.009 -0.287 -0.074 -0.243 -0.000  0.363
 0.074 -0.343 -0.165  0.214 -0.010  0.270  0.135 -0.155
-0.000  0.243  0.070 -0.242 -0.076  0.056 -0.080 -0.226
 0.076  0.195  0.149 -0.018 -0.227  0.227 -0.000  0.037
-0.088  0.014 -0.038  0.088 -0.013
    0.895
 0.014  0.209  0.284  0.206 -0.072  0.219  0.303  0.221
 0.072 -0.137 -0.279 -0.306 -0.015 -0.120 -0.260 -0.292
 0.001 -0.200 -0.056  0.200 -0.051  0.179  0.116 -0.054
 0.049  0.079 -0.045 -0.199 -0.162  0.164  0.001 -0.081
 0.104 -0.044  0.082 -0.104  0.042
    0.996
-0.038 -0.335 -0.131  0.260 -0.011 -0.037 -0.120 -0.162
-0.011 -0.123 -0.141 -0.073 -0.037  0.282  0.044 -0.339
 0.154  0.179  0.292  0.263 -0.133  0.135 -0.045 -0.278
-0.133 -0.255 -0.150  0.102  0.148  0.147  0.185  0.020
-0.034  0.010  0.019 -0.032  0.009

> <CALCULATION STATUS> [EMPIRE'20]
SUCCESS

$$$$
