# Supplementary material for: Ion-combination specific effects driving the enzymatic activity of halophilic alcohol dehydrogenase 2 from Haloferax volcanii in aqueous ionic liquid solvent mixtures
Source: RSC Sustain. 2024 Jul 8;2(9):2559–80. doi: 10.1039/d3su00412k (PMC11353702; doi:10.1039/d3su00412k)
Supplement: SU-002-D3SU00412K-s004 [file SU-002-D3SU00412K-s004.zip › IonDescriptors/cations_MEP_processed/nib_e.psf]

    59 generated by VMD
 7 -24.70964  -8.50461  -1.32981   0.000    0.00    0.00    0.00    0.00   0.000
 6 -24.64098  -7.28386  -2.19310   1.131  107.70   95.27  551.51   40.90   0.684
 6 -25.69886  -9.43946  -1.95461   1.056  107.44   95.41  546.66   40.87   0.670
 6 -23.36902  -9.19472  -1.29549   0.101   95.31   93.08  558.29   20.85   0.606
 6 -22.12812  -8.32129  -1.20127   0.183   92.00   79.01  527.91   -9.53   0.657
 6 -21.97551  -7.54611   0.08827   0.138   74.07   64.43  523.35  -26.34   0.677
 6 -20.53577  -7.13127   0.32739   0.369   66.43   50.72  496.45  -43.67   0.696
 6 -19.66267  -8.24885   0.85850   0.293   58.00   55.07  482.05  -53.51   0.675
 6 -19.91982  -8.54842   2.32055   0.132   46.14   44.23  498.63  -60.51   0.705
 6 -19.01951  -9.64923   2.84389   0.274   41.30   38.64  474.43  -64.37   0.661
 6 -17.62275  -9.16662   3.13782   1.619   40.57   34.27  459.76  -65.89   0.679
 6 -25.19194  -8.07690   0.03558   0.042   94.97   94.60  575.64   11.75   0.626
 6 -25.08232  -9.05498   1.19326   0.142   89.23   80.60  540.61  -11.05   0.636
 6 -25.86710 -10.33873   1.05202   0.069   73.18   70.48  524.83  -26.79   0.653
 6 -26.15080 -10.98006   2.39654   0.263   62.24   52.16  504.56  -44.44   0.669
 6 -24.91165 -11.27809   3.21302   0.155   56.02   54.06  494.04  -53.04   0.668
 6 -23.95076 -12.21539   2.51293   0.133   55.94   51.66  486.38  -54.70   0.650
 6 -22.84068 -12.69123   3.42684   0.335   44.68   40.43  477.62  -62.15   0.674
 6 -21.86706 -11.59946   3.78674   0.562   45.57   40.25  469.12  -61.42   0.640
 1 -25.67230  -6.85739  -2.31204  10.340  115.52   93.74  493.28   30.39   0.420
 1 -24.22950  -7.56455  -3.19866   9.227  114.43   94.02  494.33   32.21   0.413
 1 -23.97343  -6.51635  -1.71822   7.224  107.10   90.52  488.86   28.68   0.418
 1 -26.73378  -9.01934  -1.84672   9.216  112.51   94.02  494.68   32.81   0.412
 1 -25.64709 -10.44118  -1.45312   6.760  107.59   88.57  496.72   32.05   0.418
 1 -25.45938  -9.56035  -3.04514   9.942  115.58   93.98  493.44   32.68   0.415
 1 -23.29070  -9.78645  -2.25626   9.088  114.90   92.12  486.31   19.99   0.421
 1 -23.38969  -9.92469  -0.43561   5.440  106.63   82.94  471.31   19.28   0.424
 1 -22.06683  -7.62146  -2.07639   8.479  102.05   73.08  462.31   -1.81   0.426
 1 -21.26005  -9.03564  -1.30228   8.252   93.31   66.63  454.47   -2.45   0.430
 1 -22.33243  -8.16215   0.95530   4.532   90.19   61.47  457.06   -7.53   0.441
 1 -22.60833  -6.61903   0.04720   7.166  101.17   67.11  452.06   -3.53   0.441
 1 -20.52622  -6.27960   1.05939  10.657   68.00   48.11  424.83  -35.26   0.445
 1 -20.09913  -6.74749  -0.63300  10.886   74.05   52.42  425.36  -29.87   0.439
 1 -18.58650  -7.95135   0.73261   9.269   55.30   41.70  418.45  -50.35   0.438
 1 -19.81750  -9.18018   0.25246   8.226   76.00   46.11  422.40  -29.10   0.436
 1 -20.98967  -8.86156   2.45687   6.830   76.32   48.31  424.39  -31.28   0.444
 1 -19.76678  -7.61752   2.92796   9.886   57.20   39.85  410.68  -50.25   0.432
 1 -18.98034 -10.48870   2.09992   9.868   56.54   38.70  405.35  -54.77   0.430
 1 -19.47213 -10.06693   3.78420   8.888   48.84   36.39  409.13  -59.13   0.455
 1 -17.63808  -8.35313   3.90304  11.744   43.88   34.75  403.24  -64.04   0.428
 1 -17.13518  -8.77024   2.21450  10.353   48.81   35.22  405.97  -57.82   0.434
 1 -17.00003 -10.00685   3.53033  12.823   39.37   34.54  403.14  -68.54   0.438
 1 -26.27207  -7.77322  -0.08919   8.300  115.11   85.39  485.99   19.46   0.416
 1 -24.59238  -7.16014   0.31492   6.629  107.69   89.32  490.93   20.63   0.427
 1 -25.47263  -8.48726   2.08757   9.326   93.56   67.92  455.43   -6.20   0.424
 1 -24.00790  -9.29473   1.41686   3.423   90.11   66.32  472.80   -4.81   0.419
 1 -25.29167 -11.07130   0.42418   5.183  103.22   64.38  455.40   -4.87   0.428
 1 -26.84393 -10.13514   0.53748   9.136  102.55   63.92  447.26   -1.71   0.446
 1 -26.71430 -11.93499   2.21709  11.169   68.46   49.92  424.21  -38.07   0.440
 1 -26.82203 -10.30549   2.99273  11.020   73.75   52.97  425.23  -28.89   0.436
 1 -25.23400 -11.74004   4.18535  10.576   53.84   45.86  416.66  -50.96   0.433
 1 -24.38495 -10.31967   3.46564   6.644   75.67   49.79  426.00  -31.73   0.429
 1 -23.50272 -11.69834   1.62235   6.533   89.44   51.07  426.01  -13.92   0.434
 1 -24.51612 -13.10702   2.13147  10.725   67.13   44.50  415.64  -42.29   0.433
 1 -22.28789 -13.52455   2.91566  11.917   51.81   40.97  407.07  -57.67   0.441
 1 -23.28706 -13.11896   4.36381  10.811   49.23   40.53  407.10  -54.66   0.433
 1 -21.05237 -12.00753   4.43356  11.479   46.46   40.34  411.49  -60.25   0.430
 1 -22.37702 -10.77772   4.34530   9.899   62.12   41.14  414.51  -50.71   0.428
 1 -21.39812 -11.16219   2.87091   6.450   66.83   44.88  421.66  -46.44   0.427
  7359     1 OW1
 -25.90080 -10.02455  -4.19866   94.42  497.81   11.10  0.4021    25    -45.01    
 -25.75080 -10.12455  -4.19866   94.56  496.79   11.00  0.4111    25    -45.01    
 -25.66746  -9.87455  -4.29866   95.50  494.79   10.79  0.4302    25    -45.01    
 -25.81746  -9.72455  -4.29866   95.51  495.79   10.82  0.4173    25    -45.01    
 -25.80913  -9.74455  -4.29866   95.44  495.73   10.82  0.4182    25    -45.01    
 -25.57913 -10.17455  -4.19866   95.07  495.81   10.89  0.4203    25    -45.01    
 -25.55080  -9.92455  -4.29866   95.73  494.25   10.74  0.4374    25    -45.01    
 -25.50080  -9.66621  -4.34866   96.89  493.77   10.63  0.4426    25    -182.2    
 -25.20080 -10.12455  -4.19866   96.94  494.38   10.64  0.4350    25    -182.2    
 -25.38413  -9.92455  -4.29866   96.45  493.67   10.66  0.4455    25    -182.2    
 -25.35830  -9.66026  -4.34866   97.51  493.44   10.58  0.4484    25    -182.2    
 -25.05080 -10.02455  -4.19866   98.22  494.10   10.55  0.4382    25    -182.2    
 -25.10080  -9.67455  -4.29866   99.18  493.55   10.51  0.4486    25    -182.2    
 -24.90080  -9.82455  -4.19866  100.21  494.29   10.47  0.4373    25    -182.2    
 -26.10080  -9.39121  -4.19866   96.41  500.70   10.87  0.3777    25    -44.95    
 -25.85080  -9.49121  -4.29866   96.52  496.44   10.73  0.4078    25    -45.01    
 -25.79246  -9.32455  -4.29866   97.58  496.68   10.61  0.4039    25    -45.01    
 -25.60580  -9.52455  -4.34866   97.09  494.48   10.62  0.4312    25    -45.01    
 -25.78413  -9.32455  -4.29866   97.67  496.60   10.61  0.4046    25    -45.01    
 -25.57913  -9.52455  -4.34866   97.28  494.35   10.61  0.4331    25    -45.01    
 -25.50080  -9.41955  -4.34866   98.19  494.46   10.55  0.4319    25    -45.01    
 -25.33413  -9.52455  -4.34866   98.45  493.74   10.54  0.4443    25    -182.2    
 -25.30080  -9.19621  -4.29866  101.09  496.10   10.43  0.4190    25    -182.2    
 -25.10080  -9.44121  -4.29866  100.69  494.47   10.46  0.4388    25    -182.2    
 -25.15080  -9.32455  -4.29866  101.14  495.19   10.45  0.4309    25    -182.2    
 -24.83568  -9.50788  -4.19866  102.68  495.72   10.41  0.4268    25    -182.2    
 -24.90080  -9.22455  -4.19866  104.22  498.25   10.38  0.4099    25    -182.2    
 -25.85080  -9.02455  -4.19866   99.59  500.54   10.43  0.3755    25    -44.95    
 -25.67580  -9.20788  -4.29866   98.79  496.72   10.51  0.4040    25    -45.01    
 -25.48413  -9.14621  -4.29866  100.22  496.65   10.44  0.4089    25    -45.01    
 -25.65080  -8.92455  -4.19866  101.40  500.74   10.31  0.3779    25    -71.19    
 -25.33413  -9.17455  -4.29866  100.98  496.31   10.43  0.4162    25    -45.01    
 -25.25080  -8.92455  -4.19866  104.09  501.26   10.28  0.3871    25    -71.19    
 -25.06746  -9.02455  -4.19866  104.65  500.37   10.33  0.3957    25    -44.95    
 -24.88318  -8.22455  -4.19866  104.93  508.76    9.52  0.3561    21    -49.33    
 -24.75080  -8.32455  -4.19866  105.56  506.94    9.61  0.3588    21    -41.99    
 -24.75080  -8.12455  -4.29866  102.89  503.65    9.67  0.3666    21    -57.40    
 -24.50080  -8.42455  -4.19866  105.78  503.68    9.69  0.3706    21    -51.90    
 -24.52580  -8.15788  -4.34866  102.13  499.78    9.75  0.3870    21    -71.19    
 -24.24163  -8.43526  -4.19866  105.18  500.23    9.70  0.3894    21    -71.19    
 -24.36246  -8.12455  -4.38199  101.25  497.48    9.79  0.4059    21    -45.01    
 -24.13413  -8.42455  -4.19866  104.70  499.07    9.71  0.3976    21    -182.2    
 -24.12580  -8.12455  -4.38199  100.55  495.70    9.81  0.4268    21    -45.01    
 -23.85080  -8.32455  -4.19866  103.02  496.58    9.73  0.4195    21    -45.01    
 -23.86746  -8.17455  -4.29866  101.03  495.20    9.79  0.4350    21    -182.2    
 -23.60080  -8.12455  -4.19866  100.92  495.47    9.78  0.4342    21    -182.2    
 -25.10080  -7.92455  -4.19866  102.60  513.10    9.42  0.3623    21    -49.14    
 -24.90080  -7.97121  -4.29866  101.80  506.21    9.65  0.3604    21    -47.50    
 -25.15080  -7.80288  -4.19866  101.63  515.04    9.49  0.3679    21    -49.85    
 -24.90080  -7.75788  -4.34866   99.84  505.90    9.84  0.3626    21    -47.50    
 -24.72580  -7.92455  -4.38199  100.49  501.76    9.79  0.3742    21    -44.95    
 -24.80080  -7.72455  -4.39866   99.03  503.44    9.92  0.3690    21    -44.95    
 -24.55080  -8.02455  -4.39866  100.72  499.19    9.80  0.3901    21    -44.95    
 -24.40080  -7.67955  -4.49866   97.38  497.34   10.01  0.4088    21    -45.01    
 -24.27580  -8.09300  -4.39866  100.67  496.51    9.82  0.4161    21    -182.2    
 -24.30080  -7.72455  -4.49866   97.49  496.32    9.98  0.4199    21    -182.2    
 -24.10080  -8.07455  -4.39866  100.05  495.34    9.83  0.4315    21    -182.2    
 -24.13413  -7.67455  -4.49866   96.92  495.40   10.01  0.4334    21    -182.2    
 -23.85080  -7.91955  -4.39866   98.46  494.33    9.89  0.4489    21    -182.2    
 -23.75080  -7.75788  -4.39866   97.36  494.39    9.95  0.4508    21    -170.8    
 -23.70080  -7.89121  -4.34866   98.38  494.39    9.89  0.4498    21    -170.8    
 -23.70080  -7.72455  -4.38199   97.23  494.51    9.97  0.4498    21    -170.8    
 -23.50080  -7.99716  -4.19866   99.76  495.47    9.81  0.4363    21    -182.2    
 -23.40080  -7.72455  -4.19866   98.09  496.04    9.91  0.4326    21    -182.2    
 -25.20080  -7.51109  -4.19866   99.51  519.90   10.07  0.3831    21    -49.85    
 -24.93413  -7.49955  -4.34866   98.24  508.84   10.19  0.3626    21    -68.62    
 -25.20080  -7.49633  -4.19866   99.42  520.15   10.12  0.3838    21    -49.85    
 -24.90080  -7.29955  -4.34866   96.96  510.94   10.61  0.3641    21    -42.38    
 -24.82163  -7.53621  -4.39866   97.97  505.18   10.13  0.3665    21    -44.95    
 -24.80080  -7.37455  -4.39866   96.97  506.60   10.39  0.3658    21    -35.04    
 -24.45080  -7.52455  -4.49866   96.59  498.66   10.13  0.3989    21    -45.01    
 -24.40163  -7.39716  -4.49866   95.79  499.11   10.24  0.3975    21    -45.01    
 -24.44580  -7.52455  -4.49866   96.60  498.60   10.13  0.3994    21    -45.01    
 -24.30080  -7.37455  -4.49866   95.62  498.29   10.25  0.4050    21    -45.01    
 -24.10080  -7.47455  -4.49866   95.81  496.16   10.13  0.4268    21    -45.01    
 -24.12580  -7.40788  -4.49866   95.46  496.75   10.19  0.4207    21    -45.01    
 -23.84246  -7.52455  -4.44866   95.92  495.17   10.08  0.4413    21    -182.2    
 -23.75080  -7.35788  -4.39866   95.40  496.24   10.19  0.4300    21    -45.01    
 -23.67580  -7.52455  -4.38199   96.17  495.27   10.07  0.4415    21    -45.01    
 -23.72580  -7.30455  -4.38199   95.16  496.72   10.23  0.4251    21    -45.01    
 -23.51651  -7.51205  -4.29866   96.36  495.94   10.05  0.4344    21    -45.01    
 -23.40080  -7.37455  -4.19866   96.34  497.86   10.12  0.4155    21    -45.01    
 -25.10080  -7.10288  -4.19866   97.05  525.18   11.86  0.3972    21    -55.35    
 -24.90080  -7.09455  -4.29866   96.19  516.04   11.34  0.3705    21    -42.90    
 -25.00080  -6.96716  -4.19866   96.37  525.32   12.56  0.3967    21    -29.11    
 -24.70080  -7.12455  -4.38199   95.62  508.59   10.90  0.3660    21    -42.38    
 -24.72580  -6.92455  -4.29866   95.19  515.13   11.80  0.3696    21    -42.90    
 -24.48413  -7.02455  -4.39866   94.74  505.95   10.95  0.3710    21    -35.04    
 -24.52580  -6.92455  -4.34866   94.66  509.42   11.37  0.3671    21    -42.38    
 -24.20401  -6.99955  -4.39866   94.37  502.54   10.79  0.3826    21    -44.95    
 -24.36246  -6.89121  -4.34866   94.40  507.17   11.27  0.3699    21    -35.04    
 -24.09246  -7.02455  -4.39866   94.33  501.16   10.68  0.3895    21    -44.95    
 -24.04246  -6.92455  -4.34866   94.10  502.85   10.88  0.3821    21    -44.95    
 -23.88080  -7.09955  -4.38199   94.46  499.11   10.48  0.4034    21    -45.01    
 -23.85080  -6.92455  -4.29866   94.16  502.24   10.80  0.3852    21    -44.95    
 -23.65080  -7.12455  -4.29866   94.78  499.01   10.41  0.4052    21    -45.01    
 -23.60080  -6.95526  -4.19866   94.58  502.38   10.68  0.3851    21    -44.95    
 -23.50080  -7.09633  -4.19866   95.10  500.44   10.42  0.3959    21    -44.95    
 -24.68413  -6.72455  -4.19866   94.90  522.34   13.31  0.3861    21    -42.90    
 -24.30080  -6.63800  -4.19866   94.03  515.51   12.66  0.3714    21    -42.90    
 -23.91746  -6.72455  -4.19866   94.02  508.06   11.52  0.3694    21    -42.38    
 -26.35080 -10.12455  -3.89866   94.00  511.64   12.80  0.3658    25    -42.38    
 -26.10080 -10.37455  -3.89866   93.98  507.78   12.32  0.3672    25    -42.38    
 -26.20080 -10.13466  -3.99866   94.05  505.67   12.00  0.3692    25    -44.95    
 -26.04163 -10.52455  -3.79866   94.03  511.17   12.72  0.3664    25    -42.38    
 -25.98830 -10.32455  -3.99866   94.03  503.27   11.72  0.3756    25    -44.95    
 -25.92675 -10.12455  -4.14866   94.13  499.03   11.23  0.3942    25    -44.95    
 -25.80413 -10.62455  -3.79866   94.47  508.45   12.09  0.3664    25    -42.38    
 -25.69246 -10.32455  -4.09866   94.48  498.45   11.13  0.3985    25    -45.01    
 -25.50080 -10.62455  -3.84866   95.44  503.80   11.32  0.3728    25    -44.95    
 -25.58925 -10.34121  -4.09866   94.88  497.77   11.03  0.4031    25    -45.01    
 -25.37913 -10.62455  -3.84866   95.85  502.97   11.13  0.3744    25    -44.95    
 -25.25913 -10.32455  -4.09866   96.28  496.21   10.75  0.4144    25    -45.01    
 -25.14580 -10.52455  -3.89866   97.16  500.01   10.78  0.3849    25    -44.95    
 -24.96663 -10.32455  -3.99866   98.44  497.08   10.57  0.4037    25    -182.2    
 -25.07580 -10.15788  -4.14866   97.69  494.81   10.59  0.4286    25    -182.2    
 -24.86746 -10.32455  -3.94866   99.26  497.93   10.51  0.3962    25    -44.95    
 -24.90651 -10.12455  -4.09866   99.04  495.37   10.51  0.4214    25    -45.01    
 -24.65080 -10.30526  -3.79866  101.87  501.21   10.36  0.3760    25    -44.95    
 -24.70080 -10.15788  -3.94866  101.26  497.93   10.41  0.3967    25    -44.95    
 -26.50080 -10.04026  -3.79866   94.46  519.16   13.97  0.3767    25    -42.90    
 -26.30080 -10.00216  -3.99866   94.11  507.29   12.10  0.3662    25    -35.04    
 -26.60080  -9.77455  -3.79866   95.13  522.36   13.91  0.3841    25    -42.90    
 -26.40080  -9.72455  -3.99866   94.95  509.41   12.00  0.3636    25    -42.38    
 -26.10080  -9.92455  -4.14866   94.37  500.66   11.32  0.3838    25    -44.95    
 -26.12580  -9.72455  -4.18199   94.92  500.45   11.17  0.3830    25    -44.95    
 -24.90080  -9.89955  -4.18199   99.82  494.39   10.48  0.4352    25    -182.2    
 -24.60080  -9.89455  -3.99866  103.08  497.85   10.36  0.4012    25    -45.01    
 -24.70080  -9.77455  -4.09866  102.50  496.17   10.39  0.4175    25    -45.01    
 -24.40080  -9.92455  -3.79866  106.05  503.40   10.26  0.3712    25    -57.40    
 -24.35080  -9.75788  -3.79866  107.66  504.93   10.25  0.3679    25    -57.40    
 -26.52996  -9.53026  -3.89866   95.88  516.68   12.43  0.3703    25    -29.11    
 -26.28080  -9.59300  -4.09866   95.45  504.66   11.37  0.3675    25    -44.95    
 -26.50080  -9.26621  -3.89866   97.06  517.39   11.74  0.3726    25    -55.35    
 -26.40080  -9.32455  -3.99866   96.60  511.04   11.40  0.3620    25    -42.38    
 -26.10080  -9.29955  -4.18199   97.00  501.39   10.80  0.3737    25    -44.95    
 -24.66663  -9.52455  -4.09866  104.53  497.73   10.36  0.4091    25    -45.01    
 -24.70080  -9.24955  -4.09866  106.29  500.84   10.33  0.3946    25    -57.40    
 -24.35080  -9.52455  -3.83199  109.12  506.60   10.24  0.3659    25    -41.99    
 -24.50080  -9.24621  -3.94866  109.25  506.16   10.25  0.3716    25    -41.99    
 -26.50080  -8.97455  -3.79866   98.84  523.98   11.08  0.3990    25    -49.91    
 -26.30080  -9.07455  -3.99866   98.24  510.63   10.82  0.3615    25    -54.83    
 -26.30080  -8.87455  -3.89866   99.88  516.00   10.40  0.3733    25    -49.85    
 -26.10080  -9.15788  -4.14866   97.86  502.91   10.68  0.3670    25    -44.95    
 -26.20080  -8.92455  -3.99866   99.44  510.30   10.44  0.3610    25    -54.83    
 -25.86746  -8.92455  -4.14866  100.42  502.64   10.33  0.3671    25    -71.19    
 -25.70080  -8.89955  -4.18199  101.27  501.58   10.28  0.3734    25    -57.40    
 -25.10080  -8.86621  -4.14866  105.92  504.49   10.22  0.3777    25    -57.40    
 -24.92580  -9.12455  -4.18199  105.01  499.79   10.35  0.4006    25    -57.46    
 -24.90080  -8.88288  -4.09866  107.61  506.93   10.20  0.3716    25    -47.50    
 -24.60080  -9.08288  -3.99866  109.24  507.39   10.24  0.3697    25    -49.33    
 -24.65080  -8.82455  -3.99866  110.20  512.88   10.03  0.3558    25    -54.64    
 -24.45080  -9.18288  -3.89866  110.55  509.67   10.21  0.3626    25    -49.33    
 -24.45080  -8.89121  -3.89866  111.93  515.52    9.96  0.3515    25    -55.35    
 -24.30080  -8.93788  -3.79866  113.35  519.01    9.87  0.3491    21    -49.85    
 -26.15080  -8.72455  -3.89866  101.54  515.45    9.88  0.3725    25    -49.85    
 -26.31330  -8.72455  -3.79866  101.07  522.43    9.82  0.3991    25    -49.84    
 -25.95591  -8.72455  -3.99866  102.08  510.02    9.95  0.3604    25    -49.33    
 -25.85913  -8.42455  -3.79866  105.83  526.31    8.50  0.4028    25    -61.37    
 -25.75080  -8.62455  -3.99866  104.05  511.56    9.73  0.3613    25    -49.33    
 -25.70080  -8.47455  -3.89866  105.98  520.58    9.09  0.3770    25    -49.85    
 -25.58413  -8.72455  -4.09866  103.87  506.42   10.03  0.3639    25    -41.99    
 -25.50080  -8.52455  -3.98199  106.50  516.80    9.48  0.3653    25    -49.85    
 -25.19246  -8.72455  -4.09866  106.68  508.74   10.04  0.3657    25    -54.83    
 -25.40080  -8.52455  -3.99866  107.01  517.07    9.52  0.3641    25    -49.85    
 -25.15080  -8.72455  -4.09866  106.86  509.21   10.04  0.3651    25    -49.33    
 -25.25913  -8.47455  -3.99866  107.96  519.71    9.40  0.3645    25    -49.85    
 -24.85913  -8.72455  -4.04866  109.07  512.61    9.98  0.3575    25    -54.64    
 -24.90080  -8.60288  -4.04866  108.97  514.66    9.77  0.3542    25    -55.35    
 -24.55080  -8.72455  -3.99866  110.28  513.04    9.84  0.3524    21    -49.14    
 -24.70080  -8.52455  -4.09866  108.14  510.62    9.68  0.3540    21    -49.33    
 -24.45580  -8.72455  -3.98199  110.46  512.33    9.78  0.3529    21    -49.14    
 -24.39151  -8.57455  -4.09866  107.77  506.03    9.70  0.3649    21    -41.99    
 -24.26746  -8.72455  -3.94866  110.49  510.44    9.69  0.3563    21    -49.33    
 -24.38091  -8.57455  -4.09866  107.74  505.86    9.70  0.3655    21    -41.99    
 -24.10080  -8.82455  -3.79866  112.44  515.30    9.62  0.3517    21    -49.85    
 -24.02580  -8.52455  -4.09866  106.11  500.68    9.67  0.3890    21    -51.90    
 -23.83151  -8.72455  -3.79866  110.38  509.52    9.47  0.3609    21    -49.33    
 -23.77318  -8.52455  -3.99866  106.23  500.76    9.60  0.3897    21    -57.40    
 -23.65080  -8.62455  -3.79866  108.76  506.50    9.41  0.3688    21    -41.99    
 -25.45080  -8.32455  -3.89866  107.77  528.93    8.54  0.3963    25    -61.31    
 -25.33413  -8.32455  -3.94866  107.81  526.11    8.79  0.3839    25    -61.31    
 -25.56591  -8.13288  -3.79866  107.44  540.22    7.04  0.4683    21    -44.26    
 -25.32580  -8.10455  -3.98199  106.11  526.69    8.44  0.4002    21    -61.37    
 -25.22580  -8.40788  -3.99866  107.95  521.49    9.23  0.3669    25    -49.85    
 -25.15080  -8.12455  -4.09866  105.22  517.55    9.10  0.3665    21    -49.85    
 -24.88651  -8.32455  -4.14866  106.29  510.90    9.51  0.3541    21    -49.33    
 -23.64901  -8.32455  -4.09866  103.35  497.23    9.68  0.4148    21    -71.25    
 -23.31746  -8.34121  -3.78616  105.24  504.21    9.26  0.3798    21    -51.90    
 -23.45080  -8.12455  -4.09866  101.26  496.71    9.72  0.4224    21    -45.01    
 -23.20080  -8.17216  -3.79866  103.40  503.60    9.17  0.3824    21    -51.90    
 -25.60080  -7.94121  -3.79866  105.89  542.79    6.45  0.5110    21    -44.46    
 -25.40080  -7.84121  -3.99866  103.63  529.25    8.45  0.4292    21    -49.98    
 -25.55080  -7.72455  -3.89866  103.31  538.46    7.80  0.4944    21    -44.20    
 -25.30080  -7.74121  -4.09866  102.07  523.12    9.21  0.3987    21    -49.84    
 -23.30080  -8.05371  -3.99866  101.28  498.45    9.62  0.4092    21    -45.01    
 -23.20080  -7.77455  -3.99866   99.46  499.08    9.67  0.4052    21    -45.01    
 -23.10080  -7.95883  -3.79866  101.78  503.56    9.00  0.3810    21    -57.40    
 -23.10080  -7.64121  -3.89866   99.29  501.86    9.43  0.3875    21    -71.19    
 -25.70080  -7.62455  -3.79866  103.03  544.16    7.32  0.5423    21    -44.49    
 -25.53413  -7.47955  -3.94866  101.06  538.90    9.49  0.4927    21    -44.20    
 -25.75080  -7.40288  -3.79866  101.31  542.99    9.25  0.5293    20    -44.49    
 -25.53413  -7.32455  -3.94866  100.03  540.99   10.82  0.5004    21    -44.20    
 -25.34068  -7.51121  -4.09866  100.26  527.75    9.89  0.4191    21    -61.31    
 -25.30080  -7.21621  -4.09866   98.45  532.51   11.65  0.4362    21    -49.42    
 -23.20080  -7.43609  -4.01533   97.68  500.47    9.89  0.3959    21    -44.95    
 -23.20080  -7.32455  -3.99866   97.20  501.72    9.97  0.3887    21    -44.95    
 -23.10080  -7.47455  -3.89866   98.48  502.83    9.54  0.3827    21    -71.19    
 -23.10080  -7.43288  -3.89866   98.21  503.20    9.57  0.3812    21    -57.40    
 -25.77318  -7.10371  -3.79866   99.25  540.23   11.86  0.4921    20    -44.20    
 -25.50080  -7.09121  -3.94866   98.55  544.14   13.33  0.5059    21    -44.23    
 -25.70080  -6.79955  -3.79866   97.35  540.60   14.42  0.4750    20    -47.98    
 -25.50080  -6.87455  -3.89866   97.59  547.49   16.01  0.5168    20    -47.80    
 -25.40080  -7.04121  -3.99866   98.00  542.67   13.81  0.4902    21    -44.20    
 -25.30080  -6.87455  -3.99866   97.17  544.67   15.89  0.4944    21    -47.51    
 -25.15080  -6.90693  -4.09866   96.67  536.09   14.15  0.4436    21    -53.54    
 -23.50080  -6.91050  -4.09866   95.04  504.62   10.77  0.3765    21    -44.95    
 -23.30080  -7.03371  -3.99866   95.89  504.94   10.43  0.3753    21    -44.95    
 -23.20080  -6.92216  -3.79866   96.69  512.30   10.47  0.3638    21    -42.38    
 -23.11746  -7.14121  -3.82366   97.44  508.05    9.82  0.3670    21    -42.38    
 -25.65080  -6.72455  -3.79866   96.99  542.32   15.46  0.4815    20    -47.98    
 -25.30080  -6.75609  -3.94866   96.84  549.00   18.11  0.5174    21    -47.80    
 -25.40913  -6.52455  -3.79866   96.28  552.45   20.93  0.5346    20    -47.80    
 -25.16330  -6.72455  -3.99866   96.42  545.88   17.73  0.4954    21    -53.01    
 -25.12841  -6.52455  -3.89866   95.89  555.05   22.56  0.5455    21    -53.15    
 -24.95080  -6.72455  -4.09866   95.75  535.05   15.36  0.4359    21    -32.06    
 -24.90080  -6.52455  -3.98199   95.43  546.15   19.65  0.4920    21    -27.30    
 -24.74580  -6.72455  -4.18199   95.01  524.85   13.65  0.3936    21    -29.11    
 -24.85080  -6.52455  -3.99866   95.32  543.65   18.93  0.4784    21    -27.30    
 -24.45080  -6.42455  -3.99866   94.59  534.32   17.11  0.4325    21    -32.06    
 -24.30080  -6.52455  -4.09866   94.27  522.19   14.05  0.3866    21    -42.90    
 -24.20913  -6.42455  -3.99866   94.30  527.83   15.45  0.4049    21    -57.73    
 -23.87580  -6.72455  -4.18199   94.12  508.04   11.51  0.3694    21    -42.38    
 -23.83651  -6.52455  -3.99866   94.27  518.10   12.99  0.3743    21    -42.90    
 -23.68591  -6.72455  -4.09866   94.33  508.76   11.43  0.3682    21    -42.38    
 -23.69901  -6.42455  -3.79866   94.98  528.21   14.63  0.4014    21    -43.94    
 -23.46746  -6.57455  -3.78949   95.32  521.82   12.57  0.3779    21    -42.90    
 -24.95080  -6.32455  -3.79866   95.50  563.61   28.07  0.5960    21    -50.99    
 -24.75913  -6.32455  -3.84866   95.16  557.27   25.26  0.5553    21    -40.88    
 -24.41746  -6.32455  -3.89866   94.64  543.12   20.10  0.4751    21    -27.30    
 -24.30080  -6.32455  -3.89866   94.52  539.54   18.91  0.4563    21    -27.30    
 -24.04246  -6.32455  -3.84866   94.60  535.52   17.47  0.4359    21    -33.09    
 -23.85818  -6.34121  -3.79866   94.69  533.91   16.51  0.4257    21    -32.06    
 -26.35080 -10.62455  -3.39866   94.70  541.68   20.14  0.4633    25    -27.30    
 -26.20080 -10.72455  -3.39866   94.81  537.94   18.52  0.4448    25    -27.30    
 -26.15080 -10.62455  -3.59866   94.34  523.13   14.87  0.3877    25    -46.21    
 -25.90080 -10.82455  -3.44866   95.26  528.14   15.06  0.4034    25    -43.94    
 -25.94508 -10.72455  -3.59866   94.65  519.79   13.78  0.3781    25    -42.90    
 -25.72580 -10.87455  -3.43199   95.78  526.20   14.03  0.3963    25    -63.36    
 -25.70080 -10.72455  -3.69866   95.00  511.54   12.22  0.3657    25    -42.38    
 -25.43913 -10.90788  -3.39866   96.93  523.65   12.58  0.3887    25    -29.11    
 -25.48913 -10.72455  -3.73021   95.59  508.10   11.56  0.3653    25    -42.38    
 -25.25580 -10.87455  -3.43199   97.63  519.26   11.63  0.3766    25    -55.35    
 -25.26746 -10.72455  -3.69866   96.75  507.23   11.15  0.3647    25    -35.04    
 -25.09746 -10.82455  -3.44866   98.62  516.29   11.06  0.3704    25    -55.35    
 -25.03413 -10.72455  -3.59866   98.47  509.11   10.80  0.3621    25    -42.38    
 -24.80080 -10.72455  -3.39866  101.08  515.90   10.31  0.3696    25    -49.85    
 -24.88591 -10.62455  -3.64866   99.48  506.26   10.55  0.3629    25    -35.04    
 -24.65080 -10.62455  -3.40044  102.75  514.90   10.08  0.3669    25    -49.85    
 -24.72163 -10.52455  -3.63199  101.30  506.04   10.35  0.3622    25    -47.50    
 -26.70080 -10.12966  -3.49866   95.00  543.83   20.70  0.4748    25    -27.30    
 -26.65080 -10.32455  -3.38616   95.01  551.38   23.93  0.5155    25    -27.12    
 -26.60080 -10.17455  -3.59866   94.63  533.49   17.55  0.4258    25    -32.06    
 -26.28591 -10.50788  -3.61866   94.35  524.25   15.38  0.3920    25    -46.21    
 -24.50080 -10.30371  -3.64866  104.08  505.86   10.22  0.3624    25    -41.99    
 -24.40080 -10.40788  -3.42366  105.70  514.13   10.03  0.3639    25    -49.14    
 -24.31746 -10.12455  -3.59866  106.91  509.08   10.21  0.3597    25    -49.33    
 -24.28318 -10.32455  -3.39866  107.13  514.98   10.14  0.3676    25    -49.85    
 -24.26746 -10.12455  -3.54866  107.60  510.91   10.22  0.3602    25    -49.33    
 -24.15080 -10.22455  -3.39866  108.24  513.25   10.38  0.3731    26    -54.64    
 -23.90080 -10.22455  -3.39866  106.92  502.73   10.76  0.3991    26    -51.96    
 -23.70080 -10.32455  -3.39866  104.12  494.34   10.88  0.4274    26    -51.96    
 -23.70080 -10.07455  -3.49866  105.61  496.05   10.84  0.4105    26    -51.96    
 -23.39246 -10.42455  -3.39866  100.22  488.06   10.96  0.4562    26    -75.27    
 -23.50080 -10.17455  -3.49866  102.72  490.43   10.89  0.4358    26    -53.71    
 -23.30080 -10.42455  -3.39866   99.42  487.19   10.97  0.4601    26    -49.03    
 -23.30080 -10.20788  -3.49866  100.44  487.76   10.92  0.4487    26    -86.59    
 -22.95080 -10.32455  -3.39866   97.01  486.50   11.01  0.4543    26    -60.35    
 -23.05080 -10.12455  -3.49866   98.66  487.10   10.92  0.4437    26    -86.59    
 -22.75080 -10.13526  -3.39866   96.45  488.42   10.97  0.4312    26    -86.59    
 -26.85080  -9.92455  -3.43199   95.47  553.24   23.39  0.5245    25    -27.12    
 -26.70080  -9.97788  -3.59866   95.06  536.73   17.91  0.4397    25    -33.09    
 -26.90080  -9.84955  -3.39866   95.75  556.14   24.35  0.5427    25    -26.90    
 -26.70080  -9.72455  -3.69866   95.47  531.01   15.43  0.4145    25    -70.19    
 -24.20080  -9.89955  -3.59866  109.33  511.04   10.28  0.3582    25    -49.33    
 -24.20080  -9.72455  -3.64866  110.28  511.42   10.25  0.3559    25    -49.33    
 -24.06746  -9.97455  -3.49866  109.52  511.33   10.49  0.3675    26    -49.33    
 -24.10080  -9.67955  -3.58199  111.42  514.30   10.34  0.3553    25    -49.85    
 -23.90080  -9.92455  -3.49866  108.99  505.63   10.69  0.3791    26    -41.99    
 -23.90080  -9.77633  -3.51866  110.23  507.84   10.62  0.3694    26    -49.33    
 -23.60580  -9.92455  -3.54866  105.47  494.76   10.80  0.4047    26    -51.96    
 -23.70080  -9.72455  -3.54866  108.28  500.49   10.68  0.3787    26    -51.90    
 -23.50080  -9.98288  -3.54866  103.92  491.77   10.83  0.4181    26    -53.71    
 -23.43913  -9.72455  -3.58199  104.90  493.62   10.70  0.3927    26    -51.90    
 -23.30080  -9.83609  -3.58199  102.49  490.43   10.78  0.4106    26    -53.71    
 -23.30080  -9.72455  -3.58199  103.37  491.75   10.70  0.3974    26    -53.71    
 -23.12580  -9.95788  -3.54866  100.17  488.28   10.85  0.4274    26    -81.09    
 -23.02246  -9.72455  -3.54866  100.57  490.82   10.69  0.3996    26    -53.71    
 -22.90080  -9.97455  -3.49866   98.12  488.49   10.87  0.4249    26    -86.59    
 -22.85080  -9.62955  -3.49866   99.56  493.70   10.54  0.3863    26    -51.90    
 -22.70080 -10.05455  -3.39866   96.45  489.57   10.93  0.4214    26    -73.00    
 -22.62068  -9.72455  -3.39866   97.34  495.84   10.57  0.3878    26    -51.90    
 -26.90080  -9.47455  -3.49866   96.58  548.12   18.69  0.5022    25    -47.80    
 -26.80080  -9.60788  -3.59866   96.07  540.37   17.19  0.4585    25    -53.54    
 -27.00080  -9.32455  -3.39866   97.09  550.27   18.37  0.5192    25    -47.80    
 -26.80080  -9.27455  -3.59866   97.29  540.48   15.03  0.4672    25    -48.04    
 -24.16925  -9.47955  -3.64866  112.30  516.03   10.21  0.3518    25    -49.85    
 -24.18568  -9.33288  -3.64866  113.61  519.19   10.13  0.3509    25    -49.85    
 -24.09508  -9.54538  -3.58199  112.65  516.88   10.28  0.3529    25    -49.85    
 -24.10080  -9.32455  -3.58199  114.41  522.80   10.13  0.3517    25    -49.85    
 -23.90080  -9.50788  -3.52211  112.55  514.10   10.42  0.3565    26    -49.14    
 -23.85913  -9.22121  -3.49866  114.48  522.71    9.99  0.3560    26    -49.85    
 -23.66746  -9.52455  -3.54866  109.47  503.62   10.51  0.3641    26    -51.90    
 -23.70080  -9.21621  -3.49866  112.68  515.72    9.95  0.3554    26    -49.85    
 -23.50080  -9.41526  -3.54866  108.26  501.39   10.35  0.3616    26    -51.90    
 -23.50080  -9.40288  -3.54866  108.31  501.79   10.33  0.3608    26    -51.84    
 -23.30080  -9.61300  -3.58199  104.06  493.53   10.60  0.3845    26    -51.90    
 -23.30080  -9.38288  -3.54866  105.87  498.82   10.27  0.3634    26    -51.90    
 -23.10080  -9.49121  -3.54866  102.74  495.07   10.41  0.3745    26    -51.90    
 -23.10080  -9.27455  -3.49866  104.35  501.72    9.90  0.3615    26    -51.84    
 -22.90080  -9.47455  -3.49866  100.85  496.86   10.29  0.3732    26    -51.90    
 -23.00413  -9.34955  -3.49866  102.74  499.62   10.05  0.3653    26    -51.84    
 -22.70080  -9.37455  -3.39866   99.59  505.01    9.73  0.3714    26    -41.99    
 -27.00080  -9.23288  -3.39866   97.36  548.65   17.01  0.5126    23    -47.80    
 -26.75080  -9.06621  -3.59866   98.34  539.26   13.20  0.4709    25    -44.66    
 -26.70080  -8.91716  -3.58199   99.35  538.89   11.89  0.4800    25    -44.66    
 -26.90080  -8.85788  -3.39866   99.29  543.40   12.19  0.5061    23    -44.20    
 -26.50080  -8.89121  -3.74866   99.61  526.83   10.79  0.4159    25    -61.31    
 -24.28080  -9.08943  -3.74866  113.57  519.76   10.02  0.3499    25    -49.85    
 -24.07580  -9.10455  -3.58199  115.58  528.21    9.86  0.3536    25    -61.31    
 -24.10080  -8.92455  -3.69866  114.21  521.93    9.66  0.3499    21    -49.85    
 -23.85080  -9.12455  -3.49866  114.90  525.62    9.77  0.3582    26    -61.31    
 -23.90080  -8.92455  -3.59866  114.43  523.65    9.47  0.3540    21    -49.85    
 -23.70080  -9.17455  -3.49866  112.86  517.51    9.85  0.3559    26    -49.85    
 -23.66746  -8.97455  -3.49866  113.34  522.68    9.29  0.3614    26    -49.85    
 -23.53413  -9.17455  -3.49866  110.76  511.27    9.79  0.3562    26    -49.33    
 -23.60913  -8.92455  -3.49866  112.76  522.07    9.13  0.3631    21    -49.85    
 -23.30080  -9.17455  -3.49866  107.50  506.53    9.69  0.3580    26    -41.93    
 -23.17580  -8.92455  -3.39866  107.75  520.02    8.10  0.3842    26    -49.79    
 -23.10080  -8.97455  -3.39866  106.44  517.60    8.23  0.3815    26    -49.79    
 -22.89341  -9.12455  -3.39866  102.93  512.25    8.77  0.3749    26    -49.07    
 -26.80080  -8.70609  -3.39866  100.62  542.63   10.33  0.5185    23    -44.23    
 -26.50080  -8.65193  -3.59866  101.52  535.96    9.20  0.4797    25    -44.66    
 -26.50080  -8.52455  -3.49866  102.78  541.00    7.74  0.5225    25    -44.23    
 -26.36508  -8.52455  -3.59866  103.04  535.68    8.07  0.4815    25    -44.20    
 -26.13413  -8.52455  -3.74866  103.70  525.83    8.73  0.4152    25    -61.31    
 -23.70080  -8.82455  -3.59866  112.52  518.67    9.23  0.3568    21    -49.85    
 -23.47996  -8.72455  -3.54866  110.74  518.54    8.84  0.3637    21    -49.85    
 -23.49163  -8.67455  -3.59866  110.25  515.15    8.97  0.3622    21    -49.85    
 -23.25080  -8.82455  -3.39866  109.16  524.83    7.80  0.3896    26    -53.25    
 -23.20080  -8.51205  -3.44866  108.30  524.39    7.45  0.3801    21    -53.31    
 -26.40080  -8.32455  -3.39866  105.13  547.04    5.22  0.5637    25    -56.03    
 -26.10080  -8.32455  -3.58199  106.07  540.83    6.47  0.4962    25    -44.20    
 -26.11330  -7.97693  -3.39866  107.54  554.43    4.06  0.5712    20    -38.77    
 -25.90080  -8.32455  -3.69866  106.58  536.05    7.38  0.4493    25    -44.20    
 -25.93413  -8.12455  -3.54866  107.67  552.67    4.76  0.5507    25    -23.42    
 -25.72580  -8.32455  -3.78199  107.14  533.22    7.92  0.4241    25    -50.05    
 -25.70080  -8.06026  -3.69866  107.33  547.99    5.71  0.5268    21    -44.49    
 -23.20080  -8.37455  -3.59866  106.39  513.08    8.42  0.3680    21    -49.14    
 -23.10080  -8.42455  -3.39866  107.31  528.33    6.17  0.3892    21    -61.31    
 -23.10080  -8.22455  -3.59866  104.90  512.21    8.00  0.3673    21    -49.14    
 -22.91746  -8.13526  -3.39866  104.29  521.88    3.02  0.3756    21    -52.90    
 -26.11330  -7.97693  -3.39866  107.54  554.43    4.06  0.5712    20    -31.37    
 -25.90080  -8.00288  -3.54866  107.42  554.41    4.22  0.5762     2    -56.03    
 -26.20080  -7.70288  -3.39866  105.72  537.23    6.73  0.4809    20    -44.20    
 -25.90080  -7.77455  -3.59866  105.42  548.25    5.18  0.5680    20    -24.21    
 -25.70080  -8.06955  -3.69866  107.39  547.84    5.75  0.5243    21    -44.49    
 -25.73413  -7.72455  -3.74866  104.14  545.98    6.26  0.5543    21    -44.42    
 -23.00080  -7.94621  -3.64866  102.45  508.60    7.70  0.3662    21    -49.33    
 -22.90080  -7.92455  -3.49866  102.77  513.43    4.50  0.3618    21    -49.07    
 -22.91746  -7.72455  -3.59866  101.31  509.57    6.32  0.3615    21    -49.14    
 -22.80080  -7.75788  -3.44866  101.36  510.52    0.72  0.3624    21    -48.72    
 -22.70080  -7.77455  -3.39866  100.26  505.19   -4.06  0.3668    28    -4.680    
 -22.45080  -7.72455  -3.39866   96.11  486.42  -10.26  0.3777    28    -52.93    
 -21.95080  -7.92455  -3.39866   88.89  475.16  -13.15  0.3779    28    -3.186    
 -22.10080  -7.95288  -3.39866   91.04  478.44  -12.89  0.3766    28    -44.44    
 -21.90080  -7.87455  -3.39866   88.18  473.29  -13.14  0.3803    28     21.51    
 -26.40080  -7.29955  -3.39866  101.85  514.10    9.41  0.3699    20    -49.14    
 -26.10080  -7.52121  -3.54866  103.28  533.54    7.91  0.4686    20    -43.63    
 -26.10080  -7.32955  -3.59866  101.49  528.11    9.23  0.4337    20    -49.42    
 -26.00080  -7.57455  -3.59866  103.54  539.41    7.24  0.5101    20    -44.20    
 -25.95080  -7.26621  -3.69866  100.64  534.42    9.83  0.4678    20    -43.63    
 -22.91746  -7.52455  -3.62366  100.13  509.60    6.74  0.3619    21    -49.14    
 -22.78413  -7.54276  -3.44866  100.37  509.29    0.32  0.3658    21    -44.55    
 -22.95080  -7.29955  -3.63199   99.14  511.63    7.55  0.3622    21    -49.14    
 -22.75080  -7.35788  -3.39866   99.45  508.59   -1.81  0.3760    28    -44.55    
 -22.70080  -7.47455  -3.39866   99.29  503.93   -3.77  0.3744    28    -2.281    
 -22.40080  -7.52455  -3.39866   94.81  481.20  -10.71  0.3932    28    -52.63    
 -22.10080  -7.42455  -3.39866   90.11  469.16  -12.39  0.4182    28    0.8196    
 -21.90080  -7.52455  -3.39866   87.65  467.06  -12.80  0.4112    28     2.490    
 -26.30080  -7.18288  -3.49866  100.55  515.40    9.77  0.3740    20    -49.85    
 -26.15080  -7.16621  -3.59866  100.13  522.09    9.97  0.3987    20    -49.91    
 -26.32580  -6.86109  -3.49866   98.08  508.99   10.44  0.3613    20    -54.83    
 -26.16925  -6.96955  -3.59866   98.69  517.47   10.55  0.3778    20    -49.85    
 -25.86746  -7.20050  -3.74866  100.04  537.28   10.60  0.4814    20    -44.66    
 -25.98413  -6.94955  -3.69866   98.30  527.10   11.30  0.4133    20    -61.37    
 -23.00080  -7.07455  -3.59866   98.41  516.35    8.29  0.3652    21    -49.85    
 -23.10080  -6.82455  -3.56449   97.48  523.69    9.86  0.3780    21    -49.85    
 -22.90080  -7.02455  -3.39866   98.99  522.46    3.99  0.3856    21    -53.25    
 -22.95080  -6.92633  -3.39866   98.67  526.35    5.67  0.3917    21    -61.25    
 -26.30080  -6.69121  -3.49866   96.82  507.76   10.70  0.3619    20    -42.38    
 -26.10080  -6.63288  -3.59866   96.42  515.31   11.40  0.3691    20    -55.35    
 -26.13413  -6.52455  -3.54866   95.91  512.00   11.37  0.3644    20    -42.38    
 -26.30080  -6.40050  -3.39866   95.42  504.10   10.92  0.3692    20    -44.95    
 -25.90080  -6.69121  -3.69866   96.79  527.11   12.57  0.4063    20    -66.87    
 -26.00080  -6.49716  -3.59866   95.88  517.77   12.08  0.3744    20    -55.35    
 -25.70080  -6.72955  -3.78199   97.02  539.67   14.72  0.4672    20    -48.04    
 -25.75080  -6.52455  -3.69866   96.14  532.88   14.49  0.4289    20    -58.30    
 -25.47580  -6.52455  -3.78199   96.21  549.52   19.56  0.5163    20    -53.30    
 -23.50080  -6.42455  -3.63461   95.60  534.67   14.94  0.4215    21    -32.62    
 -23.20080  -6.72455  -3.62128   96.76  524.06   11.10  0.3795    21    -55.35    
 -23.30080  -6.52455  -3.50878   96.69  536.12   13.41  0.4238    21    -50.46    
 -23.10080  -6.72455  -3.44866   97.70  531.81    9.89  0.4035    21    -61.31    
 -26.07068  -6.32455  -3.49866   94.96  511.76   11.77  0.3649    20    -42.38    
 -25.90080  -6.29121  -3.54866   95.00  519.31   12.90  0.3778    20    -42.90    
 -26.02068  -6.12455  -3.39866   94.26  510.89   12.04  0.3654    20    -42.38    
 -25.80080  -6.32455  -3.59866   95.22  525.68   13.91  0.3974    20    -37.17    
 -25.71413  -6.12455  -3.49866   94.69  526.73   14.90  0.4017    20    -40.48    
 -25.55913  -6.22455  -3.59866   95.22  539.46   17.96  0.4584    20    -27.30    
 -25.46746  -6.12455  -3.54866   94.98  544.18   20.05  0.4822    20    -27.30    
 -25.38413  -6.32455  -3.69866   95.60  553.28   22.60  0.5347    20    -53.30    
 -25.25580  -6.09121  -3.54866   95.16  559.85   26.84  0.5721    20    -51.06    
 -25.15913  -6.32455  -3.74866   95.63  563.29   27.67  0.5950     2    -50.99    
 -25.17675  -6.12455  -3.58199   95.38  565.44   29.55  0.6077    20    -50.99    
 -25.05080  -6.12455  -3.59866   95.41  572.34   32.91  0.6496     2    -52.75    
 -24.88925  -6.12455  -3.61533   95.47  577.08   35.11  0.6790     2    -53.56    
 -24.50080  -6.12455  -3.64866   95.24  571.51   32.21  0.6417    21    -52.75    
 -24.11746  -6.12455  -3.59866   95.19  562.44   27.88  0.5842    21    -50.99    
 -24.10080  -6.14121  -3.62366   95.04  559.61   26.50  0.5656    21    -51.06    
 -24.09580  -6.02455  -3.44866   95.43  574.60   33.31  0.6584     2    -53.56    
 -23.89008  -6.22455  -3.64866   95.14  548.25   21.27  0.4984    21    -27.33    
 -23.88175  -6.12455  -3.49866   95.46  561.31   26.62  0.5742    21    -50.99    
 -23.61901  -6.32455  -3.59866   95.59  541.77   17.57  0.4585    21    -27.30    
 -23.68258  -6.14121  -3.39866   95.70  560.36   24.75  0.5623    21    -38.61    
 -23.50080  -6.32455  -3.49294   95.91  546.15   17.74  0.4759    21    -47.51    
 -24.88080  -5.94121  -3.40878   95.49  585.06   38.23  0.7264     2    -92.60    
 -24.72080  -5.94121  -3.40878   95.57  590.69   40.00  0.7594     2    -92.00    
 -24.42484  -5.94121  -3.39866   95.52  589.94   39.40  0.7527     2    -92.60    
 -24.30080  -5.97455  -3.43199   95.41  584.22   37.31  0.7171     2    -92.60    
 -26.12008 -10.92455  -3.09866   95.64  558.03   24.77  0.5508    25    -26.90    
 -25.90080 -11.02455  -3.04866   96.20  554.33   21.63  0.5311    25    -53.30    
 -25.99246 -10.92455  -3.19866   95.66  547.93   20.33  0.4940    25    -26.83    
 -25.77913 -11.07455  -2.99866   96.61  553.14   20.00  0.5262    25    -53.30    
 -25.66746 -10.92455  -3.34866   96.19  530.60   14.41  0.4126    25    -64.62    
 -25.50080 -11.07455  -3.03199   97.57  546.09   15.67  0.4923    25    -47.77    
 -25.50080 -11.02455  -3.14866   97.28  540.26   14.79  0.4591    25    -47.98    
 -25.33413 -11.07455  -2.99866   98.39  544.45   13.79  0.4890    25    -44.20    
 -25.33413 -10.92455  -3.34866   97.50  525.08   12.25  0.3940    25    -49.85    
 -25.11413 -11.02455  -2.99866   99.68  541.07   11.58  0.4786    25    -44.20    
 -25.06508 -10.92455  -3.19866   99.62  529.54   11.17  0.4179    25    -61.37    
 -24.90080 -10.92455  -3.03283  101.37  536.35   10.08  0.4598    25    -44.66    
 -26.70080 -10.52455  -3.05104   95.57  581.83   36.43  0.6921     3    -92.10    
 -26.50080 -10.72455  -3.03854   95.41  575.62   33.70  0.6539     3    -53.56    
 -26.50080 -10.62455  -3.19866   95.19  563.17   28.60  0.5813    25    -51.06    
 -26.30080 -10.87455  -3.00783   95.69  569.07   30.56  0.6183    25    -50.99    
 -26.30080 -10.72455  -3.28044   95.15  549.77   22.80  0.5062    25    -27.59    
 -26.11841 -10.87455  -3.19866   95.43  551.25   22.26  0.5121    25    -27.12    
 -24.90080 -10.87455  -3.16533  100.98  529.15   10.34  0.4195    25    -50.05    
 -24.70080 -10.72455  -3.26711  102.62  521.57    9.92  0.3872    25    -49.85    
 -24.70080 -10.82455  -3.02104  103.36  534.76    9.16  0.4527    25    -43.63    
 -24.50080 -10.62455  -3.19866  105.09  523.95    9.58  0.3943    25    -49.85    
 -24.50080 -10.70788  -3.02366  105.48  532.64    9.05  0.4351    25    -49.49    
 -24.25080 -10.62455  -2.99866  107.20  525.02    9.87  0.4092    26    -53.37    
 -24.18413 -10.62455  -2.99866  107.12  520.62   10.12  0.4028    26    -49.91    
 -23.90318 -10.72455  -2.99866  104.35  502.36   10.73  0.4032    26    -51.96    
 -23.91746 -10.52455  -3.19866  105.41  502.35   10.75  0.4078    26    -51.96    
 -23.70080 -10.72455  -3.09866  102.05  494.23   10.90  0.4239    26    -51.96    
 -23.70080 -10.62455  -3.19866  102.45  493.86   10.90  0.4298    26    -57.46    
 -23.44246 -10.82455  -3.04866   99.22  489.83   11.02  0.4349    26    -53.71    
 -23.42246 -10.57455  -3.29866   99.82  488.39   10.98  0.4550    26    -86.59    
 -23.30258 -10.87455  -2.99866   97.81  489.07   11.09  0.4334    26    -53.71    
 -23.30080 -10.57455  -3.29866   98.85  487.22   11.01  0.4604    26    -49.03    
 -23.15913 -10.82455  -3.04866   96.89  487.92   11.12  0.4417    26    -60.35    
 -23.01746 -10.52455  -3.29866   96.78  486.31   11.06  0.4603    26    -68.01    
 -22.92913 -10.72455  -3.09866   95.59  487.38   11.17  0.4443    26    -60.35    
 -22.95080 -10.62455  -3.19866   96.07  486.72   11.12  0.4536    26    -60.35    
 -22.67996 -10.52455  -3.14866   94.84  488.43   11.19  0.4339    26    -60.35    
 -26.90080 -10.32455  -3.02187   95.54  586.06   38.02  0.7146     3    -92.60    
 -27.05080 -10.13705  -2.99866   95.70  580.30   36.07  0.6848     3    -92.10    
 -26.90080 -10.14359  -3.19866   95.60  572.26   32.68  0.6369    25    -52.63    
 -26.70080 -10.42455  -3.19866   95.25  569.72   31.48  0.6191    25    -51.06    
 -24.30080 -10.47455  -3.23199  107.11  520.36    9.96  0.3844    25    -49.85    
 -24.16246 -10.35788  -3.29866  107.76  514.90   10.34  0.3812    26    -55.35    
 -23.90080 -10.32455  -3.34866  106.25  502.15   10.77  0.4043    26    -51.96    
 -22.90080 -10.32455  -3.38199   96.69  486.67   11.02  0.4519    26    -60.35    
 -22.70080 -10.32455  -3.29866   95.38  488.12   11.07  0.4369    26    -60.35    
 -22.70080 -10.12455  -3.38199   96.09  489.03   10.97  0.4267    26    -73.00    
 -22.51901 -10.54955  -2.99866   94.15  491.47   11.32  0.4103    26    -46.75    
 -22.50080 -10.34205  -3.14866   94.48  491.37   11.16  0.4140    26    -46.75    
 -22.50080 -10.26538  -3.19866   94.56  491.57   11.09  0.4133    26    -46.75    
 -22.30080 -10.07455  -3.09866   94.36  500.17   10.82  0.3862    26    -71.19    
 -27.30080  -9.76109  -2.99866   95.40  552.65   22.62  0.5201    23    -27.12    
 -27.20080  -9.92455  -2.99866   95.53  565.59   28.89  0.5958    23    -50.99    
 -27.10080  -9.77455  -3.19866   95.85  563.04   27.15  0.5824    23    -50.99    
 -27.00080  -9.97455  -3.19866   95.72  569.79   31.26  0.6225     3    -50.99    
 -22.50080  -9.97455  -3.29866   95.58  494.30   10.83  0.3992    26    -71.25    
 -22.46330  -9.69693  -3.29866   96.42  501.80   10.33  0.3810    26    -51.90    
 -22.20080  -9.89121  -3.04866   94.35  510.64   10.10  0.3822    26    -49.33    
 -22.15080  -9.78800  -3.00699   94.39  519.18    9.29  0.3921    26    -49.79    
 -27.30080  -9.52455  -3.09866   95.83  544.81   18.53  0.4792    23    -27.30    
 -27.20080  -9.47455  -3.19866   96.29  549.46   19.61  0.5070    23    -53.30    
 -27.35080  -9.32455  -3.09866   96.15  534.98   14.98  0.4327    23    -32.06    
 -27.10080  -9.43288  -3.29866   96.59  552.17   20.09  0.5247    23    -53.30    
 -22.70080  -9.29955  -3.38199   99.90  508.71    9.35  0.3734    26    -49.27    
 -22.50080  -9.41621  -3.29866   97.63  512.04    9.32  0.3811    26    -49.07    
 -22.40080  -9.27455  -3.19866   97.15  529.37    7.27  0.4210    26    -49.98    
 -22.27580  -9.55466  -3.14866   95.47  520.12    8.91  0.3957    26    -49.79    
 -22.25080  -9.32455  -3.09866   95.60  539.98    5.90  0.4574    26    -44.20    
 -27.30080  -9.04621  -3.14866   97.17  529.99   12.70  0.4153    23    -40.63    
 -27.10080  -9.07455  -3.29866   97.80  542.38   14.43  0.4814    23    -47.51    
 -27.35080  -8.92455  -3.09866   97.37  523.43   11.59  0.3909    23    -55.35    
 -27.20080  -8.88288  -3.19866   98.16  531.25   11.84  0.4265    23    -49.98    
 -23.10080  -8.92455  -3.38199  106.72  521.00    7.80  0.3897    26    -17.25    
 -22.88413  -8.87455  -3.29866  104.07  531.43    5.61  0.4289    26    -17.45    
 -22.65080  -9.12121  -3.29866  100.19  523.11    7.50  0.4033    26    -53.30    
 -22.60080  -8.84955  -3.19866  100.05  547.65    0.61  0.5026    26    -5.003    
 -22.50080  -9.02455  -3.19866   98.56  541.84    3.87  0.4716    26    -10.24    
 -22.52580  -8.92455  -3.18199   99.01  547.54    1.43  0.5026    26    -19.45    
 -22.30080  -9.04121  -3.09866   96.00  555.74   -0.12  0.5497    26    -18.56    
 -22.30080  -8.97455  -3.09866   95.87  557.51   -2.41  0.5715    26    -40.56    
 -22.10080  -9.17455  -2.99866   93.61  562.16   -2.05  0.5960    26    -31.73    
 -22.01746  -9.02455  -2.99866   92.00  560.23   -9.53  0.6608     5    -27.50    
 -21.85080  -8.92455  -2.99866   89.48  545.42  -15.75  0.6635     5    -20.12    
 -27.40080  -8.69383  -2.99866   98.24  514.46   10.47  0.3683    23    -55.35    
 -27.10080  -8.67455  -3.19866   99.66  530.44   10.49  0.4328    23    -49.49    
 -27.15080  -8.52455  -3.09866  100.43  522.99    9.80  0.4004    23    -49.91    
 -27.30080  -8.51205  -2.99866   99.66  515.07    9.95  0.3706    23    -55.35    
 -26.90080  -8.73193  -3.34866  100.05  541.24   10.81  0.5011    23    -44.20    
 -27.00080  -8.53966  -3.19866  100.93  531.87    9.51  0.4491    23    -43.63    
 -26.71591  -8.52455  -3.34866  102.30  542.53    8.14  0.5339    23    -44.49    
 -23.05080  -8.69121  -3.29866  107.11  537.67    4.89  0.4376    26    -18.17    
 -23.10080  -8.51955  -3.34866  107.70  534.51    5.52  0.4095    21    -29.02    
 -22.69246  -8.72455  -3.19866  101.57  549.67   -1.48  0.5125    26    -15.27    
 -22.71746  -8.52455  -3.19866  102.05  546.71   -5.73  0.5043    28    -28.18    
 -22.70080  -8.72455  -3.19866  101.72  549.53   -1.31  0.5116    26    -26.91    
 -22.70080  -8.52455  -3.19866  101.75  546.13   -6.15  0.5049    28    -28.18    
 -22.41151  -8.74455  -3.14866   97.11  550.66   -7.42  0.5621    28    -39.74    
 -22.60080  -8.52455  -3.19866  100.00  541.63   -8.45  0.5060    28    -26.90    
 -22.35913  -8.72455  -3.14866   96.23  547.66   -9.08  0.5638    28    -31.76    
 -22.40580  -8.55788  -3.19866   96.71  533.49  -11.29  0.5097    28    -14.13    
 -22.06746  -8.77455  -3.09866   91.99  540.68  -13.42  0.6005    28    -21.55    
 -21.91746  -8.52455  -3.19866   89.45  508.62  -15.08  0.4767    28     4.298    
 -21.86746  -8.72455  -3.09866   89.15  527.24  -16.13  0.5760    28    -18.99    
 -21.88080  -8.54955  -3.18199   89.02  510.17  -15.36  0.4879    28     4.298    
 -21.64246  -8.82455  -2.99866   86.76  528.68  -18.95  0.6186    28     1.537    
 -21.66746  -8.52455  -3.14866   86.41  505.61  -16.15  0.4798    28     11.64    
 -21.47818  -8.72455  -2.99866   84.78  518.63  -19.42  0.5691    28     9.647    
 -21.51425  -8.52455  -3.09866   84.76  505.83  -16.88  0.4863    28     11.64    
 -21.30080  -8.52455  -2.99866   82.77  507.69  -18.06  0.4997    28     18.99    
 -27.11651  -8.32455  -2.99866  102.17  519.31    9.18  0.3880    23    -49.85    
 -26.94901  -8.32455  -3.09866  102.93  528.67    8.44  0.4367    23    -49.42    
 -26.75080  -8.32455  -3.19866  103.92  539.07    7.03  0.5103    23    -44.20    
 -26.71508  -8.02455  -2.99866  107.13  535.74    6.82  0.4626    23    -44.20    
 -26.48830  -8.27455  -3.29866  105.52  547.88    4.87  0.5734     3    -56.03    
 -26.50080  -8.12455  -3.18199  107.00  548.25    4.75  0.5563    23    -56.03    
 -26.30080  -8.10526  -3.29866  107.44  554.04    3.88  0.5799     3    -56.03    
 -22.90080  -8.29955  -3.29866  104.82  534.09    0.34  0.4145    21    -20.33    
 -22.90080  -8.14955  -3.38199  104.13  523.15    2.20  0.3793    21    -18.13    
 -22.67580  -8.50788  -3.19866  101.32  544.10   -7.04  0.5024    28    -26.90    
 -22.70080  -8.17455  -3.29866  101.33  519.23   -6.38  0.4011    28    -31.52    
 -22.47580  -8.24121  -3.29866   97.45  508.16  -11.21  0.4079    28    -19.84    
 -22.52580  -8.20788  -3.29866   98.33  509.10  -10.49  0.4037    28    -19.84    
 -22.15580  -8.32455  -3.29866   92.40  498.45  -13.56  0.4125    28    -25.03    
 -22.33413  -8.12455  -3.34866   94.91  493.04  -12.23  0.3837    28    -36.63    
 -22.10080  -8.32455  -3.29866   91.60  496.68  -13.75  0.4109    28    -25.03    
 -22.11508  -8.17955  -3.34866   91.56  488.09  -13.32  0.3855    28    -50.42    
 -21.90080  -8.27455  -3.29866   88.85  489.36  -14.08  0.3981    28    -36.69    
 -21.90080  -8.12455  -3.34866   88.59  481.69  -13.63  0.3796    28    -50.72    
 -21.68413  -8.42455  -3.19866   86.43  498.05  -15.32  0.4398    28    -13.71    
 -21.65080  -8.09955  -3.29866   85.62  479.99  -13.89  0.3790    28    -37.04    
 -21.52580  -8.32455  -3.18199   84.61  492.45  -15.12  0.4172    28    -36.69    
 -21.40080  -8.10788  -3.19866   83.02  483.03  -14.28  0.3839    28    -50.72    
 -21.20080  -8.37455  -2.99866   81.60  501.50  -16.83  0.4576    28     5.277    
 -21.25080  -8.13788  -3.09866   81.74  487.76  -14.75  0.3962    28    -42.83    
 -26.50080  -7.92455  -3.09866  108.07  542.81    6.07  0.4901    20    -44.52    
 -26.36425  -7.92455  -3.19866  108.03  547.03    5.39  0.5193    20    -11.96    
 -26.60080  -7.77455  -2.99866  108.17  530.83    7.62  0.4179    20    -50.05    
 -26.30080  -7.76121  -3.29866  106.59  537.78    6.63  0.4710    20    -44.20    
 -22.72080  -7.89955  -3.38199  100.93  508.82   -3.81  0.3685    28    -9.786    
 -22.48080  -7.89955  -3.38199   96.93  492.09  -10.12  0.3728    28    -43.58    
 -22.54425  -7.72455  -3.38699   97.74  492.49   -8.75  0.3739    28    -51.07    
 -22.31508  -7.98621  -3.38199   94.37  486.23  -12.04  0.3754    28    -50.72    
 -21.90080  -7.96955  -3.38199   88.37  475.94  -13.30  0.3768    28    -37.04    
 -21.70080  -7.93288  -3.34866   85.92  474.04  -13.45  0.3771    28     14.32    
 -21.64246  -7.76121  -3.34866   85.03  469.84  -13.24  0.3857    28    0.5782    
 -21.55080  -7.95788  -3.29866   84.30  475.45  -13.64  0.3756    28     14.32    
 -21.50080  -7.72455  -3.29866   83.48  469.72  -13.28  0.3849    28    0.5782    
 -21.30080  -7.89955  -3.18199   81.82  476.89  -13.76  0.3749    28    -26.93    
 -21.28830  -7.72121  -3.18199   81.51  472.10  -13.41  0.3782    28     21.51    
 -21.10080  -8.10788  -2.99866   80.38  490.97  -15.00  0.4046    28    -19.19    
 -21.05080  -7.72455  -2.99866   79.44  477.84  -13.61  0.3744    28    -26.93    
 -26.65080  -7.52455  -3.03199  106.01  515.12    8.94  0.3670    20    -49.85    
 -26.50080  -7.54955  -3.19866  105.33  519.41    8.61  0.3822    20    -49.85    
 -26.70080  -7.45788  -2.99866  105.48  511.44    9.19  0.3616    20    -49.33    
 -26.50080  -7.32455  -3.29866  102.54  511.35    9.39  0.3632    20    -49.33    
 -26.32580  -7.50693  -3.38199  103.97  523.23    8.49  0.4049    20    -49.84    
 -22.67580  -7.29121  -3.34866   98.45  502.55   -5.39  0.3873    28    -4.680    
 -22.52080  -7.49955  -3.38199   96.77  488.73   -9.07  0.3868    28    -43.37    
 -22.50080  -7.32455  -3.34866   96.03  486.61   -9.59  0.4010    28    -46.92    
 -22.30080  -7.36955  -3.38199   92.91  475.14  -11.54  0.4132    28    -43.25    
 -22.10080  -7.32955  -3.38199   89.87  468.50  -12.35  0.4275    28     2.490    
 -21.90080  -7.26621  -3.34866   87.17  464.83  -12.67  0.4378    28     2.490    
 -21.66746  -7.52455  -3.34866   84.93  465.91  -12.99  0.4081    28     2.490    
 -21.65080  -7.29121  -3.29866   84.35  463.59  -12.86  0.4307    28     2.656    
 -21.50080  -7.63288  -3.29866   83.32  467.98  -13.17  0.3921    28     2.249    
 -21.40080  -7.32455  -3.19866   81.91  464.60  -12.97  0.4133    28     2.656    
 -21.30080  -7.52455  -3.18199   81.28  468.05  -13.16  0.3907    28     2.249    
 -21.25080  -7.32455  -3.09866   80.59  466.11  -13.01  0.4009    28     2.358    
 -21.10080  -7.41621  -2.99866   79.46  469.91  -13.13  0.3833    28    0.5782    
 -26.80080  -6.99621  -2.99866  100.81  498.66    9.94  0.3858    20    -57.40    
 -26.60080  -7.12455  -3.24866  100.90  504.34    9.82  0.3618    20    -57.40    
 -26.80080  -6.92455  -2.99866  100.22  497.74   10.00  0.3922    20    -44.95    
 -26.65080  -7.00133  -3.20366  100.09  501.25    9.98  0.3704    20    -44.95    
 -22.77818  -6.92455  -3.19866   98.53  519.00   -3.92  0.4135    28    -48.78    
 -22.72246  -7.12455  -3.29866   98.48  509.06   -4.52  0.3959    28    -12.02    
 -22.72580  -6.89121  -3.14866   98.03  513.43   -6.20  0.4174    28    -9.677    
 -22.50080  -7.17455  -3.29866   95.66  486.58   -9.86  0.4122    28    -38.27    
 -22.50080  -6.89121  -3.14866   94.97  487.92  -10.36  0.4276    28    -35.19    
 -22.35080  -7.12455  -3.29866   93.15  476.73  -11.32  0.4293    28    -33.15    
 -22.30080  -6.89955  -3.18199   91.95  474.42  -11.70  0.4449    28    -33.15    
 -22.09246  -7.08966  -3.29866   89.31  467.25  -12.33  0.4484    28     2.490    
 -21.95080  -6.92455  -3.19866   87.23  464.39  -12.52  0.4610    28     13.81    
 -21.90080  -7.12455  -3.29866   86.91  464.15  -12.62  0.4500    28     2.490    
 -21.85580  -6.92455  -3.18199   86.11  463.24  -12.61  0.4610    28     13.81    
 -21.69508  -7.02455  -3.19866   84.47  462.37  -12.74  0.4525    28     2.656    
 -21.71246  -6.92455  -3.14866   84.44  462.31  -12.70  0.4571    28     2.656    
 -21.46746  -7.10466  -3.14866   82.21  462.76  -12.85  0.4338    28     2.656    
 -21.40258  -6.92455  -2.99866   81.32  462.75  -12.81  0.4332    28     2.656    
 -21.30080  -7.02966  -2.99866   80.56  463.73  -12.86  0.4202    28     2.656    
 -26.80080  -6.83288  -2.99866   99.37  496.82   10.07  0.4001    20    -45.01    
 -26.60080  -6.72455  -3.24866   97.68  499.36   10.26  0.3821    20    -44.95    
 -26.70080  -6.42276  -2.99866   96.44  495.26   10.31  0.4214    20    -45.01    
 -26.50080  -6.52955  -3.29866   96.15  499.98   10.49  0.3821    20    -44.95    
 -23.11746  -6.49955  -3.19866   97.83  549.09   10.81  0.4799    21    -44.46    
 -22.95080  -6.72455  -3.19354   98.66  538.59    3.50  0.4412    21    -43.85    
 -23.00080  -6.47455  -2.99866   98.29  548.42    5.84  0.4754    22    -44.46    
 -22.90080  -6.70609  -3.09866   98.82  537.52    0.29  0.4474    21    -39.67    
 -22.70080  -6.72455  -2.99866   97.48  513.37   -7.42  0.4244    28     1.661    
 -22.60080  -6.72455  -2.99866   96.15  500.39   -9.26  0.4230    28    -2.491    
 -22.29151  -6.67455  -2.99866   91.43  475.43  -11.68  0.4434    28    -33.15    
 -22.00580  -6.62455  -2.94866   87.48  466.45  -12.35  0.4548    28     13.81    
 -21.75080  -6.72455  -2.99866   84.58  462.86  -12.63  0.4575    28     2.490    
 -26.65080  -6.32038  -2.99866   95.83  495.44   10.38  0.4212    20    -45.01    
 -26.30080  -6.30550  -3.34866   95.03  503.07   10.95  0.3730    20    -44.95    
 -26.50080  -6.12455  -3.02044   94.77  496.87   10.59  0.4099    20    -45.01    
 -26.35080  -6.14776  -3.19866   94.54  500.25   10.86  0.3862    20    -44.95    
 -26.12068  -6.12455  -3.34866   94.21  507.03   11.56  0.3666    20    -35.04    
 -23.70080  -6.02455  -3.24866   95.87  566.35   27.73  0.6015     2    -50.99    
 -23.48508  -6.12455  -3.19866   96.35  559.97   22.36  0.5555    22    -47.73    
 -23.30080  -6.32455  -3.24866   96.91  553.77   16.81  0.5103    21    -47.80    
 -23.30080  -6.10109  -2.99866   96.68  551.75   16.39  0.4970    22    -47.80    
 -23.11746  -6.31943  -2.99866   97.69  551.63   11.40  0.4892    22    -44.46    
 -26.30080  -5.92455  -3.01687   93.84  499.91   10.94  0.3898    20    -44.95    
 -26.08830  -5.82455  -3.04866   93.76  504.85   11.55  0.3717    20    -44.95    
 -25.83913  -5.92455  -3.29866   93.91  516.12   13.19  0.3720    20    -42.90    
 -25.92318  -5.72455  -2.99866   93.74  509.85   12.26  0.3666    20    -42.38    
 -25.78913  -5.82455  -3.19866   93.91  517.00   13.49  0.3742    20    -42.90    
 -25.66746  -5.72455  -3.09866   93.99  522.23   14.62  0.3873    20    -46.21    
 -25.50080  -5.77455  -3.19866   94.29  534.04   17.73  0.4324    20    -32.06    
 -25.57913  -5.62455  -2.94866   94.15  526.42   15.47  0.4004    20    -40.48    
 -25.33830  -5.77455  -3.21794   94.46  547.19   22.16  0.4972    20    -27.33    
 -25.32163  -5.62455  -2.97104   94.69  545.44   21.36  0.4882    20    -27.30    
 -24.97901  -5.77455  -3.19866   95.30  578.29   35.36  0.6832     2    -53.56    
 -25.16246  -5.62455  -2.98021   94.84  559.36   26.82  0.5651    20    -50.99    
 -24.90080  -5.77455  -3.19866   95.34  584.10   37.51  0.7171     2    -92.60    
 -24.85580  -5.72455  -3.13021   95.28  585.97   38.00  0.7258     2    -92.60    
 -24.81008  -5.77455  -3.19866   95.37  589.55   39.28  0.7481     2    -92.60    
 -24.60496  -5.72455  -3.10604   95.59  593.51   40.39  0.7736     2    -93.26    
 -24.50080  -5.82455  -3.24866   95.52  595.53   40.90  0.7836     2    -92.04    
 -24.45080  -5.72455  -3.09866   95.54  591.61   39.55  0.7615     2    -93.26    
 -24.17246  -5.82455  -3.19866   95.48  585.02   37.33  0.7214     2    -92.60    
 -24.38413  -5.72455  -3.09866   95.43  589.70   38.75  0.7483     2    -92.60    
 -24.05080  -5.92455  -3.29866   95.49  579.93   35.45  0.6899     2    -92.10    
 -23.91746  -5.72455  -2.99866   95.26  562.96   26.71  0.5831    22    -50.99    
 -23.82675  -5.92455  -3.19866   95.67  570.59   30.45  0.6304     2    -50.99    
 -23.85580  -5.74121  -2.99866   95.23  560.61   25.37  0.5671    22    -50.99    
 -23.66663  -5.82455  -2.99866   95.52  555.12   22.03  0.5310    22    -27.06    
 -23.50080  -5.92455  -2.99866   95.87  552.41   19.47  0.5092    22    -53.30    
 -26.60080 -10.92455  -2.59866   95.46  578.32   33.76  0.6715     3    -53.56    
 -26.32663 -11.12455  -2.59866   95.49  559.48   24.56  0.5599    24    -27.06    
 -26.40080 -10.92455  -2.81949   95.73  576.67   33.76  0.6644     3    -53.56    
 -26.09341 -11.10788  -2.79866   95.90  561.68   24.95  0.5726    24    -50.99    
 -26.14568 -11.22455  -2.59866   95.51  550.54   19.76  0.5061    24    -27.12    
 -25.92580 -11.27455  -2.63199   96.01  546.21   16.95  0.4827    24    -53.08    
 -26.03413 -11.12455  -2.79866   96.11  559.64   23.75  0.5625    24    -38.61    
 -25.75080 -11.32455  -2.59866   96.51  540.45   14.19  0.4540    24    -53.54    
 -25.80913 -11.12455  -2.89866   96.59  555.32   20.56  0.5384    25    -53.30    
 -25.50080 -11.32455  -2.59866   97.52  538.39   12.19  0.4480    24    -44.73    
 -25.45734 -11.12455  -2.92033   97.95  548.44   15.35  0.5087    25    -47.80    
 -25.32580 -11.27455  -2.63199   98.49  540.36   11.40  0.4648    24    -44.20    
 -25.35080 -11.12455  -2.89866   98.44  547.22   13.96  0.5055    25    -47.80    
 -25.10080 -11.22455  -2.59866   99.94  540.05    9.63  0.4729    24    -44.20    
 -25.10080 -11.10788  -2.79866  100.11  545.46   10.90  0.5095    24    -44.49    
 -24.90080 -11.02455  -2.79866  101.69  544.88    9.13  0.5151    25    -44.49    
 -24.90080 -11.12455  -2.59866  101.74  542.76    8.24  0.5008    24    -44.46    
 -24.60080 -10.92455  -2.62699  105.04  547.14    7.01  0.5280     3    -44.49    
 -24.00080 -10.92455  -2.57366  104.83  514.36   10.28  0.3853    26    -49.85    
 -23.66746 -11.02455  -2.59866  101.20  499.97   10.90  0.3791    26    -51.90    
 -23.71746 -10.92455  -2.79866  101.76  497.59   10.87  0.3957    26    -51.90    
 -23.47580 -11.07455  -2.56533   99.26  497.45   11.10  0.3787    26    -57.40    
 -23.48413 -10.92455  -2.89866   99.35  491.83   11.03  0.4157    26    -73.00    
 -23.31746 -11.07455  -2.58437   98.04  495.47   11.23  0.3825    26    -71.19    
 -23.15580 -10.92455  -2.89866   96.81  489.42   11.18  0.4231    26    -53.71    
 -23.10080 -11.02455  -2.68199   96.45  492.62   11.33  0.3949    26    -72.94    
 -23.15080 -10.92455  -2.89866   96.76  489.42   11.19  0.4231    26    -46.75    
 -22.95080 -11.02455  -2.59866   95.61  494.35   11.51  0.3843    26    -44.95    
 -26.90080 -10.62455  -2.59866   95.71  596.02   40.64  0.7743     3    -92.04    
 -26.80080 -10.72455  -2.61449   95.58  593.11   39.54  0.7562     3    -93.26    
 -26.85080 -10.52455  -2.83199   95.66  596.07   40.87  0.7721     3    -92.04    
 -26.55080 -10.82455  -2.80044   95.71  584.86   37.27  0.7123     3    -92.60    
 -24.70080 -10.90788  -2.80604  103.79  544.11    8.03  0.5135    25    -44.49    
 -24.55080 -10.82455  -2.79866  105.44  543.23    7.95  0.4997    25    -44.46    
 -24.50080 -10.87455  -2.62628  105.97  546.66    7.37  0.5134     3    -44.49    
 -24.30080 -10.82455  -2.60366  107.16  537.81    8.83  0.4535    26    -44.26    
 -24.35913 -10.72455  -2.84866  106.92  535.54    9.06  0.4475    26    -44.73    
 -24.10080 -10.87455  -2.59866  105.93  521.04    9.97  0.3982    26    -49.91    
 -24.08913 -10.72455  -2.89866  106.09  514.98   10.34  0.3982    26    -49.91    
 -23.92401 -10.82455  -2.84866  104.13  504.97   10.65  0.3937    26    -51.90    
 -22.90080 -10.90788  -2.82366   95.33  490.36   11.35  0.4112    26    -46.75    
 -22.66746 -10.82455  -2.78044   94.38  492.28   11.51  0.3986    26    -46.75    
 -22.70080 -10.92455  -2.60437   94.56  495.40   11.71  0.3808    26    -44.95    
 -22.40080 -10.72455  -2.59866   93.74  500.13   11.86  0.3719    26    -44.95    
 -22.46746 -10.67455  -2.79866   93.75  494.69   11.55  0.3901    26    -44.95    
 -22.30080 -10.62455  -2.60044   93.64  503.17   11.79  0.3698    26    -57.40    
 -27.30080 -10.12455  -2.69449   95.13  565.10   28.86  0.5911    23    -51.06    
 -27.10080 -10.42455  -2.58354   95.52  589.65   38.74  0.7356     3    -92.60    
 -27.20080 -10.12455  -2.81711   95.51  573.58   32.81  0.6439    23    -53.56    
 -27.05080 -10.32455  -2.79866   95.61  590.00   39.14  0.7382     3    -92.60    
 -22.20080 -10.37455  -2.77044   93.64  504.76   11.21  0.3745    26    -71.19    
 -22.10080 -10.32455  -2.64866   93.52  513.88   10.71  0.3752    26    -49.14    
 -22.10080 -10.16383  -2.79866   93.58  513.28   10.31  0.3783    26    -49.14    
 -22.00080 -10.12455  -2.64866   93.53  525.64    8.71  0.3958    26    -61.25    
 -27.50080  -9.92455  -2.63854   94.61  539.98   18.96  0.4542    23    -27.30    
 -27.65080  -9.72455  -2.59866   94.38  523.10   14.31  0.3876    23    -42.90    
 -27.50080  -9.72455  -2.79866   94.88  534.62   16.91  0.4301    23    -32.06    
 -27.30080 -10.02455  -2.79866   95.21  561.69   27.34  0.5720    23    -51.06    
 -22.10080  -9.97455  -2.89866   93.84  516.94    9.69  0.3855    26    -49.79    
 -22.00080  -9.72455  -2.84866   93.51  538.50    5.99  0.4433    26    -44.20    
 -21.90080  -9.98026  -2.59866   93.11  538.40    4.28  0.4385    26    -49.99    
 -21.85080  -9.72455  -2.69866   92.29  547.41   -0.75  0.5001    26    -5.003    
 -21.67580  -9.72455  -2.59866   90.47  535.68  -10.44  0.5064    29    -3.528    
 -27.70080  -9.62455  -2.59866   94.34  517.88   13.19  0.3747    23    -42.90    
 -27.60080  -9.52455  -2.79866   94.71  522.64   13.71  0.3854    23    -42.90    
 -27.80080  -9.32955  -2.59866   94.49  507.78   11.44  0.3681    23    -42.38    
 -27.65080  -9.35788  -2.79866   94.90  515.97   12.35  0.3706    23    -42.90    
 -22.06746  -9.52455  -2.94866   93.92  544.16    5.18  0.4707    26    -44.46    
 -22.10080  -9.32455  -2.98199   94.04  555.20    2.11  0.5343    26    -10.47    
 -21.90080  -9.54955  -2.79866   92.40  553.97   -1.02  0.5408    26    -6.299    
 -21.95080  -9.29121  -2.89866   92.12  562.64   -4.67  0.6217    26    -31.73    
 -21.70913  -9.57455  -2.69866   90.28  542.87  -10.26  0.5521    29    -28.08    
 -21.68413  -9.32455  -2.79866   89.03  544.56  -14.62  0.6269    29    -20.12    
 -21.50080  -9.47455  -2.69866   87.62  521.39  -16.93  0.5223    29     15.29    
 -21.47580  -9.35788  -2.74866   86.89  521.97  -18.05  0.5460    29     15.29    
 -21.35080  -9.62455  -2.59866   86.54  501.99  -17.25  0.4345    29     5.277    
 -21.32580  -9.40788  -2.69866   85.63  506.24  -18.27  0.4741    29     25.77    
 -21.10080  -9.27455  -2.69866   83.18  494.86  -18.28  0.4309    29     8.388    
 -27.80080  -9.12455  -2.64866   94.86  504.99   10.94  0.3717    23    -44.95    
 -27.68413  -9.12455  -2.79866   95.36  509.87   11.28  0.3654    23    -42.38    
 -27.80080  -9.00288  -2.64866   95.23  503.29   10.69  0.3756    23    -44.95    
 -27.65080  -8.94955  -2.83199   96.01  508.31   10.86  0.3649    23    -42.38    
 -21.92580  -9.09121  -2.94866   91.03  559.86  -10.91  0.6774     5    -27.35    
 -21.77580  -9.12455  -2.89866   89.27  551.48  -14.98  0.6813     5    -20.89    
 -21.67580  -8.95788  -2.94866   87.50  537.94  -18.67  0.6590     5    0.6723    
 -21.45080  -9.22455  -2.79866   86.11  522.92  -19.26  0.5719    29     9.647    
 -21.49580  -8.97455  -2.89866   85.68  527.91  -20.55  0.6238     5    -7.522    
 -21.30080  -9.12455  -2.79866   84.40  513.37  -19.97  0.5354    29     6.941    
 -21.11746  -8.92455  -2.79866   82.25  508.27  -20.11  0.5083    29     11.87    
 -21.10080  -9.09455  -2.74866   82.67  501.50  -19.14  0.4685    29     19.97    
 -21.07580  -8.92455  -2.78199   81.94  506.19  -19.84  0.4949    29     26.33    
 -20.90080  -9.36538  -2.59866   81.82  481.29  -17.20  0.3795    29    -26.93    
 -20.75080  -9.09121  -2.59866   80.12  484.14  -17.28  0.3859    29    -33.22    
 -20.90080  -8.96621  -2.69866   80.79  496.03  -18.49  0.4349    29     8.388    
 -27.70080  -8.67693  -2.69866   96.94  502.04   10.26  0.3756    23    -44.95    
 -27.50080  -8.64121  -2.89866   97.95  508.87   10.29  0.3623    23    -42.38    
 -27.70080  -8.50526  -2.59866   97.90  499.74   10.06  0.3842    23    -44.95    
 -27.50080  -8.45133  -2.79866   99.06  505.33    9.96  0.3629    23    -35.04    
 -21.25080  -8.75788  -2.89866   82.81  515.28  -20.64  0.5526    28     12.32    
 -21.00080  -8.64121  -2.79866   80.62  509.40  -19.83  0.5070    29     19.46    
 -21.10080  -8.47455  -2.89866   81.00  507.80  -18.48  0.4949    28     18.99    
 -20.85080  -8.72455  -2.69866   79.81  502.77  -18.97  0.4655    29     19.97    
 -20.90080  -8.55788  -2.74866   79.70  508.18  -19.26  0.4937    29     19.46    
 -20.70080  -8.82455  -2.59866   79.11  492.49  -17.71  0.4131    29    -19.38    
 -20.70080  -8.52455  -2.59866   78.28  503.85  -18.18  0.4638    29     19.97    
 -27.50080  -8.22455  -2.59866  100.98  501.81    9.75  0.3691    23    -44.95    
 -27.40080  -8.32455  -2.79866  100.52  506.76    9.73  0.3600    23    -47.50    
 -27.40080  -8.12455  -2.59866  102.44  503.77    9.60  0.3621    23    -51.90    
 -27.18234  -8.12455  -2.79866  103.56  512.30    9.17  0.3627    23    -49.14    
 -26.93413  -8.12455  -2.94866  105.14  524.69    8.16  0.4108    23    -53.37    
 -21.10080  -8.29621  -2.94866   80.68  500.27  -16.52  0.4483    28     5.277    
 -21.07580  -8.10455  -2.98199   80.14  491.68  -15.06  0.4064    28    -36.69    
 -20.86746  -8.32455  -2.74866   78.93  507.15  -17.74  0.4813    28     26.33    
 -20.90080  -8.22455  -2.79866   78.95  503.57  -16.72  0.4591    28     5.277    
 -20.71746  -8.03609  -2.59866   77.19  505.19  -15.67  0.4661    28     5.277    
 -27.14068  -7.92455  -2.59866  106.24  511.74    9.11  0.3564    23    -49.14    
 -26.95080  -7.79121  -2.61854  108.71  519.36    8.72  0.3664    23    -49.85    
 -26.90080  -7.70788  -2.59866  109.49  519.80    8.79  0.3656    20    -49.85    
 -26.75080  -7.91026  -2.89866  108.03  531.15    7.50  0.4240    23    -50.05    
 -26.70080  -7.67455  -2.89866  108.07  522.74    8.43  0.3823    20    -49.85    
 -20.90080  -7.98609  -2.83199   78.55  493.85  -14.87  0.4121    28    -17.63    
 -20.90080  -7.49621  -2.79866   77.87  477.94  -13.36  0.3747    28    -26.93    
 -20.71746  -7.92455  -2.59866   76.95  501.88  -15.00  0.4481    28     5.277    
 -20.75080  -7.74955  -2.63199   76.95  493.80  -14.16  0.4127    28    -25.03    
 -26.88413  -7.49955  -2.59866  108.57  512.69    9.29  0.3596    20    -49.14    
 -26.80080  -7.50788  -2.79866  107.25  512.93    9.17  0.3616    20    -49.14    
 -26.85080  -7.29121  -2.79866  105.06  504.16    9.62  0.3682    20    -51.90    
 -26.90080  -7.39955  -2.59866  107.57  508.44    9.49  0.3627    20    -49.33    
 -20.95080  -7.32455  -2.79866   78.06  473.22  -13.16  0.3763    28     21.51    
 -20.90080  -7.50788  -2.79866   77.92  478.22  -13.37  0.3749    28    -26.93    
 -20.80080  -7.37455  -2.59866   76.79  481.52  -13.60  0.3794    28    -33.22    
 -20.80080  -7.49121  -2.64866   77.00  483.41  -13.58  0.3824    28    -33.22    
 -26.88413  -7.12455  -2.79866  103.19  499.91    9.82  0.3833    20    -71.19    
 -26.90080  -7.12455  -2.74866  103.56  499.82    9.82  0.3849    20    -57.40    
 -26.88413  -6.96121  -2.82366  101.50  497.23    9.95  0.3994    20    -45.01    
 -26.90080  -6.94955  -2.78199  101.62  496.96    9.96  0.4024    20    -45.01    
 -21.30591  -6.89121  -2.89866   80.37  463.71  -12.83  0.4213    28     2.656    
 -21.10080  -7.02455  -2.79866   78.84  467.17  -12.97  0.3943    28     2.249    
 -21.10080  -6.92455  -2.70104   78.69  467.68  -13.02  0.3923    28     2.249    
 -20.91746  -7.12455  -2.62366   77.42  473.66  -13.35  0.3759    28     14.32    
 -26.88413  -6.72455  -2.79866   99.43  494.91   10.08  0.4229    20    -45.01    
 -26.90080  -6.72455  -2.74866   99.73  494.75   10.07  0.4255    20    -45.01    
 -26.85080  -6.55788  -2.79866   98.09  494.14   10.16  0.4341    20    -182.2    
 -26.90080  -6.52455  -2.60366   98.81  493.55   10.13  0.4440    20    -182.2    
 -22.90080  -6.48800  -2.89866   98.24  541.54    1.33  0.4497    22    -44.11    
 -22.63913  -6.54121  -2.79866   96.42  509.09   -7.64  0.4111    28    -9.663    
 -22.69246  -6.37455  -2.59866   96.80  519.03   -3.16  0.3880    28    -13.79    
 -22.56246  -6.54121  -2.79866   95.37  499.75   -9.00  0.4116    28    -2.491    
 -22.40580  -6.42455  -2.64866   92.86  488.46   -9.97  0.4035    28    -38.27    
 -22.40080  -6.52455  -2.79866   92.94  484.81  -10.71  0.4202    28    -35.19    
 -21.87246  -6.52455  -2.79866   85.66  465.71  -12.46  0.4433    28     2.490    
 -21.87580  -6.52455  -2.79866   85.70  465.75  -12.45  0.4433    28     2.490    
 -21.67580  -6.57455  -2.79866   83.46  463.95  -12.64  0.4405    28     2.656    
 -21.63496  -6.52455  -2.69866   82.91  464.90  -12.67  0.4294    28     2.490    
 -21.40080  -6.72455  -2.79866   81.03  463.70  -12.79  0.4257    28     2.656    
 -21.47580  -6.54121  -2.59866   81.27  466.04  -12.83  0.4130    28     2.490    
 -21.30080  -6.72455  -2.71354   80.00  465.09  -12.88  0.4117    28     2.490    
 -26.70080  -6.22455  -2.82283   95.72  494.31   10.34  0.4365    20    -45.01    
 -26.80080  -6.27455  -2.62699   96.79  493.40   10.24  0.4485    20    -182.2    
 -26.70080  -6.12455  -2.64866   95.89  493.92   10.33  0.4426    20    -182.2    
 -26.60080  -6.07455  -2.81116   94.97  495.06   10.45  0.4290    20    -45.01    
 -22.95080  -6.32455  -2.79866   97.89  541.69    5.60  0.4342    22    -50.26    
 -23.10080  -6.11443  -2.79866   96.97  540.40   10.91  0.4270    22    -49.99    
 -22.77068  -6.32455  -2.59866   97.32  526.66    0.39  0.3884    22    -56.73    
 -22.95080  -6.09121  -2.59866   96.79  530.00    8.16  0.3802    22    -61.25    
 -22.35913  -6.42455  -2.64866   92.20  484.91  -10.45  0.4068    28    -56.93    
 -22.10080  -6.37455  -2.56533   88.33  474.34  -11.77  0.4113    28    -33.15    
 -21.93413  -6.42455  -2.64866   86.20  468.76  -12.30  0.4258    28     2.490    
 -26.50080  -5.92455  -2.72961   94.56  496.01   10.55  0.4195    20    -45.01    
 -26.30080  -5.82455  -2.84866   93.96  499.30   10.89  0.3938    20    -44.95    
 -26.30080  -5.74121  -2.64366   94.23  499.07   10.80  0.3948    20    -44.95    
 -26.06591  -5.72455  -2.89866   93.78  504.85   11.53  0.3718    20    -44.95    
 -26.10080  -5.62455  -2.59866   94.14  503.67   11.20  0.3741    20    -44.95    
 -23.86746  -5.57455  -2.79866   94.73  544.06   18.82  0.4727    22    -27.30    
 -23.71151  -5.62455  -2.79866   94.79  539.48   16.81  0.4466    22    -27.30    
 -23.49163  -5.74121  -2.79866   95.25  536.20   14.83  0.4260    22    -33.09    
 -23.48830  -5.57455  -2.59866   94.49  522.53   12.17  0.3771    22    -29.11    
 -23.25080  -5.93943  -2.79866   96.13  537.28   12.98  0.4208    22    -56.59    
 -23.31925  -5.72455  -2.64866   95.03  525.36   11.89  0.3803    22    -32.57    
 -23.10080  -5.92455  -2.62104   96.13  527.26   10.48  0.3783    22    -66.82    
 -25.91413  -5.62455  -2.79866   93.93  509.57   12.09  0.3664    20    -42.38    
 -25.95913  -5.57455  -2.59866   94.23  507.99   11.67  0.3665    20    -42.38    
 -25.70080  -5.57455  -2.79866   94.12  519.00   13.62  0.3776    20    -42.90    
 -25.75580  -5.52455  -2.59866   94.45  516.31   12.80  0.3713    20    -42.90    
 -25.50080  -5.54121  -2.77366   94.46  530.99   16.22  0.4167    20    -43.94    
 -25.58413  -5.52455  -2.69866   94.46  525.55   14.73  0.3959    20    -32.42    
 -25.30080  -5.54121  -2.79866   94.77  546.06   20.96  0.4888    20    -27.30    
 -25.30080  -5.52455  -2.74866   94.89  545.78   20.70  0.4875    20    -27.30    
 -25.10080  -5.54121  -2.79866   95.12  562.09   27.54  0.5808    20    -50.99    
 -25.10080  -5.52455  -2.74866   95.26  561.37   27.13  0.5774    20    -50.99    
 -24.90080  -5.54121  -2.79866   95.36  574.63   33.27  0.6576     2    -53.56    
 -24.99580  -5.52455  -2.74866   95.41  568.35   30.39  0.6204    20    -50.99    
 -24.74580  -5.54121  -2.79866   95.50  578.79   35.01  0.6846     2    -53.56    
 -24.70080  -5.42455  -2.54866   95.46  565.18   27.53  0.5980    22    -50.99    
 -24.50080  -5.54121  -2.82366   95.27  575.99   33.08  0.6645     2    -53.56    
 -24.50080  -5.42455  -2.59866   95.21  559.83   25.20  0.5655    22    -50.99    
 -24.30080  -5.54121  -2.82366   95.12  566.53   28.68  0.6068    22    -50.99    
 -24.37675  -5.42455  -2.61533   95.07  554.27   22.95  0.5333    22    -27.12    
 -24.07580  -5.54121  -2.79866   94.93  552.80   22.61  0.5247    22    -27.12    
 -23.97246  -5.42455  -2.59866   94.51  533.33   15.62  0.4225    22    -32.62    
 -23.95080  -5.42455  -2.59866   94.41  532.52   15.35  0.4183    22    -43.94    
 -23.60080  -5.52455  -2.59866   94.46  523.76   12.72  0.3827    22    -42.90    
 -26.30080 -11.42455  -2.16854   94.31  523.77   12.31  0.3823    24    -42.90    
 -26.10818 -11.47455  -2.23199   94.78  521.98   11.63  0.3772    24    -42.90    
 -26.21925 -11.32455  -2.39866   95.06  536.58   15.34  0.4340    24    -33.09    
 -26.02580 -11.52455  -2.19866   94.73  518.61   10.88  0.3687    24    -42.90    
 -25.95080 -11.42455  -2.39866   95.47  529.03   12.51  0.4005    24    -40.63    
 -25.77913 -11.42455  -2.44866   96.04  529.86   11.99  0.4038    24    -40.63    
 -25.70080 -11.52455  -2.29866   95.92  519.99   10.30  0.3710    24    -42.90    
 -25.50080 -11.42455  -2.44866   97.18  528.34   10.60  0.3998    24    -66.87    
 -25.58413 -11.52455  -2.29866   96.39  519.56    9.93  0.3700    24    -29.11    
 -25.32913 -11.42455  -2.39866   98.05  525.87    9.65  0.3924    24    -61.31    
 -25.27913 -11.52455  -2.19866   97.95  516.00    8.91  0.3629    24    -55.35    
 -25.08175 -11.42455  -2.24866   99.53  520.84    8.51  0.3765    24    -49.85    
 -25.05080 -11.32455  -2.39866  100.05  529.58    8.61  0.4147    24    -61.37    
 -24.90080 -11.32455  -2.26449  101.09  525.86    7.91  0.3972    24    -61.31    
 -26.70080 -10.92455  -2.46854   95.27  575.04   32.05  0.6503    24    -53.56    
 -26.50080 -11.12455  -2.43854   94.98  555.40   22.95  0.5337    24    -27.12    
 -26.50080 -11.27455  -2.19866   94.45  534.61   15.34  0.4242    24    -32.06    
 -26.85080 -10.92455  -2.19866   95.13  564.01   26.85  0.5839    24    -50.99    
 -26.31091 -11.27455  -2.39866   95.02  540.55   16.88  0.4538    24    -27.30    
 -24.91330 -11.22455  -2.44866  101.32  535.56    8.01  0.4509    24    -44.20    
 -24.70080 -11.22455  -2.17544  103.36  529.21    7.16  0.4113    24    -61.31    
 -24.70080 -11.10788  -2.39866  103.69  539.88    6.84  0.4790    24    -44.20    
 -24.40080 -10.92455  -2.39866  106.80  545.58    7.27  0.4895    26    -44.46    
 -24.45080 -11.02455  -2.19866  106.38  542.63    6.53  0.4689    24    -44.46    
 -24.30080 -10.92455  -2.34866  107.03  541.90    7.97  0.4613    26    -44.46    
 -24.13413 -10.97455  -2.19866  106.52  534.39    8.75  0.4283    26    -49.42    
 -24.15080 -10.92455  -2.39866  106.45  529.96    9.30  0.4156    26    -61.37    
 -23.90080 -11.02455  -2.34866  103.87  515.10   10.29  0.3795    26    -49.85    
 -23.95080 -11.02455  -2.23199  104.67  521.78    9.90  0.3935    26    -49.79    
 -23.70080 -11.07455  -2.39866  101.63  506.16   10.80  0.3697    26    -41.99    
 -23.70080 -11.10788  -2.17366  101.96  514.52   10.67  0.3788    26    -49.85    
 -23.52580 -11.10788  -2.39866   99.95  502.59   11.07  0.3679    26    -51.90    
 -23.60080 -11.12455  -2.19866  100.97  511.14   10.94  0.3723    26    -49.33    
 -23.30080 -11.13288  -2.34771   98.13  501.93   11.40  0.3654    26    -57.40    
 -23.27580 -11.12455  -2.38199   97.95  500.63   11.40  0.3668    26    -51.90    
 -23.10080 -11.10788  -2.39866   96.71  499.57   11.60  0.3674    26    -57.40    
 -23.10080 -11.12455  -2.29866   96.85  502.95   11.74  0.3633    26    -51.90    
 -22.93413 -11.07455  -2.39866   95.72  499.72   11.79  0.3667    26    -71.19    
 -22.84246 -11.07455  -2.19866   95.61  507.67   12.41  0.3633    26    -49.33    
 -22.60080 -10.92455  -2.44866   94.28  500.66   12.07  0.3667    26    -44.95    
 -22.70080 -11.02455  -2.09033   95.23  514.30   13.19  0.3727    26    -55.55    
 -27.10080 -10.52455  -2.41116   95.51  587.58   38.03  0.7247     3    -92.60    
 -26.90080 -10.72455  -2.44866   95.50  588.62   37.93  0.7308     3    -92.60    
 -27.00080 -10.72455  -2.23104   95.49  579.11   34.19  0.6763     3    -53.56    
 -27.10080 -10.62455  -2.19866   95.48  579.92   34.74  0.6799     3    -53.56    
 -24.30080 -10.90788  -2.39866  107.02  541.28    8.15  0.4604    26    -44.26    
 -22.50080 -10.87455  -2.37366   94.23  504.80   12.37  0.3640    26    -57.40    
 -22.50080 -10.90788  -2.17366   94.49  513.55   13.17  0.3709    26    -49.33    
 -22.30080 -10.72455  -2.32366   93.92  512.66   12.53  0.3696    26    -49.33    
 -22.15080 -10.52455  -2.43199   93.70  516.06   11.57  0.3748    26    -49.85    
 -22.10080 -10.52455  -2.24866   93.86  527.91   11.28  0.3997    26    -61.31    
 -27.50080 -10.12455  -2.34866   94.73  544.24   20.36  0.4750    23    -27.30    
 -27.30080 -10.42455  -2.11533   95.43  567.30   29.05  0.6040    23    -50.99    
 -27.45080 -10.15788  -2.39687   94.81  550.17   22.59  0.5062    23    -27.12    
 -27.28413 -10.32455  -2.42128   95.23  571.17   31.36  0.6268    23    -50.99    
 -22.00080 -10.32455  -2.42033   93.49  528.83    9.00  0.4000    26    -61.31    
 -21.91746 -10.32455  -2.19866   93.36  542.59    4.25  0.4483    26    -44.46    
 -21.90080 -10.12455  -2.48021   93.11  536.96    4.76  0.4286    26    -49.99    
 -21.86746 -10.27455  -2.18199   93.17  543.87    0.71  0.4603    26    -9.888    
 -21.57580 -10.12455  -2.19866   90.15  515.88  -14.24  0.4237    29     15.97    
 -27.70080  -9.92455  -2.24033   94.23  523.12   14.27  0.3865    23    -42.90    
 -27.80080  -9.77455  -2.20699   94.16  514.04   12.55  0.3685    23    -42.38    
 -27.70080  -9.82455  -2.39866   94.24  521.33   14.02  0.3826    23    -42.90    
 -27.60080  -9.97455  -2.39866   94.41  532.01   16.61  0.4186    23    -43.94    
 -21.75080 -10.02455  -2.39866   91.97  537.59   -5.49  0.4627    29    -5.003    
 -21.50080 -10.10788  -2.19866   89.32  506.48  -15.68  0.4074    29     5.592    
 -21.46746  -9.92455  -2.39866   88.61  506.47  -15.73  0.4173    29     16.92    
 -21.44246  -9.72455  -2.54866   87.84  508.29  -16.35  0.4421    29    -2.060    
 -21.26746 -10.07455  -2.19866   86.66  484.44  -16.90  0.3754    29    -28.98    
 -21.33413  -9.77455  -2.49866   86.79  496.48  -16.91  0.4063    29    -13.39    
 -21.05080 -10.02455  -2.19866   84.38  472.72  -16.68  0.3726    29     14.32    
 -21.07913  -9.82455  -2.39866   84.42  477.61  -16.85  0.3710    29     14.32    
 -20.82496  -9.92455  -2.19866   82.27  466.18  -16.30  0.3840    29     2.415    
 -20.86651  -9.72455  -2.39866   82.27  470.88  -16.53  0.3704    29    0.7446    
 -20.68591  -9.72455  -2.29866   80.80  465.76  -16.17  0.3831    29     1.705    
 -27.90080  -9.52455  -2.25437   94.10  505.82   11.37  0.3718    23    -35.04    
 -28.00080  -9.27955  -2.11533   94.41  499.58   10.64  0.3974    23    -45.01    
 -27.90080  -9.35788  -2.39866   94.14  504.05   11.10  0.3759    23    -44.95    
 -27.85080  -9.52455  -2.39866   94.02  508.25   11.68  0.3681    23    -42.38    
 -21.10080  -9.54955  -2.58199   84.00  485.59  -17.36  0.3894    29    -28.78    
 -20.89568  -9.57455  -2.49866   82.32  475.08  -16.78  0.3694    29     14.32    
 -20.73830  -9.62455  -2.39866   81.07  468.87  -16.36  0.3728    29     2.415    
 -20.70080  -9.36026  -2.49866   80.38  473.69  -16.58  0.3683    29     14.48    
 -20.40080  -9.51026  -2.19866   78.49  463.62  -15.80  0.3991    29     1.647    
 -20.46746  -9.32455  -2.34866   78.65  468.23  -16.06  0.3762    29     2.415    
 -27.90080  -9.17550  -2.45699   94.60  501.81   10.78  0.3834    23    -44.95    
 -28.00080  -9.12455  -2.19866   94.64  498.23   10.49  0.4064    23    -45.01    
 -27.90080  -8.75455  -2.39866   96.04  497.30   10.23  0.4091    23    -45.01    
 -28.00080  -8.97455  -2.19866   95.11  496.88   10.34  0.4176    23    -45.01    
 -20.66746  -9.12455  -2.54866   79.57  479.81  -16.89  0.3743    29    -26.93    
 -20.67580  -8.90455  -2.58199   79.10  488.31  -17.40  0.3967    29    -28.48    
 -20.50080  -9.26955  -2.39866   78.71  470.39  -16.20  0.3711    29    0.7446    
 -20.45080  -9.04633  -2.39866   78.00  474.94  -16.28  0.3691    29     14.48    
 -20.30080  -9.29955  -2.19866   77.37  465.70  -15.76  0.3905    29     2.415    
 -20.30080  -8.96205  -2.26794   76.68  473.55  -15.96  0.3710    29     14.48    
 -27.90080  -8.72455  -2.38199   96.19  497.01   10.21  0.4115    23    -182.2    
 -27.88413  -8.69955  -2.39866   96.42  497.10   10.19  0.4100    23    -45.01    
 -27.80080  -8.47455  -2.38616   98.03  496.76   10.03  0.4089    23    -182.2    
 -27.88413  -8.49955  -2.19866   97.79  495.29   10.05  0.4292    23    -182.2    
 -20.45080  -8.69121  -2.39866   77.09  487.62  -16.63  0.3915    29    -32.72    
 -20.50080  -8.39121  -2.39866   76.47  502.11  -16.90  0.4505    29     12.68    
 -20.30080  -8.51621  -2.19866   75.42  489.59  -16.09  0.3970    29    -14.89    
 -20.31746  -8.54455  -2.22366   75.69  488.80  -16.12  0.3949    29    -19.13    
 -27.70080  -8.32455  -2.42283   99.28  497.70    9.93  0.3969    23    -44.95    
 -27.80080  -8.32455  -2.17366   99.29  495.61    9.96  0.4230    23    -45.01    
 -27.50080  -8.12455  -2.47687  101.92  500.82    9.72  0.3733    23    -44.95    
 -27.55080  -8.02455  -2.16533  103.35  498.89    9.80  0.3900    23    -44.95    
 -20.51746  -8.32455  -2.39866   76.40  505.02  -16.84  0.4661    29     5.277    
 -20.60080  -8.09121  -2.44866   76.35  510.05  -16.12  0.4943    28     4.298    
 -20.40080  -8.29621  -2.24866   75.38  502.78  -16.32  0.4536    29     5.277    
 -20.50080  -8.07455  -2.29866   75.43  511.69  -16.02  0.5052    29     1.304    
 -27.30080  -7.92455  -2.40437  105.64  505.32    9.48  0.3585    23    -41.99    
 -27.40080  -7.92455  -2.23199  105.35  502.27    9.66  0.3697    23    -51.90    
 -27.10080  -7.77455  -2.38437  108.87  512.74    9.21  0.3528    23    -49.14    
 -27.10080  -7.72455  -2.28533  109.59  513.06    9.32  0.3514    23    -49.14    
 -27.00080  -7.72455  -2.45437  109.65  516.63    9.04  0.3566    23    -49.85    
 -20.60080  -7.84121  -2.39866   75.69  507.58  -15.12  0.4806    28     4.298    
 -20.60080  -7.69121  -2.34866   75.34  504.69  -15.24  0.4671    28     5.277    
 -20.50080  -7.82455  -2.19866   74.57  513.78  -16.60  0.5201    28     1.304    
 -20.51746  -7.74955  -2.19866   74.52  512.23  -16.94  0.5119    28     1.304    
 -26.90080  -7.52455  -2.54866  109.06  513.93    9.26  0.3587    20    -49.14    
 -27.00080  -7.57455  -2.16533  111.68  516.67    9.43  0.3515    23    -49.85    
 -26.95080  -7.30455  -2.44033  107.72  505.84    9.65  0.3685    20    -41.99    
 -26.96568  -7.40288  -2.19866  110.60  512.14    9.59  0.3572    20    -49.14    
 -20.70080  -7.57455  -2.49866   76.19  493.01  -14.15  0.4124    28    -36.69    
 -20.71746  -7.32455  -2.39866   75.84  487.83  -14.92  0.3969    28    -50.23    
 -20.60080  -7.38288  -2.19866   74.52  497.57  -19.26  0.4413    28    0.9900    
 -20.60080  -7.49121  -2.24866   74.84  500.72  -17.15  0.4524    28     5.277    
 -26.97818  -7.05788  -2.39116  105.43  499.30    9.86  0.3943    20    -57.40    
 -26.98151  -7.05371  -2.21533  106.75  500.49    9.85  0.3896    20    -51.90    
 -26.99841  -6.93205  -2.29033  104.38  497.72    9.92  0.4057    20    -51.96    
 -26.99841  -6.94205  -2.28199  104.56  497.93    9.92  0.4043    20    -51.96    
 -20.80080  -7.13705  -2.41294   76.28  481.09  -14.72  0.3804    28    -50.72    
 -20.91746  -6.92455  -2.39866   76.85  476.27  -14.56  0.3755    28     10.07    
 -20.90080  -6.82455  -2.19866   76.11  480.64  -17.86  0.3812    28    -48.68    
 -20.70080  -7.12455  -2.19866   74.97  487.42  -19.75  0.4032    28    -37.24    
 -26.96746  -6.68609  -2.39866  101.35  494.47   10.03  0.4331    20    -45.01    
 -26.99246  -6.83800  -2.19866  104.02  496.93    9.95  0.4116    20    -182.2    
 -26.90080  -6.42455  -2.39866   99.09  493.32   10.12  0.4482    20    -182.2    
 -26.90080  -6.42455  -2.19866  100.25  493.82   10.07  0.4400    20    -45.01    
 -21.55080  -6.42455  -2.39866   81.62  470.32  -12.95  0.3960    28    0.5782    
 -21.26746  -6.57455  -2.39866   79.14  470.95  -13.47  0.3865    28    0.5782    
 -21.30080  -6.52455  -2.32366   79.20  472.90  -13.69  0.3832    28     17.27    
 -21.10080  -6.72455  -2.42961   78.02  471.82  -13.77  0.3808    28    0.5782    
 -21.10080  -6.62455  -2.19366   77.32  478.63  -15.89  0.3773    28    -48.68    
 -26.85080  -6.29121  -2.35366   98.24  493.28   10.15  0.4489    20    -182.2    
 -26.85080  -6.29121  -2.24366   98.84  493.51   10.13  0.4444    20    -182.2    
 -26.70080  -6.04300  -2.33699   96.66  494.01   10.25  0.4389    20    -182.2    
 -26.70080  -6.05550  -2.24783   97.39  494.12   10.22  0.4360    20    -45.01    
 -22.80080  -6.12455  -2.41116   96.63  523.71    5.50  0.3629    22    -53.31    
 -22.70080  -6.22455  -2.39866   96.43  520.66    1.32  0.3649    22    -52.90    
 -22.70080  -6.12455  -2.21033   96.19  519.89    4.14  0.3581    22    -49.79    
 -22.37318  -6.32455  -2.44033   92.24  491.41   -9.14  0.3833    28    -55.01    
 -22.55080  -6.22455  -2.19866   94.80  512.91   -2.11  0.3599    28    -9.786    
 -22.37318  -6.32455  -2.44033   92.24  491.41   -9.14  0.3833    28    -55.01    
 -22.30080  -6.27455  -2.27699   90.99  491.88   -9.31  0.3734    28    -43.67    
 -21.91746  -6.32455  -2.39866   85.63  473.88  -12.25  0.3972    28     21.81    
 -22.10080  -6.27455  -2.25699   87.91  483.25  -11.33  0.3798    28    -45.54    
 -21.90080  -6.34121  -2.44366   85.49  472.40  -12.30  0.4024    28     21.75    
 -21.90080  -6.32455  -2.38199   85.43  473.98  -12.30  0.3959    28     21.81    
 -21.67913  -6.37455  -2.39866   82.84  470.98  -12.76  0.3979    28    0.5209    
 -21.70080  -6.32455  -2.22366   82.66  476.96  -12.97  0.3834    28    -26.93    
 -21.41746  -6.42455  -2.17366   79.77  478.17  -14.02  0.3797    28    -26.93    
 -26.60080  -5.93705  -2.30699   96.45  494.89   10.31  0.4275    20    -182.2    
 -26.60080  -5.93705  -2.30699   96.45  494.89   10.31  0.4275    20    -45.01    
 -26.30080  -5.72455  -2.58199   94.37  499.07   10.77  0.3944    20    -44.95    
 -26.30080  -5.72455  -2.01533   96.85  500.43   10.40  0.3799    20    -51.90    
 -23.30080  -5.57455  -2.40783   94.61  513.52   10.52  0.3637    22    -42.18    
 -22.95080  -5.92455  -2.40783   96.09  519.97    8.97  0.3612    22    -29.11    
 -23.10080  -5.62455  -2.19866   94.73  509.24    9.70  0.3730    22    -42.38    
 -22.90080  -5.92455  -2.31616   96.05  518.05    8.58  0.3605    22    -29.11    
 -26.15080  -5.62455  -2.45699   94.67  502.48   10.97  0.3771    20    -44.95    
 -26.15080  -5.62455  -2.12033   96.03  503.53   10.68  0.3705    20    -44.95    
 -25.94580  -5.54121  -2.39866   94.87  508.88   11.50  0.3651    20    -42.38    
 -25.90080  -5.52455  -2.19866   95.63  511.47   11.40  0.3642    20    -42.38    
 -25.88413  -5.52455  -2.42366   94.79  511.17   11.78  0.3651    20    -42.38    
 -25.90913  -5.52455  -2.19866   95.56  511.19   11.37  0.3640    20    -54.83    
 -25.50080  -5.46621  -2.46211   95.21  531.26   15.20  0.4165    20    -43.94    
 -25.48091  -5.44955  -2.19866   96.13  533.68   14.48  0.4275    20    -58.30    
 -25.22484  -5.42455  -2.31533   95.89  549.71   19.57  0.5074    20    -27.12    
 -25.28413  -5.42455  -2.19866   96.22  545.99   17.48  0.4881    20    -47.51    
 -25.05080  -5.42455  -2.39866   95.89  558.85   24.03  0.5621    20    -64.85    
 -25.26008  -5.42455  -2.19866   96.31  547.28   17.94  0.4961    20    -47.77    
 -24.87580  -5.42455  -2.48199   95.70  564.58   27.15  0.5957     2    -50.99    
 -24.93413  -5.37455  -2.19866   96.20  555.50   20.83  0.5408    22    -53.30    
 -24.70080  -5.37455  -2.39866   95.59  557.25   23.06  0.5494    22    -26.90    
 -24.66413  -5.31621  -2.19866   95.71  545.81   17.47  0.4822    22    -47.51    
 -24.50080  -5.34121  -2.39866   95.18  547.16   19.20  0.4903    22    -26.83    
 -24.50080  -5.32455  -2.34866   95.21  544.37   18.02  0.4750    22    -27.30    
 -24.35080  -5.32455  -2.39866   94.93  538.87   16.70  0.4478    22    -27.30    
 -23.91746  -5.32455  -2.39866   94.13  520.91   12.47  0.3771    22    -42.90    
 -23.90080  -5.34121  -2.42366   94.22  521.53   12.62  0.3790    22    -42.90    
 -23.90080  -5.22455  -2.09033   94.14  510.51   10.57  0.3639    22    -42.38    
 -23.70080  -5.37455  -2.39866   94.12  515.97   11.50  0.3670    22    -42.90    
 -23.60080  -5.32455  -2.19866   93.98  508.49   10.35  0.3674    22    -42.38    
 -23.47008  -5.52455  -2.49866   94.46  517.40   11.37  0.3674    22    -42.90    
 -23.50080  -5.37455  -2.23199   94.00  508.50   10.29  0.3680    22    -42.38    
 -23.30080  -5.52455  -2.32687   94.32  510.77   10.25  0.3657    22    -42.38    
 -24.28080  -5.22455  -2.09033   94.85  522.00   11.99  0.3785    22    -42.90    
 -24.10080  -5.22455  -2.12366   94.53  516.53   11.36  0.3674    22    -42.90    
 -26.50080 -11.32455  -2.09866   94.29  528.18   13.56  0.3974    24    -54.42    
 -26.33413 -11.47455  -2.01854   94.03  517.81   11.17  0.3677    24    -42.90    
 -26.30080 -11.52455  -1.93294   93.92  514.01   10.50  0.3636    24    -42.18    
 -26.50080 -11.42455  -1.84866   93.82  517.40   11.03  0.3664    24    -42.90    
 -26.15080 -11.62455  -1.80699   94.09  508.44    9.63  0.3691    24    -42.38    
 -26.15080 -11.52455  -2.09866   94.45  516.55   10.80  0.3658    24    -42.90    
 -25.87580 -11.62455  -2.04866   94.94  511.01    9.70  0.3620    24    -42.38    
 -25.88080 -11.70788  -1.77366   94.63  505.46    9.16  0.3791    24    -35.04    
 -25.70080 -11.67455  -1.96533   95.40  507.87    9.21  0.3657    24    -42.38    
 -25.70080 -11.70788  -1.86033   95.25  505.89    9.06  0.3735    24    -35.04    
 -25.50080 -11.62455  -2.08199   96.40  510.74    9.11  0.3597    24    -42.38    
 -25.50080 -11.70788  -1.82366   96.21  505.18    8.83  0.3754    24    -35.04    
 -25.30913 -11.62455  -1.99866   97.32  509.13    8.74  0.3599    24    -42.38    
 -25.30080 -11.67455  -1.81199   97.35  505.63    8.63  0.3715    24    -35.04    
 -25.14068 -11.52455  -2.09866   98.78  513.65    8.54  0.3591    24    -54.64    
 -25.10080 -11.62455  -1.74866   98.69  506.42    8.39  0.3685    24    -35.04    
 -24.90080 -11.42455  -2.06116  100.75  516.94    8.01  0.3639    24    -49.85    
 -24.90080 -11.50788  -1.81866  100.52  510.58    8.12  0.3577    24    -49.14    
 -24.70080 -11.32455  -1.94866  102.99  520.33    7.52  0.3701    24    -49.85    
 -26.90080 -10.92455  -2.07366   95.09  558.73   24.12  0.5510    24    -26.97    
 -26.70080 -11.12455  -2.14687   94.59  544.87   18.76  0.4736    24    -27.30    
 -26.80080 -11.12455  -1.88199   94.52  536.18   15.19  0.4261    24    -33.09    
 -26.90080 -11.02455  -1.79866   94.74  541.18   16.07  0.4464    24    -27.30    
 -24.70080 -11.30788  -1.99866  102.99  521.95    7.46  0.3757    24    -49.85    
 -24.50080 -11.12455  -2.02866  105.72  534.98    6.64  0.4247    24    -49.52    
 -24.40080 -11.12455  -1.74866  106.68  536.12    6.57  0.4150    24    -50.56    
 -24.30080 -11.02455  -1.98199  107.13  543.86    6.70  0.4574    24    -44.46    
 -24.17246 -11.02455  -1.79866  107.19  546.51    6.64  0.4818    26    -44.46    
 -24.05080 -11.02455  -1.99866  105.97  536.60    8.48  0.4444    26    -44.20    
 -24.15080 -11.02455  -1.79866  107.07  546.31    6.75  0.4840    26    -44.46    
 -23.86746 -11.07455  -1.99866  104.05  528.12    9.66  0.4219    26    -49.98    
 -23.90080 -11.07455  -1.79866  104.63  538.70    8.55  0.4759    26    -44.20    
 -23.74580 -11.10788  -1.99866  102.71  524.00   10.25  0.4095    26    -49.84    
 -23.74580 -11.10788  -1.79866  103.07  533.99    9.68  0.4613    26    -43.63    
 -23.65080 -11.12455  -2.03199  101.77  519.85   10.70  0.3958    26    -49.85    
 -23.68413 -11.12455  -1.79866  102.35  532.64   10.08  0.4543    26    -43.63    
 -23.11234 -11.14121  -1.99866   97.56  516.57   12.43  0.3816    26    -49.85    
 -23.23925 -11.15788  -1.79866   98.53  528.09   12.54  0.4252    26    -49.98    
 -23.00080 -11.12455  -1.99866   96.82  516.84   12.76  0.3807    26    -49.85    
 -23.00080 -11.12455  -1.90699   96.95  522.10   13.19  0.3971    26    -49.79    
 -22.92580 -11.10788  -1.99866   96.38  517.22   12.99  0.3809    26    -49.85    
 -22.84246 -11.07455  -1.79866   96.39  529.92   14.72  0.4260    26    -52.74    
 -22.70080 -11.02455  -1.99866   95.44  519.43   13.75  0.3857    26    -49.85    
 -22.70080 -11.02455  -1.90699   95.58  525.09   14.45  0.4041    26    -53.16    
 -27.10080 -10.72455  -1.89866   95.39  565.15   26.04  0.5845    24    -50.99    
 -27.25080 -10.52455  -1.90794   95.63  566.78   27.46  0.5980     3    -50.99    
 -27.20080 -10.57455  -1.96533   95.60  569.95   29.37  0.6182     3    -50.99    
 -27.05080 -10.75788  -1.99866   95.41  567.33   27.84  0.6016    24    -50.99    
 -22.48496 -10.90788  -2.03794   94.63  521.59   14.03  0.3898    26    -49.79    
 -22.50080 -10.90788  -1.79866   95.20  537.27   16.51  0.4516    26    -47.98    
 -22.25080 -10.72455  -1.97687   94.30  535.37   14.18  0.4316    26    -50.46    
 -22.25080 -10.72455  -1.82044   94.52  547.24   15.51  0.4837    26    -47.77    
 -22.10080 -10.57455  -1.98937   94.08  543.99   11.50  0.4582    26    -44.46    
 -22.05080 -10.52455  -1.92044   94.13  551.90    9.44  0.4919    26    -44.46    
 -27.40080 -10.32455  -2.08199   95.29  556.47   24.14  0.5399    23    -27.06    
 -27.60080 -10.12455  -1.99866   94.79  534.04   16.18  0.4233    23    -32.06    
 -27.40080 -10.35371  -1.79294   95.72  553.54   20.85  0.5193    23    -53.30    
 -27.60080 -10.12455  -1.71533   95.39  532.34   14.35  0.4132    23    -70.19    
 -21.80080 -10.32455  -1.96533   92.56  544.19   -6.62  0.4819    29    -5.714    
 -21.90080 -10.42455  -1.79866   93.30  557.27   -1.80  0.5273    26    -7.815    
 -21.55080 -10.32455  -1.79866   89.79  508.69  -16.68  0.4122    29     8.358    
 -21.70913 -10.27455  -1.99866   91.66  532.53  -11.25  0.4566    29     7.778    
 -21.41746 -10.22455  -1.99866   88.40  494.72  -16.93  0.3871    29    -3.231    
 -21.46413 -10.30788  -1.82366   88.84  498.10  -17.19  0.3931    29    -3.231    
 -21.32580 -10.30788  -1.79866   87.23  484.77  -17.34  0.3772    29    -28.98    
 -21.38413 -10.22455  -1.99866   87.97  491.58  -17.01  0.3827    29    -15.19    
 -21.10080 -10.27455  -1.79866   84.86  471.46  -16.83  0.3790    29    0.7446    
 -21.15080 -10.12455  -2.09866   85.49  476.01  -16.85  0.3725    29     14.48    
 -20.92675 -10.22455  -1.79866   83.24  465.64  -16.40  0.3935    29     2.415    
 -27.70080 -10.00788  -1.92271   94.66  523.80   13.70  0.3859    23    -42.90    
 -27.85080  -9.75788  -1.99866   94.35  510.78   11.86  0.3664    23    -42.38    
 -27.70080 -10.00133  -1.81199   95.03  522.93   13.21  0.3831    23    -29.11    
 -27.88413  -9.70705  -1.82961   94.67  508.13   11.32  0.3676    23    -42.38    
 -20.87580 -10.10788  -1.99866   82.76  465.43  -16.32  0.3914    29     2.415    
 -20.71901 -10.02455  -1.99866   81.44  462.60  -16.05  0.4060    29    -3.614    
 -20.70080 -10.12455  -1.81354   81.17  461.65  -15.98  0.4173    29    -3.315    
 -20.50080  -9.92455  -1.92521   79.51  460.45  -15.75  0.4298    29    -3.315    
 -20.40080  -9.70633  -2.04866   78.73  461.19  -15.70  0.4218    29    -3.315    
 -20.30080  -9.72455  -1.89866   77.89  460.46  -15.59  0.4400    29    -3.315    
 -27.90080  -9.67455  -1.94033   94.32  507.35   11.37  0.3688    23    -35.04    
 -28.00080  -9.37455  -1.99866   94.37  500.43   10.69  0.3925    23    -44.95    
 -27.90080  -9.67455  -1.79866   94.68  507.00   11.16  0.3691    23    -35.04    
 -28.00080  -9.37455  -1.74033   95.09  500.00   10.52  0.3957    23    -44.95    
 -20.30080  -9.62455  -1.99866   77.85  461.22  -15.61  0.4276    29    -3.315    
 -20.20080  -9.33288  -2.04866   76.77  463.97  -15.58  0.4076    29     1.946    
 -20.15080  -9.55788  -1.81116   76.56  461.55  -15.60  0.4420    29    -3.315    
 -20.10080  -9.29621  -1.89866   75.92  464.17  -15.55  0.4171    29     1.946    
 -28.03318  -9.12455  -1.95283   95.24  497.03   10.38  0.4187    23    -45.01    
 -28.03830  -9.05693  -1.84033   95.75  496.27   10.29  0.4274    23    -182.2    
 -28.02246  -8.92455  -2.04211   95.69  495.77   10.26  0.4309    23    -182.2    
 -28.04901  -9.00288  -1.81533   95.61  495.90   10.25  0.4320    23    -182.2    
 -20.11746  -9.09955  -1.99866   75.67  467.39  -15.57  0.3937    29     1.705    
 -20.00080  -9.15788  -1.74866   74.66  466.92  -15.86  0.4118    29     2.656    
 -20.11746  -8.93883  -2.00783   75.33  470.92  -15.60  0.3817    29    0.7446    
 -20.00080  -8.95455  -1.78794   74.13  471.01  -15.81  0.3924    29    0.7446    
 -28.00080  -8.72455  -1.99866   96.54  494.80   10.14  0.4424    23    -182.2    
 -28.00080  -8.72455  -1.71533   97.46  494.80   10.12  0.4479    23    -182.2    
 -27.90080  -8.42455  -1.84116   99.11  494.69   10.03  0.4459    23    -182.2    
 -27.90080  -8.42455  -1.84866   99.09  494.68   10.03  0.4458    23    -182.2    
 -20.20080  -8.51955  -2.04866   74.62  486.62  -15.87  0.3882    29    -32.72    
 -20.15080  -8.69955  -2.03199   74.86  478.56  -15.72  0.3751    29    -26.77    
 -20.00080  -8.75788  -1.74866   73.41  477.14  -16.03  0.3826    29     14.32    
 -20.10080  -8.40788  -1.79866   72.84  491.89  -16.62  0.3997    29    -9.278    
 -27.80080  -8.27455  -1.99866  100.24  495.33    9.97  0.4309    23    -182.2    
 -27.85080  -8.33133  -1.84866   99.96  495.05   10.01  0.4405    23    -182.2    
 -27.53413  -7.97455  -1.99866  104.61  499.36    9.84  0.3919    23    -182.1    
 -27.50080  -7.94121  -1.71021  106.56  501.44   10.01  0.3899    23    -182.1    
 -20.30080  -8.28288  -2.09866   74.45  500.47  -16.21  0.4408    29     5.277    
 -20.30080  -8.10788  -1.99866   73.52  508.73  -17.32  0.4828    29     18.99    
 -20.11746  -8.34955  -1.79866   72.67  495.00  -16.95  0.4099    29    -25.03    
 -20.20080  -8.07455  -1.79866   71.92  508.07  -20.68  0.4750    29     11.31    
 -27.35080  -7.82455  -1.96533  107.76  504.56    9.78  0.3676    23    -51.90    
 -27.35080  -7.82455  -1.74033  109.00  505.86    9.98  0.3693    23    -41.99    
 -27.20080  -7.72455  -1.94866  110.36  510.45    9.72  0.3541    23    -49.33    
 -27.20080  -7.72455  -1.74866  111.50  512.02    9.96  0.3547    23    -49.33    
 -20.40080  -7.77455  -1.99866   73.08  514.66  -21.89  0.5295    28     7.424    
 -20.40080  -7.89121  -2.04866   73.61  515.72  -18.65  0.5303    29     15.29    
 -20.30080  -7.92455  -1.89866   72.45  513.16  -21.82  0.5135    29     11.81    
 -20.20080  -7.69955  -1.79866   70.38  490.35  -34.91  0.4515    33     23.86    
 -27.00080  -7.55371  -2.04961  112.46  517.70    9.55  0.3504    23    -49.85    
 -26.90080  -7.39121  -1.72366  114.86  522.31    9.89  0.3512    20    -49.85    
 -26.95080  -7.32455  -2.00794  111.62  512.38    9.72  0.3572    20    -49.14    
 -26.90080  -7.28288  -1.74866  113.48  517.23    9.85  0.3530    20    -49.85    
 -20.50080  -7.57455  -2.09866   73.73  508.08  -21.39  0.4961    28     5.504    
 -20.45580  -7.19121  -1.99866   72.31  475.73  -34.18  0.4119    33    -35.51    
 -20.30080  -7.50788  -1.89866   71.21  485.03  -35.29  0.4397    33     10.27    
 -20.33413  -7.32455  -1.94866   71.33  472.84  -36.71  0.4121    33     16.46    
 -19.99246  -7.52455  -1.79866   68.24  456.03  -40.97  0.3822    33     11.99    
 -20.08413  -7.32455  -1.89866   69.03  450.43  -40.78  0.3837    33     11.65    
 -19.88413  -7.47455  -1.79866   67.22  447.81  -41.70  0.3744    33    -12.77    
 -26.95080  -7.12455  -1.96533  109.68  505.79    9.82  0.3704    20    -41.99    
 -26.90080  -7.28288  -1.74866  113.48  517.23    9.85  0.3530    20    -49.85    
 -26.95080  -6.92455  -1.94033  107.33  500.98    9.88  0.3869    20    -51.90    
 -26.90080  -6.77455  -1.79866  106.71  500.44    9.88  0.3870    20    -51.90    
 -20.67580  -6.82455  -1.99866   73.39  471.18  -32.34  0.3939    33    -63.89    
 -20.50080  -6.97455  -1.99866   72.24  464.22  -35.97  0.3954    33    -44.62    
 -20.50080  -6.83609  -1.98199   71.83  455.64  -37.79  0.3917    33     8.591    
 -20.31746  -7.07955  -1.98199   70.80  454.34  -39.03  0.3920    33    -5.482    
 -20.30080  -7.01300  -1.98199   70.53  449.51  -39.66  0.3920    33     5.557    
 -20.10080  -7.15788  -1.94866   69.00  443.95  -40.95  0.3883    33    -12.77    
 -20.10080  -6.92455  -1.98199   68.58  436.66  -41.23  0.4038    33    -21.04    
 -19.87580  -7.20788  -1.89866   67.06  437.32  -41.74  0.3879    33    -15.06    
 -19.84246  -6.92455  -1.94866   66.35  430.82  -41.72  0.4174    33    -24.73    
 -19.67663  -7.32455  -1.79866   65.32  437.06  -42.14  0.3798    33    -15.06    
 -19.78413  -7.12455  -1.89866   66.16  433.46  -41.85  0.3980    33    -18.81    
 -19.70080  -6.99955  -1.89866   65.29  430.30  -41.86  0.4140    33    -24.73    
 -19.50080  -7.07455  -1.79866   63.70  430.62  -42.00  0.4067    33    -24.60    
 -26.90080  -6.66621  -1.84866  105.01  498.20    9.92  0.3989    20    -51.96    
 -26.90080  -6.52455  -1.99033  102.58  495.46    9.99  0.4202    20    -71.25    
 -26.88413  -6.72455  -1.77366  106.35  500.09    9.88  0.3878    20    -51.90    
 -26.85080  -6.53621  -1.79866  104.06  497.63    9.93  0.4001    20    -71.25    
 -21.15080  -6.52455  -1.97033   76.70  487.90  -19.72  0.3911    28    -35.53    
 -21.10080  -6.57455  -2.03199   76.67  484.74  -19.03  0.3858    28    -35.83    
 -21.09580  -6.52455  -1.89866   75.82  489.26  -23.61  0.4004    28    -36.22    
 -20.84746  -6.72455  -1.99866   74.67  479.73  -26.89  0.3933    28    -25.67    
 -20.86413  -6.42455  -1.79866   72.81  465.21  -37.15  0.3924    33     1.395    
 -20.70080  -6.69121  -1.94866   73.03  464.94  -34.95  0.3906    33    -2.941    
 -20.65080  -6.52455  -1.89866   71.80  451.97  -38.80  0.3896    33     9.529    
 -20.50080  -6.78621  -1.98199   71.64  453.23  -38.20  0.3915    33     8.556    
 -20.48080  -6.58288  -1.94866   70.70  443.58  -40.04  0.3969    33     5.557    
 -20.30080  -6.69955  -1.98199   69.66  438.46  -40.76  0.4054    33    -21.04    
 -20.30080  -6.49121  -1.94866   68.89  434.20  -41.24  0.4162    33    -24.73    
 -20.08080  -6.69955  -1.98199   67.82  431.82  -41.46  0.4233    33    -24.73    
 -20.10080  -6.46621  -1.94866   67.21  429.52  -41.58  0.4368    33    -27.06    
 -19.82246  -6.72455  -1.94866   65.76  428.23  -41.71  0.4384    33    -29.60    
 -19.90080  -6.55788  -1.94866   65.93  427.66  -41.68  0.4473    33    -29.60    
 -19.65080  -6.72455  -1.89866   64.39  427.08  -41.77  0.4448    33    -34.19    
 -19.70080  -6.57455  -1.89866   64.44  426.35  -41.73  0.4563    33    -34.23    
 -19.45080  -6.64621  -1.79866   62.69  426.37  -41.76  0.4522    33    -35.24    
 -19.50080  -6.47455  -1.79866   62.65  425.63  -41.72  0.4647    33    -35.24    
 -26.80080  -6.27455  -1.98699  100.39  494.76   10.06  0.4246    20    -182.2    
 -26.70080  -6.22455  -1.78354  101.43  496.78    9.99  0.4009    20    -45.01    
 -26.70080  -6.12455  -1.94866   99.48  495.33   10.09  0.4163    20    -182.2    
 -26.60080  -6.07455  -1.79687  100.19  497.20   10.04  0.3960    20    -44.95    
 -22.70080  -6.02455  -1.94866   95.70  519.32    6.20  0.3694    22    -49.79    
 -22.37246  -6.22455  -1.99866   91.74  508.77   -6.32  0.3656    28    -9.786    
 -22.60080  -6.12455  -1.90699   95.00  521.99    2.91  0.3674    22    -52.90    
 -22.50080  -6.17455  -1.83199   93.42  523.16   -0.85  0.3739    22    -13.79    
 -22.35080  -6.22455  -1.99866   91.34  507.62   -6.87  0.3662    28    -31.53    
 -22.21746  -6.22455  -1.79866   88.35  514.90   -9.80  0.3895    28    -23.96    
 -22.18830  -6.22455  -1.91437   88.28  505.30  -10.08  0.3756    28    -12.44    
 -22.18413  -6.22455  -1.79866   87.76  513.90  -10.44  0.3908    28    -19.78    
 -21.80580  -6.27455  -1.99866   83.16  489.84  -13.29  0.3793    28    -36.93    
 -21.87484  -6.25788  -1.79866   83.08  507.18  -14.18  0.4027    28    -6.046    
 -21.60080  -6.32455  -1.99866   80.80  488.33  -14.29  0.3822    28    -50.52    
 -21.55080  -6.32455  -1.74033   78.75  511.15  -18.16  0.4315    28     9.641    
 -21.46746  -6.37455  -1.99866   79.50  487.88  -15.10  0.3839    28    -50.52    
 -21.50080  -6.34121  -1.77366   78.47  507.13  -18.17  0.4226    28     18.32    
 -21.25080  -6.42455  -1.79866   76.33  499.57  -22.85  0.4187    28    -9.719    
 -20.72318  -6.32455  -1.79866   71.23  449.48  -40.16  0.3884    33     22.99    
 -20.50080  -6.17455  -1.79866   68.87  436.02  -41.55  0.4028    33    -21.04    
 -20.33413  -6.32455  -1.89866   68.42  432.90  -41.46  0.4184    33    -24.73    
 -20.40080  -6.12455  -1.79866   67.91  432.87  -41.70  0.4125    33    -24.73    
 -20.09580  -6.29121  -1.89866   66.48  428.31  -41.68  0.4435    33    -29.60    
 -20.12258  -6.07455  -1.79866   65.73  428.11  -41.77  0.4405    33    -27.17    
 -19.98413  -6.32455  -1.89866   65.81  427.21  -41.70  0.4526    33    -34.19    
 -19.87580  -6.12455  -1.79866   64.22  426.15  -41.73  0.4612    33    -34.23    
 -19.60080  -6.32455  -1.79866   62.98  425.36  -41.70  0.4706    33    -23.92    
 -26.50080  -5.92455  -1.86771   98.63  497.81   10.14  0.3922    20    -44.95    
 -26.30080  -5.82455  -1.73616   98.94  502.27   10.12  0.3684    20    -44.95    
 -26.32580  -5.74121  -2.01866   96.93  499.88   10.38  0.3826    20    -51.90    
 -26.10080  -5.62455  -1.99866   96.70  505.55   10.63  0.3650    20    -41.99    
 -26.10080  -5.72455  -1.70283   98.74  507.85   10.21  0.3607    20    -54.83    
 -22.95080  -5.72455  -2.03699   95.25  509.56    9.21  0.3823    22    -42.38    
 -22.80080  -5.92455  -2.07366   95.75  515.88    7.93  0.3685    22    -42.90    
 -22.91746  -5.72455  -1.87461   95.30  508.84    9.00  0.3957    22    -42.38    
 -22.75080  -5.92455  -1.79866   95.48  516.63    7.44  0.3855    22    -42.90    
 -25.87580  -5.54121  -1.99866   96.57  513.78   11.14  0.3658    20    -28.39    
 -25.95080  -5.62455  -1.79866   97.93  512.20   10.57  0.3640    20    -54.83    
 -25.80080  -5.52455  -1.99866   96.69  517.10   11.41  0.3718    20    -55.35    
 -25.68080  -5.54121  -1.82366   97.79  524.69   11.43  0.3966    20    -49.85    
 -25.58413  -5.52455  -1.79866   97.87  530.39   11.81  0.4199    20    -49.98    
 -25.52580  -5.47455  -1.96533   96.99  532.46   12.98  0.4246    20    -50.05    
 -25.21746  -5.42455  -1.99866   97.04  548.39   16.60  0.5063    20    -47.80    
 -25.30080  -5.52455  -1.61533   99.02  544.43   12.06  0.5024    20    -44.46    
 -25.20913  -5.42455  -1.99866   97.07  548.65   16.70  0.5083    20    -47.80    
 -25.10080  -5.42455  -1.77366   97.83  547.66   14.27  0.5068    22    -47.80    
 -24.85580  -5.34121  -1.99866   96.58  547.01   16.26  0.4919    22    -47.77    
 -24.93413  -5.37455  -1.77366   97.54  543.64   13.59  0.4789    22    -44.20    
 -24.80080  -5.32455  -1.99866   96.41  544.62   15.63  0.4772    22    -47.51    
 -24.80080  -5.32455  -1.84866   96.88  539.72   13.51  0.4529    22    -50.23    
 -23.50080  -5.32455  -2.07366   93.96  505.20    9.93  0.3779    22    -35.04    
 -23.30080  -5.42455  -2.04866   94.25  504.59    9.73  0.3863    22    -44.95    
 -23.42163  -5.32455  -1.75437   94.58  501.30    9.50  0.4088    22    -45.01    
 -23.25080  -5.42455  -1.85699   94.52  502.60    9.51  0.4058    22    -45.01    
 -24.37246  -5.22455  -1.99866   95.28  522.91   11.83  0.3807    22    -29.11    
 -24.45080  -5.22455  -1.79866   95.87  520.79   10.94  0.3738    22    -29.11    
 -24.33413  -5.22455  -2.04866   95.06  522.85   11.98  0.3807    22    -42.90    
 -24.44580  -5.22455  -1.79866   95.89  520.56   10.92  0.3734    22    -42.90    
 -24.10080  -5.22455  -2.12699   94.50  516.64   11.37  0.3675    22    -42.90    
 -24.06508  -5.18705  -1.77366   95.17  507.96    9.97  0.3652    22    -42.38    
 -23.90080  -5.22455  -2.08199   94.21  510.30   10.54  0.3640    22    -42.38    
 -23.97913  -5.18943  -1.79866   94.95  506.59    9.91  0.3686    22    -35.04    
 -23.78413  -5.22455  -1.99866   94.11  506.61   10.09  0.3701    22    -35.04    
 -23.70080  -5.22455  -1.79866   94.44  502.89    9.67  0.3869    22    -44.95    
 -25.95080 -11.72455  -1.34033   94.39  505.01    8.45  0.4139    24    -35.10    
 -25.90080 -11.72455  -1.64866   94.55  504.50    9.02  0.3902    24    -44.95    
 -25.88925 -11.74121  -1.39866   94.52  504.37    8.56  0.4124    24    -45.01    
 -25.70080 -11.72455  -1.78199   95.27  504.82    8.98  0.3806    24    -35.04    
 -25.31246 -11.72455  -1.39866   97.27  503.62    7.92  0.4090    24    -45.01    
 -25.35080 -11.72455  -1.59866   96.94  503.71    8.49  0.3930    24    -44.95    
 -26.40080 -11.52455  -1.68199   93.78  511.04    9.89  0.3665    24    -42.38    
 -26.50080 -11.47455  -1.54033   93.66  512.15    9.72  0.3670    24    -42.18    
 -26.42163 -11.52455  -1.42461   93.78  510.13    9.25  0.3765    24    -42.38    
 -26.50080 -11.47455  -1.39866   93.63  511.99    9.29  0.3718    24    -42.18    
 -26.10080 -11.67455  -1.63199   94.05  505.92    9.21  0.3838    24    -35.04    
 -26.13413 -11.67455  -1.39866   93.89  506.17    8.82  0.3997    24    -35.10    
 -25.27580 -11.70788  -1.59866   97.38  504.02    8.43  0.3898    24    -44.95    
 -25.33746 -11.73288  -1.39866   97.02  503.56    7.94  0.4101    24    -45.01    
 -25.05080 -11.62455  -1.59866   99.17  505.75    8.21  0.3772    24    -35.04    
 -25.03175 -11.62455  -1.36116   99.47  505.40    7.40  0.3938    24    -35.04    
 -24.90080 -11.52455  -1.74866  100.49  509.49    8.12  0.3599    24    -54.83    
 -24.85080 -11.52455  -1.39866  101.25  508.35    7.41  0.3767    24    -54.83    
 -24.60080 -11.32455  -1.54866  104.33  518.32    7.37  0.3631    24    -49.85    
 -24.60080 -11.32455  -1.29033  104.58  517.45    6.36  0.3687    24    -49.85    
 -26.85080 -11.12455  -1.59866   94.41  529.66   12.15  0.3902    24    -54.36    
 -27.00080 -10.90466  -1.54866   95.20  542.47   14.12  0.4424    24    -49.76    
 -26.85080 -11.12455  -1.43199   94.41  527.10   10.62  0.3762    24    -40.57    
 -27.00080 -10.89121  -1.38699   95.25  539.50   11.40  0.4198    24    -50.56    
 -24.50080 -11.22455  -1.64866  105.59  526.24    7.05  0.3786    24    -61.25    
 -24.49163 -11.22455  -1.32961  106.11  525.18    6.37  0.3763    24    -53.31    
 -24.30080 -11.07455  -1.63199  107.45  543.14    6.17  0.4483    24    -44.46    
 -24.26746 -11.07455  -1.42366  107.59  544.04    5.76  0.4559    24    -44.46    
 -24.11746 -11.02955  -1.70878  106.99  547.72    6.49  0.5005    26    -44.46    
 -24.08413 -11.07455  -1.32033  106.34  545.83    5.42  0.5006    27    -44.46    
 -23.93413 -11.07455  -1.59866  105.09  545.94    7.13  0.5211    26    -44.49    
 -23.85580 -11.10788  -1.39866  104.13  544.22    6.92  0.5232    27    -44.49    
 -23.77675 -11.10788  -1.59866  103.45  542.23    8.49  0.5124    26    -44.49    
 -23.70080 -11.12455  -1.54866  102.69  541.80    8.94  0.5133    26    -44.23    
 -23.67675 -11.14121  -1.39866  102.33  541.45    8.50  0.5130    27    -44.23    
 -23.68413 -11.12455  -1.59866  102.54  540.49    9.32  0.5047    26    -44.20    
 -23.05580 -11.12455  -1.59866   97.71  538.44   14.61  0.4739    26    -47.98    
 -23.17068 -11.14955  -1.39866   98.38  540.71   13.28  0.4929    27    -44.20    
 -23.05080 -11.12455  -1.59866   97.66  538.49   14.64  0.4737    26    -47.98    
 -23.00080 -11.12455  -1.34866   97.27  541.94   14.67  0.4928    27    -47.51    
 -22.86746 -11.07455  -1.59866   96.75  540.59   16.31  0.4796    26    -47.98    
 -22.84246 -11.07455  -1.37866   96.52  545.22   16.73  0.5054    27    -47.54    
 -22.74068 -11.02455  -1.58533   96.25  543.54   17.63  0.4921    26    -47.98    
 -22.73413 -11.02455  -1.41033   96.18  547.99   18.32  0.5184    26    -47.80    
 -27.10080 -10.72455  -1.39033   95.76  548.91   12.63  0.4698    24    -44.46    
 -27.25080 -10.52455  -1.56533   96.02  558.73   19.08  0.5398    24    -47.65    
 -27.10080 -10.72455  -1.36533   95.70  548.33   11.91  0.4646    24    -44.46    
 -27.20080 -10.57455  -1.43199   96.06  555.51   14.87  0.5134    24    -47.80    
 -22.46746 -10.87455  -1.55366   95.35  553.99   19.99  0.5373    26    -47.80    
 -22.46746 -10.87455  -1.39866   95.31  558.29   20.85  0.5640     4    -59.35    
 -22.26091 -10.72455  -1.51199   94.72  567.03   18.47  0.5893    26    -23.79    
 -22.26091 -10.72455  -1.51199   94.72  567.03   18.47  0.5893    26    -23.79    
 -22.02580 -10.52455  -1.55544   94.05  572.88    5.78  0.6038     4    -21.74    
 -22.00258 -10.52455  -1.25366   93.34  575.04    3.01  0.6239     4    -52.69    
 -27.40080 -10.32455  -1.51533   96.11  549.68   15.63  0.4910    23    -47.77    
 -27.50080 -10.22455  -1.59866   95.82  541.42   15.11  0.4512    23    -47.98    
 -27.30080 -10.42455  -1.43199   96.34  554.45   14.80  0.5145    23    -47.80    
 -27.50080 -10.12455  -1.30699   96.56  535.66    9.74  0.4256    23    -50.46    
 -21.85080 -10.42455  -1.63199   92.79  555.46   -7.43  0.5380    29    -18.71    
 -21.93413 -10.47455  -1.46033   93.31  568.62   -2.45  0.5938    29    -17.21    
 -21.70080 -10.37455  -1.67699   91.37  530.97  -14.45  0.4669    29     14.07    
 -21.75080 -10.42455  -1.39866   91.40  539.58  -14.03  0.5003    29     11.77    
 -21.50080 -10.32455  -1.78199   89.23  502.05  -17.14  0.4003    29     15.70    
 -21.53413 -10.39955  -1.41211   89.10  504.35  -17.84  0.4089    29     30.39    
 -21.23734 -10.38288  -1.39866   85.82  477.22  -17.39  0.3740    29     14.32    
 -21.30080 -10.32455  -1.74866   86.88  482.60  -17.35  0.3760    29    -28.98    
 -20.95080 -10.32455  -1.45699   83.07  465.91  -16.49  0.3931    29     2.415    
 -21.05080 -10.32455  -1.59866   84.19  468.92  -16.73  0.3841    29     2.415    
 -20.90080 -10.27455  -1.63199   82.82  464.72  -16.34  0.3987    29     2.358    
 -20.87580 -10.30788  -1.39866   82.30  464.36  -16.34  0.4007    29     2.358    
 -20.60080 -10.12455  -1.65199   80.34  460.54  -15.84  0.4335    29    -3.315    
 -20.70080 -10.22455  -1.48199   80.94  461.64  -16.02  0.4227    29    -3.315    
 -27.70080  -9.92455  -1.47033   95.92  519.89   11.17  0.3734    23    -29.11    
 -27.85080  -9.72455  -1.57366   95.31  509.37   10.90  0.3654    23    -42.38    
 -27.80080  -9.72455  -1.39866   96.04  510.96   10.36  0.3640    23    -54.83    
 -27.68413  -9.92455  -1.40366   96.06  520.65   10.69  0.3747    23    -55.35    
 -20.50080 -10.07455  -1.59866   79.48  460.09  -15.79  0.4448    29    -3.315    
 -20.47580 -10.10788  -1.36199   78.96  460.62  -16.22  0.4458    29    -3.315    
 -20.30080  -9.92455  -1.53199   77.76  460.19  -15.98  0.4595    29     8.009    
 -20.20080  -9.77455  -1.59866   77.06  460.61  -15.94  0.4595    29     8.009    
 -20.10080  -9.72455  -1.39866   75.79  461.06  -17.77  0.4554    29     8.719    
 -27.90080  -9.62455  -1.59866   95.28  505.93   10.74  0.3708    23    -35.04    
 -28.00080  -9.32455  -1.64866   95.50  499.40   10.41  0.4000    23    -45.01    
 -27.90080  -9.33288  -1.29866   97.09  501.84   10.00  0.3850    23    -44.95    
 -27.88413  -9.52455  -1.38437   96.18  504.84   10.20  0.3731    23    -44.95    
 -20.10080  -9.62455  -1.59866   76.07  461.67  -16.18  0.4537    29    -3.315    
 -20.00080  -9.52455  -1.44866   74.78  462.64  -18.02  0.4434    29    -2.605    
 -20.00080  -9.32955  -1.64866   74.93  464.72  -16.23  0.4303    29     1.946    
 -19.91746  -9.34455  -1.42366   73.48  464.63  -19.36  0.4253    29     17.19    
 -28.00080  -9.12455  -1.51533   96.54  497.57   10.21  0.4162    23    -45.01    
 -27.90080  -9.20288  -1.24866   97.73  500.58    9.94  0.3928    23    -44.95    
 -28.00080  -8.89121  -1.54866   97.37  495.86   10.15  0.4358    23    -182.2    
 -27.90080  -8.89121  -1.24866   99.07  498.29   10.04  0.4143    23    -45.01    
 -19.95080  -9.12455  -1.63199   73.91  468.45  -16.51  0.4109    29     2.656    
 -19.90080  -9.12455  -1.49866   73.01  469.34  -18.17  0.4098    29    -3.421    
 -19.95080  -8.92455  -1.65699   73.34  473.12  -16.41  0.3941    29     14.48    
 -19.90080  -8.84121  -1.49866   71.98  478.33  -18.21  0.3941    29    -7.427    
 -28.00080  -8.80788  -1.59866   97.50  495.35   10.13  0.4421    23    -182.2    
 -27.90080  -8.62455  -1.39866   99.86  496.48   10.11  0.4350    23    -45.01    
 -27.90080  -8.52455  -1.51033   99.87  495.78   10.09  0.4419    23    -182.2    
 -27.85080  -8.49121  -1.39866  100.94  496.91   10.12  0.4329    23    -182.2    
 -19.95080  -8.72455  -1.59866   72.37  480.93  -17.00  0.3877    29    -31.17    
 -19.90080  -8.80788  -1.49866   71.79  479.73  -18.28  0.3934    29    -7.427    
 -20.00080  -8.47455  -1.59866   71.51  492.62  -17.83  0.4001    29    -19.38    
 -19.91746  -8.52455  -1.42366   69.90  496.73  -20.69  0.4181    29    -17.92    
 -27.80080  -8.32455  -1.51533  101.81  496.82   10.10  0.4325    23    -182.2    
 -27.70080  -8.22455  -1.41033  103.83  499.21   10.18  0.4154    23    -182.2    
 -27.53413  -7.97455  -1.64366  106.19  501.13   10.07  0.3944    23    -182.1    
 -27.60080  -8.12455  -1.37033  105.82  501.68   10.26  0.3997    23    -57.46    
 -20.10080  -8.32455  -1.74866   72.20  496.89  -17.54  0.4150    29    -25.03    
 -20.10080  -7.96621  -1.64866   69.70  501.47  -29.87  0.4672    33    -48.96    
 -19.95080  -8.34955  -1.43199   69.09  505.73  -22.91  0.4480    29    -6.036    
 -19.90080  -8.12455  -1.39866   66.80  505.29  -33.51  0.4928    33     3.120    
 -27.35080  -7.82455  -1.67699  109.21  506.54   10.06  0.3689    23    -41.99    
 -27.30080  -7.82455  -1.39866  110.99  511.05   10.50  0.3622    23    -192.0    
 -27.20080  -7.72455  -1.64866  111.87  513.22   10.12  0.3545    23    -49.14    
 -27.20080  -7.72455  -1.29033  112.51  514.44   10.77  0.3577    23    -192.5    
 -19.98413  -7.87455  -1.59866   67.96  484.68  -37.40  0.4357    33     34.43    
 -20.13413  -7.74121  -1.74866   69.69  486.33  -36.11  0.4393    33     31.10    
 -19.85080  -7.92455  -1.49866   66.26  482.88  -39.83  0.4404    33     34.43    
 -19.91841  -7.82455  -1.59866   67.23  475.40  -39.77  0.4165    33     29.46    
 -19.66651  -7.92455  -1.39866   63.95  481.03  -43.43  0.4525    33     35.17    
 -19.70080  -7.75788  -1.54866   64.97  461.78  -42.74  0.3930    33     4.990    
 -19.42163  -7.72455  -1.39866   61.97  463.47  -44.48  0.4051    33    -12.78    
 -26.90080  -7.42455  -1.64866  115.47  525.12   10.01  0.3513    20    -53.31    
 -27.00080  -7.52455  -1.38199  114.95  521.94   10.62  0.3536    43    -187.0    
 -26.88413  -7.38621  -1.59866  115.52  525.11   10.06  0.3520    20    -53.31    
 -26.88413  -7.32455  -1.37366  115.11  521.83   10.34  0.3557    43    -49.85    
 -19.92580  -7.52455  -1.78199   67.60  452.32  -41.44  0.3772    33     17.87    
 -19.67425  -7.52455  -1.69866   65.19  444.99  -42.43  0.3700    33    -12.77    
 -19.49508  -7.52455  -1.59866   63.44  444.93  -42.89  0.3709    33    -12.77    
 -19.50080  -7.35133  -1.69866   63.73  437.24  -42.39  0.3774    33    -15.06    
 -19.30080  -7.61109  -1.39866   61.14  457.22  -44.08  0.3895    33    -29.73    
 -19.26746  -7.32455  -1.54866   61.58  439.57  -42.62  0.3772    33    -13.78    
 -26.85080  -7.12455  -1.59866  112.95  514.88    9.87  0.3547    20    -49.85    
 -26.80080  -7.07455  -1.39866  113.38  517.35    9.94  0.3549    20    -49.85    
 -26.85080  -6.92455  -1.63199  110.14  507.28    9.82  0.3641    20    -41.99    
 -26.75080  -6.92455  -1.34033  112.01  514.78    9.81  0.3558    20    -49.85    
 -19.50080  -7.12955  -1.78199   63.74  431.59  -42.06  0.4002    33    -18.81    
 -19.20080  -7.04121  -1.59866   61.14  432.57  -42.09  0.4003    33    -19.70    
 -19.30080  -6.95788  -1.69866   61.93  429.84  -41.95  0.4152    33    -29.55    
 -19.10080  -7.04121  -1.49866   60.27  434.91  -42.17  0.3935    33    -18.86    
 -19.00080  -6.97455  -1.39866   59.36  436.63  -42.16  0.3909    33    -15.17    
 -26.80080  -6.67455  -1.59866  107.29  502.92    9.82  0.3731    20    -51.90    
 -26.70080  -6.71121  -1.39866  109.54  509.33    9.68  0.3583    20    -49.33    
 -26.70080  -6.53026  -1.49866  106.57  503.64    9.75  0.3679    20    -51.90    
 -26.60080  -6.52693  -1.34866  107.80  508.62    9.58  0.3585    20    -49.33    
 -19.30080  -6.61621  -1.69866   61.48  426.81  -41.75  0.4483    33    -34.42    
 -19.20080  -6.52455  -1.59866   60.54  427.23  -41.72  0.4458    33    -34.42    
 -19.00080  -6.61621  -1.39866   59.09  431.12  -41.79  0.4156    33    -25.62    
 -19.10080  -6.50455  -1.49866   59.69  428.42  -41.72  0.4351    33    -31.99    
 -26.65080  -6.29633  -1.59866  103.36  499.86    9.86  0.3796    20    -57.40    
 -26.50080  -6.29026  -1.39866  104.99  505.57    9.62  0.3607    20    -41.99    
 -26.50080  -6.12455  -1.55604  102.22  501.36    9.84  0.3703    20    -57.40    
 -26.40080  -6.17455  -1.39866  104.07  506.17    9.60  0.3596    20    -41.99    
 -22.60080  -6.07455  -1.59866   93.87  526.71    2.59  0.3927    22    -60.90    
 -22.50080  -6.14121  -1.59866   92.29  530.80   -1.27  0.4009    22    -31.66    
 -22.45080  -6.12455  -1.49866   90.52  531.13   -4.52  0.4173    22    -31.97    
 -22.28413  -6.20788  -1.64366   88.62  528.65   -8.92  0.4174    28    -31.96    
 -22.25080  -6.12455  -1.39866   85.78  531.48  -13.61  0.4635    31    -10.23    
 -22.05080  -6.22455  -1.59866   84.23  529.53  -14.61  0.4525    28    -9.064    
 -22.07580  -6.17455  -1.43199   83.06  538.19  -17.45  0.5014    28     2.163    
 -22.00413  -6.22455  -1.57366   83.26  531.77  -15.78  0.4663    28    -9.325    
 -21.90080  -6.22455  -1.48199   80.85  540.30  -19.47  0.5186    28    -5.427    
 -21.49246  -6.32455  -1.59866   76.95  526.03  -23.29  0.4913    28    -10.76    
 -21.75080  -6.22455  -1.39866   77.89  548.22  -24.74  0.5803    28    -16.40    
 -21.46746  -6.32455  -1.59866   76.66  525.14  -24.01  0.4905    28     21.49    
 -21.56830  -6.22455  -1.36294   75.24  547.91  -30.73  0.6084    28    -55.73    
 -21.30080  -6.34121  -1.59866   75.03  513.89  -29.58  0.4777    28    -10.74    
 -21.37580  -6.22455  -1.39866   73.61  527.90  -35.81  0.5588    33    -6.621    
 -21.20080  -6.32455  -1.59866   74.05  501.47  -33.68  0.4579    33    -3.953    
 -21.18591  -6.12455  -1.39866   71.77  493.14  -41.11  0.4801    33     48.41    
 -20.90080  -6.27455  -1.69866   72.00  461.92  -39.49  0.3938    33     4.795    
 -20.90080  -6.12455  -1.59866   70.88  457.27  -41.29  0.3935    33     11.99    
 -20.71663  -6.12455  -1.69866   69.93  444.53  -41.46  0.3878    33     28.91    
 -20.52580  -6.09121  -1.74866   68.55  436.14  -41.71  0.3997    33    -21.04    
 -19.70080  -6.12455  -1.74866   63.00  425.55  -41.71  0.4686    33    -23.92    
 -19.50080  -6.32455  -1.74866   62.27  425.38  -41.70  0.4700    33    -23.92    
 -19.40080  -6.14776  -1.59866   61.00  425.85  -41.68  0.4642    33    -35.24    
 -19.30080  -6.27455  -1.59866   60.64  426.12  -41.68  0.4602    33    -35.24    
 -19.30080  -6.10466  -1.49866   60.09  426.61  -41.68  0.4540    33    -34.42    
 -19.10080  -6.27455  -1.39866   59.12  428.34  -41.68  0.4357    33    -34.42    
 -26.30080  -5.92455  -1.57044  100.69  504.17    9.89  0.3623    20    -51.90    
 -26.12580  -6.12455  -1.21533  105.18  518.11    8.90  0.3788    20    -49.79    
 -26.07758  -5.77455  -1.59866   99.83  509.67   10.02  0.3614    20    -49.33    
 -25.90080  -5.82455  -1.39866  101.58  519.79    9.46  0.3883    20    -49.85    
 -25.96925  -5.72455  -1.59866   99.62  513.58   10.10  0.3672    20    -49.14    
 -25.70318  -5.77455  -1.36533  101.63  529.68    9.21  0.4365    20    -49.42    
 -25.67913  -5.62455  -1.59866   99.29  527.25   10.51  0.4133    20    -61.31    
 -25.63413  -5.72455  -1.39866  101.08  532.51    9.42  0.4495    20    -43.63    
 -23.10080  -5.54121  -1.53699   95.28  503.03    8.84  0.4305    22    -45.01    
 -22.75080  -5.91288  -1.62544   95.24  516.60    6.74  0.3967    22    -42.90    
 -23.10080  -5.57455  -1.34033   95.58  502.50    7.68  0.4346    22    -45.01    
 -22.80080  -5.84121  -1.44366   94.82  511.50    5.44  0.4070    22    -49.13    
 -22.67580  -5.94121  -1.39866   93.22  515.42    1.38  0.3984    22    -17.67    
 -20.95080  -5.92455  -1.39866   69.40  459.74  -42.77  0.4068    33     4.932    
 -20.71091  -5.92455  -1.54866   68.50  442.87  -42.21  0.3854    33     11.47    
 -20.60413  -5.92455  -1.59866   67.96  438.33  -42.09  0.3895    33    -15.06    
 -20.60318  -5.72455  -1.39866   66.44  440.37  -42.46  0.3832    33    -12.77    
 -20.30080  -5.82455  -1.59866   65.57  431.27  -41.97  0.4099    33    -24.73    
 -20.30080  -5.72455  -1.49866   64.91  432.36  -42.06  0.4013    33    -18.81    
 -20.10080  -5.92455  -1.69866   64.85  428.18  -41.83  0.4358    33    -27.05    
 -20.13413  -5.62455  -1.39687   63.26  431.81  -42.04  0.4023    33    -19.70    
 -19.95080  -5.82455  -1.59866   63.37  427.70  -41.82  0.4384    33    -31.99    
 -19.95080  -5.72455  -1.49866   62.81  428.75  -41.87  0.4265    33    -31.99    
 -19.67841  -5.92455  -1.59866   62.07  426.29  -41.73  0.4571    33    -35.24    
 -19.68675  -5.72455  -1.39866   61.14  428.38  -41.81  0.4311    33    -31.99    
 -19.50080  -5.82455  -1.39866   60.39  427.68  -41.74  0.4397    33    -34.42    
 -25.46746  -5.57455  -1.59866   99.28  538.17   11.21  0.4693    20    -44.66    
 -25.30080  -5.54121  -1.57366   99.33  544.38   11.64  0.5053    20    -44.46    
 -25.31151  -5.62455  -1.39866  100.68  544.41    9.76  0.5187    20    -44.49    
 -25.21413  -5.52455  -1.54866   99.38  545.45   11.57  0.5111    22    -44.49    
 -25.10080  -5.54121  -1.39866  100.14  542.88   10.02  0.4979    22    -44.46    
 -24.85080  -5.42455  -1.40199   99.09  532.14    9.92  0.4235    22    -49.98    
 -24.98413  -5.42455  -1.59866   98.49  541.73   11.82  0.4754    22    -44.20    
 -24.70080  -5.32455  -1.54866   97.70  526.97   10.44  0.3955    22    -66.82    
 -24.70080  -5.37455  -1.36533   98.70  524.10    9.63  0.3858    22    -49.85    
 -24.60080  -5.32455  -1.42033   98.08  520.14    9.75  0.3726    22    -55.35    
 -23.66746  -5.32455  -1.24866   96.58  500.70    9.14  0.4181    22    -45.01    
 -23.47580  -5.34121  -1.39866   95.63  500.26    9.18  0.4286    22    -45.01    
 -23.45080  -5.32455  -1.54033   95.11  500.39    9.34  0.4229    22    -45.01    
 -23.25080  -5.42455  -1.59866   95.01  501.33    9.25  0.4276    22    -45.01    
 -23.30080  -5.42455  -1.42366   95.57  500.83    8.98  0.4358    22    -45.01    
 -24.37246  -5.22455  -1.59866   96.37  513.84    9.97  0.3612    22    -54.64    
 -24.38413  -5.22455  -1.59866   96.34  514.26    9.99  0.3614    22    -42.90    
 -24.30080  -5.22455  -1.50699   96.47  510.45    9.68  0.3602    22    -42.38    
 -24.10080  -5.17955  -1.67544   95.16  507.50    9.80  0.3654    22    -42.38    
 -24.05080  -5.22455  -1.40699   96.26  504.31    9.43  0.3761    22    -44.95    
 -23.91330  -5.19121  -1.62461   95.04  503.69    9.59  0.3800    22    -44.95    
 -23.90080  -5.22455  -1.44866   95.87  502.43    9.42  0.3887    22    -44.95    
 -23.70080  -5.22455  -1.68199   94.70  501.88    9.55  0.3946    22    -44.95    
 -25.90080 -11.72455  -1.14866   94.22  505.96    7.20  0.4233    24    -35.10    
 -25.90913 -11.72455  -1.19866   94.37  505.71    7.66  0.4221    24    -35.10    
 -25.85080 -11.72455  -0.99866   93.77  505.06    4.73  0.4223    24    -41.99    
 -25.31746 -11.72455  -1.19866   96.97  503.22    6.22  0.4207    24    -45.01    
 -25.27246 -11.72455  -0.99866   96.12  498.22    1.16  0.4219    24    -51.55    
 -25.30080 -11.72455  -1.04866   96.38  500.38    2.98  0.4226    24    -51.55    
 -26.40080 -11.52455  -1.24866   93.70  511.12    8.68  0.3858    24    -42.18    
 -26.50080 -11.42455  -1.09033   93.57  516.04    7.92  0.3814    24    -42.90    
 -26.31330 -11.52455  -0.82604   91.91  516.26    3.88  0.4042    24    -55.06    
 -26.60080 -11.32455  -1.03199   93.56  519.95    7.32  0.3745    24    -55.35    
 -26.10080 -11.67455  -1.23199   93.90  507.18    8.21  0.4109    24    -35.10    
 -26.15080 -11.62455  -0.99866   93.28  510.59    6.34  0.4111    24    -42.24    
 -25.92580 -11.70788  -0.99866   93.56  506.35    5.16  0.4204    24    -61.34    
 -25.25580 -11.70788  -1.19866   97.43  503.31    6.10  0.4179    24    -61.34    
 -25.02425 -11.62455  -1.21533   99.23  504.82    5.91  0.4025    24    -42.05    
 -25.10080 -11.67455  -0.97366   97.17  496.72   -0.52  0.4177    24    -47.37    
 -24.85080 -11.52455  -1.09866  100.75  505.47    3.45  0.3951    24    -41.65    
 -24.80080 -11.52455  -0.93199   99.72  497.94   -2.68  0.4053    24    -15.55    
 -24.60080 -11.32455  -1.19866  104.44  516.89    5.38  0.3721    24    -49.85    
 -24.60080 -11.32455  -1.04866  104.00  513.84    2.44  0.3793    24    -48.72    
 -26.80080 -11.12455  -1.09033   94.11  525.55    7.10  0.3650    24    -66.82    
 -26.90080 -11.02455  -1.24866   94.70  530.18    8.89  0.3772    24    -61.25    
 -26.70080 -11.22455  -1.01533   93.61  523.14    6.69  0.3686    24    -53.25    
 -26.90080 -10.97455  -0.84033   92.84  524.06   -2.05  0.3754    24    -48.72    
 -24.48830 -11.22455  -1.11199  105.75  523.22    4.01  0.3789    24    -53.31    
 -24.48830 -11.22455  -1.10699  105.74  523.12    3.92  0.3790    24    -53.25    
 -24.32580 -11.10788  -1.19866  107.34  536.82    4.96  0.4180    24    -50.56    
 -24.27580 -11.10788  -1.01866  106.69  532.31    3.00  0.4121    24    -49.17    
 -24.12080 -11.07455  -1.25699  106.63  543.89    5.18  0.4842    27    -44.46    
 -24.11746 -11.10788  -1.04366  105.81  533.92    4.27  0.4358    27    -48.96    
 -23.90080 -11.12455  -1.20699  104.23  538.42    6.25  0.4843    27    -44.20    
 -24.08413 -11.12455  -0.99866  105.20  530.93    4.22  0.4261    27    -49.98    
 -23.90913 -11.12455  -1.19866  104.28  538.18    6.18  0.4820    27    -44.20    
 -23.67580 -11.22455  -0.91533  100.78  520.10    7.25  0.3967    27    -49.79    
 -23.50080 -11.17455  -1.29366  100.57  537.50    9.58  0.4860    27    -44.20    
 -23.55080 -11.22455  -0.99866  100.04  523.43    8.13  0.4106    27    -53.30    
 -23.28651 -11.17455  -1.29366   98.94  537.71   11.39  0.4799    27    -44.66    
 -23.25080 -11.22455  -0.99866   97.78  523.44    9.54  0.4067    27    -49.84    
 -22.95080 -11.12455  -1.23199   96.82  539.15   13.94  0.4766    27    -44.66    
 -23.18746 -11.22455  -0.94033   97.23  520.59    9.52  0.3954    27    -49.79    
 -22.90080 -11.12455  -1.11533   96.34  534.26   12.93  0.4512    27    -43.63    
 -22.90080 -11.10788  -1.22366   96.61  539.75   14.40  0.4793    27    -47.98    
 -22.70080 -11.02455  -1.24866   95.79  546.02   17.08  0.5073    27    -47.54    
 -22.65080 -11.02455  -1.05699   95.14  537.64   14.42  0.4635    27    -47.98    
 -22.50080 -10.92455  -1.09866   94.83  546.82   16.69  0.5067    27    -47.80    
 -27.20080 -10.52455  -1.25699   96.26  551.30    8.45  0.4874    24    -44.46    
 -27.05080 -10.75788  -1.17366   95.53  541.02    6.41  0.4210    24    -50.56    
 -27.05080 -10.72455  -0.99866   95.04  533.93   -0.68  0.4021    24    -56.32    
 -27.10080 -10.64955  -0.96199   94.93  531.52   -4.23  0.4075    24    -10.78    
 -22.50080 -10.90788  -1.24366   95.17  554.14   19.28  0.5451    27    -47.65    
 -22.25080 -10.72455  -1.17687   94.28  567.07   17.28  0.5965    27    -58.72    
 -22.25080 -10.72455  -1.09366   94.17  562.91   16.40  0.5771    27    -57.91    
 -22.00258 -10.52455  -1.21866   93.26  574.52    3.02  0.6223     4    -53.92    
 -22.00258 -10.52455  -1.14366   93.08  572.86    3.11  0.6155     4    -53.92    
 -27.45080 -10.12455  -1.17699   96.89  535.79    5.84  0.4323    23    -49.99    
 -27.30080 -10.32455  -1.14866   96.70  545.01    3.17  0.4722    23    -44.11    
 -27.40080 -10.12455  -1.04866   97.08  532.50   -0.16  0.4347    23    -45.00    
 -27.25080 -10.36359  -0.98199   96.18  533.18   -6.35  0.4425    48    -10.22    
 -21.92401 -10.47455  -1.19533   92.69  567.02   -3.69  0.5964    29    -17.21    
 -21.81746 -10.42455  -0.99866   91.05  549.10  -10.48  0.5342    29     5.280    
 -21.75080 -10.42455  -1.19866   90.97  538.91  -14.25  0.5028    29     1.664    
 -21.82913 -10.42455  -0.99866   91.22  550.82   -9.84  0.5406    29    -20.68    
 -21.58413 -10.40193  -1.16616   89.10  510.93  -17.75  0.4254    29     21.28    
 -21.50080 -10.37455  -0.95699   87.43  500.80  -18.07  0.4009    29     1.305    
 -21.35258 -10.40455  -1.19866   86.44  485.65  -17.85  0.3762    29    -28.78    
 -21.30080 -10.32455  -0.81533   84.76  483.67  -18.01  0.3697    29    -28.98    
 -20.91746 -10.32455  -1.19866   82.31  465.82  -16.57  0.3917    29     2.415    
 -21.00080 -10.32455  -0.99866   82.52  468.87  -17.04  0.3775    29     2.249    
 -20.87580 -10.30788  -1.17866   81.95  465.06  -16.53  0.3957    29     2.415    
 -20.94580 -10.30788  -0.99866   82.07  467.45  -16.99  0.3823    29     2.415    
 -20.65591 -10.22455  -1.23199   80.13  462.06  -16.40  0.4227    29    -2.605    
 -20.70080 -10.22455  -0.99866   79.93  463.35  -17.47  0.4078    29    -7.311    
 -20.50080 -10.12455  -1.34866   79.17  460.74  -16.22  0.4432    29    -2.605    
 -20.50080 -10.12455  -0.84866   77.40  458.76  -22.53  0.4209    29    -3.329    
 -27.60080  -9.92455  -1.20104   96.88  523.30    7.99  0.3847    23    -49.85    
 -27.70080  -9.69633  -1.14866   97.36  513.22    8.34  0.3656    23    -54.64    
 -27.60080  -9.74776  -0.99866   97.75  515.80    4.26  0.3768    23    -49.85    
 -27.50080  -9.92455  -0.97366   97.35  520.98   -0.25  0.4014    23    -48.78    
 -20.20080  -9.92455  -1.14033   75.84  458.21  -21.21  0.4477    29     11.93    
 -20.30080 -10.02455  -0.99866   76.14  456.89  -22.96  0.4395    29    -3.329    
 -20.10080  -9.82455  -1.17699   74.91  457.49  -22.36  0.4461    29     6.775    
 -20.07580  -9.90788  -0.99866   73.44  449.23  -29.84  0.4409    35    -21.23    
 -19.90080  -9.72455  -1.09866   71.77  448.50  -31.42  0.4291    35    -24.08    
 -27.80080  -9.52455  -1.19866   97.27  507.09    9.41  0.3671    23    -47.50    
 -27.85080  -9.35788  -1.19866   97.58  503.47    9.67  0.3772    23    -44.95    
 -27.70080  -9.49621  -0.99866   98.35  509.04    7.22  0.3651    23    -54.83    
 -27.68413  -9.53288  -0.99866   98.37  509.92    6.91  0.3654    23    -49.14    
 -19.90080  -9.59776  -1.19866   72.43  454.77  -27.00  0.4261    29    -19.05    
 -19.80080  -9.33288  -1.24866   71.05  458.60  -27.59  0.4062    29    -19.05    
 -19.60080  -9.72455  -0.99866   66.90  434.71  -42.27  0.4154    35    -24.73    
 -19.70080  -9.57455  -1.09866   68.89  443.18  -37.41  0.4082    35    -23.16    
 -19.70080  -9.34955  -1.18199   69.16  451.84  -33.83  0.3971    35    -44.97    
 -19.45080  -9.62455  -0.99866   64.98  434.16  -44.17  0.3997    35    -18.81    
 -19.45080  -9.29955  -1.09866   65.07  444.17  -42.51  0.3846    35    -12.77    
 -19.20080  -9.29955  -0.99866   61.64  442.01  -46.54  0.3828    35     11.47    
 -27.88413  -9.12455  -1.19866   98.31  500.37    9.88  0.3949    23    -44.95    
 -27.70080  -9.07455  -0.91116  100.83  505.14    8.71  0.3711    23    -47.50    
 -27.88413  -8.94955  -1.19866   99.06  499.16    9.98  0.4063    23    -45.01    
 -27.70080  -9.06955  -0.91116  100.86  505.11    8.73  0.3713    23    -61.28    
 -19.70080  -9.29955  -1.19866   69.14  453.99  -33.02  0.3958    35    -44.94    
 -19.62758  -8.92788  -1.19866   66.77  467.70  -34.77  0.4070    35    -44.48    
 -19.50080  -9.04621  -1.14866   65.23  456.57  -40.22  0.3967    35    -6.461    
 -19.50080  -8.92455  -1.14866   64.73  463.38  -40.31  0.4146    35     3.918    
 -19.38413  -9.12455  -1.09866   63.76  450.10  -43.64  0.3914    35     22.99    
 -19.36841  -8.95788  -1.09866   62.98  458.56  -44.21  0.4167    35     4.932    
 -27.85080  -8.75788  -1.19866  100.37  498.74   10.06  0.4137    23    -45.01    
 -27.70080  -8.65288  -0.99866  103.02  503.09   10.04  0.3886    23    -44.95    
 -27.70080  -8.47455  -1.09866  103.62  502.05   10.24  0.3981    23    -182.2    
 -27.65080  -8.50193  -0.99866  104.30  504.29   10.25  0.3857    23    -71.19    
 -19.80080  -8.49121  -1.24866   66.80  505.01  -29.33  0.4834    29    -46.63    
 -19.70080  -8.57455  -1.19866   65.68  496.91  -33.76  0.4862    35    -11.42    
 -19.67580  -8.52455  -1.18199   64.89  500.79  -36.03  0.5126    35     5.805    
 -19.53413  -8.74955  -1.14866   64.28  476.69  -39.93  0.4566    35     24.52    
 -19.45080  -8.52455  -1.09866   61.75  495.26  -45.67  0.5661    35     42.97    
 -19.38413  -8.74955  -1.09866   62.22  473.44  -44.89  0.4763    35     35.55    
 -19.15080  -8.55788  -0.99866   58.62  488.16  -51.76  0.5994    35     42.26    
 -27.65080  -8.29121  -1.19866  104.94  502.13   10.32  0.3992    23    -45.01    
 -27.50080  -8.22455  -0.94866  107.34  507.94   10.71  0.3712    23    -54.83    
 -27.50080  -8.12455  -1.10699  107.70  506.94   10.64  0.3767    23    -198.4    
 -27.45080  -8.09121  -0.99866  108.40  508.09   10.83  0.3709    23    -192.0    
 -19.85080  -8.32455  -1.29866   66.63  512.63  -30.06  0.5054    29     14.77    
 -19.67580  -8.32455  -1.18199   63.63  514.71  -40.15  0.5796    35     4.695    
 -19.60080  -8.15550  -1.19866   62.31  512.15  -45.30  0.5893    33    -12.23    
 -19.45080  -8.26621  -1.09866   60.56  515.86  -49.13  0.6526    35    -2.981    
 -19.50080  -8.14121  -1.14866   61.01  514.18  -48.31  0.6209    33     7.219    
 -19.18651  -8.29621  -0.99866   58.00  510.87  -53.73  0.6984     8     40.55    
 -19.19841  -8.25288  -0.99866   57.96  513.97  -53.80  0.7074     8     40.29    
 -27.30080  -7.82455  -1.16533  110.92  510.56   10.87  0.3649    23    -192.0    
 -27.40080  -7.97455  -0.99866  109.07  507.62   10.91  0.3718    43    -192.0    
 -27.30080  -7.67455  -0.99866  109.35  503.19   10.85  0.3836    43    -51.90    
 -27.20080  -7.67455  -1.18199  112.01  511.29   10.87  0.3641    43    -49.33    
 -19.51901  -7.92455  -1.29866   62.06  486.24  -45.86  0.4842    33     35.81    
 -19.30080  -7.92455  -1.14866   59.42  501.32  -49.13  0.5586    33     37.32    
 -19.30080  -7.72455  -1.29866   60.56  471.02  -45.45  0.4285    33     15.98    
 -19.10080  -7.95788  -0.99866   57.22  515.68  -52.66  0.6573    33    -21.44    
 -19.10080  -7.73705  -1.09866   58.14  492.76  -48.14  0.5093    33     55.06    
 -27.10080  -7.51383  -1.19866  112.66  511.52   10.76  0.3642    43    -49.33    
 -27.25080  -7.52455  -0.99866  109.10  501.02   10.74  0.3884    43    -51.90    
 -27.10080  -7.20693  -0.99866  108.67  499.69   10.48  0.3848    43    -51.90    
 -27.00080  -7.32455  -1.19866  112.59  511.04   10.56  0.3640    43    -49.33    
 -19.10080  -7.58705  -1.19866   58.94  471.51  -45.42  0.4258    33    -27.37    
 -19.00080  -7.32871  -1.24866   58.87  454.09  -43.51  0.3841    33    -40.64    
 -18.91746  -7.54955  -0.99866   57.04  488.66  -47.49  0.4802    33     35.81    
 -18.90080  -7.32455  -1.09866   57.75  465.06  -44.36  0.4014    33    -38.03    
 -27.00080  -7.07455  -0.99866  108.92  501.05   10.36  0.3771    43    -51.90    
 -26.88413  -7.12633  -1.19866  112.30  512.05   10.27  0.3610    43    -49.33    
 -26.70080  -6.82455  -1.11533  110.76  513.24    9.83  0.3608    43    -49.14    
 -26.70080  -6.77455  -0.99866  109.53  510.13    9.89  0.3635    43    -49.33    
 -18.90080  -7.12455  -1.19866   58.25  449.18  -42.89  0.3799    33    -13.66    
 -18.90080  -6.99121  -1.24866   58.39  442.63  -42.40  0.3817    33    -12.88    
 -18.80080  -7.16621  -0.99866   57.04  464.56  -44.09  0.3967    33    -37.71    
 -18.80080  -7.00288  -1.04866   57.29  453.37  -42.99  0.3814    33    -34.60    
 -26.60080  -6.70455  -1.15878  110.42  515.78    9.54  0.3612    20    -49.85    
 -26.51508  -6.62455  -1.00783  109.58  517.70    9.39  0.3714    43    -49.85    
 -26.48413  -6.52455  -1.18616  108.90  515.63    9.29  0.3624    20    -49.85    
 -26.40080  -6.52455  -1.04866  109.35  521.42    9.01  0.3787    20    -49.85    
 -18.90080  -6.75466  -1.27366   58.34  436.37  -41.97  0.3936    33    -15.95    
 -18.90080  -6.47455  -1.19866   57.92  433.94  -41.77  0.4009    33    -29.55    
 -18.80080  -6.64621  -1.04866   57.19  441.91  -42.06  0.3819    33    -12.88    
 -18.80080  -6.52455  -0.99866   56.95  441.03  -41.95  0.3820    33    -12.88    
 -26.30080  -6.30050  -1.19866  106.90  515.89    9.06  0.3679    20    -49.85    
 -26.12580  -6.34121  -0.99866  108.33  531.28    7.97  0.4236    20    -50.05    
 -26.10591  -6.29121  -1.04866  107.81  528.75    8.09  0.4150    20    -61.37    
 -26.10080  -6.12455  -1.19866  105.31  519.57    8.80  0.3840    20    -49.79    
 -25.93151  -6.22455  -0.99866  107.54  537.54    7.15  0.4655    20    -44.20    
 -25.94663  -6.12455  -1.09866  105.98  529.94    7.92  0.4303    20    -49.98    
 -25.75080  -6.12455  -0.99866  106.73  543.71    6.32  0.5123    20    -44.49    
 -22.13413  -6.02455  -1.24866   82.04  520.16  -19.78  0.4776    31     29.38    
 -21.91746  -6.12455  -1.29866   79.13  540.07  -24.07  0.5615    31    -6.593    
 -21.60496  -6.12455  -1.21271   74.07  547.31  -34.51  0.6509     6    -50.90    
 -21.60496  -6.12455  -1.21271   74.07  547.31  -34.51  0.6509     6    -31.28    
 -21.31425  -6.02455  -1.19866   70.96  513.50  -42.65  0.5756    33     7.237    
 -19.10080  -6.13466  -1.29866   58.65  429.10  -41.68  0.4277    33    -31.99    
 -18.95080  -6.31205  -1.19866   57.94  432.11  -41.71  0.4082    33    -29.55    
 -18.90080  -6.22455  -0.99866   57.11  435.96  -41.74  0.3899    33    -19.88    
 -18.95080  -6.12455  -0.99866   57.20  434.93  -41.72  0.3922    33    -23.58    
 -25.75080  -5.92455  -1.19866  103.72  532.44    8.10  0.4545    20    -43.63    
 -25.55080  -6.02455  -0.99866  105.94  549.67    5.51  0.5603    20    -56.03    
 -25.50080  -5.82455  -1.19866  103.09  542.64    7.53  0.5220    20    -44.49    
 -25.35080  -5.92455  -0.99866  105.19  551.51    5.45  0.5741     2    -24.21    
 -25.30080  -5.74121  -1.19866  102.55  546.16    7.59  0.5410    20    -44.49    
 -25.12425  -5.72455  -1.09866  103.03  543.87    7.36  0.5153    22    -44.49    
 -25.11330  -5.82455  -0.94866  104.63  546.22    6.55  0.5186    22    -44.49    
 -25.00080  -5.72455  -0.99866  103.55  539.46    7.51  0.4739    22    -44.20    
 -23.10080  -5.62455  -1.09033   95.45  497.37    3.08  0.4244    22    -19.73    
 -22.87580  -5.74121  -1.19866   93.81  499.61    0.80  0.4070    22    -34.35    
 -22.90080  -5.72455  -1.18199   93.96  498.83    0.92  0.4089    22    -38.52    
 -22.70080  -5.82455  -1.19866   91.39  498.29   -4.79  0.3912    31    -2.448    
 -22.64246  -5.72455  -1.04866   88.27  482.90  -12.21  0.3809    31    -50.72    
 -22.31746  -5.92455  -1.19866   84.58  503.41  -16.18  0.4151    31    -8.738    
 -22.31746  -5.72455  -0.99866   82.14  481.67  -19.49  0.3828    31     4.701    
 -22.25580  -6.04121  -1.29866   84.72  520.33  -15.64  0.4516    31    -8.327    
 -22.25580  -5.92455  -1.18199   83.33  503.89  -17.98  0.4251    31     17.42    
 -22.13413  -5.87455  -1.09866   80.42  500.40  -21.62  0.4372    31    -10.63    
 -21.98413  -5.92455  -1.09866   78.13  512.17  -24.89  0.4936    31     30.64    
 -21.68413  -5.92455  -0.99866   73.10  530.16  -33.94  0.6123    31    -6.497    
 -21.46413  -5.94121  -1.02366   70.79  531.56  -41.15  0.6538    33     17.37    
 -21.30080  -5.92455  -1.09866   69.91  510.62  -43.77  0.5868    33     7.237    
 -21.17318  -5.92455  -1.19866   69.70  489.15  -43.84  0.5056    33     38.59    
 -21.12580  -5.74121  -0.99866   67.64  487.93  -44.84  0.5333    33     39.15    
 -20.92580  -5.74121  -1.19866   67.55  461.07  -43.57  0.4229    33     4.932    
 -20.90080  -5.62455  -1.03521   66.18  465.05  -44.06  0.4469    33     16.55    
 -20.71330  -5.62455  -1.19866   65.89  448.98  -43.04  0.3919    33     5.557    
 -19.40080  -5.72455  -1.17687   59.07  430.58  -41.81  0.4125    33    -29.55    
 -19.30080  -5.82455  -1.21116   58.87  429.81  -41.75  0.4192    33    -29.55    
 -19.30080  -5.72455  -1.02211   58.24  433.19  -41.84  0.3964    33    -23.58    
 -19.10080  -5.92455  -1.02937   57.68  433.03  -41.74  0.3984    33    -23.63    
 -24.90080  -5.54121  -1.19866  100.95  532.92    8.84  0.4335    22    -49.42    
 -24.65080  -5.42455  -1.19866   99.74  520.53    9.16  0.3735    22    -49.85    
 -24.72163  -5.57455  -0.99866  102.10  524.48    8.65  0.3856    22    -53.31    
 -24.61151  -5.52455  -0.99866  101.52  519.49    8.87  0.3677    22    -49.85    
 -24.50413  -5.37455  -1.19866   99.18  514.67    9.23  0.3602    22    -55.35    
 -24.30913  -5.32455  -1.19866   98.40  508.86    9.27  0.3607    22    -42.38    
 -24.30080  -5.42455  -0.99866  100.00  509.53    9.14  0.3605    22    -54.83    
 -24.00580  -5.42455  -0.94866   99.40  505.00    9.02  0.3840    22    -35.04    
 -24.15913  -5.32455  -1.14866   98.24  505.79    9.25  0.3706    22    -35.04    
 -24.01008  -5.42455  -0.94866   99.41  505.06    9.03  0.3836    22    -35.04    
 -23.75080  -5.32455  -1.19866   96.98  501.20    9.15  0.4109    22    -45.01    
 -23.67580  -5.34121  -1.19866   96.86  500.87    9.07  0.4181    22    -45.01    
 -23.72580  -5.42455  -0.99866   98.26  502.08    8.59  0.4128    22    -45.01    
 -23.47580  -5.42455  -1.14866   96.78  500.59    8.40  0.4329    22    -45.01    
 -23.40080  -5.52455  -0.99866   97.36  499.60    6.29  0.4312    22    -45.01    
 -23.26746  -5.57455  -0.99866   96.60  497.43    4.12  0.4295    22    -51.96    
 -23.30080  -5.52455  -1.09866   96.60  499.90    6.65  0.4352    22    -45.01    
 -23.10080  -5.62455  -0.99866   94.89  492.74   -0.04  0.4191    22    -49.12    
 -20.72496  -5.52455  -0.99866   64.74  456.64  -43.65  0.4178    33    -5.539    
 -20.50580  -5.57455  -1.23199   64.70  441.31  -42.60  0.3811    33    -12.77    
 -20.50080  -5.52455  -1.14866   64.18  443.54  -42.75  0.3821    33    -12.77    
 -20.36746  -5.52455  -1.19866   63.66  439.19  -42.47  0.3804    33    -12.77    
 -20.30080  -5.42455  -0.99866   62.30  444.00  -42.77  0.3804    33    -13.78    
 -19.91746  -5.52455  -1.19866   61.27  433.34  -42.07  0.3942    33    -19.78    
 -20.01746  -5.42455  -0.99866   60.91  439.54  -42.43  0.3779    33    -13.66    
 -19.90080  -5.54121  -1.22366   61.30  432.68  -42.03  0.3975    33    -23.63    
 -19.90080  -5.42455  -0.94866   60.20  439.64  -42.40  0.3774    33    -12.88    
 -19.73413  -5.57455  -1.19866   60.49  431.85  -41.95  0.4028    33    -29.55    
 -19.60080  -5.52455  -0.98461   59.10  435.76  -42.08  0.3854    33    -18.86    
 -19.50080  -5.57455  -0.97604   58.75  435.20  -42.01  0.3874    33    -23.58    
 -26.06925 -11.72455  -0.64866   88.69  498.27   -6.70  0.3975    47    -12.61    
 -25.96508 -11.82455  -0.59866   87.14  488.43  -11.23  0.3897    47    -56.88    
 -25.90080 -11.72455  -0.84866   92.18  502.23    0.52  0.4109    24    -37.46    
 -25.70080 -11.82455  -0.74866   90.43  488.52   -7.19  0.4038    47    -33.18    
 -25.71413 -11.92455  -0.59866   86.96  477.03  -14.32  0.3937    47    -48.68    
 -25.45080 -11.82455  -0.79866   91.98  485.85   -7.32  0.4157    47    -46.76    
 -25.53413 -11.92455  -0.64866   88.29  475.01  -13.94  0.4066    47    -7.185    
 -25.40913 -11.82455  -0.79866   92.10  484.99   -7.71  0.4172    47    -46.92    
 -25.22246 -11.92455  -0.64866   89.16  469.15  -15.77  0.4302    47    -19.25    
 -24.98651 -11.72455  -0.79866   94.66  481.60   -9.95  0.4287    47    -38.27    
 -25.02580 -11.92455  -0.59866   88.94  464.56  -17.65  0.4459    47    -19.25    
 -24.90080 -11.77455  -0.69866   92.73  472.31  -14.62  0.4409    47    0.1091E-01
 -26.31330 -11.52455  -0.82604   91.91  516.26    3.88  0.4042    24    -49.49    
 -26.55913 -11.32455  -0.80544   92.13  523.69    3.72  0.3951    24    -52.90    
 -26.40080 -11.52455  -0.58378   88.03  515.34   -4.89  0.4302    47    0.7677    
 -26.50080 -11.42455  -0.61533   88.90  520.81   -2.85  0.4319    24    -17.04    
 -26.15080 -11.62455  -0.79866   91.48  509.79    1.61  0.4066    24    -48.78    
 -24.90080 -11.67455  -0.79866   95.67  482.54   -9.92  0.4275    47    -48.37    
 -24.70080 -11.52455  -0.79866   98.50  488.00   -9.13  0.4165    47    -57.03    
 -24.67734 -11.72455  -0.59866   92.67  467.75  -17.20  0.4496    47    -7.928    
 -24.50080 -11.55609  -0.59866   95.69  474.83  -15.70  0.4334    47    -7.185    
 -24.51746 -11.32455  -0.80937  102.28  501.40   -6.28  0.3953    47    -2.448    
 -24.41746 -11.32455  -0.69866  101.11  495.29   -9.59  0.4006    47    -53.13    
 -27.17901 -10.92455  -0.59866   87.56  489.73  -18.56  0.3736    48    -17.52    
 -26.90258 -11.12455  -0.59866   88.26  510.43  -12.01  0.4038    48    -13.38    
 -26.90080 -11.02455  -0.73699   91.13  518.08   -6.41  0.3832    48    -24.06    
 -26.70080 -11.27455  -0.59866   88.57  520.89   -6.08  0.4312    24    -24.43    
 -26.70080 -11.22455  -0.69033   90.44  523.51   -2.10  0.4081    24    -13.85    
 -24.46746 -11.27455  -0.82366  103.22  506.92   -4.87  0.3904    47    -2.281    
 -24.26746 -11.12455  -0.94866  106.06  528.42    1.86  0.4034    27    -29.14    
 -24.30080 -11.30788  -0.59866  100.35  493.35  -10.11  0.3986    47    -29.76    
 -24.15080 -11.22455  -0.59866  101.73  504.61   -3.93  0.3833    27    -4.680    
 -24.13413 -11.12455  -0.94866  105.37  528.76    3.29  0.4140    27    -60.96    
 -23.79246 -11.22455  -0.79866  101.23  515.93    6.04  0.3821    27    -49.79    
 -23.95080 -11.22455  -0.59866  101.15  508.55    2.14  0.3742    27    -48.72    
 -23.78413 -11.22455  -0.79866  101.20  515.81    6.12  0.3819    27    -49.79    
 -23.59151 -11.27455  -0.59866   98.45  506.57    6.60  0.3675    27    -41.99    
 -23.50080 -11.27455  -0.67687   98.18  508.64    7.38  0.3676    27    -49.33    
 -23.53413 -11.27455  -0.59866   98.15  506.14    6.94  0.3671    27    -41.99    
 -23.30080 -11.27455  -0.67687   96.72  508.12    8.04  0.3661    27    -49.33    
 -23.30080 -11.27455  -0.59866   96.51  505.29    7.75  0.3656    27    -41.99    
 -23.10080 -11.22455  -0.84866   96.35  516.41    9.38  0.3811    27    -49.85    
 -23.01746 -11.22455  -0.59866   94.99  506.06    8.49  0.3645    27    -47.50    
 -22.80080 -11.12455  -0.88199   95.09  522.47   11.00  0.3993    27    -49.84    
 -22.75080 -11.12455  -0.59866   93.86  509.22    9.27  0.3663    27    -54.83    
 -22.66746 -11.07455  -0.73699   94.08  517.54   10.47  0.3832    27    -49.85    
 -22.66746 -11.07455  -0.67461   93.94  514.36   10.04  0.3755    27    -55.35    
 -22.45080 -10.92455  -0.82033   93.73  530.60   12.45  0.4280    27    -49.42    
 -22.45080 -10.92455  -0.50366   92.69  513.40    9.74  0.3730    27    -49.07    
 -27.50080 -10.52455  -0.59866   88.26  471.02  -21.07  0.3984    48    -10.47    
 -27.30080 -10.81109  -0.59866   87.48  481.38  -20.05  0.3741    48     10.52    
 -27.30080 -10.52455  -0.74866   92.05  494.86  -17.55  0.3902    48    -20.26    
 -27.10080 -10.73705  -0.81533   92.79  514.30  -10.91  0.3817    48    -23.96    
 -27.25080 -10.52455  -0.79866   93.10  504.72  -15.45  0.3939    48    -1.748    
 -22.20080 -10.70276  -0.77366   92.86  544.40   11.66  0.4800    27    -44.46    
 -22.33568 -10.82455  -0.60699   92.83  524.16   10.73  0.4020    27    -49.84    
 -22.01746 -10.52455  -0.88711   92.43  562.98    4.89  0.5673    27    -58.10    
 -22.10080 -10.52455  -0.39033   91.12  533.02    7.83  0.4255    27    -49.98    
 -27.60080 -10.21621  -0.59866   90.14  469.73  -20.45  0.4220    48    -2.980    
 -27.30080 -10.42788  -0.79866   93.52  503.00  -15.97  0.4008    48    -6.046    
 -27.40080 -10.12455  -0.84866   95.84  511.26  -11.71  0.4170    48     3.123    
 -27.50080 -10.12455  -0.69866   93.29  485.05  -17.80  0.4137    48    -50.28    
 -21.90080 -10.42455  -0.79866   91.22  555.66   -3.50  0.5467    29    -18.56    
 -21.90080 -10.32455  -0.48699   89.88  548.78   -1.86  0.5107    27    -5.003    
 -21.70913 -10.32455  -0.69866   88.69  530.86  -14.27  0.4796    29   -0.2768    
 -21.66746 -10.27455  -0.59866   87.69  525.34  -15.45  0.4669    29    0.5905    
 -21.40080 -10.32455  -0.79866   85.76  491.55  -18.19  0.3819    29    -12.32    
 -21.46746 -10.22455  -0.54866   85.14  501.05  -18.58  0.4054    29    -10.33    
 -21.30080 -10.30788  -0.77366   84.62  483.98  -18.10  0.3699    29    -28.98    
 -21.17246 -10.22455  -0.59866   82.41  478.66  -18.87  0.3642    29     7.270    
 -21.10080 -10.27455  -0.74033   82.45  474.08  -18.04  0.3650    29     20.23    
 -21.15080 -10.22455  -0.59866   82.17  477.65  -18.94  0.3637    29     13.19    
 -20.86746 -10.22455  -0.74866   80.38  466.98  -18.91  0.3804    29     2.249    
 -20.90080 -10.12455  -0.41533   78.30  465.87  -25.77  0.3740    29    -40.64    
 -20.64246 -10.17455  -0.79866   78.46  461.76  -20.92  0.4051    29     11.63    
 -20.75080 -10.15788  -0.56033   77.92  461.30  -25.06  0.3889    29    -25.09    
 -20.50080 -10.12455  -0.84866   77.40  458.76  -22.53  0.4209    29    -3.329    
 -20.46746 -10.12455  -0.74866   76.26  454.47  -26.82  0.4223    29    -25.42    
 -20.35080 -10.12455  -0.70366   74.40  446.61  -32.60  0.4352    35    -24.08    
 -27.50080  -9.84955  -0.79866   96.92  506.07   -8.40  0.4028    48    -4.724    
 -27.60080  -9.87455  -0.59866   93.47  477.04  -17.75  0.4229    48    -7.185    
 -27.60080  -9.69121  -0.54866   94.68  478.05  -16.63  0.4192    48    -7.185    
 -27.48413  -9.89955  -0.79866   96.67  505.59   -9.68  0.4064    48     5.651    
 -20.30080 -10.07455  -0.83199   74.88  450.51  -29.10  0.4366    35   -0.2073    
 -20.15913 -10.07455  -0.79866   72.69  442.06  -35.22  0.4468    35    -26.48    
 -20.05080 -10.22455  -0.59866   69.31  429.77  -42.82  0.4641    35    -13.40    
 -20.00913 -10.22455  -0.59866   68.83  428.76  -43.36  0.4656    35    -15.85    
 -19.97913  -9.97455  -0.89866   71.17  439.63  -36.97  0.4456    35    -25.45    
 -19.70080 -10.22455  -0.59866   65.26  424.46  -45.74  0.4628    35    -27.99    
 -19.71746  -9.92455  -0.89866   67.69  432.01  -42.44  0.4390    35    -24.73    
 -19.35080 -10.12455  -0.59866   61.78  424.41  -46.89  0.4336    35    -27.99    
 -19.37318  -9.92455  -0.79866   63.06  427.15  -46.23  0.4213    35    -27.99    
 -19.50080  -9.75788  -0.94866   65.36  431.63  -44.28  0.4137    35    -24.73    
 -19.26746  -9.92455  -0.74866   61.73  427.06  -46.79  0.4134    35    -27.99    
 -19.30591  -9.72455  -0.89866   62.82  430.63  -46.11  0.4000    35    -19.63    
 -19.05080  -9.92455  -0.59866   59.05  428.70  -47.58  0.3955    35    -22.02    
 -19.10080  -9.72455  -0.78199   60.23  431.23  -47.34  0.3884    35    -19.58    
 -18.90080  -9.77276  -0.59866   57.67  433.68  -48.08  0.3802    35    -19.02    
 -27.60080  -9.52455  -0.84866   98.84  509.49    2.53  0.3721    23    -48.72    
 -27.50080  -9.34121  -0.59866   99.75  501.46   -5.39  0.3815    23    -2.448    
 -27.60080  -9.32455  -0.79866  100.13  508.17    4.33  0.3664    23    -49.14    
 -27.48413  -9.28788  -0.57366  100.18  502.10   -5.13  0.3794    23    -4.680    
 -19.30080  -9.52455  -0.98199   63.03  435.24  -45.69  0.3866    35    -18.75    
 -19.10080  -9.47455  -0.89866   60.48  437.09  -47.33  0.3799    35    -16.73    
 -19.10080  -9.31621  -0.94866   60.41  442.17  -47.44  0.3833    35    -13.04    
 -18.85080  -9.52455  -0.69866   57.46  440.42  -48.62  0.3802    35    -13.04    
 -18.90080  -9.37788  -0.79866   58.07  443.58  -48.70  0.3862    35    -13.04    
 -18.70080  -9.43193  -0.59866   55.78  448.38  -49.76  0.3969    35    -19.72    
 -27.60080  -9.17455  -0.78521  101.13  508.10    6.08  0.3637    23    -49.33    
 -27.60080  -8.87455  -0.79866  102.99  508.01    8.76  0.3647    23    -49.33    
 -27.45080  -9.12455  -0.56533  101.90  508.49   -0.58  0.3682    23    -44.55    
 -27.45080  -8.92455  -0.59866  103.66  513.05    5.26  0.3578    23    -49.07    
 -19.10080  -9.09955  -0.98199   60.04  451.15  -47.97  0.4077    35     1.725    
 -19.07580  -8.87359  -0.98199   59.09  464.23  -49.53  0.4703    35     15.69    
 -18.80080  -9.07455  -0.79866   56.68  458.86  -50.95  0.4472    35     5.316    
 -18.93413  -8.96300  -0.89866   57.82  461.16  -50.47  0.4605    35     15.55    
 -18.70080  -9.17455  -0.69866   55.78  457.74  -51.18  0.4378    35     5.316    
 -18.70080  -8.95788  -0.74866   55.58  466.83  -53.00  0.4938    35     15.55    
 -18.50080  -8.95288  -0.59866   54.00  469.66  -55.01  0.5074    35     21.35    
 -27.50080  -8.72455  -0.69866  104.82  511.70    8.93  0.3572    23    -54.64    
 -27.50080  -8.39121  -0.79866  106.51  509.25   10.51  0.3643    23    -54.83    
 -27.40080  -8.72455  -0.51533  104.86  514.03    7.19  0.3539    23    -49.14    
 -27.45080  -8.49121  -0.59866  105.71  510.07    9.89  0.3576    43    -49.33    
 -19.10080  -8.66288  -0.98199   58.54  479.17  -51.29  0.5567    35     51.46    
 -19.12580  -8.50455  -0.98199   58.15  492.47  -52.77  0.6293    35     50.99    
 -18.92068  -8.64121  -0.89866   56.80  480.87  -53.80  0.5872    35     59.59    
 -18.92068  -8.60788  -0.89866   56.71  482.98  -54.14  0.6008    35     52.78    
 -18.70080  -8.72455  -0.78199   55.29  476.09  -55.16  0.5624    35     71.21    
 -18.70080  -8.52455  -0.79866   55.07  482.25  -56.28  0.6085     8     28.37    
 -18.40080  -8.72455  -0.59866   53.59  468.77  -55.96  0.5132    34     41.10    
 -18.50080  -8.57455  -0.69866   54.12  472.97  -56.18  0.5462    34     70.73    
 -18.30080  -8.55455  -0.59866   53.41  461.57  -55.17  0.4737    34     5.614    
 -27.48413  -8.32455  -0.79866  106.93  508.76   10.64  0.3654    23    -54.83    
 -27.45080  -8.44633  -0.59866  105.86  508.96   10.09  0.3596    43    -49.33    
 -27.45080  -8.06621  -0.79866  107.28  504.21   10.88  0.3786    43    -57.40    
 -27.48413  -8.14455  -0.62366  105.47  501.18   10.70  0.3832    43    -51.90    
 -19.06568  -8.26288  -0.94866   56.92  509.45  -55.09  0.7133     8     48.04    
 -19.04246  -8.08788  -0.94866   56.62  516.02  -54.71  0.7092     8     39.46    
 -18.92996  -8.34383  -0.89866   56.15  499.01  -55.85  0.6875     8     30.16    
 -18.93234  -8.13621  -0.89866   55.93  508.57  -55.63  0.7051     8     28.27    
 -18.70080  -8.53288  -0.79866   55.07  482.05  -56.25  0.6069     8     28.37    
 -18.65080  -8.12455  -0.79866   54.76  485.34  -55.57  0.5994    34     34.97    
 -18.53413  -8.32455  -0.74866   54.34  474.76  -55.78  0.5565    34     71.21    
 -18.50080  -8.12455  -0.74866   54.35  471.74  -54.93  0.5252    34     41.10    
 -18.20080  -8.34955  -0.59866   53.39  451.83  -54.12  0.4261    34     1.188    
 -18.37580  -8.14216  -0.69866   54.04  461.19  -54.39  0.4712    34     5.614    
 -27.45080  -7.92455  -0.76533  106.53  499.92   10.83  0.3933    43    -51.90    
 -27.50080  -8.02455  -0.59866  104.65  497.51   10.70  0.3978    43    -51.96    
 -27.40080  -7.75788  -0.84866  107.12  499.12   10.81  0.3976    43    -51.96    
 -27.48413  -7.72455  -0.64366  103.98  492.98   10.65  0.4228    43    -53.71    
 -18.90080  -7.87455  -0.89866   55.92  509.99  -53.51  0.6430     8     28.12    
 -18.85080  -7.66621  -0.89866   56.07  502.07  -50.83  0.5571    33     38.14    
 -18.68413  -7.77955  -0.79866   55.07  492.46  -53.68  0.5653    34     62.90    
 -18.70080  -7.62455  -0.79866   55.30  494.59  -52.15  0.5372    34     53.14    
 -18.50080  -7.98288  -0.74866   54.44  471.88  -54.44  0.5106    34     21.35    
 -18.45080  -7.69121  -0.69866   54.49  468.39  -53.35  0.4606    34     15.55    
 -18.38413  -7.89955  -0.69866   54.23  460.94  -53.79  0.4536    34     5.614    
 -18.20080  -7.70455  -0.59866   53.89  446.35  -53.02  0.3933    34    -19.69    
 -27.30080  -7.47455  -0.89866  107.20  496.62   10.65  0.4036    43    -51.96    
 -27.45080  -7.52455  -0.63199  103.29  490.50   10.56  0.4354    43    -73.00    
 -27.30080  -7.32455  -0.79866  105.35  492.74   10.52  0.4173    43    -53.71    
 -27.40080  -7.32455  -0.59866  102.42  488.96   10.47  0.4408    43    -73.00    
 -18.76746  -7.52455  -0.84866   55.83  495.50  -49.89  0.5126    33     52.58    
 -18.67580  -7.56121  -0.78199   55.27  492.43  -51.70  0.5178    34     54.29    
 -18.71746  -7.34538  -0.80437   55.79  488.54  -48.33  0.4691    33     35.67    
 -18.65080  -7.32455  -0.73199   55.36  488.37  -49.54  0.4712    33     34.90    
 -18.50080  -7.60788  -0.69866   54.66  474.32  -53.04  0.4713    34     45.19    
 -18.50080  -7.27455  -0.59866   54.67  478.01  -51.55  0.4452    34     45.19    
 -27.30080  -7.12455  -0.59866  102.29  489.08   10.42  0.4321    43    -73.00    
 -27.20080  -7.12455  -0.77878  105.02  492.47   10.42  0.4107    43    -53.71    
 -27.10080  -6.92455  -0.69687  103.88  492.57   10.35  0.4017    43    -53.71    
 -26.90080  -6.82455  -0.82961  106.40  499.16   10.22  0.3753    43    -51.90    
 -18.70080  -7.12455  -0.79866   55.95  477.52  -45.81  0.4236    33    -7.148    
 -18.70080  -6.82455  -0.79866   56.05  461.83  -43.44  0.3894    33    -37.71    
 -18.60080  -7.15788  -0.64866   55.09  484.95  -48.97  0.4491    33     51.22    
 -18.60080  -6.92455  -0.54866   54.86  482.69  -47.47  0.4366    33     8.662    
 -26.90080  -6.72455  -0.64866  104.04  496.34   10.26  0.3793    43    -51.90    
 -26.70080  -6.72455  -0.89866  108.27  507.42    9.94  0.3653    43    -49.33    
 -26.70080  -6.57455  -0.56771  104.01  501.80   10.17  0.3682    43    -51.90    
 -26.50080  -6.57455  -0.83199  107.97  515.03    9.53  0.3767    43    -49.85    
 -26.50080  -6.52455  -0.67604  106.21  511.88    9.74  0.3774    43    -49.33    
 -26.40080  -6.52455  -0.82366  108.16  520.17    9.20  0.3910    43    -49.85    
 -18.71746  -6.72455  -0.82366   56.19  455.72  -42.83  0.3823    33    -30.62    
 -18.70080  -6.69121  -0.74866   55.86  459.06  -43.03  0.3864    33    -30.70    
 -18.75080  -6.49121  -0.79866   56.12  448.81  -42.20  0.3781    33    -12.88    
 -18.71746  -6.47955  -0.59866   55.31  459.73  -42.80  0.3918    33    -37.58    
 -26.30080  -6.42455  -0.56199  105.73  521.41    9.33  0.4143    43    -49.84    
 -26.15080  -6.42455  -0.79866  108.56  534.57    7.92  0.4538    43    -43.69    
 -26.10080  -6.37455  -0.59033  106.66  534.98    8.13  0.4786    43    -43.63    
 -25.94580  -6.34121  -0.79866  108.52  546.81    6.40  0.5182    20    -44.49    
 -25.96246  -6.34121  -0.59866  107.14  544.12    6.98  0.5298    43    -44.49    
 -25.65080  -6.22455  -0.79533  108.23  558.95    4.48  0.5928    20    -56.67    
 -25.88413  -6.32455  -0.62366  107.55  549.21    6.19  0.5562    43    -56.03    
 -25.49008  -6.14121  -0.79866  107.70  560.63    4.30  0.6001     2    -56.67    
 -25.58413  -6.22455  -0.59866  107.69  558.21    4.95  0.5966    44    -55.86    
 -25.25496  -6.02455  -0.79866  107.10  556.34    5.26  0.5678    22    -56.03    
 -25.35080  -6.12455  -0.59866  107.59  555.47    5.91  0.5515    44    -55.95    
 -18.90080  -6.12455  -0.84866   56.54  439.27  -41.79  0.3806    33    -17.59    
 -18.80080  -6.32455  -0.79866   56.18  444.47  -41.94  0.3775    33    -12.88    
 -18.80080  -6.24121  -0.59866   55.44  451.85  -42.14  0.3831    33    -33.82    
 -18.90080  -6.02693  -0.45783   55.10  454.65  -42.16  0.3931    33    -29.83    
 -25.10818  -5.94121  -0.79866  106.53  549.83    6.32  0.5199    22    -44.49    
 -25.10413  -6.02455  -0.54866  107.39  544.47    7.71  0.4672    44    -44.46    
 -24.90758  -5.82455  -0.79866  105.57  538.56    7.67  0.4444    22    -44.20    
 -24.92580  -5.94121  -0.59866  107.13  540.09    8.22  0.4324    44    -50.06    
 -24.70080  -5.82455  -0.64866  106.17  530.86    8.78  0.3873    22    -61.31    
 -24.73508  -5.72455  -0.79866  104.46  529.00    8.45  0.3921    22    -61.31    
 -24.53413  -5.82455  -0.54866  106.28  525.99    9.33  0.3666    22    -61.31    
 -24.50080  -5.62455  -0.79866  103.24  518.79    8.95  0.3597    22    -49.85    
 -24.32580  -5.74121  -0.59866  105.02  519.24    9.12  0.3585    22    -49.85    
 -24.33413  -5.57455  -0.79866  102.43  513.62    9.06  0.3576    22    -49.14    
 -24.25080  -5.72455  -0.59866  104.60  517.32    8.96  0.3600    22    -49.85    
 -22.26746  -5.57455  -0.79866   79.34  472.04  -21.58  0.3743    31     2.926    
 -22.09246  -5.62455  -0.79866   77.01  480.93  -23.43  0.3957    31    -4.152    
 -21.80080  -5.72455  -0.79866   73.15  507.34  -29.07  0.5050    31    -27.08    
 -21.64246  -5.77455  -0.79866   71.15  523.78  -34.43  0.5986    31     4.350    
 -21.74580  -5.62455  -0.59866   71.27  508.40  -29.80  0.5104    31    -10.18    
 -21.44246  -5.77455  -0.79866   68.92  529.00  -41.41  0.6714    31    -2.256    
 -21.52734  -5.72455  -0.69866   69.20  529.45  -38.10  0.6511    31    -4.507    
 -21.30080  -5.74121  -0.82366   67.79  516.68  -44.42  0.6538    33     25.37    
 -21.30080  -5.62455  -0.59866   66.43  523.80  -44.16  0.7038     7     7.214    
 -21.10080  -5.62455  -0.79866   66.08  494.35  -45.57  0.5899    33     42.97    
 -19.20080  -5.72455  -0.79866   57.13  438.67  -41.96  0.3789    33    -19.88    
 -19.10080  -5.82455  -0.79866   56.85  438.64  -41.88  0.3794    33    -19.88    
 -19.30080  -5.62455  -0.70699   57.14  442.06  -42.16  0.3754    33    -12.88    
 -19.00080  -5.92455  -0.72699   56.34  441.41  -41.87  0.3769    33    -12.88    
 -24.12580  -5.54121  -0.79866  101.57  509.12    8.94  0.3697    22    -54.83    
 -23.85580  -5.54121  -0.79866  100.55  505.14    8.05  0.3951    22    -47.50    
 -23.89151  -5.72455  -0.54866  102.87  508.62    5.49  0.3867    22    -49.14    
 -23.70080  -5.57455  -0.76533   99.93  502.74    6.28  0.4080    22    -57.46    
 -23.70913  -5.72455  -0.49866  100.93  498.11   -0.33  0.4083    22    -15.55    
 -23.55913  -5.57455  -0.79866   98.84  499.62    4.75  0.4185    22    -51.96    
 -23.45080  -5.62455  -0.59866   96.94  485.65   -5.10  0.4260    31    -46.77    
 -23.33746  -5.59538  -0.75937   96.23  488.86   -2.25  0.4237    22    -36.28    
 -23.30080  -5.57455  -0.57366   93.89  474.66  -10.65  0.4330    31    -43.45    
 -23.10080  -5.57455  -0.76533   92.46  476.63   -9.52  0.4174    31    -54.98    
 -23.15080  -5.52455  -0.59866   91.17  468.71  -13.54  0.4299    31    -19.25    
 -22.90080  -5.57455  -0.83199   89.69  472.91  -12.56  0.4016    31    0.1091E-01
 -22.86746  -5.52455  -0.74866   87.96  467.10  -15.42  0.4032    31    -19.55    
 -22.70080  -5.54121  -0.79866   85.84  466.69  -17.11  0.3875    31    -14.78    
 -22.65080  -5.42455  -0.59866   82.73  459.47  -19.86  0.3945    31    -10.06    
 -22.50080  -5.54121  -0.79866   82.67  466.66  -19.44  0.3750    31   -0.8182E-01
 -22.50080  -5.42455  -0.59866   80.63  460.68  -20.81  0.3823    31    -11.53    
 -22.35913  -5.52455  -0.74866   80.13  467.36  -21.04  0.3719    31   -0.3491    
 -22.01151  -5.52455  -0.59866   74.51  481.07  -24.44  0.3987    31    -24.82    
 -21.88508  -5.57455  -0.59866   73.00  492.62  -26.42  0.4389    31    -51.18    
 -21.10080  -5.54121  -0.59866   64.91  504.12  -46.31  0.6589    33     37.59    
 -20.90080  -5.52455  -0.81354   64.79  475.70  -45.06  0.5092    33     41.34    
 -20.85080  -5.42455  -0.58461   63.26  484.46  -46.39  0.5717    33     30.47    
 -20.65080  -5.42455  -0.79866   63.21  462.74  -44.30  0.4470    33   -0.8823    
 -20.70080  -5.37455  -0.58533   62.43  476.21  -45.93  0.5235    33     41.34    
 -20.50080  -5.37455  -0.76533   62.22  459.05  -44.05  0.4271    33    -36.75    
 -20.50080  -5.34121  -0.62366   61.60  466.27  -44.93  0.4627    33    -25.40    
 -20.30080  -5.37455  -0.85699   61.64  449.52  -43.19  0.3898    33    -19.70    
 -20.45080  -5.32455  -0.59866   61.23  466.05  -44.96  0.4591    33    -25.40    
 -20.08080  -5.37455  -0.85699   60.63  445.36  -42.83  0.3792    33    -13.78    
 -20.00080  -5.32455  -0.59866   59.28  455.53  -43.68  0.4002    33    -30.80    
 -19.93413  -5.37455  -0.79866   59.75  445.43  -42.78  0.3777    33    -13.66    
 -19.90080  -5.34121  -0.59866   58.88  453.78  -43.45  0.3932    33    -40.64    
 -19.70080  -5.42455  -0.74866   58.67  444.23  -42.58  0.3757    33    -12.88    
 -19.65080  -5.42455  -0.65699   58.15  447.36  -42.75  0.3782    33    -13.79    
 -19.50080  -5.52455  -0.83199   58.20  439.35  -42.20  0.3774    33    -12.88    
 -19.40080  -5.52455  -0.42687   56.49  455.19  -42.95  0.3956    33    -29.83    
 -25.67580 -12.22455  -0.19866   78.62  462.93  -21.56  0.3858    47    -11.53    
 -25.53413 -12.22455  -0.24866   79.63  460.12  -21.38  0.3983    47    -11.58    
 -25.55080 -12.12455  -0.39866   82.41  462.90  -20.02  0.4010    47    -10.12    
 -25.32080 -12.27455  -0.17544   78.95  456.77  -21.87  0.4155    47     3.963    
 -25.15080 -12.12455  -0.39866   83.53  457.51  -20.60  0.4402    47    -11.29    
 -25.13413 -12.22455  -0.24866   80.67  455.57  -21.60  0.4367    47     4.261    
 -26.50080 -11.72455  -0.23521   80.02  508.23  -19.38  0.4956    47     16.77    
 -26.33413 -11.87455  -0.19866   79.14  495.81  -20.45  0.4458    47    -8.250    
 -26.34068 -11.72455  -0.39866   83.28  501.94  -14.98  0.4348    47     5.277    
 -26.13413 -11.87455  -0.39866   82.86  486.95  -17.05  0.3950    47    -50.23    
 -26.15080 -12.02455  -0.16711   78.31  482.65  -21.23  0.4011    47    -1.353    
 -25.94901 -12.12455  -0.19866   78.59  472.14  -21.25  0.3797    47     5.801    
 -25.91330 -11.92455  -0.49866   84.75  479.22  -16.00  0.3840    47    -48.68    
 -25.73746 -12.07455  -0.39866   82.38  467.85  -19.46  0.3865    47    -4.797    
 -25.05580 -12.10788  -0.39866   83.92  457.05  -20.65  0.4483    47     4.261    
 -24.91413 -12.02455  -0.44866   85.86  458.09  -20.18  0.4578    47    0.3818E-01
 -24.89341 -12.12455  -0.29866   82.93  455.40  -21.35  0.4575    47     15.59    
 -24.68591 -12.07455  -0.23199   83.13  455.98  -21.60  0.4626    47     15.59    
 -24.66568 -11.92455  -0.39866   87.17  458.32  -20.42  0.4651    47    0.3818E-01
 -24.55080 -11.92455  -0.29866   86.18  457.97  -20.99  0.4634    47    0.3818E-01
 -24.53091 -11.82455  -0.39866   88.80  460.65  -20.01  0.4605    47    0.3818E-01
 -24.30080 -11.72455  -0.23283   88.77  463.49  -20.22  0.4426    47    -11.29    
 -26.90080 -11.47455  -0.19866   79.44  508.19  -21.82  0.5070    48     13.94    
 -26.70080 -11.52455  -0.29866   81.51  514.75  -18.15  0.5134    48     12.73    
 -26.71425 -11.42455  -0.39866   83.87  515.46  -14.93  0.4863    48    -1.060    
 -26.57484 -11.52455  -0.39866   83.87  515.41  -13.65  0.4858    47    -5.775    
 -24.30080 -11.54300  -0.39866   93.81  471.47  -17.21  0.4300    47    -20.92    
 -24.11746 -11.32455  -0.39866   97.93  489.80   -9.35  0.3937    47    -55.01    
 -24.15080 -11.55788  -0.19866   91.26  471.21  -17.98  0.4190    47    -16.21    
 -23.95080 -11.32455  -0.19866   95.65  489.75   -7.78  0.3902    47    -55.01    
 -27.65080 -10.95788  -0.19354   79.10  460.68  -22.91  0.3833    48    -19.12    
 -27.34163 -11.22455  -0.19866   79.00  477.24  -22.87  0.3872    48     2.926    
 -27.32258 -10.92455  -0.49866   85.10  476.58  -21.21  0.3734    48     10.52    
 -27.18175 -11.32455  -0.19866   79.11  488.42  -22.72  0.4195    48    -46.30    
 -27.21330 -11.12455  -0.39866   82.99  483.09  -21.38  0.3842    48    -3.244    
 -26.91663 -11.30788  -0.39866   83.47  505.43  -18.23  0.4466    48     18.32    
 -24.08651 -11.30788  -0.40366   98.25  492.58   -7.69  0.3897    47    -33.27    
 -23.92080 -11.27455  -0.34033   98.09  498.01   -2.01  0.3812    27    -15.49    
 -23.92580 -11.30788  -0.19866   95.98  491.48   -6.39  0.3887    27    -33.12    
 -23.66746 -11.27455  -0.39866   97.74  501.59    4.48  0.3754    27    -51.90    
 -23.75913 -11.27455  -0.19866   96.35  496.36   -0.47  0.3880    27    -47.32    
 -23.50080 -11.27455  -0.32033   96.39  498.62    5.07  0.3821    27    -51.90    
 -23.50080 -11.27455  -0.25699   95.86  497.09    4.16  0.3878    27    -51.90    
 -23.30080 -11.27455  -0.39866   95.57  499.49    6.63  0.3753    27    -57.40    
 -23.32080 -11.26621  -0.24211   94.79  495.56    4.88  0.3901    27    -51.90    
 -23.05080 -11.22455  -0.36533   94.27  498.65    7.17  0.3747    27    -71.19    
 -23.10080 -11.22455  -0.24866   93.96  495.49    5.98  0.3868    27    -71.19    
 -22.80080 -11.12455  -0.29033   92.97  498.56    7.51  0.3736    27    -71.19    
 -22.90080 -11.12455  -0.08199   92.50  492.42    5.09  0.3977    27    -73.00    
 -22.66746 -11.07455  -0.44366   93.03  505.01    8.75  0.3643    27    -61.28    
 -22.65080 -11.02455  -0.19866   92.12  498.61    7.54  0.3737    27    -71.19    
 -22.50080 -10.92455  -0.24866   91.95  503.32    8.37  0.3661    27    -57.40    
 -27.80080 -10.72633  -0.19866   79.92  454.63  -22.86  0.4097    48    -3.627    
 -27.88413 -10.54955  -0.19866   80.60  452.06  -22.81  0.4315    48    -3.329    
 -27.70080 -10.59716  -0.39866   83.61  457.92  -22.43  0.4131    48    -3.627    
 -27.50080 -10.73026  -0.49866   85.29  466.96  -21.87  0.3874    48    -13.86    
 -22.50080 -10.90788  -0.17866   91.66  501.69    8.04  0.3683    27    -57.40    
 -22.30080 -10.72455  -0.22366   91.29  511.12    8.63  0.3689    27    -49.07    
 -22.20080 -10.57455  -0.19033   90.95  517.86    8.26  0.3799    27    -49.79    
 -22.10080 -10.52455  -0.39866   91.19  533.41    7.85  0.4274    27    -49.98    
 -27.90080 -10.49121  -0.19866   80.93  451.50  -22.79  0.4379    48    -3.329    
 -27.70080 -10.27455  -0.49866   87.45  460.75  -21.64  0.4326    48    -11.29    
 -27.90080 -10.11205  -0.27271   84.59  451.67  -22.40  0.4629    48     15.59    
 -27.80080 -10.07455  -0.39866   87.18  456.21  -21.82  0.4532    48     4.261    
 -22.10080 -10.42455  -0.19128   90.39  528.59    7.04  0.4078    27    -61.31    
 -21.95080 -10.32455  -0.38699   89.93  546.56    1.61  0.4895    27    -41.71    
 -21.90080 -10.27455  -0.38794   89.34  547.77   -1.75  0.5050    27    -5.003    
 -21.90080 -10.12455  -0.16616   87.71  549.41   -2.85  0.5108    27    -6.267    
 -21.75080 -10.12455  -0.29866   86.62  539.60  -12.03  0.5142    29    -8.711    
 -21.29246 -10.12455  -0.39866   82.19  488.92  -20.39  0.3814    29    -23.70    
 -21.20080 -10.12455  -0.39866   81.22  482.88  -21.05  0.3709    29    -1.594    
 -20.85080 -10.12455  -0.39866   77.58  462.34  -27.78  0.3790    29    -27.65    
 -20.50080 -10.22455  -0.38199   72.96  439.13  -39.14  0.4272    35    -24.44    
 -20.80080 -10.12455  -0.19866   74.79  450.32  -36.73  0.3874    35     8.914    
 -20.50080 -10.27455  -0.23199   71.36  433.86  -42.44  0.4273    35     16.95    
 -20.33413 -10.27455  -0.39866   70.98  432.46  -42.07  0.4473    35   -0.4841    
 -20.40080 -10.32455  -0.21628   69.96  430.05  -43.93  0.4380    35   -0.4841    
 -20.08080 -10.42455  -0.19866   66.26  424.09  -46.13  0.4576    35    -27.99    
 -20.15080 -10.32455  -0.39866   68.72  427.37  -44.30  0.4621    35    -16.67    
 -19.95913 -10.42455  -0.24866   65.39  423.30  -46.33  0.4625    35    -27.99    
 -19.97913 -10.32455  -0.44866   67.18  425.25  -45.17  0.4688    35    -16.67    
 -19.70080 -10.42455  -0.24866   62.95  422.40  -46.92  0.4571    35    -27.99    
 -19.51746 -10.32455  -0.39866   62.18  422.70  -46.93  0.4516    35    -27.99    
 -19.55080 -10.42455  -0.19866   61.32  422.72  -47.21  0.4453    35    -27.99    
 -19.52080 -10.30788  -0.42366   62.38  422.76  -46.88  0.4524    35    -27.99    
 -19.25080 -10.22455  -0.39866   59.85  424.32  -47.34  0.4250    35    -27.99    
 -19.20080 -10.32455  -0.14866   58.21  425.65  -47.63  0.4117    35    -27.99    
 -19.10080 -10.22455  -0.24866   57.90  426.55  -47.66  0.4050    35    -22.08    
 -19.06746 -10.12455  -0.37783   58.23  426.96  -47.64  0.4028    35    -22.08    
 -27.90080  -9.77455  -0.19866   86.44  452.07  -22.12  0.4657    48     15.59    
 -27.70080  -9.92455  -0.49866   90.67  464.74  -20.25  0.4400    48    -11.29    
 -27.88413  -9.72455  -0.19866   87.01  452.71  -22.00  0.4631    48     15.59    
 -27.70080  -9.63288  -0.39866   92.16  465.04  -19.58  0.4367    48    -2.228    
 -21.70080 -10.02455  -0.19866   84.93  537.10  -15.53  0.5241    29    -9.975    
 -21.56925  -9.92455  -0.11199   82.11  525.86  -21.33  0.5067    29    -8.142    
 -21.21746  -9.92455  -0.09866   78.13  488.44  -28.28  0.3963    29    -32.53    
 -21.15175 -10.10788  -0.37366   80.51  480.20  -22.02  0.3689    29     2.926    
 -21.05080 -10.02455  -0.19866   77.65  472.41  -29.11  0.3721    29    -49.24    
 -20.92080 -10.10788  -0.37366   78.14  466.22  -26.62  0.3729    29    -37.28    
 -20.90080 -10.07455  -0.19866   76.00  458.80  -33.69  0.3772    35    -7.266    
 -18.90080  -9.92455  -0.44866   57.14  431.67  -48.00  0.3837    35    -19.85    
 -18.75080  -9.95788  -0.19687   54.86  437.10  -48.45  0.3775    35    -17.75    
 -18.70080  -9.72455  -0.39866   55.25  441.25  -48.90  0.3802    35    -13.04    
 -18.60080  -9.72455  -0.24866   53.87  446.61  -49.42  0.3898    35    -20.74    
 -27.80080  -9.54716  -0.19866   89.38  456.14  -21.39  0.4486    48     7.935    
 -27.65080  -9.52693  -0.39866   93.73  469.53  -18.42  0.4255    48    -18.59    
 -27.50080  -9.32455  -0.46533   98.37  489.66  -11.98  0.3929    48    -36.83    
 -27.65080  -9.32455  -0.20544   93.08  465.14  -19.61  0.4189    48    -8.583    
 -18.60080  -9.57038  -0.39866   54.40  449.20  -49.88  0.3970    35    -19.72    
 -18.50080  -9.49800  -0.29866   53.29  456.64  -51.02  0.4244    35    -47.69    
 -18.50080  -9.37455  -0.39866   53.61  459.38  -51.75  0.4371    35    -36.36    
 -18.35080  -9.35788  -0.19866   52.02  466.42  -53.40  0.4710    35     15.55    
 -27.40080  -9.07455  -0.36533  100.60  499.81   -8.10  0.3758    48    -19.94    
 -27.48413  -9.12455  -0.22366   97.11  482.02  -15.13  0.3884    48    -53.28    
 -27.35080  -8.92455  -0.36533  102.55  509.65   -1.71  0.3656    48    -9.786    
 -27.40080  -8.97455  -0.16533   98.69  492.84  -10.72  0.3748    48    -39.14    
 -18.40080  -9.17455  -0.39866   52.99  467.04  -54.23  0.4804    35     15.55    
 -18.20080  -9.14276  -0.19866   51.59  466.64  -55.05  0.4754    34     15.55    
 -18.30080  -9.01443  -0.39866   52.63  467.46  -55.48  0.4865    34     35.30    
 -18.10080  -9.00871  -0.19866   51.56  460.38  -54.70  0.4468    34    -18.93    
 -27.40080  -8.61621  -0.39866  104.06  509.72    7.69  0.3555    43    -49.27    
 -27.40080  -8.61621  -0.19866  101.58  504.98    5.84  0.3587    43    -9.398    
 -27.40080  -8.60788  -0.39866  104.11  509.50    7.82  0.3556    43    -49.33    
 -27.40080  -8.60788  -0.24366  102.21  505.76    6.48  0.3582    43    -41.93    
 -18.25080  -8.74538  -0.49866   52.94  462.15  -55.32  0.4683    34     5.614    
 -18.10080  -8.72455  -0.39866   52.45  453.64  -54.39  0.4241    34    -40.49    
 -18.10080  -8.49359  -0.49866   52.92  448.53  -53.95  0.4090    34    -19.55    
 -17.90080  -8.77455  -0.19866   51.60  444.90  -53.45  0.3875    34    -13.77    
 -17.90080  -8.52455  -0.34866   52.27  439.38  -53.22  0.3783    34    -17.46    
 -27.50080  -8.32455  -0.19866  100.93  497.18    9.55  0.3791    43    -51.90    
 -27.50080  -8.33288  -0.19866  100.89  497.40    9.50  0.3782    43    -51.90    
 -27.50080  -8.27455  -0.39866  103.10  499.17   10.18  0.3803    43    -51.90    
 -27.48413  -8.32455  -0.39866  103.40  500.57   10.04  0.3748    43    -51.90    
 -18.10080  -8.32455  -0.54866   53.16  445.49  -53.65  0.3999    34    -19.75    
 -18.10080  -8.07955  -0.58199   53.43  442.17  -53.27  0.3898    34    -13.77    
 -17.90080  -8.38288  -0.39866   52.55  436.69  -53.07  0.3757    34    -18.29    
 -17.82163  -8.02359  -0.39866   52.77  429.11  -52.63  0.3767    34    -23.06    
 -17.70080  -8.44716  -0.19866   51.78  430.77  -52.61  0.3741    34    -20.49    
 -17.70080  -8.07455  -0.29866   52.31  426.12  -52.48  0.3840    34    -22.94    
 -27.55080  -7.92455  -0.42033  101.91  491.98   10.54  0.4206    43    -53.71    
 -27.57580  -7.87455  -0.22878   99.71  489.25   10.44  0.4321    43    -73.00    
 -27.50080  -7.69955  -0.58199  103.13  491.43   10.60  0.4304    43    -73.00    
 -27.57818  -7.75788  -0.18116   98.90  487.84   10.44  0.4435    43    -60.35    
 -18.10080  -7.94955  -0.58199   53.53  440.98  -53.11  0.3859    34    -17.46    
 -18.10080  -7.71621  -0.54866   53.66  439.70  -52.87  0.3810    34    -17.46    
 -17.80996  -7.96026  -0.39866   52.72  428.38  -52.59  0.3781    34    -23.06    
 -17.90080  -7.61121  -0.39866   53.12  429.53  -52.57  0.3794    34    -23.06    
 -17.70080  -7.92455  -0.29866   52.43  424.83  -52.43  0.3892    34    -22.94    
 -17.75080  -7.66621  -0.29866   52.65  424.68  -52.43  0.3918    34    -22.02    
 -27.50080  -7.42455  -0.39866  100.10  487.18   10.47  0.4554    43    -86.59    
 -27.50080  -7.34121  -0.22366   98.29  486.09   10.45  0.4608    43    -68.01    
 -27.45080  -7.29121  -0.39866  100.02  486.89   10.44  0.4549    43    -86.59    
 -27.48413  -7.29955  -0.23533   98.36  486.10   10.45  0.4601    43    -68.01    
 -18.27580  -7.52455  -0.58199   54.11  452.69  -52.89  0.4010    34    -40.49    
 -18.26746  -7.32871  -0.49866   54.01  453.33  -52.69  0.3943    34    -40.44    
 -18.10080  -7.52693  -0.49866   53.65  439.71  -52.75  0.3788    34    -17.46    
 -18.10080  -7.32276  -0.39866   53.57  439.77  -52.70  0.3781    34    -17.46    
 -17.86746  -7.52788  -0.34866   52.97  428.11  -52.52  0.3830    34    -22.94    
 -17.90080  -7.22633  -0.19866   52.80  428.90  -52.57  0.3854    34    -22.94    
 -27.30080  -7.02455  -0.43199  100.25  487.82   10.41  0.4370    43    -86.59    
 -27.40080  -7.12455  -0.24866   98.39  486.40   10.44  0.4524    43    -79.33    
 -27.20080  -6.87455  -0.36033   99.74  488.70   10.42  0.4226    43    -73.00    
 -27.25080  -6.89121  -0.13699   97.62  487.82   10.48  0.4290    43    -60.35    
 -18.50080  -7.07455  -0.49866   54.47  479.87  -50.84  0.4384    34     45.19    
 -18.51746  -6.92276  -0.39866   54.23  482.59  -50.46  0.4438    34     50.45    
 -18.50080  -6.77455  -0.20783   53.57  483.33  -51.63  0.4536    34     50.45    
 -18.29568  -7.12455  -0.38199   53.87  457.23  -52.64  0.3965    34    -47.63    
 -18.29663  -6.92455  -0.19866   53.40  458.15  -52.96  0.3977    34    -47.69    
 -18.01841  -7.12455  -0.19866   53.05  434.56  -52.72  0.3793    34    -18.15    
 -26.90080  -6.62455  -0.35366  100.82  494.52   10.41  0.3813    43    -57.40    
 -26.95080  -6.62455  -0.14033   98.62  493.36   10.55  0.3852    43    -71.19    
 -26.70080  -6.52455  -0.39866  102.12  500.81   10.32  0.3683    43    -51.90    
 -26.75080  -6.52455  -0.27699  100.68  498.92   10.46  0.3695    43    -51.90    
 -18.70080  -6.52455  -0.58199   55.20  462.79  -43.10  0.3965    33    -37.71    
 -18.60080  -6.72455  -0.34866   54.17  486.45  -47.98  0.4567    33    -6.885    
 -18.55080  -6.72455  -0.23199   53.66  487.97  -50.35  0.4657    34     34.90    
 -18.70080  -6.43526  -0.11616   53.33  493.40  -46.81  0.5137    33     14.26    
 -26.45080  -6.42455  -0.37366  103.03  511.58   10.15  0.3827    43    -49.33    
 -26.50080  -6.42455  -0.28199  101.88  509.04   10.38  0.3761    43    -49.33    
 -26.26746  -6.37455  -0.39866  104.00  522.10    9.69  0.4220    43    -49.84    
 -26.35913  -6.37455  -0.21866  101.91  516.50   10.43  0.3986    43    -49.84    
 -26.12580  -6.34121  -0.39866  104.57  530.85    9.12  0.4676    43    -43.63    
 -26.10080  -6.32455  -0.31533  103.90  531.68    9.43  0.4751    43    -43.63    
 -26.05080  -6.32455  -0.39866  104.85  535.40    8.71  0.4944    43    -44.66    
 -25.81746  -6.22455  -0.17366  103.31  541.73    9.29  0.5330    43    -44.23    
 -25.70080  -6.22455  -0.36533  105.49  547.46    7.17  0.5635    44    -56.03    
 -25.66746  -6.17455  -0.19866  103.81  541.61    8.74  0.5255    44    -44.23    
 -25.53413  -6.17455  -0.42366  106.25  548.91    6.75  0.5503    44    -44.33    
 -25.50080  -6.12455  -0.25699  104.70  539.18    8.38  0.4981    44    -44.20    
 -25.40080  -6.12455  -0.42366  106.43  545.53    7.28  0.5142    44    -44.49    
 -18.75080  -6.32633  -0.34033   54.34  471.33  -43.36  0.4333    33    -27.69    
 -18.75080  -6.32633  -0.29366   54.15  474.89  -43.66  0.4470    33    -7.148    
 -18.90080  -6.02633  -0.41866   54.96  456.84  -42.22  0.3993    33    -30.64    
 -18.90080  -6.05788  -0.17271   54.03  473.83  -42.87  0.4694    33    -6.877    
 -25.30080  -6.02455  -0.19033  104.10  527.89    9.19  0.4235    44    -49.98    
 -25.15080  -6.02455  -0.42366  106.50  537.36    8.37  0.4420    44    -44.20    
 -25.13413  -5.97455  -0.22366  104.61  523.75    9.37  0.3965    44    -49.85    
 -24.87580  -5.94121  -0.39866  106.58  528.49    9.31  0.3903    44    -61.31    
 -24.86746  -5.92455  -0.29866  105.74  522.10    9.64  0.3784    44    -49.85    
 -24.80080  -5.92455  -0.42366  106.77  528.55    9.39  0.3855    44    -61.31    
 -24.77675  -5.90788  -0.29866  105.84  520.89    9.78  0.3738    44    -49.85    
 -24.50080  -5.87455  -0.39866  106.59  523.16    9.73  0.3673    44    -49.85    
 -24.50080  -5.87455  -0.23199  105.45  515.87    9.96  0.3734    44    -49.85    
 -24.22246  -5.82455  -0.44866  105.73  519.66    8.72  0.3654    22    -49.85    
 -24.32258  -5.87455  -0.19866  105.13  514.29    9.37  0.3814    44    -49.85    
 -24.15913  -5.82455  -0.44866  105.59  518.29    8.21  0.3679    22    -49.85    
 -24.10080  -5.87455  -0.29366  105.18  514.99    6.84  0.3823    44    -49.85    
 -23.95080  -5.82455  -0.39866  104.12  510.83    4.35  0.3859    22    -49.14    
 -23.81746  -5.82455  -0.19866  101.17  494.86   -3.53  0.4183    31    -14.84    
 -23.70080  -5.74121  -0.39866  100.21  493.03   -3.79  0.4167    31    -35.57    
 -23.73413  -5.77455  -0.19866   99.33  486.98   -7.16  0.4300    31    -64.42    
 -23.50080  -5.62455  -0.31533   95.03  473.01  -12.53  0.4470    31     4.252    
 -23.50080  -5.62455  -0.28199   94.76  471.55  -13.22  0.4499    31    -9.599    
 -19.26901  -5.62455  -0.35699   55.87  457.60  -42.79  0.4058    33    -29.85    
 -19.00080  -5.89443  -0.43199   55.32  453.99  -42.18  0.3941    33    -30.75    
 -19.27913  -5.62455  -0.15521   55.21  469.17  -43.47  0.4581    33    -26.14    
 -19.00080  -5.92455  -0.09033   54.00  476.27  -42.91  0.4926    33    -6.877    
 -23.32580  -5.54121  -0.39866   92.21  466.85  -14.66  0.4481    31    -19.25    
 -23.30080  -5.52455  -0.38199   91.50  465.04  -15.44  0.4499    31    -19.25    
 -23.05080  -5.42455  -0.39866   86.97  458.04  -18.43  0.4412    31    -24.51    
 -23.15080  -5.42455  -0.25699   87.21  456.85  -18.78  0.4557    31    -24.51    
 -22.86746  -5.37455  -0.39866   83.98  455.79  -19.79  0.4269    31     4.261    
 -22.92580  -5.34121  -0.19866   83.10  453.37  -20.43  0.4422    31     4.261    
 -22.70080  -5.34121  -0.37366   81.35  455.31  -20.74  0.4118    31     3.963    
 -22.70080  -5.32455  -0.29866   80.80  454.50  -20.98  0.4152    31     3.963    
 -22.48080  -5.34121  -0.37366   78.60  457.85  -21.59  0.3900    31     4.020    
 -22.41746  -5.32455  -0.29866   77.33  458.81  -21.93  0.3871    31    -11.53    
 -22.26746  -5.37455  -0.39866   76.25  464.17  -22.47  0.3765    31    -14.40    
 -22.25080  -5.32455  -0.19866   74.89  464.42  -22.69  0.3797    31    -19.12    
 -22.05818  -5.42455  -0.39866   73.87  475.55  -23.91  0.3859    31    -3.439    
 -22.06746  -5.37455  -0.22366   73.09  474.89  -23.87  0.3851    31     2.926    
 -21.89008  -5.52455  -0.49866   72.50  490.83  -26.17  0.4303    31    -27.80    
 -21.90080  -5.42455  -0.19866   71.21  489.70  -25.89  0.4194    31    -45.23    
 -21.72246  -5.54121  -0.39866   70.01  509.85  -29.93  0.5099    31    -34.42    
 -21.65080  -5.52455  -0.29866   68.76  518.32  -32.11  0.5528    31    -15.00    
 -21.50080  -5.57455  -0.39866   67.44  530.73  -37.76  0.6575    31   -0.3327    
 -21.51746  -5.52455  -0.25366   67.11  529.09  -37.01  0.6400    31   -0.3327    
 -21.30080  -5.54121  -0.39866   65.52  527.06  -43.90  0.7260     7    -1.868    
 -21.30913  -5.52455  -0.34866   65.40  527.47  -43.67  0.7251     7   -0.6464    
 -21.25080  -5.52455  -0.39866   65.11  523.26  -44.92  0.7268     7    -1.868    
 -21.06746  -5.37455  -0.19866   63.21  505.15  -47.21  0.6788     7     26.96    
 -20.86746  -5.37455  -0.39866   62.58  492.67  -47.69  0.6277    33     44.08    
 -20.93508  -5.32455  -0.19866   62.39  496.45  -47.96  0.6440     7     42.33    
 -20.71746  -5.34121  -0.44366   61.93  483.39  -47.15  0.5704    33     46.01    
 -20.70580  -5.32455  -0.38199   61.66  484.85  -47.59  0.5816    33     30.47    
 -20.50080  -5.32455  -0.54866   61.29  470.13  -45.51  0.4841    33     16.28    
 -19.90080  -5.32455  -0.44866   58.38  461.29  -44.25  0.4191    33    -37.76    
 -19.70080  -5.37455  -0.36533   57.35  462.37  -44.10  0.4206    33    -37.76    
 -19.80080  -5.32455  -0.14866   57.12  473.36  -45.96  0.4749    33    -7.148    
 -19.66746  -5.37455  -0.13699   56.56  472.70  -45.43  0.4699    33    -7.148    
 -19.40080  -5.52455  -0.39866   56.40  456.64  -43.04  0.4003    33    -30.67    
 -19.40080  -5.52455  -0.24866   55.91  464.77  -43.61  0.4328    33    -26.44    
 -20.50080  -5.22455  -0.14866   60.06  480.61  -48.12  0.5451    32     57.72    
 -20.30080  -5.27455  -0.40366   59.83  471.55  -46.04  0.4818    33    -27.07    
 -20.26746  -5.22455  -0.14866   59.02  477.46  -47.68  0.5135    33     9.749    
 -20.10080  -5.32455  -0.64366   59.88  455.15  -43.68  0.4016    33    -30.80    
 -20.10080  -5.22455  -0.07033   58.15  476.17  -47.42  0.4968    32    -5.958    
 -26.10080 -12.12455  -0.04866   76.26  480.07  -22.29  0.3975    47    -1.846    
 -25.89401 -12.22455  -0.04866   76.23  470.25  -22.26  0.3790    47    -22.72    
 -26.10080 -12.22455   0.23134   72.57  487.55  -24.29  0.4227    47    -58.81    
 -25.90080 -12.30788   0.20134   72.97  476.19  -23.54  0.3874    47     2.926    
 -25.70080 -12.30788   0.00134   75.66  464.61  -22.48  0.3799    47    -19.12    
 -25.85080 -12.32455   0.20134   73.02  474.13  -23.46  0.3835    47    -1.789    
 -25.50080 -12.42455   0.30967   72.15  467.91  -23.80  0.3806    47    -13.86    
 -25.62913 -12.32455   0.00134   75.73  462.85  -22.47  0.3829    47    -19.12    
 -25.30080 -12.42455   0.25134   73.17  463.24  -23.54  0.3912    47    -19.12    
 -25.31330 -12.32455  -0.06771   77.33  457.14  -22.27  0.4101    47    -3.627    
 -25.12080 -12.42455   0.30967   72.85  464.43  -24.07  0.3988    47    -19.17    
 -25.05080 -12.32455   0.00134   77.16  456.53  -22.55  0.4271    47    -3.329    
 -24.80080 -12.32455   0.20134   75.31  462.29  -23.70  0.4241    47    -18.88    
 -24.86746 -12.27455   0.00134   77.98  456.77  -22.60  0.4392    47    -3.329    
 -24.70080 -12.22455   0.03551   78.33  458.47  -22.84  0.4423    47    -3.329    
 -24.66746 -12.27455   0.20134   75.90  463.64  -24.00  0.4277    47    -18.88    
 -24.39508 -12.12455   0.20134   77.66  465.61  -25.33  0.4225    47    -42.97    
 -26.70080 -11.72455  -0.00283   76.03  517.88  -23.98  0.5890    47    -14.33    
 -26.50080 -11.87455   0.00134   75.81  508.85  -23.40  0.5316    47    -2.043    
 -26.50080 -11.92455   0.10134   74.31  511.38  -24.66  0.5499    47    -11.04    
 -26.70080 -11.82455   0.18789   73.18  524.83  -26.79  0.6359    14    -46.97    
 -26.30080 -12.10788   0.20372   72.83  499.99  -24.95  0.4806    47    -20.26    
 -26.30080 -12.02455   0.00372   75.59  493.97  -22.92  0.4519    47    -9.719    
 -24.50080 -12.07455  -0.01949   80.99  459.12  -22.68  0.4474    47    -3.329    
 -24.31568 -12.07455   0.20134   78.25  465.66  -26.08  0.4173    47    -42.95    
 -24.15080 -11.75788   0.00134   85.39  465.25  -22.71  0.4189    47    -21.43    
 -24.09746 -11.92455   0.20134   80.08  463.32  -29.14  0.3996    47    -3.307    
 -24.05080 -11.74443   0.10134   84.21  465.42  -25.36  0.4036    47    -19.01    
 -23.80080 -11.72455   0.20134   82.63  455.60  -33.11  0.3953    53    -5.077    
 -27.50080 -11.32455   0.16539   73.98  478.11  -23.94  0.4010    48    -14.36    
 -27.30080 -11.47455   0.20134   73.37  494.94  -24.94  0.4689    48    -29.86    
 -27.28591 -11.32455  -0.09866   77.51  483.23  -23.26  0.4102    48    -3.003    
 -27.13413 -11.47455   0.00134   75.99  498.46  -24.00  0.4821    48    -11.27    
 -27.20080 -11.52455   0.17372   73.62  501.81  -25.21  0.5039    48    -19.70    
 -26.90080 -11.70788   0.20134   73.07  523.89  -27.04  0.6323    48    -46.71    
 -26.90080 -11.62455   0.04217   75.38  515.87  -24.78  0.5828    48    -23.49    
 -24.00080 -11.54216   0.00134   89.01  472.47  -19.86  0.4019    47     3.186    
 -23.90080 -11.52455   0.10134   87.88  470.63  -22.53  0.3966    47     16.40    
 -23.80080 -11.32455   0.00134   92.99  486.12  -10.04  0.3965    27    -60.63    
 -23.60080 -11.52455   0.20134   85.70  455.47  -29.82  0.4144    53     10.34    
 -23.66746 -11.32455   0.10134   91.33  479.43  -13.38  0.4082    27    -50.99    
 -23.50080 -11.42455   0.20134   87.30  458.72  -25.52  0.4252    53     14.27    
 -27.70080 -11.12455   0.11539   74.88  464.46  -23.38  0.3784    48    -19.12    
 -27.88413 -10.92455   0.17634   74.79  457.21  -23.25  0.3894    48    -3.570    
 -27.80080 -10.92455  -0.00283   76.75  457.13  -23.10  0.3902    48    -3.570    
 -27.50080 -11.22455  -0.03021   76.46  471.53  -23.31  0.3823    48    -22.72    
 -23.66746 -11.27455   0.00134   93.79  488.89   -5.43  0.4036    27    -43.45    
 -23.54841 -11.27455   0.06301   92.56  483.75   -7.31  0.4146    27    -46.92    
 -23.25080 -11.22455   0.00134   92.81  486.87   -0.34  0.4177    27    -81.70    
 -23.30080 -11.27455   0.20134   89.44  467.14  -15.83  0.4385    53    -14.54    
 -22.95080 -11.12455   0.00134   92.21  489.48    3.25  0.4097    27    -72.34    
 -23.02580 -11.12455   0.27134   89.46  471.31  -10.24  0.4443    27    -8.711    
 -22.90080 -11.10788  -0.01866   92.20  490.74    4.14  0.4047    27    -73.00    
 -22.90080 -11.02455   0.25134   90.45  480.75   -2.94  0.4329    27    -46.94    
 -22.60080 -10.92455  -0.00604   91.37  495.94    6.59  0.3842    27    -71.19    
 -27.90080 -10.77455   0.00134   77.12  453.54  -23.04  0.4072    48    -3.627    
 -28.00080 -10.72455   0.19301   75.30  452.82  -23.16  0.4091    48    -3.627    
 -28.00080 -10.53288   0.00134   78.13  450.12  -22.97  0.4352    48     17.79    
 -28.08413 -10.54121   0.22634   75.64  450.37  -23.11  0.4263    48     17.49    
 -22.70080 -10.87455   0.23467   90.85  489.68    3.14  0.4109    27    -72.34    
 -22.40080 -10.72455   0.00372   91.03  502.38    7.69  0.3702    27    -71.19    
 -22.40080 -10.52455   0.25134   90.53  502.64    6.93  0.3750    27    -71.19    
 -22.30080 -10.52455   0.10134   90.46  507.81    7.55  0.3691    27    -54.83    
 -28.05080 -10.32455   0.00134   79.15  448.55  -22.92  0.4547    48     17.61    
 -28.10080 -10.43288   0.20134   76.45  449.18  -23.07  0.4376    48     17.79    
 -28.05080 -10.14955  -0.01949   80.57  448.05  -22.85  0.4662    48     28.94    
 -28.10080 -10.12455   0.10134   79.25  447.49  -22.94  0.4632    48     26.64    
 -22.30080 -10.42455   0.20134   90.19  509.12    7.19  0.3703    27    -54.77    
 -22.15080 -10.32633   0.03467   89.82  523.13    6.71  0.3899    27    -53.25    
 -22.10080 -10.15216   0.10134   88.77  534.06    4.63  0.4198    27    -49.52    
 -22.20080 -10.14716   0.25134   89.15  524.92    5.50  0.3906    27    -53.25    
 -20.50080 -10.32455  -0.04866   69.48  430.23  -44.82  0.4202    35     16.95    
 -20.70080 -10.22455   0.08467   70.37  435.57  -44.51  0.3919    35     22.93    
 -20.55080 -10.32455   0.12301   68.34  430.43  -45.90  0.4038    35     22.05    
 -20.70080 -10.22455   0.09301   70.28  435.47  -44.61  0.3915    35     18.75    
 -20.30080 -10.42455   0.00634   66.79  426.02  -46.28  0.4321    35    -3.751    
 -20.35080 -10.42455   0.14301   66.12  427.03  -46.74  0.4168    35     13.69    
 -20.13413 -10.47455   0.02634   65.01  424.47  -46.82  0.4377    35    -27.99    
 -20.10080 -10.50788   0.20134   63.35  425.87  -47.40  0.4201    35    -27.99    
 -19.90080 -10.50788   0.00134   63.05  423.46  -47.15  0.4421    35    -27.99    
 -20.00080 -10.52455   0.20134   62.52  425.64  -47.53  0.4211    35    -27.99    
 -19.70080 -10.50788   0.00134   61.36  423.54  -47.39  0.4369    35    -27.99    
 -19.70080 -10.52455   0.10134   60.77  424.58  -47.60  0.4268    35    -27.99    
 -19.50080 -10.47455   0.00134   59.79  424.31  -47.58  0.4263    35    -27.99    
 -19.47580 -10.50788   0.20134   58.47  427.25  -48.16  0.4059    35    -22.08    
 -19.30080 -10.42455   0.03801   58.05  426.34  -47.84  0.4086    35    -27.99    
 -19.33413 -10.47455   0.22634   57.29  428.96  -48.46  0.3958    35    -22.29    
 -19.00080 -10.32455   0.25134   54.68  434.86  -49.08  0.3780    35    -19.02    
 -19.07580 -10.30788   0.00134   56.51  429.06  -47.99  0.3926    35    -22.02    
 -18.80080 -10.12455   0.08467   53.96  437.97  -48.62  0.3775    35    -17.75    
 -18.90080 -10.22455   0.12301   54.55  435.12  -48.56  0.3782    35    -20.04    
 -28.05080  -9.95788   0.00134   81.65  447.90  -22.79  0.4709    48     26.64    
 -28.10080  -9.84121   0.20134   80.14  447.26  -22.94  0.4613    48     15.32    
 -28.00080  -9.74121   0.00134   83.61  448.80  -22.63  0.4673    48     28.94    
 -28.05080  -9.69121   0.17967   81.73  447.85  -22.86  0.4582    48     15.32    
 -22.10080  -9.97955   0.20134   87.80  543.50    1.80  0.4524    27    -9.888    
 -21.88234  -9.92455   0.00134   85.50  557.49   -7.99  0.5633    27    -33.15    
 -21.90080  -9.72455   0.20134   82.94  564.79  -14.18  0.6067    27    -64.92    
 -21.65080  -9.82455   0.00134   81.54  541.95  -21.36  0.5698    29    -24.90    
 -21.41746  -9.72455   0.10134   77.02  520.94  -30.51  0.5066    29    -31.44    
 -21.31746  -9.82455   0.00134   77.66  502.73  -29.42  0.4402    29    -48.96    
 -21.12580  -9.90788   0.00134   75.87  476.72  -34.21  0.3845    35     6.231    
 -21.25080  -9.72455   0.20134   73.94  495.91  -37.69  0.4381    35     46.36    
 -20.95080 -10.02455   0.03467   73.71  454.24  -39.79  0.3736    35     17.87    
 -21.00080  -9.97455   0.16801   72.51  455.66  -41.95  0.3719    35     15.03    
 -18.70080 -10.02455   0.08467   53.17  442.59  -48.91  0.3820    35    -14.06    
 -18.60080  -9.92455   0.11801   52.20  449.17  -49.44  0.3967    35    -20.74    
 -18.50080  -9.72455  -0.03461   52.20  454.62  -50.17  0.4155    35    -41.37    
 -18.50080  -9.82455   0.20134   50.99  458.40  -50.37  0.4297    35    -19.80    
 -27.90080  -9.52455  -0.01687   86.34  451.54  -22.25  0.4525    48     4.261    
 -28.00080  -9.52455   0.25634   82.49  448.88  -22.84  0.4429    48     17.61    
 -27.70080  -9.22455   0.00134   90.60  460.42  -20.81  0.4139    48    -14.14    
 -27.85080  -9.32455   0.16801   86.24  452.93  -22.29  0.4269    48     1.703    
 -21.73413  -9.62455   0.25134   79.01  557.29  -24.82  0.6307     5    -76.40    
 -21.54008  -9.62455   0.21384   76.57  542.00  -30.65  0.5890    29    -8.897    
 -21.33413  -9.67455   0.20134   74.57  511.92  -35.68  0.4832    35     34.38    
 -18.35080  -9.52455   0.01896   51.04  466.75  -52.42  0.4731    35     15.55    
 -18.30080  -9.52455   0.13134   50.23  470.52  -52.92  0.4923    35     14.54    
 -18.20080  -9.32455   0.01146   50.60  469.67  -54.39  0.4893    34     15.55    
 -18.11746  -9.32455   0.17634   49.65  469.88  -54.24  0.4894    34     15.55    
 -27.60080  -9.12455  -0.01628   92.81  467.68  -19.20  0.3979    48    -8.882    
 -27.53413  -8.97455   0.17634   92.20  473.67  -17.75  0.3799    48    -9.985    
 -27.40080  -8.87455  -0.03199   97.57  493.81   -8.87  0.3703    48    -48.65    
 -27.48413  -8.92455   0.15634   93.45  479.97  -15.49  0.3756    48    -43.96    
 -18.10080  -9.12455  -0.09354   51.03  463.35  -54.67  0.4574    34     5.650    
 -18.05080  -9.25788   0.17634   49.65  466.15  -54.15  0.4681    34    -26.13    
 -17.90080  -8.92455  -0.06949   51.00  448.96  -53.54  0.3968    34    -19.49    
 -17.71746  -8.92455   0.20134   50.05  442.30  -52.85  0.3770    34    -14.79    
 -27.40080  -8.62121  -0.02366   99.26  502.36    3.82  0.3613    43    -7.166    
 -27.40080  -8.77455   0.20134   94.99  494.89   -7.74  0.3694    48    -41.73    
 -27.40080  -8.63288   0.00134   98.82  502.12    3.07  0.3616    43    -9.348    
 -27.40080  -8.57455   0.20134   96.41  501.94    2.93  0.3647    43    -9.049    
 -17.70080  -8.74038   0.00134   50.93  436.52  -52.70  0.3720    34    -18.29    
 -17.60080  -8.77455   0.20134   50.28  435.19  -52.55  0.3729    34    -19.16    
 -17.60080  -8.56205   0.00134   51.15  430.15  -52.41  0.3773    34    -20.61    
 -17.50080  -8.62455   0.22956   50.47  430.19  -52.36  0.3825    34    -21.62    
 -27.50080  -8.30788   0.02634   98.38  495.68    9.08  0.3801    43    -51.90    
 -27.48413  -8.36955   0.00134   98.77  497.10    8.63  0.3744    43    -51.84    
 -27.48413  -8.27955   0.20134   96.58  496.22    8.86  0.3789    43    -51.84    
 -27.50080  -8.22455   0.20134   96.44  495.00    9.25  0.3841    43    -51.90    
 -17.51746  -8.30455  -0.02366   51.42  424.71  -52.22  0.3963    34    -22.94    
 -17.40080  -8.34121   0.20134   50.85  424.39  -52.12  0.4096    34    -24.01    
 -17.50080  -8.30788   0.00134   51.35  424.55  -52.20  0.3982    34    -22.99    
 -17.35080  -8.06621   0.20134   51.01  421.07  -52.02  0.4358    34    -33.85    
 -27.57580  -7.87455   0.03146   97.24  488.65   10.34  0.4285    43    -73.00    
 -27.50080  -7.92455   0.38467   94.57  492.12   10.15  0.4017    43    -73.00    
 -27.57996  -7.75216  -0.04866   97.65  487.51   10.42  0.4423    43    -60.35    
 -27.50080  -7.72455   0.38467   94.37  489.86   10.41  0.4162    43    -73.00    
 -17.50080  -7.88443  -0.05699   51.79  420.58  -52.17  0.4217    34    -32.84    
 -17.50080  -7.64121   0.00134   51.73  419.38  -52.17  0.4332    34    -25.12    
 -17.35080  -7.92455   0.20134   51.11  419.90  -52.00  0.4454    34    -33.85    
 -17.40080  -7.72455   0.15134   51.36  418.82  -52.05  0.4487    34    -25.12    
 -27.50080  -7.34121   0.04634   96.11  486.07   10.48  0.4547    43    -79.33    
 -27.50080  -7.52455   0.30134   94.65  487.80   10.50  0.4334    43    -86.59    
 -27.48413  -7.27955   0.00134   96.32  485.99   10.48  0.4559    43    -79.33    
 -27.45080  -7.29121   0.22634   94.95  486.94   10.55  0.4413    43    -60.35    
 -17.55080  -7.51205   0.00134   51.88  419.55  -52.22  0.4300    34    -32.84    
 -17.70080  -7.22455   0.02789   52.09  421.77  -52.40  0.4123    34    -32.84    
 -17.50080  -7.47455   0.10134   51.59  418.80  -52.17  0.4402    34    -25.12    
 -17.55080  -7.29121   0.18646   51.50  419.01  -52.23  0.4362    34    -25.12    
 -27.40080  -7.12455   0.08467   95.77  486.61   10.53  0.4446    43    -60.35    
 -27.30080  -7.02455   0.25134   94.95  488.30   10.65  0.4237    43    -60.35    
 -27.25080  -6.89121  -0.04366   96.92  487.92   10.52  0.4272    43    -60.35    
 -27.20080  -6.87455   0.17301   95.70  489.29   10.66  0.4131    43    -46.75    
 -18.00080  -6.92455   0.03884   52.40  433.09  -52.91  0.3808    34    -20.58    
 -17.80080  -7.12455   0.00134   52.24  424.62  -52.53  0.3985    34    -22.99    
 -17.90080  -6.92455   0.17122   52.01  427.56  -52.79  0.3882    34    -22.94    
 -17.70080  -7.12455   0.13706   51.80  421.61  -52.43  0.4131    34    -32.84    
 -26.95080  -6.62455  -0.03199   97.79  493.63   10.64  0.3838    43    -71.19    
 -26.90080  -6.62455   0.20134   96.42  496.14   10.93  0.3747    43    -71.19    
 -26.76746  -6.52455   0.01301   98.30  499.13   10.81  0.3684    43    -51.90    
 -26.70080  -6.52455   0.22634   97.16  503.13   11.25  0.3658    43    -51.90    
 -18.40080  -6.72455  -0.00378   52.85  470.55  -53.50  0.4289    34     15.25    
 -18.70080  -6.42455   0.10967   52.42  506.38  -49.98  0.5818    33     37.12    
 -18.70080  -6.42455   0.20134   52.08  509.34  -51.22  0.6011    34     57.02    
 -18.50080  -6.57455   0.20634   52.10  483.56  -54.27  0.4797    34     70.19    
 -18.30080  -6.77455   0.00134   52.79  458.14  -53.51  0.4010    34    -47.69    
 -18.20080  -6.72455   0.20134   52.13  446.22  -53.69  0.3850    34    -13.77    
 -18.10080  -6.77455   0.20134   52.06  438.39  -53.35  0.3787    34    -17.46    
 -26.55080  -6.42455  -0.07699   99.80  507.44   10.79  0.3713    43    -49.33    
 -26.50080  -6.42455   0.11801   98.70  511.19   11.35  0.3772    43    -49.33    
 -26.25580  -6.34121   0.00134  100.53  523.58   11.28  0.4248    43    -38.52    
 -26.30080  -6.37455   0.20134   98.96  523.13   12.22  0.4165    43    -49.84    
 -26.20080  -6.32455   0.00134  100.68  526.78   11.32  0.4401    43    -49.42    
 -26.10080  -6.32455   0.27634   99.08  534.73   13.47  0.4706    43    -43.63    
 -25.85080  -6.22455   0.00134  101.79  539.47   10.96  0.5146    44    -44.23    
 -25.85080  -6.22455   0.20134  100.17  538.76   12.60  0.4977    44    -44.66    
 -25.73413  -6.17455   0.02634  101.70  538.02   10.71  0.5004    44    -44.20    
 -25.73413  -6.17455   0.20134  100.33  536.04   11.93  0.4804    44    -44.66    
 -25.60080  -6.12455  -0.04866  102.51  535.21    9.82  0.4809    44    -43.63    
 -25.62163  -6.12455   0.17539  100.69  531.48   11.16  0.4549    44    -43.63    
 -18.91746  -6.09955   0.18134   52.62  501.86  -44.60  0.6273    33    -2.262    
 -18.80080  -6.27455   0.10634   52.58  504.43  -46.61  0.6027    33     39.45    
 -18.90080  -6.12455   0.15134   52.68  501.01  -44.68  0.6181    33    -2.262    
 -18.80080  -6.27455   0.05967   52.78  500.91  -46.09  0.5846    33    -2.386    
 -25.38413  -6.02455   0.00134  102.21  523.68    9.87  0.4123    44    -49.84    
 -25.30080  -5.97455   0.20134  100.45  514.68   10.30  0.3779    44    -49.85    
 -25.10080  -5.92455  -0.03199  102.63  513.99    9.87  0.3731    44    -49.14    
 -25.15080  -5.92455   0.12301  101.19  510.74   10.09  0.3687    44    -49.33    
 -25.10913  -5.92455   0.00134  102.36  513.03    9.92  0.3719    44    -49.14    
 -24.99580  -5.87455   0.20134  100.47  504.84   10.16  0.3663    44    -51.90    
 -24.70080  -5.84955   0.02122  102.65  505.60   10.13  0.3772    44    -41.99    
 -24.60080  -5.82455   0.24634  100.27  499.63   10.13  0.3968    44    -51.90    
 -24.50080  -5.84455   0.06622  102.47  503.78   10.02  0.3938    44    -51.90    
 -24.60080  -5.82455   0.24634  100.27  499.63   10.13  0.3968    44    -51.90    
 -24.20580  -5.87455   0.00134  103.12  506.12    8.24  0.4066    44    -42.05    
 -24.26234  -5.85788   0.20134  101.08  500.78    8.93  0.4212    44    -51.96    
 -24.11330  -5.87455   0.01063  102.53  504.83    6.58  0.4122    44    -42.05    
 -23.94246  -5.87455   0.20134   99.45  494.58    1.40  0.4338    44    -51.61    
 -23.81746  -5.82455   0.00134   99.25  488.65   -5.07  0.4328    31    -35.57    
 -23.93413  -5.87455   0.20134   99.38  494.14    1.05  0.4341    44    -19.73    
 -23.73413  -5.77455   0.00134   97.44  480.91   -9.09  0.4427    31    -64.42    
 -23.70080  -5.77455   0.25967   94.55  475.37  -10.56  0.4489    31    -39.33    
 -23.52996  -5.62455   0.00706   92.54  465.31  -15.81  0.4638    31    -7.928    
 -23.50080  -5.62455   0.25134   90.02  461.96  -16.95  0.4634    31    -13.19    
 -19.28258  -5.62455   0.09301   54.42  481.27  -44.40  0.5290    33    -1.728    
 -19.00080  -5.92455  -0.08199   53.97  476.89  -42.93  0.4958    33    -1.616    
 -19.20080  -5.72455   0.34634   53.47  488.14  -44.18  0.5818    32    -12.40    
 -19.10080  -5.82455   0.11801   53.59  486.98  -43.56  0.5644    33   -0.7896    
 -23.39663  -5.52455  -0.00794   89.57  459.44  -17.93  0.4694    31    -13.19    
 -23.36746  -5.52455   0.21301   87.45  456.94  -18.87  0.4681    31    -13.19    
 -23.10080  -5.37455   0.00134   84.17  453.04  -20.26  0.4611    31     15.59    
 -23.06746  -5.37455   0.20134   82.44  452.24  -20.72  0.4567    31     4.261    
 -22.90080  -5.32455  -0.11533   82.12  452.65  -20.76  0.4424    31     4.261    
 -22.90080  -5.32455   0.20134   80.16  452.06  -21.20  0.4421    31     4.261    
 -22.15080  -5.32455   0.00134   72.96  470.83  -23.36  0.3818    31    -22.72    
 -22.10080  -5.34121  -0.02366   72.59  473.88  -23.71  0.3841    31     2.926    
 -22.20080  -5.32455   0.25134   72.53  470.84  -23.26  0.3823    31    -22.72    
 -22.10080  -5.34121   0.20134   71.76  476.82  -23.98  0.3862    31    -15.96    
 -21.79246  -5.42455   0.00134   69.34  503.31  -28.45  0.4617    31    -48.96    
 -21.95913  -5.37455   0.20134   70.41  488.80  -25.75  0.4070    31    -58.81    
 -21.78413  -5.42455   0.00134   69.24  504.20  -28.66  0.4652    31    -24.72    
 -21.70080  -5.42455   0.15134   68.00  511.68  -32.00  0.5010    31    -2.671    
 -21.47580  -5.42455   0.05134   65.99  519.05  -39.28  0.6050    32     7.672    
 -21.46746  -5.37455   0.20134   65.71  508.11  -40.29  0.5560    32    -1.860    
 -21.30080  -5.37455   0.01706   64.54  510.28  -43.68  0.6308    32    -12.26    
 -21.30080  -5.32455   0.15134   64.43  498.96  -43.65  0.5691    32     40.13    
 -21.15080  -5.32455   0.00134   63.48  499.70  -45.80  0.6201    32     40.43    
 -19.75080  -5.32455   0.00134   56.59  476.09  -46.47  0.4900    33    -6.972    
 -19.70080  -5.34121   0.04634   56.30  476.44  -46.38  0.4923    33    -7.148    
 -19.70080  -5.32455   0.15134   56.15  475.22  -46.34  0.4868    32    -7.148    
 -19.40080  -5.52455   0.12967   54.85  480.16  -45.15  0.5208    33     13.82    
 -19.40080  -5.52455   0.20134   54.73  480.53  -45.20  0.5259    32     13.82    
 -22.86246  -5.30788   0.00134   80.81  452.19  -21.09  0.4402    31     4.261    
 -22.72580  -5.32455   0.38467   77.22  454.43  -21.63  0.4176    31     3.963    
 -22.51746  -5.27455  -0.02033   76.78  456.22  -21.88  0.4019    31     3.963    
 -22.50080  -5.32455   0.42967   74.72  459.89  -22.12  0.3942    31    -17.65    
 -21.10830  -5.22455   0.20372   63.10  480.22  -45.19  0.5110    32     56.51    
 -20.85080  -5.22455   0.00134   61.65  483.32  -47.24  0.5606    32     57.63    
 -20.92580  -5.17455   0.16801   61.99  474.40  -45.92  0.4969    32     35.55    
 -20.70080  -5.22455  -0.08199   60.93  483.04  -47.97  0.5642    32     57.63    
 -20.76746  -5.12455   0.20134   61.10  467.80  -45.91  0.4646    32    -25.40    
 -20.53413  -5.17455   0.00134   60.01  476.49  -47.54  0.5165    32     24.08    
 -20.47580  -5.12455   0.12313   59.63  469.72  -46.68  0.4714    32    -25.40    
 -20.33413  -5.17455   0.00134   59.07  475.23  -47.54  0.5004    32   -0.1595    
 -20.20080  -5.12455   0.20134   58.31  466.30  -46.31  0.4449    32    -25.40    
 -20.07580  -5.22455  -0.04866   58.01  475.96  -47.37  0.4945    32    -5.958    
 -20.12580  -5.14121   0.20134   57.97  467.06  -46.35  0.4469    32    -25.40    
 -19.90080  -5.22455   0.17967   57.01  471.15  -46.49  0.4650    32    -26.41    
 -24.52580 -12.62455   0.60134   67.13  476.67  -42.29  0.4667    54     54.73    
 -24.38413 -12.72455   0.60134   65.96  473.69  -47.27  0.4708    54     49.37    
 -24.26746 -12.47455   0.50134   69.15  475.03  -40.64  0.4516    53     52.60    
 -24.10080 -12.82455   0.60134   64.40  472.25  -51.02  0.4797    54     51.59    
 -24.15080 -12.52455   0.50134   68.33  472.18  -44.00  0.4508    53     52.33    
 -23.90080 -12.82455   0.60134   63.83  471.35  -51.20  0.4821    53     32.33    
 -23.90080 -12.49121   0.45134   68.65  462.07  -45.57  0.4183    53     21.44    
 -23.80913 -12.82455   0.60134   63.56  470.26  -51.01  0.4788    53     12.71    
 -23.70080 -12.52455   0.45134   67.75  455.93  -46.68  0.4059    53   -0.9218    
 -23.35580 -12.72455   0.60134   63.23  456.75  -48.45  0.4279    53    -9.450    
 -23.59580 -12.52455   0.45134   67.47  452.54  -46.77  0.3990    53    -1.117    
 -23.25913 -12.52455   0.50134   66.00  444.61  -46.80  0.3883    53     28.64    
 -26.55080 -12.12455   0.60134   68.28  526.11  -38.07  0.6040    49     7.672    
 -26.30080 -12.22455   0.55872   68.74  515.81  -32.67  0.5378    47     14.05    
 -26.40080 -12.12455   0.42634   70.15  517.73  -30.03  0.5616    47    -39.33    
 -26.10080 -12.27455   0.43467   70.22  497.91  -26.86  0.4548    47    -49.43    
 -26.12580 -12.30788   0.60134   68.36  508.20  -31.13  0.4911    47    -26.91    
 -25.90080 -12.32455   0.27301   72.13  478.94  -24.01  0.3924    47    -15.76    
 -26.05080 -12.32455   0.56801   68.77  502.74  -29.13  0.4657    47    -48.96    
 -25.59246 -12.42455   0.40134   71.01  473.81  -24.46  0.3813    47    -24.96    
 -25.70080 -12.42455   0.60134   68.69  488.78  -27.03  0.4064    47    -34.85    
 -25.53413 -12.42455   0.35134   71.67  470.17  -24.06  0.3801    47    -18.01    
 -25.42246 -12.47455   0.64479   68.38  483.05  -27.83  0.3943    47    -42.97    
 -25.30080 -12.42455   0.25634   73.13  463.37  -23.56  0.3910    47    -19.12    
 -25.33413 -12.47455   0.60134   68.98  478.92  -27.23  0.3904    47    -25.67    
 -25.06746 -12.42455   0.35134   72.47  466.07  -24.48  0.4000    47    -40.69    
 -25.10080 -12.47455   0.56801   69.54  475.79  -27.72  0.3993    47    -43.01    
 -24.90080 -12.42455   0.45134   71.38  471.98  -26.33  0.4088    47    -25.02    
 -24.90080 -12.47455   0.56801   69.49  477.25  -29.53  0.4177    47    -42.71    
 -24.70080 -12.32455   0.30134   74.15  467.44  -24.93  0.4205    47    -37.69    
 -24.70080 -12.52455   0.60134   68.37  479.16  -35.24  0.4495    47     14.95    
 -24.50080 -12.32455   0.41801   72.45  475.09  -29.22  0.4266    47    -1.032    
 -24.50080 -12.30788   0.40134   72.88  474.19  -28.61  0.4246    47    -42.71    
 -24.30080 -12.35788   0.45134   71.19  474.09  -35.87  0.4327    53     14.95    
 -24.21746 -12.12455   0.30134   76.04  466.90  -30.76  0.4051    47    -10.50    
 -24.10080 -12.34955   0.41801   71.23  466.57  -40.24  0.4156    53     2.091    
 -24.18413 -12.12455   0.30134   75.94  466.12  -31.74  0.4026    47    -10.50    
 -24.05080 -12.32455   0.40134   71.63  463.85  -40.65  0.4079    53     2.091    
 -23.85080 -12.12455   0.30134   75.06  452.11  -40.42  0.3845    53     15.03    
 -23.65080 -12.42276   0.40134   69.34  450.48  -45.71  0.3900    53     20.15    
 -23.80913 -12.12455   0.30134   74.95  450.23  -41.10  0.3837    53     26.07    
 -23.64580 -12.42276   0.40134   69.33  450.31  -45.72  0.3898    53     20.15    
 -23.50080 -12.12455   0.30134   73.98  439.35  -43.72  0.3867    53     26.07    
 -23.28413 -12.32455   0.40134   69.46  438.09  -45.67  0.3824    53     24.74    
 -23.32580 -12.04121   0.30134   74.56  434.48  -43.69  0.3981    53     20.03    
 -23.00080 -12.52455   0.60134   64.22  442.12  -46.89  0.3878    53     28.64    
 -23.10080 -12.32455   0.45134   68.30  435.51  -45.85  0.3837    53     22.93    
 -23.14008 -12.22455   0.40134   70.23  433.63  -45.34  0.3885    53     18.75    
 -22.80080 -12.32038   0.60134   65.72  434.30  -46.22  0.3844    53     22.93    
 -22.85080 -12.15455   0.50134   68.88  430.16  -45.49  0.3954    53     22.10    
 -22.70080 -12.14026   0.60134   67.37  430.10  -45.76  0.3941    53     22.10    
 -27.10080 -11.72455   0.51384   69.60  529.47  -33.59  0.6385    48    -3.655    
 -26.91841 -11.90788   0.60134   68.46  532.95  -39.35  0.6507    49    0.4105    
 -27.00080 -11.72455   0.37313   71.02  528.78  -30.21  0.6493    48    -24.49    
 -26.70080 -11.92455   0.40134   70.48  533.93  -31.84  0.6700    14    -23.06    
 -26.72663 -12.02455   0.60134   68.35  531.05  -39.43  0.6383    49    0.4105    
 -26.55080 -12.02455   0.40372   70.40  526.88  -31.00  0.6213    47    -24.49    
 -23.90080 -11.95788   0.25134   78.37  454.90  -36.28  0.3875    53     22.05    
 -23.70080 -11.95788   0.25134   77.76  445.96  -40.01  0.3891    53     45.69    
 -23.70080 -11.74955   0.21801   81.68  449.72  -35.95  0.3989    53     39.77    
 -23.53413 -11.92455   0.25134   77.73  440.11  -41.23  0.3978    53     39.72    
 -23.56925 -11.70455   0.21801   82.00  445.76  -36.49  0.4095    53     29.87    
 -23.21746 -11.92455   0.30134   75.87  432.17  -42.98  0.4130    53     14.11    
 -23.33413 -11.72455   0.25134   80.26  437.30  -39.17  0.4246    53     30.90    
 -22.95080 -11.95788   0.40134   73.01  428.49  -44.23  0.4157    53     10.84    
 -23.15080 -11.75788   0.30134   78.21  432.19  -41.15  0.4315    53     31.31    
 -22.90080 -11.92455   0.41801   73.04  427.94  -44.16  0.4194    53     10.84    
 -22.90080 -11.72455   0.40134   76.16  428.32  -42.36  0.4403    53     11.67    
 -22.60080 -11.75276   0.60134   71.62  426.11  -44.40  0.4280    53     13.69    
 -22.60080 -11.72455   0.60134   71.99  426.04  -44.24  0.4306    53     10.84    
 -27.30080 -11.52455   0.34563   71.75  503.25  -26.55  0.5078    48    -42.61    
 -27.60080 -11.32455   0.40967   71.55  482.27  -24.91  0.4126    48    -24.52    
 -27.30080 -11.62455   0.61206   68.97  519.76  -33.45  0.5762    48    -38.17    
 -27.55080 -11.42455   0.67967   68.97  503.32  -29.46  0.4876    48    -43.17    
 -27.10080 -11.67455   0.40134   70.82  523.85  -29.97  0.6181    48    -40.73    
 -23.47580 -11.52455   0.21801   84.99  450.10  -31.41  0.4253    53     32.44    
 -23.30080 -11.52455   0.25134   83.73  443.56  -33.52  0.4390    53     22.36    
 -23.32580 -11.32455   0.21801   88.29  461.26  -20.59  0.4391    53     24.99    
 -23.12080 -11.54955   0.30134   81.59  436.92  -36.58  0.4482    53     27.57    
 -23.10080 -11.24121   0.30134   87.31  457.37  -20.95  0.4523    53     43.38    
 -22.87580 -11.52455   0.41801   78.94  431.04  -39.44  0.4562    53     10.71    
 -22.86746 -11.32455   0.45134   81.76  437.12  -34.61  0.4640    53     34.82    
 -22.60080 -11.69633   0.60134   72.36  426.01  -44.07  0.4332    53     10.84    
 -22.70080 -11.25788   0.60134   79.35  432.51  -37.87  0.4624    53     10.71    
 -27.90080 -10.97455   0.34301   73.05  460.61  -23.51  0.3835    48    -19.12    
 -27.70080 -11.22455   0.40134   71.91  474.34  -24.29  0.3917    48    -14.31    
 -27.80080 -11.15788   0.63979   70.04  479.19  -25.23  0.4008    48    -29.54    
 -27.90080 -11.02455   0.65134   70.35  471.92  -24.56  0.3881    48    -44.24    
 -22.95080 -11.12455   0.40134   86.79  457.17  -20.35  0.4563    53     39.16    
 -22.85080 -11.12455   0.50134   84.31  447.05  -27.51  0.4617    53     49.75    
 -22.90080 -11.02455   0.45134   87.37  461.76  -17.12  0.4532    53    -27.21    
 -22.80080 -10.89955   0.65134   85.11  453.89  -23.76  0.4518    53     35.79    
 -28.05080 -10.72455   0.40134   73.36  454.85  -23.35  0.3998    48    -3.627    
 -28.05080 -10.75788   0.60134   71.63  459.85  -23.71  0.3886    48    -3.570    
 -28.10080 -10.52455   0.27634   75.24  450.46  -23.14  0.4250    48     17.49    
 -28.10080 -10.62455   0.60134   72.16  456.64  -23.56  0.3956    48    -3.570    
 -22.70080 -10.70038   0.45134   90.37  488.89    1.08  0.4167    27    -72.28    
 -22.80080 -10.68288   0.60134   89.41  481.25   -5.64  0.4292    27    -46.94    
 -22.81746 -10.52455   0.72634   89.59  486.63   -5.01  0.4169    27    -81.70    
 -22.66746 -10.54216   0.55134   90.38  493.47    2.15  0.4063    27    -51.61    
 -20.05080 -10.52455   0.40134   61.43  429.72  -48.18  0.3991    35     4.223    
 -19.48734 -10.53288   0.40134   57.41  431.20  -49.40  0.3887    35     21.07    
 -20.00080 -10.52455   0.60134   59.52  436.41  -49.60  0.3830    35     24.18    
 -19.72996 -10.57455   0.65229   57.41  436.65  -51.68  0.3789    35     24.18    
 -19.50080 -10.52455   0.30134   58.09  428.97  -48.61  0.3978    35     1.894    
 -19.45080 -10.55788   0.54634   56.31  433.76  -51.55  0.3795    35     16.89    
 -19.35080 -10.52455   0.50134   55.91  433.68  -51.19  0.3792    35     21.07    
 -28.15080 -10.38288   0.40134   74.83  449.98  -23.19  0.4272    48     17.49    
 -28.16746 -10.35050   0.60134   73.33  452.28  -23.38  0.4112    48    -3.627    
 -28.18413 -10.12455   0.48979   75.33  448.94  -23.20  0.4320    48     17.61    
 -28.18830 -10.15455   0.61563   74.10  450.67  -23.33  0.4178    48     17.49    
 -22.70080 -10.32455   0.70134   90.83  500.16    2.26  0.3928    27    -51.55    
 -22.40080 -10.32455   0.40134   90.30  507.06    6.46  0.3731    27    -47.50    
 -22.50080 -10.12455   0.60134   90.64  510.70    4.85  0.3718    27    -49.07    
 -22.31746 -10.13288   0.40134   89.76  517.55    5.67  0.3755    27    -49.79    
 -20.55080 -10.32455   0.45967   65.01  435.03  -47.80  0.3796    35     22.66    
 -20.70080 -10.22455   0.45134   66.42  438.26  -47.50  0.3734    35     22.11    
 -20.50080 -10.32455   0.65134   62.63  442.40  -49.06  0.3771    35     28.64    
 -20.80080 -10.12455   0.55967   66.05  445.75  -48.16  0.3727    35     25.80    
 -20.35080 -10.42455   0.47967   63.14  433.22  -48.14  0.3862    35     22.66    
 -20.30080 -10.42455   0.65134   61.15  440.22  -49.27  0.3796    35     27.87    
 -20.12580 -10.50788   0.40134   62.00  429.85  -48.07  0.3984    35     21.78    
 -20.07580 -10.50788   0.60134   60.02  436.64  -49.38  0.3830    35     24.18    
 -19.26746 -10.47455   0.37634   56.01  432.58  -49.72  0.3824    35     3.629    
 -19.10080 -10.42455   0.45134   54.41  435.90  -51.18  0.3753    35    -18.32    
 -19.07580 -10.50788   0.60134   53.55  432.83  -54.79  0.3753    38     23.39    
 -18.90080 -10.32455   0.50134   52.63  440.65  -52.48  0.3760    35     24.22    
 -18.90080 -10.27455   0.34301   53.43  439.46  -50.01  0.3760    35     6.745    
 -18.70080 -10.22455   0.60134   50.52  446.33  -54.92  0.3875    38     27.91    
 -28.15080  -9.90288   0.40134   77.61  447.60  -23.10  0.4448    48     15.32    
 -28.15080  -9.84621   0.60134   76.19  449.13  -23.26  0.4228    48     17.49    
 -28.10080  -9.72455   0.35134   79.49  447.60  -23.04  0.4465    48     15.32    
 -28.10080  -9.67455   0.64301   77.10  449.65  -23.29  0.4139    48     17.49    
 -22.30080  -9.87455   0.50134   88.65  528.96    0.86  0.3976    27    -60.49    
 -22.50080  -9.89955   0.70134   90.22  516.38    0.87  0.3712    27    -49.44    
 -22.30080  -9.72455   0.61801   87.34  524.98   -6.51  0.4042    27    -13.55    
 -22.11746  -9.72455   0.41622   85.33  546.56   -7.94  0.4844    27    -6.964    
 -22.01746  -9.72455   0.30134   84.29  558.84   -9.99  0.5486    27    -21.33    
 -21.00080  -9.92455   0.50967   68.20  457.13  -47.14  0.3823    35     15.63    
 -21.10080  -9.82455   0.40134   70.24  467.11  -44.89  0.3924    35     18.37    
 -20.90080 -10.02455   0.56801   66.74  451.47  -48.09  0.3774    35     21.35    
 -21.10080  -9.77455   0.64301   67.12  475.17  -48.30  0.4272    35     45.33    
 -18.55080  -9.92455   0.34301   50.55  458.44  -50.72  0.4265    35    -7.023    
 -18.50080  -9.92455   0.55134   48.85  467.39  -53.34  0.4580    35     14.54    
 -18.40080  -9.72455   0.31801   49.63  469.38  -51.74  0.4813    35     14.54    
 -18.35080  -9.72455   0.56801   47.64  481.31  -53.93  0.5299    35     69.72    
 -28.00080  -9.47455   0.40134   81.35  449.30  -22.99  0.4276    48     17.49    
 -28.00080  -9.45883   0.58884   79.59  450.38  -23.20  0.4083    48     17.49    
 -27.90080  -9.32455   0.35134   83.69  451.62  -22.73  0.4173    48    -3.627    
 -27.90080  -9.32455   0.78467   79.08  454.67  -23.47  0.3807    48     7.062    
 -22.10080  -9.70788   0.40646   85.01  548.20   -9.07  0.4971    27    -20.19    
 -22.10080  -9.62455   0.60134   83.18  524.03  -16.52  0.4464    30    -8.327    
 -21.95080  -9.62455   0.40134   81.65  549.99  -18.27  0.5550    30     14.02    
 -21.75080  -9.52455   0.56801   76.28  526.07  -28.44  0.5199    30     5.024    
 -21.60080  -9.52455   0.40134   74.92  542.02  -32.19  0.5952    30    -9.312    
 -21.70080  -9.50788   0.60134   75.08  522.76  -30.00  0.5136    30     9.947    
 -21.50080  -9.50788   0.44634   72.89  534.10  -35.79  0.5706    30     9.997    
 -21.50080  -9.47455   0.65967   70.98  520.61  -36.48  0.5197    30     30.47    
 -21.40080  -9.52455   0.45134   71.52  524.44  -39.15  0.5412    35     23.19    
 -21.32163  -9.52455   0.77896   67.35  510.60  -44.36  0.5095    35     12.06    
 -18.30080  -9.62455   0.43467   48.37  478.86  -53.21  0.5306    35     49.97    
 -18.20080  -9.57455   0.65967   46.42  489.43  -55.47  0.5618    34     46.02    
 -18.00080  -9.32455   0.45634   48.03  470.54  -54.18  0.4780    34     14.54    
 -18.05080  -9.42455   0.65967   46.47  482.71  -55.54  0.5206    34     69.72    
 -27.70080  -9.12455   0.21801   88.63  460.14  -21.22  0.3982    48    -14.14    
 -27.65080  -9.02455   0.60134   84.99  464.41  -22.00  0.3734    48    -15.76    
 -27.50080  -8.92455   0.21801   92.39  477.89  -16.44  0.3756    48    -9.985    
 -27.50080  -8.92455   0.80967   84.14  478.37  -21.92  0.3803    48    -4.347    
 -17.80080  -9.12455   0.40967   48.77  453.64  -53.55  0.4019    34    -41.51    
 -17.90080  -9.27455   0.57634   47.44  467.10  -54.70  0.4473    34     14.54    
 -17.70080  -9.02455   0.40967   49.03  446.55  -53.34  0.3814    34    -14.79    
 -17.51746  -8.92455   0.60134   48.49  440.21  -55.13  0.3724    34    -17.46    
 -27.40080  -8.77455   0.40134   92.03  493.31  -11.34  0.3747    48    -41.64    
 -27.30080  -8.64955   0.60134   91.01  511.06   -6.48  0.3965    43    -31.53    
 -27.30080  -8.52455   0.58467   92.26  514.10    0.70  0.3871    43    -14.50    
 -27.28413  -8.50455   0.62634   91.94  516.60    1.07  0.3918    43    -14.51    
 -17.50080  -8.72455   0.35134   49.96  433.06  -52.69  0.3783    34    -21.45    
 -17.40080  -8.72455   0.55706   49.20  433.20  -54.34  0.3825    34    -18.29    
 -17.40080  -8.57455   0.39896   50.07  429.28  -52.70  0.3929    34    -23.95    
 -17.30080  -8.56288   0.60134   49.36  429.42  -54.71  0.3984    34    -23.08    
 -27.40080  -8.37455   0.40134   94.75  502.81    6.89  0.3700    43    -51.84    
 -27.30080  -8.44121   0.60134   92.64  513.90    3.80  0.3830    43    -48.72    
 -27.45080  -8.14955   0.43467   94.41  497.49    9.28  0.3806    43    -51.90    
 -27.30080  -8.20788   0.70134   92.50  510.66    7.94  0.3777    43    -49.07    
 -17.31746  -8.34955   0.40134   50.33  425.34  -52.44  0.4173    34    -33.72    
 -17.30080  -8.35788   0.45134   50.19  425.80  -52.67  0.4175    34    -29.92    
 -17.30080  -8.27455   0.40134   50.41  424.31  -52.35  0.4252    34    -33.85    
 -17.20080  -8.14455   0.67634   49.83  424.82  -53.86  0.4360    34    -33.59    
 -27.48413  -7.92455   0.42634   94.34  492.84   10.13  0.3984    43    -53.71    
 -27.40080  -7.97455   0.60134   93.28  498.22    9.86  0.3820    43    -51.90    
 -27.48413  -7.70455   0.42634   94.11  490.29   10.43  0.4133    43    -73.00    
 -27.40080  -7.67455   0.60134   93.20  493.44   10.47  0.3962    43    -71.19    
 -17.30080  -7.86621   0.35134   50.86  419.91  -51.99  0.4568    34    -33.85    
 -17.31746  -7.70455   0.37634   50.88  419.01  -51.98  0.4631    34    -14.81    
 -17.30080  -7.57455   0.60134   50.44  419.66  -52.04  0.4655    34    -22.53    
 -17.20080  -7.94455   0.70967   49.92  423.53  -53.21  0.4491    34    -33.85    
 -27.45080  -7.49955   0.43467   93.87  489.22   10.56  0.4201    43    -46.75    
 -27.30080  -7.47455   0.70134   92.82  494.80   10.72  0.3887    43    -71.19    
 -27.40080  -7.29121   0.39217   94.02  488.50   10.63  0.4245    43    -60.35    
 -27.30080  -7.31050   0.60134   93.33  492.04   10.78  0.3991    43    -46.75    
 -17.50080  -7.22455   0.42301   50.96  418.46  -52.17  0.4445    34    -26.14    
 -17.35080  -7.55788   0.40134   50.90  418.45  -52.00  0.4639    34    -14.81    
 -17.31746  -7.52455   0.60134   50.45  419.39  -52.03  0.4649    34    -22.53    
 -17.40080  -7.32455   0.65134   50.40  418.97  -52.06  0.4549    34    -26.14    
 -27.30080  -7.12455   0.41706   94.16  489.50   10.73  0.4139    43    -46.75    
 -27.20080  -7.12455   0.60134   93.53  493.06   10.94  0.3913    43    -72.94    
 -27.10080  -6.92455   0.52063   94.04  493.84   11.03  0.3854    43    -44.95    
 -26.90080  -6.82455   0.62813   94.39  500.52   11.56  0.3676    43    -71.19    
 -17.90080  -6.82455   0.40134   51.37  426.80  -52.91  0.3859    34    -22.94    
 -17.60080  -7.12455   0.35134   51.26  419.44  -52.31  0.4292    34    -25.12    
 -17.85080  -6.82455   0.56801   50.91  424.63  -52.83  0.3886    34    -22.94    
 -17.55080  -7.12455   0.52301   50.82  418.97  -52.24  0.4351    34    -26.14    
 -26.90080  -6.72455   0.47456   94.94  498.55   11.32  0.3697    43    -71.19    
 -26.80080  -6.72455   0.59622   94.74  503.68   11.79  0.3654    43    -57.40    
 -26.70080  -6.57455   0.40134   96.10  505.04   11.64  0.3658    43    -57.40    
 -26.49568  -6.52455   0.50134   96.40  516.63   12.78  0.3862    43    -49.85    
 -26.48830  -6.57455   0.60134   96.07  518.80   13.31  0.3922    43    -49.85    
 -26.35818  -6.52455   0.60134   96.57  526.56   14.35  0.4209    43    -64.62    
 -18.70080  -6.42455   0.22956   51.98  509.93  -51.57  0.6057    34     50.70    
 -18.47580  -6.54121   0.40134   51.48  476.42  -55.11  0.4664    34     23.25    
 -18.50080  -6.52455   0.45134   51.31  478.99  -55.31  0.4789    34     64.93    
 -18.30080  -6.62455   0.37134   51.65  453.98  -54.39  0.4006    34    -47.69    
 -18.33413  -6.57455   0.55634   51.05  454.99  -54.84  0.4063    34    -47.69    
 -18.10080  -6.72455   0.34801   51.68  437.08  -53.51  0.3774    34    -18.29    
 -18.00080  -6.72455   0.60134   50.90  430.07  -53.30  0.3753    34    -20.69    
 -26.30413  -6.42455   0.40134   97.76  525.89   13.41  0.4228    43    -57.85    
 -26.15913  -6.37455   0.40134   98.19  533.89   14.31  0.4607    43    -46.94    
 -26.09841  -6.42455   0.60134   97.31  540.33   16.67  0.4868    43    -47.98    
 -26.00080  -6.32455   0.42634   98.46  539.76   15.12  0.4918    43    -47.98    
 -25.90080  -6.34121   0.60134   97.74  542.40   16.61  0.4989    44    -47.98    
 -25.70080  -6.22455   0.56301   98.09  533.89   13.90  0.4538    44    -43.63    
 -25.70080  -6.17455   0.36801   99.16  533.65   12.68  0.4587    44    -43.63    
 -25.60080  -6.12455   0.35134   99.37  528.35   11.83  0.4322    44    -49.42    
 -25.50080  -6.12455   0.61801   97.56  521.34   12.03  0.3951    44    -49.85    
 -18.95080  -6.09121   0.40134   51.96  510.96  -45.27  0.6900     7    -10.28    
 -18.80080  -6.32455   0.57313   50.89  519.24  -51.61  0.6860     7   -0.4800    
 -18.95080  -6.12455   0.63467   51.31  513.24  -46.51  0.6958     7    -19.65    
 -18.80080  -6.32455   0.60134   50.81  518.88  -51.81  0.6841     7   -0.4800    
 -18.66484  -6.42455   0.59717   50.73  502.53  -55.06  0.5876    34     30.84    
 -25.26746  -5.97455   0.42634   98.71  509.95   10.61  0.3663    44    -49.33    
 -25.30080  -6.02455   0.61801   97.38  510.33   10.98  0.3654    44    -54.83    
 -25.10080  -5.92455   0.50134   98.07  503.41   10.43  0.3635    44    -57.40    
 -25.10080  -5.94121   0.57634   97.60  502.94   10.50  0.3635    44    -57.40    
 -24.90080  -5.92455   0.70134   96.74  497.90   10.39  0.3778    44    -44.95    
 -24.95913  -5.87455   0.40134   98.84  500.92   10.27  0.3703    44    -57.40    
 -24.64330  -5.82455   0.28706   99.82  499.05   10.16  0.3948    44    -71.19    
 -24.67580  -5.92455   0.78467   96.14  495.08   10.28  0.4020    44    -45.01    
 -24.55675  -5.82455   0.28551   99.91  498.85   10.09  0.4030    44    -45.01    
 -24.44246  -5.92455   0.75134   96.51  494.40   10.04  0.4277    44    -45.01    
 -24.22246  -5.87455   0.40134   99.16  497.44    8.74  0.4364    44    -71.25    
 -24.30080  -5.92455   0.70134   96.77  494.93    9.60  0.4395    44    -45.01    
 -24.07580  -5.94121   0.60134   97.25  495.47    7.26  0.4469    44    -59.92    
 -24.06746  -5.92455   0.55134   97.47  495.57    6.88  0.4459    44    -40.64    
 -23.86984  -5.97455   0.65467   95.38  490.93    1.61  0.4397    44    -72.28    
 -23.90080  -5.92455   0.50134   96.72  491.25    1.53  0.4419    44    -21.48    
 -23.75080  -5.92455   0.60134   93.95  482.88   -4.97  0.4351    31    -46.94    
 -23.70080  -5.82455   0.43134   93.65  476.31   -9.49  0.4431    31    -62.38    
 -23.60080  -5.72455   0.35134   91.72  467.98  -14.17  0.4530    31    -7.928    
 -23.53413  -5.77455   0.60134   89.17  466.62  -15.02  0.4373    31    -19.25    
 -23.30080  -5.62455   0.64217   84.25  457.77  -19.31  0.4364    31    -24.51    
 -19.20080  -5.72455   0.34956   53.46  488.12  -44.18  0.5817    32    -12.40    
 -19.10080  -5.86288   0.42813   52.73  495.71  -43.95  0.6271    32     3.064    
 -19.20080  -5.72455   0.42956   53.33  487.02  -44.18  0.5762    32    -12.40    
 -19.10080  -5.87455   0.69634   52.30  489.31  -44.33  0.5841    32    -12.40    
 -23.32580  -5.54121   0.40134   85.64  456.15  -19.34  0.4583    31    -13.19    
 -23.10080  -5.42455   0.40134   81.89  452.95  -20.71  0.4498    31     4.261    
 -23.15080  -5.52455   0.60134   81.94  454.85  -20.46  0.4365    31     4.261    
 -22.90913  -5.37455   0.43467   79.21  453.03  -21.28  0.4329    31     4.261    
 -22.86413  -5.42455   0.60134   78.09  454.85  -21.39  0.4177    31     3.963    
 -22.71746  -5.34121   0.44634   76.92  455.07  -21.66  0.4139    31     3.963    
 -22.75913  -5.42455   0.65134   76.71  456.78  -21.61  0.4054    31     5.431    
 -22.40080  -5.32455   0.40134   73.89  463.06  -22.42  0.3875    31    -17.65    
 -22.45580  -5.37455   0.56801   73.91  463.50  -22.34  0.3865    31    -17.65    
 -22.27580  -5.34121   0.40134   72.76  468.94  -22.98  0.3823    31    -21.05    
 -22.26746  -5.42455   0.65134   71.98  474.75  -23.50  0.3815    31    -1.789    
 -22.07580  -5.37455   0.40134   70.93  482.47  -24.76  0.3910    31    -24.76    
 -22.13413  -5.42455   0.60134   70.96  482.59  -24.78  0.3889    31    -24.76    
 -21.87580  -5.42455   0.48467   68.95  499.47  -29.48  0.4322    31    -48.96    
 -21.92580  -5.42455   0.51801   69.31  496.50  -28.39  0.4203    31    -49.43    
 -21.78413  -5.42455   0.48979   68.12  503.19  -32.57  0.4539    31    -17.22    
 -21.75080  -5.42455   0.60134   67.62  499.86  -35.26  0.4495    32    -13.82    
 -21.50080  -5.34121   0.40134   65.80  494.96  -40.69  0.4899    32     55.00    
 -21.50080  -5.32455   0.49301   65.73  487.73  -41.25  0.4626    32     35.91    
 -21.30080  -5.22455   0.45134   64.27  473.17  -43.55  0.4442    32     35.82    
 -19.60080  -5.32455   0.45134   55.47  465.29  -45.12  0.4401    32    -26.41    
 -19.50080  -5.42455   0.31801   55.04  475.02  -45.46  0.4914    32    -7.148    
 -19.70080  -5.22455   0.59301   55.91  454.59  -44.64  0.3967    32    -40.52    
 -19.35080  -5.52455   0.60134   54.07  469.11  -44.46  0.4679    32    -26.41    
 -21.35080  -5.22455   0.54301   64.54  470.18  -43.22  0.4249    32    -1.181    
 -21.10080  -5.14121   0.40872   62.94  464.12  -44.45  0.4286    32    -1.452    
 -21.20080  -5.12455   0.65134   63.45  454.21  -43.81  0.3888    32    -39.63    
 -20.93080  -5.12455   0.30134   61.99  465.01  -45.17  0.4446    32    -25.40    
 -20.88413  -5.02455   0.57634   61.59  448.17  -44.28  0.3824    32    -12.77    
 -20.70080  -5.02455   0.45134   60.66  451.78  -44.72  0.3926    32    -39.63    
 -20.70080  -4.97455   0.63467   60.55  443.52  -44.23  0.3754    32    -12.77    
 -20.50080  -5.02455   0.40134   59.64  453.50  -45.01  0.3963    32    -39.63    
 -20.44246  -4.97455   0.60134   59.30  444.17  -44.38  0.3752    32    -13.66    
 -20.33413  -5.02455   0.45134   58.86  451.40  -44.88  0.3885    32    -40.64    
 -20.30080  -4.97455   0.65967   58.58  442.45  -44.29  0.3735    32    -12.88    
 -20.00080  -5.12455   0.38967   57.35  458.55  -45.33  0.4086    32    -38.03    
 -20.10080  -5.02455   0.65134   57.71  444.42  -44.36  0.3744    32    -12.88    
 -19.86746  -5.17455   0.40134   56.73  460.51  -45.34  0.4155    32    -38.03    
 -19.90080  -5.12455   0.52634   56.83  453.15  -44.81  0.3904    32    -39.73    
 -25.10080 -13.57633   1.00134   60.13  422.95  -50.98  0.4052    54    -23.12    
 -24.94341 -13.72455   1.00134   59.19  421.48  -51.04  0.4116    54    -23.12    
 -24.94341 -13.52455   0.90134   60.60  425.73  -51.06  0.3905    54     1.185    
 -25.10080 -13.31621   0.90134   61.81  430.19  -50.81  0.3813    54     21.07    
 -24.90080 -13.31955   0.81801   61.97  432.58  -51.00  0.3762    54     21.07    
 -24.74246 -13.82455   1.00134   58.40  421.81  -51.10  0.4071    54    -23.12    
 -24.72580 -13.55788   0.85134   60.30  427.78  -51.22  0.3821    54     1.185    
 -24.72580 -13.42455   0.80134   61.21  431.79  -51.25  0.3756    54     21.07    
 -24.45080 -13.71943   0.90134   58.68  428.28  -51.34  0.3792    54    -23.06    
 -24.44984 -13.54955   0.81801   59.87  433.13  -51.50  0.3737    54     21.07    
 -24.47580 -13.50788   0.80134   60.22  433.95  -51.51  0.3736    54     21.07    
 -24.36568 -13.70455   0.90134   58.57  430.25  -51.42  0.3759    54    -20.61    
 -24.27580 -13.52455   0.81801   59.51  438.18  -51.76  0.3766    54     24.36    
 -24.24246 -13.47455   0.80134   59.73  441.04  -51.90  0.3810    54     28.05    
 -24.18413 -13.82455   1.00134   57.08  431.34  -51.45  0.3752    54     3.629    
 -24.06746 -13.52455   0.85134   58.65  444.56  -52.11  0.3910    54     27.91    
 -24.10080 -13.42455   0.80134   59.48  447.68  -52.28  0.3986    54     21.93    
 -23.90080 -13.52455   0.90134   57.76  450.78  -52.46  0.4144    54     1.010    
 -23.90080 -13.34955   0.81801   58.98  458.52  -53.01  0.4442    54     5.316    
 -23.67341 -13.52455   1.00134   56.28  461.69  -53.13  0.4685    54     5.614    
 -23.70080 -13.37455   0.90134   57.55  466.03  -53.53  0.4896    54     12.71    
 -23.43508 -13.32455   1.00134   56.00  480.84  -54.60  0.5825    54     56.75    
 -25.30080 -13.22455   1.00134   61.87  432.30  -50.52  0.3818    54     21.07    
 -25.15080 -13.18288   0.90134   62.49  434.91  -50.48  0.3774    54     23.36    
 -25.35080 -13.00288   1.00134   62.74  444.31  -49.53  0.3811    54     25.03    
 -25.13413 -12.89955   0.85134   64.05  452.05  -48.13  0.3901    54    -1.060    
 -24.90080 -13.24955   0.80134   62.41  435.30  -50.89  0.3750    54     23.36    
 -25.00080 -13.00788   0.80134   63.77  445.92  -49.56  0.3833    54     25.03    
 -24.60580 -13.09121   0.70134   63.30  449.14  -51.05  0.3937    54     17.96    
 -24.70080 -12.97455   0.70134   64.17  453.62  -49.93  0.4031    54     18.11    
 -24.55080 -13.12455   0.70134   62.98  448.72  -51.33  0.3936    54     19.29    
 -24.47580 -12.89121   0.65134   64.55  464.02  -50.04  0.4403    54     32.03    
 -24.30080 -13.17455   0.70134   62.01  453.25  -52.19  0.4105    54    -1.654    
 -24.32580 -12.95788   0.65134   63.71  463.97  -51.53  0.4460    54     32.33    
 -24.05080 -13.12455   0.70134   61.44  463.55  -53.05  0.4557    54     2.808    
 -24.12080 -12.98288   0.65134   62.91  467.66  -52.53  0.4670    54     32.33    
 -23.93413 -13.07455   0.70134   61.33  468.53  -53.34  0.4827    54     12.71    
 -23.82246 -12.92455   0.65134   62.36  471.89  -52.39  0.4952    53     11.04    
 -23.60080 -13.12455   0.80134   59.07  475.03  -53.73  0.5360    54     48.14    
 -23.64246 -12.97455   0.70134   61.00  472.63  -52.49  0.5093    53     37.77    
 -23.51841 -13.15788   0.85134   58.20  477.23  -53.91  0.5545    54     48.62    
 -23.50080 -12.92455   0.70134   60.95  470.32  -51.35  0.4988    53     12.71    
 -23.30080 -13.22455   1.00134   55.94  486.38  -54.70  0.6155    17     52.78    
 -23.20818 -12.92455   0.80134   59.22  469.53  -50.68  0.5041    53     12.71    
 -23.10080 -12.97455   0.90134   57.66  475.24  -51.58  0.5394    53     47.68    
 -25.45913 -12.52455   0.90134   65.19  494.95  -36.11  0.4379    47     42.03    
 -25.40080 -12.75788   1.00134   63.48  467.49  -46.19  0.4094    54     21.44    
 -25.34246 -12.52455   0.80134   66.36  487.70  -33.37  0.4166    47     16.38    
 -25.10080 -12.74955   0.81801   65.00  464.52  -44.53  0.4110    54     21.44    
 -25.15080 -12.52455   0.70134   67.57  480.61  -31.88  0.4104    47    -1.032    
 -24.81746 -12.72455   0.70134   65.92  468.22  -43.98  0.4338    54     33.33    
 -24.95913 -12.52455   0.65134   68.10  478.60  -32.60  0.4236    47     3.630    
 -24.64246 -12.72455   0.65134   66.08  470.69  -45.01  0.4500    54     29.94    
 -24.47580 -12.72455   0.61801   66.03  472.85  -46.47  0.4650    54     49.20    
 -23.30080 -12.72455   0.61801   62.92  455.89  -48.38  0.4266    53     1.920    
 -23.09008 -12.72455   0.70134   61.54  454.18  -48.26  0.4258    53     1.920    
 -22.89568 -12.92455   1.00134   56.57  476.57  -51.76  0.5402    53     48.14    
 -22.89341 -12.72455   0.81801   59.88  455.83  -48.57  0.4348    53     13.24    
 -22.90591 -12.52455   0.65134   63.42  442.18  -46.99  0.3888    53     28.64    
 -22.70080 -12.74633   1.00134   57.39  465.27  -50.13  0.4717    53     11.38    
 -22.51746 -12.52455   1.00134   58.67  454.06  -48.79  0.4183    53     1.920    
 -27.30080 -12.25883   1.00134   64.86  452.48  -44.65  0.3870    49    -39.63    
 -27.14401 -12.42455   1.00134   64.60  447.32  -44.49  0.3816    49    -12.77    
 -27.10080 -12.12455   0.85134   66.22  480.06  -45.35  0.4468    49     50.72    
 -26.98746 -12.52455   1.00134   64.49  446.48  -44.43  0.3792    49    -12.77    
 -26.90913 -12.37455   0.90134   65.50  462.74  -45.07  0.4012    49    -12.78    
 -26.97913 -12.12455   0.80134   66.60  491.04  -45.28  0.4806    49     49.40    
 -26.60080 -12.61776   1.00134   64.42  454.50  -44.55  0.3803    49     7.971    
 -26.72580 -12.35788   0.85134   65.90  476.63  -45.12  0.4318    49     35.55    
 -26.72818 -12.12455   0.70134   67.37  515.24  -43.18  0.5653    49     8.727    
 -26.60080 -12.60633   1.00134   64.50  454.96  -44.59  0.3815    49     7.971    
 -26.55080 -12.32455   0.80134   66.33  494.55  -44.19  0.4812    49     56.78    
 -26.24246 -12.57455   1.00134   64.41  475.97  -44.28  0.4209    49     35.25    
 -26.37484 -12.35788   0.80134   66.28  501.21  -42.51  0.4945    49     51.27    
 -25.95080 -12.52455   1.00134   64.25  497.89  -41.98  0.4717    49     44.76    
 -26.10080 -12.32455   0.64634   67.93  508.84  -32.07  0.4926    47     14.77    
 -25.85080 -12.42455   0.80134   66.36  506.24  -33.26  0.4678    47    -3.239    
 -25.82484 -12.50788   0.98884   64.30  504.27  -40.05  0.4801    49     6.439    
 -25.79580 -12.42455   0.76801   66.77  503.17  -31.50  0.4526    47    -17.22    
 -25.68080 -12.50788   0.97634   64.38  504.93  -38.41  0.4717    47     9.281    
 -25.53413 -12.47455   0.80134   66.49  495.64  -31.48  0.4251    47    -41.46    
 -22.70080 -12.35693   0.70134   63.95  436.59  -46.59  0.3841    53     25.22    
 -22.40080 -12.30466   1.00134   60.21  445.59  -47.87  0.3938    53     22.72    
 -22.50080 -12.17455   0.80134   64.02  434.19  -46.49  0.3865    53     22.93    
 -22.35080 -12.12455   0.96801   62.08  438.94  -47.15  0.3864    53     28.64    
 -27.50080 -11.82455   1.00134   65.60  481.98  -44.45  0.4526    49     35.17    
 -27.30080 -11.97455   0.90134   66.09  482.17  -45.01  0.4531    49     35.63    
 -27.30080 -11.77455   0.80134   67.13  511.32  -42.18  0.5471    49    -9.632    
 -27.10080 -12.00966   0.80134   66.77  497.33  -44.94  0.5025    49     51.45    
 -26.90080 -11.95788   0.65134   67.99  527.46  -41.43  0.6243    49    0.5864    
 -22.50080 -11.81621   0.70134   69.12  427.03  -45.19  0.4143    53     13.69    
 -22.50080 -11.72455   0.70134   70.24  426.38  -44.84  0.4222    53     13.69    
 -22.30080 -12.00788   1.00134   62.65  437.64  -47.05  0.3869    53     25.22    
 -22.30080 -11.73383   0.96384   65.93  431.24  -46.16  0.3979    53     22.87    
 -27.60080 -11.52455   1.00134   66.18  506.58  -40.23  0.5244    49     9.842    
 -27.68413 -11.34955   1.00134   66.61  510.60  -35.27  0.5230    48    -23.52    
 -27.65080 -11.32455   0.69206   69.17  495.13  -27.68  0.4516    48    -49.43    
 -27.48413 -11.52455   0.77634   67.90  513.32  -34.58  0.5361    48    -23.52    
 -22.50080 -11.63288   0.70134   71.37  426.12  -44.39  0.4297    53     9.512    
 -22.50080 -11.27455   0.80134   74.70  427.86  -42.35  0.4438    53     11.67    
 -22.30080 -11.47455   1.00134   68.31  429.53  -45.55  0.4078    53     13.69    
 -22.35080 -11.29121   1.00134   70.71  428.73  -44.60  0.4175    53     10.84    
 -27.80080 -11.16109   0.80134   68.75  489.08  -26.86  0.4266    48    -22.62    
 -27.90080 -11.02455   0.65634   70.31  472.15  -24.59  0.3884    48    -23.31    
 -27.80080 -11.15788   1.11301   66.28  510.82  -33.13  0.5181    48    -26.91    
 -27.90080 -10.92455   1.11801   67.12  499.96  -28.81  0.4647    48    -52.77    
 -22.60080 -11.05966   0.80134   78.40  433.17  -38.36  0.4506    53     30.33    
 -22.70080 -10.91109   0.80134   81.44  441.03  -33.30  0.4494    53     23.50    
 -22.50080 -11.11383   0.90134   75.37  429.65  -41.65  0.4390    53     14.11    
 -22.55080 -10.92455   1.00134   76.69  433.27  -40.08  0.4308    53     31.31    
 -19.51841 -10.92455   0.90134   54.93  417.56  -58.73  0.4019    38     22.14    
 -19.27580 -11.22455   1.00134   53.14  408.17  -59.40  0.4454    38     41.34    
 -19.30080 -10.95788   0.85134   54.01  413.87  -58.91  0.4145    38     25.84    
 -18.99246 -11.12455   0.90134   52.08  408.04  -59.39  0.4420    38     41.34    
 -19.10080 -10.94955   0.81801   53.04  412.25  -59.04  0.4188    38     25.84    
 -18.99996 -11.12455   0.90134   52.12  408.08  -59.38  0.4420    38     41.34    
 -18.90080 -10.94955   0.81801   51.89  410.81  -59.25  0.4205    38     25.84    
 -18.70080 -11.22455   1.00134   50.14  406.33  -59.56  0.4488    38     41.34    
 -18.66746 -10.92455   0.85134   50.44  410.27  -59.49  0.4143    38     25.84    
 -18.50080 -10.92455   0.90134   49.28  410.29  -59.67  0.4083    38     25.84    
 -28.05080 -10.72455   0.80134   70.27  466.16  -24.28  0.3865    48    -19.12    
 -28.00080 -10.72455   1.05134   68.43  482.09  -25.97  0.4086    48    -29.24    
 -28.10080 -10.52455   0.90134   70.33  464.58  -24.26  0.3868    48    -19.12    
 -28.08413 -10.49955   1.00134   69.72  469.15  -24.69  0.3881    48    -42.57    
 -22.80080 -10.72455   0.81801   84.84  456.90  -24.06  0.4371    53     35.79    
 -22.71746 -10.72455   0.98206   81.12  445.07  -32.98  0.4287    53     15.77    
 -22.90080 -10.44955   0.93467   87.62  479.78  -13.92  0.4079    53    -50.99    
 -22.90080 -10.42455   1.00134   86.69  477.65  -16.29  0.4036    53     31.94    
 -20.00080 -10.52455   0.85134   57.47  447.31  -53.22  0.3816    35     25.07    
 -19.74746 -10.62455   0.80134   56.54  437.24  -54.77  0.3774    38     20.55    
 -19.73258 -10.72455   0.90134   55.94  430.98  -57.31  0.3806    38     37.88    
 -19.95080 -10.62455   1.00134   56.23  443.33  -57.14  0.3835    38     41.00    
 -19.55080 -10.72455   0.80134   55.55  427.82  -56.86  0.3831    38     15.81    
 -19.70080 -10.92455   1.00134   55.36  420.08  -58.94  0.3938    38     23.53    
 -19.37580 -10.82455   0.80134   54.63  419.88  -58.12  0.3963    38     22.20    
 -19.10080 -10.67455   0.70134   53.42  423.18  -57.48  0.3861    38     18.66    
 -19.07580 -10.52455   0.61801   53.49  431.76  -55.25  0.3760    38     16.93    
 -18.92580 -10.64121   0.70134   52.31  422.10  -58.01  0.3844    38     26.37    
 -18.93413 -10.52455   0.65134   52.42  429.14  -56.72  0.3764    38     18.66    
 -18.60080 -10.72455   0.80134   50.04  415.05  -59.42  0.3900    38     25.89    
 -18.77080 -10.52455   0.70134   51.18  425.72  -58.10  0.3764    38     18.66    
 -18.46746 -10.74121   0.85134   49.07  414.35  -59.70  0.3879    38     25.89    
 -18.50080 -10.57455   0.80134   49.19  420.00  -59.52  0.3757    38     26.37    
 -18.20080 -10.76288   1.00134   46.98  415.96  -60.22  0.3795    38     25.89    
 -18.30080 -10.60788   0.90134   47.65  419.10  -60.11  0.3732    38     26.37    
 -28.15080 -10.32455   0.84301   71.61  457.83  -23.80  0.3919    48    -3.570    
 -28.10080 -10.42455   1.00134   70.04  466.88  -24.52  0.3865    48    -40.64    
 -28.15080 -10.12455   0.87967   72.38  456.13  -23.74  0.3923    48    -3.570    
 -28.10080 -10.16383   1.08134   70.72  464.95  -24.47  0.3826    48    -40.64    
 -22.89246 -10.30788   0.98134   88.52  489.75   -9.49  0.3953    27    -33.27    
 -22.80080 -10.32455   0.80134   90.50  497.42   -1.33  0.3970    27    -12.55    
 -22.80080 -10.07455   1.00134   89.64  498.83   -5.44  0.3870    46    -2.281    
 -22.71746 -10.14955   0.80134   91.05  505.16    1.20  0.3815    27    -41.39    
 -22.66746 -10.14955   0.75134   91.07  506.38    2.56  0.3792    27    -41.39    
 -20.50080 -10.27455   0.85967   60.33  458.38  -51.23  0.3977    35    -8.850    
 -20.70080 -10.12455   0.89634   61.24  467.59  -51.96  0.4210    35     32.03    
 -20.50080 -10.22455   1.05134   58.03  480.98  -54.65  0.4571    35     78.59    
 -20.45080 -10.32455   0.76801   61.02  449.44  -50.14  0.3835    35     25.21    
 -20.35080 -10.32455   1.02301   57.55  472.56  -54.28  0.4299    35     51.30    
 -20.10080 -10.47455   0.85967   57.92  450.75  -52.53  0.3852    35     25.26    
 -20.13413 -10.47455   1.02634   56.61  460.48  -55.75  0.4044    35     10.77    
 -18.70080 -10.31121   0.65134   50.47  439.51  -56.54  0.3787    38     23.39    
 -18.40080 -10.17955   0.80134   47.47  444.54  -59.43  0.3934    38     38.24    
 -18.40080 -10.12455   0.80134   47.28  449.59  -59.30  0.4055    38     37.70    
 -18.25080 -10.32455   0.90134   46.61  433.06  -60.64  0.3757    38     43.14    
 -18.25080 -10.05133   0.90134   45.63  455.91  -61.08  0.4276    38     4.402    
 -18.10080 -10.32455   1.00134   45.28  436.43  -61.59  0.3830    38     43.14    
 -18.10080 -10.12455   1.00134   44.57  451.84  -62.56  0.4200    38    -14.45    
 -28.10080  -9.74121   0.82634   75.10  452.47  -23.53  0.3954    48    -3.570    
 -28.10080  -9.92455   1.00134   72.65  458.11  -23.96  0.3826    48    -3.570    
 -28.08413  -9.67955   0.80134   75.76  451.99  -23.49  0.3963    48    -3.570    
 -28.05080  -9.72455   1.00134   73.93  457.03  -23.91  0.3791    48     2.347    
 -22.60080  -9.89955   0.80134   90.77  511.98   -0.55  0.3715    27    -44.55    
 -22.71746  -9.92455   0.97634   90.11  502.69   -4.81  0.3833    46    -5.391    
 -22.60080  -9.72455   1.10967   87.78  494.26  -10.61  0.3928    46    -19.43    
 -22.50080  -9.72455   0.85967   88.84  508.08   -7.53  0.3753    30    -9.606    
 -20.90080  -9.92455   1.00967   61.28  488.17  -54.52  0.4918    35     85.90    
 -21.10080  -9.73705   0.91539   63.95  493.01  -52.06  0.4942    35     64.20    
 -20.90080  -9.92455   1.00134   61.37  487.41  -54.37  0.4890    35     85.90    
 -21.10080  -9.73705   0.91539   63.95  493.01  -52.06  0.4942    35     64.20    
 -20.73413 -10.07455   0.97634   60.46  478.10  -53.48  0.4541    35     55.10    
 -18.35080  -9.92455   0.80134   46.31  471.01  -58.80  0.4717    38     15.10    
 -18.30080  -9.92455   0.85134   45.73  470.49  -59.96  0.4714    38     24.82    
 -18.30080  -9.72455   0.73801   46.11  488.49  -56.68  0.5488    35     54.88    
 -18.10080  -9.82455   1.00134   43.59  482.96  -63.84  0.5166    38     53.38    
 -28.00080  -9.47455   0.76801   77.69  452.37  -23.45  0.3910    48    -3.570    
 -27.90080  -9.42455   1.04396   75.87  459.81  -24.14  0.3692    48     7.062    
 -27.88413  -9.29955   0.80134   79.13  455.45  -23.49  0.3780    48     7.062    
 -27.85080  -9.32455   0.98206   77.34  459.44  -23.98  0.3689    48    0.6968    
 -22.50080  -9.67455   1.00134   87.50  497.34  -11.63  0.3800    30    -31.43    
 -22.21746  -9.62455   0.80134   84.01  503.29  -16.70  0.3885    30    -7.639    
 -22.35080  -9.62455   1.00134   84.89  491.47  -16.12  0.3754    30    -32.21    
 -22.22913  -9.62455   0.80134   84.25  503.45  -16.41  0.3880    30     15.70    
 -22.09580  -9.57455   1.00134   80.23  485.15  -22.41  0.3731    30    -47.44    
 -21.80080  -9.52455   0.80134   75.83  501.29  -27.68  0.4262    30    -24.72    
 -21.81746  -9.52455   1.00134   74.98  487.42  -28.39  0.3862    30    -8.802    
 -21.72580  -9.50788   0.80134   74.35  503.51  -29.53  0.4379    30    -7.283    
 -21.72580  -9.50788   1.00134   73.21  490.37  -30.70  0.3970    30     20.19    
 -21.50080  -9.47455   0.80134   70.01  512.39  -36.68  0.4841    30     31.26    
 -21.50080  -9.47455   0.89206   69.44  507.42  -37.11  0.4655    30     20.26    
 -21.32163  -9.52455   0.80706   67.11  510.42  -44.53  0.5088    35     12.07    
 -21.40080  -9.52455   1.03467   66.88  501.62  -43.26  0.4678    36     55.38    
 -18.11746  -9.52455   0.77634   45.39  493.14  -57.28  0.5574    34     45.84    
 -18.05080  -9.52455   0.90134   44.25  496.49  -60.35  0.5497    34     65.55    
 -18.10080  -9.50788   0.77634   45.40  492.37  -57.28  0.5525    34     52.07    
 -17.90080  -9.32455   0.72634   46.28  473.92  -56.58  0.4608    34     63.92    
 -17.90080  -9.45788   0.95134   44.02  486.78  -62.56  0.4958    41     42.98    
 -17.70080  -9.32455   0.90134   45.08  462.38  -62.30  0.4114    41    -14.01    
 -27.70080  -9.12455   0.92967   79.96  464.73  -23.80  0.3687    48    -15.76    
 -27.50080  -8.97455   1.00134   81.26  480.52  -23.86  0.3930    48    -16.67    
 -27.50080  -8.92455   0.83467   83.78  478.95  -22.09  0.3816    48    -4.347    
 -27.30080  -8.82455   1.00134   83.46  506.63  -21.90  0.4535    48     8.822    
 -17.70080  -9.22455   0.80134   46.23  458.69  -59.02  0.3993    34     13.74    
 -17.41568  -9.27788   0.90134   45.23  437.25  -64.85  0.3707    41     13.80    
 -17.45580  -9.12455   0.81801   46.45  439.29  -61.68  0.3704    41     35.79    
 -17.45080  -8.94443   0.70134   47.87  438.21  -57.63  0.3722    34     23.39    
 -17.30080  -9.27455   0.90134   45.11  430.14  -65.60  0.3674    41     17.86    
 -17.24246  -9.12455   0.85134   45.92  426.37  -64.52  0.3719    41     31.05    
 -17.20080  -8.92455   0.80134   46.90  424.82  -62.81  0.3837    41     38.77    
 -17.10080  -9.47455   1.00134   43.54  424.33  -67.66  0.3656    41     21.24    
 -17.10080  -9.06621   0.85134   45.81  420.22  -65.17  0.3817    41     38.29    
 -17.12580  -8.92455   0.81801   46.61  421.42  -63.82  0.3890    41     38.29    
 -16.79341  -9.32455   1.00134   43.54  414.27  -67.39  0.3758    41     38.79    
 -16.92580  -9.12455   0.90134   44.94  414.99  -66.42  0.3872    41     38.29    
 -16.95913  -8.92455   0.85134   45.92  415.57  -65.32  0.4015    41     38.23    
 -16.60080  -9.10788   1.00134   43.70  409.88  -67.13  0.4019    41     40.42    
 -16.78413  -8.92455   0.90134   45.16  411.42  -66.25  0.4131    41     38.23    
 -27.33413  -8.77455   0.77634   86.95  501.80  -16.93  0.4105    48    -8.605    
 -27.25080  -8.69121   0.80134   87.89  518.03  -12.67  0.4376    48    -1.053    
 -27.20080  -8.72455   0.98801   85.02  526.78  -18.08  0.4961    48     4.724    
 -27.20080  -8.59955   0.80134   89.10  528.85   -6.88  0.4475    43    -31.41    
 -27.08413  -8.54955   1.00134   87.17  551.31   -8.95  0.5380    43    -32.64    
 -17.30080  -8.74455   0.70134   48.37  430.56  -57.84  0.3861    34    -20.69    
 -17.10080  -8.77455   0.80134   47.18  421.09  -62.78  0.4001    41     38.23    
 -17.10080  -8.37455   0.80134   48.52  422.96  -59.07  0.4216    41    -3.846    
 -16.92580  -8.72455   0.85134   46.51  414.88  -64.63  0.4190    41     38.23    
 -16.81746  -8.52455   0.90134   46.44  412.44  -64.83  0.4401    41     32.31    
 -16.76330  -8.77550   0.90134   45.54  410.88  -65.93  0.4274    41     8.072    
 -16.60080  -8.47455   1.00134   45.27  408.31  -66.10  0.4557    41     18.44    
 -27.20080  -8.37455   0.80134   91.03  527.18    3.63  0.4130    43    -26.74    
 -27.25080  -8.12455   0.80134   92.00  513.64    8.33  0.3811    43    -49.07    
 -27.05080  -8.29955   1.03467   89.27  547.64    1.15  0.4869    43    -9.177    
 -27.08413  -8.18621   1.00134   90.38  536.35    5.04  0.4382    43    -15.77    
 -17.11746  -8.29955   0.80134   48.81  423.68  -58.02  0.4244    41    -29.00    
 -17.10080  -8.27955   0.81801   48.71  423.12  -58.40  0.4261    41    -29.00    
 -17.15080  -8.09121   0.80134   49.35  424.43  -55.55  0.4350    34    -29.00    
 -17.05080  -8.13788   0.90134   48.43  421.36  -59.29  0.4329    41    -21.28    
 -16.90080  -8.37455   0.90134   47.19  415.30  -63.37  0.4389    41     8.072    
 -16.90080  -8.12455   1.00134   47.31  415.64  -62.88  0.4424    41     8.072    
 -16.70080  -8.32455   1.00134   46.00  410.12  -65.37  0.4556    41     8.072    
 -27.25080  -7.92455   0.83467   92.15  507.84    9.62  0.3757    43    -49.27    
 -27.10080  -8.02455   1.00134   91.13  526.13    7.64  0.4051    43    -61.31    
 -27.25080  -7.72455   0.83467   92.27  502.73   10.31  0.3752    43    -51.90    
 -26.90080  -7.72455   1.18467   91.43  532.24    7.36  0.4224    43    -49.98    
 -17.20080  -7.89121   0.75134   49.85  423.50  -53.30  0.4499    34    -30.05    
 -17.10080  -7.89859   1.00134   48.58  422.76  -57.82  0.4318    41    -29.00    
 -17.20080  -7.85288   0.80134   49.76  423.65  -53.51  0.4486    34    -33.85    
 -17.20080  -7.72455   1.00967   49.06  424.51  -54.95  0.4347    34    -29.00    
 -27.20080  -7.54455   0.85134   92.48  501.24   10.69  0.3746    43    -51.90    
 -27.10080  -7.21443   0.80134   93.04  499.09   11.18  0.3734    43    -57.40    
 -26.95080  -7.55788   1.10134   92.06  520.25    9.96  0.3876    43    -49.79    
 -26.90080  -7.23943   1.00134   92.96  511.95   11.56  0.3730    43    -49.27    
 -17.31746  -7.47955   0.80134   49.98  420.97  -52.23  0.4558    34    -33.85    
 -17.31746  -7.49955   1.02134   49.36  423.88  -53.01  0.4370    34    -34.64    
 -17.40080  -7.32455   0.88467   49.86  420.95  -52.20  0.4435    34    -33.85    
 -17.40080  -7.32455   0.91801   49.74  421.36  -52.25  0.4410    34    -33.85    
 -26.90080  -7.08943   0.90134   93.35  507.23   11.81  0.3681    43    -47.50    
 -26.70080  -7.02455   1.00134   93.69  519.53   12.78  0.3886    43    -49.79    
 -26.70996  -6.82455   0.80134   94.41  511.70   12.64  0.3731    43    -49.33    
 -26.55591  -6.92455   1.00134   94.31  527.41   14.03  0.4147    43    -61.31    
 -17.90080  -6.77455   0.80134   50.25  426.03  -53.01  0.3780    34    -23.95    
 -17.55080  -7.09121   0.80134   50.10  420.03  -52.25  0.4261    34    -33.85    
 -17.90080  -6.82455   1.08467   49.37  427.00  -53.04  0.3713    34    -23.95    
 -17.55080  -7.12455   1.00134   49.56  421.80  -52.31  0.4167    34    -33.85    
 -26.54568  -6.72455   0.80134   94.93  520.46   13.74  0.3946    43    -49.79    
 -26.27484  -6.87455   1.10134   95.01  551.37   17.30  0.5191    43    -47.80    
 -26.32068  -6.62455   0.80134   95.78  534.41   16.15  0.4501    43    -46.94    
 -26.17318  -6.72455   1.00134   95.65  551.43   19.46  0.5285    43    -47.80    
 -26.12008  -6.54121   0.80134   96.39  545.12   18.68  0.5046    43    -48.01    
 -25.88175  -6.42455   0.80134   96.79  546.41   18.50  0.5115    44    -47.54    
 -25.90080  -6.57455   1.00134   96.06  555.03   20.63  0.5486    44    -47.65    
 -25.68258  -6.52455   1.10134   95.88  547.27   17.48  0.5019    44    -47.80    
 -18.75080  -6.42455   1.00134   49.54  502.40  -55.73  0.6056    34     30.99    
 -18.47580  -6.54121   1.02134   49.46  463.85  -56.16  0.4459    34     25.06    
 -18.50080  -6.52455   0.98467   49.57  467.57  -56.27  0.4583    34     35.30    
 -18.30080  -6.57455   0.76801   50.38  448.83  -54.83  0.3937    34    -19.49    
 -18.25080  -6.62455   1.03467   49.50  442.76  -54.64  0.3806    34    -13.77    
 -18.00080  -6.72455   0.90967   49.95  429.49  -53.37  0.3692    34    -24.04    
 -18.00080  -6.72455   0.91801   49.91  429.52  -53.37  0.3690    34    -24.04    
 -25.70080  -6.32455   0.80134   96.93  537.04   15.59  0.4622    44    -47.98    
 -25.50591  -6.32455   1.00134   95.96  527.51   13.74  0.4131    44    -61.31    
 -25.50080  -6.22455   0.85134   96.45  523.43   12.93  0.3996    44    -49.91    
 -25.27008  -6.12455   0.90134   95.86  510.23   11.39  0.3641    44    -54.83    
 -25.34901  -6.22455   1.00134   95.57  516.28   12.10  0.3754    44    -55.35    
 -25.11984  -6.12455   1.00134   95.38  505.12   11.02  0.3615    44    -71.19    
 -24.35080  -6.12455   1.10134   94.55  495.38   10.06  0.4206    44    -45.01    
 -24.10080  -6.14121   1.02634   94.73  496.37    8.95  0.4360    44    -45.01    
 -24.05080  -6.02455   0.80134   95.88  495.39    7.66  0.4460    44    -71.25    
 -23.93413  -6.22455   1.05134   94.22  497.75    7.12  0.4292    44    -51.96    
 -23.85080  -6.12455   0.90134   94.23  494.24    3.74  0.4315    44    -51.55    
 -23.70080  -6.32455   1.10134   92.04  496.95    1.11  0.4064    44    -16.62    
 -23.70080  -6.02455   0.80134   92.40  484.17   -4.75  0.4222    31    -46.77    
 -23.53591  -6.12455   1.00134   89.00  480.97   -9.82  0.3979    31    -68.66    
 -19.00080  -6.07455   0.83467   51.25  502.08  -46.13  0.6344    32     39.42    
 -18.90080  -6.22455   0.75134   50.72  516.91  -49.05  0.6953     7    -20.63    
 -19.00080  -6.12455   1.00134   50.88  499.37  -47.08  0.6054    32     39.31    
 -18.90080  -6.32455   1.10134   49.73  510.85  -52.07  0.6425    32     22.61    
 -18.70080  -6.42455   0.85134   49.97  500.02  -55.76  0.5902    34     32.88    
 -25.14341  -6.02455   0.80134   96.21  504.19   10.81  0.3615    44    -57.40    
 -24.90080  -5.97455   0.83467   95.98  497.93   10.47  0.3769    44    -44.95    
 -24.90080  -6.12455   1.10134   94.73  500.07   10.65  0.3707    44    -44.95    
 -24.68080  -5.94121   0.82634   95.89  495.10   10.30  0.4009    44    -45.01    
 -24.63175  -6.02455   0.98551   95.21  495.13   10.33  0.4017    44    -45.01    
 -24.45580  -5.94121   0.80134   96.17  494.30   10.09  0.4258    44    -45.01    
 -24.62341  -6.02455   0.98551   95.21  495.07   10.32  0.4026    44    -45.01    
 -24.32580  -5.97455   0.83467   95.98  494.52    9.82  0.4363    44    -45.01    
 -23.55080  -5.92455   0.80134   89.18  472.80  -12.51  0.4166    31    0.1091E-01
 -23.31508  -5.92455   1.00134   84.09  467.45  -17.69  0.3938    31    -19.49    
 -23.32068  -5.74121   0.80134   84.29  461.19  -18.64  0.4179    31    -24.51    
 -23.11425  -5.62455   0.80134   80.91  457.44  -20.49  0.4138    31    -10.12    
 -23.15080  -5.92455   1.10134   81.16  467.25  -19.58  0.3835    31    -4.797    
 -22.98913  -5.72455   1.00134   78.73  461.88  -20.88  0.3889    31    -10.06    
 -19.20080  -5.72455   0.92967   52.91  466.43  -44.19  0.4567    32    -26.14    
 -19.10080  -5.92455   1.00967   51.92  478.74  -44.92  0.5113    32     13.82    
 -19.20080  -5.72455   0.95134   52.89  465.52  -44.20  0.4518    32    -26.02    
 -19.10080  -5.92455   1.03467   51.89  477.74  -44.97  0.5040    32     3.911    
 -22.90080  -5.54121   0.80134   78.00  457.48  -21.28  0.4033    31     5.431    
 -22.85080  -5.52455   0.80134   77.35  457.97  -21.41  0.4003    31     5.431    
 -22.61746  -5.72455   1.10134   74.19  472.16  -22.24  0.3805    31   -0.3205    
 -22.50080  -5.62455   1.00134   73.24  472.88  -22.67  0.3802    31   -0.3205    
 -22.57758  -5.52455   0.85634   74.35  465.20  -22.14  0.3822    31    -17.65    
 -22.38413  -5.62455   1.00134   72.15  478.99  -23.53  0.3852    31    -3.244    
 -22.27913  -5.52455   0.85134   71.58  479.87  -24.05  0.3847    31    -15.76    
 -22.05080  -5.62455   1.00134   69.29  498.34  -30.29  0.4236    31    -48.96    
 -22.03080  -5.52455   0.82456   69.53  495.17  -28.66  0.4123    31    -60.75    
 -21.92246  -5.57455   0.96801   68.34  497.81  -34.43  0.4287    31    -41.46    
 -22.03080  -5.52455   0.82456   69.53  495.17  -28.66  0.4123    31    -60.75    
 -21.80080  -5.52455   1.00134   67.34  487.95  -38.96  0.4181    32     16.99    
 -21.70080  -5.42455   0.85134   66.83  484.10  -39.86  0.4174    32     34.43    
 -21.55080  -5.32455   0.72301   65.87  476.00  -41.69  0.4160    32     24.20    
 -21.55080  -5.32455   1.00634   65.45  459.96  -42.76  0.3826    32    -36.69    
 -19.65080  -5.22455   0.80134   55.59  446.61  -44.17  0.3788    32    -12.88    
 -19.35080  -5.51621   0.73789   54.04  462.26  -44.23  0.4359    32    -26.32    
 -19.65080  -5.22455   1.03467   55.53  439.13  -43.86  0.3761    32    -17.59    
 -19.35080  -5.52455   1.07967   53.89  448.83  -43.95  0.3884    32    -18.79    
 -21.33413  -5.17455   0.80134   64.19  453.72  -43.43  0.3821    32    -33.71    
 -21.28591  -5.14121   0.95634   63.71  445.04  -43.55  0.3753    32    -12.77    
 -21.25080  -5.12455   0.80134   63.61  449.41  -43.62  0.3782    32    -12.77    
 -21.05080  -5.02455   1.00134   62.15  436.91  -43.70  0.3811    32    -15.06    
 -20.86746  -4.97455   0.82634   61.28  438.70  -43.89  0.3762    32    -12.65    
 -20.90080  -4.97455   1.00134   61.29  434.68  -43.73  0.3856    32    -17.84    
 -20.65580  -4.94121   0.80134   60.18  437.70  -43.97  0.3767    32    -15.17    
 -20.72580  -4.94121   1.00134   60.40  433.22  -43.76  0.3897    32    -23.58    
 -20.50080  -4.94121   0.77634   59.48  438.05  -44.03  0.3759    32    -12.88    
 -20.51508  -4.93205   1.00134   59.43  432.56  -43.78  0.3922    32    -23.58    
 -20.38925  -4.94121   0.80134   58.90  437.46  -44.02  0.3767    32    -15.17    
 -20.32580  -4.94121   1.00134   58.51  432.79  -43.80  0.3912    32    -23.58    
 -20.01746  -5.02455   0.82634   57.24  439.18  -44.05  0.3746    32    -12.88    
 -20.15913  -4.97455   1.00134   57.77  433.52  -43.82  0.3883    32    -23.58    
 -19.80080  -5.12455   0.85134   56.28  441.48  -44.06  0.3739    32    -12.88    
 -19.80080  -5.12455   1.05134   56.19  435.98  -43.82  0.3806    32    -23.58    
 -25.45080 -13.74205   1.40134   58.04  418.93  -50.86  0.4415    54    -29.03    
 -25.10258 -14.02455   1.35134   56.69  416.58  -50.95  0.4600    54    -21.32    
 -25.14068 -13.72455   1.10134   59.02  420.02  -50.96  0.4254    54    -29.03    
 -25.00080 -14.12455   1.40134   55.92  416.34  -50.96  0.4617    54    -21.32    
 -24.83413 -14.02455   1.20134   56.90  418.23  -51.01  0.4378    54    -21.32    
 -24.67580 -14.22455   1.40134   55.04  417.98  -51.02  0.4394    54    -21.32    
 -24.64246 -13.97455   1.10134   57.16  420.67  -51.08  0.4141    54    -29.03    
 -24.58925 -14.22455   1.38467   54.95  418.85  -51.04  0.4303    54    -29.03    
 -24.57913 -13.92455   1.05134   57.45  422.15  -51.13  0.4036    54    -23.12    
 -24.25080 -14.22455   1.40134   54.13  424.16  -51.18  0.3952    54    -23.06    
 -24.26746 -13.97455   1.10134   56.28  426.47  -51.26  0.3837    54    -23.06    
 -24.13413 -14.12455   1.30134   54.58  427.57  -51.28  0.3828    54    -23.06    
 -24.10080 -13.92455   1.10134   56.01  431.34  -51.43  0.3758    54    -20.61    
 -23.89568 -14.10788   1.40134   53.51  436.34  -51.62  0.3779    54    -18.32    
 -23.85818 -13.92455   1.20134   54.75  440.08  -51.77  0.3830    54    -17.32    
 -23.90080 -13.72455   1.01801   56.41  443.38  -51.98  0.3910    54     27.91    
 -23.71330 -13.92455   1.30134   53.80  448.04  -52.20  0.4019    54     21.93    
 -23.70258 -13.82455   1.20134   54.46  450.51  -52.33  0.4126    54     22.13    
 -23.45080 -13.82455   1.40134   52.51  471.45  -54.23  0.4882    54     15.55    
 -25.50080 -13.54276   1.30134   59.29  422.60  -50.76  0.4171    54    -29.03    
 -25.65080 -13.29955   1.36801   60.02  431.34  -50.32  0.3912    54     21.07    
 -25.50080 -13.32455   1.20134   60.61  428.70  -50.57  0.3934    54     18.62    
 -25.30080 -13.51205   1.10134   60.17  423.23  -50.86  0.4079    54    -23.12    
 -25.33413 -13.32455   1.05134   61.22  428.45  -50.69  0.3895    54     18.62    
 -23.50080 -13.52455   1.10134   54.97  472.79  -53.99  0.5287    54     40.61    
 -23.27758 -13.52455   1.25134   53.17  491.50  -56.18  0.6177    54     35.12    
 -23.25996 -13.32455   1.10134   54.65  491.47  -55.62  0.6396    17     35.12    
 -23.05258 -13.52455   1.40134   51.66  505.97  -59.80  0.6580    17     48.00    
 -23.10080 -13.32455   1.21801   53.30  502.49  -57.30  0.6873    17     49.93    
 -22.91508 -13.42455   1.40134   51.57  507.69  -61.02  0.6650    55     48.00    
 -25.96246 -12.92455   1.39956   61.11  456.17  -46.40  0.3807    49     7.894    
 -25.70080 -13.24455   1.40134   60.04  434.85  -50.05  0.3862    54     21.89    
 -25.70080 -12.97455   1.30134   61.19  452.25  -49.04  0.3874    54    -1.060    
 -25.55080 -13.16621   1.20134   61.17  436.11  -50.20  0.3833    54     24.18    
 -25.60080 -12.95788   1.20134   61.72  451.42  -49.23  0.3879    54    -1.826    
 -23.07758 -13.12455   1.05134   55.37  490.14  -54.47  0.6273    53     52.94    
 -22.88234 -13.12455   1.20134   53.65  500.33  -56.80  0.6632    53     49.78    
 -22.72758 -13.12455   1.30134   52.63  504.00  -59.36  0.6561    53     50.04    
 -22.70591 -12.97455   1.20134   54.04  492.85  -55.77  0.6047    53     49.18    
 -22.40080 -12.89621   1.40134   52.21  494.98  -60.58  0.5934    53     65.47    
 -27.60080 -12.54776   1.40134   61.79  430.25  -43.49  0.4080    49    -28.53    
 -27.30080 -12.82455   1.40134   61.52  427.71  -43.38  0.4239    49    -32.82    
 -27.40080 -12.51026   1.20134   63.13  434.86  -43.80  0.3910    49    -18.75    
 -27.12341 -12.92455   1.40134   61.40  427.79  -43.37  0.4201    49    -32.82    
 -27.14068 -12.72455   1.20134   62.81  432.73  -43.70  0.3949    49    -18.63    
 -27.12841 -12.52455   1.05134   64.10  441.69  -44.21  0.3806    49    -12.77    
 -26.85080 -12.92455   1.30134   62.06  431.52  -43.57  0.3926    49    -18.63    
 -26.85080 -12.82455   1.20134   62.83  434.63  -43.76  0.3832    49    -18.75    
 -26.64008 -13.02455   1.41384   61.43  432.31  -43.57  0.3844    49    -18.63    
 -26.78413 -12.72455   1.10134   63.61  440.65  -44.08  0.3745    49    -12.77    
 -26.62913 -13.02455   1.41384   61.43  432.51  -43.58  0.3835    49    -18.75    
 -26.41746 -12.72455   1.10134   63.62  452.50  -44.41  0.3743    49    -33.71    
 -26.40913 -12.92455   1.30134   62.13  441.01  -44.04  0.3654    49    -12.77    
 -26.38413 -12.82455   1.20134   62.86  446.72  -44.26  0.3672    49     11.47    
 -25.96246 -12.92455   1.39956   61.11  456.17  -46.40  0.3807    49     7.894    
 -25.98413 -12.72455   1.20134   62.56  471.25  -45.30  0.4108    49     2.991    
 -25.90080 -12.72455   1.21801   62.31  474.73  -45.74  0.4204    49     32.41    
 -25.90080 -12.65788   1.15134   62.83  482.61  -44.93  0.4379    49     32.79    
 -25.74246 -12.72455   1.20134   62.17  478.80  -46.50  0.4311    54     67.67    
 -25.67580 -12.60788   1.10134   63.01  494.03  -43.82  0.4615    54     67.76    
 -25.55080 -12.70455   1.10134   62.81  478.25  -46.03  0.4300    54     62.23    
 -22.50080 -12.72455   1.20134   55.05  478.90  -53.17  0.5176    53     48.14    
 -22.40080 -12.57455   1.20134   55.82  471.54  -51.81  0.4753    53     12.71    
 -22.31746 -12.72455   1.40134   52.69  493.68  -58.73  0.5743    53     65.21    
 -22.30080 -12.49633   1.30134   54.99  477.52  -53.14  0.4902    53     61.97    
 -27.70080 -12.38705   1.40134   62.03  433.05  -43.61  0.3943    49    -18.63    
 -27.50080 -12.39383   1.20134   63.24  437.24  -43.89  0.3858    49    -15.06    
 -27.80080 -12.12455   1.40134   62.47  440.23  -43.88  0.3790    49    -12.77    
 -27.50080 -12.15455   1.10134   64.37  450.01  -44.43  0.3844    49    -12.77    
 -27.33413 -12.32455   1.05134   64.40  446.21  -44.39  0.3820    49    -12.77    
 -22.30080 -12.35788   1.20134   57.17  461.71  -50.21  0.4310    53     15.25    
 -22.20080 -12.15288   1.25134   57.97  458.43  -49.91  0.4134    53    -5.866    
 -22.20080 -12.30788   1.35134   55.48  475.01  -52.64  0.4663    53     61.97    
 -22.11746 -12.09955   1.40134   56.29  471.79  -52.44  0.4421    53     12.71    
 -27.80080 -11.95788   1.35134   63.03  448.68  -44.18  0.3828    49    -12.77    
 -27.85080 -11.80288   1.40134   62.98  455.94  -44.36  0.3976    49    -29.78    
 -27.70080 -11.82455   1.20134   64.21  464.38  -44.48  0.4114    49    -37.02    
 -27.53413 -11.89955   1.05134   65.13  470.27  -44.67  0.4219    49    -37.02    
 -22.20080 -11.89121   1.15134   61.60  442.56  -47.86  0.3874    53     28.64    
 -22.10080 -12.02455   1.40134   56.89  468.39  -52.10  0.4293    53     12.41    
 -22.20080 -11.71538   1.14063   63.49  437.82  -47.31  0.3877    53     24.95    
 -22.10080 -11.78800   1.34301   59.82  452.91  -50.12  0.3932    53    -1.455    
 -27.70080 -11.59859   1.16801   64.82  487.39  -43.66  0.4776    49     35.63    
 -27.85080 -11.44621   1.40134   63.49  486.56  -44.24  0.5025    49     41.43    
 -27.70080 -11.40788   1.10134   65.67  507.76  -39.49  0.5311    49     9.842    
 -27.85080 -11.32455   1.40134   63.68  499.17  -43.37  0.5498    49     51.83    
 -22.30080 -11.27455   1.10134   69.24  430.55  -45.38  0.4056    53     14.11    
 -22.20080 -11.55788   1.15134   64.97  435.53  -47.00  0.3899    53     18.75    
 -22.10080 -11.34121   1.40134   63.50  442.61  -50.26  0.3772    53     44.65    
 -22.11746 -11.29955   1.40134   64.00  441.64  -49.98  0.3770    53     44.65    
 -19.70080 -11.32455   1.30134   53.82  411.73  -59.52  0.4177    38     25.84    
 -19.50080 -11.52455   1.40134   52.35  408.55  -59.52  0.4396    38     33.16    
 -19.56330 -11.32455   1.20134   53.63  409.65  -59.49  0.4322    38     19.92    
 -19.30080 -11.52455   1.30134   51.88  406.54  -59.52  0.4586    38     41.34    
 -19.34746 -11.32455   1.10134   53.03  407.61  -59.46  0.4495    38     41.34    
 -19.18413 -11.62455   1.40134   50.86  406.12  -59.53  0.4620    38   -0.3396    
 -19.10080 -11.32455   1.05134   52.02  406.25  -59.48  0.4606    38     41.34    
 -18.79246 -11.62455   1.40134   49.11  405.38  -59.57  0.4647    38   -0.3396    
 -18.86746 -11.32455   1.05134   50.83  405.66  -59.52  0.4619    38   -0.3396    
 -18.67080 -11.52455   1.30134   48.94  405.35  -59.58  0.4623    38   -0.3396    
 -18.62580 -11.32455   1.10134   49.40  405.81  -59.60  0.4535    38   -0.3396    
 -18.47734 -11.52455   1.40134   47.68  406.44  -59.66  0.4458    38   -0.3396    
 -18.41091 -11.32455   1.20134   47.96  406.90  -59.70  0.4377    38   -0.3396    
 -18.30080 -11.42455   1.40134   46.80  408.12  -59.78  0.4273    38   -0.3396    
 -27.80080 -11.17455   1.20134   65.53  514.62  -36.08  0.5514    48     5.838    
 -27.85080 -11.18288   1.40134   63.97  512.39  -41.45  0.5950    49    -10.58    
 -27.88413 -10.94955   1.18134   66.48  507.41  -30.56  0.4971    48    -19.58    
 -27.88413 -10.89955   1.40134   64.84  522.89  -35.79  0.5966    48    -13.09    
 -22.50080 -10.82455   1.22039   74.10  434.86  -42.04  0.4043    53     14.11    
 -22.31746 -11.11205   1.20706   69.71  432.32  -45.37  0.3986    53     20.03    
 -22.20080 -11.10788   1.40134   66.37  438.46  -48.54  0.3776    53     38.60    
 -22.35080 -10.92455   1.36801   69.68  436.07  -45.70  0.3848    53     36.58    
 -20.10080 -10.97455   1.40134   55.04  429.38  -59.71  0.3852    38     15.81    
 -20.00080 -11.12455   1.40134   54.69  421.81  -59.59  0.3865    38     23.53    
 -19.90080 -11.00609   1.20134   55.25  421.30  -59.48  0.3885    38     23.53    
 -19.80080 -11.12455   1.20134   54.82  416.04  -59.49  0.4004    38     25.84    
 -19.50496 -11.12455   1.01801   54.30  411.67  -59.32  0.4229    38     19.92    
 -18.47580 -11.12455   1.01801   48.87  407.73  -59.69  0.4280    38   -0.3396    
 -18.32496 -11.12455   1.10134   47.78  408.81  -59.82  0.4171    38    -13.65    
 -18.27580 -10.92455   1.01801   47.60  411.74  -59.96  0.3963    38     1.650    
 -18.00080 -11.13371   1.40134   45.00  415.82  -60.36  0.3880    38    -15.79    
 -18.10080 -11.02455   1.20134   46.08  413.49  -60.19  0.3915    38    -15.79    
 -17.90080 -10.98026   1.40134   44.18  422.14  -60.91  0.3791    38     2.129    
 -27.90080 -10.87455   1.25967   66.13  511.06  -31.22  0.5149    48    -26.91    
 -28.00080 -10.52455   1.25134   67.75  490.61  -27.21  0.4312    48    -50.27    
 -27.90080 -10.82455   1.35134   65.57  517.49  -32.88  0.5517    48    -39.24    
 -27.90818 -10.52455   1.59717   64.95  524.69  -36.02  0.6083    48    -37.33    
 -22.60080 -10.72455   1.20134   76.43  438.32  -39.42  0.4071    53     31.87    
 -22.80080 -10.52455   1.20134   80.75  453.53  -31.21  0.4014    53    -6.149    
 -22.80080 -10.44121   1.42634   77.95  455.85  -31.94  0.3859    53    -6.091    
 -22.66746 -10.57455   1.42634   75.14  444.93  -38.66  0.3848    53     39.16    
 -20.30080 -10.55788   1.40134   54.84  468.60  -60.78  0.4594    38     17.95    
 -20.20080 -10.77455   1.40134   55.13  443.73  -60.08  0.4035    38     54.14    
 -20.10080 -10.52455   1.06467   56.25  457.10  -56.98  0.4017    38     27.39    
 -20.05080 -10.75788   1.20134   55.64  437.65  -59.41  0.3866    38     59.92    
 -18.05080 -10.71621   1.10134   45.63  420.88  -60.72  0.3732    38     26.37    
 -18.10080 -10.52455   1.01801   45.80  425.94  -60.94  0.3707    38     38.40    
 -17.80080 -10.77455   1.40134   43.08  434.10  -62.07  0.3865    38     35.79    
 -17.90080 -10.54121   1.20134   43.87  435.10  -62.14  0.3848    38     35.79    
 -17.71746 -10.52455   1.40134   41.77  454.50  -64.56  0.4365    38    0.1514    
 -28.05080 -10.32455   1.20134   69.07  477.29  -25.66  0.3970    48    -29.48    
 -28.00080 -10.32455   1.31801   68.24  488.07  -27.07  0.4229    48    -23.52    
 -28.05080 -10.09121   1.20134   70.30  470.67  -25.10  0.3845    48    -44.24    
 -27.90080 -10.09121   1.55134   67.71  502.88  -30.82  0.4764    48    -35.66    
 -22.89246 -10.37550   1.20134   83.62  470.57  -22.10  0.3948    53    -25.28    
 -22.90080 -10.32455   1.25134   83.53  473.30  -20.65  0.3931    46     3.243    
 -22.90080 -10.27455   1.20134   85.09  479.66  -16.73  0.3937    46    -48.68    
 -22.90080 -10.27455   1.27956   83.73  476.20  -18.78  0.3938    46     7.270    
 -20.70080 -10.12455   1.39563   56.05  509.19  -60.50  0.5971    36     40.90    
 -20.55080 -10.22455   1.40134   54.92  511.93  -61.39  0.5967    35     36.41    
 -20.63413 -10.12455   1.26301   56.52  507.63  -59.33  0.5687    35     41.00    
 -20.40080 -10.37455   1.40134   54.51  495.97  -61.46  0.5382    38     70.29    
 -20.35080 -10.32455   1.02301   57.55  472.56  -54.28  0.4299    35     43.53    
 -17.90080 -10.55288   1.20134   43.91  434.51  -62.07  0.3837    38     35.79    
 -17.85080 -10.21955   1.20134   42.51  460.01  -65.20  0.4517    38    -2.691    
 -17.70080 -10.47455   1.40134   41.49  459.46  -65.28  0.4530    38    -2.691    
 -17.70080 -10.15788   1.30134   41.05  476.99  -68.80  0.5194    38     46.33    
 -17.49246 -10.12455   1.40134   39.80  482.24  -72.53  0.5742    41     33.81    
 -28.00080  -9.89121   1.25134   71.09  470.39  -25.23  0.3810    48    -45.89    
 -27.90080  -9.97455   1.50134   68.78  494.12  -29.05  0.4411    48    -49.43    
 -28.00080  -9.72455   1.15134   72.81  463.10  -24.50  0.3733    48    -17.49    
 -27.88413  -9.73026   1.40134   70.98  479.99  -26.77  0.3980    48    -25.73    
 -22.75080  -9.92455   1.20134   87.32  490.22  -10.03  0.4047    46    -25.19    
 -22.80080  -9.97455   1.47967   83.28  479.96  -13.73  0.4223    46    -26.69    
 -22.70080  -9.82455   1.25134   86.83  488.35  -10.91  0.4111    46    -35.19    
 -22.70080  -9.82455   1.29301   86.25  486.71  -11.38  0.4150    46    -35.02    
 -21.34663  -9.82455   1.40134   64.34  466.31  -50.68  0.4143    36     13.84    
 -21.15080  -9.92455   1.40134   61.46  476.26  -54.28  0.4648    36     55.10    
 -21.10080  -9.82455   1.23289   61.54  491.57  -55.10  0.5085    36     81.68    
 -20.92080 -10.02455   1.40134   58.41  493.18  -57.97  0.5409    36     80.53    
 -20.90080  -9.92455   1.10134   60.31  495.42  -56.14  0.5220    35     64.42    
 -20.70080 -10.07455   1.20134   57.62  502.52  -58.12  0.5484    35     43.13    
 -18.07580  -9.87359   1.01801   43.52  478.34  -64.24  0.5017    38     53.38    
 -17.73080  -9.89955   1.20134   41.42  482.29  -70.37  0.5306    41     54.97    
 -17.90080  -9.74121   1.10134   42.30  489.55  -67.95  0.5368    38     51.51    
 -17.72580  -9.92455   1.21801   41.30  482.24  -70.45  0.5343    38     54.97    
 -17.70080  -9.87455   1.20134   41.38  481.16  -70.74  0.5275    41     45.06    
 -17.46746  -9.97455   1.30134   40.48  472.13  -72.27  0.5261    41     47.96    
 -17.50080  -9.82455   1.20134   41.39  464.80  -71.12  0.4803    41     11.32    
 -17.17246  -9.92455   1.30134   40.54  448.49  -71.25  0.4545    41     7.016    
 -17.44580  -9.82455   1.20134   41.39  460.21  -71.00  0.4674    41    -8.598    
 -17.10080 -10.02455   1.40134   39.74  452.75  -72.19  0.4892    41    -29.73    
 -17.04246  -9.77455   1.20134   41.48  433.08  -69.55  0.3921    41     14.25    
 -16.80080  -9.92455   1.40134   39.95  435.86  -70.58  0.4186    41     12.45    
 -16.88746  -9.72455   1.20134   41.53  426.36  -69.04  0.3755    41     23.02    
 -16.64341  -9.72455   1.30134   40.86  423.43  -69.02  0.3719    41     21.41    
 -27.88413  -9.52455   1.21956   73.72  466.86  -24.96  0.3725    48    -42.29    
 -27.70080  -9.42455   1.43563   72.88  484.54  -27.68  0.4162    48    -42.71    
 -27.70080  -9.32455   1.30134   74.78  475.95  -26.04  0.3918    48    -25.87    
 -27.60080  -9.27455   1.40134   74.39  486.70  -27.67  0.4272    48    -21.48    
 -22.50080  -9.62455   1.25134   85.11  484.45  -14.87  0.3986    30    -50.48    
 -22.41746  -9.52455   1.50134   81.69  474.31  -19.10  0.4117    30     29.25    
 -22.30080  -9.57455   1.22301   82.20  478.83  -19.70  0.3817    30     11.99    
 -22.20080  -9.52455   1.40134   79.14  470.71  -23.97  0.3867    30    -22.72    
 -22.10080  -9.52455   1.38467   77.59  469.34  -26.48  0.3794    30    -45.13    
 -22.10080  -9.52455   1.40134   77.45  468.79  -26.77  0.3803    30    -45.13    
 -21.80080  -9.52455   1.15134   73.77  479.86  -30.72  0.3755    30    -1.274    
 -22.05080  -9.52455   1.40134   76.60  467.91  -28.27  0.3777    30    -32.09    
 -21.80080  -9.52455   1.15134   73.77  479.86  -30.72  0.3755    30    -1.274    
 -21.68413  -9.62455   1.40134   70.00  462.34  -41.49  0.3747    36     27.69    
 -21.50651  -9.72455   1.40134   66.91  462.32  -47.00  0.3888    36     14.63    
 -21.50080  -9.52455   1.10134   68.36  492.74  -40.21  0.4281    36     63.15    
 -21.31508  -9.67455   1.20134   64.78  487.00  -49.44  0.4572    36     44.81    
 -17.90080  -9.54955   1.01801   43.20  490.38  -65.21  0.5155    41     56.77    
 -17.70080  -9.55788   1.05134   43.05  470.66  -67.65  0.4569    41     10.52    
 -17.51925  -9.50455   1.01801   43.58  450.25  -67.44  0.4021    41     6.102    
 -17.30080  -9.52455   1.01801   43.45  434.90  -67.88  0.3767    41     14.25    
 -17.07580  -9.55788   1.05134   42.98  425.58  -68.16  0.3676    41     21.24    
 -16.86746  -9.57455   1.10134   42.43  420.61  -68.24  0.3650    41     21.41    
 -16.68091  -9.62455   1.20134   41.59  419.73  -68.49  0.3654    41     21.41    
 -16.69341  -9.35788   1.05134   43.03  413.51  -67.60  0.3754    41     38.79    
 -16.47484  -9.72455   1.40134   40.26  423.80  -69.15  0.3731    41     21.41    
 -16.46746  -9.52038   1.25134   41.36  416.10  -68.23  0.3668    41     39.22    
 -16.40080  -9.33705   1.20134   41.92  412.06  -67.80  0.3790    41     14.55    
 -16.30080  -9.54383   1.40134   40.49  418.29  -68.51  0.3667    41     21.41    
 -16.30080  -9.38943   1.30134   41.22  413.70  -68.02  0.3733    41     14.98    
 -27.50080  -9.12455   1.32456   76.44  489.71  -27.22  0.4378    48    -9.929    
 -27.30080  -9.02455   1.43313   76.55  515.86  -30.13  0.5447    48     14.05    
 -27.30080  -8.92455   1.25134   79.37  510.09  -26.86  0.5022    48     7.262    
 -27.20080  -8.92455   1.40872   77.86  529.28  -29.87  0.5918    48    -7.054    
 -16.50080  -9.09121   1.05134   43.31  409.07  -67.25  0.4053    41     16.18    
 -16.50080  -8.89955   1.01801   43.89  407.91  -66.96  0.4260    41     6.922    
 -16.30080  -9.16121   1.20134   42.10  409.64  -67.57  0.3955    41    -1.201    
 -16.25080  -8.98288   1.20134   42.37  407.95  -67.39  0.4134    41     6.922    
 -16.10080  -9.15455   1.40134   41.01  411.37  -67.79  0.3867    41    -2.886    
 -16.10080  -8.98288   1.35134   41.50  408.98  -67.56  0.4040    41    -1.259    
 -27.10080  -8.72455   1.20134   82.44  545.63  -22.82  0.6032    48    -1.462    
 -27.00080  -8.67455   1.43467   80.60  554.74  -26.12  0.6715    13    -58.93    
 -27.00080  -8.52455   1.16801   85.39  562.80  -13.53  0.6196    43    -27.29    
 -26.90080  -8.34121   1.40134   84.91  549.14  -16.15  0.6037    45    -10.22    
 -16.50080  -8.72455   1.01801   44.31  407.35  -66.74  0.4424    41     1.005    
 -16.50080  -8.49121   1.05134   44.67  407.13  -66.49  0.4577    41     1.005    
 -16.25080  -8.61526   1.20134   43.07  406.13  -67.09  0.4460    41     1.005    
 -16.30080  -8.44955   1.20134   43.51  405.97  -66.94  0.4562    41     1.005    
 -16.10080  -8.61526   1.35134   42.12  406.65  -67.28  0.4338    41     1.005    
 -16.10080  -8.45288   1.40134   42.20  406.43  -67.23  0.4391    41     1.005    
 -26.90080  -8.29121   1.35134   85.96  552.15  -12.65  0.5921    45    -22.36    
 -26.90080  -8.20788   1.30134   87.33  552.75   -7.64  0.5629    43    -33.15    
 -26.88413  -8.26288   1.40134   85.75  546.71  -14.09  0.5807    45    -21.55    
 -26.85080  -8.12455   1.40134   87.13  543.35  -10.79  0.5446    45    -28.08    
 -16.68734  -8.12455   1.10134   45.89  410.07  -65.36  0.4559    41    -9.366    
 -16.50080  -8.32455   1.10134   44.77  407.22  -66.37  0.4624    41     12.33    
 -16.50080  -8.09955   1.21801   44.64  407.54  -66.35  0.4588    41     1.005    
 -16.15080  -8.31205   1.40134   42.50  406.25  -67.14  0.4450    41     1.005    
 -16.30080  -8.07455   1.40134   43.25  406.67  -66.93  0.4485    41     1.005    
 -26.90080  -7.77455   1.20134   91.08  534.91    6.33  0.4324    43    -14.03    
 -26.80080  -7.94955   1.40134   88.66  541.03   -7.22  0.5096    45    -15.27    
 -26.83413  -7.72455   1.25134   91.15  538.15    5.08  0.4470    43    -41.80    
 -26.70080  -7.69300   1.40134   90.44  541.31   -3.11  0.4835    43    -5.003    
 -17.16746  -7.67455   1.20134   48.04  423.91  -58.05  0.4155    41    -29.00    
 -17.08830  -7.74121   1.20134   47.70  421.37  -60.03  0.4180    41    -3.846    
 -17.04580  -7.62455   1.40134   46.44  419.19  -62.74  0.4019    41     38.23    
 -16.93318  -7.82455   1.20134   46.89  416.41  -62.89  0.4283    41     8.072    
 -16.77996  -7.72455   1.40134   45.33  412.45  -65.38  0.4216    41     8.072    
 -16.66746  -7.77455   1.40134   44.83  410.53  -65.96  0.4298    41    -9.366    
 -16.45080  -7.92455   1.40134   43.92  407.78  -66.66  0.4438    41     1.005    
 -26.70080  -7.53193   1.30134   91.83  541.03    5.00  0.4581    43    -44.46    
 -26.70080  -7.30466   1.18467   92.86  531.81   10.59  0.4209    43    -49.98    
 -26.60080  -7.52693   1.40134   91.44  544.44   -1.20  0.4870    43    -5.003    
 -26.48591  -7.27455   1.30134   93.23  549.93    7.54  0.4972    43    -44.46    
 -26.30080  -7.22455   1.40134   93.26  560.25    1.81  0.5522    43    -23.45    
 -17.51746  -7.32455   1.40134   47.91  430.21  -53.99  0.3893    34    -21.71    
 -17.46746  -7.37455   1.40134   47.83  430.10  -54.61  0.3908    34    -21.71    
 -17.50080  -7.32455   1.35134   48.18  428.95  -53.68  0.3948    34    -23.92    
 -17.31746  -7.51776   1.21801   48.53  426.53  -54.82  0.4138    34    -30.01    
 -17.30080  -7.52455   1.30134   48.00  427.01  -56.26  0.4036    34    -23.08    
 -26.50591  -7.12455   1.18467   93.83  541.76   12.50  0.4640    43    -44.20    
 -26.30080  -7.12455   1.30134   94.05  561.11    9.62  0.5524    43    -56.75    
 -26.15080  -7.12455   1.40134   93.94  568.73    3.48  0.5929    43    -53.92    
 -26.16591  -6.92455   1.20134   95.00  564.03   16.71  0.5767    43    -57.91    
 -25.91330  -6.97455   1.40134   94.60  576.32    7.46  0.6266    12    -54.27    
 -25.90080  -6.92455   1.35134   94.97  576.35   11.75  0.6299    12    -56.67    
 -25.82996  -6.92455   1.40134   94.77  575.64    8.97  0.6221    12    -56.67    
 -23.70080  -6.92455   1.40134   92.10  522.58    4.50  0.3899    44    -53.25    
 -23.50080  -6.94121   1.40134   89.32  521.32   -2.99  0.4227    44    -24.43    
 -23.50080  -6.89955   1.38467   89.36  519.75   -2.69  0.4209    44    -12.80    
 -23.30080  -6.97455   1.50134   85.24  515.64  -13.96  0.4675    30    -2.101    
 -18.10080  -6.82455   1.38706   48.14  437.49  -54.02  0.3673    34    -19.30    
 -17.90080  -6.97455   1.43467   47.90  433.03  -53.33  0.3652    34    -21.60    
 -17.80080  -6.92455   1.17396   49.01  425.98  -52.80  0.3773    34    -23.95    
 -17.70080  -7.02455   1.20134   48.89  425.28  -52.63  0.3868    34    -23.95    
 -25.69901  -6.62455   1.20134   95.51  555.25   17.61  0.5343    44    -47.80    
 -25.50996  -6.72455   1.40134   94.97  554.36   12.40  0.5139    44    -44.49    
 -25.55080  -6.52455   1.20134   95.44  541.35   15.26  0.4664    44    -47.98    
 -25.31746  -6.72455   1.50134   94.40  545.07    9.74  0.4632    44    -44.46    
 -25.30080  -6.52455   1.35134   94.73  529.46   12.30  0.4097    44    -61.31    
 -25.18651  -6.52455   1.40134   94.47  524.69   11.52  0.3925    44    -49.79    
 -24.35913  -6.42455   1.40134   93.55  501.61   10.09  0.3878    44    -71.19    
 -24.12841  -6.72455   1.50134   93.38  512.00    9.24  0.3788    44    -49.14    
 -24.10080  -6.52455   1.38467   93.51  504.09    9.48  0.3936    44    -71.19    
 -23.87163  -6.73883   1.40134   93.00  513.15    7.80  0.3847    44    -49.07    
 -23.91841  -6.52455   1.30134   93.45  504.99    8.23  0.4003    44    -42.05    
 -23.66746  -6.67455   1.30134   91.71  511.40    3.59  0.3947    44    -48.72    
 -23.60080  -6.47455   1.20134   90.68  500.90   -1.00  0.3967    44    -5.586    
 -23.53413  -6.67455   1.30134   89.76  509.82   -1.69  0.4034    44    -31.59    
 -23.52246  -6.42455   1.20134   89.08  496.20   -5.35  0.3936    31    -34.29    
 -23.30080  -6.70788   1.40134   85.08  508.13  -12.32  0.4440    31    -3.711    
 -23.30080  -6.55788   1.35134   84.83  499.94  -13.07  0.4193    31    -6.046    
 -23.10080  -6.43705   1.40134   80.81  494.06  -18.80  0.4293    31    -1.702    
 -18.90080  -6.52455   1.49122   48.08  511.94  -57.10  0.6282    34     19.19    
 -18.73413  -6.57455   1.40134   47.99  493.78  -58.20  0.5735    34     48.43    
 -18.70080  -6.52455   1.25134   48.59  490.22  -57.44  0.5576    34     37.81    
 -18.51508  -6.57455   1.19301   48.81  466.50  -56.64  0.4612    34     25.40    
 -18.45080  -6.72455   1.50134   47.44  462.83  -56.86  0.4476    34     25.06    
 -18.27580  -6.74121   1.40134   48.00  446.98  -55.12  0.3906    34    -20.70    
 -18.35080  -6.62455   1.18467   48.90  450.36  -55.40  0.4021    34    -19.55    
 -18.10080  -6.74121   1.20134   48.92  434.79  -53.87  0.3658    34    -19.30    
 -25.23734  -6.32455   1.20134   94.81  515.80   11.87  0.3728    44    -55.35    
 -24.95080  -6.42455   1.40134   94.02  511.39   10.83  0.3661    44    -49.33    
 -24.98413  -6.22455   1.20134   94.48  504.38   10.90  0.3637    44    -71.19    
 -24.70080  -6.52455   1.50134   93.67  510.29   10.22  0.3687    44    -54.83    
 -24.70080  -6.17455   1.20134   94.24  498.15   10.47  0.3830    44    -44.95    
 -24.58413  -6.52455   1.50134   93.52  508.12   10.12  0.3709    44    -54.83    
 -24.50080  -6.22455   1.25134   93.98  497.40   10.29  0.3961    44    -44.95    
 -24.30080  -6.32455   1.30134   93.88  498.67   10.04  0.4026    44    -45.01    
 -24.02913  -6.32455   1.20134   93.89  499.53    8.87  0.4184    44    -71.25    
 -23.50318  -6.32455   1.15134   88.62  489.98   -7.85  0.3910    31    -55.01    
 -23.40080  -6.30966   1.20134   86.37  486.78  -12.04  0.3876    31    -50.42    
 -23.30080  -6.12455   1.15134   84.10  475.75  -16.60  0.3828    31    -7.427    
 -23.08258  -6.29955   1.35134   80.35  486.25  -19.32  0.4053    31    -37.24    
 -23.09663  -6.02455   1.20134   80.29  472.02  -19.78  0.3801    31     7.270    
 -22.99841  -6.32455   1.40134   78.90  489.83  -20.31  0.4227    31    -24.68    
 -22.92246  -6.07455   1.30134   77.64  477.97  -20.99  0.3902    31     11.99    
 -22.64246  -6.32455   1.50134   73.75  504.31  -23.49  0.5077    31     4.028    
 -22.70080  -6.12455   1.38467   74.67  488.99  -22.40  0.4289    31    -26.09    
 -22.60080  -6.12455   1.40134   73.45  494.19  -23.20  0.4497    31    -23.15    
 -19.11746  -6.12455   1.40134   51.02  480.44  -46.86  0.4866    32     8.662    
 -19.00080  -6.32455   1.35134   49.60  505.45  -51.13  0.5957    32     37.28    
 -19.10080  -6.02455   1.23967   51.44  477.43  -45.82  0.4877    32    -7.148    
 -18.95080  -6.32455   1.23467   49.61  508.27  -51.58  0.6208    32     47.77    
 -18.90080  -6.37455   1.21801   49.31  510.09  -53.37  0.6315    32     22.61    
 -22.92580  -5.92455   1.20134   77.71  470.77  -21.02  0.3799    31    -13.66    
 -22.54151  -5.82455   1.20134   73.21  480.55  -22.89  0.3936    31    -1.594    
 -22.50080  -5.82455   1.20134   72.82  482.60  -23.20  0.3978    31    -3.003    
 -22.34246  -6.07455   1.40134   70.67  507.75  -26.89  0.4960    31    -27.08    
 -22.25080  -5.92455   1.30134   70.14  504.25  -28.07  0.4640    31    -49.10    
 -22.13413  -6.02455   1.40134   68.75  514.96  -33.30  0.5163    31    -3.385    
 -22.20913  -5.92455   1.30134   69.79  506.46  -29.26  0.4720    31    -46.63    
 -21.97841  -5.92455   1.40134   67.58  504.57  -39.04  0.4780    32     9.281    
 -21.95080  -5.72455   1.20134   68.00  498.72  -37.04  0.4417    32     48.19    
 -21.80080  -5.72455   1.40134   66.47  475.99  -42.62  0.4059    32     24.20    
 -19.15080  -5.89121   1.20134   52.13  466.91  -44.83  0.4483    32    -26.41    
 -19.20080  -5.92455   1.41563   52.16  460.80  -45.00  0.4174    32    -37.91    
 -19.30080  -5.62455   1.20134   53.45  449.39  -44.01  0.3902    32    -18.79    
 -19.30080  -5.72455   1.40134   53.20  447.91  -44.16  0.3866    32    -12.88    
 -21.70080  -5.52455   1.25134   66.13  465.76  -42.62  0.3871    32    -12.45    
 -21.60080  -5.47455   1.38729   65.15  451.25  -43.44  0.3763    32    -33.71    
 -21.50080  -5.32455   1.24301   64.70  447.41  -43.38  0.3756    32    -12.77    
 -21.30080  -5.22455   1.40134   63.16  435.16  -43.60  0.3917    32    -18.75    
 -19.70080  -5.22455   1.28467   55.59  433.27  -43.69  0.3901    32    -23.58    
 -19.40080  -5.47455   1.14301   54.15  444.56  -43.88  0.3803    32    -12.88    
 -19.70080  -5.32455   1.54456   55.38  430.77  -43.62  0.4048    32    -29.55    
 -19.50080  -5.42455   1.35134   54.57  437.11  -43.75  0.3809    32    -19.88    
 -21.30080  -5.17455   1.23467   63.38  438.09  -43.56  0.3832    32    -12.77    
 -21.20080  -5.12455   1.27634   62.69  434.50  -43.59  0.3919    32    -18.76    
 -21.10080  -5.12455   1.44563   61.88  430.34  -43.59  0.4116    32    -28.53    
 -20.82246  -4.97455   1.20134   60.71  430.41  -43.64  0.4064    32    -29.55    
 -20.85080  -5.02455   1.40134   60.63  428.20  -43.58  0.4250    32    -32.82    
 -20.66984  -4.94121   1.15634   59.94  430.28  -43.67  0.4061    32    -29.55    
 -20.70080  -5.02455   1.48467   59.82  426.73  -43.56  0.4397    32    -32.82    
 -20.50080  -4.94121   1.20134   59.12  429.30  -43.65  0.4132    32    -31.99    
 -20.50080  -4.97455   1.36801   58.97  427.37  -43.59  0.4317    32    -32.82    
 -20.22246  -4.97455   1.20134   57.90  429.75  -43.67  0.4099    32    -29.55    
 -20.26746  -5.02455   1.45134   57.89  426.88  -43.57  0.4375    32    -32.82    
 -20.05080  -5.02455   1.20134   57.17  430.64  -43.68  0.4037    32    -23.63    
 -20.16746  -5.02455   1.36301   57.58  428.01  -43.60  0.4252    32    -32.82    
 -19.90080  -5.14121   1.41896   56.36  429.19  -43.60  0.4147    32    -31.99    
 -19.90080  -5.12455   1.35134   56.46  429.88  -43.62  0.4092    32    -29.55    
 -25.30080 -14.12455   1.75134   54.92  415.69  -50.96  0.4689    54    -14.59    
 -25.10080 -14.27455   1.83467   53.82  415.64  -51.00  0.4655    54    -25.91    
 -25.20080 -14.12455   1.59717   55.44  415.65  -50.95  0.4714    54    -14.59    
 -24.91508 -14.27455   1.60134   54.44  416.12  -50.98  0.4623    54    -25.91    
 -24.88746 -14.32455   1.70134   53.83  416.27  -51.00  0.4591    54    -25.91    
 -24.68080 -14.42455   1.90967   52.37  418.56  -51.11  0.4330    54    -25.91    
 -24.73413 -14.32455   1.60134   53.98  417.23  -51.02  0.4480    54    -25.91    
 -24.55913 -14.42455   1.85134   52.39  419.81  -51.14  0.4241    54    -28.91    
 -24.54246 -14.32455   1.55134   53.84  419.14  -51.06  0.4287    54    -28.91    
 -24.33413 -14.42455   1.85134   51.90  424.05  -51.28  0.4013    54    -24.01    
 -24.20913 -14.32455   1.60134   52.91  425.42  -51.25  0.3934    54    -23.06    
 -24.05080 -14.32455   1.70134   52.12  431.31  -51.49  0.3818    54    -20.61    
 -24.07580 -14.27455   1.56801   52.87  429.30  -51.37  0.3830    54    -23.06    
 -23.88258 -14.22455   1.60134   52.30  437.98  -51.76  0.3789    54    -17.32    
 -23.90080 -14.30788   1.80134   51.32  440.08  -51.97  0.3806    54    -18.34    
 -23.70080 -14.22455   1.80134   50.89  454.00  -52.95  0.4001    54    -40.49    
 -23.66746 -14.12455   1.61206   51.79  452.50  -52.68  0.4018    54    -40.49    
 -23.47818 -14.12455   1.80134   50.37  472.72  -55.25  0.4515    54     55.03    
 -25.50080 -13.92455   1.72634   56.00  417.27  -50.91  0.4549    54    -21.32    
 -25.65080 -13.75788   1.79301   56.48  420.36  -50.81  0.4320    54    -29.03    
 -25.60080 -13.72455   1.60646   57.34  420.02  -50.79  0.4356    54    -29.03    
 -25.30080 -14.02455   1.55134   56.12  416.10  -50.93  0.4676    54    -9.993    
 -23.51901 -14.02455   1.60134   51.53  465.57  -53.92  0.4431    54     15.25    
 -23.30080 -14.02455   1.75134   50.27  482.46  -57.67  0.4916    54     47.12    
 -23.31508 -13.87455   1.56801   51.20  484.53  -56.68  0.5231    54     54.00    
 -23.12080 -13.94300   1.70134   50.31  482.10  -59.71  0.4989    55     50.07    
 -23.13413 -13.82455   1.60134   50.72  491.21  -59.59  0.5463    55     31.85    
 -22.95080 -14.12455   1.80134   49.98  453.10  -59.44  0.4122    55     13.74    
 -22.84246 -13.92455   1.65134   50.58  458.56  -60.20  0.4316    55     7.244    
 -22.85080 -13.82455   1.60134   50.73  468.11  -60.74  0.4626    55     5.201    
 -22.74246 -14.22455   1.80134   49.99  432.88  -58.79  0.3832    55     23.39    
 -22.65580 -13.92455   1.61801   50.80  442.66  -59.72  0.3976    55     37.16    
 -22.70080 -13.87455   1.60134   50.84  449.64  -60.09  0.4121    55     37.70    
 -22.55080 -14.12455   1.70134   50.45  427.00  -58.76  0.3822    55     18.66    
 -22.50080 -13.92455   1.60134   50.92  432.57  -59.30  0.3838    55     23.39    
 -22.50080 -13.78288   1.55134   51.14  439.91  -59.88  0.3940    55     43.14    
 -22.19984 -14.13288   1.70134   50.39  415.38  -58.26  0.3972    55    -15.79    
 -22.25080 -13.92455   1.60134   50.93  421.61  -58.75  0.3805    55     26.37    
 -22.30080 -13.78288   1.55134   51.18  428.48  -59.28  0.3786    55     18.66    
 -22.15080 -14.12455   1.70134   50.37  414.52  -58.23  0.3996    55    -15.84    
 -22.12580 -13.92455   1.61801   50.84  417.92  -58.55  0.3843    55    -15.31    
 -22.10080 -13.87455   1.60134   50.91  418.54  -58.62  0.3816    55     26.37    
 -21.81663 -14.12455   1.80134   49.88  409.83  -57.98  0.4242    55    -15.84    
 -21.88175 -13.97455   1.70134   50.40  412.40  -58.19  0.4019    55    -15.84    
 -21.90080 -13.74955   1.61801   50.84  416.95  -58.60  0.3791    55     25.89    
 -21.70080 -14.02455   1.80134   49.86  409.98  -58.01  0.4187    55    -15.84    
 -21.70080 -13.74955   1.70134   50.40  413.99  -58.38  0.3863    55    -15.79    
 -25.70080 -13.52871   1.60134   58.22  425.01  -50.55  0.4108    54    -29.03    
 -25.80080 -13.52455   1.85134   57.18  428.24  -50.36  0.3995    54    -23.12    
 -25.80080 -13.30693   1.60134   59.04  434.82  -49.79  0.3861    54     21.89    
 -25.88413 -13.32455   1.77634   58.25  437.39  -49.30  0.3813    54     24.18    
 -22.93413 -13.52455   1.45134   51.27  503.12  -61.32  0.6292    55     50.07    
 -22.70080 -13.57455   1.50134   51.15  474.92  -61.76  0.4996    55     37.18    
 -22.70080 -13.32455   1.41801   51.52  497.84  -62.20  0.6095    55     58.27    
 -22.50080 -13.57455   1.50134   51.33  453.85  -60.97  0.4303    55     4.402    
 -22.53413 -13.32455   1.45134   51.45  479.34  -62.38  0.5270    55     53.38    
 -22.30080 -13.52455   1.50134   51.43  441.39  -60.39  0.3984    55     32.99    
 -22.19246 -13.32455   1.50134   51.43  446.80  -61.02  0.4149    55     39.03    
 -22.08913 -13.52455   1.53467   51.33  429.74  -59.65  0.3763    55     20.99    
 -22.18413 -13.29955   1.50134   51.42  448.00  -61.13  0.4187    55     39.03    
 -21.90080 -13.66621   1.60134   50.95  419.01  -58.79  0.3738    55     26.37    
 -21.85080 -13.29121   1.60134   50.96  431.51  -60.02  0.3781    55     38.96    
 -21.65080 -13.58288   1.70134   50.45  417.03  -58.66  0.3739    55     25.89    
 -21.65080 -13.22955   1.70134   50.37  429.93  -59.93  0.3748    55     20.99    
 -21.50080 -13.62455   1.80134   49.93  414.99  -58.47  0.3810    55     25.89    
 -21.50080 -13.17455   1.80134   49.74  431.72  -60.09  0.3775    55     43.14    
 -27.50080 -12.92455   1.79122   59.48  424.67  -43.15  0.4609    49    -32.82    
 -27.35080 -13.02455   1.77372   59.42  424.49  -43.14  0.4616    49    -32.82    
 -27.40080 -12.92455   1.63051   60.17  425.26  -43.20  0.4505    49    -32.82    
 -27.11484 -13.02455   1.55134   60.57  426.11  -43.25  0.4355    49    -32.82    
 -27.05080 -13.12455   1.70134   59.73  425.49  -43.18  0.4427    49    -32.82    
 -26.92580 -13.10788   1.60134   60.29  426.80  -43.26  0.4252    49    -32.82    
 -26.87580 -13.22455   1.88467   58.86  426.37  -43.19  0.4336    49    -32.82    
 -26.63413 -13.22455   1.82063   59.18  429.49  -43.38  0.4039    49    -25.96    
 -26.85080 -13.12455   1.60134   60.25  427.45  -43.29  0.4180    49    -32.82    
 -26.54746 -13.22455   1.82634   59.14  431.11  -43.51  0.3941    49    -19.64    
 -26.40080 -13.12455   1.60134   60.29  435.39  -43.86  0.3731    49    -19.77    
 -26.30080 -13.22455   1.88467   58.68  437.77  -44.37  0.3726    49    -13.78    
 -26.27580 -13.10788   1.60134   60.23  439.24  -44.34  0.3661    49    -12.77    
 -26.14580 -13.07455   1.56801   60.28  444.21  -45.14  0.3645    49     11.47    
 -26.04246 -13.12455   1.65134   59.62  445.73  -46.38  0.3681    49    -13.04    
 -25.98413 -13.22455   1.80134   58.57  443.64  -47.70  0.3725    54     28.64    
 -25.93151 -13.12455   1.60134   59.68  446.36  -47.77  0.3737    54     28.64    
 -22.50080 -13.14455   1.41801   51.70  490.88  -62.30  0.5791    55     42.77    
 -22.19246 -13.12455   1.50134   51.36  462.41  -62.22  0.4699    55     17.23    
 -22.30080 -12.86621   1.45134   51.81  491.84  -61.77  0.5792    55     39.64    
 -22.20913 -13.10455   1.50134   51.34  465.40  -62.40  0.4819    55     17.69    
 -21.95080 -12.95788   1.60134   50.75  459.30  -62.69  0.4671    55     17.23    
 -21.90080 -13.07455   1.60134   50.84  447.03  -61.56  0.4222    55     39.03    
 -21.84246 -12.94455   1.65134   50.44  455.07  -62.54  0.4529    55     16.67    
 -21.70080 -13.04121   1.70134   50.23  442.66  -61.31  0.4085    55     34.52    
 -21.60080 -12.87455   1.80134   49.41  455.82  -62.93  0.4521    55     16.93    
 -27.70080 -12.72455   1.76706   59.74  426.02  -43.21  0.4433    49    -32.82    
 -27.85080 -12.52455   1.80134   59.84  428.18  -43.29  0.4204    49    -31.99    
 -27.70080 -12.51776   1.50134   61.28  429.65  -43.43  0.4108    49    -29.55    
 -27.50080 -12.82455   1.60134   60.46  425.85  -43.24  0.4442    49    -32.82    
 -22.30080 -12.72455   1.41801   52.51  494.33  -59.26  0.5778    53     62.34    
 -22.00080 -12.83288   1.60134   50.68  474.43  -63.78  0.5243    55     40.35    
 -22.05080 -12.52455   1.60134   51.07  503.00  -63.08  0.6052    53     37.81    
 -21.85080 -12.69121   1.70134   49.93  481.80  -65.24  0.5527    55     16.88    
 -21.90080 -12.52455   1.70134   50.05  500.88  -65.84  0.6088    55     54.25    
 -21.70080 -12.59121   1.80134   49.20  488.39  -66.60  0.5686    55     32.60    
 -27.90080 -12.42455   1.80134   59.97  429.67  -43.35  0.4084    49    -29.55    
 -28.00080 -12.12455   1.80134   60.36  436.19  -43.63  0.3805    49    -18.86    
 -27.90080 -12.20788   1.60134   61.20  435.02  -43.62  0.3847    49    -17.84    
 -27.85080 -12.33466   1.60134   61.08  432.06  -43.50  0.3957    49    -18.86    
 -22.10080 -12.27455   1.50134   53.61  492.58  -56.63  0.5209    53     81.96    
 -22.00080 -12.17455   1.60134   52.88  500.00  -59.44  0.5363    53     58.49    
 -21.90080 -12.27455   1.70134   50.99  509.42  -64.19  0.5929    59     36.40    
 -21.85080 -12.15788   1.70134   51.76  501.12  -63.30  0.5453    59     38.64    
 -21.70080 -12.32455   1.80134   49.86  500.90  -66.64  0.5775    59     54.10    
 -21.66746 -12.27455   1.80134   50.16  496.27  -66.04  0.5533    59     54.19    
 -21.31746 -12.12455   1.80134   51.54  456.04  -62.03  0.4149    59     5.350    
 -27.90080 -11.92455   1.50134   62.21  446.36  -44.08  0.3808    49    -12.77    
 -28.05080 -11.92455   1.85967   60.31  442.77  -43.94  0.3771    49    -13.66    
 -27.90080 -11.81300   1.48467   62.46  452.66  -44.29  0.3920    49    -39.63    
 -28.05080 -11.67955   1.83467   60.70  454.76  -44.55  0.4049    49    -39.68    
 -22.00080 -11.89955   1.51801   56.24  473.94  -55.10  0.4354    53     81.41    
 -21.87580 -11.92455   1.61801   54.62  478.79  -59.27  0.4529    59     60.77    
 -21.81746 -11.82455   1.60134   55.69  465.88  -58.97  0.4178    59     24.06    
 -21.70080 -11.92455   1.65134   54.25  466.27  -60.85  0.4257    59     24.49    
 -21.66746 -11.77455   1.60134   56.04  451.41  -59.52  0.3908    59     30.40    
 -21.42246 -11.97455   1.70134   53.42  450.10  -60.96  0.3951    59     39.09    
 -21.31746 -11.72455   1.60134   56.02  432.10  -59.13  0.3723    59     20.55    
 -21.25080 -11.92455   1.70134   53.72  438.91  -60.04  0.3758    59     40.30    
 -21.28080 -11.74955   1.61801   55.65  431.96  -59.19  0.3719    59     20.55    
 -21.08151 -12.02455   1.80134   52.20  439.29  -60.23  0.3768    59     38.96    
 -21.08746 -11.72455   1.65134   55.23  427.28  -58.83  0.3738    59     14.48    
 -20.90080 -11.69776   1.70134   54.65  425.25  -58.54  0.3772    59     18.66    
 -19.30080 -11.72455   1.65134   50.33  408.40  -59.57  0.4389    38   -0.3396    
 -19.10080 -11.82455   1.88467   48.57  409.85  -59.65  0.4225    38    -15.84    
 -19.20080 -11.72455   1.60134   50.11  407.34  -59.56  0.4480    38   -0.3396    
 -18.90080 -11.82455   1.88467   47.79  409.20  -59.66  0.4242    38    -15.84    
 -18.78413 -11.72455   1.60134   48.36  406.41  -59.59  0.4512    38   -0.3396    
 -18.66746 -11.72455   1.65134   47.66  406.98  -59.63  0.4427    38   -0.3396    
 -27.90080 -11.41621   1.50134   62.88  484.17  -44.69  0.5065    49   -0.2482    
 -28.05080 -11.52455   1.85967   60.71  464.67  -45.13  0.4463    49    -25.40    
 -27.90080 -11.37455   1.50134   62.93  488.43  -44.58  0.5238    49     41.99    
 -28.00080 -11.35788   1.75134   61.44  480.09  -45.60  0.5172    49     56.51    
 -22.10080 -11.29955   1.41801   63.71  442.27  -50.51  0.3761    53     41.52    
 -21.95080 -11.58288   1.50134   59.34  453.45  -54.71  0.3866    59     14.90    
 -21.91746 -11.32455   1.50134   61.72  441.32  -55.17  0.3721    59     33.23    
 -21.70080 -11.53621   1.53467   58.84  439.91  -58.01  0.3742    59     40.17    
 -21.62580 -11.29121   1.50134   60.99  429.13  -57.63  0.3780    59     32.31    
 -21.50080 -11.60288   1.55134   57.71  433.76  -58.75  0.3734    59     40.17    
 -21.50080 -11.32455   1.50134   60.28  426.40  -57.94  0.3834    59     35.44    
 -21.30080 -11.70788   1.60134   56.12  431.01  -59.05  0.3726    59     20.44    
 -21.39580 -11.27455   1.50134   60.22  423.65  -57.91  0.3933    59     15.81    
 -21.14580 -11.62455   1.60134   56.36  425.67  -58.60  0.3790    59     15.81    
 -20.91746 -11.32455   1.60134   57.29  421.90  -57.83  0.4131    59     17.56    
 -20.90080 -11.53288   1.65134   55.89  422.88  -58.17  0.3921    59     18.66    
 -20.87580 -11.32455   1.61801   57.02  422.18  -57.81  0.4138    59     20.40    
 -20.60080 -11.52455   1.80134   54.16  425.44  -58.01  0.3909    59     18.66    
 -20.70080 -11.36621   1.70134   55.68  424.12  -57.80  0.4093    59     18.60    
 -20.50080 -11.32455   1.80134   54.53  428.71  -57.81  0.4058    59     12.68    
 -20.10080 -11.32455   1.77789   53.17  427.89  -59.09  0.3829    38     14.48    
 -19.93413 -11.47455   1.80134   52.31  422.20  -59.35  0.3832    38     26.37    
 -19.90080 -11.32455   1.50134   53.73  417.13  -59.50  0.3946    38     25.89    
 -19.70080 -11.52455   1.57313   52.43  412.61  -59.52  0.4123    38     25.84    
 -19.70080 -11.62455   1.80634   51.30  415.88  -59.54  0.3977    38     25.84    
 -19.53830 -11.62455   1.60134   51.57  410.30  -59.54  0.4260    38     19.92    
 -19.50080 -11.70788   1.79301   50.57  412.12  -59.59  0.4137    38     1.593    
 -19.27580 -11.70788   1.60134   50.45  407.78  -59.56  0.4446    38   -0.3396    
 -18.68080 -11.70788   1.60134   47.89  406.58  -59.61  0.4475    38   -0.3396    
 -18.50080 -11.62455   1.55134   47.28  406.98  -59.66  0.4407    38   -0.3396    
 -18.47580 -11.70788   1.78134   46.38  409.07  -59.72  0.4208    38    -15.84    
 -18.30080 -11.52455   1.55134   46.33  408.77  -59.78  0.4229    38    -13.65    
 -18.30080 -11.62455   1.78134   45.58  410.84  -59.84  0.4085    38    -15.84    
 -18.10080 -11.32455   1.48884   45.45  412.23  -60.05  0.4014    38    -15.84    
 -18.10080 -11.47455   1.74634   44.67  414.32  -60.10  0.3939    38    -15.79    
 -27.90080 -11.02455   1.55134   63.25  519.22  -42.16  0.6506    49     7.577    
 -28.00080 -11.09121   1.85134   61.25  499.78  -46.45  0.6334    49     40.43    
 -27.90080 -10.82455   1.55134   63.92  527.75  -38.98  0.6560    48   -0.3327    
 -27.95080 -10.87955   1.76801   62.24  518.05  -44.55  0.6961    15     8.741    
 -22.27580 -10.82455   1.60134   66.94  441.85  -49.70  0.3694    53     37.78    
 -22.05080 -11.15788   1.50134   63.83  440.61  -52.85  0.3711    59     34.13    
 -22.06746 -10.87455   1.60134   65.37  436.89  -53.99  0.3676    59     33.30    
 -21.94425 -11.25288   1.50134   62.49  440.02  -54.75  0.3711    59     34.13    
 -21.92580 -10.82455   1.60134   65.09  431.40  -55.74  0.3724    59     31.01    
 -21.59746 -11.14955   1.50134   61.96  425.96  -57.47  0.3861    59     32.31    
 -21.72580 -10.89121   1.55134   64.02  426.46  -56.81  0.3860    59     32.31    
 -21.50080 -11.12455   1.50134   61.70  423.80  -57.59  0.3952    59     32.31    
 -21.50080 -11.09633   1.50134   61.88  423.62  -57.54  0.3968    59     32.31    
 -21.40913 -11.12455   1.50134   61.26  422.58  -57.65  0.4027    59     35.38    
 -21.31330 -11.00050   1.51801   61.33  421.83  -57.46  0.4189    59     17.56    
 -21.05913 -11.12455   1.55134   59.15  421.66  -57.60  0.4269    59     17.56    
 -20.95080 -10.92455   1.60134   58.89  425.87  -57.30  0.4466    59     9.840    
 -20.90080 -11.12455   1.60134   58.03  423.17  -57.55  0.4326    59     8.508    
 -20.90080 -10.92455   1.61801   58.47  427.01  -57.31  0.4482    59     8.508    
 -20.65080 -11.12455   1.70134   56.18  428.58  -57.57  0.4306    59     12.68    
 -20.65080 -10.92455   1.70134   56.38  435.93  -57.51  0.4475    59     25.90    
 -20.40080 -11.20788   1.80134   54.33  433.50  -57.99  0.4082    59     14.58    
 -20.41746 -10.89955   1.70134   54.86  445.47  -58.56  0.4339    59     69.98    
 -20.25913 -11.22455   1.80134   53.73  433.65  -58.55  0.3951    38     20.55    
 -20.33413 -10.92455   1.65134   54.69  442.91  -59.07  0.4179    38     53.94    
 -20.10080 -11.08800   1.50134   54.60  426.91  -59.56  0.3850    38     15.81    
 -20.28413 -10.92455   1.60134   54.71  440.84  -59.39  0.4087    38     53.94    
 -17.90080 -11.12455   1.52372   43.97  420.95  -60.75  0.3814    38    -15.31    
 -17.80080 -11.17455   1.80372   42.47  431.46  -61.56  0.3856    38     17.77    
 -17.75080 -10.93466   1.60134   42.40  436.26  -62.21  0.3921    38     34.77    
 -17.70080 -11.02455   1.81896   41.46  444.44  -62.96  0.4095    38     11.18    
 -27.90080 -10.77455   1.50134   64.52  526.53  -36.61  0.6236    48     4.350    
 -27.90080 -10.75133   1.55634   64.19  528.27  -37.97  0.6479    48   -0.3327    
 -27.90080 -10.74871   1.55372   64.22  528.19  -37.84  0.6461    48    -42.01    
 -27.90591 -10.46621   1.65134   64.83  524.42  -37.08  0.6159    48     7.672    
 -22.70080 -10.52455   1.50134   74.77  448.33  -37.72  0.3802    53     39.16    
 -22.40080 -10.72455   1.62967   68.30  443.81  -47.19  0.3706    53     42.29    
 -22.60080 -10.52455   1.85134   68.26  455.87  -43.97  0.3800    53     31.52    
 -22.53413 -10.57455   1.78134   68.41  451.41  -45.24  0.3744    53     21.62    
 -22.25080 -10.72455   1.70134   66.44  442.44  -51.64  0.3673    59     28.23    
 -22.20913 -10.72455   1.70134   66.23  441.00  -52.53  0.3666    59     24.40    
 -21.90080 -10.69121   1.65134   65.49  430.01  -55.92  0.3753    59     30.90    
 -21.95080 -10.42455   1.80134   66.22  432.92  -55.00  0.3718    59     33.30    
 -21.75080 -10.72455   1.60134   64.84  426.80  -56.49  0.3875    59     27.67    
 -21.70080 -10.47455   1.70134   65.11  428.90  -55.81  0.3923    59     27.67    
 -21.40080 -10.64383   1.60134   62.87  425.90  -56.70  0.4241    59     29.46    
 -21.53413 -10.52455   1.65134   63.99  427.88  -56.19  0.4097    59     26.33    
 -21.40080 -10.64383   1.60134   62.87  425.90  -56.70  0.4241    59     9.840    
 -21.36246 -10.50550   1.65134   62.63  430.39  -56.20  0.4259    59     31.79    
 -21.08080 -10.69955   1.61801   60.13  429.70  -56.92  0.4506    59     23.49    
 -21.10080 -10.55788   1.65134   60.22  435.80  -56.57  0.4507    59     25.90    
 -20.90080 -10.72455   1.65134   58.47  435.18  -57.08  0.4599    59     25.90    
 -20.90080 -10.47455   1.70134   57.88  454.45  -56.84  0.4758    59     2.772    
 -20.70080 -10.77455   1.70134   56.65  442.44  -57.45  0.4626    59     26.72    
 -20.61746 -10.52455   1.70134   55.15  474.52  -58.67  0.5161    59     66.57    
 -20.50080 -10.77455   1.70134   55.12  453.10  -58.44  0.4596    59     38.71    
 -20.50080 -10.58288   1.65134   54.68  472.94  -59.60  0.5033    38     62.82    
 -20.30080 -10.72455   1.50134   54.86  453.13  -60.20  0.4307    38     38.71    
 -20.45080 -10.55788   1.60134   54.47  475.87  -60.38  0.5055    38     62.82    
 -17.70080 -10.83133   1.60134   41.78  444.87  -63.18  0.4104    38     11.18    
 -17.60080 -10.52455   1.55134   40.31  471.74  -67.14  0.5038    38    -12.53    
 -17.55080 -10.75788   1.80134   39.71  473.12  -67.07  0.5096    38     6.061    
 -17.50080 -10.57455   1.70134   39.20  484.31  -69.40  0.5672    38     43.82    
 -27.90080 -10.32455   1.70134   65.24  520.07  -37.26  0.5909    48    -34.01    
 -27.90080 -10.32455   1.70134   65.24  520.07  -37.26  0.5909    48     7.672    
 -27.88413 -10.12455   1.62634   66.94  510.24  -33.32  0.5146    48    -2.671    
 -27.88413 -10.16955   1.80134   65.46  512.79  -39.20  0.5676    50     8.522    
 -22.91746 -10.12455   1.80134   77.09  477.05  -19.06  0.4101    46     7.511    
 -22.90080 -10.32455   1.95134   71.08  473.97  -30.97  0.3978    53    -1.331    
 -22.90080 -10.17455   1.70134   77.91  474.88  -20.15  0.4037    46     7.511    
 -22.90080 -10.22455   1.68467   77.43  472.80  -22.23  0.3974    46     37.28    
 -21.80080 -10.32455   1.80134   65.81  432.74  -54.65  0.3802    59     31.01    
 -21.46746 -10.37455   1.70134   63.55  433.47  -55.35  0.4099    59     31.07    
 -21.63413 -10.09955   1.80134   65.33  439.64  -52.06  0.3803    59     33.37    
 -21.30080 -10.32455   1.70134   61.99  440.74  -55.17  0.4219    59     35.02    
 -21.33413 -10.17455   1.70134   62.44  447.04  -53.72  0.4064    59     35.58    
 -21.22913 -10.32455   1.70134   61.22  443.92  -55.32  0.4299    59     38.71    
 -21.10080 -10.12455   1.60134   59.96  466.21  -54.95  0.4529    36     24.57    
 -20.90080 -10.37455   1.70134   57.59  464.72  -56.82  0.4862    59     39.05    
 -20.85080 -10.12455   1.50134   57.17  493.66  -58.55  0.5512    36     58.42    
 -20.70913 -10.32455   1.65134   55.39  491.50  -59.06  0.5569    59     44.26    
 -20.70080 -10.27455   1.60134   55.34  497.95  -59.69  0.5742    36     43.04    
 -20.50080 -10.32455   1.48146   54.39  504.82  -61.74  0.5812    38     18.58    
 -17.50080 -10.44276   1.60134   39.27  486.51  -70.35  0.5817    38     40.36    
 -17.26746 -10.32455   1.65134   38.16  486.28  -74.56  0.6540    11     47.47    
 -17.30080 -10.12455   1.45134   39.32  473.03  -73.51  0.5693    41     36.15    
 -17.11746 -10.32455   1.70134   37.86  478.34  -75.37  0.6494    11     41.03    
 -17.10080 -10.12455   1.50134   39.00  461.55  -73.48  0.5452    41     17.12    
 -16.87841 -10.32455   1.80134   37.54  466.57  -76.03  0.6206    11     22.84    
 -16.83508 -10.12455   1.60134   38.56  452.11  -73.36  0.5195    41    -13.46    
 -16.66591 -10.22455   1.80134   37.72  456.30  -75.22  0.5571    41     3.539    
 -27.85080  -9.92455   1.60134   68.32  502.10  -31.63  0.4735    48    -35.66    
 -27.80080  -9.87455   1.85967   66.92  504.24  -39.86  0.5165    50     9.842    
 -27.80080  -9.77455   1.60134   69.24  499.19  -31.33  0.4621    48    -41.46    
 -27.70080  -9.67455   1.74301   68.93  507.38  -36.27  0.5049    48     6.520    
 -22.90080 -10.07455   1.80134   77.70  477.40  -17.69  0.4162    46     14.72    
 -22.80080  -9.92455   1.65134   81.22  477.62  -14.45  0.4318    46    -26.53    
 -22.70080  -9.72455   1.61801   82.76  478.16  -13.64  0.4403    46    -26.53    
 -22.75080  -9.72455   1.77634   81.08  476.26  -14.14  0.4454    46     26.05    
 -21.90080  -9.72455   1.77896   70.31  443.08  -44.63  0.3855    36     42.56    
 -21.70080  -9.97455   1.80134   66.54  440.79  -49.98  0.3754    36     36.89    
 -21.80080  -9.72455   1.65134   69.91  446.68  -44.57  0.3759    36     42.56    
 -21.51841  -9.92455   1.61801   65.57  448.25  -49.93  0.3783    36     41.52    
 -21.51841  -9.90788   1.60134   65.70  448.99  -49.71  0.3783    36     36.89    
 -21.31413 -10.02455   1.60134   62.78  454.84  -52.48  0.4042    36     3.008    
 -16.70591 -10.02455   1.55134   39.00  442.30  -71.86  0.4586    41    -6.742    
 -16.50080 -10.10788   1.80134   37.91  449.43  -73.95  0.5066    41     6.329    
 -16.48830  -9.92455   1.60134   38.99  436.19  -71.01  0.4238    41     12.45    
 -16.30080  -9.92455   1.78146   38.27  440.90  -71.90  0.4423    41     6.659    
 -16.30080  -9.71776   1.55134   39.52  426.41  -69.48  0.3793    41     23.19    
 -16.15080  -9.75788   1.78884   38.48  435.05  -70.62  0.4081    41     12.45    
 -27.65080  -9.52455   1.63467   70.69  502.33  -32.64  0.4808    48    -11.42    
 -27.50080  -9.42455   1.85134   70.05  514.05  -40.39  0.5381    50     20.97    
 -27.50080  -9.32455   1.60813   72.40  507.24  -32.73  0.5095    48     3.120    
 -27.30080  -9.22455   1.80134   71.96  531.27  -39.26  0.6050    48    -2.431    
 -22.70080  -9.62455   1.78801   81.30  475.96  -14.51  0.4465    46     26.05    
 -22.60080  -9.57455   1.63467   82.50  476.98  -15.23  0.4365    46     14.72    
 -22.50080  -9.50788   1.60134   81.98  474.69  -17.69  0.4263    30    -7.185    
 -22.45913  -9.32455   1.92134   78.69  465.03  -24.04  0.4392    30    -18.88    
 -22.30080  -9.47455   1.60134   79.14  467.68  -23.97  0.4087    30    -15.56    
 -22.30080  -9.42455   1.76801   77.69  462.19  -27.39  0.4198    30    -21.61    
 -22.12580  -9.50788   1.60134   76.22  461.43  -30.45  0.3942    30    -3.250    
 -22.10080  -9.52455   1.70134   74.83  455.30  -34.54  0.3986    36     1.355    
 -21.90080  -9.62455   1.60467   72.13  452.34  -39.94  0.3794    36     15.03    
 -16.11746  -9.52455   1.60134   39.57  422.08  -68.86  0.3704    41     21.41    
 -16.00080  -9.52455   1.80134   38.75  428.18  -69.42  0.3829    41     23.19    
 -16.00080  -9.29216   1.60134   39.85  417.07  -68.27  0.3716    41    -2.838    
 -15.91746  -9.34955   1.80134   38.94  423.70  -68.81  0.3744    41    -2.838    
 -27.30080  -9.12455   1.60134   74.18  524.52  -33.76  0.5850    48     4.350    
 -27.20080  -9.12455   1.80134   72.90  541.32  -38.47  0.6376    48    -48.27    
 -27.10080  -8.92455   1.60467   76.26  547.37  -32.88  0.6667    48    -48.03    
 -27.00080  -8.84121   1.77634   76.28  547.24  -31.44  0.6441    45    -49.03    
 -15.95080  -9.12455   1.60134   40.08  414.27  -67.99  0.3785    41     14.98    
 -15.90080  -9.14955   1.70134   39.60  416.88  -68.17  0.3742    41    -2.838    
 -15.91746  -8.92455   1.60134   40.35  411.73  -67.75  0.3897    41    -3.391    
 -15.80080  -8.86621   1.85134   39.35  416.16  -67.96  0.3785    41    -2.457    
 -27.00080  -8.72455   1.55134   79.02  550.99  -28.50  0.6677    45    -68.86    
 -26.95080  -8.69121   1.82634   77.82  530.98  -26.85  0.5705    45    -56.24    
 -26.90080  -8.40788   1.62634   82.17  527.18  -21.86  0.5547    45    -22.72    
 -26.90080  -8.42455   1.80134   80.76  510.96  -21.78  0.4884    45    0.5755    
 -15.91746  -8.69955   1.60134   40.70  409.65  -67.56  0.4036    41    -1.259    
 -15.80080  -8.78288   1.85134   39.46  415.08  -67.87  0.3811    41    -2.457    
 -15.95080  -8.49121   1.60134   41.05  408.38  -67.43  0.4152    41     6.922    
 -15.90080  -8.47955   1.70134   40.59  409.66  -67.51  0.4051    41    -1.259    
 -26.88413  -8.32455   1.60134   83.22  526.00  -20.31  0.5399    45    -2.050    
 -26.88413  -8.34955   1.80134   81.48  506.58  -20.83  0.4686    45     11.38    
 -26.80080  -8.04121   1.60134   85.89  518.95  -16.68  0.4792    45    0.5905    
 -26.80080  -8.07455   1.91063   83.01  488.15  -18.43  0.3922    45    -35.53    
 -16.00080  -8.34383   1.60134   41.37  407.79  -67.36  0.4221    41     6.922    
 -16.11746  -8.09955   1.61956   41.90  407.67  -67.26  0.4263    41     6.922    
 -16.00080  -8.12455   1.81622   40.84  410.02  -67.46  0.4041    41    -1.259    
 -15.91746  -8.29955   1.80134   40.49  410.30  -67.50  0.4016    41    -3.449    
 -26.70080  -7.82455   1.60134   87.74  519.17  -14.88  0.4576    45    0.3000E-01
 -26.70080  -7.84621   1.74479   86.20  501.39  -17.46  0.4154    45    -6.046    
 -26.65080  -7.72455   1.56801   88.81  525.07  -13.00  0.4635    45    0.5905    
 -26.60080  -7.67455   1.69206   87.94  509.85  -16.26  0.4261    45    -2.060    
 -23.90080  -7.62455   1.80134   89.19  559.86  -12.32  0.6171    13    -20.92    
 -23.65580  -7.74121   1.80134   88.21  535.13  -16.54  0.5050    30     7.022    
 -23.70080  -7.62455   1.68467   89.72  547.21  -13.14  0.5092    30    -9.975    
 -23.50080  -7.89121   1.95134   86.11  510.65  -18.11  0.4379    30     9.641    
 -23.48080  -7.69955   1.78467   87.30  512.82  -18.90  0.4206    30     9.641    
 -23.30080  -7.70193   1.90134   84.60  491.03  -21.21  0.3849    30    -16.67    
 -16.70080  -7.62455   1.60134   44.12  412.25  -66.38  0.4046    41     13.99    
 -16.50258  -7.74121   1.57634   43.49  409.62  -66.80  0.4195    41    -1.259    
 -16.50080  -7.62455   1.80134   42.58  412.34  -67.21  0.3937    41    -3.391    
 -16.30080  -7.92455   1.55134   42.82  407.75  -67.05  0.4319    41     1.005    
 -16.15080  -7.92455   1.79622   41.48  409.84  -67.38  0.4067    41    -1.259    
 -26.33413  -7.37455   1.60134   91.07  533.69  -12.84  0.4821    45     3.964    
 -26.30080  -7.37455   1.76801   89.38  509.16  -17.08  0.4212    45     9.578    
 -26.10080  -7.22455   1.65134   91.72  536.56  -13.94  0.4949    45     13.03    
 -26.23413  -7.32455   1.77539   89.64  510.57  -17.13  0.4247    45     10.04    
 -24.25080  -7.32455   1.80134   91.13  559.69   -2.99  0.5553    44    -28.92    
 -24.10080  -7.52455   1.87217   89.23  560.59  -11.05  0.6382    13    -27.38    
 -24.10080  -7.30288   1.70134   91.86  558.50    1.05  0.5065    44    -11.28    
 -23.90080  -7.52455   1.70134   90.60  564.62   -7.07  0.5709    44    -33.16    
 -23.87580  -7.32455   1.58467   92.18  552.43    1.00  0.4580    44    -9.888    
 -23.64151  -7.50788   1.60134   90.19  541.15  -10.99  0.4561    30    -16.43    
 -23.70080  -7.27455   1.50134   91.73  540.19   -0.91  0.4195    44    -11.36    
 -23.50080  -7.42455   1.60134   88.61  522.74  -14.46  0.4201    30    -5.768    
 -23.50080  -7.32455   1.55134   88.86  524.71  -11.62  0.4226    30    -12.22    
 -23.30080  -7.52455   1.80134   84.78  495.18  -21.44  0.3884    30    -21.89    
 -23.40080  -7.31383   1.60134   87.03  514.29  -16.27  0.4219    30    -8.327    
 -23.10080  -7.27276   1.80134   81.23  493.30  -23.43  0.4170    30    -34.47    
 -17.87080  -7.32455   1.90134   44.41  457.21  -57.78  0.3982    34     12.72    
 -17.70080  -7.34121   1.80134   45.22  445.51  -57.70  0.3762    34     27.09    
 -17.60080  -7.32455   1.57634   46.91  435.72  -55.19  0.3742    34    -19.30    
 -17.41746  -7.42455   1.60134   46.36  431.76  -58.76  0.3740    41   -0.8509    
 -17.57913  -7.37455   1.80134   45.10  440.32  -59.61  0.3730    41     43.14    
 -17.27580  -7.47455   1.56801   46.21  426.72  -60.88  0.3777    41     38.40    
 -17.30080  -7.42455   1.71801   45.24  428.17  -62.56  0.3691    41     31.05    
 -17.00080  -7.52455   1.60134   45.13  418.24  -64.77  0.3858    41     38.29    
 -17.10080  -7.42455   1.80134   44.23  422.60  -65.44  0.3692    41     38.79    
 -16.87580  -7.57455   1.56801   44.88  415.19  -65.46  0.3964    41     38.29    
 -16.90080  -7.52455   1.65134   44.52  416.31  -65.72  0.3869    41     38.29    
 -16.67580  -7.54121   1.80134   43.12  414.32  -67.00  0.3856    41     14.05    
 -25.90080  -7.12455   1.65967   92.42  544.22  -12.70  0.5180    45     11.93    
 -25.95913  -7.17455   1.80134   90.57  516.87  -17.00  0.4412    45     20.57    
 -25.80080  -7.12455   1.85134   90.60  514.59  -17.08  0.4351    45     30.67    
 -25.72080  -7.02455   1.60134   93.56  560.21   -6.20  0.5631    45    -18.65    
 -25.52580  -6.94121   1.60134   93.90  560.30   -1.24  0.5471    44    -19.27    
 -25.51841  -6.89121   1.55134   94.23  562.19    3.24  0.5484    44    -57.67    
 -25.41746  -7.02455   1.80134   92.14  535.89  -12.07  0.4784    45     13.03    
 -25.25080  -6.82455   1.60134   94.00  548.40    5.56  0.4754    44    -44.46    
 -25.26746  -7.02455   1.85134   91.74  532.58  -11.70  0.4646    45     7.778    
 -25.10080  -7.02455   1.85134   91.90  536.43   -8.96  0.4680    45     3.667    
 -25.20913  -6.92455   1.70134   93.37  548.38   -0.87  0.4859    44    -39.93    
 -24.77246  -7.02455   1.80134   92.43  543.58   -0.63  0.4652    44    -5.003    
 -24.90080  -6.87455   1.70134   93.31  539.53    4.87  0.4342    44    -49.99    
 -24.78413  -7.02455   1.80134   92.46  543.57   -0.82  0.4662    44    -5.714    
 -24.73413  -6.87455   1.70134   93.18  535.21    6.27  0.4161    44    -49.52    
 -24.50080  -7.19121   1.85134   91.36  549.23   -3.41  0.5095    44    -16.54    
 -24.47580  -7.12455   1.78467   92.20  548.26    1.30  0.4783    44    -41.71    
 -24.55080  -6.92455   1.70134   93.09  534.32    6.64  0.4123    44    -60.84    
 -24.25080  -7.12455   1.70134   92.52  545.24    4.80  0.4461    44    -44.46    
 -24.28413  -6.82455   1.60134   93.17  520.13    8.83  0.3800    44    -49.79    
 -24.10080  -7.02455   1.60134   93.06  531.81    7.27  0.3975    44    -61.31    
 -24.06746  -6.89955   1.55134   93.11  521.92    8.30  0.3808    44    -49.79    
 -23.90080  -7.17788   1.55134   92.74  540.55    4.66  0.4130    44    -50.82    
 -23.90080  -6.99455   1.50134   93.03  526.54    6.95  0.3843    44    -61.25    
 -23.67580  -6.94121   1.40134   91.84  523.39    3.75  0.3927    44    -17.97    
 -23.33413  -7.12455   1.55134   85.86  515.19  -15.17  0.4503    30    -8.327    
 -23.10080  -7.09633   1.70134   81.13  503.94  -22.60  0.4652    30     8.357    
 -23.10080  -6.92455   1.60134   81.16  510.59  -20.92  0.5017    30     4.383    
 -22.96568  -7.12455   1.80134   78.76  497.62  -24.39  0.4576    30    -26.05    
 -22.91425  -6.92455   1.70134   77.86  508.16  -24.15  0.5253    30    -2.043    
 -22.75080  -7.12455   1.90134   75.47  494.22  -25.37  0.4636    30    -26.05    
 -22.72580  -6.92455   1.78467   74.90  508.09  -25.46  0.5465    30    -11.04    
 -22.45080  -6.82455   1.80134   71.04  519.91  -26.90  0.6286    30    -46.71    
 -18.43734  -6.92455   1.80134   45.62  475.82  -58.57  0.4835    34     47.12    
 -18.25080  -7.02455   1.80134   45.54  464.10  -56.70  0.4280    34     24.05    
 -18.28258  -6.92455   1.70134   46.29  458.88  -56.24  0.4184    34    -7.023    
 -18.06746  -6.97455   1.60134   46.97  443.52  -54.36  0.3730    34    -14.79    
 -18.08496  -7.12455   1.80134   45.48  457.07  -55.73  0.3972    34    -31.21    
 -17.90591  -7.12455   1.65134   46.60  442.31  -54.20  0.3689    34    -14.79    
 -25.10080  -6.69121   1.55134   94.04  533.31    9.42  0.4140    44    -61.31    
 -24.95080  -6.72455   1.60134   93.80  530.29    8.75  0.4024    44    -61.31    
 -24.49246  -6.72455   1.60134   93.35  517.51    9.29  0.3762    44    -49.79    
 -24.50080  -6.72455   1.60134   93.38  517.64    9.29  0.3763    44    -49.79    
 -24.26746  -6.72455   1.55134   93.31  513.47    9.38  0.3762    44    -54.64    
 -23.10080  -6.68621   1.50134   80.98  507.52  -19.01  0.4858    31     23.77    
 -22.90651  -6.72455   1.60134   77.64  510.97  -22.88  0.5408    31    -2.043    
 -22.95080  -6.52455   1.50134   78.25  502.72  -21.18  0.4856    31     16.18    
 -22.70580  -6.77455   1.70134   74.54  514.69  -25.08  0.5879    30    -23.34    
 -22.67580  -6.52455   1.58467   74.12  512.88  -24.03  0.5675    31    -13.74    
 -22.50080  -6.67455   1.70134   71.69  523.35  -26.34  0.6452     6    -46.71    
 -22.60080  -6.52455   1.60134   73.10  516.50  -24.76  0.5920    31    -23.34    
 -22.17246  -6.92455   1.90134   67.63  524.17  -29.73  0.6397    30    -40.73    
 -22.27580  -6.69121   1.75134   68.86  533.23  -29.43  0.6970     6    -23.03    
 -22.30080  -6.42455   1.60134   69.50  530.02  -29.43  0.6517    31    -24.49    
 -22.15080  -6.92455   1.90134   67.37  525.19  -30.07  0.6448    30    0.9505    
 -22.10080  -6.69955   1.78467   66.82  538.47  -33.44  0.7150     6    -3.082    
 -22.10080  -6.52455   1.70134   67.07  538.30  -35.30  0.6963     6    -3.226    
 -21.90080  -6.57455   1.80134   64.94  527.58  -41.79  0.6495    32    -2.256    
 -21.90080  -6.52455   1.78467   65.07  524.80  -42.34  0.6329    32     4.417    
 -21.75080  -6.58288   1.90134   63.52  507.26  -45.47  0.5666    32     36.20    
 -19.11746  -6.52455   1.80634   48.46  511.22  -56.41  0.5701    32     23.24    
 -19.10080  -6.54121   1.82134   48.27  511.63  -57.10  0.5722    32     20.40    
 -19.00080  -6.52455   1.62396   48.11  516.71  -56.63  0.6223    32     18.48    
 -18.83591  -6.62455   1.60134   47.28  507.71  -59.44  0.6167    34     28.41    
 -18.90080  -6.72455   1.98467   46.48  498.99  -61.47  0.5531    37     30.38    
 -18.64068  -6.82455   1.80134   45.85  492.36  -60.76  0.5564    34     44.09    
 -18.60080  -6.72455   1.60134   46.92  481.01  -58.82  0.5204    34     48.74    
 -18.46746  -6.77455   1.60134   46.90  467.67  -57.48  0.4638    34     25.40    
 -22.46746  -6.27455   1.50134   71.67  511.83  -25.45  0.5420    31    -34.42    
 -22.30080  -6.32455   1.55134   69.68  525.47  -29.29  0.6119    31    -40.73    
 -22.10080  -6.29955   1.58467   67.63  529.68  -36.25  0.6223    31    -3.655    
 -21.90080  -6.31050   1.70134   65.70  511.60  -43.44  0.5566    32    -9.543    
 -21.90080  -6.09859   1.60134   66.31  499.82  -43.05  0.4902    32     51.27    
 -21.80080  -6.32955   1.80134   64.72  495.53  -45.33  0.5025    32     56.95    
 -21.70080  -6.04359   1.80134   64.61  464.67  -45.02  0.3998    32     4.661    
 -19.35080  -6.10693   1.83467   52.11  461.03  -46.49  0.4016    32    -38.03    
 -19.30080  -6.32455   1.90134   50.74  481.13  -50.55  0.4479    32     7.754    
 -19.20080  -6.13526   1.60134   51.26  473.22  -46.87  0.4448    32    -6.972    
 -19.15080  -6.30788   1.63467   50.08  493.27  -49.98  0.5103    32     55.03    
 -21.80080  -5.92455   1.60134   65.87  476.56  -43.95  0.4179    32     23.92    
 -21.60080  -5.92455   1.85134   64.05  450.58  -44.66  0.3770    32    -12.77    
 -21.65080  -5.69121   1.60313   65.07  453.11  -43.97  0.3783    32    -33.71    
 -21.50080  -5.68705   1.80134   63.71  440.41  -44.10  0.3781    32    -12.77    
 -19.55080  -5.72455   1.83467   54.20  437.10  -44.06  0.3890    32    -15.17    
 -19.40080  -5.94871   1.80134   52.98  449.40  -45.02  0.3857    32    -12.88    
 -19.40080  -5.72455   1.61479   53.60  441.92  -44.11  0.3815    32    -17.59    
 -19.30080  -5.89871   1.60134   52.69  452.10  -44.77  0.3918    32    -40.52    
 -21.50080  -5.52455   1.64456   63.99  440.43  -43.83  0.3806    32    -12.77    
 -21.40080  -5.52455   1.77063   63.13  435.12  -43.84  0.3900    32    -18.63    
 -21.30080  -5.32455   1.61896   62.80  432.69  -43.66  0.4009    32    -18.69    
 -21.10080  -5.32455   1.80134   61.46  427.96  -43.63  0.4276    32    -31.80    
 -20.12675  -5.32455   1.90134   56.98  425.82  -43.52  0.4547    32    -32.82    
 -19.86746  -5.37455   1.80134   55.93  427.98  -43.57  0.4302    32    -32.82    
 -19.90080  -5.22455   1.60134   56.27  427.91  -43.56  0.4275    32    -32.82    
 -19.70080  -5.37455   1.63051   55.30  430.48  -43.62  0.4080    32    -29.55    
 -19.70080  -5.52455   1.82122   55.08  431.08  -43.70  0.4090    32    -24.83    
 -21.10080  -5.22455   1.65134   61.67  428.61  -43.60  0.4238    32    -30.98    
 -20.92318  -5.12455   1.60134   60.79  427.09  -43.56  0.4369    32    -32.82    
 -20.87913  -5.22455   1.80134   60.30  425.89  -43.56  0.4494    32    -32.82    
 -20.73413  -5.22455   1.85134   59.57  425.11  -43.53  0.4599    32    -32.82    
 -20.70080  -5.12455   1.70134   59.61  425.43  -43.53  0.4562    32    -32.82    
 -20.50080  -5.17455   1.80134   58.63  424.83  -43.51  0.4658    32    -21.49    
 -20.49008  -5.12455   1.71884   58.67  425.06  -43.52  0.4622    32    -32.82    
 -20.33413  -5.22455   1.85134   57.86  424.94  -43.51  0.4652    32    -21.49    
 -20.35080  -5.12455   1.70134   58.07  425.23  -43.52  0.4600    32    -26.45    
 -20.07580  -5.14121   1.60134   56.98  426.63  -43.54  0.4412    32    -32.82    
 -25.40080 -14.12455   2.16063   53.28  417.12  -51.08  0.4394    54    -21.19    
 -25.10080 -14.30788   2.00134   53.02  416.07  -51.05  0.4549    54    -25.91    
 -25.40080 -14.12455   2.16384   53.26  417.14  -51.08  0.4391    54    -21.19    
 -25.12580 -14.30788   2.15217   52.40  416.71  -51.11  0.4422    54    -25.91    
 -25.05080 -14.32455   1.94301   53.12  416.03  -51.03  0.4572    54    -25.91    
 -24.79246 -14.42455   2.20134   51.38  419.34  -51.24  0.4207    54    -29.92    
 -24.75080 -14.42455   2.00134   52.14  418.30  -51.13  0.4336    54    -26.92    
 -24.80413 -14.42455   2.22634   51.26  419.45  -51.25  0.4191    54    -29.92    
 -24.50080 -14.44121   1.92539   51.93  421.23  -51.21  0.4148    54    -29.92    
 -24.46746 -14.46943   2.17634   50.69  424.74  -51.45  0.3978    54    -24.01    
 -24.28080 -14.42455   1.89301   51.64  425.83  -51.36  0.3953    54    -24.07    
 -24.36425 -14.46621   2.20134   50.36  428.05  -51.61  0.3895    54    -24.07    
 -24.15080 -14.42455   2.03467   50.72  432.53  -51.72  0.3835    54    -21.63    
 -24.10080 -14.42455   2.20134   49.83  439.30  -52.21  0.3827    54    -18.34    
 -23.80080 -14.32455   2.01801   50.02  453.16  -53.02  0.3965    54    -41.45    
 -23.71746 -14.32455   2.20134   48.89  468.14  -54.70  0.4315    54    -8.991    
 -23.70080 -14.27455   1.96801   50.05  459.44  -53.58  0.4097    54    -6.008    
 -23.63913 -14.30788   2.20134   48.70  473.99  -55.61  0.4489    54     64.93    
 -23.50080 -14.22455   2.00134   49.42  475.40  -56.08  0.4531    54     64.93    
 -23.50080 -14.27455   2.14301   48.73  478.14  -56.99  0.4641    54     47.12    
 -23.25080 -14.22455   2.00134   49.14  470.73  -58.78  0.4488    55     17.94    
 -23.35080 -14.32455   2.20134   48.30  471.79  -58.65  0.4555    55     27.85    
 -23.13318 -14.42455   2.20134   48.33  448.54  -58.77  0.4031    55     41.87    
 -23.10913 -14.12455   1.85134   49.74  466.88  -59.38  0.4428    55     7.279    
 -22.95080 -14.52455   2.20134   48.32  432.60  -58.39  0.3803    55   -0.8509    
 -23.02675 -14.32455   2.00134   49.14  446.40  -58.85  0.3967    55     41.93    
 -22.67580 -14.62455   2.20134   48.32  419.19  -58.03  0.3879    55    -15.31    
 -22.66746 -14.37455   1.90134   49.54  424.06  -58.35  0.3836    55    -23.02    
 -22.53413 -14.62455   2.15134   48.46  415.52  -57.94  0.4006    55    -15.84    
 -22.50080 -14.35788   1.85134   49.71  418.77  -58.21  0.3921    55    -15.31    
 -22.30080 -14.67455   2.20134   48.20  411.10  -57.80  0.4267    55    -21.76    
 -22.30080 -14.32455   1.81801   49.83  414.36  -58.08  0.4058    55    -15.84    
 -22.13413 -14.62455   2.15134   48.38  409.32  -57.76  0.4433    55    -10.71    
 -22.06246 -14.32455   1.85134   49.64  410.48  -57.93  0.4272    55    -21.76    
 -21.90080 -14.52455   2.10134   48.52  407.80  -57.74  0.4595    55   -0.3396    
 -21.90080 -14.32455   1.90134   49.38  408.84  -57.85  0.4412    55    -10.71    
 -21.70080 -14.47455   2.16801   48.27  407.07  -57.72  0.4692    55     10.98    
 -21.70591 -14.12455   1.85134   49.59  409.03  -57.93  0.4312    55    -10.71    
 -21.50080 -14.32455   2.18051   48.26  407.21  -57.75  0.4640    55   -0.3396    
 -21.50080 -14.12455   2.00134   48.97  408.23  -57.86  0.4419    55   -0.3396    
 -21.31746 -14.12455   2.20134   48.18  408.49  -57.84  0.4442    55    -8.520    
 -25.70080 -13.72455   1.88134   56.23  421.87  -50.78  0.4224    54    -29.03    
 -25.50080 -14.02455   2.08467   54.07  417.64  -51.03  0.4398    54    -21.32    
 -25.50080 -14.02455   2.20134   53.55  418.33  -51.09  0.4291    54    -21.32    
 -25.70080 -13.77455   2.24301   54.31  423.82  -51.04  0.4032    54    -23.12    
 -21.50080 -13.95943   1.90134   49.40  409.72  -58.00  0.4200    55    -15.84    
 -21.50080 -13.71955   1.81801   49.83  413.11  -58.30  0.3905    55    -15.79    
 -21.20080 -13.91050   2.20134   48.12  411.11  -58.03  0.4176    55    -15.84    
 -21.30080 -13.72455   2.00134   48.98  413.12  -58.25  0.3961    55    -15.79    
 -21.15080 -13.75788   2.20134   48.08  413.96  -58.25  0.3997    55    -15.84    
 -25.80080 -13.57455   1.96801   56.45  427.71  -50.50  0.3995    54    -23.12    
 -25.85080 -13.52038   2.15372   55.71  433.17  -50.40  0.3858    54    -20.61    
 -25.90080 -13.42455   2.08467   56.43  437.43  -49.77  0.3809    54     24.18    
 -25.90080 -13.42455   2.25134   55.51  440.80  -50.01  0.3784    54     10.44    
 -21.30080 -13.73288   2.00134   48.97  412.98  -58.24  0.3969    55     25.89    
 -21.30080 -13.19443   1.97634   48.76  432.26  -60.02  0.3784    55     43.14    
 -21.11746 -13.54955   2.20134   47.98  419.76  -58.72  0.3815    55    -15.31    
 -21.11746 -13.23609   2.20134   47.58  435.47  -60.15  0.3853    55     43.14    
 -27.60080 -12.92455   2.08467   58.24  424.63  -43.09  0.4647    49    -26.45    
 -27.30080 -13.10788   1.97634   58.53  424.21  -43.09  0.4679    49    -15.13    
 -27.30080 -13.12455   2.05134   58.17  424.25  -43.08  0.4682    49    -15.13    
 -27.60080 -12.92455   2.09301   58.22  424.64  -43.09  0.4647    49    -26.45    
 -27.07580 -13.22455   2.18134   57.57  425.37  -43.10  0.4527    49    -32.82    
 -26.99246 -13.22455   2.00134   58.37  425.48  -43.13  0.4474    49    -32.82    
 -27.00913 -13.22455   2.00134   58.31  425.38  -43.13  0.4488    49    -32.82    
 -26.84246 -13.27455   2.20134   57.43  427.51  -43.20  0.4295    49    -32.82    
 -26.67580 -13.27455   2.03467   58.12  429.16  -43.33  0.4119    49    -31.99    
 -26.81008 -13.27455   2.20134   57.47  427.91  -43.22  0.4260    49    -32.82    
 -26.50080 -13.27455   2.05967   57.95  432.90  -43.65  0.3917    49    -18.86    
 -26.40580 -13.27455   2.20134   57.23  436.90  -44.03  0.3822    49    -15.17    
 -26.30080 -13.22455   1.89301   58.66  437.81  -44.37  0.3727    49    -13.78    
 -26.35913 -13.27455   2.20134   57.13  438.52  -44.26  0.3786    49    -13.78    
 -26.12580 -13.22455   1.91801   58.27  443.28  -45.91  0.3686    49    -12.77    
 -26.10080 -13.27455   2.20134   56.60  447.43  -46.73  0.3723    49    -14.06    
 -21.50080 -13.09955   1.81801   49.58  436.46  -60.61  0.3883    55     40.30    
 -21.50080 -12.93288   1.85134   49.16  450.16  -62.19  0.4283    55     37.61    
 -21.30080 -13.04121   2.00134   48.38  443.90  -61.25  0.4038    55     33.18    
 -21.15080 -12.92455   2.20134   46.90  463.49  -63.29  0.4606    55    -2.392    
 -21.15080 -13.12455   2.16801   47.55  442.72  -60.92  0.3995    55     37.36    
 -27.90080 -12.52455   1.99301   59.04  428.18  -43.25  0.4210    49    -31.99    
 -27.70080 -12.82455   2.05134   58.44  425.19  -43.12  0.4562    49    -32.82    
 -27.80080 -12.72455   2.22313   57.87  426.45  -43.14  0.4409    49    -26.45    
 -27.90080 -12.57455   2.22313   58.02  428.17  -43.21  0.4226    49    -31.99    
 -21.69901 -12.46288   1.81801   49.21  498.89  -67.36  0.5942    55     54.10    
 -21.50080 -12.72455   1.90134   48.56  472.52  -65.06  0.5057    55     45.14    
 -21.50080 -12.44121   1.90134   48.79  491.21  -67.03  0.5546    59     38.76    
 -21.25080 -12.69121   2.10134   47.18  481.12  -65.95  0.5265    55     36.26    
 -21.26746 -12.52455   2.05134   47.65  485.07  -66.55  0.5378    59     56.23    
 -21.10080 -12.58466   2.20134   46.59  485.37  -66.51  0.5499    59     43.35    
 -28.00080 -12.32455   2.05134   59.01  431.63  -43.39  0.3964    49    -23.58    
 -28.00080 -12.36538   2.22039   58.25  431.52  -43.36  0.3978    49    -23.63    
 -28.05080 -12.12455   2.00134   59.44  436.22  -43.61  0.3799    49    -18.86    
 -28.05080 -12.20288   2.20134   58.53  434.99  -43.52  0.3832    49    -23.58    
 -21.50080 -12.29121   1.85134   49.87  484.19  -65.49  0.5128    59     33.13    
 -21.30080 -12.46050   2.00134   48.17  483.58  -66.23  0.5268    59     56.23    
 -21.32080 -12.14955   1.81801   51.23  458.43  -62.35  0.4228    59     16.67    
 -21.08496 -12.32455   2.01801   48.85  463.24  -63.33  0.4531    59     16.93    
 -21.10080 -12.17455   1.90134   50.54  450.25  -61.58  0.4050    59     21.21    
 -20.80080 -12.32455   2.20134   47.75  457.08  -62.58  0.4488    59    -2.948    
 -20.81425 -12.12455   2.00134   50.12  440.83  -60.39  0.3833    59     43.14    
 -20.69068 -12.12455   2.10134   49.45  440.87  -60.34  0.3859    59     43.14    
 -28.08413 -11.92455   2.00134   59.63  442.85  -43.95  0.3766    49    -13.66    
 -28.10080 -11.92455   2.20134   58.81  443.84  -43.99  0.3768    49    -12.88    
 -28.08413 -11.72455   1.95634   60.04  451.88  -44.45  0.3956    49    -40.64    
 -28.10080 -11.72455   2.05134   59.60  452.05  -44.49  0.3957    49    -40.64    
 -20.90080 -11.92455   1.81801   52.56  431.56  -59.33  0.3678    59     23.39    
 -20.70080 -12.02455   2.00134   50.62  435.26  -59.63  0.3707    59     43.14    
 -20.70080 -11.72455   1.81801   53.36  426.15  -58.46  0.3745    59     18.66    
 -20.50080 -11.92455   2.10134   50.37  433.80  -59.16  0.3668    59     23.39    
 -20.50080 -11.78193   2.00134   51.65  429.83  -58.60  0.3676    59     20.99    
 -20.30080 -11.77455   2.20134   50.27  435.53  -58.82  0.3656    59     23.39    
 -19.60080 -11.72455   2.05134   49.78  419.21  -59.70  0.3861    38    -15.31    
 -19.25080 -11.82455   2.03467   48.57  413.38  -59.73  0.4025    38    -15.84    
 -19.60080 -11.72455   2.07301   49.70  419.78  -59.72  0.3846    38     2.129    
 -19.30080 -11.82455   2.20134   48.07  417.86  -59.89  0.3861    38    -15.79    
 -19.10080 -11.82455   1.89301   48.55  409.96  -59.66  0.4217    38    -15.84    
 -19.18925 -11.84121   2.20134   47.69  416.52  -59.88  0.3886    38    -15.79    
 -18.90080 -11.82455   1.89301   47.77  409.30  -59.67  0.4233    38    -15.84    
 -18.81234 -11.84121   2.20134   46.29  414.62  -59.87  0.3909    38    -15.79    
 -18.75080 -11.82455   2.00134   46.78  410.84  -59.73  0.4096    38    -15.84    
 -18.70080 -11.82455   2.20134   45.85  414.77  -59.88  0.3896    38    -15.79    
 -18.40080 -11.72455   2.05134   45.13  413.74  -59.90  0.3932    38    -15.79    
 -18.40080 -11.72455   2.30967   44.19  420.20  -60.15  0.3792    38    -16.32    
 -28.08413 -11.52455   2.00134   60.01  463.83  -45.26  0.4446    49    -25.40    
 -28.10080 -11.52455   2.10134   59.54  463.89  -45.37  0.4446    49    -25.40    
 -28.05080 -11.32455   1.94301   60.48  478.79  -46.18  0.5251    49     39.25    
 -28.08413 -11.32455   2.11289   59.68  477.06  -46.51  0.5196    49   -0.1595    
 -20.45080 -11.52455   1.90134   53.19  428.47  -58.04  0.3853    59     18.66    
 -20.29568 -11.52455   2.01801   52.18  432.49  -58.25  0.3787    59     23.39    
 -20.33413 -11.37455   1.90134   53.29  432.08  -58.10  0.3920    59     23.39    
 -20.10080 -11.52455   2.10134   51.25  435.04  -58.82  0.3746    38     23.39    
 -20.09246 -11.47455   2.00134   51.82  432.32  -58.87  0.3772    38     23.39    
 -19.85080 -11.62455   2.16801   50.10  430.45  -59.57  0.3729    38     20.99    
 -19.90080 -11.52455   1.86801   51.82  422.64  -59.38  0.3818    38     26.37    
 -19.70080 -11.67455   2.03467   50.24  421.19  -59.64  0.3824    38     26.37    
 -19.73413 -11.67455   2.17634   49.69  426.80  -59.74  0.3748    38     18.66    
 -18.30080 -11.67455   2.03467   44.73  414.83  -59.97  0.3899    38    -15.79    
 -18.29008 -11.67455   2.21051   44.06  419.27  -60.16  0.3805    38    -16.32    
 -18.10080 -11.52455   1.92134   44.12  417.14  -60.21  0.3859    38    -16.80    
 -18.05080 -11.52455   2.22313   42.76  427.50  -60.79  0.3815    38    -4.293    
 -17.90080 -11.32455   1.87967   43.03  425.26  -60.91  0.3812    38     13.14    
 -17.80080 -11.27455   2.14301   41.41  442.59  -62.45  0.4056    38     28.99    
 -28.05080 -11.12455   2.03467   60.29  490.96  -47.22  0.6032    49     44.06    
 -28.08413 -11.12455   2.20134   59.57  486.80  -47.51  0.5818    49     30.47    
 -28.00080 -10.92455   1.91801   61.28  506.49  -46.44  0.6739    15     39.17    
 -28.08413 -10.92455   2.22634   59.96  489.77  -47.07  0.5976    50     30.47    
 -17.71746 -11.12455   1.95634   41.29  445.10  -62.93  0.4107    38     11.18    
 -17.70080 -11.12455   2.01801   40.96  449.52  -63.43  0.4222    38     8.496    
 -17.60080 -10.97455   1.99801   39.99  465.02  -65.71  0.4740    38   -0.9955E-01
 -17.50080 -10.92455   2.10313   38.93  480.12  -69.03  0.5424    38     36.61    
 -28.00080 -10.75788   1.95134   61.66  508.41  -45.62  0.6716    15    -2.081    
 -28.08413 -10.72455   2.22634   60.66  486.91  -45.72  0.5705    50     30.47    
 -28.00080 -10.57455   2.00134   62.22  502.80  -44.60  0.6268    50     40.43    
 -28.05080 -10.52455   2.14301   61.85  487.81  -44.54  0.5558    50     41.91    
 -22.55080 -10.52455   1.90134   67.18  456.56  -46.10  0.3836    53     2.159    
 -22.35080 -10.52455   1.90134   66.24  448.27  -51.47  0.3748    59     25.87    
 -22.10080 -10.49955   1.81801   66.33  436.62  -54.50  0.3664    59     23.57    
 -17.50080 -10.82455   1.95372   39.07  480.34  -68.59  0.5438    38     36.61    
 -17.30080 -10.82455   2.15134   37.87  483.30  -73.50  0.6064    42     33.81    
 -17.26746 -10.67455   2.00134   37.60  489.26  -74.17  0.6565    11     47.47    
 -17.15080 -10.72455   2.10134   37.49  477.84  -74.93  0.6239    42     40.87    
 -17.12913 -10.52455   1.90134   37.36  484.28  -75.65  0.6782    11     35.36    
 -16.85080 -10.72455   2.20134   37.56  453.72  -74.22  0.5248    42     3.565    
 -16.88413 -10.52455   2.00134   37.22  467.12  -76.17  0.6215    11     22.84    
 -16.67008 -10.52455   2.10134   37.31  454.83  -75.26  0.5488    42     3.626    
 -28.00080 -10.38288   2.05134   62.96  492.90  -43.68  0.5577    50     55.50    
 -28.05080 -10.32455   2.20134   62.65  476.08  -43.56  0.4847    50     18.11    
 -27.90080 -10.02455   2.00134   65.24  490.79  -42.27  0.5006    50     55.03    
 -28.00080 -10.07455   2.20134   64.01  469.65  -42.94  0.4417    50   -0.8823    
 -22.91746 -10.32455   2.00134   70.27  476.65  -31.43  0.4035    53    -1.331    
 -22.90080 -10.34121   2.00134   69.91  475.51  -32.68  0.4031    53     19.82    
 -22.95080 -10.32455   2.16801   67.43  487.16  -34.01  0.4316    53     42.25    
 -22.86746 -10.37455   2.20134   65.64  485.32  -39.22  0.4437    53     44.33    
 -23.00080 -10.09121   2.05134   73.83  483.78  -19.87  0.4134    46    -35.59    
 -23.10080 -10.17455   2.30134   68.50  497.39  -27.74  0.4312    46    -49.43    
 -22.77080 -10.42455   2.05967   66.92  472.03  -40.67  0.4118    53     34.10    
 -22.70080 -10.42455   2.15134   65.05  474.07  -44.69  0.4306    53     51.27    
 -22.50080 -10.37455   2.16801   64.72  461.46  -50.36  0.4148    59     19.65    
 -22.31330 -10.22455   2.20134   65.31  450.19  -52.56  0.3921    59     20.15    
 -22.18651 -10.32455   2.00134   66.20  441.64  -53.55  0.3706    59     24.40    
 -22.20080 -10.12455   2.20134   65.80  446.00  -52.27  0.3833    59     37.81    
 -21.91151 -10.32455   1.85134   66.17  433.77  -54.53  0.3732    59     33.30    
 -21.91508 -10.01705   2.00134   66.83  439.32  -50.70  0.3777    59     33.20    
 -21.73413 -10.14955   1.85134   65.75  437.14  -52.75  0.3789    59     32.41    
 -16.67663 -10.32455   1.90134   37.40  459.76  -76.19  0.5835    11    -8.076    
 -16.50080 -10.52455   2.20134   37.42  446.49  -73.95  0.4896    42    -9.764    
 -16.46746 -10.32455   2.05134   37.28  453.87  -75.66  0.5385    42     3.449    
 -16.46746 -10.22455   1.95134   37.43  454.20  -75.57  0.5390    41     3.449    
 -16.30080 -10.33026   2.20134   37.27  448.05  -74.31  0.4904    42     17.57    
 -16.15080 -10.13133   2.20134   37.17  450.49  -74.53  0.4944    42     17.57    
 -27.90080  -9.82455   2.20134   65.55  466.47  -42.79  0.4199    50    -12.50    
 -27.85080  -9.92455   1.96801   66.02  493.72  -41.83  0.4980    50     56.78    
 -27.70080  -9.62455   2.03467   67.71  487.65  -42.69  0.4655    50     35.63    
 -27.85080  -9.72455   2.20134   66.17  466.28  -42.81  0.4153    50     4.932    
 -22.95080  -9.94955   2.03467   76.02  480.16  -16.76  0.4237    46    -26.53    
 -23.10080  -9.97455   2.30134   72.07  488.93  -20.79  0.4100    46    -29.58    
 -22.90080  -9.72455   2.10134   77.53  476.86  -15.25  0.4350    46     14.72    
 -23.00080  -9.72455   2.25134   75.91  479.17  -16.26  0.4207    46    -26.53    
 -22.05080  -9.87121   2.17634   67.33  441.04  -48.79  0.3958    36     31.74    
 -21.91508 -10.01705   2.00134   66.83  439.32  -50.70  0.3777    59     37.83    
 -22.00080  -9.77455   2.01563   69.14  439.36  -46.60  0.3989    36     36.59    
 -22.10080  -9.72455   2.20134   68.65  439.19  -46.81  0.4157    36     36.59    
 -16.15080  -9.92455   1.98646   37.62  447.03  -73.15  0.4699    41    -9.764    
 -16.10080  -9.92455   2.06539   37.42  448.99  -73.57  0.4787    41     10.20    
 -16.00080  -9.72455   2.02313   37.70  442.76  -71.67  0.4398    41     6.659    
 -15.91746  -9.69955   2.20134   37.21  448.38  -72.46  0.4689    41    -9.764    
 -27.70080  -9.52455   2.18884   67.66  470.10  -43.07  0.4185    50     4.932    
 -27.60080  -9.52455   1.95967   68.77  500.15  -42.23  0.4965    50     47.10    
 -27.50080  -9.34121   2.17634   69.25  479.93  -43.48  0.4383    50     50.72    
 -27.40080  -9.32455   1.98467   70.24  510.74  -42.99  0.5284    50   -0.6832    
 -27.35080  -9.22455   2.17634   70.35  490.30  -43.35  0.4601    50     31.46    
 -22.91746  -9.54955   2.20134   78.00  475.68  -15.10  0.4326    46     14.72    
 -22.80080  -9.52455   2.05134   79.45  474.66  -14.95  0.4448    46     25.34    
 -22.90080  -9.48288   2.20134   78.48  475.13  -15.01  0.4340    46     14.72    
 -22.70080  -9.36955   2.00134   80.34  473.33  -16.41  0.4467    46     26.05    
 -22.35080  -9.32455   2.00134   76.32  455.46  -31.28  0.4377    36    -3.008    
 -22.20080  -9.52455   2.15134   71.59  440.46  -42.68  0.4348    36     39.72    
 -22.10080  -9.62455   2.00134   71.36  441.44  -43.15  0.4145    36     39.72    
 -22.30080  -9.32455   2.42967   70.74  435.87  -44.14  0.4614    36     25.44    
 -15.91746  -9.52455   1.99122   38.03  435.44  -70.16  0.4068    41     11.60    
 -15.90080  -9.62455   2.15134   37.40  444.93  -71.63  0.4495    41    -2.568    
 -15.90080  -9.47455   1.96801   38.16  433.08  -69.81  0.3977    41     17.52    
 -15.80080  -9.37455   2.19634   37.46  439.95  -70.22  0.4278    41     22.76    
 -27.16568  -9.12455   2.00134   72.08  531.65  -41.13  0.5831    50    -2.256    
 -27.20080  -9.12455   2.17634   71.46  503.70  -42.15  0.4885    50     48.43    
 -27.00080  -8.92455   2.00134   74.44  537.87  -33.74  0.5807    45    -4.691    
 -27.00080  -8.94538   2.15872   73.75  521.48  -34.82  0.5135    50     15.93    
 -22.85080  -9.21955   2.20134   79.91  474.27  -15.47  0.4343    46     14.72    
 -22.65080  -9.12455   2.10134   79.73  469.17  -20.13  0.4460    30     28.51    
 -22.80080  -8.97455   2.20134   80.40  472.94  -17.47  0.4352    46     14.56    
 -22.70080  -8.94955   2.18467   79.67  469.08  -20.38  0.4431    30    -4.556    
 -22.55080  -9.12455   2.10134   78.56  464.08  -24.12  0.4476    30    -7.552    
 -22.50080  -9.02788   2.20134   77.01  457.62  -28.81  0.4495    30    -33.36    
 -22.40080  -9.17455   2.20134   75.28  450.13  -34.29  0.4508    36     32.73    
 -15.80080  -9.12455   1.95134   38.64  423.52  -68.55  0.3773    41    -4.358    
 -15.75080  -9.12455   2.16801   37.82  431.83  -69.05  0.3992    41     17.21    
 -15.75080  -8.89955   2.03467   38.57  421.91  -68.25  0.3781    41    -4.358    
 -15.71746  -8.92455   2.24634   37.74  430.47  -68.67  0.3983    41    -7.031    
 -26.90080  -8.49621   2.00134   79.00  500.30  -21.37  0.4389    45    -9.719    
 -26.90080  -8.67455   2.20134   76.60  501.00  -23.71  0.4296    45    -22.24    
 -26.90080  -8.52455   2.05134   78.51  499.07  -21.46  0.4316    45    -8.069    
 -26.88413  -8.54455   2.17634   77.85  492.77  -21.01  0.4062    45    -19.67    
 -22.67580  -8.90788   2.20134   79.25  467.41  -21.65  0.4441    30    -12.39    
 -15.75080  -8.72455   2.05967   38.73  419.84  -68.04  0.3784    41    -21.29    
 -15.71746  -8.75133   2.26301   37.88  427.63  -68.35  0.3921    41    -1.587    
 -15.80080  -8.47455   2.00134   39.33  415.39  -67.76  0.3822    41    -3.472    
 -15.75080  -8.55788   2.20134   38.41  422.17  -68.03  0.3819    41    -4.358    
 -26.85080  -8.24621   2.00134   81.05  486.97  -18.91  0.3927    45    -35.53    
 -26.85080  -8.35788   2.20134   79.14  481.09  -18.69  0.3756    45     7.270    
 -26.80080  -8.07455   1.96801   82.53  484.26  -18.24  0.3814    45    -35.83    
 -26.80080  -8.17455   2.20967   80.36  474.22  -17.61  0.3631    45     15.99    
 -23.70080  -8.02455   2.20134   84.10  516.84  -17.58  0.5054    46     15.29    
 -23.47663  -8.32455   2.35134   82.20  497.51  -15.36  0.4065    46    -25.03    
 -23.50080  -7.94121   2.00134   85.67  509.20  -17.74  0.4385    46     12.64    
 -23.35080  -8.22455   2.20134   83.48  493.55  -16.07  0.3999    46    -3.288    
 -23.26746  -8.07455   2.10134   83.79  488.37  -18.44  0.3969    30    -35.53    
 -23.10080  -8.30788   2.20134   82.36  479.86  -17.84  0.4027    30    -7.185    
 -23.10080  -8.09955   2.15134   82.15  477.36  -19.96  0.3975    30     7.212    
 -22.90080  -8.00788   2.20134   79.49  467.81  -22.40  0.3967    30    -13.86    
 -15.90080  -8.22455   1.95134   40.00  412.69  -67.60  0.3899    41    -3.391    
 -15.95080  -8.12455   1.96301   40.18  412.58  -67.59  0.3904    41    -3.391    
 -15.91746  -8.09955   2.20134   39.22  418.44  -67.83  0.3795    41    -21.29    
 -15.80080  -8.37455   2.16801   38.83  419.08  -67.87  0.3799    41    -21.29    
 -26.70080  -7.87455   2.05967   83.23  476.08  -17.48  0.3631    45    -1.510    
 -26.70080  -7.92455   2.23467   81.63  468.83  -16.97  0.3604    45     8.166    
 -26.60080  -7.72455   2.10967   83.78  472.88  -17.23  0.3618    45     20.23    
 -26.50080  -7.62455   2.23801   83.29  467.38  -16.86  0.3674    45     8.166    
 -24.10080  -7.62455   2.03146   87.13  544.85  -17.04  0.6409    13    -5.421    
 -23.86746  -7.77455   2.00134   86.58  540.61  -17.72  0.6111    13    -6.857    
 -24.10080  -7.72455   2.20551   85.13  528.89  -19.77  0.6011    45    -7.522    
 -23.83830  -7.92455   2.20134   84.31  525.32  -19.05  0.5657    46     3.554    
 -23.58413  -7.92455   2.00134   85.94  516.77  -17.45  0.4720    46     15.29    
 -23.32580  -7.92455   2.00134   84.73  492.50  -19.46  0.3973    30    -12.03    
 -23.10080  -7.92455   2.10134   81.91  475.78  -21.40  0.3875    30    -1.789    
 -23.10080  -7.64026   2.00134   81.42  477.87  -22.92  0.3747    30     2.926    
 -22.90080  -7.89955   2.18467   79.11  467.93  -22.87  0.3880    30    -13.86    
 -22.95080  -7.69121   2.10134   79.29  471.26  -23.43  0.3753    30    -18.01    
 -22.85080  -7.89121   2.20134   78.43  466.79  -23.21  0.3878    30    -13.86    
 -22.67246  -7.67455   2.20134   75.49  467.84  -24.61  0.3757    30    -35.38    
 -16.30080  -7.72455   1.90134   41.57  412.38  -67.47  0.3916    41    -3.391    
 -16.10080  -7.92455   1.90134   40.92  411.43  -67.50  0.3961    41    -3.391    
 -16.20080  -7.72455   2.36063   39.46  424.61  -68.30  0.3804    41    -3.344    
 -16.10080  -7.82455   2.37313   39.13  424.47  -68.22  0.3821    41    -4.358    
 -26.35080  -7.42455   1.90634   87.55  490.90  -17.75  0.3844    45    -15.19    
 -26.30080  -7.42455   2.20134   84.76  470.20  -17.10  0.3712    45    0.5782    
 -26.20080  -7.32455   2.00134   87.33  484.97  -17.79  0.3783    45    -28.78    
 -26.10080  -7.32455   2.31301   84.54  467.04  -16.86  0.3803    45     2.249    
 -24.70080  -7.32455   2.30134   86.32  496.38  -17.10  0.4131    45    -25.03    
 -24.50080  -7.42455   2.25134   86.33  508.87  -17.44  0.4688    45     18.43    
 -24.50080  -7.32455   2.03884   88.84  532.42  -13.68  0.5219    45    -7.675    
 -24.26746  -7.57455   2.20134   85.91  524.16  -18.45  0.5576    45     3.554    
 -24.20080  -7.52455   2.00134   88.00  546.98  -14.91  0.6229    45    -20.12    
 -23.10080  -7.53133   1.95134   81.30  480.81  -23.27  0.3771    30    -4.163    
 -23.00080  -7.52216   2.00134   79.78  477.02  -23.78  0.3765    30     2.926    
 -22.91330  -7.32455   1.95134   78.09  483.53  -24.55  0.4001    30    -25.43    
 -22.70080  -7.55788   2.15134   75.54  470.99  -24.68  0.3758    30    -39.53    
 -22.80080  -7.32455   2.00134   76.46  481.61  -24.88  0.4009    30    -24.52    
 -22.53413  -7.57455   2.20134   73.44  471.03  -25.37  0.3772    30    -45.89    
 -22.52580  -7.52455   2.18467   73.19  472.82  -25.43  0.3800    30    -24.96    
 -22.45080  -7.32455   2.10134   71.80  483.25  -25.95  0.4151    30    -25.44    
 -22.45080  -7.52455   2.20134   72.22  473.82  -25.86  0.3817    30    -24.96    
 -22.22246  -7.27455   2.10134   68.80  493.49  -27.56  0.4551    30    -49.44    
 -22.12675  -7.45788   2.20134   67.96  485.77  -28.97  0.4128    30    -42.71    
 -22.10080  -7.27455   2.10134   67.27  499.36  -28.94  0.4769    30    -43.17    
 -21.90080  -7.42455   2.20134   64.79  497.77  -33.55  0.4582    30    0.2209    
 -22.01008  -7.26205   2.10134   66.03  505.39  -30.48  0.4995    30    -14.32    
 -21.73413  -7.37455   2.20134   62.32  508.30  -38.57  0.5169    30     7.000    
 -21.67580  -7.29121   2.15134   61.47  519.09  -39.99  0.5688    30     4.435    
 -21.50080  -7.21716   2.20134   59.16  519.42  -46.92  0.6166    36     22.10    
 -18.20080  -7.32455   2.21801   41.70  494.42  -62.43  0.5416    34     57.19    
 -17.99151  -7.37455   2.20134   41.70  478.58  -63.38  0.5071    41     52.36    
 -18.00080  -7.32455   2.00134   43.46  470.63  -58.93  0.4380    34     16.63    
 -17.92580  -7.34121   2.00134   43.47  465.80  -59.40  0.4279    34     2.091    
 -17.93413  -7.37455   2.20134   41.77  473.33  -63.84  0.4967    41     45.89    
 -17.66330  -7.37216   1.94801   43.96  447.26  -61.34  0.3922    41     41.93    
 -17.68080  -7.34121   2.22634   41.93  454.71  -66.45  0.4579    41    -2.691    
 -17.50080  -7.37455   1.90634   44.20  438.25  -62.71  0.3768    41     35.79    
 -17.50080  -7.34121   2.12539   42.65  442.73  -66.13  0.4078    41     9.607    
 -17.30080  -7.37455   1.92301   43.85  430.46  -65.07  0.3700    41     17.86    
 -17.20080  -7.32455   2.20134   42.05  434.70  -68.26  0.3919    41     18.42    
 -17.06746  -7.37455   2.00134   43.00  425.43  -67.01  0.3685    41     21.24    
 -17.08080  -7.34121   2.17634   42.05  430.81  -68.20  0.3810    41     18.11    
 -16.85080  -7.42455   1.96801   42.74  420.29  -67.30  0.3695    41     39.05    
 -16.86746  -7.37455   2.20134   41.60  427.43  -68.41  0.3751    41     23.50    
 -16.60080  -7.52455   1.94801   42.24  416.11  -67.48  0.3774    41     39.05    
 -16.70080  -7.42455   2.25134   41.07  426.39  -68.55  0.3754    41     23.19    
 -16.46746  -7.57455   2.02634   41.55  416.43  -67.70  0.3770    41     14.81    
 -16.50080  -7.52455   2.16801   41.01  420.82  -68.08  0.3722    41    -2.838    
 -25.90080  -7.17455   2.00134   88.51  491.98  -17.86  0.3899    45    -4.980    
 -25.95080  -7.22455   2.20134   86.16  474.58  -17.33  0.3757    45     14.32    
 -25.70080  -7.12455   2.05134   88.58  491.82  -17.67  0.3893    45    -4.980    
 -25.68080  -7.14121   2.17634   87.22  481.08  -17.44  0.3778    45    -26.93    
 -25.55080  -7.12455   2.20134   87.20  481.98  -17.33  0.3775    45    -26.93    
 -25.50080  -7.12455   2.20967   87.24  482.30  -17.29  0.3775    45    -44.44    
 -25.30080  -7.12455   2.20967   87.55  486.89  -17.12  0.3808    45    -50.52    
 -25.25080  -7.12455   2.20134   87.67  488.97  -17.06  0.3831    45    -25.29    
 -25.12580  -7.14121   2.20134   87.75  492.32  -16.88  0.3884    45    -4.980    
 -25.08413  -7.12455   2.10134   88.98  503.92  -16.25  0.4095    45     5.592    
 -24.90080  -7.14121   2.02634   89.83  519.37  -14.07  0.4460    45     5.871    
 -24.85080  -7.22455   2.22634   87.36  498.19  -16.70  0.4068    45    -13.39    
 -24.65080  -7.22455   2.00134   89.77  531.19  -12.19  0.4914    45     4.225    
 -22.52580  -7.09121   1.95134   72.32  498.10  -26.09  0.4946    30    -43.07    
 -22.35080  -7.12455   2.00134   70.14  499.93  -26.86  0.5020    30    -43.07    
 -22.34580  -7.12455   2.00134   70.08  500.11  -26.89  0.5030    30    -43.07    
 -21.90080  -7.07455   2.00134   64.39  525.87  -34.04  0.6179    30     4.350    
 -21.90080  -6.84121   1.90134   64.43  534.28  -37.65  0.6833     6     1.132    
 -21.75913  -7.02455   2.00134   62.63  530.62  -39.13  0.6477    30    -3.446    
 -21.72580  -6.92455   1.98467   62.37  527.85  -41.94  0.6485    32    -3.270    
 -21.50080  -7.12455   2.15134   59.37  521.97  -46.80  0.6227    32     25.23    
 -21.50080  -6.92455   2.10134   60.04  509.76  -47.46  0.5843    32     48.34    
 -21.40080  -7.14383   2.25134   58.17  512.95  -50.08  0.6184    32     3.325    
 -21.35080  -6.82955   2.20134   59.13  488.95  -48.66  0.5085    32     58.25    
 -18.60080  -6.92455   1.96801   44.92  493.35  -61.64  0.5492    34     38.58    
 -18.50080  -7.02455   2.05134   44.15  491.30  -61.42  0.5337    34     41.64    
 -18.62580  -6.92455   2.23146   44.66  476.89  -61.08  0.4843    37     44.53    
 -18.50080  -7.05371   2.24039   43.58  483.92  -61.53  0.5092    37     50.33    
 -18.26746  -7.17455   2.00134   43.76  483.10  -59.19  0.4842    34     43.26    
 -21.70080  -6.69121   1.95134   62.73  509.54  -45.60  0.5813    32    -12.38    
 -21.50080  -6.86955   2.10134   60.25  504.21  -47.59  0.5624    32     36.06    
 -21.49663  -6.63859   2.10134   61.16  480.46  -47.18  0.4688    32     51.36    
 -21.35080  -6.72455   2.20134   59.65  478.41  -47.86  0.4650    32     45.63    
 -21.35080  -6.48288   2.20134   60.67  458.68  -46.24  0.3958    32     4.718    
 -19.30080  -6.42455   2.10967   50.22  472.71  -54.80  0.4281    37     54.73    
 -19.10080  -6.57455   2.03467   48.20  489.66  -58.61  0.4936    37     54.00    
 -19.30080  -6.42455   2.15134   50.23  468.07  -55.16  0.4181    37     15.25    
 -19.06746  -6.57455   2.17634   48.21  469.44  -58.58  0.4377    37     17.65    
 -18.90080  -6.72455   2.00134   46.49  497.03  -61.40  0.5452    37     45.93    
 -18.90080  -6.72455   2.01801   46.51  494.97  -61.33  0.5373    37     57.55    
 -21.60080  -6.40788   2.00134   62.80  472.09  -46.31  0.4330    32     35.55    
 -21.50080  -6.02455   2.00134   63.01  445.82  -44.79  0.3723    32    -12.77    
 -21.30080  -6.19121   2.20134   61.23  442.62  -44.91  0.3679    32    -12.77    
 -21.30080  -6.12455   2.18467   61.40  440.45  -44.71  0.3684    32    -12.77    
 -21.10080  -6.15788   2.30134   60.15  437.99  -44.65  0.3701    32    -12.77    
 -19.70080  -6.07633   2.20134   54.00  445.28  -46.75  0.3803    32    -14.06    
 -19.45080  -6.32455   2.26801   51.58  453.32  -53.48  0.3863    37     1.245    
 -19.50080  -6.07455   2.00134   53.04  452.01  -46.25  0.3853    32    -40.91    
 -19.35080  -6.32455   1.99896   51.03  474.84  -51.06  0.4271    32    -8.179    
 -21.30080  -5.87455   2.10134   61.86  434.85  -44.20  0.3800    32    -18.75    
 -21.30080  -5.70216   2.00134   62.19  432.75  -43.98  0.3913    32    -18.63    
 -21.10080  -5.84443   2.20134   60.75  431.06  -43.99  0.3937    32    -18.63    
 -21.08091  -5.72455   2.15134   60.81  429.35  -43.85  0.4063    32    -28.20    
 -20.97841  -5.72455   2.20134   60.20  428.56  -43.81  0.4127    32    -31.99    
 -20.05318  -5.72455   2.20134   56.25  430.36  -43.95  0.4202    32    -29.55    
 -19.94008  -5.82455   2.20134   55.71  433.47  -44.33  0.4048    32    -24.83    
 -19.86568  -5.72455   2.10134   55.55  432.04  -43.98  0.4107    32    -29.55    
 -19.70080  -5.91883   2.10134   54.48  439.69  -44.90  0.3877    32    -12.88    
 -21.10651  -5.52455   2.00134   61.22  428.18  -43.72  0.4204    32    -31.80    
 -20.90080  -5.52455   2.10134   60.04  426.46  -43.64  0.4368    32    -32.82    
 -20.78413  -5.62455   2.20134   59.38  426.79  -43.68  0.4337    32    -32.82    
 -20.70080  -5.52455   2.15134   59.09  425.85  -43.60  0.4472    32    -32.82    
 -20.52996  -5.76050   2.30134   58.18  428.51  -43.84  0.4242    32    -32.82    
 -20.46068  -5.51621   2.15134   58.14  425.84  -43.58  0.4530    32    -32.82    
 -20.25080  -5.62455   2.20134   57.14  427.62  -43.70  0.4384    32    -32.82    
 -20.30080  -5.47455   2.10134   57.50  425.91  -43.56  0.4547    32    -32.82    
 -20.11841  -5.42455   2.00134   56.85  426.31  -43.55  0.4505    32    -32.82    
 -23.30080 -14.52455   2.60134   46.59  457.68  -59.35  0.4480    55     25.06    
 -23.10080 -14.62455   2.55134   46.90  439.09  -58.67  0.3939    55   -0.8509    
 -23.06484 -14.52455   2.30134   47.93  439.23  -58.56  0.3888    55     23.39    
 -22.92841 -14.62455   2.35134   47.72  428.97  -58.28  0.3781    55    -23.02    
 -22.90080 -14.72455   2.56801   46.90  427.01  -58.27  0.3770    55    -23.02    
 -22.64246 -14.82455   2.65134   46.65  418.56  -58.01  0.3837    55    -15.31    
 -22.70080 -14.72455   2.40134   47.56  419.19  -58.01  0.3850    55    -15.31    
 -22.58413 -14.82455   2.60134   46.81  416.81  -57.95  0.3895    55    -15.31    
 -22.45080 -14.72455   2.30134   47.88  413.31  -57.84  0.4100    55    -15.84    
 -22.22246 -14.82455   2.55134   47.00  410.82  -57.76  0.4273    55    -21.76    
 -22.21746 -14.72455   2.30134   47.84  410.05  -57.76  0.4357    55    -21.76    
 -22.10080 -14.82455   2.60134   46.81  409.94  -57.73  0.4364    55    -21.64    
 -21.96746 -14.72455   2.40134   47.47  408.21  -57.70  0.4575    55   -0.3396    
 -21.80080 -14.72455   2.55134   46.95  407.93  -57.68  0.4621    55    -4.932    
 -21.90080 -14.70788   2.40134   47.43  407.86  -57.69  0.4623    55    -5.055    
 -21.70080 -14.62455   2.40872   47.38  407.19  -57.68  0.4718    55     6.392    
 -21.66746 -14.67455   2.60134   46.80  407.77  -57.67  0.4645    55    -4.932    
 -21.50080 -14.52455   2.48884   47.16  407.31  -57.68  0.4700    55     6.392    
 -25.30080 -14.12455   2.56301   51.31  420.76  -51.42  0.3957    54    -24.07    
 -25.13413 -14.27455   2.42634   51.31  418.92  -51.29  0.4122    54    -16.29    
 -25.10080 -14.22455   2.64896   50.33  422.35  -51.57  0.3864    54    -24.07    
 -25.00080 -14.32455   2.46467   50.83  420.12  -51.37  0.4045    54    -24.01    
 -24.90080 -14.32455   2.60134   50.02  423.36  -51.62  0.3873    54    -24.07    
 -24.70080 -14.42455   2.40134   50.33  423.14  -51.50  0.3970    54    -24.07    
 -24.67580 -14.32455   2.75134   48.82  432.11  -52.28  0.3748    54    -21.63    
 -24.50080 -14.42455   2.50967   49.39  430.55  -51.97  0.3816    54    -21.63    
 -24.47580 -14.42455   2.51801   49.28  431.69  -52.04  0.3809    54    -21.63    
 -24.30080 -14.42455   2.48467   49.01  438.27  -52.41  0.3822    54    -18.48    
 -24.30080 -14.42455   2.49301   48.96  438.60  -52.44  0.3823    54    -18.48    
 -24.18413 -14.42455   2.40134   49.11  441.58  -52.54  0.3847    54    -14.79    
 -24.12080 -14.32455   2.80967   46.83  471.23  -55.59  0.4590    54    -7.398    
 -23.71234 -14.34121   2.40134   47.82  478.85  -56.29  0.4711    54     47.12    
 -23.90080 -14.32455   2.78467   46.23  490.33  -57.93  0.5374    54     58.74    
 -23.65080 -14.32455   2.30134   48.21  477.64  -56.23  0.4639    54     64.93    
 -23.71234 -14.35788   2.65134   46.47  491.22  -58.68  0.5411    54     55.28    
 -23.50080 -14.42455   2.65134   46.28  480.25  -59.96  0.5264    55     52.91    
 -23.55080 -14.32455   2.30134   48.01  480.58  -57.47  0.4777    54     47.12    
 -23.35080 -14.42455   2.40134   47.41  466.50  -59.09  0.4553    55     7.578    
 -21.50080 -14.47455   2.38884   47.50  407.10  -57.69  0.4715    55     10.98    
 -21.30080 -14.32455   2.46479   47.20  408.10  -57.75  0.4568    55   -0.3396    
 -21.20080 -14.12455   2.38051   47.47  409.43  -57.86  0.4388    55    -10.71    
 -21.11746 -14.12455   2.60134   46.72  411.18  -57.90  0.4274    55    -21.76    
 -25.50080 -14.02455   2.25634   53.28  418.74  -51.13  0.4236    54    -21.32    
 -25.70080 -13.72455   2.45134   53.34  428.05  -51.32  0.3853    54    -23.06    
 -25.65080 -13.72455   2.61563   52.34  430.64  -51.68  0.3767    54    -20.61    
 -25.50080 -13.92455   2.60134   51.83  424.05  -51.53  0.3847    54    -23.06    
 -25.30080 -14.10788   2.61896   51.04  421.72  -51.50  0.3893    54    -24.07    
 -21.10080 -13.93705   2.40134   47.35  412.32  -58.05  0.4155    55    -15.84    
 -21.00080 -13.84121   2.60134   46.58  417.03  -58.31  0.3981    55    -15.84    
 -21.10080 -13.77455   2.30134   47.70  414.59  -58.26  0.4002    55    -15.84    
 -20.95080 -13.70455   2.65967   46.20  422.87  -58.71  0.3876    55    -15.31    
 -25.80080 -13.57455   2.36801   54.32  433.67  -50.99  0.3817    54    -20.61    
 -25.70080 -13.62455   2.63206   52.50  435.74  -51.79  0.3755    54    -18.32    
 -25.90080 -13.42455   2.29301   55.25  441.85  -50.09  0.3780    54     27.87    
 -25.88413 -13.32455   2.62634   53.24  460.21  -51.12  0.3958    54    -5.951    
 -21.00080 -13.41621   2.40134   46.86  430.40  -59.52  0.3827    55     20.99    
 -21.00080 -13.32455   2.40134   46.70  436.29  -60.06  0.3890    55     43.14    
 -20.95080 -13.54955   2.56801   46.35  427.77  -59.17  0.3844    55    -23.02    
 -20.91746 -13.28788   2.62634   45.50  449.07  -61.08  0.4162    55     41.87    
 -27.32580 -13.10788   2.40134   56.91  425.35  -43.06  0.4562    49    -26.45    
 -27.60080 -12.92455   2.35134   57.27  425.41  -43.08  0.4553    49    -26.45    
 -27.50080 -12.92455   2.66539   56.17  427.58  -43.08  0.4310    49    -32.82    
 -27.30080 -13.07455   2.60467   56.22  426.94  -43.08  0.4384    49    -32.82    
 -27.05080 -13.22455   2.36801   56.86  426.42  -43.11  0.4431    49    -32.82    
 -27.20080 -13.12455   2.60134   56.14  427.29  -43.10  0.4354    49    -32.82    
 -27.02913 -13.22455   2.40134   56.75  426.80  -43.13  0.4395    49    -32.82    
 -26.90080 -13.22455   2.55134   56.13  429.52  -43.23  0.4190    49    -31.88    
 -26.70080 -13.27455   2.40134   56.56  431.27  -43.38  0.4075    49    -29.55    
 -26.66746 -13.22455   2.65134   55.47  435.74  -43.59  0.3935    49    -23.58    
 -26.50080 -13.27455   2.40134   56.35  436.50  -43.82  0.3880    49    -18.86    
 -26.57913 -13.22455   2.65134   55.35  438.53  -43.80  0.3875    49    -12.88    
 -26.31330 -13.27216   2.32301   56.41  442.27  -44.66  0.3761    49    -13.78    
 -26.38413 -13.22455   2.60134   55.22  445.71  -44.55  0.3800    49    -13.78    
 -26.04246 -13.27455   2.40134   55.26  454.37  -47.98  0.3799    49    -35.00    
 -26.10080 -13.22455   2.55134   54.61  460.11  -47.35  0.3879    49    -37.98    
 -25.93413 -13.27455   2.62134   53.46  464.69  -50.42  0.4006    54     3.929    
 -21.00080 -13.29633   2.40134   46.64  438.37  -60.25  0.3922    55     43.14    
 -21.00080 -12.91776   2.42634   45.47  477.75  -64.67  0.5139    55     33.75    
 -20.91746 -13.12455   2.62634   44.99  466.54  -62.95  0.4701    55    0.9150    
 -20.91746 -12.94955   2.60134   44.53  485.33  -65.34  0.5501    55     5.025    
 -27.70080 -12.82455   2.40134   57.14  426.32  -43.10  0.4438    49    -26.45    
 -27.90080 -12.52455   2.49301   57.09  430.43  -43.25  0.4062    49    -29.55    
 -27.85080 -12.55788   2.60134   56.72  430.78  -43.23  0.4044    49    -29.55    
 -27.70080 -12.72455   2.69217   56.23  429.39  -43.14  0.4145    49    -31.88    
 -21.00080 -12.79955   2.40134   45.35  487.23  -66.12  0.5582    55     43.82    
 -20.90080 -12.72455   2.50134   44.67  494.00  -67.18  0.6098    55     61.12    
 -20.90080 -12.60038   2.40134   45.37  486.98  -66.70  0.5849    59     43.82    
 -20.70080 -12.52455   2.54456   44.89  479.96  -66.18  0.5904    59     25.12    
 -28.00080 -12.32455   2.43467   57.50  433.79  -43.41  0.3883    49    -23.58    
 -27.90080 -12.47455   2.58134   56.88  432.00  -43.28  0.3972    49    -23.58    
 -28.05080 -12.15788   2.42634   57.71  437.98  -43.62  0.3773    49    -19.88    
 -28.00080 -12.12455   2.68467   56.81  442.33  -43.74  0.3748    49    -17.59    
 -20.60080 -12.32455   2.40134   46.61  458.76  -62.94  0.4740    59    -2.392    
 -20.50080 -12.32455   2.53313   45.93  461.81  -63.59  0.4992    59    -2.392    
 -20.50080 -12.22455   2.40134   47.12  452.04  -61.83  0.4384    59   -0.2836    
 -20.31746 -12.14955   2.60134   46.45  455.46  -62.30  0.4529    59   -0.1064    
 -28.10080 -11.72455   2.50134   57.75  456.74  -44.84  0.4052    49    -30.67    
 -28.08413 -12.00050   2.40134   57.95  442.90  -43.89  0.3752    49    -12.88    
 -28.05080 -11.94955   2.63467   57.11  448.28  -44.13  0.3806    49    -12.88    
 -28.08413 -11.72455   2.60134   57.37  458.47  -44.95  0.4098    49    -37.64    
 -20.30080 -11.87455   2.30134   49.30  438.90  -59.33  0.3701    59     43.14    
 -20.20080 -11.97455   2.60134   47.22  451.54  -61.05  0.4109    59    -4.257    
 -20.15080 -11.75788   2.40134   49.09  442.96  -59.34  0.3702    59     43.14    
 -20.10080 -11.82455   2.60134   47.77  451.12  -60.37  0.3890    59     13.62    
 -19.60080 -11.72455   2.45134   47.99  434.32  -60.37  0.3753    38     43.14    
 -19.21746 -11.82455   2.40134   46.98  423.04  -60.17  0.3767    38     2.129    
 -19.50080 -11.72455   2.63467   46.93  440.78  -61.02  0.3866    38     43.14    
 -19.32580 -11.72455   2.78467   45.82  444.37  -61.61  0.4040    38     30.01    
 -19.13413 -11.82455   2.45134   46.51  423.81  -60.25  0.3764    38    -23.02    
 -19.08080 -11.82455   2.49301   46.14  424.88  -60.32  0.3764    38    -5.587    
 -18.90080 -11.82455   2.48467   45.52  423.30  -60.25  0.3771    38    -15.31    
 -18.92080 -11.82455   2.49301   45.56  423.70  -60.27  0.3770    38     2.129    
 -18.78413 -11.82455   2.40134   45.41  420.16  -60.10  0.3786    38    -15.31    
 -18.70080 -11.72455   2.75134   43.67  436.24  -60.98  0.4038    38     11.91    
 -18.40080 -11.72455   2.35134   44.01  421.56  -60.21  0.3786    38    -16.32    
 -28.10080 -11.52455   2.55134   57.71  468.18  -45.97  0.4554    49    -26.41    
 -28.10080 -11.32455   2.25134   59.09  476.60  -46.75  0.5156    49   -0.1595    
 -28.08413 -11.52455   2.64634   57.38  469.54  -46.07  0.4599    49    -26.41    
 -28.10913 -11.32455   2.53789   57.97  476.91  -47.03  0.5059    49   -0.1595    
 -20.06746 -11.67455   2.40134   49.25  444.01  -59.34  0.3710    59     43.33    
 -19.93413 -11.62455   2.35134   49.39  440.89  -59.61  0.3734    38     43.14    
 -19.95913 -11.67455   2.60134   48.09  452.58  -60.28  0.3843    59     13.79    
 -19.75913 -11.67455   2.40134   48.67  437.55  -60.11  0.3746    38     43.14    
 -19.70080 -11.67455   2.60134   47.62  446.26  -60.86  0.3875    38     47.85    
 -18.50080 -11.70788   2.62634   43.35  431.66  -60.70  0.3919    38     42.12    
 -18.30080 -11.67455   2.36801   43.49  424.24  -60.38  0.3794    38    -6.602    
 -18.30080 -11.62455   2.62134   42.44  436.56  -61.09  0.4040    38     36.15    
 -18.10080 -11.52455   2.53467   41.79  440.56  -61.64  0.4103    38     28.80    
 -18.10080 -11.50788   2.60134   41.50  445.06  -62.02  0.4255    38     28.99    
 -17.82758 -11.32455   2.39801   40.69  453.54  -63.62  0.4375    38   -0.8632    
 -17.85080 -11.32455   2.62301   39.99  466.71  -65.64  0.4891    38    -9.326    
 -28.10080 -11.30788   2.60134   57.81  477.39  -47.07  0.5079    49     9.749    
 -28.10080 -11.12455   2.30134   59.18  484.72  -47.52  0.5664    49     13.03    
 -28.10080 -10.92455   2.30134   59.68  486.32  -46.88  0.5753    50     30.47    
 -28.11746 -11.10050   2.60134   58.24  478.67  -46.79  0.5184    50     9.749    
 -17.60080 -11.12455   2.37634   39.23  474.71  -68.39  0.5115    38     26.71    
 -17.70080 -11.22455   2.60134   39.28  475.53  -68.71  0.5169    38     26.71    
 -17.55080 -11.12455   2.48801   38.84  476.88  -70.65  0.5264    38     26.71    
 -17.50080 -11.07455   2.41563   38.70  477.65  -71.04  0.5345    38     46.33    
 -17.25080 -10.92455   2.30134   38.01  471.14  -73.63  0.5515    42    -4.323    
 -17.30080 -11.12455   2.60134   38.59  455.83  -72.63  0.4628    42    -9.422    
 -17.07580 -11.10788   2.60134   38.61  439.18  -71.86  0.4128    42    -4.665    
 -17.05913 -10.92455   2.35134   38.02  453.88  -73.34  0.4920    42    -9.300    
 -16.86746 -11.07455   2.60134   38.60  429.26  -71.13  0.3858    42     23.19    
 -16.88746 -10.92455   2.40134   38.12  441.12  -72.41  0.4404    42    -6.742    
 -16.69746 -11.02455   2.60134   38.54  424.44  -70.71  0.3748    42     21.41    
 -28.10080 -10.80788   2.30134   60.09  484.30  -46.08  0.5604    50     24.64    
 -28.15080 -10.72455   2.52301   59.70  469.67  -44.60  0.4704    50    -26.41    
 -28.10080 -10.52455   2.30134   61.29  474.82  -44.23  0.4945    50    -6.134    
 -28.17580 -10.52455   2.62122   60.24  456.95  -43.33  0.4111    50    -30.80    
 -16.71746 -10.77455   2.30134   37.80  441.99  -72.83  0.4568    42    -2.568    
 -16.47258 -10.92455   2.60134   38.36  421.44  -70.40  0.3691    42     21.41    
 -16.45258 -10.72455   2.40134   37.88  432.07  -71.61  0.4053    42     12.50    
 -16.20080 -10.72455   2.62956   38.06  421.29  -70.26  0.3696    42     21.41    
 -16.34401 -10.62455   2.40134   37.75  432.91  -71.69  0.4084    42     12.50    
 -16.10080 -10.57693   2.60134   37.80  424.93  -70.53  0.3765    42     20.39    
 -28.10080 -10.19955   2.40134   62.52  457.37  -42.92  0.4098    50    -29.75    
 -28.15080 -10.32455   2.52301   61.46  454.42  -42.96  0.4026    50    -30.80    
 -28.10080 -10.10455   2.45134   62.78  452.25  -42.69  0.3941    50    -39.63    
 -28.08413 -10.11955   2.40134   62.95  455.40  -42.78  0.4024    50    -29.78    
 -23.10080 -10.20288   2.40134   66.32  501.54  -32.79  0.4499    46     13.87    
 -22.92580 -10.34121   2.40134   63.07  500.12  -42.12  0.4955    53     60.17    
 -22.83080 -10.32455   2.47634   61.86  496.49  -46.44  0.5154    59     67.42    
 -23.10080 -10.12455   2.60134   64.85  496.10  -38.37  0.4415    52     58.10    
 -22.72580 -10.34121   2.40134   62.37  485.78  -48.06  0.4949    59     57.33    
 -22.71746 -10.22455   2.60134   61.33  486.38  -50.55  0.5251    59     71.97    
 -22.50080 -10.22455   2.38884   63.49  465.44  -51.73  0.4488    59     31.27    
 -22.50080 -10.12455   2.53206   62.89  468.21  -52.31  0.4699    59     13.52    
 -22.30080 -10.12455   2.30134   65.06  451.79  -52.18  0.4005    59     1.369    
 -16.10080 -10.32455   2.40134   37.32  439.80  -72.40  0.4323    42     6.659    
 -16.00080 -10.13943   2.40134   37.08  445.30  -73.02  0.4555    42    -9.764    
 -15.95080 -10.32455   2.60134   37.37  431.80  -71.03  0.3951    42     17.46    
 -15.90080 -10.21383   2.60134   37.18  435.56  -71.33  0.4079    42     11.60    
 -28.00080  -9.87455   2.37372   64.40  452.92  -42.60  0.3920    50    -39.63    
 -28.08413  -9.92455   2.60134   63.16  442.31  -42.34  0.3815    50    -12.77    
 -27.90080  -9.72455   2.32122   65.62  455.54  -42.68  0.3944    50    -29.73    
 -28.00080  -9.72455   2.60134   64.25  440.26  -42.28  0.3837    50    -12.77    
 -23.11746 -10.14955   2.40134   67.39  499.30  -30.32  0.4353    46    -24.72    
 -23.15080  -9.92455   2.43467   70.99  488.55  -23.84  0.4013    46    -48.91    
 -23.20080  -9.81621   2.60134   70.43  481.02  -28.78  0.3857    46    -1.274    
 -23.11746  -9.76955   2.40134   73.68  482.88  -19.37  0.4015    46    -16.24    
 -23.20080  -9.62955   2.55134   73.64  479.66  -21.98  0.3861    46   -0.3205    
 -22.30080  -9.94121   2.57967   63.67  457.66  -52.19  0.4348    59     15.22    
 -22.20080  -9.92455   2.44634   64.91  449.89  -51.09  0.4094    59     31.98    
 -22.28413  -9.92455   2.59634   63.58  457.10  -52.23  0.4349    59     15.22    
 -22.10080  -9.79955   2.26801   67.37  441.14  -48.23  0.4087    36     36.32    
 -22.20080  -9.80788   2.60134   64.32  450.70  -50.66  0.4277    36     35.73    
 -15.91746  -9.92455   2.40134   36.87  450.64  -73.47  0.4827    42     10.20    
 -15.80080  -9.84121   2.60134   36.63  449.04  -72.41  0.4736    42    -10.78    
 -15.90080  -9.76716   2.30134   36.95  451.72  -73.25  0.4868    41    -10.61    
 -15.80080  -9.75788   2.55134   36.57  452.33  -72.78  0.4919    42    -7.938    
 -27.80080  -9.52455   2.40134   66.58  450.27  -42.65  0.3863    50    -18.69    
 -27.85080  -9.49121   2.60634   65.73  439.54  -42.30  0.3870    50    -12.77    
 -27.60080  -9.32455   2.39563   68.25  454.64  -42.84  0.3899    50     11.96    
 -27.50080  -9.17455   2.60634   68.49  444.80  -42.29  0.3844    50     11.47    
 -23.10080  -9.67455   2.40134   74.82  480.45  -18.02  0.4036    46     14.56    
 -23.30080  -9.50788   2.70134   73.30  474.82  -26.78  0.3759    46    -23.31    
 -23.30080  -9.11621   2.60134   77.48  480.97  -17.22  0.3783    46    -31.17    
 -23.10080  -9.39121   2.45134   76.88  477.49  -16.38  0.4017    46     14.72    
 -22.20080  -9.57455   2.40134   68.53  437.54  -46.55  0.4426    36     36.03    
 -22.20080  -9.57455   2.60134   66.38  438.77  -48.35  0.4468    36     47.08    
 -22.30080  -9.32455   2.45134   70.49  435.45  -44.47  0.4622    36     25.44    
 -22.28413  -9.32455   2.60134   68.67  432.82  -46.61  0.4656    36     25.44    
 -15.80080  -9.50788   2.35967   36.87  450.15  -71.78  0.4805    41    -10.78    
 -15.75080  -9.55788   2.60134   36.34  455.75  -72.32  0.5175    42    -7.296    
 -15.75080  -9.34955   2.40134   36.80  448.65  -70.91  0.4746    41    -10.78    
 -15.71746  -9.29955   2.60134   36.25  455.87  -71.11  0.5252    41    -21.11    
 -27.30080  -9.12455   2.36801   70.52  471.21  -42.38  0.4093    50     3.262    
 -27.40080  -9.12455   2.57634   69.31  449.46  -42.18  0.3836    50     28.91    
 -27.10080  -9.02455   2.31801   72.17  493.04  -39.65  0.4449    50     49.50    
 -27.10080  -8.97455   2.56801   71.58  465.77  -39.39  0.3877    50     4.990    
 -26.90080  -8.82455   2.45134   74.33  490.05  -29.51  0.4056    45     2.991    
 -27.00080  -8.92455   2.55134   72.54  474.53  -36.54  0.3928    50    -11.21    
 -23.50080  -8.97121   2.70134   77.41  487.26  -19.21  0.3770    46    -35.83    
 -23.30080  -9.09955   2.60134   77.53  481.18  -17.11  0.3781    46    -31.17    
 -23.30080  -8.92455   2.55134   78.84  482.72  -15.52  0.3778    46    -43.32    
 -23.10080  -8.94121   2.40134   79.93  478.51  -14.62  0.3967    46    -26.64    
 -23.07580  -8.94455   2.38467   80.00  478.13  -14.66  0.3998    46    -26.69    
 -22.40080  -9.01621   2.40134   73.41  441.96  -39.18  0.4586    36     48.91    
 -22.30080  -9.27455   2.60134   69.07  432.48  -46.25  0.4673    36     25.44    
 -22.40080  -8.95788   2.45134   72.95  440.33  -40.10  0.4587    36     29.29    
 -22.35080  -8.92455   2.65967   70.11  431.27  -45.25  0.4633    36     25.44    
 -15.71746  -9.12455   2.40134   36.96  442.96  -69.70  0.4501    41     22.76    
 -15.71508  -9.18205   2.60134   36.29  454.11  -70.43  0.5206    41    -27.73    
 -15.71508  -8.92455   2.34384   37.40  434.83  -68.84  0.4167    41     11.60    
 -15.71068  -8.90788   2.60134   36.47  448.19  -69.21  0.4926    41     6.634    
 -26.85080  -8.67955   2.43467   75.84  486.91  -23.31  0.3884    45    -46.54    
 -26.80080  -8.72455   2.61801   74.92  478.67  -24.90  0.3776    45    -24.76    
 -26.80080  -8.52455   2.48467   76.95  477.26  -19.56  0.3706    45     7.270    
 -26.70080  -8.49955   2.70134   76.39  469.74  -18.71  0.3730    45    -21.16    
 -23.70080  -8.48193   2.60134   79.81  503.80  -17.29  0.4308    46     5.277    
 -23.50080  -8.71943   2.60134   79.23  491.47  -16.14  0.3832    46    -29.53    
 -23.50080  -8.52455   2.50134   80.57  494.52  -15.39  0.3936    46    -17.57    
 -23.20080  -8.71621   2.40134   80.80  482.49  -14.46  0.3856    46    -28.98    
 -23.26746  -8.51205   2.35134   81.70  486.75  -14.71  0.3858    46    -28.98    
 -23.05080  -8.69121   2.30134   81.33  479.31  -15.26  0.4029    46    -26.69    
 -23.15080  -8.55288   2.30134   81.87  482.71  -15.10  0.3934    46    -28.68    
 -22.77401  -8.62955   2.25134   79.69  469.01  -20.75  0.4347    30    -4.556    
 -22.84246  -8.42455   2.25134   79.97  469.46  -20.69  0.4250    30    -6.226    
 -22.65080  -8.49121   2.30134   77.63  462.94  -24.57  0.4332    30    -40.40    
 -22.50080  -8.72455   2.35134   75.59  453.79  -31.44  0.4436    36    -44.69    
 -22.53413  -8.52455   2.35134   75.87  457.45  -28.81  0.4333    30    -44.69    
 -22.45080  -8.75788   2.40134   74.42  448.14  -35.26  0.4464    36     25.40    
 -22.40080  -8.72455   2.51801   72.49  440.49  -40.11  0.4474    36     17.67    
 -22.45080  -8.56955   2.41979   74.19  450.41  -34.00  0.4346    36     17.78    
 -22.30080  -8.54955   2.75134   68.89  431.38  -45.79  0.4337    36     12.78    
 -15.71746  -8.69955   2.40134   37.43  432.78  -68.46  0.4120    41    -12.83    
 -15.71746  -8.74955   2.60134   36.61  444.62  -68.79  0.4739    41     13.53    
 -15.75080  -8.49955   2.41467   37.65  429.98  -68.23  0.4031    41    -7.031    
 -15.75080  -8.55788   2.60134   36.86  440.65  -68.47  0.4547    41     22.76    
 -26.80080  -8.34955   2.40134   78.30  473.12  -17.89  0.3647    45     15.99    
 -26.70080  -8.25455   2.60134   77.99  465.22  -16.83  0.3742    45     2.249    
 -26.70080  -8.02455   2.40134   80.09  465.15  -16.63  0.3665    45     8.166    
 -26.65080  -8.11288   2.60134   78.73  462.33  -16.35  0.3813    45    -2.846    
 -24.10080  -8.05609   2.60134   81.08  510.01  -19.84  0.5016    45     16.00    
 -23.90080  -8.27693   2.60134   80.32  512.66  -19.39  0.4940    46     16.00    
 -23.81568  -8.12455   2.40134   82.24  515.07  -18.69  0.5139    46     15.29    
 -23.72008  -8.32455   2.50134   81.02  507.27  -17.27  0.4566    46     5.277    
 -23.03413  -8.27455   2.20134   81.75  475.94  -19.08  0.4072    30     7.511    
 -22.68413  -8.22955   2.30134   77.24  463.38  -24.08  0.4158    30    -19.17    
 -22.65080  -8.09121   2.30134   76.37  463.01  -24.59  0.4038    30    -40.69    
 -22.48080  -8.31859   2.38467   74.49  457.06  -29.66  0.4169    30    -44.99    
 -22.50080  -8.09121   2.35134   74.29  461.07  -27.20  0.3996    30    -26.80    
 -22.40080  -8.32455   2.45134   72.87  451.97  -33.93  0.4140    36    -20.78    
 -22.30080  -8.32455   2.60134   70.16  441.51  -41.27  0.4113    36     22.94    
 -22.40080  -8.12455   2.40134   72.81  458.11  -30.50  0.3982    30    -44.99    
 -22.20080  -8.12455   2.62039   68.41  443.77  -42.18  0.3910    36     28.91    
 -15.90080  -8.12455   2.50134   37.97  430.16  -68.23  0.4033    41    -7.031    
 -15.91746  -8.12455   2.64634   37.41  437.83  -68.45  0.4378    41     22.76    
 -15.80080  -8.37455   2.60134   37.13  437.74  -68.34  0.4397    41     22.76    
 -15.80080  -8.33133   2.38467   38.03  426.56  -68.09  0.3923    41    -2.066    
 -26.65080  -7.92455   2.40134   80.66  463.83  -16.50  0.3700    45     8.166    
 -26.50080  -7.82455   2.61622   79.83  458.96  -16.02  0.3995    45    -2.903    
 -26.50080  -7.72455   2.47396   81.11  460.92  -16.26  0.3859    45    -2.846    
 -26.40080  -7.72455   2.65134   80.11  457.98  -15.95  0.4102    45    -2.903    
 -24.50080  -7.62455   2.61956   82.45  486.21  -17.33  0.3950    45    -28.48    
 -24.20080  -7.92455   2.60134   81.49  504.47  -19.16  0.4750    45     25.77    
 -24.30080  -7.72455   2.49956   82.92  501.95  -18.67  0.4643    45     19.97    
 -24.10080  -7.92455   2.47539   82.35  513.39  -20.14  0.5281    45     8.410    
 -22.55080  -7.89621   2.30134   74.44  464.07  -25.58  0.3860    30    -40.64    
 -22.30080  -7.92455   2.38467   71.04  462.13  -30.77  0.3819    30    -44.93    
 -22.31746  -7.72455   2.30134   71.00  469.07  -27.91  0.3768    30    -67.60    
 -22.10080  -7.87455   2.50134   67.44  456.81  -38.86  0.3784    36     16.89    
 -22.13413  -7.72455   2.35134   68.37  470.04  -32.29  0.3799    30    -69.34    
 -22.05080  -7.89121   2.60134   66.12  450.67  -42.94  0.3788    36     24.91    
 -21.90080  -7.62455   2.40134   64.60  474.18  -39.18  0.4066    36     23.18    
 -21.73413  -7.57455   2.57634   61.50  468.55  -47.27  0.4405    36     13.44    
 -16.20080  -7.72455   2.40134   39.29  426.26  -68.41  0.3836    41     20.90    
 -16.10080  -7.82455   2.38289   39.09  424.86  -68.24  0.3828    41    -4.358    
 -16.20080  -7.72455   2.42956   39.17  427.47  -68.48  0.3864    41     23.67    
 -16.10080  -7.82455   2.42956   38.89  426.82  -68.34  0.3871    41     22.18    
 -26.30080  -7.52455   2.49456   81.96  460.43  -16.27  0.3961    45    -2.846    
 -26.10080  -7.42455   2.58229   81.91  459.36  -16.15  0.4087    45    -2.903    
 -26.13413  -7.37455   2.42301   83.29  463.02  -16.52  0.3900    45    -2.846    
 -26.05080  -7.32455   2.40134   83.84  464.25  -16.62  0.3878    45     2.415    
 -25.90080  -7.34121   2.60134   82.38  460.02  -16.18  0.4082    45    -2.903    
 -25.65080  -7.32455   2.70134   81.99  459.81  -16.06  0.4104    45    -2.903    
 -25.00080  -7.32455   2.60134   83.46  470.98  -16.50  0.3703    45    0.5782    
 -24.86925  -7.37455   2.60134   83.35  473.99  -16.61  0.3692    45     14.32    
 -24.87901  -7.32455   2.50134   84.44  477.87  -16.79  0.3723    45     14.32    
 -24.70080  -7.37455   2.43051   84.87  487.24  -17.13  0.3912    45    -28.48
[truncated: 3,408,352 more chars]
