# Supplementary material for: Ion-combination specific effects driving the enzymatic activity of halophilic alcohol dehydrogenase 2 from Haloferax volcanii in aqueous ionic liquid solvent mixtures
Source: RSC Sustain. 2024 Jul 8;2(9):2559–80. doi: 10.1039/d3su00412k (PMC11353702; doi:10.1039/d3su00412k)
Supplement: SU-002-D3SU00412K-s004 [file SU-002-D3SU00412K-s004.zip › IonDescriptors/cations_MEP_processed/mes_e.dat]

calc=opt charge=1 sdf vwf
generated by VMD

S           49.425793795251899 1   -50.430564051844279 1    12.559427891889028 1
C           49.380009999824672 1   -48.910522759068293 1    13.368983260621459 1
C           48.438240492832250 1   -51.418346459663340 1    13.568253858093323 1
C           48.408196609846975 1   -50.156832736313596 1    11.196551245400640 1
H           48.366380493685391 1   -48.538516502419704 1    13.659644631020535 1
H           49.845700614272268 1   -48.118492730226620 1    12.725557576964004 1
H           49.988366047753473 1   -48.968592697459677 1    14.310042995117110 1
H           47.421909428066350 1   -51.016879568900279 1    13.805137428951017 1
H           48.955200170298703 1   -51.595650873609472 1    14.548077978833438 1
H           48.289277850760236 1   -52.421664429094669 1    13.089112438477182 1
H           48.913854636238916 1   -49.454316875381217 1    10.482642484562044 1
H           47.398951892365510 1   -49.727767938116706 1    11.414473748770618 1
H           48.241057906679949 1   -51.120293816128410 1    10.646780878534946 1
