# Supplementary material for: Ion-combination specific effects driving the enzymatic activity of halophilic alcohol dehydrogenase 2 from Haloferax volcanii in aqueous ionic liquid solvent mixtures
Source: RSC Sustain. 2024 Jul 8;2(9):2559–80. doi: 10.1039/d3su00412k (PMC11353702; doi:10.1039/d3su00412k)
Supplement: SU-002-D3SU00412K-s004 [file SU-002-D3SU00412K-s004.zip › IonDescriptors/cations_MEP_processed/nib_e.arc]

                    ***  Summary of  AM1 Calculation  ***
                    ***   EMPIRE'20 (Revision A1)   ***

 <><><><><><><><><><><><><><><><><><><><><><><><><><><><><><><><><><><><><><>

    generated by VMD
    Molecular Formula = C18H40N
    Charge            = 1
    Multiplicity      = 1

 <> Geometry optimization
 <> Optimization completed

    Heat of formation              =            67.864044 kcal/mol
    Electronic energy              =        -26325.135604 eV
    Core-core repulsion            =         23266.465626 eV
    No. of filled levels           =            58
    Ionization potential           =            13.263859 eV 
    Electron affinity              =             3.710794 eV
    SCF calculations               =           152
    Computation time               =             1.825 seconds

 <> Final geometry obtained

    59
    generated by VMD
    N             -24.709644       -8.504613       -1.329806        0.031859
    C             -24.640985       -7.283856       -2.193097       -0.188240
    C             -25.698858       -9.439462       -1.954611       -0.190823
    C             -23.369020       -9.194717       -1.295494       -0.123562
    C             -22.128122       -8.321290       -1.201269       -0.186000
    C             -21.975513       -7.546113        0.088269       -0.164317
    C             -20.535769       -7.131268        0.327392       -0.159669
    C             -19.662667       -8.248852        0.858500       -0.162017
    C             -19.919820       -8.548417        2.320554       -0.157521
    C             -19.019511       -9.649229        2.843887       -0.160147
    C             -17.622755       -9.166618        3.137815       -0.213280
    C             -25.191936       -8.076896        0.035576       -0.119688
    C             -25.082322       -9.054984        1.193262       -0.187025
    C             -25.867100      -10.338732        1.052024       -0.163794
    C             -26.150795      -10.980061        2.396545       -0.159055
    C             -24.911653      -11.278089        3.213023       -0.165339
    C             -23.950762      -12.215387        2.512933       -0.152398
    C             -22.840681      -12.691232        3.426842       -0.161716
    C             -21.867056      -11.599457        3.786737       -0.214995
    H             -25.672301       -6.857391       -2.312037        0.135159
    H             -24.229500       -7.564553       -3.198659        0.137061
    H             -23.973434       -6.516346       -1.718216        0.142615
    H             -26.733783       -9.019343       -1.846718        0.137048
    H             -25.647094      -10.441181       -1.453117        0.145482
    H             -25.459385       -9.560346       -3.045136        0.134262
    H             -23.290697       -9.786447       -2.256261        0.129110
    H             -23.389693       -9.924690       -0.435605        0.145215
    H             -22.066831       -7.621457       -2.076392        0.102816
    H             -21.260050       -9.035640       -1.302279        0.136627
    H             -22.332435       -8.162153        0.955296        0.089791
    H             -22.608334       -6.619034        0.047203        0.069004
    H             -20.526223       -6.279595        1.059385        0.100722
    H             -20.099129       -6.747490       -0.632996        0.088502
    H             -18.586503       -7.951348        0.732614        0.101887
    H             -19.817496       -9.180175        0.252458        0.071315
    H             -20.989672       -8.861564        2.456871        0.061116
    H             -19.766784       -7.617522        2.927955        0.090388
    H             -18.980338      -10.488703        2.099915        0.076961
    H             -19.472132      -10.066934        3.784199        0.084535
    H             -17.638085       -8.353126        3.903041        0.078737
    H             -17.135179       -8.770237        2.214495        0.073146
    H             -17.000031      -10.006852        3.530327        0.083732
    H             -26.272067       -7.773222       -0.089186        0.131289
    H             -24.592383       -7.160139        0.314916        0.136616
    H             -25.472627       -8.487258        2.087572        0.133873
    H             -24.007895       -9.294735        1.416856        0.112412
    H             -25.291670      -11.071305        0.424178        0.076647
    H             -26.843927      -10.135136        0.537477        0.080510
    H             -26.714296      -11.934987        2.217089        0.100368
    H             -26.822033      -10.305489        2.992734        0.091537
    H             -25.233996      -11.740038        4.185348        0.103571
    H             -24.384950      -10.319666        3.465644        0.075985
    H             -23.502723      -11.698340        1.622347        0.051956
    H             -24.516115      -13.107020        2.131471        0.085335
    H             -22.287895      -13.524545        2.915662        0.086950
    H             -23.287058      -13.118960        4.363808        0.092974
    H             -21.052372      -12.007528        4.433559        0.087610
    H             -22.377025      -10.777724        4.345300        0.070880
    H             -21.398120      -11.162189        2.870912        0.063983
