# Supplementary material for: Ion-combination specific effects driving the enzymatic activity of halophilic alcohol dehydrogenase 2 from Haloferax volcanii in aqueous ionic liquid solvent mixtures
Source: RSC Sustain. 2024 Jul 8;2(9):2559–80. doi: 10.1039/d3su00412k (PMC11353702; doi:10.1039/d3su00412k)
Supplement: SU-002-D3SU00412K-s004 [file SU-002-D3SU00412K-s004.zip › IonDescriptors/cations_MEP_processed/bmi.xyz]

25
 generated by VMD
 N        -3.885000      -31.413000        2.839000
 C        -3.074000      -32.550999        2.922000
 C        -3.071000      -33.030998        4.190000
 N        -4.072000      -32.422001        4.746000
 C        -4.446000      -31.330000        4.055000
 C        -4.405000      -32.639999        6.140000
 C        -4.280000      -30.646000        1.696000
 C        -4.568000      -31.502001        0.401000
 C        -5.329000      -30.695999       -0.618000
 C        -5.399000      -31.535999       -1.835000
 H        -2.613000      -32.952000        2.028000
 H        -2.491000      -33.870998        4.550000
 H        -5.332000      -30.749001        4.256000
 H        -4.829000      -31.715000        6.539000
 H        -3.655000      -33.143002        6.755000
 H        -5.190000      -33.382000        6.308000
 H        -3.536000      -29.912001        1.376000
 H        -5.262000      -30.261000        1.980000
 H        -5.160000      -32.400002        0.588000
 H        -3.654000      -31.836000       -0.095000
 H        -4.763000      -29.766001       -0.702000
 H        -6.395000      -30.554001       -0.425000
 H        -5.941000      -30.993999       -2.613000
 H        -5.988000      -32.412998       -1.562000
 H        -4.395000      -31.650999       -2.249000
