# Supplementary material for: Ion-combination specific effects driving the enzymatic activity of halophilic alcohol dehydrogenase 2 from Haloferax volcanii in aqueous ionic liquid solvent mixtures
Source: RSC Sustain. 2024 Jul 8;2(9):2559–80. doi: 10.1039/d3su00412k (PMC11353702; doi:10.1039/d3su00412k)
Supplement: SU-002-D3SU00412K-s004 [file SU-002-D3SU00412K-s004.zip › IonDescriptors/cations_MEP_processed/mes_e_p.sdf]

generated by VMD
ParaSurf2011252214313D 1   1.00000     0.00000     0

 13 12  0  0  0  0              1 V2000
   49.4258  -50.4306   12.5594 S   0  0  0  0  0  0  0  0  0  0  0  0
   49.3800  -48.9105   13.3690 C   0  0  0  0  0  0  0  0  0  0  0  0
   48.4382  -51.4183   13.5683 C   0  0  0  0  0  0  0  0  0  0  0  0
   48.4082  -50.1568   11.1966 C   0  0  0  0  0  0  0  0  0  0  0  0
   48.3664  -48.5385   13.6596 H   0  0  0  0  0  0  0  0  0  0  0  0
   49.8457  -48.1185   12.7256 H   0  0  0  0  0  0  0  0  0  0  0  0
   49.9884  -48.9686   14.3100 H   0  0  0  0  0  0  0  0  0  0  0  0
   47.4219  -51.0169   13.8051 H   0  0  0  0  0  0  0  0  0  0  0  0
   48.9552  -51.5957   14.5481 H   0  0  0  0  0  0  0  0  0  0  0  0
   48.2893  -52.4217   13.0891 H   0  0  0  0  0  0  0  0  0  0  0  0
   48.9139  -49.4543   10.4826 H   0  0  0  0  0  0  0  0  0  0  0  0
   47.3990  -49.7278   11.4145 H   0  0  0  0  0  0  0  0  0  0  0  0
   48.2411  -51.1203   10.6468 H   0  0  0  0  0  0  0  0  0  0  0  0
  1  2  1  0  0  0
  1  3  1  0  0  0
  1  4  1  0  0  0
  2  5  1  0  0  0
  2  6  1  0  0  0
  2  7  1  0  0  0
  3  8  1  0  0  0
  3  9  1  0  0  0
  3 10  1  0  0  0
  4 11  1  0  0  0
  4 12  1  0  0  0
  4 13  1  0  0  0
M  END

> <TOTAL CHARGE>
1

> <CALCULATION>
    1
SDF file generated by ParaSurf from a .vwf input file

> <HAMILTONIAN>
AM1  

> <ParaSurf MODE>
12

> <ParaSurf OPTIONS>
CUBE  ISO   NEWMP    0.7000E-02  0.2000      AM1         

> <ParaSurf DESCRIPTORS>
Molecular     0.0433    0.0004    9.6874   77.1641    0.8765    123.85    106.35
MEP           142.34     94.38    111.23      0.00    111.23     47.96    145.00
                0.00  145.0002    0.0000    0.0000    0.5590   -0.7562   13745.3    
IE(l)         585.59    409.51    520.91    176.08    837.49   -1.1738    2.9816
             2794.22    
EA(l)         124.21      9.23     33.88      0.00     33.88    114.98    740.28
                0.00    740.28    0.0000    1.0000    123.85    2.1361    3.2957
             182.381    
Eneg(l)       324.77    259.82     64.95    277.39    206.47    1.1814    0.8053
             1488.30    
Hard(l)       288.03    142.65    145.38    243.52    582.41   -2.4238    6.4525
             1305.92    
Alpha(l)      2.2293    0.3881    0.7285    1.8412    0.2700    1.9826    2.5305
             89.8437
Field desc   58.4851  -22.8521   33.6323   53.2561   50.5341   39.0403    0.2459
              1.8975    2.1383 4156.2050 4156.4433   -0.2384 4156.6817

> <ATOMIC SURFACE AREAS>
 15.6291  1.8864  1.7032  2.2132 11.0192 11.3020 11.3551 10.9351 11.5398 11.5174
 11.2821 10.8894 11.2256

> <ATOMIC SURFACE MEP MAXIMA>
  142.34  123.39  122.39  123.31  139.73  135.87  134.72  140.89  137.94  138.69
  137.34  139.83  138.03

> <ATOMIC SURFACE MEP MINIMA>
  118.09   94.51   94.48   94.38   95.01   95.18   95.25   95.14   95.28   95.39
   95.19   95.24   95.31

> <ATOMIC SURFACE IE(L) MAXIMA>
  582.47  584.74  583.27  585.59  571.29  563.83  568.88  573.84  578.09  572.39
  566.17  568.99  576.10

> <ATOMIC SURFACE IE(L) MINIMA>
  409.51  547.08  546.78  546.32  497.06  501.50  500.98  497.05  501.10  501.22
  501.08  496.93  501.25

> <ATOMIC SURFACE EA(L) MAXIMA>
  124.21   79.87   80.58   80.12   55.67   54.73   54.01   53.86   55.15   53.66
   52.07   52.30   52.68

> <ATOMIC SURFACE EA(L) MINIMA>
   33.93    9.61    9.39    9.23   11.34   12.99   11.96   11.42   12.34   12.15
   13.13   11.45   11.70

> <ATOMIC SURFACE MEAN POL>
  1.9998  0.9062  0.9013  0.9097  0.4863  0.5415  0.5316  0.4783  0.5471  0.5389
  0.5331  0.4803  0.5287

> <ATOMIC SURFACE FIELD(N) MAXIMA>
   58.49   34.86   29.32   35.90   42.31   46.76   45.34   38.44   47.20   48.06
   46.33   40.72   48.85

> <ATOMIC SURFACE FIELD(N) MINIMA>
   -7.08   19.77   19.41   -4.38   21.17   22.27  -22.85   -7.75   21.40   15.41
   15.46   19.19  -10.18

> <ATOMIC SURFACE ENEG(L) MAXIMA>
  324.77  319.44  319.95  319.64  301.73  304.01  301.23  300.26  302.57  305.88
  304.85  299.41  304.01

> <ATOMIC SURFACE ENEG(L) MINIMA>
  266.86  280.17  279.91  280.47  259.95  262.27  262.03  259.95  262.12  262.22
  262.06  259.82  262.16

> <ATOMIC SURFACE HARD(L) MAXIMA>
  271.22  287.47  286.23  288.03  279.46  274.37  277.74  278.53  282.78  276.72
  274.30  276.30  282.20

> <ATOMIC SURFACE HARD(L) MINIMA>
  142.65  239.57  239.38  239.51  237.11  239.14  238.93  237.10  238.99  239.00
  239.03  237.11  239.01

> <BINNED_SIM_MODELS>
Model: OW1   AM1     CUBE   ISODEN   0.700000E-02
Target Property: Single CORINA conformation logP(OW) = -8.73184     +/- 0.515425    
Property-derived descriptors:
 87.82828 -254.1260 -93.77607  4466.183  16622.85  3467.079  .1427948  1.449937
-.5976997  73.62059 -30.21435 -16.96628  81.36801
Atomic contributions :
-0.24     -0.13     -0.11     -0.15     -0.95     -0.83     -0.83     -0.96    
-0.83     -0.85     -0.82     -0.96     -0.79    

> <PROPERTY MAXIMA and MINIMA>
  5 MEP Maxima
     50.2990    -49.0217     11.2692    142.0    
     50.5490    -49.2217     11.4132    142.2    
     49.1823    -52.2217     11.5466    142.3    
     51.1990    -49.9500     13.4775    130.8    
     50.3990    -50.6167     14.3966    142.3    
  7 MEP Minima
     47.3990    -49.8717      9.6466    94.38    
     46.7990    -50.5383     10.1466    97.50    
     48.7990    -48.1217     10.3182    107.9    
     49.6906    -47.0217     13.7466    95.42    
     49.3230    -47.2717     14.2799    94.51    
     47.4990    -52.6217     14.6466    94.48    
     49.7990    -51.7300     15.5466    107.4    
 10 IEL Maxima
     49.9990    -50.8958     10.4466    575.8    
     50.2990    -49.0217     11.2692    581.2    
     49.0240    -52.3217     11.6466    581.2    
     48.2990    -48.2217     11.8249    584.5    
     47.0990    -51.4217     12.0466    585.6    
     51.2490    -49.0074     13.0416    572.1    
     49.9990    -52.4800     13.3831    575.3    
     51.2490    -49.2467     13.2132    574.3    
     50.3490    -50.6217     14.4466    582.5    
     48.3990    -49.8217     14.8466    584.7    
  1 IEL Minima
     51.2990    -51.1717     12.2466    409.5    
  1 EAL Maxima
     51.2990    -51.1717     12.2466    124.2    
  7 EAL Minima
     49.5990    -50.8818      9.8466    13.52    
     46.9990    -51.3217     11.8182    9.234    
     48.2323    -48.2717     11.6466    9.535    
     51.2990    -48.6383     13.4017    13.30    
     49.6490    -52.9217     13.8132    13.44    
     48.2823    -49.9217     14.8466    10.01    
     48.5990    -49.5907     14.9966    9.766    
  6 Alpha(l) Maxima
     50.6990    -50.7717     11.0466    2.172    
     50.8990    -50.1133     11.2466    2.203    
     50.9490    -49.8082     11.4466    2.229    
     50.0490    -52.0217     11.5466    2.229    
     51.3490    -50.1967     13.0799    2.171    
     50.9990    -50.9717     13.6466    2.226    
 30 Alpha(l) Minima
     48.7990    -49.8624      9.1466   0.4627    
     49.6990    -49.8717      9.4466   0.4010    
     48.9990    -51.6268      9.6466   0.3991    
     49.9490    -49.6800      9.6466   0.3987    
     48.7740    -48.1217     10.3299   0.4097    
     48.5990    -52.4050     10.6466   0.4364    
     47.0990    -51.8524     10.6841   0.4081    
     46.2990    -49.5717     10.6466   0.4050    
     46.9865    -48.4383     11.3956   0.3895    
     46.1990    -50.3217     11.6216   0.3883    
     47.3990    -52.7985     12.1466   0.4089    
     51.0990    -48.0050     12.2466   0.4053    
     49.1948    -47.2217     11.9466   0.4064    
     51.1490    -47.7633     12.6466   0.4001    
     49.1990    -53.4217     12.9966   0.3989    
     46.2990    -50.9717     13.0466   0.3888    
     47.4156    -47.8217     13.0216   0.3881    
     49.7990    -46.7717     12.8248   0.4302    
     47.9490    -47.3217     14.0799   0.4044    
     46.9656    -50.2217     14.7966   0.3888    
     51.1990    -49.4074     14.6666   0.4134    
     47.3990    -49.0833     14.4466   0.3936    
     47.5990    -48.8050     14.7466   0.3891    
     51.2990    -48.6217     14.4249   0.3995    
     49.9823    -52.4217     14.8466   0.3989    
     46.5990    -51.2967     14.8466   0.4035    
     50.4281    -47.9217     15.0466   0.4344    
     49.4823    -49.2217     15.5466   0.4099    
     48.4849    -52.2217     15.6466   0.4339    
     48.7156    -51.0217     15.7466   0.4095    
 26 F(N) Maxima
     48.1990    -48.4717      9.8466    33.40    
     49.4938    -48.6217      9.6466    40.36    
     48.1156    -52.2217      9.9466    40.14    
     50.3990    -50.8717     10.8466    47.22    
     46.1990    -49.2217     11.1882    37.61    
     46.2990    -49.0083     11.5150    37.93    
     50.5490    -49.2217     11.4132    57.94    
     49.4323    -52.2217     11.6466    58.05    
     47.5990    -52.1217     11.7216    32.05    
     46.7990    -50.9217     12.2466    30.14    
     50.3990    -47.2217     11.9466    40.23    
     48.3073    -53.6217     12.5624    40.45    
     46.6990    -50.2624     12.6466    34.14    
     50.3990    -52.1717     12.8132    47.19    
     47.1990    -49.4717     12.9466    37.25    
     51.2990    -50.0217     13.1632    47.79    
     46.1490    -50.7967     14.0799    37.83    
     50.6990    -50.7717     14.0466    57.37    
     47.2990    -49.4217     14.0966    33.87    
     47.2156    -48.0217     14.0466    38.08    
     47.5490    -49.4433     14.4466    33.89    
     46.7656    -51.0217     14.9966    33.50    
     49.7990    -51.4217     15.5466    38.84    
     49.3990    -50.3050     15.1466    34.42    
     50.7990    -48.9592     15.3466    40.48    
     49.4990    -52.0717     15.6466    40.01    
  0 F(N) Minima

> <PARASURF STATUS>
Calculation ended successfully

$$$$
