# Supplementary material for: Ion-combination specific effects driving the enzymatic activity of halophilic alcohol dehydrogenase 2 from Haloferax volcanii in aqueous ionic liquid solvent mixtures
Source: RSC Sustain. 2024 Jul 8;2(9):2559–80. doi: 10.1039/d3su00412k (PMC11353702; doi:10.1039/d3su00412k)
Supplement: SU-002-D3SU00412K-s004 [file SU-002-D3SU00412K-s004.zip › IonDescriptors/cations_MEP_processed/bmi_e.psf]

    25 generated by VMD
 7  -3.86248 -31.48935   2.78542   1.145  105.90   97.28  573.67   53.10   0.999
 6  -2.73491 -32.29654   3.00404   8.945  105.19   88.90  458.70   84.33   0.852
 6  -2.85810 -32.84914   4.28579   9.585  106.03   88.91  459.02   84.72   0.850
 7  -4.06400 -32.37689   4.82934   1.295  106.92  101.13  578.34   49.80   0.967
 6  -4.66370 -31.55517   3.90186   9.662  117.56  102.60  492.96   99.43   0.840
 6  -4.57274 -32.69350   6.13623   3.199  113.88   91.05  525.35   26.64   0.739
 6  -4.15426 -30.74771   1.57272   0.905  112.15   86.82  527.59   20.02   0.797
 6  -4.85423 -31.56778   0.49008   0.533   97.71   86.78  508.94   -6.70   0.812
 6  -5.07262 -30.69753  -0.73225   0.142   65.46   56.18  515.95  -37.12   0.673
 6  -5.75145 -31.47598  -1.83026   1.814   63.22   48.02  481.02  -42.26   0.652
 1  -1.94317 -32.41554   2.25708  11.312  106.12   92.99  505.79   33.69   0.451
 1  -2.19206 -33.52502   4.83202  11.658  107.83   92.82  505.47   32.37   0.461
 1  -5.62326 -31.02816   4.03623  10.582  120.35  111.34  529.21   55.28   0.423
 1  -5.58098 -32.22082   6.27887  11.653  118.47   90.44  488.35   22.50   0.426
 1  -3.86150 -32.30468   6.91641  13.070  106.28   87.43  479.76   21.85   0.429
 1  -4.66373 -33.80999   6.23687  12.369  106.04   87.64  480.47   20.46   0.427
 1  -3.17026 -30.36072   1.17625  10.128  105.21   83.62  477.20   12.98   0.416
 1  -4.79857 -29.86516   1.85386  10.432  117.46   84.65  479.38   20.50   0.420
 1  -5.84121 -31.94666   0.86386  11.114  111.41   65.72  450.37    4.47   0.439
 1  -4.23212 -32.45865   0.21154  10.578  101.43   66.00  450.29    1.31   0.439
 1  -4.08614 -30.30897  -1.10045  11.342   83.70   54.30  431.08  -10.28   0.430
 1  -5.70015 -29.80901  -0.45631  11.205   85.33   54.92  431.14  -12.38   0.435
 1  -5.89919 -30.82288  -2.72461  12.571   55.79   48.07  426.03  -47.02   0.438
 1  -6.75074 -31.84585  -1.49576  11.937   68.02   48.71  424.45  -34.53   0.419
 1  -5.13321 -32.35489  -2.13456  11.722   67.61   48.55  424.20  -34.57   0.419
  4206     1 OW1
  -6.55074 -31.64653  -3.72461   48.62  459.89  -50.64  0.4216    23    -48.58    
  -6.35074 -31.80999  -3.72461   48.50  468.03  -50.17  0.4680    23    -27.14    
  -6.36646 -31.60999  -3.82461   48.80  455.03  -50.95  0.4018    23    -41.38    
  -6.17574 -31.90999  -3.72461   48.48  473.75  -50.04  0.5035    23    -2.082    
  -6.15074 -31.64332  -3.87461   48.87  455.83  -51.17  0.4055    23    -48.58    
  -5.95074 -31.80999  -3.82461   48.78  466.56  -51.27  0.4568    23    -27.14    
  -5.95074 -31.63499  -3.90795   49.03  455.87  -51.52  0.4062    23    -48.58    
  -5.90074 -32.00999  -3.72461   48.62  478.93  -50.64  0.5349    23     8.291    
  -5.64241 -31.80999  -3.82461   49.08  468.92  -52.35  0.4692    23    -27.14    
  -5.71408 -31.63499  -3.90795   49.21  458.09  -52.05  0.4155    23    -48.58    
  -5.45074 -32.00999  -3.72461   49.20  476.82  -52.97  0.5180    23     8.291    
  -5.60074 -31.80999  -3.82461   49.10  469.32  -52.54  0.4704    23    -27.14    
  -5.55074 -31.58499  -3.90795   49.40  457.79  -52.45  0.4151    23    -48.70    
  -5.31741 -31.95999  -3.72461   49.38  475.30  -53.70  0.5080    23     8.291    
  -5.32241 -31.65999  -3.82461   49.53  465.82  -53.54  0.4539    23    -27.14    
  -5.05074 -31.63499  -3.72461   49.88  469.62  -54.93  0.4826    23    -26.13    
  -6.75074 -31.33499  -3.72461   49.06  447.99  -51.22  0.3785    23    -13.74    
  -6.55074 -31.41237  -3.82461   49.00  447.40  -51.14  0.3784    23    -13.74    
  -6.58408 -31.18499  -3.87461   49.28  439.77  -51.27  0.3764    23    -22.32    
  -6.37574 -31.40999  -3.90795   49.05  445.40  -51.22  0.3765    23    -13.74    
  -6.45074 -31.25999  -3.92461   49.20  440.65  -51.26  0.3758    23    -22.14    
  -6.20074 -31.50999  -3.92461   49.00  448.93  -51.27  0.3836    23    -13.74    
  -6.17574 -31.20999  -4.02461   49.37  438.09  -51.35  0.3831    23    -22.32    
  -5.95074 -31.32665  -4.02461   49.38  442.07  -51.52  0.3796    23    -13.74    
  -5.95074 -31.31832  -4.02461   49.42  441.78  -51.51  0.3798    23    -13.74    
  -5.77574 -31.32665  -4.02461   49.50  443.26  -51.70  0.3812    23    -13.74    
  -5.75074 -31.31832  -4.02461   49.53  443.19  -51.72  0.3815    23    -13.74    
  -5.50074 -31.50999  -3.92461   49.53  454.82  -52.45  0.4050    23    -47.80    
  -5.55074 -31.18499  -4.02461   49.85  440.99  -51.85  0.3842    23    -17.43    
  -5.35074 -31.43165  -3.90795   49.74  453.99  -52.73  0.4041    23    -41.51    
  -5.25074 -31.18499  -3.92461   50.15  445.95  -52.41  0.3876    23    -13.88    
  -5.15074 -31.41499  -3.82461   50.00  458.05  -53.46  0.4235    23    -47.69    
  -5.15074 -31.17665  -3.87461   50.29  447.96  -52.68  0.3921    23    -20.58    
  -4.95074 -31.35999  -3.72461   50.27  461.43  -54.32  0.4454    23    -36.36    
  -6.85074 -30.90165  -3.72461   49.58  437.22  -51.43  0.3834    23    -22.32    
  -6.57574 -31.00999  -3.90795   49.47  435.44  -51.29  0.3898    23    -23.14    
  -6.85074 -30.90820  -3.72461   49.57  437.35  -51.43  0.3829    23    -22.32    
  -6.57574 -30.80999  -3.90795   49.76  432.07  -51.29  0.4112    23    -31.41    
  -6.30074 -30.97665  -4.02461   49.59  433.20  -51.29  0.4040    23    -31.41    
  -6.30074 -30.80999  -4.02461   49.80  430.69  -51.27  0.4247    23    -31.41    
  -6.04146 -31.00999  -4.07461   49.69  433.65  -51.36  0.4033    23    -31.41    
  -6.07241 -30.80999  -4.07461   49.90  430.49  -51.31  0.4278    23    -31.41    
  -5.97574 -31.04332  -4.07461   49.72  434.43  -51.40  0.3994    23    -23.20    
  -5.96503 -30.71499  -4.07461   50.12  429.49  -51.31  0.4383    23    -33.85    
  -5.71741 -31.00999  -4.07461   49.91  434.99  -51.54  0.3984    23    -23.20    
  -5.71741 -30.80999  -4.07461   50.19  431.53  -51.44  0.4190    23    -31.41    
  -5.46741 -31.00999  -4.02461   50.14  437.30  -51.78  0.3906    23    -22.14    
  -5.46741 -30.80999  -4.02461   50.41  433.37  -51.62  0.4052    23    -31.41    
  -5.20074 -30.91677  -3.92461   50.54  439.08  -52.08  0.3858    23    -17.43    
  -5.20074 -30.91927  -3.92461   50.54  439.14  -52.08  0.3857    23    -22.14    
  -5.11741 -31.00999  -3.87461   50.54  443.26  -52.41  0.3853    23    -14.66    
  -5.11741 -30.83499  -3.87461   50.78  438.86  -52.14  0.3848    23    -17.43    
  -4.90074 -31.00999  -3.72461   50.84  449.58  -53.17  0.3994    23    -19.55    
  -4.95074 -30.62665  -3.72461   51.39  439.05  -52.31  0.3797    23    -17.34    
  -6.75074 -30.46332  -3.72461   50.19  430.21  -51.37  0.4275    23    -31.53    
  -6.58408 -30.58499  -3.87461   50.00  429.62  -51.29  0.4347    23    -33.85    
  -6.55074 -30.38653  -3.82461   50.36  428.03  -51.29  0.4539    23    -33.85    
  -6.50074 -30.63499  -3.92461   50.00  429.55  -51.27  0.4359    23    -33.85    
  -6.33408 -30.38999  -3.92461   50.39  427.12  -51.25  0.4685    23    -22.53    
  -6.18074 -30.58499  -4.02461   50.17  428.16  -51.26  0.4545    23    -22.53    
  -6.15074 -30.25999  -3.92461   50.62  426.26  -51.26  0.4812    23    -22.53    
  -5.95074 -30.68832  -4.07461   50.12  429.24  -51.31  0.4411    23    -33.85    
  -5.95074 -30.45999  -4.02461   50.45  427.32  -51.29  0.4650    23    -22.53    
  -5.76324 -30.71927  -4.07461   50.23  430.14  -51.39  0.4309    23    -31.53    
  -5.80908 -30.45999  -4.02461   50.55  427.62  -51.32  0.4589    23    -22.53    
  -5.55074 -30.63499  -4.02461   50.59  430.34  -51.48  0.4261    23    -31.41    
  -5.53074 -30.30999  -3.92461   51.07  427.97  -51.44  0.4455    23    -33.85    
  -5.35074 -30.48999  -3.92461   51.05  430.57  -51.59  0.4177    23    -31.41    
  -5.37574 -30.40999  -3.90795   51.15  429.71  -51.55  0.4243    23    -31.53    
  -5.10074 -30.60499  -3.82461   51.22  435.28  -51.96  0.3886    23    -23.14    
  -5.05074 -30.40999  -3.72461   51.67  434.38  -51.98  0.3865    23    -22.13    
  -6.38729 -30.20999  -3.82461   50.62  426.57  -51.28  0.4746    23    -22.53    
  -6.53086 -30.17665  -3.72461   50.75  427.17  -51.31  0.4631    23    -22.53    
  -6.17574 -30.17665  -3.87461   50.77  426.03  -51.27  0.4836    23    -22.53    
  -6.28408 -30.00999  -3.72461   51.13  426.04  -51.31  0.4784    23    -22.53    
  -5.95074 -30.18499  -3.90795   50.94  426.07  -51.29  0.4810    23    -22.53    
  -5.88646 -29.92582  -3.72461   51.60  426.04  -51.37  0.4717    23    -22.53    
  -5.77074 -30.18499  -3.90795   51.04  426.45  -51.34  0.4710    23    -22.53    
  -5.87336 -29.92582  -3.72461   51.61  426.07  -51.38  0.4710    23    -22.53    
  -5.52908 -30.20999  -3.87461   51.27  427.61  -51.44  0.4478    23    -33.85    
  -5.49241 -30.00999  -3.72461   51.84  427.74  -51.52  0.4390    23    -32.84    
  -5.32396 -30.10999  -3.72461   51.87  429.24  -51.63  0.4196    23    -32.84    
  -5.60074 -32.80999  -3.42461   50.00  456.36  -49.73  0.3943    25    -48.50    
  -5.51408 -33.00999  -3.32461   50.78  446.05  -49.63  0.3562    25    -13.91    
  -5.30574 -32.89332  -3.42461   50.82  443.95  -49.80  0.3608    25    -14.70    
  -5.10908 -33.05999  -3.32461   51.77  435.28  -49.60  0.3638    25    -17.60    
  -5.15074 -32.77665  -3.47461   50.92  443.65  -49.98  0.3671    25    -13.91    
  -4.92074 -33.00999  -3.32461   52.17  433.11  -49.60  0.3770    25    -20.72    
  -4.90074 -32.80999  -3.42461   51.66  437.26  -49.85  0.3716    25    -17.60    
  -4.73229 -32.90999  -3.32461   52.48  432.28  -49.66  0.3870    25    -20.72    
  -6.18312 -32.40999  -3.42461   48.31  496.12  -46.13  0.6593    10     20.68    
  -5.92669 -32.60999  -3.42461   48.96  479.66  -48.50  0.5316    25     14.46    
  -5.97574 -32.40999  -3.50795   48.55  488.24  -48.07  0.5983    25    -12.37    
  -5.73312 -32.90999  -3.32461   50.10  457.38  -49.47  0.3940    25    -48.50    
  -5.75908 -32.60999  -3.47461   49.27  471.80  -49.42  0.4817    25    -28.81    
  -5.75074 -32.50999  -3.52461   49.06  475.91  -49.58  0.5089    25    -2.082    
  -5.57074 -32.63499  -3.50795   49.66  462.82  -50.01  0.4300    25    -27.30    
  -5.52574 -32.32665  -3.62461   49.22  474.36  -51.14  0.5005    25    -7.881    
  -5.53408 -32.60999  -3.52461   49.68  462.57  -50.14  0.4293    25    -27.44    
  -5.35074 -32.32665  -3.62461   49.60  468.42  -51.51  0.4659    25    -27.14    
  -5.05074 -32.60999  -3.52461   50.80  446.86  -50.34  0.3778    25    -14.52    
  -5.13074 -32.46832  -3.57461   50.32  454.91  -50.86  0.4023    25    -41.51    
  -4.95074 -32.60999  -3.50795   51.06  444.31  -50.29  0.3753    25    -14.70    
  -4.85074 -32.45999  -3.52461   51.02  447.26  -50.69  0.3842    25    -14.65    
  -4.66741 -32.60999  -3.42461   51.90  438.25  -50.12  0.3778    25    -18.39    
  -4.77574 -32.40999  -3.50795   51.19  447.12  -50.79  0.3860    25    -14.65    
  -4.55074 -32.74153  -3.32461   52.65  433.15  -49.82  0.3886    25    -21.51    
  -4.55074 -32.32665  -3.42461   51.79  444.67  -50.83  0.3853    25    -14.52    
  -6.75074 -32.07511  -3.32461   48.09  496.40  -45.96  0.6645    10     3.240    
  -6.61824 -32.20999  -3.32461   48.02  501.68  -44.82  0.7033    10     39.57    
  -6.56562 -32.04332  -3.47461   48.07  490.44  -47.02  0.6212    23    -12.07    
  -6.39896 -32.40999  -3.32461   48.12  503.26  -44.64  0.7074    10     39.57    
  -6.35074 -32.20999  -3.47461   48.07  496.34  -46.07  0.6660    10     20.68    
  -6.38824 -32.10999  -3.52461   48.09  491.26  -47.02  0.6281    23     1.522    
  -6.23086 -32.20999  -3.52461   48.17  493.53  -46.85  0.6455    10     3.240    
  -6.15074 -32.00999  -3.67461   48.37  480.61  -49.37  0.5498    23     14.11    
  -5.90074 -32.20999  -3.62461   48.53  486.17  -49.43  0.5858    10    -13.14    
  -5.93074 -32.03499  -3.70795   48.56  480.40  -50.33  0.5453    23     8.852    
  -5.75074 -32.25999  -3.62461   48.78  482.71  -50.25  0.5596    25     14.03    
  -5.55074 -32.17665  -3.67461   49.05  478.55  -51.80  0.5284    25     8.291    
  -5.35074 -32.15165  -3.67461   49.39  474.29  -52.61  0.5009    25    -2.082    
  -5.32574 -32.00999  -3.70795   49.39  475.53  -53.46  0.5104    25     8.291    
  -5.10074 -32.20999  -3.62461   50.00  465.18  -52.29  0.4520    25    -27.14    
  -5.15074 -32.00999  -3.67461   49.69  472.81  -53.82  0.4956    25    -6.866    
  -4.89241 -32.20999  -3.57461   50.52  458.74  -52.01  0.4251    25    -48.70    
  -4.95074 -31.95999  -3.62461   50.07  469.92  -54.15  0.4841    25    -26.13    
  -4.75074 -32.20999  -3.52461   50.94  454.47  -51.73  0.4109    25    -41.51    
  -4.75074 -32.21832  -3.52461   50.94  454.14  -51.68  0.4095    25    -41.51    
  -4.55074 -32.31832  -3.42461   51.79  444.95  -50.86  0.3859    25    -14.65    
  -4.52574 -31.99011  -3.42461   51.34  457.68  -52.70  0.4325    25    -36.36    
  -6.95074 -31.80999  -3.32461   48.41  484.28  -48.86  0.5701    23     3.177    
  -6.75074 -31.84332  -3.47461   48.30  480.13  -48.80  0.5451    23     14.88    
  -7.05074 -31.62665  -3.32461   48.65  476.40  -50.50  0.5100    23     7.826    
  -6.85074 -31.60999  -3.52461   48.65  466.59  -50.50  0.4547    23    -27.14    
  -6.55253 -31.80999  -3.62461   48.41  471.75  -49.63  0.4913    23    -28.81    
  -5.12574 -31.82999  -3.70795   49.70  473.29  -54.72  0.5005    23     13.34    
  -4.90074 -31.77665  -3.62461   50.11  472.30  -55.44  0.5044    25     19.14    
  -4.95074 -31.60999  -3.67461   50.06  470.46  -55.44  0.4938    23    -6.383    
  -4.70586 -31.85165  -3.52461   50.60  467.86  -54.60  0.4837    25    -26.13    
  -4.70074 -31.65165  -3.52461   50.51  472.32  -56.27  0.5177    25     19.14    
  -4.55074 -31.75999  -3.42461   51.01  467.79  -54.97  0.4938    25    -26.13    
  -4.45074 -31.55999  -3.32461   51.22  473.30  -56.59  0.5415    25     70.73    
  -7.15074 -31.30999  -3.32461   49.13  463.66  -51.90  0.4320    23    -27.44    
  -7.10074 -31.40999  -3.35795   48.96  466.06  -51.54  0.4452    23    -27.14    
  -6.90074 -31.26832  -3.62461   49.11  449.52  -51.38  0.3808    23    -13.88    
  -6.78408 -31.40999  -3.67461   48.93  452.31  -51.14  0.3891    23    -41.33    
  -4.95074 -31.45499  -3.70795   50.16  465.33  -54.80  0.4648    23    -36.03    
  -4.70074 -31.53177  -3.52461   50.53  472.57  -56.65  0.5239    23     36.58    
  -4.67479 -31.19749  -3.52461   50.83  465.89  -55.56  0.4841    23    -16.28    
  -4.45074 -31.55499  -3.32461   51.22  473.46  -56.64  0.5425    25     70.73    
  -4.55074 -31.08820  -3.37461   51.27  470.07  -56.22  0.5182    23     41.10    
  -7.15074 -31.05165  -3.37461   49.50  452.31  -52.03  0.3881    23    -41.33    
  -6.95074 -31.00999  -3.62461   49.47  442.27  -51.53  0.3745    23    -13.74    
  -7.15074 -30.65999  -3.32461   50.11  442.68  -52.01  0.3777    23    -13.88    
  -6.95074 -30.85999  -3.62461   49.70  438.76  -51.54  0.3798    23    -22.14    
  -4.79003 -30.97749  -3.62461   51.07  453.02  -53.66  0.4140    23    -40.49    
  -4.75074 -30.60665  -3.52461   51.83  446.56  -53.05  0.3854    23    -13.77    
  -4.55074 -30.80165  -3.32461   51.85  464.11  -54.96  0.4674    23    -36.03    
  -4.55074 -30.80999  -3.32461   51.84  464.30  -54.99  0.4694    23    -36.03    
  -7.13408 -30.58499  -3.32461   50.21  440.87  -51.96  0.3788    23    -17.43    
  -6.95074 -30.45999  -3.52461   50.31  433.54  -51.56  0.4008    23    -25.49    
  -7.05074 -30.35999  -3.32461   50.58  436.06  -51.80  0.3884    23    -23.14    
  -6.78408 -30.41177  -3.67461   50.29  430.29  -51.39  0.4260    23    -31.41    
  -4.95074 -30.56499  -3.70795   51.51  438.23  -52.26  0.3792    23    -17.20    
  -4.95074 -30.37820  -3.62461   51.97  436.79  -52.20  0.3770    23    -18.02    
  -4.60074 -30.60999  -3.32461   52.23  457.61  -54.09  0.4231    23    -47.69    
  -4.75074 -30.40999  -3.42461   52.39  445.73  -52.97  0.3768    23    -13.77    
  -6.95074 -30.15999  -3.29640   50.98  433.19  -51.72  0.3988    23    -25.49    
  -6.75074 -30.12570  -3.52461   50.82  429.12  -51.45  0.4335    23    -33.85    
  -6.75074 -30.00999  -3.39807   51.21  429.56  -51.53  0.4248    23    -33.85    
  -6.62253 -30.00999  -3.52461   51.15  427.92  -51.42  0.4459    23    -33.85    
  -6.35074 -29.97665  -3.67461   51.12  426.26  -51.33  0.4729    23    -22.53    
  -5.35586 -29.95999  -3.62461   52.16  429.30  -51.67  0.4161    23    -32.84    
  -5.15074 -30.19153  -3.67461   52.00  431.76  -51.82  0.3966    23    -24.42    
  -5.14896 -30.00999  -3.52461   52.54  432.69  -51.95  0.3870    23    -19.71    
  -4.80074 -30.18582  -3.32461   52.91  445.05  -52.89  0.3670    23    -13.65    
  -4.95074 -30.00999  -3.32461   53.10  440.23  -52.55  0.3628    23    -17.34    
  -6.58408 -29.80999  -3.32045   51.65  428.90  -51.57  0.4257    23    -33.85    
  -6.38086 -29.70999  -3.32461   52.03  428.25  -51.57  0.4306    23    -32.84    
  -6.30074 -29.80999  -3.52461   51.60  426.69  -51.42  0.4583    23    -22.53    
  -6.17574 -29.65999  -3.35795   52.22  427.91  -51.58  0.4337    23    -32.84    
  -5.86646 -29.80999  -3.62045   51.82  426.50  -51.44  0.4588    23    -22.53    
  -5.95074 -29.60999  -3.32461   52.59  428.78  -51.69  0.4210    23    -32.84    
  -5.86479 -29.80999  -3.62045   51.82  426.50  -51.44  0.4587    23    -22.53    
  -5.75074 -29.62665  -3.34961   52.71  429.38  -51.75  0.4139    23    -32.84    
  -5.48908 -29.80999  -3.52461   52.45  428.98  -51.68  0.4186    23    -32.84    
  -5.51741 -29.65999  -3.32461   52.97  431.42  -51.93  0.3949    23    -24.42    
  -5.39062 -29.70999  -3.32461   53.09  432.65  -52.03  0.3861    23    -19.71    
  -5.11741 -29.85999  -3.32461   53.13  436.61  -52.30  0.3684    23    -18.02    
  -5.74658 -33.30999  -2.97461   51.69  445.82  -49.64  0.3385    25    -14.70    
  -5.58408 -33.40999  -2.92461   52.40  438.93  -49.59  0.3342    25    -17.88    
  -5.65074 -33.20999  -3.12461   51.32  444.73  -49.56  0.3430    25    -13.91    
  -5.42908 -33.40999  -2.97461   52.62  435.15  -49.51  0.3441    25    -19.39    
  -5.19146 -33.30999  -3.12461   52.51  432.25  -49.46  0.3645    25    -20.72    
  -5.18646 -33.40999  -3.00045   53.14  430.79  -49.43  0.3696    25    -20.72    
  -5.18824 -33.30999  -3.12461   52.52  432.20  -49.46  0.3648    25    -20.72    
  -4.81741 -33.40999  -2.92461   54.30  426.57  -49.35  0.4188    25    -32.84    
  -4.89241 -33.30999  -3.07461   53.42  428.26  -49.40  0.4007    25    -27.94    
  -4.73646 -33.35999  -2.95795   54.26  426.33  -49.35  0.4252    25    -32.84    
  -6.40074 -32.80999  -3.02461   49.18  494.62  -46.41  0.6147    10     3.271    
  -6.15074 -33.00999  -3.02461   50.03  474.38  -48.75  0.4711    25    -6.972    
  -6.25074 -32.80999  -3.12461   49.20  487.93  -47.07  0.5741    25    -12.23    
  -6.00074 -33.20999  -2.92461   51.05  459.51  -49.63  0.3817    25    -48.50    
  -6.00074 -33.00999  -3.12461   50.12  466.01  -49.08  0.4271    25    -26.53    
  -5.96324 -32.84332  -3.27461   49.53  471.07  -48.78  0.4658    25    -26.24    
  -5.81086 -33.00999  -3.22461   50.33  456.83  -49.40  0.3860    25    -48.50    
  -5.59574 -33.00999  -3.30795   50.61  448.72  -49.60  0.3607    25    -14.70    
  -4.75074 -33.00999  -3.27461   52.71  430.76  -49.56  0.3925    25    -25.44    
  -4.43491 -33.20999  -2.92461   54.97  425.45  -49.38  0.4462    25    -32.84    
  -4.45074 -33.00082  -3.12461   53.90  427.75  -49.50  0.4209    25    -33.85    
  -4.51741 -32.80999  -3.27461   53.00  431.34  -49.71  0.3962    25    -20.72    
  -4.25074 -33.02427  -2.92461   55.24  426.07  -49.46  0.4409    25    -32.84    
  -4.35074 -32.88082  -3.12461   54.01  428.47  -49.59  0.4162    25    -32.84    
  -4.15074 -32.87487  -2.92461   55.33  427.14  -49.56  0.4289    25    -33.63    
  -7.05074 -32.39927  -2.92461   48.96  487.25  -47.15  0.5758    24    -12.23    
  -6.81503 -32.60999  -2.92461   48.96  496.48  -45.96  0.6318    10     20.68    
  -6.75074 -32.40999  -3.10795   48.32  504.08  -44.43  0.7050    10     39.57    
  -6.57991 -32.60999  -3.07461   48.57  503.98  -44.67  0.6921    10     39.42    
  -6.56086 -32.40999  -3.22461   48.15  506.12  -44.00  0.7268    10     31.80    
  -6.33824 -32.60999  -3.22461   48.52  499.10  -45.34  0.6648    10     39.42    
  -6.15074 -32.63499  -3.30795   48.74  489.74  -46.82  0.6007    25    -12.23    
  -4.35074 -32.65999  -3.22461   53.39  432.12  -49.85  0.3944    25    -20.72    
  -4.35074 -32.48832  -3.27461   52.97  435.98  -50.16  0.3838    25    -18.39    
  -4.05074 -32.64832  -2.92461   55.32  429.72  -49.78  0.4061    25    -26.58    
  -4.00074 -32.40999  -2.92461   55.14  434.04  -50.15  0.3852    25    -20.61    
  -7.15074 -32.27987  -2.92461   49.00  483.20  -47.85  0.5507    24     15.02    
  -6.98408 -32.22249  -3.07461   48.45  495.72  -46.18  0.6454    10     20.68    
  -7.15074 -32.07487  -3.02461   48.71  487.87  -47.98  0.5878    24    -12.37    
  -6.95074 -31.99987  -3.22461   48.27  493.81  -47.03  0.6378    10     3.240    
  -6.75074 -32.23082  -3.22461   48.10  502.73  -44.68  0.7065    10     39.57    
  -4.35074 -32.20999  -3.30795   52.43  444.42  -51.01  0.3873    25    -13.63    
  -4.31741 -32.00999  -3.27461   52.29  451.56  -51.95  0.4104    25    -40.49    
  -4.15074 -32.10999  -3.12461   53.41  444.43  -51.13  0.3878    25    -13.63    
  -4.00074 -32.00999  -2.92461   54.41  447.25  -51.40  0.3918    25    -19.55    
  -4.00074 -32.20582  -2.95223   54.64  439.74  -50.66  0.3789    25    -17.50    
  -7.35074 -31.85999  -2.92461   49.18  478.34  -50.10  0.5199    24     8.291    
  -7.15074 -31.84332  -3.12461   48.62  487.32  -49.15  0.5847    10    -12.37    
  -7.35074 -31.64332  -2.97461   49.15  480.08  -51.36  0.5299    24     8.291    
  -7.15074 -31.58165  -3.22461   48.82  478.04  -50.97  0.5194    23     8.291    
  -4.35074 -31.80999  -3.27461   51.88  461.42  -53.60  0.4615    25    -36.07    
  -4.25074 -31.56832  -3.12461   52.14  472.55  -55.56  0.5354    25     60.82    
  -4.05074 -31.75499  -2.92461   53.73  461.23  -53.04  0.4525    25     5.614    
  -4.15074 -31.65165  -3.02461   52.87  467.57  -54.24  0.4974    25     15.55    
  -7.35074 -31.35999  -3.02461   49.30  475.98  -52.95  0.5000    23     8.291    
  -7.25074 -31.33165  -3.17461   49.20  470.81  -52.38  0.4698    23    -27.14    
  -7.30074 -31.15165  -3.12461   49.47  466.48  -52.96  0.4455    23    -27.14    
  -7.35074 -31.29332  -3.02461   49.40  474.23  -53.16  0.4902    23    -7.416    
  -4.35074 -31.33165  -3.17461   51.60  481.36  -57.79  0.6020    10     32.55    
  -4.35074 -31.13499  -3.12461   51.78  485.68  -57.76  0.6210    10     37.96    
  -4.15074 -31.38499  -2.92461   52.76  486.60  -56.31  0.6085    25     37.81    
  -4.20074 -31.20999  -2.92461   52.53  495.77  -56.94  0.6612    10     33.00    
  -7.30074 -31.00999  -3.12461   49.68  461.45  -52.98  0.4225    23    -48.70    
  -7.35074 -31.00999  -3.02461   49.75  465.54  -53.52  0.4429    23    -27.44    
  -7.25074 -30.77665  -3.17461   50.03  451.27  -52.56  0.3891    23    -41.50    
  -7.35074 -30.74665  -2.92461   50.22  460.36  -53.73  0.4256    23    -36.36    
  -4.40074 -31.00999  -3.15795   51.81  482.04  -57.15  0.5904    23     32.55    
  -4.25074 -31.02999  -2.92461   52.52  500.18  -56.64  0.6726    10     33.00    
  -4.45074 -30.80999  -3.17461   52.12  475.66  -55.94  0.5304    23     70.73    
  -4.35074 -30.85999  -3.02461   52.39  490.32  -56.49  0.6096    23     37.81    
  -7.25074 -30.65499  -3.12461   50.24  449.34  -52.60  0.3864    23    -14.66    
  -7.30074 -30.58499  -2.95795   50.42  453.62  -53.21  0.4009    23    -40.49    
  -7.15074 -30.30999  -3.07461   50.83  441.56  -52.31  0.3796    23    -14.66    
  -7.25074 -30.40999  -2.90461   50.78  449.94  -53.06  0.3934    23    -19.49    
  -4.55074 -30.55999  -3.22461   52.52  463.26  -54.45  0.4419    23     5.351    
  -4.56741 -30.38499  -3.12461   53.10  465.41  -54.24  0.4318    23    -26.43    
  -4.45074 -30.40999  -2.92461   53.61  487.31  -54.26  0.5140    23     75.99    
  -4.36741 -30.60999  -2.92461   53.19  494.43  -54.85  0.5754    23     43.37    
  -7.05074 -30.20999  -3.17461   50.97  436.69  -51.97  0.3850    23    -18.25    
  -7.13408 -30.18499  -2.92461   51.17  443.12  -52.57  0.3807    23    -13.65    
  -6.95074 -29.90999  -2.81628   51.90  440.62  -52.51  0.3765    23    -16.56    
  -6.78408 -29.85999  -3.12461   51.75  432.40  -51.82  0.3960    23    -24.42    
  -4.65074 -30.20999  -3.09307   53.50  461.65  -53.86  0.4032    23    -47.69    
  -4.95074 -29.90999  -3.17878   53.59  444.96  -52.90  0.3589    23    -13.77    
  -4.75074 -30.00999  -3.01057   53.95  461.78  -53.73  0.3885    23    -47.63    
  -4.56741 -30.20999  -2.94545   53.89  477.18  -54.01  0.4509    23     45.19    
  -6.75074 -29.80999  -3.07461   51.92  432.81  -51.88  0.3921    23    -19.71    
  -6.55074 -29.70999  -3.15878   52.14  430.50  -51.74  0.4059    23    -30.40    
  -6.55074 -29.62665  -2.92461   52.61  434.69  -52.12  0.3789    23    -17.41    
  -6.38408 -29.60999  -3.10699   52.54  431.00  -51.83  0.3995    23    -24.48    
  -6.50074 -29.60999  -2.95795   52.63  433.89  -52.06  0.3819    23    -19.57    
  -6.15074 -29.60999  -3.27461   52.47  428.87  -51.68  0.4203    23    -32.84    
  -5.75074 -29.50999  -3.07461   53.46  434.68  -52.24  0.3764    23    -17.24    
  -5.52908 -29.60999  -3.22461   53.28  433.22  -52.10  0.3831    23    -20.49    
  -5.35074 -29.62665  -3.12461   53.66  438.27  -52.51  0.3636    23    -17.34    
  -5.25074 -29.60999  -2.94128   54.22  448.34  -53.26  0.3562    23    -13.77    
  -5.05074 -29.80999  -3.14699   53.71  443.52  -52.84  0.3574    23    -13.77    
  -5.15074 -29.65999  -2.93628   54.28  451.46  -53.43  0.3588    23    -34.70    
  -4.95074 -29.80999  -2.98033   54.18  455.33  -53.54  0.3667    23    -41.71    
  -6.15074 -29.50999  -3.00795   53.13  433.49  -52.09  0.3823    23    -19.71    
  -6.00908 -29.50999  -3.07461   53.17  432.71  -52.05  0.3866    23    -19.71    
  -5.97574 -29.45999  -2.89128   53.65  438.07  -52.50  0.3655    23    -17.34    
  -5.75074 -29.45999  -2.89128   53.90  440.85  -52.75  0.3599    23    -17.34    
  -5.50074 -29.50999  -2.90461   54.15  444.48  -53.04  0.3562    23    -13.77    
  -6.35074 -33.20999  -2.57461   51.44  479.00  -50.55  0.4714    25     2.493    
  -6.15074 -33.35999  -2.50378   52.42  465.71  -50.81  0.3956    25    -38.71    
  -6.12062 -33.20999  -2.82461   51.07  466.28  -49.75  0.4099    25    -38.62    
  -5.98408 -33.35999  -2.72045   52.02  455.58  -50.05  0.3574    25    -35.39    
  -6.05074 -33.40999  -2.52461   52.67  459.12  -50.56  0.3668    25    -42.73    
  -5.75074 -33.55999  -2.49699   53.81  443.40  -50.04  0.3284    25    -13.30    
  -5.75074 -33.40999  -2.82461   52.36  444.23  -49.73  0.3323    25    -14.19    
  -5.55074 -33.50999  -2.77461   53.18  436.88  -49.62  0.3350    25    -17.88    
  -5.56741 -33.60999  -2.52461   54.25  437.01  -49.77  0.3335    25    -16.87    
  -5.35074 -33.55999  -2.75795   53.78  432.12  -49.51  0.3543    25    -20.72    
  -5.40074 -33.60999  -2.62461   54.27  432.87  -49.58  0.3491    25    -20.49    
  -5.17074 -33.55999  -2.76807   54.23  429.26  -49.42  0.3777    25    -22.15    
  -5.18408 -33.60999  -2.66211   54.68  429.22  -49.44  0.3770    25    -22.15    
  -4.91741 -33.55999  -2.72461   54.99  426.51  -49.35  0.4135    25    -32.84    
  -4.97574 -33.60999  -2.62461   55.37  426.86  -49.38  0.4067    25    -22.21    
  -4.75074 -33.50999  -2.72461   55.40  425.42  -49.33  0.4345    25    -32.84    
  -4.75074 -33.59332  -2.52461   56.39  425.24  -49.34  0.4359    25    -32.84    
  -4.55074 -33.50999  -2.52461   56.86  424.43  -49.32  0.4562    25    -32.84    
  -4.55586 -33.40999  -2.75795   55.60  424.77  -49.32  0.4517    25    -32.84    
  -4.35074 -33.20999  -2.83949   55.55  425.00  -49.37  0.4541    25    -32.84    
  -4.31741 -33.35999  -2.52461   57.36  424.20  -49.33  0.4673    25    -21.52    
  -6.95753 -32.90999  -2.52461   50.89  472.38  -49.40  0.4504    24    -7.881    
  -6.76086 -33.00999  -2.52461   50.95  481.48  -49.67  0.4970    24     13.55    
  -6.83086 -32.80999  -2.72461   49.90  486.69  -47.91  0.5485    24   -0.5264    
  -6.56419 -33.10999  -2.52461   51.17  485.01  -50.26  0.5122    24     13.55    
  -6.55074 -32.95999  -2.75795   50.06  491.42  -48.12  0.5703    10     42.91    
  -6.36896 -33.10999  -2.72461   50.68  482.56  -49.48  0.5024    25     13.55    
  -4.15074 -33.00999  -2.79640   56.13  425.74  -49.47  0.4459    25    -33.63    
  -4.05074 -33.05999  -2.53866   57.78  425.45  -49.46  0.4517    25    -33.63    
  -4.00074 -32.82249  -2.72461   56.67  427.30  -49.61  0.4274    25    -28.91    
  -3.95074 -32.90999  -2.50461   58.10  426.85  -49.57  0.4347    25    -29.03    
  -7.38408 -32.40999  -2.67461   50.17  459.81  -49.25  0.4061    24    -48.56    
  -7.15074 -32.64332  -2.67461   50.14  469.06  -48.81  0.4474    24    -26.24    
  -7.15074 -32.43915  -2.82461   49.44  477.22  -48.16  0.5070    24     8.734    
  -7.40074 -32.59749  -2.52461   50.88  452.34  -49.35  0.3695    24    -35.64    
  -6.97396 -32.60999  -2.82461   49.38  485.31  -47.45  0.5517    24   -0.5264    
  -3.95074 -32.70999  -2.72461   56.62  428.69  -49.73  0.4140    25    -29.03    
  -3.95074 -32.49332  -2.82461   55.87  432.17  -50.00  0.3916    25    -20.61    
  -3.85074 -32.63165  -2.52461   57.92  430.62  -49.87  0.4019    25    -20.67    
  -3.80074 -32.37665  -2.52461   57.63  436.59  -50.33  0.3787    25    -17.50    
  -7.65074 -32.20999  -2.52461   50.85  447.22  -49.59  0.3647    24    -14.70    
  -7.45074 -32.19570  -2.72461   49.96  461.55  -49.49  0.4193    24    -38.62    
  -7.70074 -32.06832  -2.52461   50.80  447.59  -49.75  0.3682    24    -14.70    
  -7.35074 -32.03999  -2.87461   49.30  474.50  -49.46  0.4940    24    -7.881    
  -3.85074 -32.20999  -2.67461   56.40  440.43  -50.68  0.3756    25    -13.81    
  -3.95074 -31.92665  -2.82461   54.81  451.73  -51.79  0.4028    25    -40.49    
  -3.80074 -32.19094  -2.54628   57.18  442.76  -50.82  0.3748    25    -13.81    
  -3.80074 -32.06832  -2.52461   57.05  448.79  -51.28  0.3820    25     10.61    
  -7.73408 -31.85499  -2.52461   50.76  449.90  -50.10  0.3776    24    -14.65    
  -7.55074 -31.90999  -2.72461   49.94  462.37  -50.23  0.4250    24    -27.44    
  -7.55074 -31.50915  -2.74366   49.88  470.32  -52.08  0.4692    24    -27.14    
  -7.73408 -31.60999  -2.52461   50.68  454.70  -50.78  0.3956    24    -41.31    
  -3.95074 -31.68832  -2.72461   54.73  468.84  -53.32  0.4731    25     15.55    
  -3.96741 -31.60999  -2.72461   54.50  475.21  -53.87  0.5054    25     50.99    
  -3.85074 -31.64332  -2.47461   56.18  482.05  -53.29  0.4965    25     50.99    
  -3.85074 -31.73165  -2.52461   56.12  471.87  -52.94  0.4598    25     15.55    
  -7.55074 -31.34332  -2.72461   49.94  472.05  -53.13  0.4798    24    -7.881    
  -7.70074 -31.40165  -2.52461   50.60  460.39  -51.73  0.4210    24    -48.70    
  -7.65074 -31.20999  -2.52461   50.54  466.13  -53.05  0.4522    24    -26.13    
  -7.53408 -31.23499  -2.72461   49.97  473.26  -53.89  0.4883    24    -6.401    
  -4.15074 -31.17999  -2.82461   52.98  502.88  -56.03  0.6770    10     26.79    
  -4.05074 -31.42665  -2.77461   53.67  488.73  -55.24  0.5926    25     37.81    
  -3.95074 -31.22665  -2.52461   55.09  514.99  -51.88  0.6343    10    -22.77    
  -3.96741 -31.22999  -2.54961   54.87  514.14  -52.41  0.6406    10     19.19    
  -7.50074 -31.06832  -2.72461   50.06  473.51  -54.84  0.4933    23     23.25    
  -7.55074 -30.91177  -2.52461   50.51  472.29  -55.50  0.4959    24     13.34    
  -7.45074 -30.85999  -2.72461   50.23  470.64  -55.23  0.4821    23    -6.383    
  -7.50074 -30.80999  -2.55461   50.50  472.54  -56.00  0.5006    23     13.34    
  -4.15074 -30.90999  -2.72461   53.67  517.71  -52.91  0.6791    10    -22.62    
  -4.20074 -30.80999  -2.75795   53.59  515.33  -52.97  0.6645    10     22.65    
  -4.10074 -30.71499  -2.62461   54.89  516.94  -47.61  0.6044    21     7.435    
  -3.96741 -31.00999  -2.52461   55.32  519.05  -48.44  0.6184    21     8.449    
  -7.35074 -30.60999  -2.82461   50.46  459.84  -54.02  0.4280    23    -36.36    
  -7.45074 -30.65999  -2.51628   50.69  471.52  -56.29  0.5026    23    -5.918    
  -7.30074 -30.40999  -2.71628   50.87  457.51  -54.07  0.4251    23    -47.69    
  -7.33408 -30.40999  -2.49961   51.05  466.37  -55.63  0.4809    23    -6.383    
  -4.25074 -30.55499  -2.72461   54.30  512.55  -50.33  0.6018    21     30.95    
  -4.35074 -30.33165  -2.72461   54.65  506.10  -49.89  0.5532    23     38.22    
  -4.10074 -30.68832  -2.62461   54.97  515.81  -47.18  0.5949    21    -11.52    
  -4.15074 -30.45999  -2.62461   55.45  507.15  -44.86  0.5406    21     8.051    
  -3.95074 -30.75999  -2.52461   56.10  506.10  -43.72  0.5339    21     9.315    
  -3.95074 -30.30999  -2.52461   57.27  477.85  -38.81  0.4326    21    -17.04    
  -7.15074 -30.15999  -2.78295   51.34  447.23  -53.03  0.3892    23    -19.69    
  -7.15074 -30.10999  -2.52461   51.65  456.53  -54.19  0.4280    23    -36.36    
  -7.05074 -30.00999  -2.75795   51.69  444.53  -52.84  0.3824    23    -13.77    
  -7.05074 -29.99153  -2.52961   52.01  453.11  -53.78  0.4110    23    -40.49    
  -4.45074 -30.17820  -2.72461   54.80  501.41  -50.57  0.5249    23     49.84    
  -4.75074 -29.85999  -2.72461   54.90  487.85  -53.32  0.4585    23     70.19    
  -4.55074 -30.00999  -2.67461   55.13  500.60  -50.39  0.5115    23     50.54    
  -4.30074 -30.18499  -2.62461   55.63  502.83  -44.86  0.5172    21     33.56    
  -4.40074 -29.90999  -2.52461   56.33  497.48  -42.37  0.4998    21     12.04    
  -4.00074 -30.20999  -2.52461   57.27  477.08  -38.63  0.4312    21    -17.16    
  -6.75074 -29.70999  -2.64128   52.70  443.97  -52.86  0.3732    23    -13.65    
  -6.75074 -29.70999  -2.52461   52.90  449.13  -53.28  0.3828    23    -13.77    
  -6.55074 -29.60999  -2.82461   52.84  437.22  -52.33  0.3713    23    -17.20    
  -6.58646 -29.60999  -2.50711   53.37  450.04  -53.30  0.3772    23    -13.58    
  -5.15074 -29.60999  -2.74628   54.76  466.33  -54.21  0.3857    23    -37.69    
  -4.95074 -29.70999  -2.69628   54.95  480.94  -54.17  0.4309    23     23.25    
  -5.05074 -29.60999  -2.54628   55.27  494.41  -54.01  0.4808    23     54.51    
  -4.91741 -29.65999  -2.52461   55.43  503.13  -52.51  0.5179    23     69.58    
  -4.75074 -29.80999  -2.62461   55.25  498.25  -52.11  0.4974    23     72.33    
  -6.35074 -29.50999  -2.72461   53.42  441.15  -52.67  0.3633    23    -17.34    
  -6.37574 -29.50999  -2.49223   53.84  452.85  -53.43  0.3732    23    -34.52    
  -6.15074 -29.45999  -2.72461   53.79  442.81  -52.83  0.3602    23    -13.77    
  -6.20908 -29.45999  -2.52461   54.10  453.21  -53.46  0.3686    23    -34.52    
  -5.93408 -29.42665  -2.67961   54.18  448.38  -53.26  0.3587    23    -13.77    
  -5.99574 -29.42665  -2.52461   54.46  457.60  -53.76  0.3718    23    -41.71    
  -5.76503 -29.42665  -2.66295   54.43  453.06  -53.60  0.3617    23    -34.52    
  -5.68908 -29.42665  -2.52461   54.84  466.97  -54.32  0.3889    23    -37.69    
  -5.55074 -29.45999  -2.69128   54.60  456.76  -53.87  0.3658    23    -41.71    
  -5.47241 -29.45999  -2.52461   55.02  476.00  -54.65  0.4136    23     22.95    
  -5.35074 -29.50999  -2.67461   54.78  465.22  -54.27  0.3824    23    -37.69    
  -5.30074 -29.50999  -2.55795   55.07  480.26  -54.67  0.4268    23     22.95    
  -5.75074 -33.60999  -2.27461   54.80  444.54  -50.32  0.3308    25    -13.30    
  -5.40574 -33.70999  -2.12461   56.61  434.79  -49.88  0.3455    25    -19.28    
  -5.73408 -33.60999  -2.32461   54.62  443.50  -50.22  0.3295    25    -13.30    
  -5.31741 -33.70999  -2.27461   56.13  432.01  -49.68  0.3565    25    -20.49    
  -5.40074 -33.70999  -2.12461   56.63  434.67  -49.88  0.3459    25    -19.28    
  -5.20074 -33.70999  -2.29128   56.42  429.97  -49.58  0.3714    25    -20.61    
  -4.99146 -33.70999  -2.12461   57.89  428.15  -49.51  0.3934    25    -23.06    
  -5.05169 -33.70999  -2.26628   56.94  428.15  -49.49  0.3906    25    -22.94    
  -5.00074 -33.70999  -2.12461   57.88  428.24  -49.51  0.3922    25    -23.06    
  -4.65074 -33.60999  -2.27461   58.02  425.15  -49.35  0.4406    25    -33.63    
  -4.61586 -33.60999  -2.13295   58.91  425.58  -49.35  0.4362    25    -29.03    
  -6.76503 -33.20999  -2.12461   52.99  469.51  -51.47  0.4147    24    -37.75    
  -6.50074 -33.30999  -2.09128   53.40  477.20  -53.09  0.4513    24     27.75    
  -6.55074 -33.20999  -2.33473   52.13  480.89  -51.68  0.4778    24     3.507    
  -6.35074 -33.30999  -2.34128   52.51  476.99  -51.95  0.4508    25     3.507    
  -6.35074 -33.35999  -2.12461   53.54  476.17  -53.12  0.4460    25     45.19    
  -6.15074 -33.40999  -2.35295   53.09  465.90  -51.37  0.3939    25    -37.69    
  -6.25074 -33.40999  -2.09128   53.95  472.63  -52.99  0.4274    25    -7.165    
  -5.95074 -33.50999  -2.37461   53.67  453.58  -50.66  0.3465    25    -34.38    
  -5.91741 -33.55999  -2.12461   54.90  454.06  -51.16  0.3510    25    -34.52    
  -5.77574 -33.59332  -2.32461   54.49  445.23  -50.31  0.3307    25    -13.30    
  -4.55074 -33.55999  -2.32461   57.98  424.67  -49.33  0.4518    25    -33.63    
  -4.51741 -33.55999  -2.12461   59.28  425.34  -49.33  0.4438    25    -29.03    
  -4.35074 -33.40999  -2.45795   57.66  424.20  -49.32  0.4664    25    -22.30    
  -4.29003 -33.40999  -2.13378   59.86  425.25  -49.32  0.4539    25    -29.03    
  -4.15074 -33.20999  -2.50557   57.79  424.66  -49.38  0.4630    25    -22.30    
  -4.15074 -33.29415  -2.15557   59.98  425.63  -49.34  0.4528    25    -29.03    
  -7.15074 -33.00999  -2.22461   52.40  453.12  -49.87  0.3570    24    -35.39    
  -7.40074 -32.90999  -2.12461   52.86  441.48  -49.53  0.3384    24    -14.19    
  -7.15753 -32.90999  -2.37461   51.65  457.00  -49.64  0.3752    24    -42.59    
  -7.34658 -32.80999  -2.34961   51.74  448.54  -49.49  0.3512    24    -14.70    
  -6.98408 -33.10999  -2.17461   52.67  459.79  -50.38  0.3764    24    -42.73    
  -7.04062 -33.00999  -2.32461   51.89  461.27  -49.97  0.3872    24    -38.57    
  -6.80074 -33.10999  -2.32461   51.95  473.37  -50.69  0.4410    24    -7.881    
  -3.96741 -33.00999  -2.36961   58.95  426.48  -49.51  0.4413    25    -29.03    
  -3.95074 -33.00999  -2.27461   59.60  427.07  -49.51  0.4367    25    -29.03    
  -3.85074 -32.80999  -2.27461   59.65  429.71  -49.71  0.4136    25    -26.70    
  -3.85074 -32.80999  -2.25295   59.82  429.91  -49.71  0.4127    25    -26.70    
  -7.85074 -32.40999  -2.09783   52.75  432.48  -49.29  0.3667    24    -20.72    
  -7.70074 -32.60999  -2.13473   52.71  434.80  -49.31  0.3530    24    -19.90    
  -7.70074 -32.42749  -2.32461   51.80  438.98  -49.38  0.3511    24    -17.60    
  -7.55074 -32.59487  -2.37461   51.58  443.14  -49.39  0.3479    24    -14.70    
  -3.80074 -32.60999  -2.35795   59.01  432.56  -49.97  0.3945    25    -20.61    
  -3.76741 -32.56499  -2.12461   60.59  437.56  -50.14  0.3832    25    -17.50    
  -3.76741 -32.42999  -2.34961   58.88  437.36  -50.33  0.3790    25    -17.50    
  -3.75074 -32.40999  -2.27461   59.35  439.47  -50.43  0.3767    25     24.18    
  -7.90074 -32.20999  -2.15795   52.43  433.63  -49.37  0.3671    24    -20.72    
  -7.75074 -32.33344  -2.32461   51.77  438.50  -49.41  0.3538    24    -17.60    
  -7.95074 -32.09332  -2.12461   52.50  433.21  -49.41  0.3716    24    -20.72    
  -7.85074 -32.03499  -2.32461   51.67  439.08  -49.60  0.3607    24    -17.60    
  -3.75074 -32.10999  -2.32461   58.44  451.85  -51.37  0.3821    25     7.162    
  -3.76741 -32.00999  -2.36961   57.90  456.49  -51.73  0.3937    25    -5.951    
  -3.75074 -31.97665  -2.27461   58.42  462.73  -52.03  0.4054    25     3.929    
  -3.75074 -32.20999  -2.33295   58.61  446.29  -50.98  0.3752    25     28.05    
  -7.95074 -31.91927  -2.17461   52.25  435.50  -49.56  0.3683    24    -17.60    
  -7.85074 -31.77665  -2.36211   51.42  443.36  -49.97  0.3669    24    -14.70    
  -7.95074 -31.50999  -2.12461   52.25  439.87  -50.07  0.3694    24    -18.39    
  -7.85074 -31.50165  -2.32461   51.41  447.32  -50.53  0.3769    24    -14.52    
  -3.76741 -31.80999  -2.27961   57.92  476.65  -52.70  0.4502    25     45.19    
  -3.75074 -31.85999  -2.22461   58.42  475.23  -52.58  0.4402    25     45.19    
  -3.80074 -31.64332  -2.32461   57.19  489.97  -52.95  0.5054    25     60.45    
  -3.75074 -31.74332  -2.17461   58.44  489.43  -52.74  0.4848    25     34.90    
  -7.93408 -31.43499  -2.12461   52.21  441.49  -50.24  0.3705    24    -14.82    
  -7.75074 -31.32665  -2.42461   50.92  457.27  -51.66  0.4093    24    -48.70    
  -7.75074 -31.16511  -2.32461   51.20  457.97  -52.13  0.4166    24    -47.69    
  -7.85074 -31.22820  -2.15795   51.93  448.51  -51.02  0.3845    24    -14.65    
  -3.80074 -31.24332  -2.32461   57.07  511.01  -47.34  0.5591    21    -9.685    
  -3.85074 -31.33165  -2.37461   56.40  511.95  -50.57  0.5882    21     46.53    
  -3.75074 -31.35999  -2.22461   57.87  508.76  -47.83  0.5449    21     38.99    
  -3.75074 -31.22332  -2.27461   57.72  505.84  -45.41  0.5285    21     51.00    
  -7.75074 -31.00999  -2.15473   51.76  456.79  -52.32  0.4187    24    -47.69    
  -7.65074 -30.95999  -2.33140   51.07  466.04  -53.97  0.4639    24    -26.13    
  -7.55074 -30.80999  -2.41295   50.79  472.11  -55.90  0.5034    24     20.81    
  -7.65074 -30.80999  -2.11628   51.71  464.44  -53.99  0.4653    24    -36.03    
  -3.95074 -31.00999  -2.50795   55.51  517.99  -47.88  0.6079    21     7.435    
  -3.92574 -30.80999  -2.50795   56.19  506.40  -43.82  0.5346    21    -31.93    
  -3.75074 -31.08499  -2.32461   57.67  499.97  -43.28  0.5026    21     8.579    
  -3.75074 -30.72665  -2.42461   57.87  480.20  -39.46  0.4364    21    -17.04    
  -3.55074 -31.00082  -2.22461   59.59  473.14  -38.99  0.4130    21    -18.50    
  -3.51741 -30.82427  -2.27461   59.70  462.83  -37.69  0.3951    21    -39.42    
  -3.35074 -30.89653  -2.12461   61.30  453.78  -36.93  0.3820    21    -27.31    
  -7.45074 -30.60999  -2.40795   50.91  472.92  -56.79  0.5200    23     70.73    
  -7.50074 -30.60999  -2.18295   51.39  473.86  -56.75  0.5347    24     70.73    
  -7.35074 -30.40999  -2.32461   51.26  472.80  -56.96  0.5313    23     70.73    
  -7.35074 -30.40999  -2.33295   51.24  472.53  -56.90  0.5289    23     70.73    
  -3.70074 -30.60999  -2.42461   58.32  469.50  -38.15  0.4111    21    -37.64    
  -3.66741 -30.40999  -2.42461   58.78  458.58  -36.97  0.3964    21    -37.91    
  -3.55074 -30.70999  -2.32461   59.44  460.95  -37.42  0.3948    21    -33.20    
  -3.46324 -30.37427  -2.32461   60.09  446.34  -36.07  0.3950    21    -30.23    
  -3.35074 -30.60165  -2.22461   60.92  446.31  -36.19  0.3903    21    -30.23    
  -3.32336 -30.38582  -2.22461   61.20  441.11  -35.76  0.4032    21    -26.21    
  -7.15074 -30.10999  -2.32461   51.85  466.68  -55.52  0.4877    23    -6.383    
  -7.15074 -30.10999  -2.29640   51.87  468.29  -55.73  0.4976    23     35.30    
  -7.05074 -30.00999  -2.19628   52.32  472.68  -55.86  0.5169    23     60.82    
  -6.95074 -29.90999  -2.17461   52.69  473.35  -55.48  0.5051    23     70.73    
  -4.12574 -30.00999  -2.50795   57.22  478.06  -38.53  0.4353    21    -16.25    
  -3.95074 -30.18499  -2.50795   57.58  471.34  -37.94  0.4177    21    -38.52    
  -3.98408 -30.00999  -2.47461   57.90  466.01  -37.19  0.4081    21    -44.97    
  -3.70074 -30.17665  -2.42461   58.93  453.15  -36.37  0.3939    21    -41.27    
  -3.80074 -30.00999  -2.42461   58.77  453.89  -36.26  0.3936    21    -41.23    
  -3.50074 -30.15165  -2.32461   60.16  443.33  -35.76  0.4007    21    -30.29    
  -3.52574 -30.00999  -2.30795   60.24  441.87  -35.61  0.4031    21    -23.92    
  -3.35074 -30.10165  -2.22461   61.16  438.10  -35.49  0.4157    21    -26.21    
  -3.25074 -30.00999  -2.12461   62.02  435.10  -35.34  0.4308    21    -26.21    
  -6.85074 -29.80999  -2.24128   52.96  467.64  -54.77  0.4614    23    -1.886    
  -6.85074 -29.80999  -2.23295   52.97  468.32  -54.81  0.4642    23     15.55    
  -6.55074 -29.60999  -2.22461   53.92  471.40  -54.23  0.4390    23    -26.13    
  -6.55074 -29.62665  -2.06295   54.24  487.73  -53.82  0.4987    23     75.99    
  -6.31919 -29.50999  -2.12961   54.73  486.77  -53.44  0.4711    23     70.19    
  -4.92241 -29.60999  -2.42461   55.73  513.47  -50.34  0.5726    23    -10.71    
  -4.77253 -29.55999  -2.32461   56.44  513.78  -43.62  0.5977    21    -52.08    
  -4.55074 -29.77665  -2.47461   56.27  503.32  -43.66  0.5290    21     9.315    
  -4.43824 -29.58594  -2.32461   57.53  485.32  -37.99  0.4796    21    -7.255    
  -4.27241 -29.75999  -2.42461   57.45  478.57  -38.01  0.4440    21    -17.04    
  -4.14241 -29.60999  -2.32461   58.48  462.67  -36.23  0.4047    21    -43.77    
  -4.10074 -29.80999  -2.42461   57.98  466.67  -36.92  0.4111    21    -44.97    
  -4.15074 -29.60999  -2.32461   58.46  463.19  -36.26  0.4059    21    -48.49    
  -3.95074 -29.65999  -2.32461   59.02  452.91  -35.82  0.3894    21    -41.27    
  -3.95074 -29.57665  -2.27461   59.30  451.23  -35.66  0.3870    21    -41.27    
  -3.71896 -29.80999  -2.32461   59.67  445.46  -35.64  0.3935    21    -30.23    
  -3.72312 -29.60999  -2.22461   60.19  442.84  -35.42  0.3925    21    -17.95    
  -3.50074 -29.80999  -2.22461   60.78  438.69  -35.39  0.4101    21    -26.21    
  -3.52253 -29.60999  -2.12461   61.26  437.55  -35.28  0.4094    21    -26.21    
  -6.35074 -29.50999  -2.32461   54.23  466.17  -53.96  0.4052    23    -37.75    
  -6.18408 -29.45999  -2.32461   54.57  470.41  -54.03  0.4092    23    -37.75    
  -6.18408 -29.45999  -2.12461   55.04  491.85  -52.90  0.4808    23     68.24    
  -5.99574 -29.42665  -2.32461   54.89  476.66  -54.19  0.4224    23     27.45    
  -5.90074 -29.40999  -2.22461   55.25  492.47  -53.61  0.4766    23     68.24    
  -5.75074 -29.40165  -2.26116   55.32  495.54  -53.79  0.4870    23     72.33    
  -5.75074 -29.40999  -2.30795   55.23  489.49  -54.23  0.4635    23     70.19    
  -5.52574 -29.42665  -2.32461   55.39  499.38  -54.09  0.5035    23     53.25    
  -5.46741 -29.40999  -2.22461   55.68  515.52  -51.93  0.5839    23    -9.497    
  -5.31741 -29.45999  -2.32461   55.56  511.04  -53.05  0.5588    23     32.73    
  -5.45908 -29.40999  -2.22461   55.68  515.98  -51.85  0.5862    23    -9.341    
  -5.10074 -29.50999  -2.32461   55.79  519.87  -50.52  0.6100    23     27.43    
  -5.17253 -29.40999  -2.17461   56.18  529.37  -46.30  0.6827     9   -0.4200    
  -5.17253 -29.40999  -2.17461   56.18  529.37  -46.30  0.6827     9   -0.4200    
  -4.72896 -29.40999  -2.17461   57.32  505.42  -38.78  0.5915    21    -43.54    
  -4.64574 -29.30999  -2.07461   58.15  493.69  -36.72  0.5472    21     4.833    
  -4.32574 -29.33177  -2.12461   58.94  468.24  -35.88  0.4247    21    -47.99    
  -4.07241 -29.35999  -2.12461   59.78  453.58  -35.52  0.3849    21    -41.23    
  -3.86408 -29.40999  -2.12461   60.34  445.53  -35.38  0.3821    21    -24.31    
  -5.75074 -33.60999  -1.85795   56.74  449.89  -51.18  0.3497    25    -13.63    
  -5.60908 -33.65999  -1.92461   56.92  442.97  -50.53  0.3385    25    -13.30    
  -5.55074 -33.60999  -1.62461   58.69  446.57  -50.93  0.3547    25    -13.63    
  -5.30074 -33.70999  -1.92461   58.00  434.36  -49.91  0.3523    25    -20.61    
  -5.35074 -33.60999  -1.54128   59.99  442.31  -50.35  0.3549    25    -13.81    
  -5.10074 -33.70999  -1.92461   58.67  430.95  -49.67  0.3719    25    -20.61    
  -5.15074 -33.65999  -1.66628   60.02  435.21  -49.83  0.3595    25    -17.50    
  -5.05408 -33.70999  -1.94961   58.68  430.11  -49.62  0.3781    25    -20.61    
  -4.98408 -33.60999  -1.57461   61.31  434.70  -49.49  0.3682    25    -19.79    
  -4.65074 -33.60999  -1.92461   60.14  427.14  -49.35  0.4184    25    -29.03    
  -7.05074 -33.20999  -1.67461   55.36  445.66  -50.30  0.3391    24    -13.81    
  -6.66741 -33.30999  -1.72461   55.20  464.52  -52.39  0.3962    24    -37.69    
  -6.93408 -33.20999  -1.92461   54.01  455.98  -50.77  0.3607    24    -41.71    
  -6.60074 -33.30999  -1.89128   54.34  471.03  -52.90  0.4228    24    -26.43    
  -6.67908 -33.30999  -1.72461   55.19  464.02  -52.31  0.3934    24    -37.69    
  -6.32574 -33.39332  -1.92461   54.55  475.16  -54.07  0.4443    25     45.19    
  -6.32574 -33.39332  -1.72461   55.55  474.57  -54.83  0.4497    24     64.93    
  -6.28253 -33.40999  -1.88295   54.86  474.31  -54.18  0.4418    25     45.19    
  -6.25074 -33.40999  -1.67461   55.97  474.12  -55.04  0.4519    25     64.93    
  -5.91741 -33.55999  -1.92461   55.80  457.02  -51.80  0.3660    25    -41.71    
  -5.95074 -33.50999  -1.67461   56.86  463.72  -53.16  0.4049    25    -5.973    
  -5.72574 -33.59332  -1.72461   57.48  451.45  -51.45  0.3596    25    -34.52    
  -4.72574 -33.59332  -1.72128   61.30  429.93  -49.29  0.3960    25    -20.73    
  -4.55074 -33.55999  -1.89128   60.70  427.18  -49.29  0.4232    25    -29.03    
  -4.55074 -33.50999  -1.67461   62.25  430.38  -48.99  0.4028    25    -19.91    
  -4.35074 -33.40999  -1.76628   62.29  429.12  -49.01  0.4189    25    -28.27    
  -4.35074 -33.39332  -1.69961   62.79  430.47  -48.82  0.4115    25    -25.82    
  -4.15074 -33.25999  -1.86628   62.13  428.83  -49.12  0.4267    25    -28.27    
  -4.15074 -33.20999  -1.68295   63.58  433.20  -48.49  0.4059    25    -1.579    
  -7.65074 -32.80999  -1.87461   53.98  432.00  -49.31  0.3600    24    -21.51    
  -7.35074 -33.00999  -1.97461   53.63  440.32  -49.62  0.3366    24    -14.19    
  -7.45074 -33.00999  -1.72461   54.88  434.19  -49.48  0.3482    24    -20.49    
  -7.60074 -32.90999  -1.62961   55.28  430.37  -49.33  0.3691    24    -20.49    
  -7.15074 -33.10999  -1.98033   53.68  447.43  -50.01  0.3407    24    -13.81    
  -7.15074 -33.15999  -1.78295   54.72  443.77  -50.03  0.3363    24    -13.30    
  -6.97574 -33.19332  -1.94461   53.88  454.49  -50.59  0.3560    24    -34.38    
  -3.95074 -33.00999  -1.92461   62.12  431.24  -49.30  0.4135    25    -26.59    
  -4.00074 -33.00999  -1.68628   63.95  437.19  -48.41  0.3952    25     7.511    
  -3.95074 -32.95999  -1.75795   63.43  436.20  -48.83  0.3970    25     24.95    
  -3.85074 -32.80999  -1.92461   62.20  435.41  -49.53  0.3953    25    -17.50    
  -7.75074 -32.60999  -2.05057   53.05  432.76  -49.28  0.3604    24    -20.72    
  -7.90074 -32.44332  -1.92461   53.55  429.58  -49.23  0.3836    24    -23.16    
  -7.95074 -32.40999  -1.80795   54.05  428.03  -49.20  0.3982    24    -27.94    
  -7.85074 -32.60999  -1.72461   54.60  427.96  -49.19  0.3945    24    -22.15    
  -3.80074 -32.66832  -1.92461   62.13  439.53  -49.79  0.3845    25     24.18    
  -3.80074 -32.55165  -1.72461   63.52  453.21  -49.43  0.3812    25     7.304    
  -3.75074 -32.35999  -1.82461   62.40  459.14  -50.66  0.3869    25    -5.951    
  -3.76741 -32.38499  -1.72461   63.18  464.21  -50.16  0.3933    25     3.986    
  -8.05074 -32.15999  -1.72461   54.36  427.21  -49.22  0.4121    24    -32.84    
  -7.95074 -32.24427  -2.02461   53.00  430.91  -49.30  0.3794    24    -20.72    
  -8.05074 -32.00999  -1.87461   53.58  429.33  -49.32  0.3953    24    -27.88    
  -8.06741 -32.02427  -1.78628   54.00  428.21  -49.28  0.4044    24    -27.94    
  -3.75074 -32.20999  -1.67461   63.05  484.37  -50.87  0.4364    25     46.27    
  -3.75074 -32.22665  -1.69628   62.94  480.52  -50.92  0.4274    25     45.19    
  -3.73169 -32.00999  -2.08211   59.75  470.19  -52.25  0.4172    25     15.25    
  -3.75074 -32.22999  -1.69961   62.93  479.87  -50.92  0.4259    25     42.05    
  -8.05074 -31.80999  -1.92461   53.28  431.34  -49.46  0.3855    24    -20.72    
  -8.10074 -31.80999  -1.69128   54.32  428.39  -49.35  0.4054    24    -26.92    
  -8.05074 -31.60999  -1.87461   53.40  432.62  -49.62  0.3815    24    -20.72    
  -8.06741 -31.53403  -1.72461   54.05  431.39  -49.60  0.3869    24    -19.71    
  -3.71741 -31.80999  -1.99866   59.79  495.32  -52.57  0.4903    25     69.49    
  -3.65074 -31.75999  -1.69961   62.02  516.33  -49.67  0.5569    21    -14.27    
  -3.65074 -31.59594  -1.92461   60.33  507.80  -48.43  0.5280    21     50.60    
  -3.56741 -31.60999  -1.73890   62.14  505.19  -45.69  0.5205    21     52.01    
  -7.95074 -31.30999  -1.97461   52.77  440.18  -50.27  0.3713    24    -14.70    
  -8.05074 -31.45999  -1.72461   54.01  432.42  -49.69  0.3825    24    -20.49    
  -7.95074 -31.20999  -1.82461   53.37  439.20  -50.28  0.3716    24    -17.50    
  -7.93408 -31.20999  -1.89961   53.03  440.92  -50.41  0.3723    24    -13.81    
  -3.55074 -31.44332  -1.91545   61.06  494.02  -43.29  0.4770    21     49.96    
  -3.40074 -31.40999  -1.75283   63.15  478.27  -40.10  0.4302    21     7.080    
  -3.51741 -31.20999  -2.07461   60.44  479.15  -40.14  0.4274    21    -17.16    
  -3.25074 -31.25999  -1.72461   64.31  460.39  -37.72  0.3850    21    -34.10    
  -7.75074 -30.90999  -1.97961   52.39  454.83  -52.20  0.4151    24    -47.69    
  -7.85074 -31.00999  -1.83295   53.14  445.94  -51.03  0.3823    24    -13.63    
  -7.70074 -30.80999  -1.92461   52.50  458.15  -52.79  0.4338    24    -36.36    
  -7.73408 -30.80999  -1.72461   53.42  452.80  -51.94  0.4089    24    -40.49    
  -3.25074 -31.05999  -1.92461   62.97  452.98  -36.95  0.3765    21    -28.23    
  -3.15074 -31.03320  -1.82461   64.13  447.95  -36.50  0.3742    21    -10.61    
  -3.15074 -30.88403  -1.92461   63.52  444.23  -36.17  0.3808    21    -19.60    
  -3.00074 -30.80999  -1.75795   65.34  439.11  -35.80  0.3908    21    -26.61    
  -7.55074 -30.60999  -1.87461   52.48  469.11  -54.85  0.5065    24     21.35    
  -7.53408 -30.58499  -1.87366   52.45  470.67  -55.16  0.5163    24     41.10    
  -7.35074 -30.37511  -2.03295   51.84  481.02  -57.91  0.5937    10     32.55    
  -7.35074 -30.40999  -1.49628   54.04  486.70  -55.13  0.5839    24     37.81    
  -3.05074 -30.61499  -1.92461   63.95  437.19  -35.63  0.4064    21    -26.21    
  -3.05074 -30.34415  -1.97461   63.55  434.43  -35.41  0.4298    21    -26.21    
  -2.95074 -30.73499  -1.72461   65.74  437.23  -35.66  0.3995    21    -26.21    
  -2.95074 -30.40999  -1.82461   64.98  433.60  -35.39  0.4318    21    -33.72    
  -7.15074 -30.15999  -1.89128   52.51  492.99  -57.40  0.6488    10     48.07    
  -7.15074 -30.20999  -1.54128   53.84  508.67  -54.99  0.6802    10     28.27    
  -7.05074 -30.05999  -1.86628   52.84  497.83  -56.57  0.6512    10     33.00    
  -6.95074 -29.97665  -1.48616   54.92  521.03  -49.63  0.6433    22    -5.718    
  -3.05074 -30.33177  -1.97461   63.55  434.32  -35.41  0.4308    21    -26.21    
  -3.15074 -30.00999  -2.02461   62.95  433.44  -35.29  0.4422    21    -33.72    
  -2.95074 -30.25999  -1.82461   64.94  432.55  -35.31  0.4445    21    -33.72    
  -2.95074 -29.94237  -1.72461   65.50  431.23  -35.20  0.4609    21    -37.41    
  -6.79241 -29.80999  -1.88807   53.78  501.31  -54.01  0.5923    23     32.88    
  -6.79241 -29.80999  -1.88807   53.78  501.31  -54.01  0.5923    23     32.88    
  -6.55074 -29.62665  -1.92461   54.64  501.22  -51.75  0.5418    23     69.58    
  -6.55074 -29.60999  -1.82461   55.09  506.97  -48.91  0.5513    22     38.99    
  -6.35074 -29.50999  -1.97461   55.13  500.57  -50.73  0.5184    23     51.10    
  -3.35074 -29.78499  -2.10795   61.87  435.25  -35.28  0.4271    21    -33.72    
  -3.37669 -29.50999  -1.92461   62.87  434.49  -35.21  0.4235    21    -33.72    
  -3.15074 -29.79177  -1.92461   63.49  432.46  -35.21  0.4487    21    -33.72    
  -3.15074 -29.60999  -1.77461   64.42  432.12  -35.18  0.4469    21    -37.41    
  -3.00074 -29.81237  -1.72461   65.28  431.26  -35.19  0.4599    21    -37.41    
  -6.39503 -29.40999  -1.72461   56.48  495.79  -41.87  0.4890    22     12.04    
  -6.10074 -29.40999  -1.99961   55.65  504.74  -49.17  0.5283    23     50.60    
  -6.15074 -29.27665  -1.77461   56.90  492.77  -40.42  0.4879    22     12.60    
  -5.92241 -29.30999  -1.92461   56.38  507.61  -44.22  0.5539    22    -44.81    
  -5.90074 -29.10999  -1.72461   57.79  483.63  -37.49  0.4754    22    -7.255    
  -5.75074 -29.25999  -1.92461   56.63  510.46  -42.62  0.5831    22    -52.41    
  -5.71741 -29.20999  -1.87461   57.00  505.87  -40.44  0.5735    22    -43.54    
  -5.55074 -29.25999  -1.95795   56.69  518.47  -42.31  0.6396    22    -9.861    
  -5.46229 -29.15999  -1.85795   57.42  509.77  -38.44  0.6230    22    -50.75    
  -5.43919 -29.22665  -1.92461   57.03  518.25  -40.16  0.6602    22    -34.28    
  -5.35074 -29.05999  -1.75795   58.25  500.75  -36.44  0.5926    22    -43.40    
  -5.08729 -29.22665  -1.94961   57.47  519.84  -38.00  0.6954     9    -32.42    
  -5.23919 -29.05999  -1.75795   58.41  503.64  -36.23  0.6145    22    -46.74    
  -5.05074 -29.20999  -1.92461   57.72  517.04  -37.29  0.6880     9    -33.75    
  -5.02253 -29.20999  -1.92461   57.79  515.95  -37.12  0.6835     9    -38.46    
  -4.57241 -29.20999  -1.97461   58.93  484.81  -36.00  0.5050    21    -5.752    
  -4.43586 -29.20999  -1.97795   59.41  474.02  -35.77  0.4515    21    -27.69    
  -4.12908 -29.20999  -1.97461   60.38  455.27  -35.50  0.3831    21    -41.23    
  -3.91408 -29.20999  -1.92461   61.29  446.44  -35.38  0.3727    21    -8.046    
  -3.75074 -29.30999  -1.97461   61.51  441.54  -35.30  0.3830    21    -20.24    
  -3.70312 -29.20999  -1.82461   62.45  440.54  -35.31  0.3797    21    -20.24    
  -3.48491 -29.40999  -1.92461   62.48  436.08  -35.23  0.4087    21    -33.72    
  -3.55074 -29.22665  -1.72461   63.54  437.50  -35.27  0.3906    21    -20.24    
  -3.35074 -29.40999  -1.79878   63.61  434.19  -35.21  0.4209    21    -33.72    
  -4.90158 -29.05999  -1.74366   59.22  501.42  -35.90  0.6095    21    -43.28    
  -4.75074 -29.05999  -1.75795   59.56  494.66  -36.02  0.5639    21     9.461    
  -4.63919 -29.05999  -1.75795   59.94  487.55  -36.00  0.5213    21    -8.811    
  -4.38146 -29.02665  -1.72045   60.98  470.44  -35.95  0.4256    21    -44.95    
  -4.15074 -29.05999  -1.75795   61.51  456.99  -35.65  0.3784    21    -30.60    
  -3.91741 -29.10999  -1.77461   62.14  447.03  -35.45  0.3664    21    -14.41    
  -7.05074 -33.20999  -1.41628   56.87  441.61  -50.20  0.3400    24    -13.30    
  -6.66741 -33.30999  -1.52461   56.36  460.27  -52.22  0.3853    24    -47.63    
  -6.95074 -33.20999  -1.22461   58.13  442.64  -50.38  0.3453    24    -13.81    
  -6.77574 -33.25999  -1.29128   57.79  450.69  -51.19  0.3600    24    -13.63    
  -6.65908 -33.30999  -1.52461   56.37  460.64  -52.28  0.3872    24    -5.951    
  -6.50074 -33.30999  -1.32461   57.66  464.62  -53.30  0.4175    24     3.929    
  -6.38408 -33.35999  -1.52461   56.55  472.10  -54.76  0.4472    24     34.81    
  -6.38408 -33.30999  -1.27461   58.06  469.14  -54.29  0.4480    24     15.55    
  -6.15074 -33.40999  -1.49628   57.12  473.82  -55.53  0.4642    25     64.93    
  -6.15074 -33.35999  -1.32461   58.07  475.22  -55.94  0.4867    24     64.93    
  -5.98408 -33.40999  -1.37461   58.25  472.16  -55.10  0.4705    25     55.03    
  -5.97574 -33.39332  -1.32461   58.54  473.20  -55.24  0.4805    25     50.85    
  -5.75074 -33.50999  -1.47461   58.63  459.46  -52.53  0.4020    25    -6.008    
  -5.70074 -33.40999  -1.22461   60.17  467.55  -52.79  0.4549    25     15.55    
  -5.57574 -33.55999  -1.49128   59.29  451.27  -51.34  0.3720    25     6.985    
  -5.58408 -33.50999  -1.37461   59.88  455.81  -51.62  0.3930    25    -5.951    
  -5.35074 -33.59332  -1.49961   60.24  443.47  -50.37  0.3575    25     10.44    
  -5.40074 -33.50999  -1.32461   61.04  451.38  -50.53  0.3799    25     7.109    
  -5.15074 -33.59332  -1.47961   61.21  439.57  -49.74  0.3594    25     6.745    
  -5.06741 -33.50999  -1.32461   62.68  444.03  -48.91  0.3657    25     28.64    
  -4.97574 -33.59332  -1.52461   61.66  435.83  -49.38  0.3670    25     6.745    
  -5.05908 -33.50999  -1.32461   62.72  443.92  -48.87  0.3656    25     28.64    
  -4.74336 -33.50999  -1.47461   63.07  435.77  -48.62  0.3769    25     7.511    
  -4.66741 -33.40999  -1.32461   64.66  442.46  -46.72  0.3717    25     28.64    
  -4.55074 -33.40999  -1.43711   64.22  437.60  -47.62  0.3812    25     7.511    
  -4.55074 -33.35999  -1.32461   65.19  443.42  -45.85  0.3735    25     28.91    
  -4.35074 -33.30999  -1.48295   64.62  437.65  -47.26  0.3880    25     24.95    
  -4.35074 -33.20999  -1.22461   67.04  454.07  -40.29  0.3697    25     17.87    
  -7.47836 -33.00999  -1.49545   56.09  431.36  -49.43  0.3625    24    -20.49    
  -7.60074 -32.90999  -1.52461   55.88  429.46  -49.31  0.3763    24    -22.94    
  -7.45074 -33.00999  -1.32461   57.13  430.47  -49.43  0.3694    24    -20.61    
  -7.60074 -32.90999  -1.41961   56.43  428.74  -49.30  0.3830    24    -22.94    
  -7.19419 -33.15999  -1.54461   56.05  438.66  -49.88  0.3390    24    -16.99    
  -7.15074 -33.15999  -1.29128   57.56  436.99  -49.89  0.3448    24    -16.99    
  -4.05074 -33.00999  -1.52461   65.26  443.83  -46.66  0.3843    25     28.64    
  -4.20074 -33.10999  -1.32461   66.69  451.52  -42.42  0.3751    25     7.971    
  -3.95074 -32.80999  -1.42461   66.27  458.94  -43.80  0.3804    25     4.990    
  -3.96741 -32.83499  -1.28795   67.61  467.43  -38.02  0.3802    25     3.975    
  -7.85074 -32.62999  -1.57640   55.39  426.84  -49.18  0.4069    24    -26.16    
  -7.95074 -32.45999  -1.61961   55.04  426.45  -49.16  0.4153    24    -32.07    
  -7.85074 -32.60999  -1.31628   56.78  425.48  -49.16  0.4271    24    -32.07    
  -7.95074 -32.40999  -1.24961   57.03  424.70  -49.14  0.4440    24    -32.07    
  -3.85074 -32.60999  -1.27461   67.65  483.32  -36.81  0.4021    20     5.366    
  -3.85074 -32.60999  -1.52461   65.21  463.64  -46.64  0.3875    25     4.718    
  -3.80074 -32.40999  -1.52461   64.78  479.83  -47.55  0.4152    25     46.88    
  -3.80074 -32.40999  -1.32461   66.63  498.81  -40.47  0.4429    25     49.21    
  -8.05074 -32.20999  -1.60795   54.94  426.21  -49.18  0.4235    24    -32.07    
  -8.05074 -32.15999  -1.29128   56.58  424.77  -49.16  0.4462    24    -32.07    
  -8.10074 -31.97665  -1.52461   55.23  426.23  -49.23  0.4265    24    -32.84    
  -8.10074 -31.95070  -1.38711   55.90  425.63  -49.22  0.4348    24    -32.84    
  -3.76741 -32.23499  -1.52461   64.24  498.21  -48.74  0.4640    25     44.71    
  -3.75074 -32.24332  -1.32461   66.11  517.29  -41.87  0.4999    25     20.25    
  -3.75074 -32.15999  -1.55795   63.74  502.85  -49.84  0.4823    25     46.44    
  -3.65074 -31.95999  -1.32461   65.46  537.54  -44.29  0.6038     9    -48.23    
  -8.10074 -31.68820  -1.52461   55.13  427.88  -49.37  0.4103    24    -32.84    
  -8.10074 -31.80999  -1.35795   56.03  426.16  -49.28  0.4285    24    -33.63    
  -8.10074 -31.66832  -1.52461   55.10  428.04  -49.39  0.4088    24    -28.91    
  -8.06741 -31.53403  -1.32461   56.11  428.18  -49.45  0.4074    24    -28.91    
  -3.65074 -31.85999  -1.51628   63.56  527.10  -48.58  0.5865    21     5.639    
  -3.56741 -31.83499  -1.32461   65.64  530.84  -43.96  0.6027    21    -2.256    
  -3.55074 -31.70999  -1.52461   63.91  514.40  -45.47  0.5575    21    -10.26    
  -3.40074 -31.64332  -1.29961   66.80  504.32  -41.33  0.5273    21     10.58    
  -8.05074 -31.40999  -1.52461   54.98  430.94  -49.64  0.3886    24    -20.49    
  -8.05074 -31.45999  -1.32461   56.07  429.02  -49.52  0.4005    24    -23.12    
  -7.95074 -31.15999  -1.42961   55.34  434.95  -50.01  0.3744    24    -19.79    
  -7.95074 -31.20999  -1.24961   56.37  432.96  -49.86  0.3797    24    -20.61    
  -3.35074 -31.50999  -1.48866   65.50  483.46  -40.16  0.4545    21     16.99    
  -3.20074 -31.40999  -1.35795   67.55  470.84  -38.31  0.4136    21    -39.43    
  -3.15074 -31.20999  -1.62461   65.62  454.21  -37.04  0.3755    21    -28.19    
  -3.05074 -31.20999  -1.37461   68.30  454.00  -36.85  0.3760    21    -28.19    
  -7.85074 -30.96237  -1.55795   54.44  442.50  -50.71  0.3751    24    -13.81    
  -7.85074 -31.00999  -1.30795   55.91  438.85  -50.36  0.3711    24    -17.50    
  -7.73408 -30.80999  -1.49961   54.61  449.29  -51.43  0.3936    24    -19.69    
  -7.70074 -30.80999  -1.26628   55.93  448.64  -51.22  0.3865    24    -13.63    
  -3.00074 -31.04332  -1.52973   67.19  445.00  -36.22  0.3736    21    -20.38    
  -2.95074 -31.00999  -1.43795   68.24  444.04  -36.11  0.3751    21    -20.51    
  -2.95074 -30.85999  -1.62461   66.60  439.45  -35.82  0.3871    21    -21.89    
  -2.85074 -30.85999  -1.32461   69.70  440.63  -35.77  0.3845    21    -22.68    
  -7.55074 -30.60999  -1.42461   54.72  464.27  -52.94  0.4570    24     15.55    
  -7.35074 -30.45999  -1.26628   55.45  486.21  -53.87  0.5432    24     76.55    
  -7.35074 -30.40999  -1.47461   54.16  487.01  -55.00  0.5808    24     55.63    
  -7.20074 -30.30999  -1.26628   55.43  507.27  -53.19  0.6201    24     28.12    
  -2.85074 -30.60999  -1.57461   67.33  434.92  -35.48  0.4140    21    -32.58    
  -2.76741 -30.56832  -1.30461   70.12  435.71  -35.39  0.4109    21    -27.86    
  -2.80074 -30.45499  -1.49128   68.19  433.44  -35.36  0.4287    21    -33.72    
  -2.76741 -30.42665  -1.36961   69.43  433.75  -35.31  0.4270    21    -40.08    
  -7.15074 -30.20165  -1.57557   53.67  507.78  -55.28  0.6818    10     28.27    
  -7.13408 -30.18499  -1.57557   53.70  509.29  -55.10  0.6851    10     28.27    
  -7.10074 -30.17665  -1.32461   55.26  517.74  -51.50  0.6469    10    -21.44    
  -6.95074 -29.99332  -1.58628   54.25  519.51  -51.98  0.6727    10    0.5346    
  -6.95074 -29.90999  -1.29128   56.62  508.42  -44.13  0.5396    22     8.482    
  -2.80074 -30.20999  -1.49128   68.03  431.88  -35.24  0.4486    21    -37.41    
  -2.76741 -30.18999  -1.34961   69.45  432.37  -35.19  0.4435    21    -33.72    
  -2.85074 -29.99665  -1.52461   67.46  431.18  -35.19  0.4591    21    -37.41    
  -2.80074 -29.97665  -1.32461   69.38  431.83  -35.13  0.4501    21    -37.41    
  -6.75074 -29.70999  -1.55199   55.89  508.05  -44.44  0.5426    22     8.482    
  -6.90074 -29.80999  -1.32461   56.85  501.45  -42.51  0.5070    22     9.139    
  -6.75074 -29.58320  -1.42461   57.24  487.40  -40.00  0.4566    22    -6.790    
  -6.70074 -29.60582  -1.52461   56.57  497.17  -41.77  0.4923    22     12.04    
  -2.95074 -29.80999  -1.62461   66.17  431.08  -35.18  0.4608    21    -37.41    
  -3.05074 -29.55999  -1.52461   66.51  431.75  -35.17  0.4461    21    -37.41    
  -2.96741 -29.60999  -1.36961   68.09  431.82  -35.14  0.4443    21    -37.41    
  -2.85074 -29.80999  -1.28295   69.48  431.90  -35.10  0.4473    21    -37.41    
  -6.55074 -29.37820  -1.52461   57.54  478.30  -38.52  0.4335    22    -17.16    
  -6.73408 -29.40999  -1.32461   58.40  466.78  -37.41  0.4065    22    -39.28    
  -6.55074 -29.10999  -1.28711   59.48  450.89  -35.85  0.3956    22    -41.27    
  -6.45074 -29.24511  -1.52461   57.95  469.94  -37.35  0.4155    22    -36.85    
  -6.15074 -29.20999  -1.70795   57.41  483.55  -38.52  0.4597    22    -11.06    
  -3.55074 -29.10999  -1.47461   65.15  438.89  -35.37  0.3745    21    -20.24    
  -3.35074 -29.25999  -1.53473   65.41  434.93  -35.25  0.4045    21    -33.72    
  -3.35074 -29.20999  -1.41128   66.25  435.65  -35.27  0.3946    21    -27.74    
  -3.15074 -29.40999  -1.47461   66.49  432.79  -35.19  0.4285    21    -33.72    
  -6.45074 -29.00999  -1.28807   59.74  448.33  -35.59  0.3958    22    -20.33    
  -6.15074 -28.85999  -1.35795   59.87  449.49  -35.37  0.3902    22    -20.33    
  -5.91741 -29.00999  -1.62461   58.48  471.17  -36.25  0.4332    22    -38.34    
  -6.10074 -28.80999  -1.32461   60.15  447.98  -35.28  0.3889    22    -20.33    
  -5.71741 -28.90999  -1.57461   59.09  469.45  -35.69  0.4319    22    -31.95    
  -5.70074 -28.70999  -1.32461   60.76  453.72  -35.26  0.3830    22    -35.32    
  -5.64574 -28.85999  -1.52461   59.54  467.28  -35.50  0.4244    22    -43.28    
  -5.46741 -28.70999  -1.32461   61.11  461.00  -35.44  0.3947    22    -41.23    
  -5.35074 -28.85999  -1.52461   59.89  478.45  -35.61  0.4728    22    -27.69    
  -5.43408 -28.70999  -1.32461   61.14  462.26  -35.48  0.3975    22    -36.57    
  -5.20908 -28.90999  -1.57461   59.72  488.36  -35.78  0.5267    22    -9.907    
  -5.15074 -28.80999  -1.42461   60.85  480.69  -36.02  0.4761    22    -27.69    
  -4.90074 -28.90999  -1.52461   60.64  492.82  -36.49  0.5466    22     7.799    
  -4.85908 -28.80999  -1.32461   62.10  486.56  -37.26  0.4950    22    -1.456    
  -4.89574 -28.90999  -1.52461   60.65  492.82  -36.51  0.5463    22     7.799    
  -4.77574 -28.82665  -1.32461   62.31  487.55  -37.54  0.4992    22    -1.456    
  -4.55074 -28.90999  -1.47461   61.95  482.45  -36.95  0.4749    21    -7.132    
  -4.51741 -28.85999  -1.32461   63.06  481.78  -37.57  0.4619    21    -7.255    
  -4.35074 -28.90999  -1.44128   62.83  471.63  -36.64  0.4167    21    -46.17    
  -4.35074 -28.85999  -1.26628   64.00  474.25  -37.30  0.4192    21    -28.50    
  -4.22908 -29.00999  -1.67461   61.76  461.81  -35.85  0.3889    21    -36.52    
  -4.15074 -28.90999  -1.37461   63.94  461.57  -36.32  0.3744    21    -30.60    
  -3.85074 -29.00999  -1.52461   63.87  446.72  -35.59  0.3569    21    -14.41    
  -4.02574 -28.90999  -1.29128   64.93  456.75  -36.19  0.3583    21    -30.60    
  -3.73146 -29.05999  -1.55795   64.01  442.73  -35.46  0.3634    21    -17.95    
  -3.75074 -29.00999  -1.42461   64.86  444.47  -35.57  0.3557    21    -17.95    
  -3.55074 -29.05999  -1.26628   66.72  440.62  -35.46  0.3611    21    -20.24    
  -6.84241 -33.20999  -1.12461   58.86  445.59  -50.65  0.3529    24    -13.63    
  -6.60074 -33.20999  -1.02461   59.70  455.46  -51.58  0.3894    24    -5.951    
  -6.27241 -33.20999  -0.97461   60.22  473.04  -53.47  0.4874    24     34.81    
  -6.11741 -33.30999  -1.17461   59.04  477.01  -55.78  0.5094    24     67.89    
  -5.95074 -33.30999  -1.12461   59.76  478.83  -55.14  0.5263    25     67.89    
  -5.78408 -33.30999  -1.07461   60.66  478.70  -53.25  0.5227    25     48.14    
  -5.85074 -33.20999  -0.92461   61.35  489.05  -51.77  0.5786    25     46.34    
  -5.52574 -33.35999  -1.09128   61.80  469.82  -50.38  0.4602    25     12.71    
  -5.46741 -33.20999  -0.82461   63.92  496.21  -41.67  0.5366    25     51.44    
  -5.39574 -33.39332  -1.12461   62.31  463.21  -49.43  0.4239    25     4.071    
  -5.38408 -33.20999  -0.77461   64.87  499.60  -37.23  0.5181    25     51.71    
  -5.18741 -33.39332  -1.11211   63.58  459.39  -47.22  0.3971    25     4.718    
  -5.06741 -33.30999  -0.92461   65.76  475.37  -38.78  0.4081    25     28.44    
  -4.99574 -33.39332  -1.12461   64.57  456.03  -45.42  0.3787    25     7.699    
  -5.00074 -33.30999  -0.92461   66.21  474.29  -37.46  0.3972    25     12.95    
  -4.75074 -33.35999  -1.15795   65.68  453.29  -43.43  0.3689    25     7.971    
  -4.67241 -33.30999  -0.97461   67.78  466.88  -33.52  0.3628    20    -14.46    
  -4.60074 -33.30999  -1.14961   66.56  455.26  -40.92  0.3669    25    0.4350    
  -4.52574 -33.30999  -0.94128   68.87  466.44  -29.31  0.3553    20    -67.85    
  -4.40074 -33.30999  -0.92461   69.59  464.84  -26.96  0.3551    20    -36.37    
  -7.35074 -33.00999  -1.08866   58.72  430.77  -49.48  0.3705    24    -20.61    
  -7.65074 -32.80999  -1.17461   57.84  426.77  -49.24  0.4069    24    -23.12    
  -7.35074 -32.90999  -0.87461   60.23  429.99  -49.35  0.3810    24    -20.61    
  -7.15074 -33.10999  -1.10890   58.80  435.25  -49.78  0.3518    24    -17.50    
  -7.25074 -33.00999  -0.95699   59.74  432.11  -49.52  0.3661    24    -20.61    
  -6.93074 -33.19332  -1.14961   58.67  442.41  -50.36  0.3474    24    -13.81    
  -6.94574 -33.10999  -0.92461   60.27  440.10  -50.00  0.3524    24    -13.81    
  -6.77574 -33.15999  -0.95795   60.13  446.71  -50.56  0.3613    24     28.05    
  -6.50574 -33.15999  -0.89128   60.77  459.87  -51.40  0.4133    24    -6.008    
  -6.42669 -33.15999  -0.89128   60.81  464.40  -51.78  0.4375    24     12.41    
  -6.10574 -33.19332  -0.92461   60.76  482.08  -53.37  0.5429    24     48.70    
  -5.89979 -33.19332  -0.89961   61.37  490.01  -51.71  0.5828    10     46.34    
  -4.32574 -33.19332  -1.12461   68.13  460.93  -34.88  0.3656    20    -31.51    
  -4.03824 -33.00999  -1.13628   69.08  466.31  -30.88  0.3720    20    -46.21    
  -4.00074 -33.20999  -0.92461   71.12  460.98  -23.82  0.3777    20    -19.12    
  -3.95074 -33.05999  -1.02461   70.46  464.72  -25.72  0.3751    20    -40.64    
  -3.85074 -32.82070  -1.12461   69.65  473.07  -28.55  0.3805    20    -49.25    
  -3.70074 -33.00999  -0.92461   72.01  461.45  -22.98  0.3912    20    -17.65    
  -3.70074 -32.82761  -1.02461   71.02  469.04  -24.69  0.3830    20    -42.57    
  -3.55074 -32.82427  -0.92461   72.34  464.63  -23.02  0.3895    20    -19.12    
  -7.90074 -32.44332  -1.10795   57.89  424.60  -49.14  0.4460    24    -32.86    
  -7.75074 -32.60999  -0.99307   58.84  425.34  -49.17  0.4321    24    -28.14    
  -7.85074 -32.37844  -0.92461   59.17  424.72  -49.15  0.4473    24    -28.27    
  -7.70074 -32.60999  -0.90045   59.54  425.66  -49.17  0.4289    24    -28.27    
  -3.75074 -32.66332  -1.12461   69.68  480.40  -28.33  0.3909    20    -42.05    
  -3.65074 -32.40999  -1.12461   69.29  497.87  -29.65  0.4282    20    -48.96    
  -3.45074 -32.57665  -0.92461   72.44  472.83  -23.66  0.3879    20    -1.789    
  -3.55074 -32.49332  -1.02461   70.95  483.75  -25.71  0.3993    20    -29.24    
  -7.95074 -32.25427  -1.02461   58.30  424.45  -49.15  0.4524    24    -32.86    
  -8.05074 -32.04332  -1.17461   57.20  424.76  -49.18  0.4480    24    -32.86    
  -7.95074 -32.10165  -0.92461   58.90  424.77  -49.18  0.4501    24    -28.27    
  -7.90074 -32.22427  -0.89128   59.23  424.72  -49.16  0.4501    24    -28.27    
  -3.65074 -32.20165  -1.17461   67.93  521.26  -34.76  0.5054    20    -25.75    
  -3.50074 -32.20999  -1.02461   70.31  506.11  -28.79  0.4594    20    -51.52    
  -3.56741 -32.05499  -1.12461   68.30  529.14  -35.24  0.5483    20    -3.691    
  -3.40074 -31.96499  -0.95795   70.75  519.72  -32.02  0.5251    20    -27.63    
  -8.05074 -31.75999  -1.12461   57.41  425.92  -49.29  0.4326    24    -28.91    
  -7.95074 -31.73165  -0.87461   59.11  426.59  -49.34  0.4281    24    -29.03    
  -8.05074 -31.60999  -1.17461   57.03  427.07  -49.38  0.4186    24    -29.03    
  -7.95074 -31.53499  -0.92461   58.62  428.23  -49.48  0.4108    24    -29.03    
  -3.45074 -31.80999  -1.11033   68.43  527.68  -39.11  0.5867    21    0.4105    
  -3.35074 -31.85165  -0.92461   71.12  522.59  -34.04  0.5487    20     4.313    
  -3.35074 -31.60999  -1.24628   67.61  500.07  -40.50  0.5114    21     52.11    
  -3.25074 -31.60999  -0.92461   71.49  513.07  -38.31  0.5395    21     22.50    
  -7.95074 -31.39427  -1.02461   57.92  429.75  -49.61  0.3976    24    -20.79    
  -7.90074 -31.42427  -0.89128   58.86  430.01  -49.61  0.3985    24    -20.79    
  -7.90074 -31.17665  -1.12461   57.12  433.81  -49.93  0.3779    24    -20.61    
  -7.85074 -31.25261  -0.92461   58.55  433.20  -49.86  0.3825    24    -20.61    
  -3.15074 -31.40999  -1.15795   69.76  476.39  -38.23  0.4275    21     24.52    
  -3.15074 -31.40999  -1.13295   70.03  477.59  -38.26  0.4313    21     25.53    
  -3.00074 -31.20999  -1.09128   71.42  461.42  -36.97  0.3876    21    -34.10    
  -3.00074 -31.20999  -0.86628   74.02  474.89  -37.04  0.4136    21    -3.528    
  -7.75074 -31.00999  -1.00223   57.85  440.55  -50.44  0.3711    24    -13.81    
  -7.70074 -31.00999  -0.89545   58.57  442.54  -50.54  0.3717    24    -13.81    
  -7.65074 -30.80999  -1.12461   56.83  450.30  -51.25  0.3873    24     21.99    
  -7.55074 -30.80999  -0.92461   58.20  456.21  -51.51  0.3956    24    -5.951    
  -2.95074 -31.10999  -1.20795   70.45  451.54  -36.45  0.3746    21    -31.54    
  -2.95074 -31.10999  -0.79628   75.28  472.36  -36.30  0.4038    21    0.3682E-01
  -2.80074 -30.77665  -1.14961   71.78  441.39  -35.59  0.3863    21    -22.80    
  -2.80074 -30.77665  -0.92461   74.50  447.88  -35.26  0.3796    21    -10.60    
  -7.35074 -30.50999  -1.10295   56.58  485.43  -53.17  0.5127    24     56.25    
  -7.35074 -30.60999  -0.91390   58.02  482.18  -52.68  0.4776    24     50.45    
  -7.25074 -30.40999  -1.11128   56.48  500.06  -52.89  0.5674    24     57.08    
  -7.15074 -30.30999  -0.97461   57.67  510.65  -49.25  0.5619    22     26.62    
  -2.76741 -30.65499  -1.12461   72.16  439.44  -35.38  0.3946    21    -22.68    
  -2.76741 -30.65499  -0.92461   74.59  444.71  -34.98  0.3848    21    -20.51    
  -2.75074 -30.55999  -1.15795   71.78  437.39  -35.30  0.4041    21    -28.78    
  -2.75074 -30.40999  -0.77461   76.59  445.78  -33.71  0.3868    21    -18.11    
  -7.10074 -30.19927  -1.09211   57.00  513.94  -48.15  0.5782    22    -9.685    
  -7.10074 -30.17665  -0.92461   58.49  504.29  -44.80  0.5129    22     51.00    
  -7.05074 -30.05999  -1.09128   57.52  506.60  -44.44  0.5269    22     33.56    
  -7.05074 -29.97665  -0.97461   58.81  489.99  -41.10  0.4567    22    -6.790    
  -2.75074 -30.10999  -1.12461   71.79  433.98  -34.99  0.4306    21    -40.08    
  -2.76741 -30.00999  -1.12461   71.58  433.58  -34.97  0.4334    21    -33.72    
  -2.76741 -30.03499  -0.92461   74.04  436.92  -34.50  0.4126    21    -36.29    
  -2.75074 -30.10999  -0.92461   74.16  437.42  -34.49  0.4110    21    -36.15    
  -6.95074 -29.70999  -1.12461   58.65  476.28  -38.77  0.4205    22    -28.49    
  -7.05074 -29.83499  -0.87461   60.06  470.56  -38.37  0.4030    22    -39.31    
  -6.95074 -29.57665  -1.02461   59.73  460.62  -37.11  0.3934    22    -33.20    
  -6.90074 -29.58499  -1.15795   58.83  468.60  -37.82  0.4061    22    -36.85    
  -2.95074 -29.60999  -1.28295   68.96  432.19  -35.11  0.4389    21    -33.72    
  -2.85074 -29.75999  -1.09128   71.36  433.50  -34.94  0.4293    21    -33.72    
  -2.85074 -29.75999  -1.00295   72.35  434.64  -34.79  0.4200    21    -40.08    
  -2.95074 -29.60999  -0.82461   73.97  437.95  -34.37  0.3928    21    -27.74    
  -6.85074 -29.40999  -1.12461   59.52  456.20  -36.58  0.3937    22    -41.23    
  -6.93408 -29.40999  -0.90795   60.87  448.06  -36.05  0.3936    22    -20.33    
  -6.85074 -29.20999  -0.87461   61.45  441.34  -35.54  0.4100    22    -32.58    
  -6.73408 -29.20999  -1.14449   59.88  448.77  -35.89  0.3970    22    -20.33    
  -3.30074 -29.20999  -1.21961   68.04  436.21  -35.27  0.3863    21    -20.24    
  -3.17396 -29.30999  -1.05461   70.14  436.01  -35.13  0.3890    21    -27.74    
  -3.30074 -29.20999  -0.88295   71.31  440.19  -35.13  0.3602    21    -15.52    
  -3.18408 -29.30999  -0.88616   71.86  438.44  -34.96  0.3730    21    -29.39    
  -6.55074 -29.00999  -1.17461   60.23  444.44  -35.47  0.4020    22    -30.29    
  -6.65074 -28.95999  -0.92461   61.63  437.90  -35.24  0.4248    22    -26.21    
  -6.37574 -28.82665  -1.12461   60.90  440.71  -35.20  0.4072    22    -26.21    
  -6.35074 -28.70999  -0.91890   62.22  436.19  -35.07  0.4267    22    -33.72    
  -6.17062 -28.70999  -1.12461   61.26  440.76  -35.12  0.4000    22    -26.21    
  -4.75074 -28.80999  -1.27461   62.72  486.67  -37.78  0.4899    22    -1.456    
  -4.50074 -28.80999  -1.12461   64.52  482.49  -38.48  0.4540    21    -7.255    
  -4.39574 -28.82665  -1.12461   64.87  478.52  -38.11  0.4331    21    -17.16    
  -4.40074 -28.80999  -0.95795   66.18  480.70  -38.87  0.4388    21    -17.16    
  -4.30574 -28.82665  -0.92461   66.79  477.50  -38.53  0.4219    21    -17.16    
  -4.18408 -28.85999  -1.12461   65.63  467.73  -37.13  0.3858    21    -41.12    
  -4.15074 -28.85999  -0.86628   67.89  471.21  -37.81  0.3930    21    -39.38    
  -3.95074 -28.90999  -1.17461   66.07  455.19  -36.21  0.3516    21    -30.60    
  -3.90074 -28.90999  -1.00295   67.61  456.12  -36.36  0.3485    21    -30.60    
  -3.65074 -29.00999  -1.23295   66.64  443.56  -35.59  0.3518    21    -19.60    
  -3.65074 -29.00999  -0.84128   70.16  449.52  -35.78  0.3390    21    -9.696    
  -3.51741 -29.05999  -1.12461   68.00  441.37  -35.49  0.3554    21    -20.24    
  -3.51741 -29.05999  -0.96961   69.42  443.43  -35.51  0.3471    21    -19.60    
  -6.17574 -28.62665  -0.92461   62.53  436.78  -35.05  0.4162    22    -33.72    
  -5.97574 -28.65999  -1.15795   61.40  443.12  -35.12  0.3874    22    -17.95    
  -5.95074 -28.60999  -1.07461   61.94  441.34  -35.10  0.3892    22    -20.24    
  -5.83408 -28.60999  -1.12461   61.82  444.14  -35.14  0.3799    22    -24.31    
  -5.78408 -28.50999  -0.87461   63.57  439.98  -35.13  0.3834    22    -20.24    
  -5.36741 -28.60999  -1.12461   62.60  456.64  -35.58  0.3722    22    -35.32    
  -5.53908 -28.50999  -0.89128   63.94  445.15  -35.31  0.3622    22    -17.95    
  -5.35074 -28.62665  -1.14961   62.48  458.20  -35.61  0.3766    22    -30.60    
  -5.35074 -28.50999  -0.81628   64.85  449.22  -35.56  0.3518    22    -9.696    
  -5.11741 -28.65999  -1.12461   63.04  468.07  -36.26  0.4002    22    -43.58    
  -5.05074 -28.60999  -0.92461   64.66  464.84  -36.47  0.3778    22    -43.71    
  -4.94574 -28.70999  -1.12461   63.40  476.77  -37.06  0.4345    22    -17.04    
  -4.91741 -28.65999  -0.94961   64.77  472.59  -37.19  0.4056    22    -18.38    
  -4.75074 -28.70999  -0.92461   65.37  479.72  -38.31  0.4347    22    -17.16    
  -5.06741 -33.30999  -0.70461   67.74  488.26  -27.78  0.4019    20    -34.85    
  -5.35074 -33.20999  -0.67461   66.01  506.24  -30.91  0.5083    20    -38.56    
  -5.15074 -33.35999  -0.49640   69.05  492.62  -22.86  0.3987    20    -21.32    
  -4.91741 -33.35999  -0.72461   68.51  479.83  -26.57  0.3666    20    -25.68    
  -5.03729 -33.40999  -0.52461   69.46  484.70  -22.94  0.3669    20   -0.1255    
  -4.75074 -33.39332  -0.74961   69.26  472.66  -25.50  0.3482    20    -19.04    
  -4.80074 -33.50999  -0.52461   70.66  471.53  -22.25  0.3347    20    -15.34    
  -4.52574 -33.55999  -0.55795   71.59  462.51  -21.92  0.3435    20    -11.73    
  -4.73408 -33.40999  -0.72461   69.56  471.81  -24.72  0.3450    20    -38.33    
  -4.37574 -33.59332  -0.52461   72.37  458.79  -21.61  0.3597    20    -4.141    
  -4.31062 -33.40999  -0.78295   71.03  461.33  -23.16  0.3592    20    -11.73    
  -4.17574 -33.59332  -0.52461   73.01  455.65  -21.49  0.3857    20     15.59    
  -4.00074 -33.40999  -0.72461   72.46  456.23  -21.94  0.3941    20     5.489    
  -3.92908 -33.50999  -0.57461   73.56  453.69  -21.47  0.4141    20     15.53    
  -3.95074 -33.24332  -0.87461   71.65  459.22  -22.95  0.3851    20    -2.101    
  -3.63646 -33.40999  -0.52461   74.93  451.95  -21.39  0.4437    20     15.83    
  -3.76896 -33.30999  -0.72461   73.25  454.90  -21.75  0.4144    20     5.431    
  -3.50074 -33.30999  -0.52461   75.49  451.93  -21.42  0.4475    20     15.83    
  -7.17729 -32.90999  -0.72461   61.64  433.43  -49.28  0.3687    24    -20.61    
  -6.95074 -32.99332  -0.72461   61.94  439.69  -49.44  0.3585    24     24.18    
  -7.02812 -32.80999  -0.52461   63.70  439.27  -48.31  0.3655    24     28.64    
  -6.90074 -33.00999  -0.72461   61.97  441.48  -49.48  0.3590    24     27.87    
  -6.70074 -32.90999  -0.52461   64.06  453.84  -47.20  0.3794    24     7.699    
  -6.46741 -33.00999  -0.62461   63.17  466.03  -48.04  0.4279    24     16.16    
  -6.51741 -32.90999  -0.47461   64.69  468.36  -44.27  0.4145    24    0.4868    
  -6.43408 -33.00999  -0.62461   63.18  468.47  -47.87  0.4385    24     13.62    
  -6.35074 -32.95999  -0.52461   64.22  479.83  -43.90  0.4654    24     47.87    
  -6.07241 -33.00999  -0.57461   63.86  502.42  -41.18  0.5706    24     36.28    
  -6.15074 -32.95999  -0.46628   64.96  501.72  -37.00  0.5318    24     5.667    
  -6.00908 -33.10999  -0.77461   62.08  493.64  -49.07  0.5876    24     62.45    
  -5.95074 -33.00999  -0.52461   64.58  515.57  -35.29  0.6014    24     3.033    
  -5.75074 -33.10999  -0.72461   63.22  508.94  -42.26  0.6226    10     15.79    
  -5.95908 -33.00999  -0.52461   64.57  514.94  -35.52  0.5988    24     1.700    
  -5.51741 -33.15999  -0.72461   64.43  508.84  -37.14  0.5733    25    -12.04    
  -5.63408 -33.10999  -0.49961   66.00  525.55  -26.51  0.5979    20    -6.554    
  -5.39574 -33.19332  -0.72461   65.23  505.00  -34.57  0.5288    25     5.546    
  -3.55074 -33.00999  -0.82461   73.24  458.31  -22.14  0.4047    20    -2.159    
  -3.25074 -33.00999  -0.52461   76.71  453.77  -21.59  0.4297    20     15.83    
  -3.35074 -32.89094  -0.72461   74.67  457.70  -21.91  0.4076    20     5.431    
  -3.16741 -32.80999  -0.54961   76.92  456.66  -21.81  0.4080    20     3.963    
  -7.70074 -32.42344  -0.72461   60.84  425.95  -49.12  0.4332    24    -28.27    
  -7.55074 -32.59011  -0.69128   61.39  427.35  -49.11  0.4147    24    -28.27    
  -7.36086 -32.79332  -0.72461   61.43  429.80  -49.19  0.3887    24    -19.96    
  -7.40074 -32.40999  -0.42461   63.96  432.29  -48.42  0.3959    24    -19.85    
  -7.20074 -32.60999  -0.42461   64.37  436.37  -47.89  0.3771    24     24.95    
  -3.25074 -32.63832  -0.72461   75.01  463.16  -22.36  0.3895    20    -19.12    
  -3.25074 -32.35165  -0.77461   74.31  476.62  -23.71  0.3904    20    -1.789    
  -3.15074 -32.55999  -0.62461   76.33  463.43  -22.36  0.3858    20    -19.12    
  -3.15074 -32.53832  -0.62461   76.36  464.11  -22.42  0.3847    20    -19.12    
  -7.75074 -32.34153  -0.72461   60.69  425.71  -49.13  0.4378    24    -28.27    
  -7.85074 -32.00999  -0.72461   60.46  426.01  -49.21  0.4380    24    -29.03    
  -7.65074 -32.15999  -0.52461   62.46  428.31  -49.03  0.4207    24    -28.27    
  -7.60074 -31.95165  -0.42461   63.30  431.68  -48.95  0.4052    24    -25.82    
  -3.25074 -32.20999  -0.77461   74.12  485.84  -24.86  0.4089    20    -24.52    
  -3.25074 -32.06832  -0.77461   73.83  497.27  -26.65  0.4431    20    -49.43    
  -3.05074 -32.18403  -0.49128   78.15  478.10  -23.74  0.3903    20     2.926    
  -3.15074 -31.95999  -0.62461   75.87  499.39  -26.90  0.4545    20    -49.43    
  -7.85074 -31.72153  -0.70795   60.43  427.96  -49.38  0.4192    24    -29.03    
  -7.85074 -31.60999  -0.72461   60.21  428.97  -49.47  0.4104    24    -29.03    
  -7.55074 -31.80999  -0.37461   63.78  435.23  -48.92  0.3937    24     5.219    
  -7.60074 -31.68832  -0.42461   63.11  434.96  -49.26  0.3927    24     4.452    
  -3.25074 -31.80999  -0.77461   73.34  518.16  -32.22  0.5319    20    -27.63    
  -3.15074 -31.95499  -0.62461   75.86  499.85  -26.98  0.4562    20    -49.43    
  -3.20074 -31.64332  -0.72461   74.07  522.42  -35.40  0.5589    20     4.226    
  -3.15074 -31.58499  -0.62461   75.57  525.40  -34.94  0.5652    20     4.226    
  -7.75074 -31.28677  -0.72461   60.05  435.40  -49.94  0.3807    24    -17.50    
  -7.65074 -31.45999  -0.52461   61.94  436.30  -49.73  0.3851    24     24.18    
  -7.70074 -31.18915  -0.72461   60.00  438.85  -50.18  0.3748    24     6.745    
  -7.35074 -31.20999  -0.37461   63.25  462.33  -50.55  0.3946    24     3.986    
  -3.15074 -31.50999  -0.70795   74.61  518.50  -37.09  0.5463    21     8.910    
  -3.10074 -31.44332  -0.52461   77.29  530.17  -35.09  0.5743    21    -2.640    
  -3.00074 -31.20999  -0.78295   75.01  482.15  -36.87  0.4283    21     35.44    
  -3.05074 -31.29332  -0.49961   78.24  524.52  -34.65  0.5396    21     5.328    
  -7.55074 -30.96737  -0.72461   59.84  452.00  -51.06  0.3812    24     7.304    
  -7.35074 -30.95999  -0.52461   61.50  470.81  -51.78  0.4163    24   -0.2455    
  -7.35074 -30.84749  -0.62461   60.52  474.31  -52.15  0.4305    24     34.52    
  -7.15074 -30.81237  -0.42461   62.11  504.77  -51.99  0.5120    24     66.18    
  -2.95074 -31.10999  -0.77461   75.54  474.24  -36.21  0.4068    21     7.188    
  -2.95074 -31.02999  -0.37461   81.43  517.84  -27.85  0.4744    21     2.374    
  -2.85074 -30.85999  -0.72461   76.98  462.45  -34.52  0.3828    21    -13.18    
  -2.85074 -30.75999  -0.52461   80.10  476.22  -30.54  0.3899    21    -18.71    
  -7.25074 -30.60999  -0.73473   59.38  495.64  -52.18  0.5018    24     69.49    
  -7.13408 -30.60999  -0.52461   61.17  508.68  -50.19  0.5288    24     47.00    
  -7.13408 -30.38499  -0.72461   59.69  506.27  -47.36  0.5216    22     50.60    
  -7.10074 -30.40999  -0.52461   61.48  500.93  -45.03  0.4955    22     51.45    
  -2.80074 -30.70499  -0.72461   77.23  455.96  -33.85  0.3783    21    -31.51    
  -2.80074 -30.53165  -0.52461   80.36  466.08  -29.30  0.3772    21    -67.67    
  -2.76741 -30.40999  -0.67961   77.97  450.68  -32.61  0.3808    21    -17.93    
  -2.80074 -30.43499  -0.49128   80.93  466.03  -27.95  0.3758    21    -43.20    
  -7.10074 -30.15165  -0.72461   60.34  489.04  -41.59  0.4510    22     17.45    
  -7.10074 -30.17665  -0.52461   62.04  479.83  -40.16  0.4234    22    -17.16    
  -7.10074 -30.02665  -0.64628   61.35  473.30  -39.01  0.4055    22    -18.50    
  -7.10074 -30.00999  -0.52461   62.44  466.15  -38.15  0.3907    22    -37.71    
  -2.76741 -30.18499  -0.72461   77.03  444.65  -33.08  0.3892    21    -18.11    
  -2.80074 -30.20999  -0.52461   80.12  457.37  -29.03  0.3752    21    -45.11    
  -2.80074 -30.00999  -0.72461   76.65  442.74  -33.19  0.3913    21    -30.30    
  -2.85074 -30.00999  -0.47461   80.43  457.58  -27.91  0.3719    21    -21.73    
  -7.05074 -29.79332  -0.85295   60.33  466.26  -37.88  0.3952    22    -37.72    
  -7.10074 -29.93177  -0.52461   62.58  460.86  -37.52  0.3825    22    -34.11    
  -7.05074 -29.65999  -0.72461   61.59  452.80  -36.58  0.3834    22    -30.64    
  -7.05074 -29.56499  -0.49128   63.47  443.30  -35.86  0.3911    22    -24.31    
  -2.96741 -29.60999  -0.74961   74.92  439.91  -34.00  0.3841    21    -30.18    
  -2.85074 -29.85999  -0.71628   76.33  441.88  -33.31  0.3894    21    -30.30    
  -3.05074 -29.60999  -0.44961   78.99  454.11  -29.88  0.3581    21    -45.11    
  -2.95074 -29.80999  -0.37461   81.26  462.73  -25.29  0.3645    21    -37.28    
  -6.95074 -29.40999  -0.86628   61.09  446.90  -35.98  0.3944    22    -20.33    
  -6.95074 -29.27665  -0.48616   63.89  436.65  -35.36  0.4244    22    -32.58    
  -6.90074 -29.20999  -0.66628   62.76  437.73  -35.38  0.4227    22    -26.21    
  -6.90074 -29.18915  -0.47961   64.13  435.23  -35.27  0.4359    22    -33.72    
  -3.45074 -29.20999  -0.49699   75.41  454.00  -33.96  0.3409    21    -31.51    
  -3.30074 -29.30999  -0.52461   75.95  450.19  -33.42  0.3444    21    -17.93    
  -3.35074 -29.20999  -0.69628   73.25  445.01  -34.80  0.3459    21    -20.52    
  -3.15074 -29.40999  -0.64128   75.25  444.01  -33.85  0.3588    21    -27.89    
  -6.75074 -29.00999  -0.76961   62.41  436.19  -35.22  0.4348    22    -33.72    
  -6.75074 -28.95999  -0.50283   64.23  433.08  -35.11  0.4584    22    -33.72    
  -6.55074 -28.80999  -0.77461   62.83  434.52  -35.08  0.4448    22    -33.72    
  -6.60074 -28.80999  -0.56628   64.09  432.65  -35.05  0.4627    22    -33.42    
  -4.40074 -28.80999  -0.69128   68.53  483.48  -39.81  0.4480    21    -6.240    
  -4.32574 -28.82665  -0.72461   68.49  481.49  -39.42  0.4377    21    -6.240    
  -4.45074 -28.80999  -0.52461   70.00  484.89  -39.95  0.4535    22    -6.240    
  -4.31741 -28.85999  -0.49961   70.80  485.26  -39.79  0.4552    21    -6.240    
  -4.18408 -28.85999  -0.74961   68.82  475.48  -38.41  0.4094    21    -28.79    
  -4.15074 -28.90999  -0.52461   71.31  479.88  -38.61  0.4284    21    -16.15    
  -4.00074 -28.90999  -0.72461   69.84  467.09  -37.25  0.3749    21    -41.10    
  -3.85074 -29.00999  -0.50795   72.99  466.96  -36.25  0.3707    21    -38.51    
  -3.71741 -29.05999  -0.52461   73.52  460.74  -35.53  0.3518    21    -31.51    
  -3.75074 -29.00999  -0.64961   71.83  457.78  -36.01  0.3469    21    -31.51    
  -3.50074 -29.10999  -0.72461   72.18  447.56  -35.29  0.3398    21    -10.61    
  -6.35074 -28.65999  -0.73295   63.48  433.86  -35.02  0.4442    22    -33.72    
  -6.33824 -28.62665  -0.46533   65.39  432.03  -35.00  0.4623    22    -37.11    
  -6.25074 -28.60999  -0.76128   63.43  434.41  -35.02  0.4353    22    -33.72    
  -6.06741 -28.50999  -0.52461   65.45  433.58  -35.02  0.4331    22    -33.72    
  -5.93074 -28.50999  -0.77461   63.99  436.79  -35.07  0.4038    22    -33.72    
  -6.05908 -28.50999  -0.52461   65.51  433.64  -35.02  0.4323    22    -33.72    
  -5.75074 -28.45999  -0.64628   65.23  437.75  -35.13  0.3881    22    -20.24    
  -5.80908 -28.45999  -0.52461   66.07  436.01  -35.09  0.3999    22    -33.72    
  -5.55074 -28.45999  -0.66628   65.52  441.52  -35.27  0.3644    22    -20.24    
  -5.45574 -28.45999  -0.52461   66.91  442.19  -35.34  0.3558    22    -17.95    
  -5.26741 -28.50999  -0.72461   65.75  450.45  -35.69  0.3470    22    -7.868    
  -5.44574 -28.45999  -0.52461   66.92  442.43  -35.35  0.3548    22    -17.95    
  -5.25908 -28.50999  -0.72461   65.75  450.75  -35.71  0.3468    22    -9.518    
  -5.20074 -28.50999  -0.52461   67.60  449.92  -35.74  0.3396    22    -9.696    
  -4.95074 -28.60999  -0.74128   66.41  465.43  -36.82  0.3717    22    -34.47    
  -4.93408 -28.60999  -0.37961   69.81  460.54  -36.46  0.3484    22    -31.39    
  -4.70074 -28.70999  -0.80295   66.53  479.43  -38.63  0.4289    22    -17.16    
  -4.69241 -28.70999  -0.48795   69.51  475.63  -38.24  0.4051    22    -28.79    
  -4.95074 -33.60999  -0.15795   72.49  475.53  -21.34  0.3347    20     5.596    
  -4.70074 -33.70999  -0.10461   73.82  465.08  -21.36  0.3325    20    -4.141    
  -4.79741 -33.60999  -0.32461   71.99  469.14  -21.46  0.3292    20     1.120    
  -4.57574 -33.70999  -0.20795   73.60  461.44  -21.33  0.3416    20    -4.141    
  -4.51741 -33.60999  -0.47461   72.12  461.38  -21.61  0.3449    20    -4.141    
  -4.38408 -33.75999  -0.12461   74.79  457.27  -21.32  0.3653    20     21.51    
  -4.40908 -33.70999  -0.27461   73.77  457.88  -21.32  0.3606    20     21.51    
  -4.15074 -33.75999  -0.12461   75.56  453.92  -21.30  0.3991    20     15.53    
  -4.15074 -33.70999  -0.27461   74.64  454.07  -21.29  0.3976    20     15.53    
  -3.90074 -33.70999  -0.12461   76.58  451.71  -21.30  0.4345    20     15.83    
  -3.95574 -33.60999  -0.42461   74.37  452.80  -21.33  0.4199    20     15.53    
  -3.65074 -33.60999  -0.12461   77.70  450.52  -21.31  0.4613    20     48.28    
  -5.55074 -33.20999  -0.32461   68.30  519.26  -20.39  0.5358    20     5.138    
  -5.35074 -33.30999  -0.35699   69.08  506.16  -21.12  0.4612    20     6.483    
  -5.55074 -33.30999  -0.10223   70.36  512.18  -19.46  0.4935    20     9.634    
  -5.37574 -33.39332  -0.12461   70.92  503.43  -20.30  0.4449    20     6.018    
  -5.15074 -33.40999  -0.39307   69.91  490.59  -21.71  0.3856    20    -19.91    
  -5.15074 -33.50999  -0.14961   71.75  487.70  -21.10  0.3710    20    -43.42    
  -5.00074 -33.50999  -0.35795   70.90  479.66  -21.58  0.3456    20     5.596    
  -3.77574 -33.59332  -0.32461   75.76  451.31  -21.30  0.4454    20     15.83    
  -3.55074 -33.40999  -0.42973   76.01  451.18  -21.35  0.4553    20     15.83    
  -3.55074 -33.55999  -0.10295   78.36  450.29  -21.33  0.4680    20     46.81    
  -3.35074 -33.30999  -0.32461   77.68  450.86  -21.39  0.4623    20     25.69    
  -3.20074 -33.24332  -0.12461   80.26  451.07  -21.44  0.4606    20     15.59    
  -6.55074 -32.80999  -0.30295   66.60  474.43  -37.18  0.3997    24     12.89    
  -6.30074 -32.90999  -0.35795   66.09  492.50  -34.53  0.4634    24     39.26    
  -6.35074 -32.90999  -0.17461   68.14  489.45  -26.71  0.4090    19    -68.60    
  -6.15074 -32.95999  -0.29128   66.99  504.89  -27.68  0.4875    19   -0.9246    
  -6.11146 -33.00999  -0.19128   68.17  504.06  -23.51  0.4644    19    -2.239    
  -5.95491 -33.10999  -0.12461   69.08  508.71  -20.59  0.4799    19     9.177    
  -5.95074 -33.00999  -0.42461   65.72  519.04  -29.54  0.5777    19    -22.62    
  -5.75074 -33.10999  -0.32461   67.44  524.10  -21.60  0.5691    19   -0.5018    
  -5.77396 -33.19332  -0.12461   69.44  514.76  -19.39  0.5097    19     12.72    
  -3.15074 -33.00999  -0.37045   78.48  453.03  -21.57  0.4345    20     4.261    
  -3.05074 -33.00999  -0.12461   81.45  453.10  -21.58  0.4342    20     4.261    
  -3.05074 -32.82749  -0.32461   79.67  455.26  -21.73  0.4130    20     3.963    
  -2.96741 -32.80999  -0.12128   82.31  455.96  -21.76  0.4083    20     3.963    
  -7.15074 -32.50999  -0.32461   65.52  441.04  -46.45  0.3736    24     28.91    
  -7.01146 -32.60999  -0.32461   65.81  446.10  -45.31  0.3677    24     28.91    
  -6.95074 -32.40999  -0.02461   69.20  463.99  -31.69  0.3622    19    -14.77    
  -6.75074 -32.70999  -0.27461   66.74  462.26  -39.85  0.3741    24     9.697    
  -6.80074 -32.60999  -0.12461   68.36  466.30  -33.29  0.3644    19    -38.70    
  -6.55074 -32.79332  -0.16961   68.10  478.04  -30.18  0.3823    19    -42.95    
  -3.00074 -32.58499  -0.35795   79.79  460.27  -22.10  0.3868    20    -19.12    
  -2.95074 -32.60999  -0.22461   81.53  459.71  -22.04  0.3876    20    -19.12    
  -2.96741 -32.43499  -0.32461   80.44  464.85  -22.44  0.3769    20    -19.12    
  -2.95074 -32.46832  -0.27461   81.10  463.70  -22.34  0.3778    20    -14.40    
  -7.35074 -32.28915  -0.32461   65.00  436.26  -47.62  0.3879    24     24.95    
  -7.45074 -32.05999  -0.32461   64.68  435.67  -48.17  0.3929    24     22.66    
  -7.18408 -32.20665  -0.17461   66.97  448.92  -43.56  0.3736    24     28.91    
  -7.15074 -32.15499  -0.12461   67.57  453.99  -41.38  0.3721    24     17.87    
  -7.10074 -32.24332  -0.12461   67.77  455.05  -40.29  0.3701    24     17.87    
  -2.96741 -32.18499  -0.32461   80.55  476.66  -23.41  0.3848    20     2.926    
  -2.95074 -32.15165  -0.27461   81.29  478.79  -23.52  0.3883    20    -4.481    
  -3.00074 -32.00999  -0.35795   79.96  489.35  -24.69  0.4187    20    -45.23    
  -2.95074 -31.95999  -0.22461   81.96  494.28  -24.61  0.4303    20    -32.15    
  -7.35074 -31.80999  -0.22461   65.69  446.45  -47.16  0.3803    24     28.64    
  -7.45074 -31.55999  -0.32461   64.17  444.78  -49.08  0.3805    24     28.64    
  -7.15074 -31.87844  -0.06128   68.02  464.17  -39.67  0.3782    24     4.990    
  -7.15074 -31.45999  -0.12461   66.45  479.96  -44.87  0.4118    24     39.09    
  -3.05074 -31.80999  -0.40795   78.96  509.11  -27.37  0.4903    20    -34.42    
  -2.95074 -31.75999  -0.12461   83.49  517.82  -25.16  0.5082    20    -35.13    
  -3.05074 -31.55999  -0.32461   80.16  536.02  -29.53  0.5854    20    -25.53    
  -2.96741 -31.60999  -0.12461   83.53  536.07  -24.93  0.5664    20    -33.03    
  -7.35074 -31.30999  -0.32461   63.88  459.61  -49.88  0.3892    24    -5.809    
  -7.15074 -31.40999  -0.14128   66.14  482.02  -45.78  0.4183    24     48.22    
  -7.15074 -31.20999  -0.22461   64.77  490.06  -49.21  0.4484    24     32.06    
  -7.13408 -31.40999  -0.12461   66.33  484.84  -45.08  0.4223    24     32.79    
  -7.05074 -31.20999  -0.12461   65.80  509.21  -46.11  0.4890    24     6.094    
  -3.05074 -31.45999  -0.32461   80.30  543.38  -30.05  0.6026    20    -8.897    
  -2.96741 -31.40999  -0.12461   83.95  553.71  -22.20  0.5977    20    -1.462    
  -3.00074 -31.17665  -0.32461   81.44  538.36  -27.93  0.5445    21    -15.63    
  -2.95074 -31.30165  -0.12461   84.41  555.43  -19.55  0.5792    17    -15.53    
  -7.15074 -31.00261  -0.32461   63.32  498.43  -51.50  0.4838    24     49.74    
  -6.95074 -30.80999  -0.10533   65.27  529.54  -46.32  0.5929    22    -2.397    
  -7.05074 -30.72665  -0.32461   63.00  517.49  -49.61  0.5570    22     24.34    
  -6.95074 -30.80999  -0.10533   65.27  529.54  -46.32  0.5929    22    -2.397    
  -2.95074 -31.02999  -0.37461   81.43  517.84  -27.85  0.4744    21     6.548    
  -2.85074 -31.02665  -0.12461   85.95  534.54  -11.63  0.4673    17    -14.13    
  -2.85074 -30.75999  -0.32461   83.35  500.87  -21.02  0.4086    21    -21.95    
  -2.75074 -30.83832  -0.12461   86.66  515.07   -7.39  0.4090    17    -10.56    
  -7.05074 -30.69332  -0.32461   63.00  516.39  -48.97  0.5531    22    -13.41    
  -6.95074 -30.80999  -0.10533   65.27  529.54  -46.32  0.5929    22    -2.397    
  -7.05074 -30.45999  -0.32461   63.34  498.14  -43.60  0.4910    22     51.27    
  -6.95074 -30.40999   0.02539   67.20  486.06  -39.85  0.4592    22     35.44    
  -2.80074 -30.58499  -0.29128   84.25  493.64  -16.86  0.3892    17    -20.26    
  -2.75074 -30.50165  -0.22461   85.39  494.53  -11.05  0.3855    17    -19.59    
  -2.80074 -30.40999  -0.35795   83.14  479.33  -20.91  0.3782    21     10.52    
  -2.65074 -30.40999  -0.12461   86.78  493.10   -4.08  0.3877    17    -31.53    
  -7.05074 -30.22999  -0.21628   64.89  472.24  -38.92  0.4099    22    -18.50    
  -7.05074 -30.20999  -0.20795   65.01  470.35  -38.66  0.4050    22    -37.76    
  -7.10074 -30.00999  -0.44640   63.09  463.16  -37.82  0.3853    22    -40.33    
  -7.05074 -29.99665  -0.14961   65.93  454.75  -36.90  0.3765    22    -28.19    
  -2.80074 -30.24332  -0.32461   83.48  477.58  -18.64  0.3758    21     11.99    
  -2.75074 -30.29332  -0.22461   85.19  487.53  -10.76  0.3816    17    -35.43    
  -2.85074 -30.00999  -0.27461   83.70  476.73  -16.63  0.3733    21    -7.427    
  -2.75074 -30.00999  -0.12461   85.90  486.64   -5.36  0.3867    17    -47.42    
  -7.06741 -29.79570  -0.26295   65.11  447.25  -36.23  0.3773    22    -10.61    
  -7.05074 -29.77665  -0.17461   65.92  445.41  -36.08  0.3791    22    -20.38    
  -7.05074 -29.60999  -0.32461   64.77  442.00  -35.79  0.3906    22    -19.60    
  -6.95074 -29.60999   0.05872   68.43  439.47  -35.61  0.3969    22    -27.81    
  -2.96741 -29.78499  -0.32461   81.92  467.12  -22.94  0.3639    21    -10.51    
  -2.95074 -29.80999  -0.27461   82.84  472.64  -19.40  0.3665    21     34.93    
  -3.15074 -29.50999  -0.40795   78.98  456.42  -29.89  0.3518    21    -45.11    
  -3.05074 -29.60999  -0.07461   84.75  487.77   -8.87  0.3703    17    -61.51    
  -6.95074 -29.30999  -0.30795   65.29  435.55  -35.33  0.4279    22    -26.21    
  -6.95074 -29.40999  -0.09961   66.98  435.97  -35.38  0.4197    22    -32.58    
  -6.90074 -29.20999  -0.29128   65.54  434.12  -35.23  0.4414    22    -33.72    
  -6.85074 -29.20999  -0.07461   67.45  433.35  -35.19  0.4462    22    -33.72    
  -3.95074 -29.10999  -0.17461   77.17  491.17  -33.13  0.4534    21     21.82    
  -3.72574 -29.22665  -0.12461   79.59  489.71  -27.86  0.4155    21    -21.25    
  -3.79158 -29.10999  -0.32461   75.92  473.73  -34.36  0.3870    21    -35.45    
  -3.55074 -29.22665  -0.32461   77.47  466.33  -32.11  0.3562    21    -46.21    
  -3.55074 -29.30999  -0.12461   80.87  486.07  -24.55  0.3865    21    -27.73    
  -3.35074 -29.42665  -0.12461   82.35  484.10  -19.95  0.3691    21    -35.83    
  -3.35074 -29.40999  -0.20795   80.97  474.62  -24.99  0.3597    21    -19.95    
  -6.75074 -29.00999  -0.19461   66.66  431.97  -35.09  0.4668    22    -25.79    
  -6.73408 -29.00999  -0.12461   67.25  431.85  -35.08  0.4674    22    -25.79    
  -6.55074 -28.80999  -0.15461   67.37  431.14  -35.01  0.4778    22    -25.79    
  -6.40074 -28.70999  -0.12461   67.98  431.18  -34.98  0.4741    22    -25.79    
  -4.65074 -28.80999  -0.10795   74.18  479.45  -36.64  0.4143    22    -30.79    
  -4.55074 -28.85999  -0.11033   74.58  486.62  -36.94  0.4481    22     18.00    
  -4.55074 -28.80999  -0.27461   72.42  483.39  -38.51  0.4396    22    -6.240    
  -4.35074 -28.90999  -0.27461   73.38  490.84  -39.02  0.4813    22     32.06    
  -4.25074 -29.00999  -0.12461   76.03  499.46  -35.95  0.5107    21     10.99    
  -4.14003 -29.05999  -0.12461   76.74  499.67  -34.47  0.5045    21     6.580    
  -4.05074 -29.00999  -0.32461   74.34  484.08  -36.95  0.4421    21     18.00    
  -3.95074 -29.05999  -0.29128   75.41  482.20  -35.49  0.4264    21    -22.87    
  -6.38408 -28.65999  -0.32461   66.36  431.43  -34.99  0.4710    22    -25.79    
  -6.30074 -28.60999  -0.32461   66.48  431.64  -34.99  0.4651    22    -37.11    
  -6.15074 -28.60999  -0.04723   69.35  432.11  -34.96  0.4523    22    -33.72    
  -6.03408 -28.50999  -0.32461   67.14  432.98  -35.01  0.4365    22    -33.72    
  -5.93074 -28.50999  -0.17461   68.72  433.56  -35.00  0.4245    22    -33.72    
  -5.75074 -28.45999  -0.32461   67.83  435.75  -35.09  0.3966    22    -27.74    
  -5.75074 -28.50999  -0.07461   70.22  435.53  -34.99  0.3975    22    -27.80    
  -5.55074 -28.45999  -0.32461   68.40  438.87  -35.19  0.3683    22    -20.24    
  -5.55074 -28.50999  -0.07461   70.90  438.62  -35.04  0.3682    22    -15.52    
  -5.24241 -28.50999  -0.32461   69.35  446.68  -35.53  0.3374    22    -3.330    
  -5.40074 -28.50999  -0.12461   70.83  441.76  -35.16  0.3495    22    -21.89    
  -5.23408 -28.50999  -0.32461   69.35  446.96  -35.55  0.3369    22    -9.696    
  -5.05074 -28.60999  -0.12461   72.21  453.93  -35.57  0.3332    22    -31.39    
  -4.95074 -28.65999  -0.09128   73.03  459.30  -35.64  0.3412    22    -31.51    
  -4.95074 -28.60999  -0.32461   70.34  459.23  -36.30  0.3444    22    -31.51    
  -4.75074 -28.70999  -0.27461   71.62  470.97  -37.17  0.3814    22    -41.80    
  -5.05074 -33.60999   0.02539   73.36  481.45  -21.47  0.3502    20     5.791    
  -4.80074 -33.70999   0.04205   74.43  469.22  -21.48  0.3313    20     1.120    
  -5.10074 -33.60999   0.24205   74.75  486.42  -21.98  0.3714    20    -43.42    
  -4.69241 -33.75999   0.27539   76.41  467.14  -21.71  0.3386    20    -6.471    
  -4.64574 -33.75999   0.07539   75.17  463.99  -21.47  0.3377    20    -4.141    
  -4.52574 -33.79332   0.27539   77.00  462.09  -21.60  0.3487    20    -5.610    
  -4.35074 -33.79332   0.03039   75.92  456.97  -21.37  0.3698    20     11.41    
  -4.33074 -33.80344   0.27539   77.84  457.84  -21.51  0.3696    20     9.937    
  -4.15074 -33.79332   0.07539   76.99  454.24  -21.36  0.3977    20     15.53    
  -4.07479 -33.79332   0.27539   78.79  454.23  -21.45  0.4027    20     3.963    
  -3.95074 -33.75999   0.07539   77.81  452.31  -21.35  0.4256    20     14.36    
  -3.91741 -33.75999   0.27539   79.53  452.79  -21.43  0.4227    20     3.963    
  -3.76324 -33.70999   0.23467   79.98  451.66  -21.41  0.4418    20     14.36    
  -3.76324 -33.70999   0.22539   79.90  451.62  -21.40  0.4423    20     4.261    
  -5.86741 -33.30999   0.27539   72.81  496.06  -20.63  0.4133    19    -17.92    
  -5.71741 -33.35999   0.27539   73.08  502.35  -20.93  0.4436    19    -12.97    
  -5.70074 -33.30999   0.08372   71.51  508.09  -19.88  0.4728    19     12.53    
  -5.55074 -33.35999   0.04205   71.59  508.94  -20.04  0.4766    20     5.504    
  -5.55074 -33.40999   0.23372   73.15  505.83  -21.22  0.4613    19     6.018    
  -5.33824 -33.50999   0.43467   75.41  500.89  -22.90  0.4425    20    -26.95    
  -5.45074 -33.40999   0.04205   71.93  505.65  -20.52  0.4572    20     6.018    
  -5.15074 -33.55999   0.01705   72.91  487.60  -21.37  0.3707    20    -43.42    
  -5.15074 -33.59332   0.30039   74.97  490.13  -22.22  0.3868    20    -16.67    
  -3.55074 -33.59332   0.05039   79.58  450.44  -21.36  0.4662    20     36.70    
  -3.52574 -33.59332   0.27539   81.69  451.19  -21.43  0.4571    20     4.261    
  -3.35074 -33.40999  -0.10795   79.41  450.35  -21.38  0.4710    20     36.70    
  -3.25074 -33.35999   0.35372   84.76  452.68  -21.48  0.4497    20     4.261    
  -3.15074 -33.20999  -0.02461   81.63  451.53  -21.47  0.4558    20     4.261    
  -3.15074 -33.23999   0.36051   85.91  453.98  -21.48  0.4398    20     4.261    
  -6.65074 -32.80999   0.09801   70.65  469.78  -23.02  0.3472    19    -10.62    
  -6.35074 -33.00999   0.04443   70.29  481.57  -21.85  0.3636    19     4.590    
  -6.35074 -33.10999   0.27360   72.25  473.72  -20.71  0.3418    19     13.19    
  -6.58408 -32.95999   0.27539   72.06  466.65  -21.08  0.3407    19     1.120    
  -6.17753 -33.10999   0.07539   70.74  488.00  -20.81  0.3823    19    -43.42    
  -6.17574 -33.19332   0.25777   72.24  481.47  -20.57  0.3578    19     13.19    
  -5.95312 -33.19332   0.05039   70.76  500.22  -20.03  0.4343    19    -5.376    
  -3.00074 -32.97665   0.05039   83.87  454.42  -21.61  0.4253    20     4.261    
  -3.00074 -33.00999   0.27539   86.61  456.36  -21.53  0.4196    20     3.963    
  -2.95074 -32.80999  -0.05295   83.23  456.37  -21.76  0.4068    20     3.963    
  -2.95074 -32.90487   0.26705   87.15  458.32  -21.57  0.4074    20    -14.14    
  -6.75074 -32.70999   0.10134   70.63  467.43  -23.80  0.3496    19    -9.589    
  -6.95074 -32.40999   0.07539   70.22  464.93  -27.27  0.3597    19    -36.37    
  -6.90074 -32.60999   0.27539   71.91  461.38  -22.18  0.3594    19    -11.73    
  -6.95074 -32.50999   0.24539   71.64  461.79  -22.91  0.3614    19    -11.73    
  -2.88408 -32.62165   0.07539   85.76  462.12  -21.98  0.3837    20    -14.40    
  -2.85074 -32.52665   0.27539   89.14  470.30  -21.91  0.3776    20    -25.28    
  -2.85074 -32.35999   0.07539   86.42  472.41  -22.51  0.3746    20    -4.347    
  -2.85074 -32.51832   0.27539   89.18  470.63  -21.93  0.3775    20    -25.28    
  -7.05074 -32.17999   0.07539   69.96  465.42  -29.53  0.3660    19    -45.11    
  -7.05074 -32.29332   0.27539   71.80  461.75  -23.34  0.3691    19    -13.20    
  -7.10074 -31.98999   0.01705   69.11  466.84  -34.12  0.3728    19    -44.62    
  -7.10074 -32.00999   0.24205   71.38  466.20  -25.03  0.3707    19    -30.00    
  -2.85074 -32.20999   0.07539   86.65  481.21  -22.95  0.3861    20    -4.152    
  -2.85074 -32.20999   0.10360   87.13  481.99  -22.94  0.3877    20    -4.152    
  -2.85074 -32.00999   0.15872   88.22  501.47  -23.24  0.4371    20    -23.15    
  -2.85074 -32.00999   0.16705   88.36  501.85  -23.22  0.4382    20     1.098    
  -7.10074 -31.80999   0.04205   69.15  473.52  -33.81  0.3807    19    -35.45    
  -7.10074 -31.80999   0.21705   70.97  472.27  -26.46  0.3746    19    -18.59    
  -7.05074 -31.50165   0.07539   68.92  492.80  -33.74  0.4149    19    -2.425    
  -7.10074 -31.66332   0.30039   71.59  474.65  -25.03  0.3779    19    -24.96    
  -2.95074 -31.60999  -0.07461   84.41  537.51  -23.87  0.5666    20    -24.90    
  -2.90074 -31.80999   0.01705   85.89  516.84  -23.82  0.4948    20    -2.756    
  -2.85074 -31.78499   0.19205   89.01  528.34  -21.47  0.5188    20     1.497    
  -2.80074 -31.64332   0.27539   90.94  542.39  -15.50  0.5455    17    -24.18    
  -7.05074 -31.51832   0.07539   68.99  491.69  -33.58  0.4125    19    -13.75    
  -7.05074 -31.45999   0.27539   71.08  486.75  -26.59  0.3960    19    -25.67    
  -6.95074 -31.20999   0.17539   69.43  515.43  -32.19  0.4784    19     13.49    
  -6.95074 -31.20999   0.17539   69.43  515.43  -32.19  0.4784    19    -3.945    
  -2.85074 -31.40999   0.07539   87.91  549.68  -13.18  0.5488    17    -22.27    
  -2.75074 -31.51677   0.27539   91.48  541.31   -9.97  0.5199    17    -15.17    
  -2.75074 -31.22249   0.07539   88.92  535.07   -6.09  0.4657    17    -18.48    
  -2.55074 -31.25999   0.27539   92.41  515.70   -1.44  0.4068    17    -10.39    
  -6.90074 -31.00999   0.07539   67.66  536.12  -39.52  0.5757    19   -0.6259    
  -6.85074 -30.92665   0.27539   70.14  527.72  -34.23  0.5493    19    -45.37    
  -6.85074 -30.78499   0.15872   68.49  529.51  -40.01  0.5887    22    -2.431    
  -6.85074 -30.80999   0.16705   68.60  531.01  -39.51  0.5888    22    0.4105    
  -2.75074 -31.04070  -0.02461   87.82  526.94   -5.77  0.4347    17    -10.07    
  -2.55074 -31.02749   0.12539   90.33  508.33   -0.67  0.3889    17    -44.55    
  -2.55074 -30.92844   0.07539   89.65  505.27   -0.62  0.3859    17    -5.391    
  -2.35074 -30.75999   0.17539   90.47  490.82    1.37  0.3864    17    -72.22    
  -6.90074 -30.57665   0.07539   67.56  506.29  -41.29  0.5280    22     7.743    
  -6.75074 -30.60999   0.42539   72.12  517.80  -37.31  0.5502    22     8.910    
  -6.93408 -30.38499   0.07539   67.82  483.49  -39.36  0.4514    22     35.44    
  -6.85074 -30.30165   0.27539   70.42  478.67  -38.19  0.4357    22     25.53    
  -2.55074 -30.64332  -0.02461   88.17  496.85   -0.98  0.3869    17    -47.32    
  -2.52491 -30.39570  -0.02461   87.82  490.09   -0.34  0.3967    17    -68.05    
  -2.25074 -30.57665   0.22539   90.23  485.02    1.88  0.4058    17    -85.87    
  -2.34158 -30.42903   0.12539   89.04  485.53    1.60  0.4107    17    -85.87    
  -6.95074 -30.27665   0.07539   67.98  472.73  -38.36  0.4181    22     5.744    
  -6.95074 -30.08832   0.12539   68.79  458.60  -37.03  0.3853    22    -34.10    
  -6.85074 -30.29332   0.27539   70.44  477.82  -38.14  0.4334    22     25.53    
  -6.85074 -30.00999   0.32539   71.34  456.86  -36.62  0.3855    22    -37.43    
  -2.55074 -30.15999  -0.02461   87.13  487.01   -0.32  0.4039    17    -81.70    
  -2.55074 -29.89153   0.07539   87.10  484.57    1.09  0.4146    17    -85.87    
  -2.30074 -30.20999   0.17539   88.52  482.43    1.96  0.4297    17    -85.87    
  -2.25074 -30.02332   0.27539   88.25  480.32    2.25  0.4444    17    -92.53    
  -6.95074 -29.65165   0.07539   68.60  440.46  -35.67  0.3927    22    -22.80    
  -6.85074 -29.91927   0.32539   71.41  451.97  -36.29  0.3816    22    -31.54    
  -6.93408 -29.60999   0.10039   68.88  439.52  -35.60  0.3971    22    -28.59    
  -6.85074 -29.65999   0.27539   70.96  441.75  -35.65  0.3922    22    -22.80    
  -2.82658 -29.60999   0.07539   86.28  488.46   -0.14  0.3872    17    -68.05    
  -2.75074 -29.81177  -0.02461   86.18  486.97   -1.83  0.3919    17    -81.64    
  -2.75074 -29.60999   0.12539   86.64  487.05    1.01  0.3950    17    -85.82    
  -2.55074 -29.79927   0.12539   87.09  484.02    1.53  0.4168    17    -85.87    
  -2.52253 -29.60999   0.27539   87.02  482.73    2.28  0.4194    17    -99.66    
  -6.85074 -29.38915   0.12539   69.39  435.54  -35.31  0.4235    22    -32.58    
  -6.75074 -29.35999   0.27539   71.24  435.99  -35.24  0.4235    22    -36.15    
  -6.75074 -29.20999   0.14289   69.81  433.56  -35.16  0.4444    22    -33.72    
  -6.65074 -29.17749   0.27539   71.42  434.11  -35.08  0.4417    22    -40.08    
  -4.20074 -29.10999   0.04943   79.23  516.60  -27.98  0.5525    21    -22.50    
  -3.90574 -29.22665   0.07539   81.76  520.81  -19.12  0.5112    21     12.73    
  -4.05074 -29.20999   0.22539   83.36  543.15  -10.28  0.5790    21    -28.01    
  -3.92574 -29.22665   0.27539   84.81  545.61   -3.49  0.5535    17    -38.40    
  -3.80908 -29.25999   0.07539   82.48  518.55  -16.81  0.4854    21    -5.775    
  -3.72574 -29.25999   0.24205   85.36  532.45   -2.79  0.4836    17    -3.873    
  -3.63408 -29.30999   0.07539   83.62  512.96  -12.68  0.4380    17    -2.060    
  -3.47241 -29.25999   0.27539   86.35  516.94    0.78  0.4087    17    -15.27    
  -3.26741 -29.40999   0.07539   85.27  500.04   -5.06  0.3775    17    -2.281    
  -3.29241 -29.30999   0.22539   86.29  505.62    0.27  0.3795    17    -37.21    
  -3.12241 -29.45999   0.07539   85.68  495.57   -2.91  0.3723    17    -13.10    
  -3.10074 -29.30999   0.27539   86.63  497.44    1.86  0.3686    17    -51.49    
  -2.82669 -29.40999   0.27539   86.82  488.60    2.18  0.3835    17    -72.22    
  -6.55074 -28.90999   0.07539   69.52  431.66  -35.01  0.4694    22    -25.79    
  -6.40074 -28.90999   0.26051   71.98  432.97  -34.90  0.4538    22    -40.08    
  -6.35074 -28.80999   0.17539   71.06  432.27  -34.91  0.4594    22    -33.72    
  -6.23253 -28.80999   0.27539   72.66  433.57  -34.78  0.4441    22    -40.08    
  -5.10074 -28.80999   0.37539   79.33  466.02  -30.05  0.3459    22    -52.30    
  -4.92574 -28.82665   0.27539   78.62  472.73  -30.98  0.3622    22    -37.04    
  -4.95074 -28.70999   0.04622   74.89  461.35  -34.83  0.3437    22    -31.51    
  -4.75074 -28.82665   0.08051   76.43  477.23  -34.10  0.3920    22    -11.21    
  -4.75074 -28.90999   0.27539   79.64  489.67  -28.42  0.4122    22    -21.25    
  -4.55074 -29.02665   0.30039   81.38  516.20  -21.66  0.5009    22     3.670    
  -4.45074 -29.00999   0.10872   78.62  507.31  -30.24  0.5147    22     14.60    
  -4.35074 -29.05999   0.10872   79.23  515.53  -28.08  0.5451    22     6.548    
  -4.35074 -29.10999   0.27539   82.19  535.42  -16.13  0.5713    22    -22.85    
  -6.15586 -28.65999   0.07539   70.58  432.45  -34.91  0.4494    22    -33.72    
  -6.01241 -28.60999   0.07539   71.01  433.38  -34.89  0.4322    22    -33.72    
  -6.00074 -28.70999   0.27539   73.41  435.15  -34.62  0.4207    22    -40.08    
  -5.75074 -28.65999   0.27539   74.37  438.29  -34.38  0.3878    22    -30.31    
  -5.80074 -28.60999   0.17539   72.84  436.25  -34.70  0.3991    22    -35.37    
  -5.51741 -28.65999   0.27539   75.43  443.11  -34.01  0.3578    22    -28.01    
  -5.50074 -28.60999   0.17539   74.11  441.62  -34.50  0.3579    22    -30.31    
  -5.35074 -28.70999   0.32539   77.01  449.97  -33.01  0.3422    22    -17.93    
  -5.25074 -28.60999   0.07539   73.86  447.49  -34.74  0.3353    22    -10.60    
  -5.12574 -28.65999   0.10872   74.87  453.20  -34.47  0.3326    22    -31.51    
  -5.10074 -33.60999   0.44205   76.22  489.43  -22.69  0.3904    20    -21.38    
  -4.80074 -33.70999   0.50872   77.79  474.89  -22.26  0.3524    20     4.128    
  -4.95074 -33.60999   0.74205   79.16  487.74  -23.54  0.4057    20    -52.45    
  -4.71241 -33.70999   0.62539   79.05  473.32  -22.38  0.3570    20     8.843    
  -4.60908 -33.75999   0.47539   78.25  466.83  -21.92  0.3471    20    -7.939    
  -4.55074 -33.70999   0.72539   80.57  469.27  -22.31  0.3601    20    -15.14    
  -4.35074 -33.79332   0.45039   79.04  459.74  -21.68  0.3646    20    -5.610    
  -4.35074 -33.75999   0.61705   80.44  461.78  -21.88  0.3635    20    -5.610    
  -4.16741 -33.79332   0.43039   79.61  456.44  -21.58  0.3853    20     4.020    
  -4.17574 -33.70999   0.75872   82.55  460.52  -21.94  0.3753    20    -5.610    
  -3.98408 -33.75999   0.45039   80.68  454.46  -21.55  0.4059    20     3.963    
  -4.00074 -33.70999   0.67539   82.69  456.91  -21.75  0.3923    20     4.020    
  -3.80074 -33.70999   0.44205   81.56  453.04  -21.52  0.4258    20     4.261    
  -3.75074 -33.60999   0.72777   84.82  455.86  -21.71  0.4090    20     3.963    
  -6.35074 -33.20999   0.67539   75.41  465.23  -20.66  0.3404    19     1.120    
  -6.10074 -33.30999   0.67539   75.78  474.25  -20.98  0.3451    19     13.19    
  -6.25074 -33.20999   0.42539   73.55  473.58  -20.62  0.3407    19     13.19    
  -6.00074 -33.30999   0.44205   73.98  484.47  -20.88  0.3677    19    -35.83    
  -5.91741 -33.35999   0.65039   75.87  483.35  -21.41  0.3687    19   -0.1255    
  -5.72574 -33.39332   0.47539   74.72  497.12  -21.76  0.4213    19    -6.600    
  -5.77574 -33.39332   0.67539   76.34  489.93  -22.00  0.3957    19    -21.09    
  -5.65074 -33.40999   0.47539   74.91  499.98  -22.07  0.4369    19    -8.250    
  -5.70074 -33.40999   0.67539   76.48  493.63  -22.39  0.4128    19    -21.04    
  -5.33824 -33.50999   0.45634   75.58  501.00  -23.02  0.4441    20    -22.24    
  -5.30074 -33.50999   0.67539   77.44  501.28  -24.24  0.4589    20    -16.14    
  -5.12574 -33.59332   0.49539   76.57  491.78  -22.97  0.4033    20    -22.79    
  -5.15074 -33.55999   0.67539   77.90  496.27  -23.98  0.4357    20    -22.24    
  -3.51741 -33.55999   0.50039   84.01  452.85  -21.53  0.4401    20     4.261    
  -3.55074 -33.50999   0.72360   86.29  455.83  -21.62  0.4190    20     3.963    
  -3.35074 -33.40999   0.57539   86.41  454.63  -21.51  0.4339    20     4.261    
  -3.20074 -33.20999   0.67539   89.61  459.81  -21.27  0.4172    20    -13.84    
  -3.15074 -33.20999   0.52539   88.01  456.85  -21.40  0.4257    20     8.977    
  -6.75074 -32.90999   0.55872   74.07  458.07  -20.61  0.3643    19    -4.141    
  -6.55074 -33.00999   0.33277   72.51  466.12  -20.83  0.3397    19     1.120    
  -6.65074 -33.00999   0.60039   74.45  459.16  -20.56  0.3572    19    -4.141    
  -6.85074 -32.80999   0.59205   74.24  456.33  -20.63  0.3777    19     11.41    
  -6.38408 -33.15999   0.47539   73.76  467.81  -20.60  0.3371    19     1.120    
  -3.05074 -33.00999   0.62539   91.13  464.26  -20.98  0.4057    20    -14.14    
  -3.05074 -33.05999   0.50872   89.22  459.66  -21.30  0.4133    20    -14.14    
  -2.95074 -32.80999   0.60872   92.67  471.49  -20.57  0.3947    20    -17.69    
  -2.96741 -32.80999   0.67539   93.62  474.73  -20.15  0.3987    20     3.186    
  -6.95074 -32.60999   0.42539   72.98  458.01  -21.23  0.3733    19    -4.141    
  -7.05074 -32.40999   0.43039   72.98  457.87  -21.54  0.3810    19     5.489    
  -6.95074 -32.69749   0.83467   76.14  452.90  -20.51  0.4132    19     15.53    
  -7.10074 -32.37665   0.65039   74.65  454.40  -20.81  0.4066    19     15.53    
  -2.95074 -32.75999   0.70872   94.51  479.65  -19.55  0.4025    20     27.73    
  -2.85074 -32.46499   0.47539   92.67  482.25  -21.24  0.3890    20     20.09    
  -2.85074 -32.45999   0.47539   92.69  482.53  -21.25  0.3894    20     20.09    
  -2.85074 -32.35999   0.67539   96.60  505.67  -18.69  0.4416    20     40.19    
  -7.10074 -32.28832   0.47539   73.32  457.51  -21.48  0.3875    19     5.489    
  -7.15074 -32.20999   0.67539   74.85  454.66  -20.88  0.4089    19     5.431    
  -7.15908 -32.00999   0.51205   73.56  459.21  -21.69  0.3880    19    -10.06    
  -7.15074 -32.03499   0.49205   73.44  459.36  -21.76  0.3868    19    -10.06    
  -2.84003 -32.29249   0.47539   93.29  494.42  -21.52  0.4118    20     2.292    
  -2.85074 -32.35499   0.67539   96.62  506.07  -18.70  0.4428    20     40.19    
  -2.80074 -31.90070   0.47539   94.12  533.63  -19.02  0.5307    20     18.38    
  -2.80074 -32.04332   0.67539   97.73  536.82  -16.48  0.5422    20     26.37    
  -7.15074 -31.78499   0.49205   73.42  463.54  -22.20  0.3805    19    -17.65    
  -7.15074 -31.80999   0.47539   73.26  463.50  -22.28  0.3802    19    -17.65    
  -7.15074 -31.60999   0.67539   75.04  462.23  -21.58  0.3834    19    -10.06    
  -7.13408 -31.65499   0.47539   73.20  467.46  -22.65  0.3775    19    -12.39    
  -2.76741 -31.78499   0.47539   94.45  541.13  -15.56  0.5497    20    -24.18    
  -2.75074 -31.90999   0.67539   98.20  545.49  -13.20  0.5702    20    -21.55    
  -2.75074 -31.69570   0.43372   93.93  541.93  -13.21  0.5448    17    -21.62    
  -2.55074 -31.60999   0.65360   98.85  530.23   -3.32  0.4829    17    -13.98    
  -7.05074 -31.35999   0.47539   73.10  479.74  -23.78  0.3858    19    -14.11    
  -7.10074 -31.40999   0.73372   75.69  466.13  -21.85  0.3773    19    -12.39    
  -6.95074 -31.10999   0.55872   73.90  490.50  -24.85  0.4109    19    -44.31    
  -6.95074 -31.10999   0.59205   74.31  488.24  -24.48  0.4059    19    -56.26    
  -2.55074 -31.36677   0.37539   94.00  518.90   -2.04  0.4222    17    -2.692    
  -2.35074 -31.40999   0.67539   99.17  510.15    0.59  0.3969    17    -9.619    
  -2.35074 -31.25999   0.50360   96.02  502.58    0.71  0.3768    17    -9.049    
  -2.20074 -31.20999   0.67539   98.24  497.06    1.67  0.3674    17    -18.96    
  -6.90074 -31.04332   0.41372   72.10  507.93  -28.14  0.4640    19    -33.44    
  -6.90074 -31.00999   0.67539   75.32  490.51  -24.77  0.4144    19    -44.31    
  -6.75074 -30.70999   0.49205   72.99  521.37  -34.20  0.5468    19    -13.12    
  -6.75074 -30.80999   0.85872   78.00  498.80  -26.01  0.4487    19    -26.05    
  -2.20074 -31.00999   0.47539   94.53  490.45    1.73  0.3716    17    -72.22    
  -2.15074 -31.03915   0.57539   95.83  490.23    1.84  0.3695    17    -40.70    
  -2.15074 -30.89749   0.47539   93.99  487.00    1.93  0.3804    17    -85.82    
  -2.00074 -30.79832   0.67539   95.20  483.66    2.18  0.3902    17    -85.82    
  -6.73408 -30.60999   0.47539   72.81  518.78  -36.56  0.5492    22     4.574    
  -6.65074 -30.60999   0.68872   75.95  520.90  -33.17  0.5460    19     3.600    
  -6.70074 -30.45499   0.50872   73.49  507.79  -37.84  0.5190    22     10.86    
  -6.55074 -30.18320   0.68039   76.88  494.60  -36.86  0.4687    22     49.21    
  -2.05074 -30.52665   0.47539   91.80  480.72    2.22  0.4211    17    -78.68    
  -2.05074 -30.51832   0.47539   91.77  480.64    2.23  0.4220    17    -78.74    
  -1.96741 -30.58999   0.65039   93.52  480.56    2.24  0.4138    17    -78.68    
  -1.95074 -30.55999   0.67539   93.46  480.20    2.26  0.4165    17    -78.74    
  -6.70074 -30.23499   0.50872   73.87  483.82  -37.63  0.4461    22     35.44    
  -6.55074 -30.02665   0.67539   77.06  478.17  -36.16  0.4231    22     7.487    
  -6.73408 -30.09844   0.47539   73.52  468.79  -37.00  0.4079    22     1.533    
  -6.55074 -30.00999   0.67539   77.08  476.66  -36.08  0.4195    22     7.487    
  -2.05074 -30.25999   0.47539   90.36  478.89    2.31  0.4449    17    -78.74    
  -2.15074 -29.89749   0.47539   88.74  478.43    2.41  0.4549    17    -92.53    
  -1.96741 -30.20999   0.65039   91.13  477.90    2.33  0.4474    17    -78.74    
  -2.00074 -30.00999   0.67539   90.17  477.42    2.37  0.4543    17    -92.53    
  -6.70074 -29.80999   0.50872   74.27  452.26  -35.87  0.3862    22    -37.46    
  -6.60074 -29.62332   0.57539   75.56  447.90  -35.21  0.3906    22    -16.52    
  -6.35074 -29.80999   0.82539   80.64  479.57  -32.43  0.4086    22     6.173    
  -6.35074 -29.60999   0.77539   79.86  462.18  -32.79  0.3886    22    -20.69    
  -2.20074 -29.79987   0.47539   88.39  478.68    2.44  0.4516    17    -92.53    
  -2.35074 -29.60999   0.45634   87.74  480.03    2.52  0.4354    17    -98.03    
  -2.15074 -29.70999   0.64801   88.74  478.01    2.46  0.4481    17    -92.53    
  -2.20074 -29.60999   0.67539   88.39  478.41    2.49  0.4397    17    -98.03    
  -6.55074 -29.29070   0.47539   74.25  438.16  -34.92  0.4179    22    -36.28    
  -6.35074 -29.35999   0.67539   78.10  447.35  -33.66  0.3948    22    -24.03    
  -6.35074 -29.19987   0.57539   76.50  440.71  -34.24  0.4102    22    -36.28    
  -6.21896 -29.20999   0.67539   78.63  446.53  -32.91  0.3954    22    -24.03    
  -3.95074 -29.20999   0.32539   85.34  550.09   -0.40  0.5640    17    -16.58    
  -3.70574 -29.20999   0.34384   86.31  535.28    2.36  0.4785    17    -40.41    
  -3.49479 -29.20999   0.34955   86.68  519.73    2.71  0.4128    17    -49.49    
  -3.30074 -29.20999   0.37539   86.97  507.59    3.02  0.3769    17    -48.72    
  -3.27908 -29.20999   0.37539   86.93  506.41    2.98  0.3743    17    -41.39    
  -2.95074 -29.22665   0.45039   87.05  492.44    3.00  0.3651    17    -53.54    
  -2.95074 -29.10999   0.67539   87.62  493.32    3.38  0.3530    17    -51.79    
  -2.71658 -29.30999   0.47539   87.21  485.97    2.79  0.3846    17    -85.82    
  -2.65074 -29.20999   0.72539   87.74  485.09    2.87  0.3737    17    -86.12    
  -2.55074 -29.40999   0.47539   87.31  482.76    2.66  0.4060    17    -99.73    
  -2.55074 -29.30999   0.63789   87.63  482.89    2.75  0.3937    17    -85.82    
  -6.11324 -28.90999   0.47539   75.83  438.03  -34.12  0.4148    22    -36.28    
  -5.95074 -29.20999   0.82539   82.82  465.05  -25.63  0.3764    22    -43.20    
  -6.00908 -28.85999   0.47539   76.20  439.12  -33.86  0.4055    22    -36.28    
  -5.88741 -29.00999   0.67539   80.24  451.54  -30.30  0.3784    22    -39.01    
  -5.83408 -28.80999   0.47539   76.98  441.86  -33.31  0.3868    22    -30.30    
  -5.55074 -29.00999   0.82539   84.79  479.25  -15.59  0.3679    22    -43.96    
  -5.32241 -28.80999   0.47539   79.76  459.33  -29.67  0.3449    22    -45.11    
  -5.25574 -28.90999   0.64205   83.23  478.55  -20.12  0.3584    22     16.43    
  -5.33408 -28.80999   0.47539   79.72  458.72  -29.82  0.3451    22    -45.11    
  -5.11241 -28.85999   0.47539   81.07  473.23  -26.34  0.3537    22    -19.95    
  -5.15074 -28.90999   0.62539   83.48  484.55  -18.27  0.3638    22    -35.83    
  -4.95074 -28.90999   0.47539   82.06  487.62  -22.54  0.3792    22    -47.44    
  -4.95908 -28.90999   0.74539   85.99  504.76   -4.40  0.3839    18    -2.448    
  -4.65074 -29.00999   0.47539   83.78  520.87  -12.38  0.4679    22    0.5905    
  -4.77812 -28.90999   0.74539   86.53  515.02   -0.17  0.4028    18    -11.10    
  -4.49241 -29.05999   0.47539   84.65  538.36   -6.05  0.5243    18    -26.91    
  -4.55908 -29.00999   0.57539   85.59  533.73   -2.21  0.4830    18    -3.706    
  -4.35074 -29.10999   0.42539   84.66  549.00   -4.03  0.5731    18    -32.36    
  -4.20074 -29.00999   0.67539   87.60  549.86    9.89  0.5341    18    -42.09    
  -4.11741 -29.10999   0.52539   86.82  557.79    7.78  0.5802     7    -21.10    
  -4.18741 -29.02665   0.65039   87.48  551.67    9.76  0.5436    18    -42.09    
  -4.02669 -29.02665   0.67539   87.95  551.17   11.53  0.5426    18    -42.09    
  -3.75074 -29.05999   0.62717   87.97  540.01    9.18  0.4900    17    -44.20    
  -3.50574 -29.05999   0.62717   87.92  522.46    6.28  0.4140    17    -49.84    
  -3.35074 -29.05999   0.64205   87.88  512.26    5.04  0.3793    17    -49.07    
  -3.20908 -29.05999   0.67539   87.88  504.47    4.29  0.3598    17    -41.93    
  -4.76408 -33.60999   0.87539   81.09  482.05  -23.39  0.3992    20    -3.003    
  -4.50074 -33.60999   0.97539   83.15  473.97  -22.93  0.3860    20     2.926    
  -4.47908 -33.60999   0.97539   83.27  473.21  -22.87  0.3846    20     2.926    
  -4.20074 -33.60999   0.97539   84.67  465.63  -22.36  0.3787    20    -14.40    
  -3.91741 -33.60999   0.87539   85.24  459.40  -21.93  0.3901    20    -11.53    
  -6.35074 -33.20999   0.97539   77.92  461.19  -20.77  0.3538    19    -4.141    
  -6.10074 -33.30999   0.90872   77.79  469.94  -21.12  0.3457    19    -7.747    
  -6.30074 -33.20999   1.10872   79.26  460.96  -20.86  0.3578    19    -4.141    
  -5.91741 -33.35999   0.87539   77.83  478.40  -21.61  0.3613    19     4.128    
  -6.00074 -33.30999   1.10872   79.84  470.56  -21.43  0.3539    19    -4.500    
  -5.75074 -33.39332   0.87539   78.13  486.70  -22.35  0.3916    19    -40.17    
  -5.75074 -33.35999   1.07539   80.07  482.38  -22.40  0.3870    19     3.121    
  -5.65074 -33.40999   0.87539   78.34  491.73  -22.96  0.4155    19    -22.79    
  -5.53074 -33.39332   1.05039   80.28  493.93  -23.93  0.4444    19    -23.16    
  -5.35074 -33.40999   1.05872   80.83  500.63  -25.46  0.4928    19    -19.83    
  -5.37074 -33.39332   1.10039   81.21  499.62  -25.34  0.4910    19    -19.70    
  -5.13408 -33.50999   0.87539   79.73  499.23  -25.13  0.4728    20    -26.05    
  -5.33408 -33.40999   1.07539   81.01  500.97  -25.62  0.4967    19    -19.70    
  -4.95408 -33.55999   0.87539   80.36  491.57  -24.29  0.4373    20    -25.03    
  -5.03408 -33.40999   1.17539   82.98  502.51  -26.83  0.5398    20    -42.61    
  -4.77574 -33.50999   1.07539   82.98  489.51  -24.59  0.4563    20    -27.80    
  -4.58408 -33.50999   1.12539   84.37  482.86  -23.91  0.4335    20    -5.106    
  -4.35074 -33.55999   1.07539   84.94  472.44  -22.90  0.3928    20    -4.481    
  -4.15074 -33.50999   1.12539   86.68  469.62  -22.60  0.3942    20    -25.29    
  -3.98074 -33.50999   1.07539   87.18  465.44  -22.21  0.3902    20    -21.69    
  -3.74062 -33.50999   0.92539   87.23  459.88  -21.82  0.3984    20    -6.869    
  -3.72419 -33.40999   1.07539   89.23  465.15  -21.65  0.4015    20    -14.14    
  -3.55074 -33.40999   0.90955   88.77  460.51  -21.57  0.4070    20    -7.788    
  -3.56836 -33.30999   1.07539   90.91  467.66  -21.01  0.4123    20    -8.583    
  -3.35074 -33.20999   0.97539   92.01  468.80  -20.45  0.4174    20    -8.583    
  -6.53586 -33.10999   0.82539   76.43  458.59  -20.58  0.3612    19    -4.141    
  -6.85074 -32.84094   0.86789   76.34  453.55  -20.50  0.4030    19     15.53    
  -6.65074 -33.00999   1.02539   78.00  454.79  -20.56  0.3904    19     5.489    
  -6.75074 -32.90999   1.07539   78.35  453.15  -20.54  0.4087    19     5.431    
  -6.35074 -33.19332   1.07539   78.86  460.07  -20.80  0.3597    19    -4.141    
  -3.35074 -33.10999   1.12539   94.25  481.68  -17.56  0.4603    20    -39.67    
  -3.15074 -33.00999   0.92539   94.38  477.90  -18.97  0.4268    20     3.484    
  -3.10074 -32.90999   1.10872   97.55  502.55  -10.07  0.5322    20     26.87    
  -3.00074 -32.80999   0.84205   95.85  486.11  -17.97  0.4248    20    -30.07    
  -2.35074 -32.72665   0.97539  101.50  519.73    7.89  0.4066    11    -42.95    
  -2.33408 -33.00999   1.07539   99.82  517.06    9.32  0.3972    11    -129.9    
  -2.07574 -32.80665   0.97539  100.69  517.82    8.14  0.3753    11    -129.9    
  -1.82574 -33.00999   1.07539   99.33  516.71    8.11  0.3741    11    -66.47    
  -2.05908 -32.80665   0.97539  100.65  517.77    8.13  0.3750    11    -71.44    
  -1.71741 -32.95999   1.07539   99.35  516.68    7.88  0.3851    11    -66.47    
  -6.95074 -32.69749   0.82539   76.07  452.98  -20.51  0.4123    19     15.53    
  -7.10074 -32.40999   0.87539   76.40  452.07  -20.57  0.4302    19     15.83    
  -6.95074 -32.60999   1.19705   79.43  450.83  -20.52  0.4459    19     15.83    
  -7.05074 -32.45999   1.10872   78.54  450.79  -20.52  0.4479    19     15.83    
  -2.95074 -32.70999   0.82539   96.64  492.16  -17.20  0.4302    20     4.761    
  -2.86741 -32.60999   0.97539  100.23  518.68   -7.05  0.5206    20    -20.62    
  -2.78408 -32.55999   0.97539  101.14  524.26   -2.79  0.5252    11    -18.08    
  -2.80074 -32.80999   1.07539  100.10  517.91    2.62  0.5399    11    -31.81    
  -2.85074 -32.40999   0.82539   99.10  517.81  -13.91  0.4843    20     22.28    
  -2.78408 -32.38499   0.92539  101.49  531.84   -5.85  0.5364    11    -25.65    
  -2.59241 -32.90999   1.07539  100.08  517.71    8.25  0.4717    11    -32.22    
  -2.55074 -32.60999   0.97539  101.95  523.23    5.58  0.4649    11    -35.68    
  -2.58824 -32.46094   0.95872  102.70  528.32    3.86  0.4905    11    -43.69    
  -2.37074 -32.71832   0.97539  101.54  519.95    7.79  0.4109    11    -42.95    
  -2.35074 -32.40999   0.92539  103.10  525.00    6.83  0.4253    11    -172.2    
  -2.15074 -32.55165   0.92539  102.17  520.11    7.75  0.3883    11    -129.9    
  -2.15074 -32.53177   0.92539  102.35  520.30    7.73  0.3893    11    -129.9    
  -1.96741 -32.53165   0.92539  101.82  518.82    7.73  0.3854    11    -71.44    
  -1.91741 -32.40999   0.92539  102.35  519.20    7.64  0.3901    11    -71.44    
  -1.75074 -32.65999   0.97539  100.72  517.29    7.65  0.3949    11    -66.47    
  -1.64241 -32.40999   0.97539  101.33  517.62    7.47  0.4084    11    -66.52    
  -1.55074 -32.82761   1.07539   99.47  516.66    7.57  0.4083    11    -66.52    
  -1.45074 -32.65999   1.07539   99.93  516.70    7.42  0.4252    11    -66.52    
  -1.40074 -32.48832   1.07539  100.34  516.81    7.34  0.4322    11    -55.20    
  -7.15074 -32.20999   0.97539   77.38  451.73  -20.59  0.4378    19     5.730    
  -7.15074 -32.23832   0.87539   76.49  452.38  -20.63  0.4298    19     5.730    
  -7.15074 -32.14332   1.07539   78.36  451.36  -20.60  0.4427    19     15.83    
  -7.13408 -32.18999   1.10039   78.64  451.10  -20.58  0.4460    19     5.730    
  -2.76741 -32.20999   0.87539  101.43  541.38   -7.80  0.5582    20    0.6464    
  -2.75074 -32.20999   0.89205  101.87  542.50   -6.22  0.5620    11    -16.80    
  -2.75074 -32.00165   0.77539  100.06  547.78  -10.91  0.5786    20     11.11    
  -2.60908 -32.25344   0.94539  103.58  538.20    2.03  0.5290    11    -43.94    
  -2.55074 -31.97665   0.92539  104.21  546.49    1.51  0.5487    11    -9.209    
  -2.31741 -32.20999   0.92539  104.10  528.79    6.64  0.4362    11    -42.53    
  -2.33824 -31.93403   0.95872  105.40  535.79    5.67  0.4736    11    -37.31    
  -2.15074 -32.17665   0.92539  104.09  524.91    7.34  0.4079    11    -133.4    
  -2.15074 -31.90165   0.97539  105.43  528.85    6.96  0.4270    11    -180.2    
  -1.97574 -32.24332   0.92539  103.28  521.07    7.58  0.3933    11    -71.44    
  -1.90074 -32.00999   0.97539  104.23  522.02    7.54  0.3969    11    -129.9    
  -1.70074 -32.20999   0.97539  102.50  518.65    7.50  0.4025    11    -66.52    
  -1.80908 -32.05999   0.97539  103.49  520.45    7.54  0.3962    11    -71.44    
  -1.45074 -32.12665   1.07539  101.66  517.61    7.40  0.4181    11    -66.52    
  -1.55074 -31.96737   1.07539  102.67  518.64    7.50  0.4042    11    -66.52    
  -7.15074 -31.58165   0.87539   76.96  458.59  -21.16  0.3912    19    -10.06    
  -7.15074 -31.70999   1.07539   78.93  454.38  -20.84  0.4119    19     5.431    
  -7.15074 -31.60999   0.92539   77.49  457.33  -21.05  0.3958    19     5.489    
  -7.13408 -31.60999   1.07539   79.06  455.67  -20.94  0.4024    19     5.431    
  -2.55074 -31.82332   0.87539  103.29  545.05   -0.64  0.5464    17    -5.035    
  -2.26741 -31.80999   0.97539  105.61  533.61    5.74  0.4597    11    -43.22    
  -2.36741 -31.60999   0.87539  103.33  527.49    1.83  0.4562    17    -8.346    
  -2.31741 -31.60999   0.92539  104.29  527.86    2.99  0.4523    17    -43.28    
  -2.15074 -31.89332   0.97539  105.41  528.96    6.93  0.4273    11    -43.09    
  -2.05074 -31.59332   1.07539  106.06  526.36    6.48  0.4227    11    -50.05    
  -1.90074 -31.70999   1.07539  105.46  524.15    7.42  0.4032    11    -183.6    
  -1.72574 -31.80999   1.07539  104.17  521.00    7.59  0.3946    11    -129.9    
  -7.10074 -31.40999   0.84205   76.82  463.24  -21.54  0.3790    19    -10.06    
  -7.05074 -31.35999   1.08372   79.71  460.51  -21.31  0.3805    19    -11.53    
  -6.95074 -31.10999   0.92539   78.27  473.02  -22.45  0.3772    19    -1.789    
  -6.95074 -31.20999   1.20872   81.70  464.05  -21.59  0.3726    19   -0.8946    
  -2.25074 -31.40999   0.82539  101.62  510.67    1.90  0.3943    17    -13.79    
  -2.15074 -31.40165   0.97539  103.87  514.44    3.42  0.4002    17    -17.67    
  -2.15074 -31.20999   0.77301   99.60  497.53    1.99  0.3677    17    -18.96    
  -2.05074 -31.20999   1.00872  102.76  503.33    3.04  0.3766    17    -9.049    
  -6.85074 -30.95999   0.93372   78.70  482.50  -23.52  0.3960    19    -3.244    
  -6.85074 -31.00999   1.09705   80.85  475.23  -22.60  0.3802    19    -3.439    
  -6.73408 -30.78499   0.83872   77.78  502.20  -26.68  0.4617    19    -48.96    
  -6.70074 -30.80999   1.07539   81.21  492.79  -24.43  0.4285    19    -33.90    
  -2.00074 -31.00999   0.88039   99.15  490.63    2.35  0.3698    17    -40.70    
  -1.96741 -31.05499   1.07539  101.91  497.32    2.94  0.3722    17    -18.96    
  -1.95074 -30.85999   0.87539   97.75  485.98    2.31  0.3801    17    -85.82    
  -1.95074 -30.99332   1.05039  100.94  493.68    2.72  0.3713    17    -19.67    
  -6.55074 -30.60999   0.97539   80.47  519.39  -28.56  0.5313    19     6.548    
  -6.50074 -30.60999   1.10872   82.74  519.90  -26.66  0.5268    19    -10.89    
  -6.45074 -30.39070   0.87539   79.68  532.87  -33.51  0.5796    22    -6.814    
  -6.33408 -30.38499   1.07539   83.46  547.75  -27.12  0.6037    19    -16.40    
  -1.95074 -30.60999   0.69205   93.94  480.76    2.25  0.4107    17    -78.68    
  -1.85074 -30.55999   1.07539   96.68  481.90    2.36  0.3976    17    -85.87    
  -1.85074 -30.40999   1.00372   94.75  479.47    2.31  0.4144    17    -78.68    
  -1.85074 -30.40999   0.99205   94.62  479.42    2.31  0.4152    17    -78.68    
  -6.35074 -30.10999   0.87539   80.95  516.17  -32.72  0.5025    22     9.878    
  -6.38408 -30.00999   0.82539   80.21  497.17  -33.69  0.4537    22     1.235    
  -6.25074 -30.25999   1.10872   84.91  553.63  -22.98  0.5861    18    -45.46    
  -6.25074 -30.00999   0.95872   83.18  520.71  -27.48  0.4856    22     6.548    
  -6.15074 -29.90999   1.07539   86.05  525.62  -17.33  0.4565    18     12.73    
  -1.95074 -30.18499   0.69205   91.15  477.72    2.33  0.4475    17    -78.74    
  -1.95074 -30.03832   0.77539   90.74  477.26    2.35  0.4496    17    -78.74    
  -1.85074 -30.25999   1.07539   94.07  478.56    2.30  0.4187    17    -78.74    
  -1.95074 -29.85999   1.07539   91.38  477.32    2.33  0.4271    17    -78.74    
  -6.15074 -29.80999   1.02539   85.33  511.53  -19.79  0.4295    22     22.27    
  -6.15074 -29.49332   0.87539   82.76  472.28  -27.26  0.3846    22    -25.87    
  -6.13408 -29.83499   1.07539   86.25  518.54  -16.19  0.4345    18    -5.768    
  -6.05074 -29.60999   1.12539   87.58  504.69   -9.36  0.3937    18    -24.18    
  -2.15074 -29.60999   0.78610   88.80  478.03    2.46  0.4363    17    -98.03    
  -2.00074 -29.80999   0.90872   90.30  477.20    2.37  0.4406    17    -92.53    
  -1.96741 -29.80999   1.10039   91.16  477.40    2.33  0.4234    17    -92.53    
  -2.15074 -29.50999   1.12539   89.86  478.66    2.41  0.4012    17    -92.53    
  -6.15074 -29.39570   0.82539   81.79  463.30  -29.11  0.3824    22    -20.69    
  -6.05074 -29.36237   0.87539   83.28  470.69  -25.18  0.3798    22    -46.80    
  -5.95074 -29.40820   1.09539   87.49  494.76   -8.17  0.3844    18    -53.07    
  -5.70074 -29.10999   0.90872   85.53  481.37  -13.86  0.3744    18    -46.00    
  -5.70074 -29.10999   1.04205   87.20  488.86   -5.29  0.3837    18    -33.28    
  -2.75074 -29.10999   0.87539   88.08  488.27    3.01  0.3525    17    -80.20    
  -2.52574 -29.22665   0.87539   88.14  483.14    2.73  0.3761    17    -99.97    
  -2.50074 -29.20999   1.00872   88.53  483.23    2.68  0.3672    17    -86.18    
  -2.35074 -29.40999   0.73551   87.99  480.06    2.59  0.4132    17    -98.03    
  -2.35074 -29.30999   1.07539   88.97  480.97    2.54  0.3799    17    -92.47    
  -5.57574 -29.02665   0.85539   85.14  480.84  -14.14  0.3701    18    -50.72    
  -5.55074 -29.00999   1.00039   87.03  489.29   -4.29  0.3814    18    -33.83    
  -5.24741 -28.90999   0.87539   86.44  493.93   -4.26  0.3727    18    -31.83    
  -5.35074 -28.85999   1.08051   87.62  491.55    1.39  0.3867    18    -53.24    
  -5.18408 -28.90999   0.82539   86.12  495.23   -5.50  0.3719    18    -12.68    
  -5.21479 -28.80999   1.07539   87.73  493.27    2.52  0.3823    18    -51.49    
  -4.92574 -28.85999   0.84205   86.79  505.46    0.41  0.3789    18    -37.21    
  -4.89241 -28.80999   0.92539   87.27  504.09    2.90  0.3743    18    -41.58    
  -4.72574 -28.82665   0.89122   87.51  511.50    4.23  0.3847    18    -49.07    
  -4.63729 -28.70999   1.10039   88.28  504.91    5.91  0.3652    18    -41.93    
  -4.55074 -28.85999   0.84205   87.56  521.95    5.73  0.4121    18    -49.84    
  -4.47241 -28.70999   1.12539   88.56  509.91    6.67  0.3692    18    -49.07    
  -4.38408 -28.85999   0.87539   88.08  528.15    7.97  0.4323    18    -49.98    
  -4.31741 -28.80999   0.97539   88.47  524.98    8.33  0.4174    18    -53.30    
  -4.06741 -28.90999   0.87539   88.68  541.13   11.34  0.4922    18    -44.20    
  -4.07574 -28.80999   1.07539   89.17  530.65    9.52  0.4407    18    -49.42    
  -3.91741 -28.90999   0.92539   89.06  540.54   11.41  0.4927    18    -44.20    
  -3.92574 -28.85999   1.04205   89.39  536.44   10.54  0.4722    18    -44.66    
  -3.82908 -29.00999   0.72539   88.37  543.44   10.91  0.5067    17    -44.46    
  -3.72574 -28.90999   0.99205   89.38  535.59    9.76  0.4714    17    -44.66    
  -3.50729 -29.00999   0.75372   88.49  523.28    6.84  0.4163    17    -53.30    
  -3.50074 -28.90999   1.07539   89.48  525.35    6.84  0.4239    17    -41.98    
  -3.35074 -29.00999   0.77539   88.41  513.34    5.35  0.3798    17    -49.07    
  -3.40408 -28.90999   1.15039   89.67  520.67    5.75  0.4049    17    -49.84    
  -3.10074 -29.00999   0.87539   88.42  500.94    3.93  0.3478    17    -51.79    
  -3.14574 -28.95999   1.07539   89.11  505.42    4.06  0.3522    17    -42.23    
  -2.89241 -29.05999   0.87539   88.18  492.60    3.29  0.3447    17    -47.62    
  -2.95074 -29.00999   1.02539   88.68  496.07    3.39  0.3386    17    -45.87    
  -2.78408 -29.05999   1.07539   88.78  490.60    3.01  0.3388    17    -47.62    
  -6.20074 -33.20999   1.24443   80.88  462.07  -21.03  0.3591    19    -5.610    
  -5.95074 -33.20999   1.42539   83.48  467.84  -21.60  0.3655    19   -0.3491    
  -5.70074 -33.30999   1.27539   82.28  480.99  -22.65  0.3967    19     3.121    
  -5.80074 -33.20999   1.47539   84.48  473.08  -22.11  0.3811    19    -3.439    
  -5.67908 -33.30999   1.27539   82.35  482.03  -22.77  0.4019    19    -3.911    
  -5.61229 -33.20999   1.50872   85.37  481.56  -23.09  0.4219    19    -3.911    
  -5.31741 -33.30999   1.32539   83.80  499.30  -25.88  0.5217    19    -19.70    
  -5.22574 -33.20999   1.50360   86.36  502.37  -26.60  0.5772    19    -54.31    
  -5.20908 -33.30999   1.32539   84.15  503.17  -26.90  0.5585    19    -42.69    
  -5.04503 -33.20999   1.48789   86.78  508.94  -28.02  0.6434     8    -21.75    
  -4.98408 -33.35999   1.27539   84.27  504.13  -27.36  0.5718    20    -30.06    
  -5.04503 -33.20999   1.48789   86.78  508.94  -28.02  0.6434     8    -4.316    
  -4.77574 -33.35999   1.30872   85.54  499.80  -26.44  0.5581    20    -18.91    
  -4.90074 -33.20999   1.48884   87.33  510.91  -28.15  0.6686     8    -4.316    
  -4.51408 -33.39332   1.30039   86.69  488.96  -24.59  0.4896    20    -35.60    
  -4.38229 -33.24332   1.45539   89.56  497.23  -24.17  0.5617    20     30.90    
  -4.35074 -33.40999   1.27539   87.34  481.91  -23.64  0.4500    20    -5.106    
  -4.20074 -33.20999   1.47539   90.97  495.98  -22.07  0.5460    20     26.07    
  -4.15074 -33.39332   1.27539   88.55  477.19  -22.79  0.4300    20    -4.106    
  -3.86741 -33.30999   1.27539   90.75  475.96  -21.18  0.4328    20     3.484    
  -3.65074 -33.20999   1.27539   92.75  480.68  -18.48  0.4623    20     14.81    
  -2.95074 -33.20999   1.37539   96.62  507.44   22.46  0.6664     2    -12.90    
  -2.78908 -33.40999   1.47539   95.27  505.79   28.99  0.6237    11    -17.35    
  -2.74741 -33.20999   1.29205   97.38  511.68   16.61  0.5655    11    -35.07    
  -2.46741 -33.40999   1.37539   96.64  512.97   15.73  0.4674    11    -34.96    
  -2.69741 -33.20999   1.27539   97.56  512.48   15.55  0.5405    11    -34.99    
  -2.45908 -33.50999   1.47539   95.79  511.94   18.19  0.4866    11    -40.52    
  -2.40074 -33.30999   1.27539   97.66  514.63   12.67  0.4283    11    -43.15    
  -2.10491 -33.50999   1.43967   96.86  515.81   11.63  0.3820    11    -180.0    
  -2.23408 -33.20999   1.17539   98.55  516.07   10.10  0.3812    11    -129.9    
  -1.82241 -33.50999   1.47539   97.06  517.00    9.77  0.3579    11    -129.9    
  -1.95074 -33.20999   1.17539   98.56  516.47    8.86  0.3610    11    -129.9    
  -1.76741 -33.40999   1.37539   97.47  516.79    9.03  0.3577    11    -124.9    
  -1.80074 -33.30999   1.27539   97.98  516.58    8.76  0.3603    11    -66.47    
  -1.54658 -33.40999   1.47539   97.53  517.26    8.58  0.3665    11    -66.47    
  -1.52574 -33.20999   1.29205   98.09  516.71    8.02  0.3842    11    -66.47    
  -1.25074 -33.20999   1.47539   97.66  517.11    7.84  0.4022    11    -66.52    
  -6.55074 -33.00999   1.29801   80.76  454.49  -20.68  0.3976    19     3.963    
  -6.75074 -32.80999   1.34301   81.02  451.85  -20.60  0.4295    19     4.261    
  -6.55074 -32.90999   1.47539   82.92  453.56  -20.73  0.4101    19     3.963    
  -6.40074 -33.10999   1.27539   80.81  457.17  -20.79  0.3775    19     9.937    
  -6.45074 -33.00999   1.43789   82.51  455.25  -20.80  0.3938    19     4.020    
  -6.21324 -33.10999   1.47539   83.45  459.68  -21.07  0.3719    19    -5.610    
  -5.92574 -33.19332   1.47539   84.13  468.20  -21.68  0.3685    19    -3.224    
  -4.12574 -33.09332   1.57539   92.95  511.25  -17.43  0.6359    20     32.20    
  -3.95074 -33.10999   1.52539   93.49  504.45  -14.40  0.5944    20    -2.655    
  -3.80074 -33.10999   1.47539   94.03  500.38  -12.05  0.5781    20     4.110    
  -3.54241 -33.10999   1.32539   94.59  491.82  -13.11  0.5311    20    -20.05    
  -3.55074 -33.07927   1.44622   95.41  503.79   -1.34  0.6415    20    -18.14    
  -3.25074 -33.00999   1.27539   96.90  504.54   -3.48  0.6133    20    -18.14    
  -3.38408 -33.10999   1.47539   95.91  505.07   15.29  0.7275     2    -34.62    
  -3.15074 -33.00999   1.27539   97.46  508.47    2.45  0.6431     2    -29.65    
  -3.17836 -33.20999   1.47539   95.65  502.01   28.44  0.7408     2    -38.45    
  -3.13408 -33.00999   1.27539   97.56  509.04    3.44  0.6468     2    -6.476    
  -2.97074 -32.83499   1.09205   98.97  511.98   -4.65  0.5541    20    -13.99    
  -2.76741 -33.00999   1.17539   99.04  515.05    9.76  0.5513    11    -32.19    
  -2.58408 -33.00999   1.12539   99.52  516.45    9.93  0.4732    11    -32.22    
  -2.37074 -33.03499   1.09205   99.61  516.84    9.59  0.4053    11    -42.95    
  -1.75074 -33.00999   1.09205   99.26  516.65    7.99  0.3796    11    -66.47    
  -1.50074 -33.00999   1.17539   98.75  516.58    7.70  0.4025    11    -66.52    
  -1.35074 -33.04653   1.27539   98.28  516.65    7.63  0.4129    11    -47.21    
  -1.35074 -32.82903   1.17539   99.13  516.56    7.44  0.4285    11    -35.89    
  -1.15074 -33.09011   1.47539   98.02  516.99    7.65  0.4195    11    -47.21    
  -1.00074 -32.84332   1.47539   98.19  516.79    7.42  0.4439    11    -35.33    
  -7.05074 -32.35999   1.25967   80.11  450.37  -20.55  0.4562    19     26.85    
  -6.90074 -32.64332   1.29467   80.40  450.81  -20.55  0.4464    19     5.730    
  -6.75074 -32.70999   1.47777   82.75  451.41  -20.64  0.4385    19     4.261    
  -6.93408 -32.40999   1.47539   82.76  450.39  -20.61  0.4572    19     25.38    
  -1.35074 -32.66832   1.12539   99.53  516.60    7.36  0.4347    11    -35.89    
  -1.35312 -32.39749   1.09205  100.28  516.84    7.31  0.4352    11    -35.89    
  -1.15074 -32.72999   1.27539   98.70  516.56    7.33  0.4474    11    -35.33    
  -1.10074 -32.48832   1.27539   99.30  516.54    7.27  0.4532    11    -35.33    
  -0.95074 -32.70999   1.47539   98.27  516.71    7.36  0.4503    11    -35.33    
  -0.95074 -32.44332   1.42539   98.87  516.56    7.31  0.4526    11    -35.33    
  -7.10074 -32.18499   1.24205   80.12  450.64  -20.58  0.4526    19     26.85    
  -6.95074 -32.16832   1.57539   84.51  450.85  -20.68  0.4517    19     4.261    
  -7.10074 -32.00999   1.30872   81.16  451.13  -20.65  0.4454    19     4.261    
  -7.05074 -32.04332   1.42539   82.59  450.93  -20.66  0.4486    19     4.261    
  -1.31741 -32.23499   1.12539  100.71  516.98    7.32  0.4329    11    -55.20    
  -1.35074 -31.95999   1.17539  101.67  517.59    7.45  0.4138    11    -66.52    
  -1.15074 -32.07665   1.27539  100.34  516.83    7.36  0.4306    11    -35.89    
  -1.00074 -32.03499   1.44205   99.80  516.63    7.44  0.4256    11    -66.52    
  -0.95074 -32.08999   1.47539   99.34  516.57    7.43  0.4291    11    -35.89    
  -7.10074 -31.80999   1.30872   81.49  452.37  -20.75  0.4288    19     4.261    
  -7.05074 -31.77665   1.42539   83.12  452.61  -20.79  0.4262    19     4.261    
  -7.05074 -31.60999   1.35872   82.62  454.41  -20.90  0.4086    19     3.963    
  -6.95074 -31.65999   1.57539   85.82  454.41  -20.93  0.4111    19     3.963    
  -1.92574 -31.57665   1.12539  105.89  524.70    7.15  0.4098    11    -32.62    
  -1.72574 -31.60999   1.17539  104.86  522.00    7.67  0.3943    11    -180.0    
  -1.52253 -31.75999   1.17539  103.22  519.23    7.63  0.3948    11    -66.47    
  -1.50491 -31.60999   1.27539  103.49  519.67    7.82  0.3882    11    -129.9    
  -1.35074 -31.75999   1.27539  102.31  518.06    7.64  0.3978    11    -66.52    
  -1.35074 -31.60999   1.37539  102.48  518.47    7.87  0.3862    11    -71.44    
  -1.15074 -31.70999   1.47539  101.09  517.23    7.78  0.3915    11    -66.47    
  -6.95074 -31.25999   1.27539   82.55  462.05  -21.44  0.3751    19    -5.610    
  -6.93408 -31.41177   1.47539   85.03  458.22  -21.17  0.3867    19    -11.53    
  -6.90074 -31.17665   1.28110   82.96  465.14  -21.67  0.3716    19   -0.8946    
  -6.75074 -31.10999   1.48884   86.83  470.16  -21.91  0.3731    19    -25.41    
  -1.95074 -31.44332   1.17539  106.12  523.53    6.57  0.4152    11    -53.37    
  -1.95074 -31.17665   1.22539  104.71  511.52    4.54  0.3956    17    -17.25    
  -1.75074 -31.37665   1.32539  105.47  522.85    7.72  0.4066    11    -180.1    
  -1.80074 -31.17665   1.46289  105.52  522.16    7.41  0.4301    11    -38.58    
  -1.46146 -31.40999   1.47539  103.34  520.01    8.35  0.3853    11    -180.0    
  -6.75074 -31.00999   1.35777   84.98  474.69  -22.29  0.3785    19    -4.347    
  -6.65074 -31.00999   1.52539   88.16  478.49  -22.29  0.3847    19    -4.347    
  -6.55074 -30.80999   1.39884   86.95  496.38  -23.25  0.4342    19    -23.15    
  -6.50074 -30.80999   1.47717   88.57  500.13  -22.99  0.4430    19     1.098    
  -1.95074 -31.14332   1.22539  104.46  509.20    4.25  0.3916    17    -16.54    
  -1.85074 -31.04332   1.52539  105.21  518.57    6.45  0.4345    17    -38.52    
  -1.85074 -30.66499   1.27539   99.35  487.35    2.62  0.3801    17    -54.00    
  -1.88408 -30.84844   1.47539  103.22  502.56    3.89  0.3915    17    -10.11    
  -6.35074 -30.50999   1.24539   85.95  539.36  -23.68  0.5744    19   -0.6559    
  -6.33408 -30.60999   1.47301   89.83  532.02  -20.79  0.5341    19     24.48    
  -6.25074 -30.35999   1.26705   87.32  554.25  -18.53  0.5827    18    -17.81    
  -6.25074 -30.45999   1.44205   90.18  547.66  -16.10  0.5599    18    -6.857    
  -1.85074 -30.65999   1.27539   99.31  487.19    2.61  0.3803    17    -85.82    
  -1.85074 -30.57665   1.42539   99.52  488.13    2.70  0.3778    17    -85.82    
  -1.85074 -30.40999   1.43467   97.85  484.01    2.47  0.3809    17    -85.82    
  -1.85074 -30.37665   1.42539   97.45  483.21    2.43  0.3824    17    -85.82    
  -6.15074 -30.02665   1.27539   89.05  537.65   -7.77  0.4622    18    -26.90    
  -6.15908 -30.00903   1.46289   91.84  525.01   -1.70  0.4172    18    -2.692    
  -6.15074 -29.94332   1.42539   91.30  522.12   -1.64  0.4093    18    -13.85    
  -1.85074 -30.20999   1.27539   94.92  479.42    2.31  0.4019    17    -78.74    
  -1.85074 -30.27165   1.39205   96.14  481.19    2.35  0.3884    17    -78.62    
  -1.95074 -29.85999   1.35372   92.78  478.40    2.29  0.3959    17    -78.68    
  -1.95074 -29.90999   1.47539   93.77  479.36    2.27  0.3823    17    -78.68    
  -6.15908 -30.06094   1.27539   88.92  540.79   -8.57  0.4745    18    -15.26    
  -6.10074 -29.75165   1.27539   89.43  514.20   -3.73  0.3983    18    -9.843    
  -6.13408 -29.78499   1.47539   91.82  508.75    0.78  0.3855    18    -16.90    
  -6.05074 -29.60999   1.22539   88.95  505.93   -4.12  0.3897    18    -2.281    
  -6.10074 -29.60999   1.50872   91.84  498.94    2.15  0.3847    18    -51.49    
  -1.96741 -29.80999   1.27539   92.10  477.99    2.30  0.4039    17    -78.74    
  -2.00074 -29.80999   1.50872   93.30  479.50    2.26  0.3758    17    -78.98    
  -2.15074 -29.50999   1.27539   90.55  479.17    2.37  0.3851    17    -78.68    
  -2.15074 -29.60999   1.62539   92.71  481.23    2.23  0.3529    17    -73.07    
  -5.95074 -29.40820   1.09539   87.49  494.76   -8.17  0.3844    18    -31.87    
  -6.05074 -29.45999   1.50872   91.49  493.68    2.71  0.3943    18    -51.49    
  -5.85074 -29.20999   1.25372   89.05  491.39    0.37  0.3971    18    -68.05    
  -5.90074 -29.17665   1.50039   90.65  487.51    3.46  0.4196    18    -85.87    
  -2.48229 -29.20999   1.23039   89.52  483.92    2.59  0.3512    17    -80.20    
  -2.35074 -29.30999   1.32539   90.07  482.05    2.45  0.3569    17    -80.26    
  -2.55074 -29.20999   1.57539   90.91  488.03    2.41  0.3290    17    -80.20    
  -2.25074 -29.40999   1.39205   90.64  480.90    2.37  0.3619    17    -78.98    
  -5.75074 -29.00999   1.44705   89.88  486.14    3.65  0.4272    18    -85.87    
  -5.55074 -28.90999   1.25134   88.62  488.26    2.76  0.4080    18    -85.87    
  -5.55074 -28.82665   1.47539   89.49  484.69    4.26  0.4339    18    -86.22    
  -5.35074 -28.80999   1.18884   88.08  489.76    3.13  0.3967    18    -72.22    
  -5.35074 -28.70999   1.47205   89.17  484.99    4.58  0.4242    18    -86.22    
  -3.93741 -28.80999   1.17539   89.74  531.40    9.32  0.4474    18    -43.63    
  -3.75074 -28.82665   1.27539   90.14  531.82    8.35  0.4547    18    -43.63    
  -3.75074 -28.80999   1.37539   90.45  529.86    7.67  0.4475    18    -49.42    
  -3.60908 -28.85999   1.27539   90.23  530.20    7.43  0.4509    17    -43.63    
  -3.55074 -28.85999   1.44205   90.82  528.15    6.19  0.4498    17    -43.63    
  -3.35074 -28.90999   1.22539   89.90  518.52    5.17  0.3975    17    -49.84    
  -3.35074 -28.90999   1.52539   91.05  521.50    4.38  0.4258    17    -38.52    
  -3.07241 -28.95999   1.27539   89.74  504.31    3.57  0.3487    17    -41.88    
  -3.10908 -28.95999   1.45539   90.52  508.52    3.42  0.3659    17    -48.72    
  -2.90074 -29.00999   1.34205   89.84  497.40    3.04  0.3343    17    -45.87    
  -2.95074 -29.00999   1.47539   90.52  501.07    2.98  0.3434    17    -45.87    
  -2.75312 -29.05999   1.24205   89.32  491.07    2.87  0.3328    17    -47.62    
  -2.70074 -29.10999   1.48372   90.47  491.52    2.62  0.3286    17    -47.62    
  -5.20074 -28.70999   1.27539   88.32  489.13    4.36  0.3961    18    -72.57    
  -5.15074 -28.62665   1.47539   88.89  486.07    4.83  0.4068    18    -86.22    
  -4.95074 -28.65999   1.24205   88.25  492.85    4.95  0.3752    18    -53.59    
  -4.95074 -28.60999   1.37539   88.58  489.89    5.07  0.3806    18    -53.59    
  -4.75074 -28.62665   1.27539   88.43  495.82    5.46  0.3616    18    -52.14    
  -4.75074 -28.60999   1.32539   88.60  494.51    5.44  0.3618    18    -52.14    
  -4.55074 -28.62665   1.30039   88.79  500.50    5.93  0.3528    18    -52.14    
  -4.50074 -28.60999   1.37539   89.10  499.89    5.89  0.3488    18    -52.14    
  -4.38408 -28.65999   1.27539   89.02  507.42    6.51  0.3581    18    -49.27    
  -4.33074 -28.60999   1.47539   89.55  503.14    5.96  0.3443    18    -36.31    
  -4.17908 -28.70999   1.27539   89.51  516.81    7.38  0.3821    18    -49.79    
  -4.15074 -28.65999   1.47539   89.96  510.95    6.39  0.3598    18    -49.07    
  -4.00074 -28.70999   1.47539   90.30  518.23    6.78  0.3868    18    -49.79    
  -2.74574 -33.70999   1.82539   92.28  497.20   50.88  0.6874     2    -77.33    
  -2.52574 -33.75999   1.84205   92.98  505.93   35.72  0.6225     2    -36.86    
  -2.72574 -33.60999   1.67539   93.47  501.79   39.62  0.6451     2    -87.71    
  -2.35074 -33.79332   1.87539   93.56  511.56   26.89  0.5704    11    -58.81    
  -2.35074 -33.60999   1.57539   95.30  512.83   17.93  0.4729    11    -35.02    
  -2.15074 -33.79332   1.87539   94.45  516.31   19.07  0.4975    11    -14.99    
  -2.08586 -33.60999   1.55539   96.00  516.01   12.65  0.3951    11    -42.90    
  -1.97574 -33.75999   1.84205   95.34  518.45   14.50  0.4333    11    -34.94    
  -1.95074 -33.60999   1.57539   96.31  516.93   11.37  0.3756    11    -129.9    
  -1.75408 -33.70999   1.82539   96.04  519.59   11.50  0.3853    11    -129.9    
  -1.69003 -33.60999   1.67539   96.71  518.34   10.06  0.3626    11    -129.9    
  -1.45074 -33.60999   1.87539   96.85  520.22    9.69  0.3677    11    -129.9    
  -3.55074 -33.35999   1.87539   93.32  481.53   61.88  0.7978     2    -119.4    
  -3.35074 -33.40999   1.77539   92.99  482.42   61.35  0.7853     2    -118.6    
  -3.35074 -33.30999   1.67539   94.05  490.54   49.38  0.7884     2    -116.0    
  -3.17574 -33.59332   1.87539   91.56  477.94   72.59  0.7643     2    -43.40    
  -3.19562 -33.40999   1.67539   93.43  488.99   55.06  0.7685     2    -116.0    
  -2.95074 -33.60999   1.77539   92.30  490.15   60.58  0.7288     2    -114.3    
  -2.99836 -33.50999   1.67539   93.16  492.79   54.03  0.7292     2    -90.68    
  -2.77574 -33.59332   1.67539   93.40  500.10   42.82  0.6631     2    -57.91    
  -1.55074 -33.55999   1.67539   96.88  518.41    9.33  0.3609    11    -124.9    
  -1.40074 -33.40999   1.57539   97.42  517.68    8.44  0.3733    11    -66.47    
  -1.35074 -33.55999   1.89360   97.06  520.18    9.30  0.3682    11    -66.47    
  -1.15074 -33.20999   1.57717   97.52  517.39    7.85  0.4046    11    -66.52    
  -0.96741 -33.20999   1.87539   97.43  518.64    8.10  0.3960    11    -66.47    
  -6.35074 -32.80999   1.77539   87.59  455.79  -21.01  0.3996    19     3.963    
  -6.17574 -32.99332   1.67539   86.31  459.34  -21.19  0.3796    19    -6.812    
  -6.15074 -32.80999   1.87539   89.88  459.76  -21.29  0.3873    19    -14.09    
  -6.13408 -33.00999   1.67539   86.40  460.33  -21.26  0.3772    19   -0.8946    
  -5.82241 -32.90999   1.87539   90.75  469.78  -22.00  0.3958    19    -25.28    
  -5.75074 -33.00999   1.77539   89.16  472.57  -22.29  0.4005    19    -4.405    
  -5.70074 -32.80999   1.97539   93.30  476.69  -22.16  0.4279    19     20.14    
  -5.42241 -33.00999   1.77539   90.18  490.61  -24.07  0.5094    19     11.80    
  -5.55074 -32.80999   1.97539   93.88  485.82  -22.53  0.4783    19     5.801    
  -5.40074 -33.00999   1.77539   90.23  492.07  -24.22  0.5201    19     29.24    
  -5.35074 -32.90999   1.87539   92.34  497.61  -24.00  0.5623    19     30.90    
  -5.12479 -33.00999   1.74205   90.52  511.23  -26.29  0.6775    19    -4.316    
  -5.32253 -32.90999   1.87539   92.40  499.91  -24.13  0.5788    19     19.28    
  -4.92908 -33.00999   1.72539   90.85  522.90  -26.71  0.7716     8    -5.059    
  -4.95074 -32.80999   1.92539   94.66  541.38  -21.94  0.8486     8     28.58    
  -4.57479 -33.03915   1.67539   91.59  527.76  -24.15  0.7862     8     13.61    
  -4.71741 -32.80999   1.92539   95.25  563.47  -17.58  0.9413     8     7.146    
  -4.27896 -33.00999   1.67539   93.41  530.29  -17.14  0.7566    20     40.63    
  -4.54241 -32.80999   1.97539   96.39  578.64   -8.73  0.9711     8    -52.72    
  -4.25074 -33.00999   1.67539   93.57  530.32  -16.11  0.7526    20     25.93    
  -4.29241 -32.90999   1.82539   95.29  559.57   -6.70  0.8893     8    -3.818    
  -4.15074 -32.99332   1.70039   94.44  535.26   -9.53  0.7685    20    -28.30    
  -4.23408 -32.90999   1.87539   96.01  564.33    2.76  0.9106     2    -36.95    
  -3.95074 -33.00999   1.67539   95.24  529.41    1.31  0.7542    20    -44.63    
  -3.95074 -33.00999   1.80872   96.00  537.90   21.51  0.8486     2    -47.35    
  -3.95908 -33.00999   1.67539   95.19  529.51    0.65  0.7529    20    -37.22    
  -3.75074 -33.19332   1.87539   94.94  502.56   49.20  0.8299     2    -98.61    
  -3.56979 -33.15999   1.67539   95.15  503.03   34.57  0.7961     2    -50.09    
  -0.95074 -33.03594   1.67539   97.55  517.43    7.68  0.4217    11    -47.21    
  -0.85074 -33.00999   1.85789   97.62  518.04    7.85  0.4118    11    -47.21    
  -0.85074 -32.80999   1.67539   97.88  517.13    7.53  0.4359    11    -35.89    
  -0.76741 -32.83499   1.87539   97.61  517.76    7.76  0.4177    11    -47.21    
  -6.75074 -32.49749   1.67539   85.69  451.39  -20.72  0.4439    19     4.261    
  -6.55074 -32.63177   1.77539   87.44  453.19  -20.85  0.4228    19     4.261    
  -6.55074 -32.47844   1.87539   89.45  453.78  -20.90  0.4224    19     4.261    
  -6.44896 -32.60999   1.87539   89.31  454.77  -20.97  0.4122    19     7.759    
  -0.80074 -32.61832   1.67539   98.04  516.94    7.48  0.4394    11    -35.89    
  -0.75074 -32.60999   1.77539   97.86  517.13    7.58  0.4301    11    -35.89    
  -0.80074 -32.43499   1.64205   98.31  516.74    7.45  0.4392    11    -35.89    
  -0.75074 -32.42427   1.72955   97.94  516.85    7.53  0.4304    11    -35.89    
  -6.85074 -32.29332   1.67539   85.81  451.14  -20.72  0.4489    19     4.261    
  -6.90074 -32.06832   1.67539   86.31  451.69  -20.76  0.4420    19     4.261    
  -6.55074 -32.23499   1.97539   92.12  455.71  -20.96  0.4159    19     1.405    
  -6.55074 -31.95165   2.02539   94.39  459.58  -20.98  0.4034    19    -14.14    
  -0.85074 -31.98403   1.67539   98.84  516.56    7.67  0.4063    11    -66.52    
  -0.80074 -32.17665   1.67539   98.51  516.62    7.55  0.4221    11    -47.21    
  -0.75074 -32.17665   1.77539   98.17  516.71    7.67  0.4125    11    -47.21    
  -0.76741 -31.98999   1.85039   98.28  516.65    7.91  0.3915    11    -66.47    
  -6.90074 -31.77665   1.67539   87.21  453.82  -20.90  0.4190    19     3.963    
  -6.85074 -31.53499   1.67539   88.12  457.55  -21.11  0.3942    19     1.328    
  -6.55074 -31.84332   2.02539   94.95  461.44  -21.01  0.3983    19    -14.14    
  -6.55074 -31.55999   1.97539   95.38  467.15  -21.22  0.3866    19     15.42    
  -1.15074 -31.50999   1.67539  100.88  517.39    8.41  0.3717    11    -66.47    
  -0.95074 -31.77927   1.67539   99.67  516.65    7.89  0.3879    11    -66.47    
  -0.96741 -31.58499   1.87539   99.21  516.62    8.63  0.3642    11    -66.47    
  -0.85074 -31.80999   1.82539   98.73  516.56    8.07  0.3796    11    -66.47    
  -6.75074 -31.30999   1.67539   89.34  464.39  -21.48  0.3763    19    -14.09    
  -6.55074 -31.30999   1.87539   94.37  473.77  -21.62  0.3827    19     19.90    
  -6.65074 -31.15999   1.67539   90.39  472.68  -21.88  0.3770    19    -4.347    
  -6.35074 -31.20999   1.97539   98.43  494.61  -21.51  0.4241    19     26.88    
  -1.70074 -31.10999   1.67360  104.73  523.93    9.38  0.4595    11    -37.73    
  -1.54158 -31.20999   1.67539  103.67  521.63    9.51  0.4201    11    -180.1    
  -1.35074 -31.40999   1.57539  102.49  518.94    8.53  0.3796    11    -129.9    
  -1.55074 -31.10999   1.84801  102.92  521.90   11.24  0.4628    11    -11.48    
  -1.35074 -31.22665   1.86967  101.49  518.81   10.40  0.4067    11    -180.1    
  -1.15074 -31.40999   1.82539  100.43  517.29    9.10  0.3696    11    -129.9    
  -6.38408 -31.00999   1.82539   95.50  500.68  -22.03  0.4374    19     13.62    
  -6.35074 -30.81415   1.69539   93.52  516.08  -21.55  0.4823    19     45.35    
  -6.20074 -30.97665   1.97539  100.31  527.29  -19.65  0.5226    19     37.35    
  -6.15074 -30.84332   1.97539  100.93  539.66  -16.17  0.5592    19    0.1323    
  -1.85074 -30.95999   1.64205  104.87  519.36    6.89  0.4535    17    -37.96    
  -1.75074 -31.00999   1.79539  104.46  525.27   10.41  0.5052    11    -35.62    
  -1.90074 -30.77665   1.70039  103.64  509.85    5.03  0.4242    17    -49.13    
  -1.95074 -30.65999   1.87539  103.03  512.15    5.54  0.4448    17    -37.81    
  -6.25074 -30.62427   1.65539   93.82  538.10  -17.00  0.5382    19     2.163    
  -6.15074 -30.50999   1.92539   99.89  534.37   -5.39  0.4922    18    -25.62    
  -6.16741 -30.40999   1.85134   98.28  531.07   -3.80  0.4664    18    -21.37    
  -6.15074 -30.35999   1.97539  100.58  522.39   -0.72  0.4336    18    -12.80    
  -1.96741 -30.60999   1.90039  102.65  510.14    5.14  0.4357    17    -5.985    
  -1.95074 -30.60999   1.85872  102.45  507.56    4.73  0.4224    17    -49.13    
  -2.00074 -30.42999   1.93372  100.91  500.83    3.64  0.3950    17    -51.84    
  -1.95074 -30.44332   1.82539  100.50  496.25    3.25  0.3812    17    -51.49    
  -6.18824 -30.20999   1.76967   96.35  521.63   -0.54  0.4156    18    -13.85    
  -6.15074 -30.20999   2.05872  101.47  510.16    2.11  0.3901    18    -16.19    
  -6.15074 -29.75070   1.67539   93.97  499.47    2.84  0.3787    18    -19.67    
  -6.15074 -30.00999   2.08372  100.77  499.53    3.42  0.3702    18    -51.49    
  -2.00074 -30.24332   1.87539   98.80  490.77    2.62  0.3644    17    -53.54    
  -1.95074 -30.07165   1.67539   96.04  482.77    2.30  0.3642    17    -86.12    
  -1.96741 -30.02665   1.67539   95.77  482.32    2.27  0.3634    17    -86.12    
  -2.05074 -30.03499   1.87539   96.91  486.49    2.26  0.3529    17    -80.20    
  -6.15074 -29.80999   1.57539   93.00  505.91    1.80  0.3812    18    -41.39    
  -6.15074 -29.70999   1.79205   95.07  494.74    3.47  0.3807    18    -51.49    
  -6.10074 -29.55165   1.65539   93.13  492.98    3.38  0.3913    18    -53.24    
  -6.13408 -29.65499   1.87539   95.86  491.27    3.83  0.3865    18    -53.59    
  -2.16741 -29.60999   1.67539   92.90  481.86    2.21  0.3482    17    -80.20    
  -2.05074 -29.80999   1.67539   94.15  481.32    2.21  0.3576    17    -80.20    
  -2.35074 -29.50999   1.87122   93.37  486.65    2.04  0.3340    17    -80.20    
  -2.15074 -29.79987   1.87539   95.16  484.82    2.10  0.3437    17    -80.20    
  -6.05074 -29.40999   1.62539   92.28  489.96    3.55  0.4040    18    -72.28    
  -6.05074 -29.40999   1.95872   95.48  485.05    4.27  0.4182    18    -86.22    
  -5.95074 -29.20999   1.67539   92.03  485.51    4.07  0.4293    18    -86.22    
  -5.95074 -29.20999   1.97539   94.47  482.43    4.42  0.4443    18    -86.29    
  -2.96919 -29.10999   1.87539   92.43  507.46    1.96  0.3937    17    -48.72    
  -2.72574 -29.22665   1.87539   92.54  497.00    1.99  0.3505    17    -51.79    
  -2.80074 -29.10999   1.67539   91.39  497.23    2.44  0.3398    17    -45.87    
  -2.55074 -29.25999   1.70872   91.77  489.24    2.27  0.3291    17    -66.60    
  -2.55074 -29.40999   1.99027   93.60  493.13    1.78  0.3472    17    -45.87    
  -2.35074 -29.40999   1.69801   92.08  484.64    2.22  0.3344    17    -80.20    
  -5.70074 -28.90999   1.64205   90.66  483.04    4.40  0.4502    18    -86.22    
  -5.72396 -28.90999   1.87205   91.98  481.07    4.54  0.4654    18    -67.77    
  -5.55074 -28.80999   1.52539   89.62  484.01    4.39  0.4390    18    -86.29    
  -5.60074 -28.80999   1.89705   91.73  480.63    4.60  0.4671    18    -67.77    
  -3.70074 -28.80999   1.70872   91.62  524.43    5.42  0.4377    18    -41.98    
  -3.55074 -28.85999   1.64205   91.47  527.11    5.09  0.4572    18    -43.63    
  -3.75074 -28.80999   1.92539   92.41  518.62    4.49  0.4182    18    -49.84    
  -3.50074 -28.90999   1.87039   92.41  525.55    3.38  0.4759    18    -43.28    
  -3.40074 -28.90999   1.67539   91.60  524.31    3.98  0.4518    17    -41.42    
  -3.25074 -29.00999   1.87539   92.58  520.28    2.19  0.4614    17    0.9546E-02
  -3.14562 -29.05999   1.90872   92.73  516.20    1.83  0.4450    17    -38.17    
  -3.15074 -29.00999   1.77539   91.98  514.80    2.53  0.4181    17    -49.49    
  -2.91741 -29.05999   1.67539   91.35  502.22    2.54  0.3544    17    -41.88    
  -5.35074 -28.65999   1.75372   90.26  481.92    4.72  0.4450    18    -79.09    
  -5.35074 -28.65999   1.87539   90.96  481.04    4.69  0.4510    18    -79.09    
  -5.15074 -28.60999   1.55039   89.16  485.05    4.85  0.4118    18    -86.29    
  -5.22658 -28.60999   1.82539   90.53  481.88    4.75  0.4357    18    -92.88    
  -5.02908 -28.55999   1.67539   89.58  484.59    4.91  0.4040    18    -86.29    
  -4.86229 -28.52665   1.87539   90.40  484.43    4.86  0.3870    18    -86.23    
  -4.75074 -28.53261   1.72622   90.03  487.42    5.04  0.3687    18    -86.53    
  -4.73408 -28.52927   1.81289   90.40  486.69    4.97  0.3679    18    -86.53    
  -4.48729 -28.55165   1.67539   89.99  493.62    5.30  0.3409    18    -46.22    
  -4.61919 -28.52332   1.87539   90.44  487.99    4.95  0.3535    18    -80.55    
  -4.25074 -28.60999   1.59205   90.07  503.24    5.77  0.3405    18    -36.31    
  -4.20074 -28.60999   1.81705   90.93  500.33    5.26  0.3318    18    -46.22    
  -4.17574 -28.62665   1.65539   90.47  504.81    5.69  0.3419    18    -36.31    
  -4.15074 -28.62665   1.83039   91.08  502.07    5.25  0.3344    18    -46.22    
  -3.95074 -28.70999   1.62539   90.87  516.18    6.09  0.3812    18    -49.79    
  -3.95074 -28.70999   1.87539   91.75  510.17    5.12  0.3628    18    -49.07    
  -3.52419 -33.60999   2.17539   91.39  462.57   78.89  0.7726     2     7.991    
  -3.38408 -33.75999   2.27539   90.18  460.25   82.60  0.7748     2    -44.41    
  -3.41324 -33.60999   2.07539   91.16  465.26   78.76  0.7697     2     8.910    
  -3.27396 -33.80999   2.27539   89.77  462.78   82.85  0.7783     2     6.033    
  -3.15074 -33.70999   2.02539   90.55  472.68   78.97  0.7641     2     18.23    
  -2.93408 -33.79332   2.05039   90.53  482.08   73.62  0.7589     2    -36.00    
  -2.92574 -33.90999   2.27539   89.67  478.99   75.07  0.7949     2    -44.19    
  -2.80908 -33.90999   2.22539   90.07  486.43   69.43  0.7848     2    -119.4    
  -2.66741 -33.80999   1.97539   91.68  497.83   53.17  0.7063     2    -89.08    
  -2.59574 -33.95999   2.30872   90.72  499.56   56.60  0.7959     2    -89.85    
  -2.47241 -33.80999   1.92539   92.75  507.18   36.02  0.6331     2    -36.86    
  -2.37574 -33.95999   2.30872   91.86  512.47   42.04  0.7597     2    -74.06    
  -2.35074 -33.90999   2.15872   92.43  512.13   36.80  0.6870     2    -82.71    
  -2.11741 -33.90999   2.22539   93.64  521.55   26.01  0.6371    11    -59.64    
  -2.11741 -33.80999   1.92539   94.49  517.27   19.14  0.5043    11    -35.67    
  -2.03408 -33.90999   2.27539   94.01  524.99   23.66  0.6305    11    -45.81    
  -1.95074 -33.80999   1.97539   95.06  520.25   15.88  0.4676    11    -14.80    
  -1.65074 -33.80999   2.32539   96.00  530.73   14.69  0.5080    11    -40.05    
  -1.75074 -33.79332   2.05872   95.65  523.13   13.50  0.4389    11    -31.07    
  -1.55074 -33.70999   2.02539   96.44  522.61   11.11  0.3924    11    -129.9    
  -1.55074 -33.75999   2.24205   96.30  527.70   12.63  0.4463    11    -42.53    
  -1.35074 -33.60999   2.02539   96.87  521.99    9.84  0.3752    11    -129.9    
  -1.27574 -33.60999   2.29527   97.22  527.19   10.67  0.4064    11    -61.37    
  -4.05074 -33.20999   2.27539   97.03  520.26   58.80  0.8925     2    -116.8    
  -3.75074 -33.50999   2.27539   93.11  470.15   73.65  0.7968     2    -3.618    
  -3.75074 -33.35999   2.07539   93.86  482.09   66.43  0.8093     2    -119.5    
  -3.56419 -33.50999   2.07539   92.16  468.03   74.46  0.7798     2    -2.826    
  -1.05074 -33.40999   2.15872   97.31  522.25    9.09  0.3782    11    -42.90    
  -1.15074 -33.50999   2.22539   97.31  524.30    9.71  0.3841    11    -58.81    
  -0.95074 -33.20999   1.91110   97.36  518.85    8.15  0.3943    11    -66.47    
  -0.95074 -33.30999   2.22539   97.46  522.42    8.98  0.3805    11    -124.9    
  -4.50074 -32.80999   2.04205   97.28  583.14   -1.59  0.9815     1    -86.16    
  -4.55074 -32.80999   2.17539   98.75  584.34    5.94  0.9897     1    -87.47    
  -4.35074 -32.95999   2.29027   99.46  574.88   33.38  0.9909     1    -38.31    
  -4.15074 -32.99332   2.06289   97.27  555.93   34.57  0.9397     2    -55.07    
  -4.15074 -33.10999   2.27360   98.12  543.65   51.63  0.9361     2    -108.0    
  -3.95074 -33.15999   2.06467   96.02  516.87   53.43  0.8726     2    -113.3    
  -0.80074 -33.04332   2.07539   97.50  519.37    8.22  0.3936    11    -66.47    
  -0.76741 -33.03499   2.27539   97.45  521.23    8.67  0.3830    11    -66.47    
  -0.75074 -32.90999   2.02539   97.51  518.62    8.03  0.4018    11    -66.52    
  -0.65074 -32.70165   2.27539   97.32  519.68    8.50  0.3825    11    -66.47    
  -6.35074 -32.44153   2.02539   92.99  458.11  -21.07  0.4037    19    -14.14    
  -6.13408 -32.60999   2.02539   93.31  461.89  -21.29  0.3935    19    -14.09    
  -6.15074 -32.50999   2.07539   94.64  462.94  -21.19  0.3967    19     10.16    
  -5.95908 -32.60999   2.07539   95.05  468.37  -21.35  0.4016    19     15.36    
  -5.98408 -32.40999   2.17539   98.02  473.44  -20.52  0.4175    19     45.16    
  -5.79241 -32.65999   2.07539   95.50  475.42  -21.44  0.4237    19     37.57    
  -5.71741 -32.40999   2.22539  100.45  494.45  -17.46  0.5051    19     30.31    
  -5.52574 -32.68820   2.07539   96.37  493.21  -21.18  0.5150    19     37.41    
  -5.55074 -32.40999   2.25872  101.78  515.75  -11.67  0.6143    19     21.68    
  -5.35408 -32.68320   2.07539   96.95  510.50  -20.28  0.6191    19     40.58    
  -5.49241 -32.40999   2.27539  102.29  525.24   -8.02  0.6646    19     11.38    
  -5.27253 -32.60999   2.12539   98.62  528.15  -16.67  0.7097    19     42.38    
  -5.20074 -32.50999   2.30872  102.60  560.95    6.84  0.8638     5    -29.85    
  -5.02336 -32.70999   2.04122   96.91  548.81  -17.87  0.8469    19     33.28    
  -5.00074 -32.60999   2.27539  101.33  574.41    5.01  0.9358     1    -33.05    
  -4.82574 -32.70999   2.07539   97.71  575.05  -11.62  0.9528     8    -75.59    
  -4.80074 -32.70999   2.27539  100.57  581.95    6.77  0.9789     1    -46.68    
  -4.55074 -32.79332   2.07539   97.64  584.38   -1.83  0.9849     1    -92.52    
  -0.65074 -32.55999   2.07539   97.44  518.03    8.03  0.3974    11    -66.52    
  -0.65074 -32.69332   2.27539   97.39  519.65    8.50  0.3825    11    -66.47    
  -0.65074 -32.40999   2.02539   97.49  517.54    7.96  0.3982    11    -66.52    
  -0.62574 -32.40999   2.24527   97.48  518.53    8.48  0.3781    11    -66.47    
  -6.35074 -32.30999   2.07539   94.63  459.96  -21.03  0.4030    19    -14.14    
  -6.45074 -32.09332   2.07539   95.22  460.51  -20.96  0.4035    19     10.10    
  -6.15074 -32.25999   2.17539   98.12  469.34  -20.65  0.4073    19     33.10    
  -6.15074 -32.04332   2.22539  100.73  478.16  -19.78  0.4226    19     40.99    
  -5.93408 -32.20999   2.25872  101.58  487.77  -18.06  0.4648    19    -4.147    
  -6.05074 -31.95999   2.27539  103.24  492.74  -17.62  0.4662    19     19.36    
  -5.74241 -32.30999   2.27539  102.09  501.33  -14.67  0.5334    19     50.76    
  -5.58408 -32.30999   2.32539  103.77  525.51   -4.53  0.6615    19    -14.07    
  -0.75074 -31.85999   2.07539   97.85  516.76    8.58  0.3649    11    -66.47    
  -0.65074 -32.25999   2.07539   97.60  517.44    8.13  0.3867    11    -66.47    
  -0.65074 -32.10165   2.27539   97.22  517.81    8.85  0.3645    11    -66.47    
  -0.65074 -32.09332   2.27539   97.15  517.79    8.86  0.3641    11    -66.47    
  -6.45074 -31.70165   2.07539   97.50  469.17  -20.95  0.3931    19     32.86    
  -6.45074 -31.69332   2.07539   97.53  469.45  -20.94  0.3930    19     31.19    
  -6.18408 -31.80999   2.22539  102.27  486.42  -19.28  0.4325    19     10.55    
  -6.15074 -31.57665   2.22539  104.17  503.82  -17.96  0.4696    19     71.28    
  -5.95074 -31.70165   2.37539  108.38  535.75   -5.97  0.6233    19    0.6327    
  -5.95074 -31.65999   2.37539  108.77  539.39   -5.36  0.6331    19    -39.61    
  -0.95074 -31.50999   2.08372   98.37  516.30    9.62  0.3610    11    -129.9    
  -0.76741 -31.80999   2.10039   97.83  516.71    8.75  0.3614    11    -66.47    
  -0.75074 -31.80999   2.20872   97.48  516.85    9.15  0.3576    11    -124.9    
  -0.85074 -31.60999   2.27539   97.38  516.29   10.22  0.3613    11    -129.9    
  -6.35074 -31.38832   2.05872   99.54  487.39  -20.96  0.4108    19    -5.523    
  -6.15074 -31.35999   2.17539  104.22  515.87  -18.07  0.4958    19     50.10    
  -6.15074 -31.09332   2.07539  102.82  529.48  -18.58  0.5352    19     41.83    
  -5.95074 -31.48832   2.42539  111.26  559.25    3.36  0.6989    19    -52.53    
  -5.97003 -31.25999   2.37955  111.41  566.56    1.41  0.6874    19    -19.05    
  -1.25074 -31.20999   2.09539   99.51  516.78   12.18  0.4216    11    -42.95    
  -1.15074 -31.30999   2.04205   99.37  516.66   10.66  0.3860    11    -129.9    
  -1.35074 -31.10999   2.22539   99.13  515.96   16.10  0.4952    11    -41.23    
  -1.00074 -31.40999   2.27539   97.69  515.55   11.63  0.3852    11    -180.0    
  -6.10074 -31.03499   2.10872  104.18  541.16  -15.91  0.5765    19     17.57    
  -5.96419 -31.05999   2.37539  112.15  569.65    3.85  0.6828     7    -45.26    
  -6.10074 -30.88832   2.07539  103.57  545.19  -13.58  0.5824    19    -24.11    
  -6.00074 -30.83499   2.30872  110.20  555.66    1.11  0.6106    18    -38.25    
  -1.95074 -30.75999   2.07539  103.52  530.49   12.98  0.6075    17    -55.20    
  -1.75074 -30.90999   2.07539  102.55  526.17   16.82  0.6156    11    -53.62    
  -1.85074 -30.80999   2.32539  100.96  526.55   28.54  0.7516     2    -34.33    
  -1.75074 -30.85999   2.33372  100.22  521.42   29.13  0.7244     2    -28.72    
  -1.55074 -31.02665   2.06705  101.42  520.71   15.27  0.5335    11    -35.57    
  -1.55074 -31.00999   2.12539  100.95  520.02   16.87  0.5549    11    -35.59    
  -6.10074 -30.60999   2.07539  103.53  536.98   -4.67  0.5181    18    -26.91    
  -6.05074 -30.55999   2.27539  108.26  532.65    2.44  0.4907    18    -18.15    
  -6.13408 -30.40999   2.05039  102.24  523.52   -0.55  0.4426    18    -12.80    
  -6.05074 -30.43499   2.35872  109.44  524.14    5.51  0.4420    18    -16.76    
  -2.25074 -30.38999   2.32539  101.65  530.86    7.48  0.5519    17    -43.66    
  -2.15074 -30.60999   2.37539  102.28  545.32   20.50  0.7378     2    -59.58    
  -2.15074 -30.38499   2.17539  101.42  514.89    5.00  0.4598    17    -37.96    
  -2.05074 -30.55999   2.07539  102.64  519.13    6.83  0.4902    17    -32.16    
  -6.15074 -29.90999   2.07539   99.93  495.81    3.70  0.3705    18    -20.02    
  -6.13408 -30.20999   2.13705  102.98  508.58    2.76  0.3872    18    -13.96    
  -6.10074 -30.20999   2.27539  105.74  507.76    4.13  0.3852    18    -14.31    
  -6.10074 -30.02761   2.30039  104.69  498.86    4.52  0.3699    18    -19.31    
  -2.35074 -30.24332   2.37539  100.77  526.51    4.61  0.5247    17    -43.63    
  -2.15074 -30.10165   2.07539   98.48  494.97    2.39  0.3695    17    -51.49    
  -2.20074 -30.02665   2.10872   98.01  494.83    2.18  0.3683    17    -51.49    
  -2.35074 -29.99332   2.27539   98.41  504.51    1.91  0.4142    17    -9.622    
  -6.13408 -29.80999   2.10039   99.71  492.18    3.99  0.3757    18    -21.77    
  -6.10074 -29.80999   2.24205  101.87  491.20    4.34  0.3765    18    -21.06    
  -6.10074 -29.60999   2.07539   98.03  487.47    4.21  0.3951    18    -86.17    
  -6.05074 -29.60999   2.27539  100.71  486.42    4.47  0.3971    18    -86.17    
  -2.75074 -29.60999   2.37539   96.59  513.25   -0.14  0.5004    17     4.897    
  -2.45074 -29.81570   2.27539   97.17  501.96    1.30  0.4076    17    -9.817    
  -2.57396 -29.50999   2.12539   94.88  496.84    1.39  0.3736    17    -51.49    
  -2.35074 -29.82011   2.17539   96.70  495.58    1.66  0.3715    17    -51.49    
  -6.05074 -29.45999   2.10872   97.34  484.59    4.35  0.4148    18    -86.22    
  -5.95074 -29.40999   2.36193  100.08  483.23    4.56  0.4221    18    -86.22    
  -5.93408 -29.20999   2.07539   95.40  481.79    4.45  0.4470    18    -79.09    
  -5.85074 -29.20999   2.34027   98.09  481.06    4.53  0.4464    18    -79.09    
  -3.35074 -29.20999   2.37539   95.59  527.90   -1.94  0.6045     7    -15.28    
  -3.14562 -29.25999   2.27539   95.08  522.56   -1.20  0.5603    17     3.715    
  -3.20074 -29.10999   2.07539   93.65  520.66    0.61  0.5008    17    -3.450    
  -2.94896 -29.22665   2.07539   93.78  509.89    0.98  0.4373    17    -5.636    
  -2.88824 -29.40999   2.27539   95.39  512.82   -0.17  0.4916    17     5.607    
  -2.75074 -29.40999   2.17539   94.71  504.08    0.88  0.4172    17    -41.44    
  -5.75074 -29.00999   2.18705   95.18  479.98    4.53  0.4666    18    -67.77    
  -5.55074 -28.85999   2.27539   94.81  479.39    4.55  0.4661    18    -67.77    
  -5.55074 -28.80999   2.12539   93.32  479.63    4.58  0.4695    18    -67.77    
  -5.45074 -28.80999   2.30955   94.81  479.38    4.55  0.4600    18    -67.77    
  -3.85074 -28.80999   2.13705   93.33  510.58    4.08  0.3851    18    -49.07    
  -3.71741 -28.85999   2.07539   93.19  517.74    3.64  0.4309    18    -38.17    
  -3.95074 -28.80999   2.28551   94.07  504.23    4.02  0.3591    18    -42.23    
  -3.75074 -28.90999   2.27301   94.27  514.11    3.00  0.4281    18    -37.46    
  -3.55074 -29.02665   2.27122   94.58  522.84    0.98  0.5158    18    -1.051    
  -3.45074 -29.00999   2.11622   93.71  524.97    1.21  0.5164    18    -3.450    
  -3.31741 -29.05999   2.07539   93.64  523.92    0.79  0.5166    17    -1.051    
  -5.40074 -28.70999   2.07539   92.48  479.92    4.62  0.4603    18    -67.77    
  -5.15074 -28.60999   2.10872   92.05  480.71    4.66  0.4319    18    -79.09    
  -5.16503 -28.65999   2.27539   93.41  480.16    4.59  0.4320    18    -79.09    
  -4.95074 -28.62665   2.32039   93.49  481.34    4.59  0.4003    18    -79.09    
  -4.97574 -28.60999   2.25872   93.01  481.30    4.62  0.4054    18    -79.09    
  -4.93408 -28.60999   2.27539   93.14  481.57    4.61  0.3988    18    -79.09    
  -4.75074 -28.55999   2.15372   92.07  483.87    4.70  0.3720    18    -86.53    
  -4.55074 -28.55999   2.09705   91.81  487.23    4.77  0.3449    18    -80.55    
  -4.51741 -28.60999   2.27539   93.00  486.74    4.62  0.3395    18    -80.61    
  -4.35074 -28.65999   2.30872   93.51  490.09    4.56  0.3253    18    -47.97    
  -4.37074 -28.60999   2.17539   92.47  490.46    4.70  0.3273    18    -47.97    
  -4.15074 -28.65999   2.10039   92.38  497.87    4.73  0.3270    18    -46.22    
  -4.15074 -28.70999   2.26110   93.50  496.29    4.48  0.3264    18    -46.22    
  -2.98408 -34.00999   2.52539   89.14  475.94   72.01  0.8470     2    -44.19    
  -2.75074 -34.10999   2.72539   89.55  493.63   52.55  0.9194     2    -100.9    
  -2.85074 -34.00999   2.47539   89.40  483.67   67.81  0.8446     2    -119.4    
  -2.55074 -34.10999   2.75872   90.43  509.58   43.41  0.9427     2    -96.19    
  -2.40074 -34.00999   2.47539   91.41  513.99   44.32  0.8363     2    -89.21    
  -2.31741 -34.00999   2.52539   91.94  520.47   39.86  0.8462     2    -75.77    
  -3.75074 -33.60999   2.42717   92.79  466.22   75.14  0.8063     2    -3.618    
  -3.55074 -33.75999   2.44205   90.88  458.70   80.58  0.7955     2    -53.14    
  -3.65074 -33.80999   2.66622   91.62  461.70   75.41  0.8443     2    -3.618    
  -3.80074 -33.70999   2.68217   93.26  469.03   69.98  0.8586     2    -3.618    
  -3.38408 -33.95999   2.67539   89.74  461.41   77.96  0.8500     2    -3.618    
  -3.39562 -33.80999   2.37539   90.01  459.28   82.61  0.7867     2    -43.49    
  -3.11741 -33.95999   2.47539   89.16  468.60   78.05  0.8234     2    -3.618    
  -3.25074 -34.00999   2.67539   89.27  465.08   75.57  0.8591     2    -3.618    
  -2.95074 -33.99332   2.47539   89.24  477.49   72.32  0.8374     2    -44.19    
  -2.33074 -33.99332   2.45039   91.92  517.65   40.71  0.8141     2    -75.58    
  -2.12574 -33.95999   2.44205   93.27  527.45   30.39  0.7555     2    -34.33    
  -2.15074 -34.00999   2.67539   93.01  536.20   31.90  0.8877     2    -38.85    
  -1.90074 -33.90999   2.47539   94.72  535.46   22.31  0.6895    11    -59.88    
  -1.98408 -33.95999   2.67539   94.21  544.34   26.59  0.8437     2    -70.49    
  -1.60574 -33.80999   2.55217   96.25  541.59   16.19  0.6070    11    -63.68    
  -1.61562 -33.80999   2.61705   96.43  545.79   17.01  0.6512    11    -57.65    
  -1.51741 -33.75999   2.45039   96.66  535.39   13.93  0.5180    11    -24.01    
  -1.51741 -33.75999   2.67539   96.93  549.02   15.88  0.6426    11    -57.91    
  -1.26896 -33.60999   2.40872   97.40  530.66   11.23  0.4323    11    -129.5    
  -1.30074 -33.60999   2.75372   97.84  549.93   13.76  0.5913    11    -47.71    
  -4.15074 -33.20999   2.45360   98.84  537.84   56.87  0.9346     2    -111.5    
  -3.95074 -33.40999   2.41110   95.55  490.98   66.92  0.8489     2    -119.4    
  -4.05074 -33.40999   2.60217   97.42  507.55   61.57  0.9014     2    -104.4    
  -4.25074 -33.20999   2.67539  101.59  569.11   52.38  0.9967     2    -88.65    
  -1.15074 -33.50999   2.58372   97.81  535.60   11.39  0.4590    11    -124.8    
  -1.05074 -33.40999   2.62539   97.88  534.99   11.03  0.4480    11    -36.73    
  -0.95074 -33.30999   2.52539   97.77  529.04   10.08  0.4063    11    -141.4    
  -0.95074 -33.30999   2.54705   97.73  529.73   10.18  0.4102    11    -141.4    
  -4.70074 -32.90999   2.66051  104.71  590.97   52.74  1.0064     5    -117.8    
  -4.58408 -32.95999   2.65039  104.28  600.76   48.10  1.0292     5    -137.8    
  -4.55074 -32.90999   2.47539  102.14  588.98   33.68  1.0171     1    -88.74    
  -4.35074 -33.00999   2.40789  100.51  577.25   41.07  1.0005     2    -72.61    
  -4.35074 -33.10999   2.65277  102.75  592.17   49.04  1.0256     2    -134.0    
  -0.76741 -33.03499   2.45539   97.50  523.95    9.25  0.3837    11    -124.9    
  -0.80074 -33.04332   2.67539   97.63  529.69   10.28  0.4114    11    -141.4    
  -0.65074 -32.68165   2.47539   97.27  521.73    9.17  0.3764    11    -124.9    
  -0.75074 -32.90999   2.69705   97.59  528.46   10.31  0.4069    11    -141.4    
  -5.56586 -32.40999   2.67539  107.17  525.74   60.11  0.8250     5    -53.74    
  -5.38408 -32.55999   2.67539  106.26  528.38   65.96  0.8411     5    -46.18    
  -5.38408 -32.40999   2.33039  103.57  545.77    4.47  0.7789    19    -43.04    
  -5.18408 -32.55999   2.47539  104.56  557.78   38.69  0.9056     5    -75.48    
  -5.14896 -32.70999   2.67539  105.57  541.96   67.30  0.8832     5    -48.52    
  -4.97574 -32.79332   2.67539  105.35  558.71   64.15  0.9293     5    -56.32    
  -4.95074 -32.70999   2.50360  103.86  568.65   43.02  0.9601     5    -78.38    
  -4.77574 -32.79332   2.47539  102.88  579.74   34.64  0.9922     1    -62.34    
  -0.65074 -32.69332   2.47539   97.19  521.80    9.16  0.3765    11    -124.9    
  -0.65074 -32.57665   2.62539   97.02  523.31    9.93  0.3818    11    -129.9    
  -0.62908 -32.40999   2.51884   97.08  520.74    9.52  0.3708    11    -124.9    
  -0.65074 -32.45999   2.67539   96.84  523.23   10.36  0.3852    11    -129.9    
  -5.75074 -32.05999   2.47539  107.99  539.77   13.46  0.7463     5    -46.56    
  -5.75074 -32.23082   2.67539  108.31  528.63   49.99  0.8096     5    -128.3    
  -5.90074 -32.02820   2.67539  109.89  535.60   39.74  0.7878     5    -109.5    
  -5.65074 -32.20999   2.54205  107.73  539.18   31.83  0.8064     5    -88.08    
  -0.65074 -32.10165   2.47539   96.71  518.84    9.76  0.3632    11    -129.9    
  -0.65074 -32.20999   2.62539   96.51  520.70   10.48  0.3756    11    -129.9    
  -0.65074 -32.09332   2.47539   96.64  518.80    9.77  0.3630    11    -129.9    
  -0.75074 -31.85999   2.70872   95.64  518.48   12.92  0.4035    11    -180.1    
  -5.90074 -31.77665   2.47539  110.01  547.16    8.06  0.7181     5    -21.13    
  -5.95074 -31.75999   2.57539  111.42  549.20   21.18  0.7519     5    -64.94    
  -5.93408 -31.65499   2.47539  110.95  553.07    8.14  0.7171     5    -23.53    
  -6.05074 -31.57665   2.62539  113.21  553.05   24.90  0.7076     5    -52.82    
  -0.76741 -31.80999   2.70039   95.54  517.93   13.19  0.4059    11    -42.95    
  -0.75074 -31.80999   2.57539   96.13  517.62   11.63  0.3794    11    -129.9    
  -0.85074 -31.60999   2.55872   96.02  515.95   13.00  0.3976    11    -180.1    
  -0.85074 -31.60999   2.56705   95.96  515.93   13.12  0.3992    11    -42.95    
  -5.95074 -31.55999   2.47539  111.69  558.11    8.79  0.7182     5    -31.40    
  -6.03408 -31.43499   2.57539  113.81  560.20   20.47  0.6990     5    -176.1    
  -5.97003 -31.25999   2.37955  111.41  566.56    1.41  0.6874    19    -23.00    
  -6.15074 -31.35999   2.67539  114.78  554.41   28.05  0.6165    13    -152.3    
  -1.30074 -31.10999   2.47539   96.81  511.34   23.15  0.5535    11    -44.90    
  -1.00074 -31.39987   2.48872   96.46  514.23   14.71  0.4268    11    -46.46    
  -1.30074 -31.10999   2.67539   95.09  506.06   33.69  0.6182    11    -49.17    
  -1.00074 -31.40999   2.64205   95.41  512.92   18.09  0.4684    11    -35.02    
  -5.96419 -31.05999   2.37539  112.15  569.65    3.85  0.6828     7    -58.28    
  -6.03408 -31.02999   2.55039  115.49  567.11   19.80  0.6318    13    -189.0    
  -6.00074 -30.90999   2.50872  115.14  565.80   16.12  0.6226    13    -58.78    
  -6.10074 -30.77665   2.67539  117.36  556.87   25.92  0.5143    13    -83.28    
  -1.80074 -30.80999   2.50872   98.68  516.65   41.07  0.7936     2    -75.73    
  -1.71741 -30.85999   2.45039   98.81  515.91   36.33  0.7492     2    -74.77    
  -2.00074 -30.70999   2.67539   98.40  520.05   49.52  0.8660     2    -101.5    
  -1.75074 -30.82665   2.67539   96.69  505.65   52.92  0.8041     2    -89.85    
  -1.45074 -31.00999   2.42539   97.72  512.36   26.54  0.6136    11    -57.22    
  -1.45074 -31.00999   2.82039   94.12  497.62   53.92  0.7187     2    -78.83    
  -6.00074 -30.66832   2.47539  113.89  548.88   11.96  0.5386    18    -44.49    
  -6.05074 -30.55999   2.67539  117.11  549.17   22.37  0.4776    13    -192.3    
  -6.05074 -30.40999   2.36705  109.48  522.38    5.71  0.4341    18    -7.049    
  -6.00074 -30.35165   2.67539  116.09  535.16   17.13  0.4344    18    -52.80    
  -2.36741 -30.38737   2.47539  101.64  550.93   11.36  0.6755    17    -24.54    
  -2.25074 -30.55999   2.50872  101.69  555.14   25.01  0.8041     2    -39.06    
  -2.55074 -30.40999   2.77539  100.64  583.45   25.91  0.9214     2    -38.38    
  -2.35074 -30.50999   2.59705  101.45  565.06   25.90  0.8420     2    -48.74    
  -2.15074 -30.62665   2.45039  101.71  546.58   26.72  0.7988     2    -39.27    
  -2.11562 -30.65999   2.61372   99.93  536.30   41.38  0.8739     2    -84.39    
  -6.05074 -30.20999   2.42539  109.11  510.04    6.30  0.3884    18    -14.31    
  -5.95074 -30.10999   2.72539  114.65  520.14   13.17  0.3949    18    -53.16    
  -6.05074 -29.97665   2.42539  106.78  497.94    5.41  0.3711    18    -19.31    
  -5.93408 -30.00999   2.70039  113.02  510.83   10.17  0.3833    18    -16.74    
  -2.95074 -29.99653   2.77539  100.15  578.76    5.28  0.8812     7    -17.16    
  -2.75074 -30.20999   2.77539  100.46  586.84   11.89  0.8930     7    -20.01    
  -2.75074 -29.99570   2.62539   99.68  551.32    2.15  0.7160    17    -20.78    
  -2.45074 -30.21832   2.47539  100.69  538.80    5.19  0.5983    17    -23.24    
  -2.55074 -29.99749   2.45872   99.27  524.42    1.58  0.5397    17    -3.481    
  -5.95074 -29.73165   2.57539  106.82  492.02    5.70  0.3831    18    -21.06    
  -5.95074 -29.54570   2.47539  103.02  485.89    4.83  0.4033    18    -53.69    
  -5.90074 -29.77665   2.67539  109.36  496.64    6.83  0.3804    18    -19.31    
  -5.85074 -29.60999   2.67539  107.13  490.52    5.78  0.3919    18    -21.06    
  -3.35074 -29.60999   2.77539   99.69  556.44   -1.13  0.8244     7    -29.74    
  -3.13729 -29.80999   2.77539   99.93  569.88    1.70  0.8749     7    -18.04    
  -3.13229 -29.60999   2.62539   98.38  543.98   -2.26  0.7541     7    -16.61    
  -2.91741 -29.80820   2.62539   98.98  546.13   -0.29  0.7310     7    -16.61    
  -2.90074 -29.60999   2.47539   97.28  525.23   -1.34  0.6038    17    -7.744    
  -2.75074 -29.74511   2.47539   97.79  522.58   -0.33  0.5654    17     3.715    
  -5.90074 -29.42070   2.47539  101.71  483.76    4.70  0.4183    18    -86.22    
  -5.75074 -29.39987   2.67539  104.50  485.34    5.06  0.4116    18    -54.40    
  -5.75074 -29.20999   2.52027  100.16  481.44    4.62  0.4388    18    -79.09    
  -5.53229 -29.10999   2.67539  100.88  481.55    4.66  0.4299    18    -79.03    
  -3.70586 -29.20999   2.67539   98.07  520.82    0.34  0.5424    18     3.802    
  -3.45074 -29.40999   2.67539   98.46  538.29   -2.60  0.7122     7    -16.61    
  -3.47669 -29.20999   2.47539   96.42  527.59   -1.63  0.6062     7    -15.28    
  -3.31419 -29.30999   2.47539   96.46  531.15   -2.91  0.6514     7    -13.85    
  -5.55074 -29.00999   2.52955   98.46  480.08    4.55  0.4476    18    -79.09    
  -5.40074 -29.00999   2.67539   99.85  480.92    4.58  0.4276    18    -79.09    
  -5.34562 -28.82665   2.47539   96.16  479.64    4.53  0.4429    18    -79.09    
  -5.15812 -28.80999   2.57539   96.89  480.37    4.52  0.4169    18    -79.09    
  -5.13503 -28.90999   2.72539   99.04  481.43    4.53  0.4020    18    -79.09    
  -4.97574 -28.82665   2.67539   97.69  481.68    4.49  0.3874    18    -79.03    
  -5.03408 -28.70999   2.47539   95.13  480.70    4.53  0.4069    18    -79.09    
  -4.88408 -28.80999   2.67539   97.42  482.29    4.47  0.3757    18    -79.03    
  -4.58741 -28.82665   2.70039   97.35  485.72    4.37  0.3403    18    -80.55    
  -4.60908 -28.70999   2.52539   95.24  484.75    4.47  0.3461    18    -80.61    
  -4.35074 -28.85999   2.67539   97.12  490.20    4.19  0.3285    18    -47.97    
  -4.29741 -28.80999   2.57539   96.05  491.03    4.23  0.3260    18    -47.97    
  -4.18824 -29.00999   2.77539   98.75  496.62    3.73  0.3507    18    -52.14    
  -4.14158 -28.80999   2.47539   95.25  495.69    4.13  0.3317    18    -46.22    
  -3.92253 -29.20999   2.82539   99.81  512.39    2.13  0.4637    18    0.7227    
  -3.94158 -28.90999   2.47539   95.64  504.00    3.47  0.3746    18    -41.58    
  -3.75074 -29.02665   2.47539   96.02  514.04    2.02  0.4583    18    -5.076    
  -4.82908 -28.70999   2.52539   95.47  482.23    4.51  0.3754    18    -79.03    
  -3.65074 -34.00999   3.05610   91.32  462.49   69.64  0.8811     3    -78.97    
  -3.36503 -34.15999   3.07539   89.47  463.58   73.64  0.8767     3    -3.796    
  -3.37658 -34.00999   2.77539   89.68  462.61   74.39  0.8710     2    -3.796    
  -3.14241 -34.10999   2.82539   89.01  471.03   64.73  0.8966     2    -138.3    
  -3.20074 -34.20999   3.07539   89.05  469.20   68.80  0.8881     3    -78.97    
  -2.95074 -34.15999   2.87539   89.08  481.87   54.38  0.9231     2    -115.3    
  -2.90074 -34.20999   2.97539   89.15  485.67   51.59  0.9315     3    -118.6    
  -2.76741 -34.15999   2.84884   89.48  494.09   47.52  0.9413     2    -84.53    
  -2.75074 -34.20999   2.97539   89.59  496.44   45.36  0.9511     3    -84.53    
  -2.60908 -34.15999   2.87539   90.14  506.82   41.30  0.9617     2    -88.85    
  -2.40574 -34.20999   3.07539   91.34  525.86   35.21  0.9831     3    -36.01    
  -2.32241 -34.10999   2.87539   91.80  531.21   33.47  0.9782     2    -36.62    
  -2.35074 -34.19332   3.07539   91.73  530.96   33.67  0.9889     3    -36.62    
  -2.05074 -34.00999   2.82539   93.77  549.90   27.88  0.9401     2    -26.41    
  -2.16836 -34.10999   3.02539   93.05  547.73   29.13  1.0020     2    -33.47    
  -1.95074 -34.00999   3.01205   94.73  565.39   25.22  0.9905     2    -22.99    
  -3.95074 -33.60999   2.77539   95.71  486.40   60.89  0.9034     2    -118.8    
  -3.75074 -33.80999   2.79717   92.59  466.34   67.69  0.8773     2    -78.97    
  -3.80074 -33.90999   3.07539   93.01  468.64   62.54  0.8960     3    -127.9    
  -4.05074 -33.65999   3.07539   97.51  502.65   49.10  0.9593     3    -101.1    
  -3.58408 -33.95999   2.87539   90.89  461.82   70.20  0.8801     2    -78.97    
  -1.91741 -33.95999   2.85039   94.82  558.64   24.86  0.9223     2    -12.38    
  -1.60991 -33.80999   2.85634   96.74  565.66   18.86  0.8097     2    -60.98    
  -1.75074 -33.90999   3.04205   96.18  578.38   22.05  0.9630     2    -43.06    
  -1.54396 -33.75999   2.92539   97.40  571.89   18.37  0.8268     2    -61.64    
  -1.53312 -33.75999   3.02955   97.50  581.99   18.86  0.8868     2    -49.38    
  -1.35074 -33.60999   2.99205   98.28  573.85   16.26  0.7760    11    -67.74    
  -4.15074 -33.40999   2.85360  100.20  537.11   51.93  0.9809     2    -85.13    
  -4.30074 -33.24332   2.88610  103.84  596.69   50.08  1.0423     2    -134.7    
  -4.35074 -33.20999   2.93277  105.09  616.54   50.54  1.0594     2    -138.5    
  -4.15074 -33.50999   3.04622  100.25  534.76   47.17  1.0004     2    -84.09    
  -1.16741 -33.40999   3.07539   98.66  572.74   15.12  0.7360    11    -62.24    
  -1.15074 -33.40999   3.01705   98.55  565.97   14.45  0.6865    11    -39.80    
  -1.05074 -33.25999   3.07205   98.52  563.86   14.25  0.6701    11    -65.98    
  -0.96741 -33.23499   2.87205   98.16  544.38   12.10  0.5174    11    -37.60    
  -5.45074 -32.80999   3.07539  106.29  497.57   91.80  0.7550     5    -36.48    
  -5.13562 -32.95999   3.07539  106.74  524.09   83.72  0.8097     5    -52.86    
  -5.20491 -32.80999   2.87539  106.30  522.63   80.99  0.8232     5    -52.09    
  -4.96479 -33.00999   3.07539  107.41  551.73   77.48  0.8647     5    -26.38    
  -4.96836 -32.90999   2.87539  106.53  553.24   74.19  0.8903     5    -26.56    
  -4.75812 -32.95999   2.84205  106.64  590.20   64.63  0.9743     5    -9.274    
  -4.80074 -33.00999   2.97539  107.45  585.52   69.46  0.9406     5    -16.91    
  -4.60074 -33.10999   3.07539  108.25  634.81   61.24  1.0219     5    -30.00    
  -4.65491 -33.00999   2.87539  106.90  610.64   60.85  1.0094     5    -28.01    
  -4.38408 -33.15999   2.87539  105.19  619.72   51.06  1.0575     2    -138.5    
  -0.85074 -33.00999   2.90372   97.92  539.51   11.94  0.4896    11    -37.31    
  -0.95074 -33.00999   3.18967   98.04  563.04   15.21  0.6924    11    -38.99    
  -0.76741 -32.83499   2.87539   97.38  533.83   11.58  0.4538    11    -36.73    
  -0.85074 -32.85999   3.07539   97.62  546.25   13.79  0.5700    11    -35.36    
  -5.95074 -32.40999   3.07539  108.06  508.05   86.57  0.7531     5    -34.25    
  -5.75074 -32.59332   3.06860  106.89  497.81   92.56  0.7532     5    -36.48    
  -5.72253 -32.40999   2.82539  107.58  512.90   73.52  0.7950     5    -44.78    
  -5.57396 -32.59332   2.87539  106.54  505.56   82.55  0.7822     5    -34.19    
  -5.60074 -32.70999   3.05777  106.30  495.33   92.70  0.7506     5    -1.167    
  -5.40074 -32.70999   2.87539  106.22  509.18   83.38  0.7918     5    -34.19    
  -0.75074 -32.61832   2.97539   96.88  533.77   12.89  0.4826    11    -36.73    
  -0.80074 -32.63499   3.10872   96.72  540.84   14.69  0.5629    11    -27.26    
  -0.76741 -32.40999   3.07539   96.03  533.09   15.23  0.5299    11    -26.29    
  -0.75074 -32.46832   3.02539   96.32  532.55   14.07  0.5018    11    -36.73    
  -6.10074 -32.24332   3.07539  109.33  518.62   74.21  0.7254     5    -20.02    
  -5.95074 -32.22249   2.87539  108.93  520.05   66.54  0.7738     5    -47.71    
  -6.25074 -32.04987   3.07539  110.79  528.65   56.34  0.6499     5    -260.3    
  -6.10074 -32.00999   2.87539  110.70  530.42   52.97  0.7259     5    -99.45    
  -0.76741 -32.20999   3.05039   95.40  527.71   16.23  0.5172    11    -52.54    
  -0.75074 -32.24332   3.02539   95.48  527.80   15.36  0.5006    11    -40.05    
  -0.80074 -32.04332   3.07539   94.60  524.29   18.76  0.5407    11    -41.07    
  -0.75074 -31.99332   2.87539   95.35  521.14   14.59  0.4466    11    -34.38    
  -6.35074 -31.87749   3.07539  112.22  534.49   45.34  0.5688    13    -176.6    
  -6.15074 -31.93320   2.87539  111.27  533.47   48.29  0.6965     5    -247.7    
  -6.45074 -31.67570   3.07539  113.46  538.52   38.22  0.4783    13    -106.2    
  -6.20074 -31.60999   2.77539  113.43  544.70   34.43  0.6264    13    -240.7    
  -0.96741 -31.60999   3.07539   92.99  511.66   30.57  0.6071    11    -58.65    
  -0.85074 -31.88165   3.07539   94.08  520.09   21.86  0.5604    11    -35.79    
  -0.95074 -31.60999   3.02539   93.31  512.50   27.63  0.5802    11    -58.81    
  -0.80074 -31.80999   2.84205   94.94  518.21   15.87  0.4532    11    -34.58    
  -6.53408 -31.43499   3.07539  114.49  540.87   34.51  0.4083    13    -38.05    
  -6.35074 -31.45165   2.87539  114.46  544.02   34.51  0.5032    13    -117.0    
  -6.55074 -31.35999   3.07539  114.76  541.30   33.87  0.3954    13    -33.32    
  -6.35074 -31.43832   2.87539  114.61  544.20   34.42  0.5006    13    -20.96    
  -6.15074 -31.45499   2.69205  114.29  551.75   29.20  0.6330    13    -94.23    
  -1.35074 -31.10999   2.98372   92.60  493.65   59.21  0.7129     2    -82.16    
  -1.05074 -31.40999   2.91705   93.46  508.21   30.46  0.5820    11    -58.81    
  -1.25074 -31.20999   3.01205   92.41  496.96   52.91  0.6880     2    -87.44    
  -1.15074 -31.40999   3.22539   91.36  498.04   54.86  0.7175     2    -78.66    
  -6.55074 -30.90999   3.07539  116.30  542.92   31.97  0.3723    13    -33.32    
  -6.35074 -30.88499   2.87539  117.08  547.79   31.56  0.4160    13    -18.74    
  -6.50074 -30.80999   3.04205  116.65  543.74   31.76  0.3764    13    -33.32    
  -6.17574 -31.06094   2.69205  116.36  556.63   28.50  0.5386    13    -78.31    
  -6.15074 -30.77665   2.72539  117.60  554.70   28.05  0.4859    13     17.32    
  -2.00074 -30.70999   2.90872   96.19  502.72   62.58  0.8577     2    -104.4    
  -1.75074 -30.82665   2.87539   94.78  493.49   65.56  0.8090     2    -94.33    
  -1.80074 -30.80999   3.04205   93.68  484.11   72.68  0.8064     2    -44.19    
  -1.71741 -30.85999   3.05039   93.16  482.53   74.13  0.7929     2    -44.19    
  -1.45074 -31.00999   2.82539   94.07  497.40   54.29  0.7195     2    -88.93    
  -1.55074 -31.00999   3.25872   91.05  474.49   80.72  0.7657     2     18.35    
  -6.45074 -30.59749   3.07539  117.14  543.84   31.34  0.3776    13    -33.32    
  -6.25074 -30.60999   2.87539  117.98  548.38   30.23  0.4126    13    -38.05    
  -6.15074 -30.37665   2.92539  118.66  546.21   28.84  0.4056    13    -40.37    
  -6.10074 -30.40999   2.84205  118.38  546.51   26.89  0.4241    13    -89.25    
  -2.75074 -30.30999   2.91051  100.10  593.68   22.95  0.9739     1    -39.39    
  -2.55074 -30.45999   2.93372   99.65  575.31   38.68  0.9680     2    -76.04    
  -2.75074 -30.40999   3.19467   99.21  575.65   39.62  0.9982     1    -83.44    
  -2.50074 -30.50999   3.04205   98.84  558.46   48.65  0.9600     2    -100.0    
  -2.25074 -30.60999   2.95872   97.76  526.74   56.52  0.9046     2    -112.4    
  -2.25074 -30.60999   2.99205   97.49  523.96   57.93  0.9005     2    -116.8    
  -2.11741 -30.65999   2.87539   97.39  516.54   57.32  0.8842     2    -116.8    
  -2.15074 -30.65999   3.07539   96.12  504.11   64.84  0.8654     2    -104.4    
  -5.95074 -30.10999   2.95872  118.53  538.93   23.88  0.4062    13    -196.0    
  -5.95074 -30.05999   3.04205  118.76  540.85   25.93  0.4001    13   -0.7364E-01
  -5.85074 -29.95999   2.87539  115.87  521.14   14.76  0.3941    18    -53.16    
  -5.80074 -29.90999   3.13372  118.60  538.73   24.55  0.4043    13    -151.3    
  -3.27253 -30.00999   3.07539  101.32  602.04   16.11  1.0068     1    -83.38    
  -3.15074 -30.10999   3.09717  100.63  598.23   21.40  1.0093     1    -90.78    
  -3.05074 -30.00999   2.87539  100.35  592.32    8.94  0.9498     7    -79.04    
  -2.91741 -30.25999   3.08789   99.71  591.38   26.59  1.0023     1    -60.61    
  -2.95074 -30.10999   2.88789  100.21  595.44   12.51  0.9569     7    -80.07    
  -5.75074 -29.74427   2.87539  112.80  505.20    9.42  0.3855    18    -9.398    
  -5.55074 -29.70999   3.09622  115.74  520.28   14.07  0.4047    18    -53.22    
  -5.55074 -29.55999   2.97539  111.45  500.33    7.97  0.3887    18    -19.31    
  -5.37003 -29.50999   3.07539  111.80  503.43    8.30  0.3903    18    -19.31    
  -3.87669 -29.60999   3.07539  104.86  553.83    4.60  0.7139    18    -21.13    
  -3.76146 -29.80999   3.17539  105.63  591.17   12.22  0.9074     7    -53.91    
  -3.74562 -29.55999   2.97539  102.82  549.47    1.78  0.7252     7    -20.78    
  -3.51741 -29.85999   3.07539  103.10  597.04    9.95  0.9674     7    -75.83    
  -3.55074 -29.77665   3.02539  102.87  585.68    6.09  0.9188     7    -64.18    
  -3.51896 -29.60999   2.87539  101.12  559.08    0.29  0.8201     7    -19.47    
  -3.28562 -29.80999   2.87539  100.81  581.43    3.78  0.9266     7    -64.18    
  -5.55074 -29.38582   2.87539  107.08  489.28    5.71  0.3975    18    -21.11    
  -5.35074 -29.40999   3.02539  109.37  495.59    6.60  0.3862    18    -19.31    
  -5.38229 -29.20999   2.87539  104.42  485.43    5.03  0.4004    18    -86.22    
  -5.24836 -29.40999   3.07539  109.84  498.08    6.85  0.3844    18    -19.31    
  -5.18169 -29.20999   2.97539  105.35  488.01    5.16  0.3819    18    -54.34    
  -4.86741 -29.40999   3.17539  109.71  505.76    7.08  0.3921    18    -9.398    
  -5.00908 -29.20999   3.02539  105.60  490.09    5.16  0.3694    18    -21.77    
  -4.83408 -29.40999   3.17539  109.61  506.11    7.00  0.3932    18    -9.398    
  -4.75074 -29.20999   3.05872  105.12  493.46    4.99  0.3584    18    -52.14    
  -4.60074 -29.40999   3.17539  108.39  510.08    6.57  0.4086    18    -16.60    
  -4.55074 -29.17665   3.02539  103.63  494.82    4.56  0.3540    18    -52.14    
  -4.35074 -29.30999   3.07539  104.80  506.26    4.60  0.3999    18    -9.456    
  -4.35074 -29.15999   2.97539  102.18  497.80    4.09  0.3614    18    -52.14    
  -4.10074 -29.60999   3.17539  107.38  548.51    8.23  0.6392    18    -22.78    
  -4.15074 -29.38499   3.05872  104.41  517.32    4.02  0.4716    18    0.3709    
  -4.18408 -29.10999   2.87539  100.27  499.74    3.59  0.3702    18    -20.02    
  -3.91979 -29.40999   2.97539  102.60  526.85    2.23  0.5609    18    -10.86    
  -3.75074 -29.40999   2.87539  101.02  532.20    0.40  0.6277    18    -13.85    
  -4.99241 -29.00999   2.87539  101.36  484.18    4.60  0.3749    18    -86.17    
  -4.97908 -29.00999   2.87539  101.39  484.25    4.59  0.3736    18    -86.53    
  -4.45074 -29.00999   2.87539  100.12  490.90    4.20  0.3380    18    -47.97    
  -3.75074 -34.00999   3.19384   92.20  464.33   71.70  0.8683     3    -3.796    
  -3.55074 -34.15999   3.24777   90.35  459.77   79.90  0.8407     3    -3.618    
  -3.65074 -34.20999   3.49360   91.11  459.02   82.61  0.7953     3    -45.32    
  -3.80074 -34.10999   3.49527   92.54  463.62   78.58  0.8106     3    -3.618    
  -3.31741 -34.35999   3.47539   89.44  464.25   83.10  0.7996     3    -6.495    
  -3.35074 -34.20999   3.17539   89.41  463.47   77.23  0.8597     3    -3.618    
  -3.18074 -34.30999   3.27539   89.03  469.49   75.89  0.8496     3    -3.618    
  -3.17074 -34.39332   3.45039   89.21  470.52   79.42  0.8131     3    -3.618    
  -2.97574 -34.35999   3.30872   89.17  480.76   68.67  0.8626     3    -119.4    
  -2.77896 -34.40999   3.37539   89.76  493.92   60.53  0.8614     3    -105.0    
  -2.78408 -34.35999   3.29027   89.68  493.63   58.59  0.8885     3    -100.9    
  -2.76324 -34.40999   3.37539   89.82  495.02   59.70  0.8626     3    -100.9    
  -2.55074 -34.30999   3.22539   90.64  511.98   44.87  0.9328     3    -88.79    
  -2.68324 -34.40999   3.38967   90.24  500.67   55.80  0.8648     3    -93.34    
  -2.40074 -34.30999   3.27539   91.55  523.53   39.68  0.9267     3    -75.35    
  -2.30074 -34.40999   3.47539   92.46  525.34   36.26  0.8195     3    -27.13    
  -2.14836 -34.35999   3.47539   93.49  534.62   30.44  0.8115     3    -34.77    
  -2.10074 -34.20999   3.27539   93.61  548.56   29.35  0.9417     3    -26.58    
  -1.83586 -34.20999   3.47539   95.47  552.93   22.33  0.7976     3    -60.17    
  -1.99241 -34.10999   3.20360   94.50  561.57   26.43  0.9807     3    -26.21    
  -1.70074 -34.10999   3.47539   96.37  561.72   20.27  0.8043     3    -60.17    
  -4.15074 -33.60999   3.22122   99.75  528.03   49.17  0.9868     3    -91.54    
  -3.95074 -33.80999   3.15301   95.31  482.66   56.79  0.9193     3    -118.8    
  -4.10074 -33.80999   3.44622   97.39  502.30   62.26  0.9074     3    -104.4    
  -4.25074 -33.60999   3.44027  101.35  553.31   53.24  0.9919     3    -88.59    
  -1.75074 -33.99332   3.27539   96.39  578.50   22.43  0.9579     3    -46.98    
  -1.55074 -33.80999   3.25872   97.82  593.36   20.14  0.9606     3    -57.41    
  -1.45074 -33.80999   3.44955   98.24  586.25   18.61  0.8810     3    -48.16    
  -1.36741 -33.60999   3.23039   98.71  596.98   18.32  0.9235     2    -92.15    
  -1.35074 -33.60999   3.32539   98.78  600.33   18.53  0.9384     2    -88.94    
  -4.73408 -33.20999   3.37539  108.28  613.02   66.76  0.9785     5    -13.15    
  -4.60074 -33.30999   3.47539  107.49  634.77   58.81  1.0447     5    -113.8    
  -4.56824 -33.20999   3.27539  108.55  647.25   59.72  1.0412     5    -82.58    
  -4.40074 -33.30999   3.26193  106.72  638.02   51.84  1.0773     5    -163.9    
  -4.45074 -33.40999   3.47539  105.75  625.83   52.62  1.0625     3    -142.0    
  -4.30074 -33.44332   3.29027  103.96  592.09   48.86  1.0507     3    -134.7    
  -1.25074 -33.47487   3.30872   98.92  599.09   17.77  0.9140     2    -92.15    
  -1.20074 -33.40999   3.47539   99.05  601.41   18.23  0.9310     3    -88.94    
  -1.15074 -33.30999   3.32539   98.96  594.83   17.42  0.8886     2    -92.15    
  -1.15074 -33.30999   3.47539   98.89  601.20   18.26  0.9333     2    -88.94    
  -5.55074 -32.80999   3.17539  106.28  492.96   95.19  0.7416     5     8.697    
  -5.35074 -32.95999   3.25217  106.42  502.05   91.33  0.7595     5    -36.48    
  -5.35074 -33.00999   3.37539  106.62  504.93   90.82  0.7674     5    -36.54    
  -5.60074 -32.90999   3.47539  106.70  496.25   95.31  0.7514     5    -1.167    
  -5.20074 -33.10999   3.47539  107.02  525.18   84.93  0.8158     5    -52.86    
  -5.25074 -33.00999   3.27539  106.75  511.29   88.38  0.7788     5    -34.25    
  -4.95074 -33.10999   3.27539  107.72  558.60   77.13  0.8712     5    -32.06    
  -4.95074 -33.19332   3.47539  107.60  566.42   75.29  0.9018     5    -32.30    
  -4.74241 -33.15999   3.27539  108.47  608.88   67.94  0.9627     5    -13.15    
  -1.00074 -33.04332   3.27539   98.30  574.43   16.48  0.7799    11    -62.24    
  -1.05074 -33.05999   3.44205   98.33  591.43   18.50  0.9070     2    -48.16    
  -0.95074 -32.80999   3.37539   97.29  570.16   18.46  0.8125    11    -60.38    
  -1.00074 -32.82999   3.53372   97.16  583.56   20.35  0.9278     2    -48.16    
  -6.15074 -32.40999   3.37539  108.95  514.70   83.83  0.7076     5    -24.75    
  -5.95074 -32.60999   3.39027  107.64  501.87   96.89  0.7402     5    -24.93    
  -6.05074 -32.45999   3.27717  108.17  508.71   90.42  0.7300     5    -8.719    
  -5.77574 -32.79332   3.47777  106.97  496.36   97.36  0.7473     5     10.45    
  -5.75074 -32.70999   3.24289  106.58  493.47   97.79  0.7386     5     10.57    
  -0.95074 -32.65999   3.47539   96.31  568.37   20.94  0.8665     2    -44.92    
  -0.85074 -32.64332   3.22539   96.64  548.68   16.68  0.6539    11    -57.91    
  -0.85074 -32.45999   3.27539   95.75  544.01   19.09  0.6785    11    -59.88    
  -0.95074 -32.47665   3.52539   95.15  558.69   23.93  0.8803     2    -41.89    
  -6.35074 -32.20999   3.44360  110.88  527.07   58.96  0.6068     5    -163.9    
  -6.50074 -32.00999   3.44205  112.09  533.61   43.96  0.4935    13    -121.6    
  -6.35074 -32.00999   3.17539  111.34  531.04   50.74  0.5858    13    -178.7    
  -6.25074 -32.20999   3.25634  110.20  523.43   66.82  0.6597     5    -177.1    
  -0.96741 -32.03499   3.47539   92.73  528.20   33.88  0.8112     2    -34.97    
  -0.95074 -32.14332   3.47539   93.40  534.94   30.43  0.8179     2    -70.05    
  -0.95074 -32.01499   3.42539   92.85  526.77   32.88  0.7786     2    -69.90    
  -0.85074 -32.25999   3.27539   94.77  535.66   21.59  0.6702    11    -58.12    
  -6.65074 -31.80999   3.52539  113.33  537.25   36.62  0.3961    13    -27.74    
  -6.70074 -31.61177   3.44205  114.01  538.55   34.42  0.3665    13    -33.32    
  -6.55074 -31.62427   3.17539  113.62  538.73   36.30  0.4211    13    -30.50    
  -6.53408 -31.79415   3.27539  113.06  536.63   38.95  0.4477    13    -26.50    
  -0.96741 -31.79177   3.30039   92.38  515.65   36.04  0.7083     2    -36.37    
  -1.05074 -31.77582   3.47539   91.41  511.68   46.07  0.8046     2    -75.01    
  -1.05074 -31.60999   3.29860   91.59  506.42   45.90  0.7238     2    -66.88    
  -1.15074 -31.60999   3.53110   90.39  498.87   58.25  0.8185     2    -89.85    
  -6.75074 -31.50999   3.47539  114.24  539.00   33.38  0.3536    13    -33.32    
  -6.65074 -31.40165   3.22539  114.45  539.99   33.61  0.3695    13    -33.32    
  -6.70074 -31.26832   3.27539  114.91  540.22   32.69  0.3578    13    -86.41    
  -6.75074 -31.31832   3.37539  114.61  539.72   32.60  0.3532    13    -86.41    
  -1.55074 -31.10999   3.54384   89.80  465.93   83.92  0.7772     2     6.033    
  -1.25074 -31.40999   3.47539   89.98  487.21   69.54  0.7906     2    -119.4    
  -1.35074 -31.20999   3.32301   90.39  481.74   75.39  0.7597     2    -36.00    
  -1.16741 -31.40999   3.27539   91.03  496.03   58.50  0.7346     2    -88.93    
  -6.70074 -30.95165   3.27539  115.65  540.89   31.70  0.3654    13    -86.41    
  -6.75074 -30.90165   3.37539  115.50  540.47   31.41  0.3720    13    -86.41    
  -6.65074 -30.84332   3.22539  116.01  541.44   31.59  0.3693    13    -86.41    
  -6.75074 -30.68499   3.47539  115.48  540.39   30.99  0.3931    13    -86.41    
  -2.20074 -30.70999   3.46372   94.83  485.79   72.23  0.8260     2    -44.19    
  -1.95074 -30.82665   3.50039   92.38  466.20   79.58  0.7830     2    -2.826    
  -1.85074 -30.80999   3.22539   92.79  474.70   77.40  0.7931     2     17.32    
  -1.70074 -30.90999   3.27539   91.60  470.86   81.10  0.7750     2    -5.703    
  -1.65074 -31.00999   3.50634   90.30  463.51   84.33  0.7703     2     6.033    
  -1.55074 -31.02665   3.32039   90.71  472.06   82.03  0.7661     2     27.09    
  -6.70074 -30.60320   3.44205  115.93  540.63   30.98  0.3942    13    -86.41    
  -6.55074 -30.48344   3.27539  116.56  541.84   31.11  0.3835    13    -86.41    
  -6.55074 -30.30999   3.46110  116.28  541.07   30.86  0.3994    13    -86.47    
  -6.50074 -30.40999   3.27539  116.95  542.06   31.07  0.3842    13    -86.41    
  -2.95074 -30.30999   3.24884   99.77  581.45   32.14  1.0057     1    -60.57    
  -2.71741 -30.45999   3.28789   99.10  567.54   45.78  0.9912     2    -100.3    
  -2.95074 -30.40999   3.47717  100.62  577.03   37.38  1.0132     1    -84.25    
  -2.75074 -30.50999   3.45551   99.65  565.71   49.04  0.9931     2    -92.89    
  -2.60074 -30.50999   3.26372   98.59  555.26   52.36  0.9672     2    -100.0    
  -2.50074 -30.60999   3.46467   97.80  528.81   62.05  0.9160     2    -119.8    
  -2.32574 -30.62665   3.29539   96.51  510.73   65.44  0.8774     2    -104.4    
  -2.35074 -30.65999   3.46705   96.35  504.71   67.52  0.8658     2    -29.21    
  -2.10074 -30.70999   3.30039   94.43  484.31   72.56  0.8215     2    -44.19    
  -6.35074 -30.10999   3.43551  117.03  541.79   30.93  0.3873    13    -86.41    
  -6.15074 -30.05999   3.26289  118.17  543.24   30.52  0.3788    13    -40.88    
  -6.25074 -30.00999   3.48789  117.38  541.88   30.99  0.3827    13    -86.41    
  -6.05074 -30.00999   3.24860  118.72  543.40   30.07  0.3813    13    -40.88    
  -3.75074 -30.00999   3.53705  107.08  581.25   49.73  0.9822     5    -112.9    
  -3.58408 -30.05999   3.47539  105.14  584.99   39.92  1.0055     1    -72.44    
  -3.50074 -30.00999   3.27539  103.58  598.56   22.97  1.0125     1    -48.97    
  -3.30074 -30.10999   3.27539  101.73  590.94   26.12  1.0125     1    -60.61    
  -3.35074 -30.20999   3.57539  103.48  575.85   42.90  1.0063     1    -88.19    
  -3.15074 -30.30999   3.52539  101.86  577.64   35.04  1.0129     1    -99.11    
  -3.15074 -30.20999   3.31527  100.75  583.09   29.51  1.0068     1    -61.84    
  -5.98408 -29.85999   3.47539  117.86  542.81   31.01  0.3732    13    -40.88    
  -5.78408 -29.85999   3.27205  118.87  542.45   27.99  0.3990    13   -0.7364E-01
  -5.85074 -29.80999   3.47539  118.15  543.30   30.92  0.3780    13    -40.88    
  -5.65074 -29.80999   3.22539  118.44  538.87   24.16  0.4161    13    -100.6    
  -5.52574 -29.70999   3.55872  117.78  544.68   31.45  0.4190    13    -38.05    
  -5.40074 -29.70999   3.27539  117.46  536.10   20.50  0.4464    18    -192.1    
  -5.40074 -29.70999   3.47539  117.95  545.26   29.32  0.4595    13    -117.0    
  -5.15074 -29.62665   3.27539  115.52  529.49   15.13  0.4598    18    -47.00    
  -5.14574 -29.57665   3.22539  114.22  520.28   11.83  0.4299    18    -38.52    
  -5.24086 -29.70165   3.47539  117.71  546.66   28.55  0.5114    13    -83.49    
  -5.08408 -29.60999   3.27539  115.01  528.21   14.11  0.4618    18    -47.00    
  -4.87241 -29.70999   3.52539  115.96  553.17   32.10  0.6584     5    -242.4    
  -4.80074 -29.70999   3.47539  115.59  554.23   28.99  0.6636     5    -190.4    
  -4.76003 -29.57249   3.27539  112.78  528.14   11.73  0.4841    18    -43.69    
  -4.52574 -29.75999   3.50872  113.84  564.07   37.02  0.7785     5    -92.32    
  -4.45074 -29.60999   3.27539  111.01  540.82   12.65  0.5638    18    -47.47    
  -4.35074 -29.70999   3.32539  111.73  561.65   19.68  0.6923    18    -59.74    
  -4.32574 -29.57665   3.22539  109.23  537.54    9.71  0.5543    18    -12.49    
  -4.35074 -29.80999   3.52539  112.66  570.58   43.34  0.8463     5    -108.3    
  -4.15074 -29.85999   3.48872  111.06  581.03   43.53  0.8985     5    -117.6    
  -4.15074 -29.80999   3.37539  110.70  583.24   29.44  0.8456     5    -60.01    
  -3.92574 -29.82665   3.27539  108.00  591.41   20.02  0.8913     7    -48.16    
  -3.92574 -29.77665   3.22539  107.45  583.63   14.66  0.8452    18    -13.14    
  -3.93408 -29.90999   3.42539  108.84  592.16   37.94  0.9517     5    -98.53    
  -3.72158 -29.90999   3.27539  105.90  600.57   21.16  0.9757     1    -68.87    
  -3.35074 -34.50999   3.92539   91.14  474.44   81.25  0.7665     3     18.23    
  -3.35074 -34.40999   3.62539   89.83  465.08   84.46  0.7790     3     6.033    
  -3.17574 -34.55999   3.87539   90.77  480.44   76.95  0.7577     3     5.631    
  -3.16741 -34.50999   3.72539   90.02  475.95   79.87  0.7726     3     15.77    
  -2.98408 -34.50999   3.62539   89.88  483.63   72.86  0.7882     3    -36.79    
  -2.98741 -34.60999   3.87539   91.07  490.13   65.78  0.7370     3    -106.8    
  -2.75074 -34.55999   3.67539   90.82  498.30   57.40  0.7631     3    -89.05    
  -2.70074 -34.60999   3.77539   91.50  502.50   49.62  0.7184     3    -78.83    
  -2.55074 -34.55999   3.67539   91.76  509.11   44.26  0.7372     3    -66.88    
  -2.50074 -34.60999   3.77539   92.45  511.62   36.83  0.6766     3    -104.3    
  -2.31741 -34.50999   3.62539   92.73  520.72   33.42  0.7243     3    -26.32    
  -2.43408 -34.60999   3.77539   92.70  514.27   33.13  0.6592     3    -69.54    
  -2.17574 -34.50999   3.67539   93.64  525.31   26.34  0.6652    12    -59.64    
  -2.10074 -34.60999   3.87539   94.63  522.46   18.75  0.5250    12    -35.51    
  -1.94336 -34.55999   3.87539   95.30  525.35   16.26  0.4984    12    -14.80    
  -1.90491 -34.40999   3.67539   95.08  534.39   19.79  0.6238    12    -57.08    
  -1.65074 -34.40999   3.87539   96.39  530.19   13.62  0.4729    12    -36.73    
  -3.95074 -34.00999   3.54955   94.49  475.49   73.34  0.8328     3     15.65    
  -3.75074 -34.20999   3.64110   92.05  461.99   81.21  0.7855     3     5.114    
  -3.85074 -34.20999   3.87539   93.67  472.39   77.37  0.7962     3     17.32    
  -3.95074 -34.10999   3.79205   94.50  477.63   74.88  0.8118     3     4.594    
  -3.60074 -34.30999   3.66289   90.94  460.32   84.09  0.7748     3    -43.49    
  -3.55074 -34.39332   3.85039   91.36  465.86   83.43  0.7721     3     6.033    
  -1.73086 -34.30999   3.67539   95.96  540.07   17.36  0.6110    12    -58.12    
  -1.55074 -34.30999   3.84860   96.85  533.65   13.48  0.4883    12    -36.73    
  -1.45074 -34.05082   3.67539   97.43  552.49   15.43  0.6355    12    -63.41    
  -1.35074 -34.01677   3.77539   97.82  546.90   13.95  0.5687    12    -49.14    
  -4.35074 -33.60999   3.62539  102.24  574.03   53.86  1.0024     3    -92.15    
  -4.15074 -33.80999   3.55455   98.06  511.46   62.87  0.9069     3    -111.8    
  -4.20074 -33.90999   3.88705   98.16  521.31   64.13  0.8962     3    -116.8    
  -4.40074 -33.70999   3.87539  101.12  567.56   53.00  0.9845     3    -88.65    
  -1.35074 -33.90999   3.67539   97.97  559.63   15.31  0.6687    12    -59.67    
  -1.16741 -33.80999   3.87539   98.17  547.57   13.17  0.5525    12    -23.65    
  -1.20074 -33.59070   3.67539   98.75  577.38   16.25  0.7779    12    -62.24    
  -1.15074 -33.60999   3.77539   98.49  565.39   15.03  0.6902    12    -39.80    
  -5.25074 -33.20999   3.88372  106.92  550.80   74.06  0.9176     5    -51.39    
  -4.95074 -33.35999   3.87301  105.59  578.24   59.19  0.9923     5    -116.1    
  -4.97062 -33.20999   3.52539  107.38  565.00   75.23  0.9056     5    -26.80    
  -4.75074 -33.35999   3.67539  106.26  603.97   59.75  1.0189     5    -105.2    
  -4.75312 -33.40999   3.77539  105.37  597.94   54.27  1.0250     5    -137.5    
  -4.55074 -33.59332   3.87539  102.73  589.09   45.51  1.0209     4    -103.9    
  -4.65074 -33.40999   3.67539  105.68  612.69   54.75  1.0410     5    -141.4    
  -1.15074 -33.45665   3.67539   98.70  584.25   16.87  0.8261    12    -44.96    
  -1.05074 -33.39332   3.87539   98.17  565.16   15.52  0.7055    12    -60.33    
  -1.10074 -33.26832   3.67539   98.52  591.57   18.09  0.8927     3    -48.16    
  -1.05074 -33.24332   3.82539   98.09  576.91   17.33  0.8113    12    -61.64    
  -5.85074 -32.80999   3.80372  108.53  512.88   87.32  0.7974     5    -33.65    
  -5.55074 -32.99332   3.67539  107.27  508.79   89.54  0.7918     5    -34.19    
  -5.55074 -33.00999   3.74205  107.43  514.05   87.23  0.8087     5    -33.59    
  -5.85074 -32.80999   3.82539  108.71  514.35   86.37  0.8023     5    -34.37    
  -5.35074 -33.15999   3.93372  107.44  546.93   74.83  0.9086     5    -52.10    
  -5.35074 -33.10999   3.68872  107.07  523.68   84.73  0.8296     5    -44.89    
  -5.15074 -33.19332   3.67027  107.05  544.52   79.08  0.8795     5    -52.80    
  -1.05074 -33.00999   3.67539   97.79  593.05   20.00  0.9573     3    -42.54    
  -1.00074 -33.00999   3.95372   96.93  569.90   19.17  0.8325     3    -60.38    
  -1.00074 -32.76415   3.59943   96.65  582.16   21.39  0.9526     2    -14.45    
  -1.00574 -32.80999   3.95217   95.90  570.81   21.93  0.9152     3    -45.01    
  -5.95074 -32.70999   3.70872  108.58  509.78   90.48  0.7713     5    -34.25    
  -6.25074 -32.40999   3.63039  110.13  522.25   72.66  0.6802     5    -182.9    
  -5.96741 -32.70999   3.79943  109.12  514.81   86.45  0.7846     5    -16.77    
  -6.25074 -32.45999   3.95372  111.71  531.03   63.87  0.7055     5    -54.29    
  -1.00074 -32.60999   3.67539   95.57  573.57   23.53  0.9734     2    -9.974    
  -1.03408 -32.53403   3.88789   94.52  564.71   25.66  0.9991     3    -22.99    
  -1.00074 -32.40999   3.67539   94.32  558.40   26.67  0.9599     2    -26.21    
  -1.05074 -32.40999   3.95872   93.39  553.19   27.87  0.9982     3    -33.73    
  -6.55074 -32.00999   3.57539  112.58  534.84   41.61  0.4646    13    -25.46    
  -6.35074 -32.30999   3.67539  111.13  527.92   59.90  0.6216     5    -106.1    
  -6.45074 -32.20999   3.74705  112.14  532.64   49.03  0.5503    13    -89.77    
  -6.55074 -32.10999   3.92539  113.52  537.15   40.89  0.4765    13    -26.50    
  -1.00074 -32.23499   3.64205   93.26  543.94   30.48  0.9247     2    -26.58    
  -1.05074 -32.20999   3.79205   92.58  541.66   31.48  0.9792     2    -36.68    
  -1.05074 -32.01499   3.67539   91.76  526.33   38.31  0.9138     2    -75.35    
  -1.15074 -31.90999   3.87539   90.49  513.58   41.89  0.9562     2    -91.81    
  -6.70074 -31.80999   3.70039  113.87  537.94   35.47  0.3780    13    -11.69    
  -6.73408 -31.80999   3.87539  114.26  538.73   34.64  0.3691    13    -33.32    
  -6.75074 -31.60999   3.56967  114.18  538.65   33.82  0.3558    13    -33.32    
  -6.85074 -31.52665   3.90039  114.78  539.36   32.39  0.3494    13    -86.41    
  -1.20074 -31.80999   3.90872   89.91  503.98   46.49  0.9446     2    -88.85    
  -1.15074 -31.80999   3.75777   90.39  507.85   48.63  0.9133     2    -97.84    
  -1.20074 -31.60999   3.65217   89.88  494.93   60.64  0.8536     2    -105.0    
  -1.35074 -31.50999   3.87539   89.02  480.83   66.12  0.8815     2    -118.9    
  -6.85074 -31.37999   3.67539  114.55  539.30   32.13  0.3510    13    -86.41    
  -6.85074 -31.51832   3.87539  114.74  539.32   32.39  0.3492    13    -86.41    
  -6.85074 -31.20999   3.59205  114.76  539.56   31.71  0.3596    13    -86.41    
  -6.90074 -31.23499   3.84205  115.02  539.50   31.43  0.3678    13    -86.41    
  -1.75074 -31.10999   3.91801   90.09  459.28   81.51  0.8231     2    -53.14    
  -1.45074 -31.40999   3.93789   88.90  472.45   71.48  0.8715     2    -58.04    
  -1.55074 -31.20999   3.77360   89.25  464.33   81.70  0.8117     2    -3.618    
  -1.35074 -31.40999   3.71967   89.13  478.15   73.03  0.8359     2    -44.19    
  -6.85074 -31.00999   3.59205  115.11  539.78   31.25  0.3768    13    -86.41    
  -6.90074 -31.00999   3.79705  115.05  539.62   31.02  0.3894    13    -86.41    
  -6.85074 -30.80999   3.67539  115.15  539.84   30.87  0.4009    13    -86.47    
  -6.90074 -30.88832   3.87539  115.07  539.67   30.79  0.4069    13    -86.54    
  -2.55574 -30.80999   3.97539   99.58  530.48   57.04  0.9536     2    -110.5    
  -2.33074 -30.82665   3.90039   96.15  491.08   66.52  0.8762     2    -118.9    
  -2.36836 -30.70999   3.62539   96.49  501.05   67.99  0.8642     2    -29.21    
  -2.11741 -30.90999   3.92539   93.48  469.45   73.42  0.8400     2    -3.618    
  -2.16146 -30.80999   3.72539   94.04  474.32   74.35  0.8185     2     17.32    
  -1.90074 -30.90999   3.66289   91.58  460.85   81.52  0.7830     2     6.033    
  -1.95074 -31.00999   3.97539   91.69  461.49   77.40  0.8352     2    -3.618    
  -1.75074 -31.00999   3.68217   90.42  459.26   83.88  0.7819     2    -43.49    
  -6.75074 -30.50999   3.67539  115.52  540.09   30.67  0.4195    13    -86.54    
  -6.85074 -30.65999   3.87539  115.08  539.76   30.59  0.4269    13    -86.54    
  -6.70074 -30.40999   3.67539  115.58  540.19   30.65  0.4213    13    -86.54    
  -6.73408 -30.40999   3.83039  115.43  539.94   30.54  0.4339    13    -75.22    
  -3.25074 -30.40999   3.87027  105.39  585.19   61.22  1.0020     5    -42.27    
  -3.15074 -30.50999   3.89384  105.51  601.00   57.35  1.0299     5    -141.2    
  -3.15074 -30.40999   3.72539  103.61  586.13   47.63  1.0251     1    -112.3    
  -2.93586 -30.65999   3.90872  104.42  610.53   51.79  1.0528     2    -142.0    
  -2.95074 -30.50999   3.67539  102.15  587.22   44.54  1.0305     1    -112.4    
  -2.76479 -30.70999   3.87539  102.23  578.71   53.22  1.0131     2    -91.98    
  -2.75074 -30.60999   3.67539  100.77  568.32   53.12  0.9959     2    -88.65    
  -2.55074 -30.70999   3.75872   98.89  530.34   61.00  0.9288     2    -120.4    
  -6.55074 -30.20999   3.65134  116.09  540.52   30.72  0.4138    13    -86.54    
  -6.55074 -30.15999   3.79705  115.75  540.21   30.64  0.4224    13    -86.54    
  -6.35074 -30.00999   3.67539  116.52  540.87   30.90  0.3967    13    -86.41    
  -6.40074 -30.00999   3.83372  115.96  540.34   30.78  0.4077    13    -85.91    
  -3.85074 -30.00999   3.75872  108.05  552.39   70.30  0.9099     5    -52.74    
  -3.71741 -30.05999   3.70039  107.02  562.42   65.06  0.9468     5    -40.86    
  -3.90074 -30.00999   3.93372  107.99  530.08   80.59  0.8472     5    -52.15    
  -3.70074 -30.10999   3.90872  107.09  540.13   78.08  0.8799     5    -62.01    
  -3.45074 -30.20999   3.72539  105.18  568.26   60.44  0.9802     5    -115.8    
  -3.55074 -30.20999   3.92539  106.59  549.10   75.91  0.9054     5    -51.39    
  -3.35074 -30.25999   3.68884  104.33  573.67   53.10  0.9998     1    -81.88    
  -6.20074 -29.90999   3.66705  116.85  541.26   31.10  0.3819    13    -86.41    
  -6.18408 -29.85999   3.85039  116.18  540.64   31.14  0.3822    13    -86.41    
  -5.95074 -29.80999   3.59705  117.58  542.40   31.41  0.3695    13    -86.41    
  -6.10074 -29.80999   3.90872  116.02  540.59   31.32  0.3736    13    -86.41    
  -5.66741 -29.70999   3.67539  117.31  543.21   32.28  0.3818    13    -33.32    
  -5.80074 -29.70999   3.87539  116.39  541.36   32.28  0.3603    13    -86.41    
  -5.57574 -29.70999   3.59205  117.64  544.23   31.84  0.4046    13    -38.05    
  -5.47241 -29.65999   3.87539  116.06  542.29   34.36  0.4010    13    -33.38    
  -5.35074 -29.65999   3.79717  116.15  543.66   35.14  0.4449    13    -20.93    
  -5.35074 -29.65999   3.87539  115.96  542.62   35.78  0.4373    13    -19.17    
  -5.15074 -29.69332   3.58693  117.06  548.21   33.06  0.5490    13    -122.0    
  -5.22908 -29.65999   3.87539  115.49  542.84   37.74  0.4841    13    -117.0    
  -4.86741 -29.70999   3.67539  115.22  549.99   41.41  0.6809     5    -259.5    
  -4.84241 -29.70999   3.87539  113.88  541.94   51.00  0.6790     5    -252.2    
  -4.85908 -29.70999   3.67539  115.14  550.06   41.58  0.6841     5    -258.9    
  -4.83408 -29.70999   3.87539  113.78  541.88   51.34  0.6824     5    -251.6    
  -4.40074 -29.80999   3.67539  112.38  555.83   55.82  0.8481     5    -104.6    
  -4.40074 -29.80999   3.79705  111.56  543.83   64.87  0.8348     5    -25.98    
  -4.35074 -29.82665   3.70039  111.93  553.81   59.26  0.8579     5    -23.94    
  -4.35074 -29.82665   3.85039  110.91  538.45   69.89  0.8338     5    -23.36    
  -4.06741 -29.90999   3.65039  109.94  563.85   60.53  0.9102     5    -53.19    
  -4.10074 -29.90999   3.79705  109.61  543.91   71.19  0.8716     5    -52.80    
  -3.55074 -34.40999   3.91205   91.67  468.22   82.52  0.7746     3     6.033    
  -3.43408 -34.50999   4.10039   92.49  479.46   77.32  0.7773     3     4.717    
  -3.65074 -34.40999   4.22539   94.33  484.54   72.78  0.8134     3    -44.19    
  -3.38408 -34.55999   4.27539   93.83  489.65   67.78  0.7737     3    -112.0    
  -3.15074 -34.60999   4.02539   91.77  487.26   69.32  0.7395     3    -106.8    
  -3.25074 -34.60999   4.19205   92.97  489.94   65.92  0.7444     3    -96.83    
  -2.92574 -34.70999   4.15872   93.14  501.22   43.30  0.6509     3    -46.29    
  -3.00074 -34.70999   4.25039   93.66  501.13   43.10  0.6543     3    -46.29    
  -2.82574 -34.70999   4.07539   92.81  502.90   41.01  0.6417     3    -85.31    
  -2.75074 -34.75999   4.21705   94.05  507.93   28.73  0.5675    12    -51.47    
  -2.55074 -34.70999   3.99205   93.31  510.92   29.04  0.5851    12    -58.81    
  -2.57074 -34.79332   4.25039   94.75  512.30   20.30  0.4919    12    -34.96    
  -2.35074 -34.70999   3.99205   94.02  516.03   21.46  0.5251    12    -35.70    
  -2.35074 -34.80999   4.27539   95.39  515.53   15.00  0.4250    12    -46.46    
  -2.09574 -34.70999   4.07539   95.27  519.46   14.73  0.4366    12    -34.38    
  -2.12574 -34.79332   4.27539   95.77  517.53   12.46  0.3888    12    -180.0    
  -1.90646 -34.60999   3.97539   95.49  523.26   14.17  0.4462    12    -31.07    
  -1.97908 -34.75999   4.27539   96.15  518.47   11.46  0.3769    12    -129.9    
  -1.60074 -34.60999   4.27777   96.60  520.28   10.03  0.3706    12    -129.9    
  -1.75074 -34.59332   4.07539   96.21  522.70   11.96  0.4026    12    -130.0    
  -1.55074 -34.40999   3.97539   96.70  527.61   12.06  0.4279    12    -130.1    
  -1.55074 -34.55999   4.24205   96.77  521.07   10.12  0.3742    12    -129.9    
  -1.35074 -34.40999   4.25277   96.96  522.15    9.80  0.3782    12    -124.9    
  -4.15074 -34.00999   4.07539   97.88  520.19   63.71  0.8886     3    -116.8    
  -3.98408 -34.15999   4.10039   96.09  496.28   69.15  0.8437     3    -26.55    
  -4.15074 -34.00999   4.06705   97.83  519.49   63.91  0.8873     3    -116.8    
  -3.97574 -34.19332   4.31205   97.56  513.52   61.93  0.8750     3    -118.9    
  -3.75074 -34.30999   3.99205   93.31  473.01   77.99  0.7939     3     17.32    
  -3.80074 -34.30999   4.21705   95.28  489.13   70.49  0.8311     3    -44.19    
  -1.35074 -34.30999   4.09527   97.22  526.16   10.72  0.3999    12    -141.4    
  -1.16741 -34.20999   4.27872   97.22  523.41    9.71  0.3833    12    -124.9    
  -1.15074 -33.99511   4.05539   97.77  532.45   11.22  0.4350    12    -129.5    
  -1.05074 -34.00999   4.29122   97.51  525.13    9.93  0.3898    12    -133.4    
  -4.85074 -33.60999   4.27539  102.44  585.95   25.83  0.9763     4    -46.97    
  -4.55074 -33.79332   4.29527  101.13  582.89   31.80  0.9704     4    -45.71    
  -4.55074 -33.70999   4.10360  101.35  578.97   38.90  0.9931     4    -76.85    
  -4.35074 -33.80999   3.99527  100.06  555.53   54.93  0.9586     3    -96.33    
  -4.35074 -33.90999   4.27539  100.25  566.73   45.78  0.9557     3    -92.89    
  -1.05074 -33.78403   4.07539   97.90  536.15   11.65  0.4610    12    -37.77    
  -0.96741 -33.78499   4.27539   97.47  528.37   10.53  0.4070    12    -141.4    
  -1.00074 -33.60999   4.07539   97.80  540.65   12.39  0.5001    12    -37.31    
  -0.95074 -33.70999   4.27539   97.56  529.51   10.80  0.4157    12    -141.4    
  -5.35074 -33.20999   4.17539  107.45  574.80   56.98  0.9830     5    -116.1    
  -5.15074 -33.39332   4.26527  105.07  586.81   35.33  0.9983     4    -87.47    
  -5.15074 -33.30999   4.02539  105.96  570.16   59.09  0.9791     5    -116.1    
  -4.95074 -33.40999   3.97539  104.75  579.24   49.80  1.0003     4    -88.02    
  -5.00074 -33.50999   4.27539  103.55  586.59   28.21  0.9855     4    -50.20    
  -4.75074 -33.55999   4.04205  102.85  584.39   34.92  1.0059     4    -87.47    
  -0.96741 -33.36499   4.07539   97.57  548.08   14.08  0.5827    12    -38.67    
  -0.95074 -33.37665   4.12539   97.47  544.16   13.60  0.5502    12    -37.34    
  -0.96741 -33.16499   4.07539   97.23  554.37   16.28  0.6751    12    -65.17    
  -0.95074 -33.20999   4.12539   97.21  548.97   15.32  0.6212    12    -37.23    
  -5.60074 -33.00999   4.03372  108.88  541.66   74.33  0.8915     5    -52.80    
  -5.85074 -32.80999   4.15872  111.12  545.32   67.86  0.8864     5    -26.56    
  -5.60074 -33.00999   4.15360  109.61  557.57   66.88  0.9320     5    -50.11    
  -5.85074 -32.80999   4.19205  111.33  549.32   65.66  0.8946     5    -23.68    
  -5.35074 -33.19332   4.10039  107.49  565.85   63.63  0.9630     5    -34.65    
  -0.96741 -33.00999   4.10039   96.57  556.00   18.30  0.7365    12    -59.38    
  -0.95074 -33.00999   4.17539   96.40  549.80   17.77  0.6884    12    -59.67    
  -1.00074 -32.78499   4.04205   95.59  562.87   22.42  0.8806     3    -44.29    
  -0.96741 -32.78499   4.27539   95.02  544.39   21.73  0.7431    12    -59.58    
  -5.98408 -32.70999   4.03693  110.70  531.15   73.78  0.8280     5    -32.38    
  -6.20074 -32.50999   3.99705  111.69  531.62   66.09  0.7384     5    -54.94    
  -5.95074 -32.70999   4.27539  112.71  554.33   59.30  0.8842     5    -32.64    
  -6.25074 -32.40999   4.32539  114.90  548.12   47.37  0.7165     5    -255.5    
  -1.01741 -32.63594   4.07539   94.58  557.36   25.18  0.9189     3    -26.21    
  -1.00074 -32.64332   4.27539   94.16  542.95   25.61  0.8122     3    -71.09    
  -1.05074 -32.45999   4.07539   93.43  549.84   28.45  0.9650     3    -36.68    
  -1.05074 -32.45999   4.27539   92.93  537.20   31.14  0.8832     3    -38.85    
  -6.45074 -32.22332   4.14384  114.44  540.13   43.04  0.5526    13    -127.6    
  -6.55074 -32.10999   4.07539  114.33  539.26   39.46  0.4752    13    -26.50    
  -6.35074 -32.30999   4.30872  115.15  545.52   43.66  0.6329    13    -136.8    
  -6.55074 -32.00999   4.44705  116.92  544.85   34.81  0.4522    13    -13.37    
  -1.16741 -32.00999   4.05039   90.59  516.73   37.23  0.9820     3    -45.92    
  -1.15074 -32.10999   4.12539   91.00  522.06   36.26  0.9798     3    -28.62    
  -1.25074 -31.95999   4.30872   89.83  501.78   47.67  0.9358     3    -81.65    
  -1.15074 -32.20999   4.40872   91.05  516.13   43.07  0.8897     3    -85.26    
  -6.73408 -31.80999   4.10039  115.30  539.97   34.01  0.3695    13    -33.32    
  -6.70074 -31.84332   4.25039  115.90  541.14   33.95  0.3805    13    -33.32    
  -6.85074 -31.52665   4.10039  115.48  539.85   32.14  0.3537    13    -86.41    
  -6.75074 -31.70999   4.32539  116.39  541.25   32.81  0.3641    13    -86.41    
  -1.36741 -31.60999   4.07539   88.97  482.99   55.61  0.9239     2    -115.3    
  -1.25074 -31.80999   4.04539   89.65  499.66   44.80  0.9570     2    -81.65    
  -1.45074 -31.60999   4.27539   88.91  477.04   58.88  0.9150     3    -115.4    
  -1.35074 -31.80999   4.37539   89.17  487.56   56.86  0.9124     3    -118.6    
  -6.90074 -31.33165   4.07539  115.30  539.73   31.48  0.3662    13    -86.41    
  -6.85074 -31.45999   4.27539  116.01  540.36   31.75  0.3607    13    -86.41    
  -6.90074 -31.31927   4.07539  115.40  539.73   31.45  0.3674    13    -86.41    
  -6.90074 -31.20999   4.24205  115.69  539.99   31.12  0.3825    13    -86.41    
  -1.95074 -31.20999   4.39527   91.45  462.77   68.84  0.8851     3    -78.97    
  -1.75074 -31.30999   4.30551   89.92  462.39   71.60  0.8861     3    -3.796    
  -1.75074 -31.20999   4.10777   90.02  461.28   76.54  0.8667     2    -3.618    
  -1.55074 -31.40999   4.13455   89.05  468.62   68.24  0.8938     2    -78.38    
  -6.91241 -30.98320   4.07539  115.54  539.70   30.81  0.4054    13    -87.10    
  -6.90074 -31.04332   4.27539  115.62  539.94   30.84  0.4019    13    -86.47    
  -6.90074 -30.84332   4.07539  115.24  539.71   30.65  0.4204    13    -86.54    
  -6.85074 -30.72665   4.30039  115.39  539.84   30.52  0.4334    13    -75.22    
  -3.15074 -30.80999   4.39860  109.14  644.17   62.36  1.0283     5    -82.58    
  -2.93146 -30.90999   4.32539  106.89  637.59   52.12  1.0798     5    -163.9    
  -2.81408 -30.80999   4.07539  104.20  600.00   51.13  1.0481     2    -137.2    
  -2.75074 -30.82665   4.07539  103.17  581.72   51.03  1.0311     2    -86.51    
  -2.71741 -30.90999   4.22539  102.96  572.26   48.40  1.0363     2    -97.07    
  -2.55074 -30.85999   4.07539   99.73  529.11   54.15  0.9678     2    -102.8    
  -2.47574 -31.00999   4.37539   98.46  510.55   48.83  0.9711     3    -115.6    
  -2.31241 -30.90999   4.07539   96.00  488.14   61.77  0.9043     2    -118.8    
  -2.28408 -31.00999   4.27539   95.57  484.24   54.46  0.9276     2    -118.6    
  -2.15074 -31.05999   4.27539   93.81  472.37   59.62  0.9062     2    -117.3    
  -2.05074 -31.00999   4.07539   92.72  466.02   71.61  0.8644     2    -3.618    
  -1.95074 -31.05999   4.07539   91.67  462.22   74.78  0.8577     2    -3.618    
  -6.85074 -30.64427   4.05039  115.27  539.73   30.51  0.4366    13    -75.22    
  -6.75074 -30.45999   4.27539  115.38  539.77   30.43  0.4462    13    -69.42    
  -6.75074 -30.40999   4.07539  115.19  539.77   30.44  0.4457    13    -69.42    
  -6.70074 -30.37665   4.30039  115.30  539.76   30.44  0.4453    13    -69.42    
  -3.55074 -30.25999   4.09205  107.00  537.50   81.50  0.8560     5    -36.29    
  -3.21741 -30.55999   4.07539  107.45  604.74   65.84  0.9956     5    -14.37    
  -3.45074 -30.40999   4.25360  107.61  547.13   80.27  0.8570     5    -26.38    
  -3.35074 -30.50999   4.23610  108.12  572.93   74.90  0.9079     5    -32.30    
  -3.15074 -30.62665   4.09027  107.49  621.59   62.44  1.0236     5    -30.00    
  -6.55074 -30.12570   4.03789  115.14  539.88   30.55  0.4311    13    -75.22    
  -6.55074 -30.20999   4.39443  115.42  539.74   30.54  0.4323    13    -75.22    
  -6.42729 -30.00999   4.05872  115.25  539.92   30.69  0.4161    13    -86.54    
  -6.35074 -30.00999   4.37539  115.21  539.66   30.79  0.4062    13    -87.10    
  -4.05074 -30.00999   4.30039  107.48  501.03   95.16  0.7570     5    -36.54    
  -3.95074 -30.05999   4.30872  107.15  500.48   94.63  0.7566     5    -36.54    
  -3.95074 -30.00999   4.10039  107.67  513.46   88.05  0.7973     5    -33.65    
  -3.75074 -30.10999   4.03039  107.30  525.69   83.90  0.8335     5    -52.86    
  -3.75074 -30.20999   4.37539  107.03  504.47   92.24  0.7628     5    -36.54    
  -6.13491 -29.82665   4.03610  115.85  540.16   31.24  0.3777    13    -86.41    
  -6.15074 -29.85999   4.27539  115.37  539.70   31.19  0.3791    13    -86.41    
  -6.10074 -29.80999   4.07539  115.70  540.09   31.32  0.3736    13    -86.41    
  -6.05074 -29.80999   4.27539  115.22  539.69   31.46  0.3668    13    -86.41    
  -5.80074 -29.70999   4.10872  115.64  540.19   32.41  0.3532    13    -86.41    
  -5.70074 -29.70999   4.27539  115.04  539.52   33.04  0.3507    13    -86.41    
  -5.49241 -29.65999   4.07539  115.18  540.40   34.66  0.3817    13    -33.32    
  -5.55074 -29.70999   4.35872  114.63  538.88   34.32  0.3617    13    -33.32    
  -5.35074 -29.65999   4.07539  114.97  540.17   36.59  0.4187    13    -30.50    
  -5.33074 -29.70999   4.38372  113.91  537.54   37.57  0.4098    13    -27.23    
  -5.24574 -29.65999   4.07539  114.49  539.78   38.65  0.4559    13    -29.96    
  -5.11741 -29.70999   4.32539  113.10  535.48   43.72  0.4946    13    -122.6    
  -4.86741 -29.70999   4.07539  112.78  535.42   54.79  0.6395     5    -250.4    
  -4.95074 -29.70999   4.19205  112.75  534.35   51.34  0.5856    13    -178.7    
  -4.85908 -29.70999   4.07539  112.68  535.27   55.26  0.6430     5    -250.4    
  -4.56741 -29.80999   4.27539  110.01  519.85   81.85  0.7280     5    -177.1    
  -4.50574 -29.82665   4.27539  109.60  517.24   85.48  0.7401     5    -20.02    
  -4.45074 -29.80999   4.07539  110.18  523.90   79.67  0.7778     5    -27.85    
  -4.31741 -29.85999   4.10039  109.37  518.19   85.09  0.7880     5    -20.02    
  -4.26741 -29.90999   4.27539  108.37  507.47   93.37  0.7608     5    -10.30    
  -4.15074 -29.90999   4.02539  108.81  520.09   83.90  0.8101     5    -44.96    
  -2.75074 -34.80999   4.49205   95.94  511.57   19.14  0.4862    12    -14.28    
  -2.55574 -34.85999   4.67539   97.14  514.59   12.54  0.3945    12    -43.09    
  -2.58408 -34.80999   4.32539   95.17  512.58   18.68  0.4730    12    -28.07    
  -2.35074 -34.80999   4.26705   95.28  515.53   15.11  0.4267    12    -46.46    
  -2.35074 -34.86749   4.64801   97.29  515.50   11.03  0.3681    12    -129.9    
  -2.15074 -34.80999   4.32539   95.95  517.11   12.17  0.3831    12    -129.9    
  -2.09241 -34.85999   4.67539   97.17  516.26    9.63  0.3571    12    -129.9    
  -1.86741 -34.80999   4.75872   97.50  516.50    8.79  0.3692    12    -66.47    
  -3.65074 -34.40999   4.63467   98.68  515.16   50.85  0.8537     3    -101.5    
  -3.35074 -34.59332   4.50217   95.89  501.53   51.74  0.7552     3    -89.05    
  -3.65074 -34.40999   4.67539   99.13  518.39   48.03  0.8519     3    -101.5    
  -3.38408 -34.55999   4.72039   98.42  511.94   39.93  0.7550     3    -74.22    
  -3.06741 -34.70999   4.43039   95.13  504.34   37.15  0.6422     3    -53.49    
  -3.30074 -34.60999   4.67539   97.65  509.39   38.28  0.7169     3    -76.45    
  -2.95074 -34.75999   4.53372   96.03  509.15   25.33  0.5616    12    -58.81    
  -2.95074 -34.75999   4.67539   97.26  511.68   20.79  0.5309    12    -34.99    
  -2.71408 -34.81832   4.47539   95.80  511.90   18.47  0.4760    12    -34.96    
  -1.90574 -34.79332   4.47539   96.74  517.46    9.90  0.3600    12    -129.9    
  -1.70074 -34.70999   4.44205   96.83  518.29    9.50  0.3646    12    -124.9    
  -1.71741 -34.75999   4.73705   97.25  516.79    8.61  0.3775    12    -66.47    
  -1.55074 -34.60999   4.37539   96.89  519.38    9.50  0.3692    12    -66.47    
  -1.45074 -34.60999   4.72539   97.25  517.29    8.38  0.3936    12    -66.47    
  -1.25074 -34.40999   4.52539   97.12  519.13    8.79  0.3840    12    -66.47    
  -1.35074 -34.50999   4.54705   97.11  518.56    8.74  0.3829    12    -66.47    
  -4.35312 -34.00999   4.57539  101.84  582.36   25.69  0.8840     3    -38.38    
  -4.22908 -34.10999   4.67539  102.17  573.00   24.89  0.8310     3    -49.54    
  -4.25074 -34.00999   4.41705  100.50  565.36   43.92  0.9336     3    -96.11    
  -3.95074 -34.20999   4.32539   97.49  511.86   62.14  0.8731     3    -111.8    
  -3.95574 -34.20999   4.44860   98.78  525.60   55.73  0.8909     3    -105.1    
  -3.73824 -34.35999   4.43967   97.01  503.74   61.72  0.8566     3    -104.4    
  -3.80074 -34.30999   4.78467  101.51  540.34   37.48  0.8570     3    -87.48    
  -1.15074 -34.20999   4.32539   97.26  522.61    9.52  0.3815    12    -66.47    
  -1.15074 -34.30999   4.62539   97.29  518.75    8.58  0.3919    12    -66.47    
  -1.00074 -34.00999   4.46205   97.38  522.02    9.32  0.3819    12    -124.9    
  -0.96741 -34.00999   4.67539   97.22  519.54    8.76  0.3867    12    -66.47    
  -5.15253 -33.70999   4.67539  103.05  575.99    7.97  0.8139     6    -34.27    
  -5.03729 -33.80999   4.67539  102.43  569.63    6.29  0.7675     6    -34.27    
  -4.95074 -33.60999   4.39384  102.83  591.82   21.88  0.9580     4    -24.52    
  -4.78408 -33.75999   4.47539  102.07  591.60   17.57  0.9181     4    -35.13    
  -4.75074 -33.95999   4.67539  102.07  567.43    6.36  0.7287    16    -33.47    
  -4.60074 -34.00999   4.67539  102.13  570.63    8.69  0.7408    16    -24.00    
  -4.69336 -33.80999   4.47539  101.82  590.96   18.35  0.9158     4    -27.74    
  -4.35074 -33.95999   4.44205  101.04  578.07   35.72  0.9369     3    -80.06    
  -0.95074 -33.90999   4.50872   97.35  522.05    9.36  0.3813    12    -124.9    
  -0.95074 -33.95999   4.64205   97.27  520.09    8.91  0.3836    12    -66.47    
  -0.88408 -33.60999   4.46372   97.25  525.59   10.37  0.3943    12    -141.4    
  -0.85074 -33.55999   4.67539   96.92  522.01    9.83  0.3777    12    -124.9    
  -5.55074 -33.25999   4.67539  107.54  601.56   16.29  0.9494     6    -68.87    
  -5.35074 -33.50999   4.67539  104.69  589.32   11.61  0.8939     6    -64.18    
  -5.45074 -33.20999   4.46110  108.14  605.01   32.55  1.0082     5    -109.1    
  -5.15074 -33.50999   4.47539  104.22  598.23   20.51  0.9617     4    -79.14    
  -0.85074 -33.40999   4.55872   96.77  525.45   10.92  0.4004    12    -133.4    
  -0.85074 -33.43499   4.59205   96.89  524.48   10.67  0.3929    12    -129.9    
  -0.85074 -33.26415   4.59301   96.42  526.01   11.73  0.4165    12    -54.42    
  -0.85074 -33.20999   4.72539   96.20  523.46   11.54  0.4013    12    -130.0    
  -5.70074 -33.04332   4.67539  110.49  603.38   21.48  0.9483     6    -103.8    
  -5.55074 -33.10999   4.49705  109.68  606.84   34.14  1.0063     5    -112.8    
  -5.75074 -32.90999   4.58372  112.45  602.52   33.09  0.9635     5    -92.12    
  -5.85074 -32.80999   4.64705  113.65  595.38   29.39  0.9131     5    -62.68    
  -0.95074 -32.80999   4.37539   95.01  538.20   20.43  0.6738    12    -58.12    
  -0.90074 -32.98832   4.47539   95.72  532.45   15.73  0.5383    12    -26.29    
  -0.90074 -32.95165   4.67539   95.48  525.80   14.88  0.4804    12    -36.59    
  -0.95074 -32.80999   4.82539   94.84  521.89   16.59  0.4903    12    -14.80    
  -5.95074 -32.66832   4.53884  114.96  580.38   40.13  0.8948     5    -234.0    
  -6.15074 -32.45999   4.53372  116.25  563.07   38.90  0.7734     5    -260.3    
  -5.95074 -32.70999   4.69705  114.54  584.89   26.22  0.8451     5    -39.96    
  -6.15074 -32.44332   4.72717  116.90  565.66   26.22  0.7093     5    -190.0    
  -1.00074 -32.60999   4.47539   93.66  530.99   26.19  0.7237     3    -69.06    
  -1.00074 -32.64332   4.72039   93.87  522.57   22.85  0.6016    12    -47.25    
  -1.05074 -32.47820   4.43372   92.89  529.16   31.99  0.8051     3    -34.97    
  -1.15074 -32.30999   4.72539   91.59  510.78   42.63  0.7525     3    -74.06    
  -6.53408 -32.00999   4.49705  117.27  545.75   34.35  0.4584    13    -20.93    
  -6.35074 -32.20999   4.58039  117.66  552.78   34.47  0.5941    13    -127.2    
  -6.45074 -32.00999   4.71134  118.71  549.01   30.70  0.4844    13    -20.93    
  -6.30074 -32.24332   4.67539  117.97  556.07   30.75  0.6144    13    -182.5    
  -1.16741 -32.20999   4.52039   90.96  511.42   46.41  0.8506     3    -89.21    
  -1.20074 -32.20999   4.70872   90.92  505.34   50.09  0.7886     3    -86.97    
  -1.25074 -32.00999   4.42539   89.91  500.80   52.08  0.9028     3    -100.9    
  -1.35074 -32.00999   4.80039   89.87  489.08   66.91  0.8000     3    -112.0    
  -6.65074 -31.80999   4.49443  117.49  543.36   32.99  0.3903    13    -60.19    
  -6.73408 -31.65499   4.47539  117.11  542.07   32.28  0.3666    13    -33.32    
  -6.55074 -31.76237   4.77539  119.35  545.41   30.52  0.4082    13    -38.05    
  -6.65074 -31.65820   4.67539  118.39  543.68   31.60  0.3796    13    -40.88    
  -1.75074 -31.50999   4.69717   89.73  460.53   82.60  0.8189     3    -53.14    
  -1.45074 -31.80999   4.67539   89.12  477.39   73.51  0.8336     3    -44.19    
  -1.55074 -31.60999   4.52539   88.95  469.29   74.00  0.8629     3    -3.618    
  -1.40074 -31.77665   4.47539   89.00  481.58   64.41  0.8846     3    -118.9    
  -6.75074 -31.40999   4.62539  117.77  541.84   31.36  0.3693    13    -86.41    
  -6.85074 -31.08165   4.46110  116.47  540.36   30.89  0.3967    13    -86.41    
  -6.75074 -31.29332   4.67539  117.75  541.64   31.12  0.3750    13    -86.41    
  -6.73408 -31.38499   4.67539  117.96  542.00   31.24  0.3708    13    -86.41    
  -2.25074 -31.20999   4.67539   94.54  475.05   69.26  0.8695     3    -44.37    
  -2.11741 -31.25999   4.67539   92.88  465.80   74.33  0.8487     3    -3.618    
  -2.13169 -31.20999   4.57539   93.22  468.10   69.73  0.8740     3    -3.796    
  -1.95074 -31.25999   4.49801   91.35  461.93   73.32  0.8707     3    -3.796    
  -1.95074 -31.40999   4.79360   91.10  459.06   81.98  0.8056     3    -56.02    
  -1.75074 -31.40999   4.51527   89.75  461.43   77.89  0.8594     3    -3.618    
  -6.85074 -31.09332   4.46110  116.48  540.37   30.90  0.3954    13    -86.41    
  -6.75074 -30.90999   4.67539  116.96  540.69   30.74  0.4046    13    -86.47    
  -6.85074 -30.83499   4.39205  115.81  539.99   30.61  0.4229    13    -86.54    
  -6.73408 -30.80999   4.67539  116.67  540.54   30.67  0.4117    13    -86.54    
  -3.20074 -30.80999   4.49801  109.08  631.06   64.67  1.0066     5    -30.00    
  -3.15074 -30.85999   4.49110  109.08  644.21   61.44  1.0362     5    -82.58    
  -3.35074 -30.80999   4.79622  107.92  589.82   68.66  0.9704     5    -14.03    
  -3.05074 -31.00999   4.71110  106.67  628.59   54.18  1.0611     5    -121.3    
  -2.89241 -31.05999   4.67539  104.71  602.58   52.25  1.0443     3    -139.4    
  -2.93408 -31.00999   4.57539  106.03  623.06   52.22  1.0653     3    -142.0    
  -2.73074 -31.02665   4.50039  102.78  567.88   49.51  1.0279     3    -86.97    
  -2.75074 -31.10999   4.72539  102.06  560.84   54.73  0.9933     3    -91.89    
  -2.52574 -31.05999   4.50872   99.05  516.81   51.87  0.9686     3    -104.7    
  -2.54241 -31.10999   4.62539   99.01  516.30   56.56  0.9493     3    -119.8    
  -2.34741 -31.10999   4.52539   96.19  488.08   57.87  0.9225     3    -122.0    
  -6.75074 -30.63915   4.52539  116.04  540.05   30.54  0.4312    13    -75.22    
  -6.65074 -30.57487   4.67539  116.43  540.25   30.61  0.4216    13    -86.54    
  -6.65074 -30.40999   4.51527  115.55  539.89   30.51  0.4350    13    -75.22    
  -6.55074 -30.42987   4.70872  116.32  540.16   30.66  0.4168    13    -86.54    
  -3.75074 -30.25999   4.49860  106.99  502.36   93.02  0.7560     5    -36.54    
  -3.40074 -30.57665   4.47539  108.43  562.11   77.63  0.8752     5    -35.52    
  -3.75074 -30.40999   4.76193  107.28  510.03   90.20  0.7827     5    -34.25    
  -3.55074 -30.60999   4.78610  107.88  542.66   81.01  0.8607     5    -26.38    
  -6.35074 -30.05999   4.50455  115.23  539.67   30.81  0.4039    13    -87.10    
  -6.35074 -30.20999   4.73217  116.02  539.96   30.90  0.3969    13    -86.41    
  -6.15074 -29.90999   4.44943  115.31  539.56   31.21  0.3776    13    -86.41    
  -6.17574 -30.02665   4.67360  115.31  539.68   31.22  0.3768    13    -86.41    
  -5.93408 -29.90999   4.67539  115.02  539.40   31.98  0.3529    13    -86.41    
  -4.55074 -30.00999   4.77539  109.10  512.80   89.41  0.7261     5    -8.719    
  -4.35074 -30.02665   4.67539  108.08  502.96   98.22  0.7389     5     1.313    
  -4.41979 -29.90999   4.47539  108.50  508.11   94.77  0.7343     5    -10.30    
  -4.15074 -30.02665   4.50039  107.33  496.95   99.32  0.7391     5     10.38    
  -4.15074 -30.10999   4.67539  107.31  496.12   99.43  0.7403     5     10.38    
  -3.95074 -30.22665   4.68110  107.12  495.63   96.87  0.7447     5     10.38    
  -3.95074 -30.10999   4.45360  106.95  495.68   97.12  0.7415     5     10.38    
  -5.95074 -29.82665   4.47539  114.98  539.40   31.83  0.3553    13    -86.41    
  -5.75074 -29.80999   4.57539  114.74  539.03   32.85  0.3470    13    -86.41    
  -5.75074 -29.85999   4.67539  114.89  539.05   32.91  0.3480    13    -86.41    
  -5.55074 -29.82665   4.67539  114.33  538.32   34.59  0.3633    13    -33.32    
  -5.55074 -29.70999   4.36705  114.52  538.85   34.32  0.3614    13    -11.69    
  -5.37074 -29.82665   4.68789  113.80  537.05   37.29  0.4029    13    -8.485    
  -5.35074 -29.70999   4.39205  113.89  537.66   37.17  0.4034    13    -27.79    
  -5.17574 -29.82665   4.67539  112.79  534.51   42.66  0.4721    13    -25.46    
  -5.11741 -29.80999   4.62539  112.54  533.52   44.92  0.4950    13    -121.6    
  -4.95074 -29.85999   4.67539  111.61  529.21   55.28  0.5778    13    -178.7    
  -4.95908 -29.80999   4.57539  111.63  529.86   53.89  0.5674    13    -178.9    
  -4.75074 -29.82665   4.50039  110.52  523.13   71.35  0.6589     5    -171.3    
  -4.70908 -29.90999   4.67539  110.01  520.06   76.96  0.6777     5    -164.1    
  -4.58408 -29.85999   4.47539  109.48  516.03   85.53  0.7095     5    -24.87    
  -2.73408 -34.80999   4.90039   98.76  515.12   12.42  0.4128    12    -180.1    
  -2.37074 -34.85999   4.93372   98.52  515.64    9.66  0.3610    12    -129.9    
  -2.60074 -34.80999   5.07539   99.57  515.97   10.17  0.3771    12    -129.9    
  -2.35074 -34.80999   5.17539   99.63  515.94    8.85  0.3668    12    -129.9    
  -2.11741 -34.85999   4.87539   97.90  515.94    9.02  0.3617    12    -124.9    
  -2.20074 -34.80999   5.17539   99.25  515.87    8.50  0.3731    12    -66.47    
  -1.86741 -34.80999   4.76705   97.53  516.48    8.77  0.3698    12    -66.47    
  -3.60074 -34.40999   4.91705  101.84  532.25   31.83  0.8079     3    -35.13    
  -3.35074 -34.55999   4.84205   99.72  516.87   31.88  0.7246     3    -26.32    
  -3.55074 -34.40999   5.12539  103.79  537.17   19.82  0.7219     3    -24.80    
  -3.35074 -34.50999   5.07539  102.35  526.19   21.68  0.6870    12    -21.09    
  -3.25074 -34.60999   4.87539   99.67  516.33   26.23  0.6613    12    -59.64    
  -3.15074 -34.60999   5.07872  101.49  520.24   17.21  0.5752    12    -35.59    
  -2.91741 -34.75999   4.85039   98.66  514.41   16.02  0.4841    12    -35.73    
  -2.95074 -34.70999   5.04205  100.40  516.98   13.90  0.4756    12    -41.04    
  -2.71408 -34.81832   4.87539   98.56  514.99   12.42  0.4098    12    -42.95    
  -2.78408 -34.75999   5.07539  100.18  516.43   11.53  0.4138    12    -180.1    
  -1.92574 -34.79332   5.07539   98.40  515.96    8.23  0.3884    12    -66.47    
  -1.75074 -34.75999   4.93372   97.87  516.28    8.25  0.3920    12    -66.47    
  -1.70074 -34.70999   5.10872   98.07  516.08    7.95  0.4126    12    -47.21    
  -1.45074 -34.60999   4.82539   97.39  516.93    8.19  0.4036    12    -66.52    
  -1.55074 -34.60999   5.17539   98.07  516.11    7.79  0.4315    12    -35.89    
  -1.35074 -34.50999   5.00372   97.59  516.59    7.91  0.4265    12    -47.21    
  -1.25074 -34.40999   5.02539   97.52  516.69    7.89  0.4302    12    -35.89    
  -5.55074 -34.03820   5.07539   98.34  510.64    0.08  0.4738    16     8.006    
  -5.31324 -34.30999   5.07539   97.23  497.91    1.22  0.3692    16    -19.67    
  -5.35074 -34.00761   4.92539   99.78  518.70    0.26  0.5213    16     7.293    
  -5.16919 -34.40999   5.07539   97.16  494.60    1.57  0.3479    16    -45.87    
  -5.16479 -34.25999   4.97539   98.54  503.13    0.95  0.4010    16    -9.107    
  -5.25074 -34.00999   4.87539  100.26  522.73    0.54  0.5365    16     3.833    
  -4.96408 -34.50999   5.07539   97.28  492.49    1.88  0.3374    16    -47.62    
  -4.95074 -34.20999   4.87539   99.97  513.93    1.08  0.4527    16    -4.365    
  -4.99574 -34.00999   4.77539  101.25  537.96    1.83  0.5925    16    -20.49    
  -4.85908 -34.40999   4.97539   98.65  499.85    1.65  0.3713    16    -51.49    
  -4.80908 -34.25999   4.87539  100.18  514.31    1.55  0.4450    16    -5.639    
  -4.80908 -34.00999   4.72539  101.78  552.47    3.78  0.6505    16    -19.67    
  -4.58919 -34.44332   4.97539   99.59  504.02    2.34  0.3864    16    -41.58    
  -4.60074 -34.29653   4.87539  100.73  519.32    2.69  0.4605    16    0.7200    
  -4.38408 -34.40999   4.97539  100.94  513.28    3.58  0.4298    16    -37.81    
  -4.25574 -34.25999   4.87539  102.50  542.67    8.99  0.5919    16    -24.21    
  -4.02574 -34.40999   5.07539  102.72  525.13    7.35  0.5083    16    -35.62    
  -4.18408 -34.20999   4.82539  102.80  556.99   15.18  0.6967    16    -24.74    
  -4.03408 -34.20999   4.77539  102.49  560.25   27.70  0.8148     3    -38.47    
  -3.95074 -34.35999   5.04205  103.33  536.55   11.29  0.5938    16    -56.24    
  -3.80074 -34.30999   4.78039  101.46  540.02   37.81  0.8582     3    -87.67    
  -3.75074 -34.35999   5.07539  103.89  542.14   17.33  0.6953    16    -27.35    
  -1.15074 -34.30999   4.95872   97.33  517.05    8.01  0.4222    12    -47.21    
  -1.15074 -34.20999   5.22205   97.58  516.44    7.78  0.4393    12    -35.89    
  -0.96741 -34.00999   4.87539   97.21  518.08    8.38  0.3988    12    -66.52    
  -1.00074 -34.00999   5.07872   97.40  517.12    8.10  0.4136    12    -47.21    
  -5.75074 -33.70320   5.07539  100.34  530.56   -0.74  0.6484     6    -14.01    
  -5.55074 -33.82844   4.97539  100.44  527.55    0.04  0.6093    16    -15.45    
  -5.55074 -33.61177   4.87539  102.81  552.11    3.24  0.7571     6    -31.05    
  -5.35074 -33.89070   4.87539  100.92  531.00    0.83  0.6044    16    -19.62    
  -5.40074 -33.62987   4.77539  103.25  564.74    5.74  0.7921     6    -34.27    
  -5.14396 -33.80999   4.72539  102.28  559.53    4.51  0.7287     6    -33.47    
  -0.95074 -33.95999   4.90872   97.22  518.02    8.40  0.3975    12    -66.52    
  -0.95074 -33.80165   5.17539   97.21  517.07    8.26  0.3992    12    -66.52    
  -0.85074 -33.52665   4.87539   96.80  519.71    9.41  0.3710    12    -66.47    
  -0.90074 -33.63499   5.10872   97.05  517.66    8.66  0.3804    12    -66.47    
  -5.95074 -33.33915   5.07539  103.27  542.26    0.33  0.7219     6    -16.61    
  -5.80074 -33.40999   4.97539  103.65  550.94    2.21  0.7733     6    -31.05    
  -5.75074 -33.28177   4.87539  106.04  568.43    6.43  0.8385     6    -18.04    
  -5.55074 -33.40999   4.77539  105.39  580.36    9.07  0.8754     6    -17.16    
  -0.85074 -33.35999   4.87539   96.65  520.39   10.09  0.3717    12    -124.9    
  -0.85074 -33.40999   4.91610   96.62  519.74    9.74  0.3688    12    -124.9    
  -0.85074 -33.29332   4.87539   96.38  520.66   10.42  0.3746    12    -129.9    
  -0.95074 -33.20999   5.25872   96.60  517.33    9.88  0.3600    12    -129.9    
  -6.25074 -32.77427   5.07539  108.81  527.33    5.13  0.5117    14    -11.09    
  -5.95074 -33.04332   4.92539  108.17  558.16    6.19  0.7557     6    -24.80    
  -5.95074 -32.93082   4.87539  110.30  565.44    9.74  0.7666     6    -58.93    
  -5.80074 -33.02487   4.77539  110.07  587.44   14.56  0.8783     6    -48.16    
  -0.96741 -32.78499   4.89539   94.71  520.35   16.61  0.4813    12    -41.04    
  -0.95074 -32.82665   4.87539   94.92  521.01   15.82  0.4705    12    -28.58    
  -1.00074 -32.80999   5.09205   94.99  517.69   14.72  0.4326    12    -46.27    
  -0.95074 -32.90999   5.02539   95.38  519.07   13.38  0.4145    12    -130.0    
  -6.35074 -32.45999   5.07539  112.31  523.08    8.25  0.4398    14    -37.96    
  -6.20074 -32.64332   4.97539  112.06  538.48    8.68  0.5535    14    -44.23    
  -6.15074 -32.55261   4.87539  114.71  553.72   14.59  0.6260    14    -57.98    
  -6.10074 -32.64332   4.87539  113.81  556.52   13.36  0.6590    14    -58.10    
  -1.20074 -32.40999   5.09622   92.82  508.94   32.10  0.6108    12    -57.22    
  -1.15074 -32.50999   5.11801   93.48  512.18   25.11  0.5557    12    -44.98    
  -1.15074 -32.40999   4.93705   92.56  511.01   33.93  0.6482     3    -68.12    
  -1.05074 -32.60999   4.95872   93.79  516.81   21.73  0.5419    12    -35.70    
  -6.35074 -32.15999   4.97539  117.44  538.46   16.43  0.4737    14    -48.04    
  -6.45074 -31.95665   5.15039  116.55  523.02   13.18  0.3974    14    -53.22    
  -6.35074 -32.10999   4.87539  118.72  547.69   22.71  0.5103    13    -83.49    
  -6.30074 -32.20999   4.84205  118.26  551.16   22.50  0.5543    14    -133.4    
  -1.40074 -32.00999   4.91384   90.11  486.79   69.93  0.7786     3    -119.4    
  -1.25074 -32.20999   4.87872   91.14  501.47   51.91  0.7438     3    -78.95    
  -1.55074 -32.00999   5.19360   91.05  484.51   72.51  0.7495     3    -35.88    
  -1.35074 -32.20999   5.12539   91.73  498.37   51.78  0.6986     3    -78.81    
  -6.55074 -31.62999   4.87539  119.81  544.22   29.57  0.3937    13    -60.19    
  -6.45074 -31.89332   4.87539  119.53  545.88   26.74  0.4481    13    -83.46    
  -6.45074 -31.75999   5.04205  119.50  538.74   22.40  0.4142    13    -195.4    
  -6.45074 -31.69332   5.07539  119.71  537.84   22.40  0.4068    13    -101.1    
  -1.90074 -31.60999   5.07301   91.02  461.99   84.21  0.7727     3    -43.49    
  -1.75074 -31.80999   5.18789   90.89  471.19   82.76  0.7698     3     6.033    
  -1.75074 -31.60999   4.88789   89.84  461.35   84.72  0.7858     3    -44.28    
  -1.55074 -31.80999   4.89622   89.49  472.53   80.58  0.7894     3     17.44    
  -6.55074 -31.39332   4.97539  119.87  542.91   29.46  0.3800    13    -40.88    
  -6.65074 -31.12665   4.87027  118.42  541.97   30.73  0.3806    13    -86.41    
  -6.45074 -31.40999   5.12539  120.31  540.14   25.96  0.3889    13   -0.1636E-01
  -6.45074 -31.24332   5.12539  120.22  541.74   28.12  0.3819    13    -2.339    
  -2.89562 -31.20999   5.07539  101.91  571.96   52.98  0.9896     3    -88.65    
  -2.75074 -31.25999   5.07539  100.26  545.65   59.67  0.9431     3    -111.5    
  -2.76741 -31.20999   4.97539  100.93  551.82   58.46  0.9589     3    -92.09    
  -2.55074 -31.22665   4.90039   98.16  510.41   65.02  0.8952     3    -104.4    
  -2.58908 -31.30999   5.07539   98.25  515.22   65.95  0.8875     3    -44.48    
  -2.31741 -31.30999   4.92539   94.96  478.03   73.47  0.8309     3    -44.19    
  -2.28729 -31.40999   5.07539   94.53  475.80   75.70  0.8103     3     15.65    
  -2.16086 -31.45999   5.07539   93.14  467.21   79.12  0.7912     3    -3.618    
  -2.14896 -31.40999   4.97539   93.00  465.41   79.19  0.7964     3    -3.618    
  -1.95074 -31.45999   4.87539   91.12  459.03   83.04  0.7912     3    -43.49    
  -6.55074 -30.95999   4.97539  118.87  542.01   30.63  0.3830    13    -86.41    
  -6.55074 -30.65999   4.87539  117.38  540.93   30.76  0.3995    13    -86.47    
  -6.35074 -30.92665   5.17539  119.75  542.61   29.76  0.3782    13    -40.88    
  -6.45074 -30.91832   5.07539  119.32  542.36   30.41  0.3793    13    -40.88    
  -3.50074 -30.70999   4.87539  107.65  559.90   75.58  0.9136     5    -26.80    
  -3.35074 -30.85999   4.90693  107.06  589.90   64.40  0.9916     5    -35.52    
  -3.55074 -30.80999   5.09860  106.76  568.63   65.78  0.9665     5    -34.45    
  -3.25074 -31.00999   5.06051  105.14  594.20   47.31  1.0235     4    -125.4    
  -3.10074 -31.10999   5.07539  103.82  593.47   44.32  1.0243     4    -112.3    
  -3.15074 -31.00999   4.90134  105.81  610.38   52.59  1.0421     5    -142.0    
  -2.95074 -31.10999   4.88789  103.84  594.95   52.04  1.0275     3    -105.7    
  -6.38408 -30.60999   5.02539  117.96  541.53   30.92  0.3829    13    -86.41    
  -6.35074 -30.33677   4.87539  116.37  540.43   30.97  0.3897    13    -86.41    
  -6.15074 -30.55999   5.17539  118.43  542.59   31.18  0.3718    13    -86.41    
  -6.17062 -30.40999   5.07539  117.34  541.48   31.37  0.3698    13    -86.41    
  -4.15074 -30.40999   5.07539  108.67  517.85   85.18  0.8262     5    -44.96    
  -3.95074 -30.60999   5.17539  108.44  541.98   76.20  0.8977     5    -52.80    
  -3.85991 -30.40999   4.87539  107.42  509.42   90.21  0.7901     5    -34.25    
  -3.73586 -30.65999   5.07539  107.61  545.24   77.06  0.9010     5    -52.74    
  -3.75074 -30.50999   4.88884  107.66  521.28   86.32  0.8210     5    -44.96    
  -6.21562 -30.20999   4.87539  116.05  540.24   31.23  0.3765    13    -86.41    
  -5.97753 -30.40999   5.17539  117.89  542.49   31.90  0.3698    13    -86.41    
  -5.96896 -30.05999   4.87539  115.60  539.92   31.96  0.3559    13    -86.41    
  -5.87003 -30.20999   5.07539  116.44  541.11   32.51  0.3619    13    -33.32    
  -5.84241 -30.00999   4.87539  115.34  539.71   32.53  0.3519    13    -86.41    
  -5.46741 -30.10999   5.07539  115.12  540.11   36.21  0.4207    13    -11.19    
  -5.37896 -30.00999   4.97539  114.14  538.31   37.66  0.4292    13    -7.924    
  -5.35074 -30.20999   5.17539  115.24  541.57   38.38  0.4886    13    -29.79    
  -5.35074 -30.00999   4.97539  114.03  538.06   38.27  0.4390    13    -15.91    
  -5.20074 -30.10999   5.07539  113.94  537.91   42.90  0.5270    13    -122.6    
  -5.32253 -30.00999   4.97539  113.90  537.79   38.94  0.4493    13    -122.6    
  -4.89241 -30.10999   5.02539  112.01  530.52   60.76  0.6674     5    -185.8    
  -4.80074 -30.00999   4.87539  110.88  524.70   68.98  0.6703     5    -180.6    
  -4.72574 -30.02665   4.87539  110.36  521.72   75.49  0.6970     5    -183.5    
  -4.67074 -30.20999   5.07539  110.94  525.49   75.14  0.7653     5    -170.5    
  -4.53741 -30.40999   5.22539  111.34  535.65   71.28  0.8529     5    -33.27    
  -4.55908 -30.10999   4.92539  109.51  515.63   86.15  0.7485     5    -20.02    
  -4.36146 -30.30999   5.07539  109.29  517.39   84.82  0.8112     5    -45.67    
  -4.40074 -30.20999   4.97539  109.02  511.68   89.56  0.7800     5    -8.009    
  -4.11741 -30.25999   4.87539  107.74  501.49   94.59  0.7678     5    -36.54    
  -5.65074 -34.40999   5.45122   94.10  493.27    2.23  0.3234    16    -45.87    
  -5.34562 -34.70999   5.47539   93.10  485.29    2.67  0.3107    16    -80.20    
  -5.35074 -34.40999   5.17539   96.14  493.14    1.72  0.3374    16    -45.87    
  -5.16503 -34.80999   5.47539   93.08  483.50    2.74  0.3194    16    -80.26    
  -5.22419 -34.60999   5.27539   94.95  487.34    2.31  0.3138    16    -80.20    
  -4.97074 -34.80999   5.37539   94.14  483.70    2.65  0.3221    16    -80.20    
  -5.02574 -34.70999   5.27539   94.92  485.61    2.45  0.3168    16    -80.20    
  -4.80074 -34.90999   5.47539   93.83  482.39    2.80  0.3370    16    -80.26    
  -4.80908 -34.75999   5.27539   95.52  485.31    2.53  0.3239    16    -80.20    
  -4.50074 -34.90999   5.47539   95.08  483.36    2.81  0.3447    16    -80.26    
  -4.49241 -34.75999   5.27539   96.97  487.40    2.64  0.3355    16    -80.20    
  -4.34574 -34.80999   5.37539   96.99  486.75    2.78  0.3420    16    -80.20    
  -4.26741 -34.70999   5.27539   98.46  491.65    2.86  0.3485    16    -47.62    
  -4.14658 -34.80999   5.47539   97.68  487.94    2.89  0.3500    16    -80.20    
  -4.03824 -34.60999   5.27539  100.63  500.95    3.61  0.3828    16    -51.84    
  -3.95074 -34.70999   5.47539   99.66  493.96    3.13  0.3627    16    -51.79    
  -3.95074 -34.55999   5.27539  101.63  506.72    4.29  0.4097    16    -9.971    
  -3.75074 -34.55999   5.44384  102.38  507.91    4.31  0.4170    16    -16.60    
  -3.60074 -34.40999   5.27539  104.62  534.27   11.53  0.6103    16    -53.77    
  -3.45074 -34.40999   5.52539  105.34  527.81    7.26  0.5314    16    -11.12    
  -3.50074 -34.40999   5.27539  104.79  536.03   13.80  0.6494    16    -26.30    
  -3.20074 -34.50999   5.28705  103.88  526.76   14.03  0.5807    12    -46.90    
  -3.25074 -34.40999   5.47539  105.71  532.28   10.78  0.5763    12    -55.20    
  -3.00074 -34.60999   5.27539  102.68  520.98   12.07  0.4816    12    -37.73    
  -3.00074 -34.50999   5.47539  104.42  524.38   10.42  0.4785    12    -37.73    
  -2.74241 -34.70999   5.27539  101.40  517.64   10.08  0.3978    12    -180.1    
  -2.77908 -34.59332   5.47539  103.26  519.79    9.48  0.4087    12    -180.1    
  -2.51741 -34.75999   5.27539  100.61  516.49    9.11  0.3718    12    -129.9    
  -2.46741 -34.60999   5.57539  102.19  517.44    8.39  0.3820    12    -129.9    
  -2.37574 -34.75999   5.30872  100.43  516.21    8.63  0.3720    12    -66.47    
  -2.43408 -34.60999   5.57539  102.18  517.24    8.33  0.3826    12    -66.47    
  -2.15074 -34.75999   5.30872   99.66  515.93    8.20  0.3849    12    -66.47    
  -2.10074 -34.60999   5.57539  100.68  516.15    7.86  0.4042    12    -66.52    
  -1.91741 -34.70999   5.32539   99.18  515.87    7.90  0.4089    12    -66.52    
  -1.85074 -34.60999   5.47539   99.61  515.88    7.72  0.4255    12    -66.52    
  -1.65074 -34.60999   5.32027   98.52  515.93    7.71  0.4349    12    -35.89    
  -1.71919 -34.55999   5.47539   99.10  515.87    7.64  0.4380    12    -35.89    
  -1.55074 -34.55999   5.29110   98.46  516.00    7.69  0.4411    12    -35.89    
  -1.58586 -34.40999   5.57539   99.05  515.86    7.56  0.4504    12    -35.33    
  -1.35074 -34.40999   5.27717   98.12  516.15    7.67  0.4489    12    -35.33    
  -5.75074 -34.30999   5.49860   94.38  497.07    2.09  0.3400    16    -45.87    
  -5.90074 -34.03082   5.47539   95.77  509.88    0.91  0.4328    16    -5.636    
  -5.75074 -34.04011   5.27539   96.97  508.54    0.36  0.4471    16    -1.462    
  -5.65074 -34.20999   5.27539   96.04  500.50    1.22  0.3799    16    -19.67    
  -3.56503 -34.39665   5.23789  104.75  537.25   14.15  0.6579    16    -25.59    
  -3.35074 -34.39332   5.47539  105.82  533.45    9.96  0.5844    12    -22.67    
  -1.35074 -34.18915   5.57539   98.52  515.91    7.59  0.4514    12    -35.33    
  -1.20074 -34.24332   5.27539   97.84  516.30    7.72  0.4449    12    -35.33    
  -1.05074 -34.00999   5.25193   97.47  516.57    7.91  0.4251    12    -47.21    
  -1.16741 -34.00999   5.47539   98.10  516.10    7.75  0.4363    12    -35.89    
  -5.95074 -33.80999   5.37539   97.48  520.64   -0.92  0.5417    16     3.802    
  -6.10074 -33.64332   5.47539   97.70  526.88   -1.19  0.5745     6    -15.28    
  -5.95074 -33.67249   5.27539   98.94  527.10   -1.79  0.6123     6    -15.28    
  -5.85074 -33.85999   5.27539   97.88  518.19   -0.80  0.5339    16     7.293    
  -1.15074 -33.80999   5.57539   98.10  516.02    7.90  0.4163    12    -47.21    
  -1.00074 -33.84332   5.27539   97.52  516.67    8.09  0.4092    12    -47.21    
  -0.95074 -33.60999   5.27539   97.27  516.92    8.49  0.3837    12    -66.47    
  -1.05074 -33.65999   5.47539   97.65  516.27    8.18  0.3956    12    -66.47    
  -6.35074 -33.22927   5.47539   99.94  520.46    2.10  0.4852    14    -3.450    
  -6.25074 -33.40999   5.49777   98.78  526.36    0.26  0.5477    14    -6.602    
  -6.15074 -33.30999   5.27539  101.47  529.78   -0.58  0.6105     6    -17.68    
  -6.05074 -33.40999   5.22539  101.21  533.29   -1.38  0.6576     6    -13.85    
  -1.05074 -33.32153   5.49205   97.39  516.29    9.02  0.3627    12    -66.47    
  -0.95074 -33.25999   5.27539   96.75  517.22    9.60  0.3599    12    -66.47    
  -0.96741 -33.20999   5.30039   96.68  517.09    9.79  0.3592    12    -129.9    
  -1.05074 -33.21832   5.47539   97.05  516.29    9.46  0.3580    12    -129.9    
  -6.55074 -32.85999   5.47539  101.98  506.12    4.86  0.3673    14    -41.93    
  -6.45074 -33.05999   5.47539  100.87  513.28    3.69  0.4182    14    -49.13    
  -6.35074 -32.75999   5.17539  107.32  517.40    4.68  0.4449    14    -37.96    
  -6.30074 -32.99749   5.24205  104.27  520.50    2.67  0.4947    14    0.7200    
  -1.20074 -32.80999   5.50872   96.13  514.65   13.09  0.3991    12    -43.15    
  -1.15074 -32.87070   5.47539   96.17  515.24   12.25  0.3852    12    -129.9    
  -1.05074 -32.85999   5.27539   95.61  516.33   13.02  0.3979    12    -42.95    
  -1.00074 -33.00999   5.27539   96.12  517.00   11.24  0.3714    12    -129.9    
  -6.65074 -32.55999   5.47539  103.83  499.61    5.80  0.3454    14    -46.28    
  -6.45074 -32.60999   5.22539  107.73  510.70    5.64  0.3907    14    -49.07    
  -6.53408 -32.40999   5.27539  108.66  505.86    6.52  0.3635    14    -41.93    
  -6.65074 -32.35165   5.42539  106.23  499.09    6.31  0.3510    14    -52.20    
  -1.45074 -32.37749   5.47539   94.17  505.47   32.37  0.5999    12    -50.60    
  -1.35074 -32.52249   5.47539   94.98  510.07   22.36  0.5194    12    -44.93    
  -1.35074 -32.40999   5.37539   93.81  506.91   29.98  0.5802    12    -51.47    
  -1.16741 -32.60999   5.27539   94.51  513.18   19.21  0.4851    12    -35.02    
  -6.53408 -32.20999   5.25217  111.11  507.92    7.87  0.3673    14    -49.27    
  -6.65074 -32.20999   5.42539  107.58  498.89    6.70  0.3571    14    -52.20    
  -6.53408 -32.00999   5.27539  112.99  509.32    9.17  0.3713    14    -49.33    
  -6.65074 -31.95999   5.47539  109.01  498.41    7.31  0.3715    14    -51.90    
  -1.95074 -31.90999   5.47539   93.65  483.71   73.78  0.7989     3    -44.19    
  -1.72062 -32.20999   5.57539   94.58  498.75   51.21  0.7177     3    -78.83    
  -1.77669 -31.90999   5.32539   91.96  478.47   78.42  0.7725     3     4.717    
  -1.45074 -32.20999   5.29860   92.39  497.54   50.86  0.6848     3    -77.33    
  -6.50074 -31.84332   5.27539  115.13  513.84   11.11  0.3784    14    -49.14    
  -6.55074 -31.80999   5.37539  113.07  506.48    9.33  0.3741    14    -41.99    
  -6.45074 -31.64332   5.27539  117.46  521.37   14.57  0.3855    14    -195.8    
  -6.50074 -31.57665   5.45610  113.92  507.40   10.18  0.3804    14    -49.33    
  -2.51646 -31.60999   5.47539   98.04  518.64   62.54  0.8827     3    -116.8    
  -2.30074 -31.80999   5.57539   96.85  502.39   64.67  0.8603     3    -104.4    
  -2.37669 -31.50999   5.27539   95.80  489.75   71.96  0.8316     3    -44.31    
  -2.11324 -31.80999   5.47539   94.55  484.57   73.00  0.8198     3    -44.31    
  -2.15074 -31.60999   5.27539   93.57  473.17   77.86  0.7966     3     17.32    
  -1.95253 -31.80999   5.37539   92.78  476.20   78.39  0.7904     3     15.65    
  -6.35074 -31.29332   5.27539  120.16  535.35   22.58  0.3894    13    -150.2    
  -6.35074 -31.30999   5.52539  115.66  512.40   11.94  0.3811    14    -52.65    
  -6.33408 -31.23499   5.27539  120.34  537.09   23.82  0.3888    13    -101.1    
  -6.25074 -31.19332   5.44860  118.47  525.63   17.13  0.3855    14    -190.3    
  -3.25074 -31.20999   5.49443  102.69  588.27   22.82  0.9603     4    -31.92    
  -3.15074 -31.25999   5.47539  102.18  586.85   26.14  0.9637     4    -45.75    
  -3.15074 -31.20999   5.36289  102.44  584.62   30.50  0.9849     4    -39.57    
  -2.94836 -31.30999   5.32539  101.35  573.65   44.78  0.9778     3    -92.43    
  -2.95074 -31.40999   5.49943  101.39  579.19   37.14  0.9578     4    -76.85    
  -2.73586 -31.50999   5.47539   99.97  552.51   52.83  0.9308     3    -111.5    
  -2.65074 -31.40999   5.27539   98.80  528.83   62.71  0.9043     3    -119.8    
  -2.51003 -31.45999   5.27539   97.27  506.53   67.83  0.8633     3    -29.21    
  -6.15074 -31.00427   5.37539  120.35  539.10   24.63  0.3936    13   -0.1636E-01
  -6.15074 -30.77570   5.27539  119.70  543.38   29.79  0.3813    13    -40.88    
  -5.95812 -30.90999   5.47539  119.87  538.85   22.66  0.4110    13    -209.7    
  -6.00074 -30.80761   5.37539  120.19  543.75   27.97  0.4013    13   -0.7364E-01
  -5.82074 -30.80999   5.47539  119.87  543.90   24.99  0.4357    13    -89.25    
  -4.10074 -30.80999   5.47539  109.66  592.58   46.78  1.0030     5    -114.3    
  -3.95074 -30.85999   5.47539  108.31  592.93   42.72  1.0041     5    -127.8    
  -3.94562 -30.70999   5.27539  108.65  560.86   67.07  0.9499     5    -34.65    
  -3.80491 -30.90999   5.47539  106.92  591.85   37.17  0.9975     4    -78.47    
  -3.75074 -30.80999   5.27539  107.31  570.74   59.64  0.9772     5    -116.1    
  -3.55074 -31.02665   5.47539  104.72  589.36   26.49  0.9789     4    -48.97    
  -3.55074 -30.90999   5.26289  105.78  578.34   48.26  0.9930     4    -77.92    
  -3.31741 -31.05999   5.27539  103.92  585.22   32.95  0.9988     4    -88.74    
  -6.05074 -30.64511   5.27539  119.17  543.82   30.70  0.3810    13    -40.88    
  -5.75408 -30.60999   5.37539  119.23  546.89   30.80  0.4325    13    -26.73    
  -5.75074 -30.40999   5.25872  117.87  544.12   32.81  0.4002    13    -33.38    
  -5.55074 -30.80999   5.62539  117.94  543.07   18.47  0.4936    14    -178.2    
  -5.55074 -30.60999   5.42539  118.86  550.56   30.98  0.5065    13    -117.0    
  -5.70074 -30.40999   5.27539  117.70  544.57   33.07  0.4122    13    -38.05    
  -5.40908 -30.75999   5.57539  118.40  553.77   22.89  0.5752    13    -143.5    
  -5.32574 -30.60999   5.45872  117.94  556.22   32.27  0.6185    13    -128.1    
  -5.37753 -30.34832   5.27539  116.53  545.29   37.23  0.5173    13    -20.96    
  -5.15074 -30.69653   5.52539  117.56  566.13   30.08  0.7287     5    -243.4    
  -5.15074 -30.60999   5.45872  117.20  561.12   35.36  0.7191     5    -134.6    
  -5.11062 -30.35165   5.27539  115.14  545.15   44.96  0.6559    13    -143.4    
  -4.87241 -30.70999   5.52539  115.89  579.24   35.70  0.8729     5    -217.6    
  -4.95074 -30.57665   5.42539  115.74  562.37   42.98  0.8144     5    -259.7    
  -4.74241 -30.40999   5.27539  112.89  543.16   61.24  0.8258     5    -176.9    
  -4.78408 -30.65999   5.47539  115.00  575.22   42.77  0.8989     5    -96.01    
  -4.71741 -30.60999   5.42539  114.20  567.97   49.31  0.9046     5    -99.98    
  -4.75074 -30.40999   5.27539  112.98  543.30   60.89  0.8239     5    -25.98    
  -4.50074 -30.70999   5.47539  112.97  584.87   47.73  0.9694     5    -114.4    
  -4.46741 -30.60999   5.37539  112.23  563.52   58.95  0.9364     5    -13.77    
  -4.43408 -30.80999   5.57539  112.47  603.41   36.43  0.9930     5    -112.8    
  -4.40074 -30.50999   5.27539  110.98  543.79   69.45  0.8937     5    -26.56    
  -4.12241 -30.67665   5.32539  109.83  562.86   64.91  0.9510     5    -34.71    
  -4.10991 -30.60999   5.25872  109.43  548.91   71.42  0.9165     5    -52.80    
  -5.35074 -34.80999   5.64384   91.90  483.82    2.90  0.3202    16    -80.26    
  -5.17991 -34.90999   5.67539   91.83  482.23    2.95  0.3357    16    -80.26    
  -5.35074 -34.90999   5.90039   90.43  482.85    3.11  0.3423    16    -80.26    
  -5.15074 -34.99332   5.85372   90.69  481.52    3.08  0.3564    16    -86.85    
  -4.92574 -34.99332   5.67539   92.12  481.23    2.96  0.3525    16    -73.07    
  -4.95074 -35.00999   5.72539   91.71  481.10    2.99  0.3567    16    -86.85    
  -4.75074 -35.10999   5.98372   90.84  480.47    3.11  0.3933    16    -92.47    
  -4.81741 -35.00999   5.67539   92.43  481.11    2.96  0.3575    16    -73.07    
  -4.55074 -35.10999   5.98372   91.50  480.64    3.09  0.3962    16    -92.47    
  -4.46741 -35.00999   5.67539   93.72  481.77    2.93  0.3643    16    -86.18    
  -4.28408 -35.00999   5.77539   94.09  482.28    2.96  0.3717    16    -86.18    
  -4.37574 -34.99332   5.67539   94.24  482.27    2.93  0.3637    16    -86.12    
  -4.10074 -34.90999   5.68884   96.10  484.94    2.91  0.3599    16    -86.12    
  -4.15074 -34.99332   5.87539   94.41  482.89    2.98  0.3758    16    -86.12    
  -3.95074 -34.80999   5.64110   97.97  488.80    2.94  0.3572    16    -72.52    
  -3.95074 -34.90999   5.92539   95.76  485.13    2.94  0.3696    16    -86.12    
  -5.75074 -34.40999   5.60455   93.28  494.10    2.51  0.3201    16    -45.87    
  -5.55074 -34.60999   5.57539   92.83  487.79    2.71  0.3078    16    -80.20    
  -5.55074 -34.75999   5.87539   90.87  485.54    3.09  0.3210    16    -80.26    
  -5.85074 -34.40999   5.83705   92.20  495.62    2.92  0.3188    16    -45.87    
  -3.65074 -34.60999   5.68372  101.47  500.80    3.31  0.3857    16    -19.67    
  -3.75074 -34.75999   5.87539   98.39  490.44    2.89  0.3630    16    -53.54    
  -3.55074 -34.50999   5.65039  103.30  510.58    4.05  0.4268    16    -16.60    
  -3.40074 -34.40999   5.78039  104.53  517.26    4.15  0.4580    16    -5.427    
  -2.90074 -34.40999   5.67539  105.49  525.46    8.98  0.4529    12    -36.73    
  -2.57574 -34.50999   5.67539  103.59  519.05    8.44  0.3902    12    -129.9    
  -2.28908 -34.50999   5.72360  102.13  517.11    7.97  0.3937    12    -66.47    
  -2.24574 -34.50999   5.72360  101.91  516.91    7.92  0.3965    12    -66.47    
  -1.95908 -34.40999   5.77539  101.02  516.23    7.66  0.4215    12    -66.52    
  -1.74062 -34.40999   5.67539  100.03  515.91    7.58  0.4408    12    -35.89    
  -5.95074 -34.20999   5.77539   93.34  503.82    2.54  0.3561    16    -41.88    
  -6.05074 -34.05999   5.87039   93.69  512.41    2.61  0.3986    16    -48.78    
  -5.95074 -34.10999   5.63884   94.42  507.49    1.85  0.3917    16    -16.90    
  -5.90074 -34.20999   5.65967   93.97  502.64    2.23  0.3594    16    -41.88    
  -3.31741 -34.35999   5.65039  106.04  530.08    6.95  0.5326    16    -11.84    
  -3.33086 -34.35999   5.84205  104.92  520.71    4.21  0.4740    16    0.3709    
  -3.11741 -34.30999   5.72539  106.70  532.73    8.03  0.5283    12    -43.72    
  -3.10074 -34.20999   5.87539  107.07  534.69    6.46  0.5363    12    -43.19    
  -2.95074 -34.35999   5.70872  106.14  527.86    8.80  0.4748    12    -43.69    
  -2.95074 -34.04332   6.02539  107.61  538.66    6.33  0.5495    12    -44.23    
  -2.93408 -34.20999   5.87539  107.09  532.22    7.75  0.4964    12    -49.19    
  -2.56741 -34.30999   5.87539  105.02  521.35    8.15  0.4029    12    -130.0    
  -2.35074 -34.20999   5.97539  104.25  519.49    7.92  0.3981    12    -71.50    
  -2.23408 -34.20999   5.97539  103.51  518.30    7.84  0.3995    12    -66.52    
  -2.00908 -34.30999   5.87539  101.71  516.58    7.69  0.4151    12    -66.52    
  -1.75074 -34.20999   5.85872  100.59  516.07    7.60  0.4319    12    -55.20    
  -1.75586 -34.00999   5.97539  101.14  516.30    7.70  0.4167    12    -66.52    
  -1.45074 -34.19094   5.67539   99.00  515.86    7.56  0.4493    12    -35.33    
  -1.55074 -34.02582   5.85872   99.91  515.91    7.64  0.4308    12    -35.89    
  -1.35074 -34.05999   5.67539   98.79  515.87    7.63  0.4423    12    -35.89    
  -6.15074 -33.80999   5.78372   95.11  523.98    1.52  0.4899    16    -35.27    
  -6.25074 -33.65999   5.87539   95.37  528.71    2.41  0.5052     6    -43.28    
  -6.15074 -33.70999   5.65634   96.32  525.94    0.31  0.5309    16    -7.281    
  -6.10074 -33.80999   5.65789   95.84  522.49    0.61  0.5042    16    0.7241    
  -1.45074 -33.80999   5.87539   99.78  515.87    7.81  0.4129    12    -66.52    
  -1.25074 -33.85999   5.67539   98.63  515.89    7.79  0.4231    12    -47.21    
  -1.55074 -33.69332   5.97539  100.34  516.06    7.96  0.3967    12    -66.47    
  -1.20074 -33.53403   5.70872   98.30  515.87    8.27  0.3844    12    -66.47    
  -6.35074 -33.50999   5.91205   95.69  527.52    3.58  0.4807    14    -43.28    
  -6.53408 -33.20999   5.85039   96.91  514.43    4.98  0.3892    14    -49.79    
  -6.45074 -33.20999   5.63217   98.60  516.61    3.64  0.4286    14    -38.52    
  -6.33408 -33.40999   5.67122   97.57  524.64    2.09  0.4981    14    -35.27    
  -1.50586 -33.44332   5.97539   99.99  516.05    8.43  0.3757    12    -66.47    
  -1.20074 -33.40999   5.70872   98.26  515.84    8.56  0.3718    12    -66.47    
  -1.55074 -33.16832   5.97539   99.91  516.12    9.45  0.3723    12    -129.9    
  -1.20074 -33.17665   5.67539   97.77  515.71    9.44  0.3587    12    -129.9    
  -6.55074 -32.98761   5.57539  100.10  508.18    4.71  0.3735    14    -49.07    
  -6.65074 -32.82761   5.62539  100.27  502.21    5.45  0.3451    14    -46.28    
  -6.75074 -32.80999   5.87539   97.80  499.29    6.00  0.3396    14    -46.28    
  -6.65074 -33.00999   5.83705   97.48  505.76    5.59  0.3487    14    -42.23    
  -1.75074 -32.80999   5.97539  100.00  516.53   13.48  0.4660    12    -11.48    
  -1.45074 -33.03999   5.87539   98.81  515.53   10.22  0.3736    12    -129.9    
  -1.55074 -32.80999   5.85872   98.43  514.76   13.00  0.4269    12    -43.15    
  -1.25074 -33.00999   5.67539   97.52  515.33   10.51  0.3658    12    -129.9    
  -1.35074 -32.78403   5.67539   96.89  514.05   13.31  0.4109    12    -42.43    
  -6.80074 -32.63499   5.84205   98.66  495.82    6.11  0.3472    14    -46.28    
  -6.85074 -32.40999   5.87539   99.26  492.64    6.26  0.3702    14    -53.65    
  -6.75074 -32.58832   5.67539  100.81  496.54    5.96  0.3439    14    -46.28    
  -6.73408 -32.60999   5.65039  101.02  497.19    5.90  0.3425    14    -46.28    
  -2.10646 -32.30999   5.87539   99.40  517.22   38.77  0.7875     3    -75.56    
  -1.95074 -32.60999   5.97539  100.43  518.40   20.28  0.6092    12    -47.25    
  -1.92991 -32.40999   5.85872   98.51  513.02   31.95  0.6955     3    -33.90    
  -1.75074 -32.59570   5.87539   98.50  513.87   19.77  0.5522    12    -34.99    
  -1.74503 -32.30999   5.67539   95.87  504.43   40.39  0.6862     3    -99.32    
  -1.55074 -32.50999   5.67539   96.28  509.91   23.17  0.5473    12    -44.90    
  -6.75074 -32.20820   5.60539  104.36  494.17    6.37  0.3663    14    -51.90    
  -6.85074 -32.12665   5.87539  100.78  490.74    6.37  0.3989    14    -53.71    
  -6.75074 -31.93999   5.67539  105.15  492.92    6.64  0.3909    14    -53.65    
  -6.85074 -32.00999   5.92539  100.71  490.06    6.42  0.4139    14    -53.71    
  -2.54062 -32.00999   5.87539  102.13  551.47   35.09  0.8552     3    -77.21    
  -2.27158 -32.20999   5.87539  100.44  525.74   41.33  0.8481     3    -75.17    
  -2.35646 -32.00999   5.77539   99.53  525.09   49.77  0.8802     3    -105.9    
  -2.15074 -32.20999   5.82539   98.95  515.44   45.80  0.8268     3    -102.1    
  -2.14896 -32.00999   5.67539   96.88  502.73   60.58  0.8462     3    -105.0    
  -1.85074 -32.20999   5.67539   95.73  501.56   50.39  0.7469     3    -89.05    
  -6.75074 -31.80999   5.77539  104.53  491.64    6.63  0.4083    14    -53.71    
  -6.70074 -31.78915   5.67539  106.65  493.63    6.88  0.3970    14    -51.90    
  -6.55074 -31.50999   5.64289  110.22  498.25    7.97  0.3932    14    -51.90    
  -6.70074 -31.60999   5.89539  104.22  490.80    6.64  0.4250    14    -53.71    
  -2.95074 -31.50999   5.69027  102.02  585.04   24.84  0.8938     4    -38.55    
  -2.75074 -31.65999   5.67539  101.31  568.15   39.97  0.9095     3    -75.01    
  -3.00074 -31.50999   5.87539  102.58  570.47   10.44  0.7397    15    -24.00    
  -2.75074 -31.80820   5.97539  102.86  556.48   15.11  0.6921    15    -24.74    
  -2.51503 -31.80999   5.67539   99.72  535.16   52.23  0.8985     3    -107.0    
  -6.55074 -31.40999   5.82539  107.43  493.84    7.11  0.4088    14    -51.96    
  -6.45074 -31.35999   5.67539  111.38  500.25    8.44  0.3899    14    -20.02    
  -6.35074 -31.20999   5.78039  110.64  499.41    8.12  0.3872    14    -51.90    
  -6.20074 -31.10999   5.73372  113.19  505.72    9.43  0.3763    14    -41.99    
  -3.55074 -31.10999   5.72539  104.14  591.63   13.37  0.8926     4    -67.49    
  -3.32574 -31.22665   5.67539  103.02  590.79   14.50  0.8970     4    -27.74    
  -3.55074 -31.10999   5.87539  103.65  574.07    7.14  0.7871     6    -34.27    
  -3.35074 -31.22665   5.85039  103.03  574.68    6.97  0.7751    15    -34.27    
  -3.05074 -31.40999   5.63110  102.09  588.52   23.05  0.9193     4    -23.49    
  -3.10074 -31.40999   5.87539  102.51  569.82    7.87  0.7334    15    -33.31    
  -6.18408 -31.05999   5.87539  110.30  500.10    7.87  0.3756    14    -51.90    
  -6.05074 -31.00999   5.75872  113.81  509.36    9.88  0.3724    14    -49.33    
  -6.10074 -31.00999   5.88372  110.74  501.79    7.99  0.3700    14    -51.84    
  -5.83408 -30.90999   5.65039  117.22  527.13   14.75  0.4050    14    -64.69    
  -5.69241 -30.85999   5.87539  112.76  514.58    8.77  0.3861    14    -49.85    
  -5.55074 -30.82665   5.67539  117.11  538.10   15.66  0.4761    14    -48.04    
  -5.48908 -30.82665   5.87539  113.06  522.96    8.80  0.4336    14    -38.52    
  -5.45074 -30.80999   5.67539  117.04  543.35   16.26  0.5173    14    -48.07    
  -5.43919 -30.82665   5.87539  113.18  525.17    8.71  0.4506    14    -41.42    
  -5.11146 -30.81082   5.87539  112.48  544.50    8.90  0.6056    14    -22.78    
  -5.15074 -30.80999   5.72539  115.60  557.03   15.31  0.6529    14    -57.98    
  -4.95074 -30.82665   5.87539  112.07  555.60    9.24  0.6997    14    -56.36    
  -4.85074 -30.80999   5.67539  114.83  583.73   22.29  0.8446     5    -39.96    
  -4.75074 -30.82665   5.70039  113.88  589.15   21.53  0.8791     6    -62.04    
  -4.62896 -30.85999   5.87539  110.50  577.16   11.20  0.8521     6    -10.34    
  -4.53074 -30.85999   5.73372  111.91  599.32   20.68  0.9377     6    -88.94    
  -4.60908 -30.85999   5.87539  110.34  578.23   11.36  0.8577     6    -7.939    
  -4.38408 -30.85999   5.67539  111.26  607.40   26.18  0.9797     6    -117.6    
  -4.24241 -30.90999   5.87539  107.93  588.33   12.41  0.9045     6    -20.18    
  -4.12074 -30.90999   5.67539  108.95  607.97   24.53  0.9865     6    -117.6    
  -4.23408 -30.90999   5.87539  107.85  588.32   12.41  0.9038     6    -20.18    
  -3.76741 -31.00999   5.67539  105.84  599.35   18.93  0.9488     4    -78.97    
  -3.80074 -31.00999   5.87539  104.95  580.53    9.60  0.8398     6    -16.98    
  -3.72574 -31.02665   5.69539  105.40  597.49   17.12  0.9333     4    -67.49    
  -3.75074 -31.02665   5.90039  104.52  575.21    8.14  0.8117     6    -34.27    
  -5.55074 -34.80999   6.32539   89.07  485.85    3.42  0.3490    16    -99.55    
  -5.32574 -34.95999   6.30551   88.92  482.99    3.34  0.3755    16    -105.5    
  -5.40074 -34.90999   6.07539   89.79  483.27    3.22  0.3514    16    -99.55    
  -5.15074 -35.00999   5.92539   90.39  481.44    3.12  0.3635    16    -98.27    
  -5.22812 -35.00999   6.19289   89.30  482.00    3.26  0.3791    16    -105.2    
  -4.86741 -35.10999   6.07539   90.13  480.58    3.16  0.3973    16    -98.03    
  -4.90074 -35.10999   6.30872   89.17  481.00    3.26  0.4129    16    -98.03    
  -4.75074 -35.10999   5.99205   90.84  480.47    3.11  0.3941    16    -97.97    
  -4.91003 -35.10999   6.27539   89.27  480.94    3.25  0.4104    16    -98.03    
  -4.55074 -35.10999   5.99205   91.50  480.64    3.09  0.3970    16    -97.97    
  -4.40574 -35.10999   6.27539   90.81  481.23    3.17  0.4162    16    -98.03    
  -4.43408 -35.10999   6.07539   91.52  480.91    3.10  0.4030    16    -92.53    
  -4.40074 -35.10999   6.27539   90.81  481.25    3.17  0.4161    16    -98.03    
  -4.15074 -35.00999   5.95039   93.97  482.61    3.00  0.3818    16    -85.88    
  -4.08229 -35.00999   6.23039   92.87  482.99    3.09  0.3960    16    -85.88    
  -3.90074 -34.90999   6.07539   95.11  485.22    2.97  0.3749    16    -85.88    
  -3.90074 -34.90999   6.33372   93.69  485.30    3.06  0.3855    16    -85.88    
  -3.75074 -34.80999   6.27539   95.38  487.95    2.95  0.3726    16    -85.82    
  -5.75074 -34.60999   6.07539   90.54  490.10    3.29  0.3173    16    -66.67    
  -5.90074 -34.40999   6.07539   91.28  497.11    3.33  0.3212    16    -45.87    
  -5.75074 -34.60999   6.37539   89.50  491.22    3.60  0.3299    16    -47.68    
  -5.90074 -34.40999   6.33372   90.45  498.38    3.77  0.3274    16    -45.87    
  -5.55074 -34.79332   6.01372   90.25  485.28    3.20  0.3303    16    -94.05    
  -3.75074 -34.79332   6.01372   97.22  488.77    2.88  0.3653    16    -72.52    
  -3.55074 -34.60999   6.00872   99.97  496.83    2.78  0.3745    16    -19.67    
  -3.55074 -34.60999   6.40872   96.74  494.88    2.76  0.3725    16    -51.49    
  -3.36741 -34.40999   6.07539  102.24  508.56    2.65  0.4198    16    -16.25    
  -3.40074 -34.44332   6.27539   99.93  503.28    2.40  0.3990    16    -9.107    
  -5.95074 -34.30999   5.99205   91.99  500.93    3.18  0.3326    16    -45.87    
  -6.10074 -34.04332   6.12039   92.70  516.14    3.67  0.3965    16    -49.44    
  -5.95074 -34.34332   6.23693   90.96  500.99    3.67  0.3306    16    -45.87    
  -6.10074 -34.04332   6.27539   92.18  517.60    4.35  0.3941    16    -49.79    
  -3.25074 -34.25999   6.07539  104.26  520.46    2.88  0.4827    16     3.119    
  -3.25074 -34.20999   6.35872  101.53  516.84    1.68  0.4784    16     3.119    
  -3.15074 -34.10999   6.15872  105.11  529.75    2.72  0.5454    16    -10.78    
  -3.15074 -34.00999   6.45872  102.04  528.12    0.68  0.5678    16    -3.825    
  -2.77574 -34.04332   6.02539  107.40  532.69    7.52  0.4854    12    -49.19    
  -2.55074 -34.03499   6.05872  106.30  525.46    7.90  0.4267    12    -180.2    
  -2.50074 -34.00999   6.07539  106.12  524.58    7.92  0.4210    12    -133.4    
  -2.11408 -34.03499   6.05872  103.45  518.17    7.83  0.4002    12    -71.50    
  -1.95074 -34.04332   6.02539  102.28  517.01    7.75  0.4072    12    -66.52    
  -6.15074 -33.90999   6.02539   93.70  522.28    3.29  0.4427    16    -41.07    
  -6.30074 -33.64332   6.10039   94.31  531.03    4.54  0.4815    14    -43.63    
  -6.15074 -33.90999   6.38372   92.42  526.37    5.50  0.4328    16    -49.98    
  -6.30074 -33.64332   6.27539   93.65  533.12    6.04  0.4737    14    -43.63    
  -2.93408 -33.85999   6.17539  107.43  544.55    4.68  0.6155    12    -54.60    
  -2.96741 -33.80999   6.27539  106.30  544.26    2.89  0.6467     6    -19.32    
  -2.78646 -33.61332   6.27539  107.36  546.61    4.96  0.6283    12    -22.07    
  -2.71741 -33.75999   6.17539  107.83  539.64    6.83  0.5437    12    -49.79    
  -2.75408 -33.60999   6.25872  107.56  545.63    5.55  0.6116    12    -54.66    
  -2.55074 -33.75999   6.17539  107.08  531.45    7.67  0.4722    12    -22.95    
  -2.55074 -33.57665   6.22539  107.39  535.74    7.51  0.5153    12    -23.52    
  -2.35074 -33.75999   6.17539  105.82  524.43    8.02  0.4214    12    -183.6    
  -2.36503 -33.51499   6.22539  106.30  528.45    8.21  0.4594    12    -173.9    
  -2.15074 -33.70165   6.17539  104.47  520.69    8.13  0.4003    12    -130.0    
  -2.11741 -33.65999   6.17539  104.41  520.39    8.19  0.3991    12    -130.0    
  -1.94574 -33.90999   6.07539  102.73  517.35    7.85  0.4003    12    -66.52    
  -2.05908 -33.60999   6.17539  103.98  519.82    8.26  0.3959    12    -129.9    
  -1.71741 -33.83499   6.02539  101.24  516.40    7.83  0.4039    12    -66.52    
  -1.75074 -33.69332   6.07539  101.61  516.75    8.02  0.3916    12    -66.47    
  -6.55074 -33.20999   5.89705   96.49  514.14    5.20  0.3830    14    -49.07    
  -6.45074 -33.40999   6.07539   94.97  524.22    5.36  0.4289    14    -41.98    
  -6.45074 -33.40999   6.32539   93.86  526.18    6.82  0.4194    14    -49.98    
  -6.55074 -33.25999   6.38467   93.65  518.09    7.00  0.3771    14    -49.79    
  -2.75074 -33.40999   6.39205  106.28  542.78    3.54  0.6335    15    -22.78    
  -2.52574 -33.40999   6.25872  107.25  537.82    7.53  0.5453    12    -44.29    
  -2.55074 -33.35999   6.27539  107.24  539.85    7.23  0.5679    12    -55.77    
  -2.29241 -33.40999   6.22539  105.94  527.18    8.56  0.4578    12    -22.95    
  -2.27241 -33.20999   6.22539  105.64  528.85    9.31  0.4959    12    -43.69    
  -2.26003 -33.40999   6.22539  105.58  526.13    8.60  0.4485    12    -179.7    
  -2.02241 -33.20999   6.17539  103.60  521.38    9.53  0.4278    12    -44.08    
  -2.00074 -33.46832   6.17539  103.67  519.70    8.55  0.3963    12    -129.9    
  -2.03408 -33.20999   6.17539  103.78  521.60    9.54  0.4305    12    -168.8    
  -1.70074 -33.40999   6.07539  101.45  516.87    8.59  0.3780    12    -129.9    
  -1.75074 -33.15999   6.07539  101.41  517.46    9.64  0.3912    12    -129.9    
  -6.70074 -33.00999   6.07539   95.67  504.83    6.18  0.3430    14    -36.38    
  -6.70074 -33.02844   6.25039   94.53  505.73    6.53  0.3453    14    -42.29    
  -6.75074 -32.90999   6.07539   95.83  501.39    6.25  0.3410    14    -46.28    
  -6.75074 -32.93082   6.24943   94.63  502.15    6.53  0.3447    14    -51.79    
  -2.55074 -32.95999   6.37539  105.70  533.97    5.78  0.5695    15    -22.92    
  -2.35074 -33.00999   6.22539  105.86  534.51   10.25  0.5789    12    -55.27    
  -2.48408 -32.83999   6.28551  105.86  537.85    8.66  0.6092    15    -41.32    
  -2.35074 -32.75999   6.17539  105.09  536.78   13.56  0.6550    12    -33.46    
  -2.15074 -33.00999   6.17539  104.26  526.06   11.07  0.5132    12    -43.69    
  -2.10312 -32.70999   6.07539  102.52  524.83   16.86  0.6143    12    -45.62    
  -1.85074 -32.96832   6.07539  101.53  518.65   11.32  0.4421    12    -31.07    
  -1.95074 -32.80999   6.05872  101.73  520.22   14.07  0.5214    12    -35.54    
  -1.71741 -33.00999   6.02539  100.72  517.01   10.71  0.4079    12    -180.1    
  -6.85074 -32.60999   6.02539   96.91  494.62    6.31  0.3592    14    -57.70    
  -6.85074 -32.65999   6.35372   94.28  495.52    6.61  0.3701    14    -71.19    
  -6.90074 -32.38999   6.13372   96.62  491.62    6.43  0.3921    14    -72.94    
  -6.90074 -32.44332   6.27539   95.24  492.16    6.52  0.3941    14    -72.94    
  -2.45074 -32.66832   6.22539  105.22  538.99   11.46  0.6440    15    -29.68    
  -2.35074 -32.48403   6.07539  103.61  538.22   21.49  0.7494     3    -27.05    
  -2.45074 -32.35999   6.07539  103.88  544.14   20.80  0.7510     3    -24.82    
  -2.32753 -32.40999   6.02539  102.84  536.23   25.99  0.7817     3    -49.54    
  -2.55074 -32.20165   6.27539  102.85  523.54    7.16  0.5096    15    -3.089    
  -2.12574 -32.57665   6.02539  101.90  524.81   21.92  0.6834    12    -44.91    
  -6.90074 -32.24332   6.07539   97.73  490.50    6.41  0.4053    14    -73.00    
  -6.90074 -32.10070   6.27539   96.46  489.43    6.49  0.4352    14    -73.00    
  -6.85074 -31.90165   6.05539   99.71  489.18    6.44  0.4345    14    -53.71    
  -6.90074 -32.06832   6.27539   96.46  489.28    6.49  0.4383    14    -73.00    
  -2.65074 -31.95999   6.10872  102.81  538.97   11.01  0.5956    15    -23.95    
  -2.55074 -32.20999   6.17539  103.48  536.01   11.42  0.6022    15    -21.31    
  -2.60074 -32.00999   6.30872  101.75  514.63    5.06  0.4498    15    -6.138    
  -2.55074 -32.20999   6.27539  102.93  523.76    7.18  0.5114    15    -3.089    
  -6.85074 -31.89332   6.07539   99.53  489.09    6.44  0.4369    14    -53.71    
  -6.85074 -31.85999   6.35372   96.69  488.57    6.50  0.4581    14    -80.66    
  -6.75074 -31.60999   6.37539   97.64  488.35    6.49  0.4635    14    -94.25    
  -6.73408 -31.60999   6.03039  101.99  489.47    6.52  0.4397    14    -53.71    
  -2.95074 -31.50999   6.07539  101.85  535.43    4.19  0.5434    15    -12.41    
  -2.75074 -31.80820   5.97539  102.86  556.48   15.11  0.6921    15    -59.67    
  -2.80074 -31.60999   6.27539  100.57  510.44    3.00  0.4195    15    -13.85    
  -2.75074 -31.70999   6.22872  101.18  517.03    4.16  0.4523    15    -6.138    
  -6.55074 -31.30999   6.23467  101.21  489.52    6.49  0.4365    14    -53.71    
  -6.55074 -31.30999   6.27539  100.65  489.35    6.47  0.4385    14    -53.71    
  -6.45074 -31.20999   6.20372  102.47  490.47    6.51  0.4206    14    -53.71    
  -6.45074 -31.20999   6.27539  101.44  490.07    6.47  0.4237    14    -53.71    
  -3.35074 -31.20999   5.95872  102.67  556.39    3.75  0.6787    15    -22.69    
  -3.15074 -31.30999   6.09205  101.61  531.96    2.09  0.5368    15    -7.912    
  -3.35074 -31.10999   6.27539  100.29  512.32    0.83  0.4550    15    -4.365    
  -3.11741 -31.25999   6.29205   99.97  507.81    1.34  0.4161    15    -14.02    
  -6.15074 -31.00999   6.07539  106.75  495.55    6.78  0.3755    14    -51.90    
  -6.15074 -31.00999   6.39205  101.63  492.54    6.32  0.3810    14    -53.65    
  -5.95074 -30.90999   6.15872  106.21  497.65    6.49  0.3580    14    -52.20    
  -5.95074 -30.90999   6.27539  104.24  496.18    6.26  0.3573    14    -52.20    
  -5.75074 -30.85999   6.04205  109.20  504.93    6.84  0.3614    14    -41.93    
  -5.78408 -30.85999   6.27539  104.83  499.41    6.03  0.3502    14    -52.20    
  -5.59574 -30.82665   6.07539  108.87  508.51    6.36  0.3750    14    -49.27    
  -5.61241 -30.82665   6.27539  105.25  503.64    5.63  0.3582    14    -42.23    
  -5.45074 -30.80999   6.07539  109.01  513.69    5.93  0.4058    14    -17.31    
  -5.45074 -30.80999   6.27539  105.48  508.61    5.02  0.3844    14    -17.25    
  -5.05074 -30.80999   6.07539  108.63  532.92    3.96  0.5776    14    -22.92    
  -4.86229 -30.82665   6.07539  108.13  543.35    3.37  0.6802     6    -22.19    
  -5.05074 -30.80999   6.27539  105.28  524.98    2.11  0.5384    14    -2.771    
  -4.92991 -30.82094   6.27539  105.11  530.25    1.04  0.6001    14    -21.86    
  -4.81241 -30.82665   6.07539  107.87  546.07    3.41  0.7034     6    -31.70    
  -4.75074 -30.82665   6.27539  104.48  537.05    0.08  0.6759     6    -15.05    
  -4.49241 -30.85999   6.07539  106.51  558.17    4.43  0.8034     6    -34.27    
  -4.48729 -30.85165   6.27539  103.71  541.14    0.18  0.7292     6    -26.88    
  -4.47253 -30.85999   6.07539  106.38  558.56    4.51  0.8049     6    -34.27    
  -4.31741 -30.85999   6.27539  103.02  539.62    0.56  0.7156     6    -26.88    
  -4.10074 -30.90999   6.07539  104.58  556.83    4.80  0.7769     6    -33.46    
  -4.18169 -30.85999   6.36622  101.42  529.47   -0.25  0.6403     6    -24.12    
  -3.87241 -30.95999   6.07539  103.57  550.54    3.81  0.7184     6    -31.40    
  -3.95074 -30.90999   6.23372  102.16  533.25    1.18  0.6416    15    -28.29    
  -3.75074 -31.00999   6.01705  103.64  555.89    4.49  0.7260     6    -31.40    
  -3.56741 -31.00999   6.27539  100.69  517.16    0.62  0.5024    15     7.293    
  -3.55074 -31.05999   6.10872  102.11  536.13    1.71  0.6022    15    -20.66    
  -3.52574 -31.02665   6.27539  100.61  516.10    0.65  0.4920    15     7.293    
  -5.35074 -34.90999   6.55039   88.17  484.40    3.49  0.3819    16    -105.2    
  -5.15074 -35.00999   6.52539   88.26  482.69    3.41  0.4030    16    -105.2    
  -5.13824 -34.95999   6.69801   87.97  483.76    3.52  0.4056    16    -78.98    
  -5.45074 -34.80999   6.64205   88.25  486.48    3.63  0.3706    16    -105.5    
  -4.84146 -35.10999   6.42539   88.82  481.26    3.30  0.4214    16    -98.03    
  -5.01408 -35.00999   6.67539   88.08  482.97    3.46  0.4160    16    -78.98    
  -4.75074 -35.10999   6.47539   88.90  481.38    3.30  0.4263    16    -98.03    
  -4.83408 -35.00999   6.77539   88.09  483.26    3.48  0.4246    16    -78.98    
  -4.55074 -35.10999   6.47539   89.44  481.51    3.27  0.4278    16    -98.03    
  -4.46741 -35.00999   6.77539   88.97  483.60    3.41  0.4260    16    -105.2    
  -4.27241 -35.05999   6.47539   90.57  482.45    3.23  0.4180    16    -105.2    
  -4.28408 -35.00999   6.67539   89.89  483.62    3.32  0.4197    16    -105.2    
  -4.15074 -35.00999   6.50039   91.23  483.36    3.21  0.4103    16    -99.73    
  -4.15074 -34.95999   6.67539   90.66  484.61    3.30  0.4104    16    -105.2    
  -3.95074 -34.90999   6.52539   92.35  485.59    3.16  0.3936    16    -85.88    
  -3.95074 -34.80999   6.79622   91.41  488.60    3.32  0.3911    16    -72.29    
  -5.85074 -34.45999   6.46705   89.77  496.88    3.90  0.3303    16    -45.94    
  -5.58408 -34.75999   6.47539   88.70  487.38    3.56  0.3508    16    -99.55    
  -5.55074 -34.70999   6.68943   88.40  488.97    3.78  0.3586    16    -91.87    
  -5.75074 -34.50999   6.66110   89.14  495.30    4.07  0.3399    16    -51.79    
  -3.71741 -34.75999   6.45039   94.72  489.50    2.99  0.3741    16    -72.22    
  -3.75074 -34.70999   6.68551   93.41  491.37    3.14  0.3776    16    -53.24    
  -3.40074 -34.40999   6.44205   98.63  503.97    2.34  0.4020    16    -41.64    
  -3.55074 -34.50999   6.68967   95.23  499.25    2.89  0.3810    16    -51.49    
  -5.95074 -34.30999   6.42539   90.55  503.49    4.11  0.3386    16    -36.31    
  -6.10074 -33.97665   6.50039   91.77  523.57    5.73  0.4130    16    -53.30    
  -6.05074 -34.00999   6.62539   91.31  522.29    6.11  0.4045    16    -49.84    
  -5.93408 -34.20999   6.67777   90.35  509.78    5.06  0.3594    16    -49.07    
  -3.35074 -34.30999   6.52539   98.71  509.21    2.09  0.4284    16    -16.25    
  -3.35074 -34.20999   6.72539   97.36  514.99    2.07  0.4548    16    -5.789    
  -3.16741 -34.03499   6.45539  101.91  526.55    0.79  0.5560    16    -10.86    
  -3.25074 -34.05999   6.69205   98.83  523.22    1.14  0.5224    16   -0.3409    
  -6.15074 -33.80999   6.61372   92.04  534.11    7.79  0.4596    16    -43.63    
  -6.30074 -33.60999   6.44205   93.15  535.26    7.54  0.4699    14    -43.16    
  -6.25074 -33.60999   6.64539   92.45  538.90    9.32  0.4774    14    -44.20    
  -6.13408 -33.80999   6.65039   92.03  534.43    8.10  0.4612    16    -43.63    
  -3.05074 -33.80999   6.52539  102.56  536.04   -0.11  0.6388     6    -14.88    
  -3.15074 -33.90999   6.67539   99.93  530.41    0.10  0.5877    16    -15.28    
  -2.95074 -33.60999   6.65872  101.65  533.75   -0.19  0.6214     6    -14.01    
  -2.96741 -33.60999   6.72039  100.83  531.90   -0.19  0.6065    15    -15.45    
  -6.35074 -33.50999   6.52539   92.96  534.02    8.23  0.4525    14    -43.63    
  -6.55074 -33.20999   6.57539   92.76  517.51    7.60  0.3729    14    -49.85    
  -6.50074 -33.20999   6.72122   92.25  520.29    8.24  0.3826    14    -49.79    
  -6.35074 -33.40999   6.72539   92.45  533.57    9.50  0.4410    14    -49.42    
  -2.85074 -33.45999   6.64205  102.41  530.49    0.57  0.5901    15    -25.55    
  -2.80074 -33.44332   6.47539  104.92  538.87    1.99  0.6289    15    -29.59    
  -2.65074 -33.15999   6.47539  105.02  531.34    3.36  0.5597    15    -7.999    
  -2.75074 -33.30999   6.59205  103.40  528.04    1.57  0.5588    15    -8.631    
  -6.70074 -33.00999   6.44205   93.35  505.93    6.89  0.3492    14    -47.79    
  -6.65074 -33.00999   6.64205   92.52  507.98    7.35  0.3562    14    -54.83    
  -6.75074 -32.90999   6.42539   93.55  502.15    6.80  0.3505    14    -71.49    
  -6.73408 -32.80999   6.69705   92.15  501.18    7.13  0.3643    14    -71.19    
  -2.60074 -33.04332   6.47539  104.72  527.91    3.77  0.5337    15    -8.726    
  -2.60074 -32.97665   6.67539  101.88  511.21    2.38  0.4391    15    -2.527    
  -2.55074 -32.80999   6.68372  101.34  505.69    2.62  0.4079    15    -6.679    
  -2.55074 -32.80999   6.77539  100.10  501.23    2.47  0.3866    15    -18.96    
  -6.85074 -32.60999   6.47539   93.56  495.01    6.71  0.3807    14    -44.95    
  -6.75074 -32.60999   6.82539   91.67  497.51    7.10  0.3849    14    -44.95    
  -6.90074 -32.39332   6.39705   94.41  491.78    6.59  0.4064    14    -46.75    
  -6.85074 -32.30165   6.67539   92.81  491.85    6.75  0.4236    14    -46.75    
  -2.53408 -32.77165   6.47539  103.81  519.69    4.15  0.4838    15    0.3709    
  -2.55074 -32.81832   6.67539  101.44  506.43    2.64  0.4114    15    -8.912    
  -2.50074 -32.50499   6.34860  103.67  524.37    6.55  0.5175    15    -3.089    
  -2.50074 -32.40999   6.58039  100.95  501.98    3.21  0.3895    15    -9.760    
  -6.90074 -32.20999   6.44205   94.58  490.26    6.58  0.4310    14    -46.75    
  -6.85074 -32.20999   6.67539   93.00  491.05    6.72  0.4342    14    -46.75    
  -6.85074 -31.90165   6.47539   95.36  488.80    6.55  0.4599    14    -61.67    
  -6.85074 -32.00999   6.59205   94.11  489.49    6.62  0.4537    14    -61.67    
  -2.56741 -32.00999   6.47539  100.21  500.68    3.30  0.3813    15    -19.67    
  -2.55074 -32.10999   6.42539  101.12  506.27    3.93  0.4083    15    -9.456    
  -2.55074 -32.00999   6.57539   99.21  495.08    2.91  0.3597    15    -51.79    
  -2.50074 -32.23177   6.67539   99.08  493.90    2.84  0.3579    15    -19.97    
  -6.85074 -31.89332   6.45039   95.65  488.74    6.54  0.4598    14    -61.67    
  -6.75074 -31.85427   6.77539   93.42  489.70    6.68  0.4587    14    -35.43    
  -6.73408 -31.60999   6.50039   96.38  488.44    6.52  0.4660    14    -94.25    
  -6.65074 -31.55999   6.68610   95.14  489.01    6.57  0.4606    14    -35.43    
  -2.75074 -31.60999   6.45039   99.10  497.00    2.43  0.3616    15    -51.79    
  -2.65074 -31.80999   6.42539   99.94  500.79    3.04  0.3790    15    -51.49    
  -2.60074 -31.80999   6.75372   96.84  486.84    2.58  0.3376    15    -80.20    
  -2.75074 -31.55999   6.59705   97.65  490.05    2.32  0.3378    15    -66.60    
  -6.55074 -31.30999   6.30360  100.26  489.27    6.47  0.4396    14    -73.00    
  -6.55074 -31.40999   6.67539   95.90  489.29    6.53  0.4488    14    -46.75    
  -6.45074 -31.20999   6.30360  101.03  489.96    6.46  0.4248    14    -53.71    
  -6.35074 -31.20999   6.67539   97.04  490.55    6.47  0.4172    14    -73.00    
  -3.15074 -31.20999   6.35039   99.37  503.47    1.28  0.3961    15    -9.760    
  -2.95074 -31.40999   6.29205   99.99  507.33    1.96  0.4068    15    -16.25    
  -3.05074 -31.20999   6.75872   95.81  486.24    2.14  0.3200    15    -80.20    
  -2.85074 -31.40999   6.67539   96.66  487.38    2.23  0.3281    15    -80.20    
  -6.15074 -31.02665   6.50039  100.14  492.33    6.32  0.3825    14    -53.65    
  -6.20074 -31.10999   6.70301   97.35  492.08    6.41  0.3922    14    -59.15    
  -5.90074 -30.90999   6.44205  101.94  496.05    6.09  0.3532    14    -52.20    
  -5.94062 -31.00999   6.77539   97.52  496.08    6.27  0.3573    14    -52.20    
  -5.69241 -30.85999   6.47539  102.02  500.30    5.72  0.3469    14    -46.28    
  -5.72574 -30.90999   6.67539   99.27  499.96    5.90  0.3446    14    -46.28    
  -5.53408 -30.82665   6.43039  102.89  504.68    5.24  0.3605    14    -41.93    
  -5.55074 -30.90999   6.75872   98.73  505.27    5.58  0.3526    14    -42.29    
  -5.35074 -30.82665   6.50039  102.13  510.54    4.38  0.3955    14    -49.07    
  -5.39574 -30.85999   6.64205  100.30  509.41    4.79  0.3792    14    -49.07    
  -5.15074 -30.82665   6.50039  102.13  518.14    2.80  0.4661    14    0.9546E-02
  -5.15074 -30.85999   6.67539   99.91  518.75    3.10  0.4545    14    -37.61    
  -4.95074 -30.82665   6.47539  102.17  525.83    0.64  0.5562    14    -6.689    
  -4.95074 -30.85999   6.66705   99.85  525.32    0.93  0.5329    14    -3.450    
  -4.76324 -30.82665   6.39943  102.73  532.56   -0.81  0.6416     6    -13.85    
  -4.75074 -30.85999   6.64205   99.87  528.71   -1.09  0.5946     6    -15.28    
  -4.55074 -30.84927   6.48455  101.28  531.47   -1.73  0.6557     6    -14.01    
  -4.55074 -30.85999   6.67539   99.08  526.57   -1.53  0.5920     6    -15.28    
  -4.25991 -30.85761   6.47539  100.60  525.35   -0.98  0.6129     6    -15.92    
  -4.35074 -30.85999   6.70872   98.37  519.63   -0.80  0.5400    15     3.833    
  -4.15074 -30.85999   6.47539  100.23  521.68   -0.63  0.5794    15    -7.911    
  -4.12574 -30.85999   6.70872   97.90  510.96    0.10  0.4723    15     8.006    
  -4.07253 -30.85999   6.47539   99.91  518.96   -0.39  0.5530    15     7.262    
  -4.02908 -30.85999   6.67539   97.91  508.54    0.29  0.4554    15   -0.7514    
  -3.75074 -30.90999   6.52539   98.75  505.50    0.53  0.4363    15     8.985    
  -3.70074 -30.90999   6.67539   97.29  498.29    1.13  0.3776    15    -19.67    
  -3.45074 -31.00999   6.47539   98.58  500.57    0.97  0.3927    15    -18.96    
  -3.40074 -31.00999   6.64205   97.07  493.06    1.51  0.3452    15    -15.80    
  -3.35074 -31.05999   6.47539   98.52  498.72    1.14  0.3788    15    -19.67    
  -3.35074 -31.02665   6.70039   96.48  490.68    1.73  0.3319    15    -66.60    
  -5.15074 -34.80999   6.97539   87.68  487.11    3.81  0.3962    16    -78.93    
  -4.97074 -34.90999   6.92539   87.65  485.17    3.65  0.4123    16    -78.98    
  -4.95074 -34.80999   7.07539   87.71  487.47    3.84  0.4043    16    -105.2    
  -4.68908 -34.95999   6.90872   88.09  484.49    3.55  0.4231    16    -78.98    
  -4.95908 -34.80999   7.07539   87.64  487.49    3.84  0.4039    16    -78.98    
  -4.62669 -34.95999   6.90872   88.24  484.56    3.53  0.4234    16    -105.2    
  -4.34741 -34.80999   7.07539   88.98  488.56    3.67  0.4054    16    -91.63    
  -4.35074 -34.90999   6.92539   89.17  485.90    3.50  0.4151    16    -105.2    
  -4.15074 -34.80999   6.97539   89.95  488.70    3.53  0.3999    16    -91.63    
  -5.70074 -34.40999   6.90872   88.82  499.95    4.68  0.3517    16    -71.49    
  -5.35074 -34.75999   6.87955   87.91  488.01    3.84  0.3800    16    -105.2    
  -5.35074 -34.60999   7.07539   87.98  492.45    4.27  0.3734    16    -72.94    
  -5.55074 -34.42011   7.07539   88.60  499.49    4.89  0.3616    16    -71.49    
  -5.20074 -34.70999   7.07539   87.70  489.69    4.04  0.3865    16    -65.33    
  -4.37074 -34.79332   7.10039   88.97  488.94    3.71  0.4045    16    -91.63    
  -4.10074 -34.70999   7.07539   90.12  491.92    3.66  0.3912    16    -72.59    
  -3.95074 -34.75999   6.87539   91.37  490.08    3.39  0.3888    16    -72.29    
  -3.93824 -34.60999   7.07539   91.01  495.86    3.65  0.3830    16    -51.55    
  -3.56741 -34.40999   6.87539   94.39  504.57    3.09  0.3929    16    -41.58    
  -3.75074 -34.45999   7.04884   92.58  502.45    3.60  0.3853    16    -41.58    
  -5.85074 -34.20487   6.87539   89.75  510.75    5.60  0.3667    16    -54.57    
  -5.93408 -34.03499   6.87539   90.52  521.88    6.97  0.4031    16    -49.84    
  -5.75074 -34.13820   7.07539   89.60  515.25    6.66  0.3863    16    -55.29    
  -5.70074 -34.22487   7.07539   89.22  509.78    5.96  0.3724    16    -54.64    
  -3.45074 -34.20999   6.92539   95.36  515.89    2.83  0.4432    16    -38.17    
  -3.56741 -34.22761   7.07539   93.86  515.85    3.54  0.4297    16    -38.17    
  -3.45074 -34.05999   7.07539   94.90  525.23    3.27  0.4875    16    -35.27    
  -3.35074 -34.00999   6.97539   96.11  526.75    2.37  0.5154    16    -11.45    
  -6.05074 -33.78761   6.87539   91.45  538.42   10.06  0.4755    16    -44.20    
  -6.13408 -33.60999   6.89622   91.84  544.60   11.99  0.5024    14    -44.46    
  -5.95074 -33.71237   7.07539   91.38  545.32   13.00  0.5120    16    -44.49    
  -5.90074 -33.82927   7.07539   90.88  537.94   10.90  0.4754    16    -50.16    
  -3.25074 -33.80999   7.05277   96.28  531.84    2.05  0.5544    15    -42.93    
  -3.16741 -33.80999   6.90039   97.79  531.67    0.74  0.5775     6    -19.46    
  -3.05074 -33.65999   6.87539   98.72  529.99    0.34  0.5778    15    -15.28    
  -3.15074 -33.60999   7.18051   95.65  525.58    2.50  0.5045    15    -11.45    
  -6.35074 -33.30999   6.87539   91.98  531.65   10.04  0.4289    14    -54.92    
  -6.25074 -33.40999   6.91051   92.08  539.63   11.50  0.4706    14    -44.20    
  -6.25074 -33.24749   7.07539   91.68  535.95   11.76  0.4514    14    -50.16    
  -6.13408 -33.40999   7.07539   91.77  546.78   13.97  0.5085    14    -49.99    
  -2.85074 -33.40999   6.82539   99.98  521.15    0.93  0.5154    15   -0.3409    
  -2.95074 -33.40999   7.13610   96.42  513.96    2.17  0.4453    15    -37.46    
  -2.75074 -33.20999   6.96205   98.42  507.65    1.93  0.4201    15    -16.25    
  -2.80074 -33.24332   7.07539   97.09  506.36    2.16  0.4091    15    -9.622    
  -6.55074 -33.00999   6.87539   91.73  512.21    8.09  0.3679    14    -54.64    
  -6.65074 -32.81511   6.87539   91.59  503.81    7.51  0.3674    14    -44.95    
  -6.35074 -33.10999   7.07539   91.47  525.33   10.07  0.4072    14    -32.62    
  -6.53408 -32.80820   7.07539   90.92  507.93    8.12  0.3726    14    -42.38    
  -2.65074 -32.95999   7.08039   96.87  495.98    2.48  0.3676    15    -51.49    
  -2.65074 -33.05999   6.84205   99.82  505.92    2.06  0.4117    15    -8.912    
  -2.56741 -32.83499   6.87539   98.96  498.03    2.42  0.3738    15    -18.96    
  -2.60074 -32.84332   7.07539   96.64  493.14    2.55  0.3601    15    -51.79    
  -6.75074 -32.48499   6.87539   91.66  495.73    7.06  0.3985    14    -45.01    
  -6.70074 -32.63499   6.90872   91.41  499.12    7.27  0.3817    14    -44.95    
  -6.55074 -32.52665   7.17539   90.62  501.56    7.71  0.3849    14    -44.95    
  -6.65074 -32.35999   7.07539   91.00  496.38    7.23  0.4034    14    -45.01    
  -2.55074 -32.75999   6.90872   98.40  495.20    2.49  0.3642    15    -19.97    
  -2.55074 -32.65999   7.07539   96.25  489.51    2.65  0.3544    15    -66.60    
  -2.50074 -32.43499   6.90872   97.43  489.43    2.65  0.3505    15    -66.60    
  -2.55074 -32.37665   7.22539   94.04  484.01    2.80  0.3620    15    -86.12    
  -6.75074 -32.02665   6.87539   92.35  491.04    6.80  0.4445    14    -46.75    
  -6.65074 -32.15999   7.07539   91.22  494.04    7.06  0.4204    14    -45.01    
  -6.73408 -32.00999   6.90039   92.28  491.15    6.81  0.4441    14    -46.75    
  -6.55074 -32.00999   7.17539   91.10  494.47    7.10  0.4184    14    -45.01    
  -2.56741 -31.98499   7.09539   94.28  482.39    2.74  0.3533    15    -80.26    
  -2.55074 -32.15999   7.17539   94.01  482.70    2.78  0.3600    15    -80.20    
  -2.55074 -32.00999   7.02539   94.98  483.29    2.71  0.3488    15    -80.20    
  -2.50074 -32.21927   6.87539   96.98  487.57    2.68  0.3464    15    -80.20    
  -6.70074 -31.84332   6.87539   92.88  490.31    6.74  0.4531    14    -35.43    
  -6.55074 -31.77249   7.07539   91.99  492.16    6.87  0.4336    14    -46.75    
  -6.55074 -31.64487   6.97539   92.99  490.99    6.75  0.4415    14    -46.75    
  -6.45074 -31.60761   7.07539   92.65  492.33    6.82  0.4260    14    -46.75    
  -2.60074 -31.80999   6.87539   95.77  484.34    2.61  0.3385    15    -80.20    
  -2.65074 -31.75999   7.10872   93.71  481.36    2.73  0.3504    15    -73.07    
  -2.75074 -31.52511   6.83372   95.45  484.10    2.47  0.3289    15    -80.20    
  -2.75074 -31.60999   7.19539   92.75  480.53    2.76  0.3521    15    -73.07    
  -6.45074 -31.40999   6.87539   94.39  490.68    6.62  0.4325    14    -46.75    
  -6.17003 -31.30999   7.07539   93.75  494.92    6.71  0.3871    14    -44.95    
  -6.13324 -31.20999   6.97539   94.80  494.48    6.58  0.3823    14    -71.19    
  -6.00074 -31.20999   7.07539   94.42  497.61    6.65  0.3654    14    -71.19    
  -3.05074 -31.20999   6.87539   94.87  484.27    2.32  0.3170    15    -80.20    
  -2.85074 -31.40999   6.95872   94.36  482.41    2.53  0.3277    15    -80.20    
  -3.15074 -31.20999   7.24301   92.21  481.59    2.71  0.3267    15    -80.26    
  -2.95074 -31.30999   6.99205   94.03  482.35    2.52  0.3236    15    -80.26    
  -5.95074 -31.05999   6.87539   96.44  496.58    6.37  0.3589    14    -57.70    
  -5.80074 -31.00999   6.87539   96.93  499.65    6.23  0.3474    14    -46.28    
  -5.75074 -31.10999   7.07539   95.13  503.38    6.48  0.3484    14    -47.79    
  -5.51741 -31.05999   7.07539   95.67  510.91    6.14  0.3608    14    -49.14    
  -5.58408 -31.00999   6.97539   96.41  506.89    6.04  0.3513    14    -42.29    
  -5.32574 -31.05999   7.10872   95.71  519.00    5.71  0.3990    14    -49.84    
  -5.35074 -31.00999   7.02539   96.34  516.25    5.48  0.3899    14    -49.79    
  -5.15074 -31.02665   7.07539   96.12  524.62    4.64  0.4471    14    -41.42    
  -5.15074 -30.90999   6.82539   98.36  520.32    3.55  0.4493    14    -37.61    
  -4.97074 -31.02665   7.10039   95.93  528.94    3.44  0.4921    14    -43.28    
  -5.00908 -30.90999   6.82539   98.34  524.79    2.19  0.4996    14    -3.450    
  -4.93408 -31.00999   7.07539   96.11  528.89    2.96  0.5001    14    -43.28    
  -4.70074 -30.90999   6.87539   97.48  526.89   -0.05  0.5471     6    -4.203    
  -4.55074 -30.90999   6.92539   96.80  522.40    0.18  0.5157    15     3.833    
  -4.51741 -31.00999   7.22539   94.49  516.95    2.36  0.4301    15    -6.349    
  -4.35074 -30.90999   7.00372   95.83  512.87    1.12  0.4411    15    -2.527    
  -4.31741 -30.90999   7.02539   95.56  511.04    1.31  0.4257    15    -16.96    
  -4.15074 -30.85999   6.76610   97.37  510.21    0.30  0.4586    15     2.208    
  -4.15074 -30.90999   7.07539   94.85  503.24    1.83  0.3728    15    -41.58    
  -3.95074 -30.88499   6.90551   95.88  499.48    1.49  0.3687    15    -19.67    
  -3.95074 -30.90999   7.07539   94.47  496.40    2.07  0.3380    15    -45.87    
  -3.75074 -30.90999   6.92539   95.33  493.52    1.86  0.3346    15    -45.87    
  -3.79574 -30.90999   6.99205   94.85  493.49    1.99  0.3304    15    -45.87    
  -3.40074 -31.00999   6.90872   94.93  487.26    2.15  0.3139    15    -80.20    
  -3.45074 -31.00999   7.07539   93.65  485.87    2.42  0.3086    15    -80.20    
  -3.35074 -31.02665   6.87539   95.06  487.13    2.12  0.3148    15    -80.20    
  -3.35074 -31.05999   7.10872   93.33  484.30    2.51  0.3103    15    -80.20    
  -5.35074 -34.40999   7.25872   88.23  500.41    5.17  0.3725    16    -44.95    
  -5.12253 -34.40999   7.37539   88.30  500.84    5.28  0.3806    16    -44.95    
  -4.99574 -34.60999   7.27539   87.80  493.28    4.38  0.3874    16    -44.95    
  -4.98408 -34.40999   7.42539   88.30  501.38    5.30  0.3840    16    -44.95    
  -4.79241 -34.65999   7.27539   87.98  492.11    4.20  0.3943    16    -46.70    
  -4.81241 -34.40999   7.45872   88.51  502.01    5.28  0.3870    16    -44.95    
  -4.50908 -34.65999   7.27539   88.55  492.88    4.10  0.3949    16    -72.94    
  -4.61419 -34.43499   7.45872   88.65  501.84    5.05  0.3883    16    -71.19    
  -4.32074 -34.60999   7.27539   89.26  495.15    4.11  0.3903    16    -71.19    
  -4.31241 -34.40999   7.42539   89.60  504.31    4.89  0.3899    16    -41.93    
  -4.15253 -34.40999   7.37539   90.05  505.08    4.66  0.3898    16    -47.50    
  -3.94562 -34.40999   7.25872   91.17  505.34    4.25  0.3896    16    -41.93    
  -5.55074 -34.13237   7.27539   89.37  515.73    7.29  0.3971    16    -55.29    
  -5.35074 -34.21237   7.37539   88.93  510.88    6.71  0.3903    16    -68.43    
  -5.35074 -34.03499   7.45872   89.50  523.56    9.10  0.4305    16    -44.02    
  -5.16503 -34.20999   7.47539   88.77  511.82    6.89  0.3970    16    -68.43    
  -5.15074 -33.97927   7.57539   89.58  529.30   10.38  0.4561    16    -22.88    
  -5.00408 -34.30999   7.47539   88.63  506.35    6.00  0.3891    16    -61.28    
  -4.75074 -34.20999   7.57539   89.08  513.95    6.88  0.4067    16    -54.70    
  -4.55074 -34.20999   7.57539   89.48  515.08    6.71  0.4101    16    -49.84    
  -4.38408 -34.35999   7.47539   89.45  506.78    5.27  0.3930    16    -41.93    
  -4.10074 -34.20999   7.47539   90.67  517.53    5.84  0.4169    16    -49.84    
  -3.90074 -34.20999   7.37539   91.51  517.98    5.19  0.4211    16    -49.84    
  -3.87003 -34.00999   7.47539   91.91  531.45    6.90  0.4760    16    -43.63    
  -3.75074 -34.05999   7.37539   92.34  527.94    5.65  0.4656    16    -43.63    
  -5.75074 -33.75999   7.27539   90.79  545.31   13.75  0.5163    16    -49.99    
  -5.60074 -33.82927   7.37539   90.36  540.56   12.80  0.4973    16    -23.45    
  -5.55074 -33.62999   7.47539   91.06  559.55   18.56  0.5964    16    -37.17    
  -5.45074 -33.82570   7.47539   90.34  541.71   13.44  0.5076    16    -23.49    
  -3.75074 -33.90999   7.47539   92.29  536.35    7.10  0.5043    16    -44.20    
  -3.50586 -33.80999   7.37539   93.37  535.42    5.37  0.5197    15    -44.20    
  -3.52896 -33.60999   7.57539   92.44  531.11    6.00  0.4849    15    -43.63    
  -3.35074 -33.70999   7.32539   94.06  531.60    4.12  0.5126    15    -43.16    
  -5.95074 -33.21177   7.37539   91.57  555.94   17.92  0.5608    14    -38.61    
  -5.75074 -33.40999   7.42539   91.51  568.34   21.34  0.6355     6    -37.98    
  -5.75074 -33.28177   7.47539   91.69  570.82   22.20  0.6484     6    -39.74    
  -5.65074 -33.45427   7.47539   91.42  570.64   21.89  0.6509     6    -39.74    
  -3.32312 -33.55999   7.47539   93.09  523.96    4.29  0.4608    15    -35.62    
  -3.05074 -33.40999   7.32777   94.55  512.31    2.93  0.4227    15    -48.78    
  -2.96741 -33.20999   7.47539   93.13  500.57    3.10  0.3796    15    -51.49    
  -2.85074 -33.20999   7.25955   95.20  502.00    2.64  0.3855    15    -41.58    
  -6.35074 -32.80999   7.27539   90.72  515.84    9.36  0.3878    14    -42.90    
  -6.15074 -33.12761   7.27539   91.22  538.92   13.20  0.4679    14    -23.98    
  -6.15074 -32.82570   7.42539   90.86  527.49   11.55  0.4257    14    -29.31    
  -5.95074 -33.00999   7.47539   91.32  549.38   16.48  0.5260    14    -27.06    
  -5.90074 -32.82665   7.57539   91.07  546.00   15.81  0.5094    14    -27.12    
  -2.85074 -33.05999   7.45122   93.30  494.70    2.98  0.3699    15    -51.49    
  -2.75074 -33.00999   7.31051   94.54  494.13    2.77  0.3659    15    -51.79    
  -2.75074 -32.83915   7.47539   92.80  488.74    2.96  0.3701    15    -72.59    
  -2.65074 -32.81237   7.27539   94.59  489.62    2.77  0.3608    15    -72.52    
  -6.45074 -32.55999   7.27539   90.44  505.47    8.17  0.3814    14    -35.04    
  -6.35074 -32.49332   7.37539   90.45  507.69    8.52  0.3832    14    -42.38    
  -6.15074 -32.67999   7.47539   90.67  522.48   10.76  0.4103    14    -42.95    
  -6.23646 -32.26915   7.47539   90.50  507.42    8.50  0.3839    14    -42.38    
  -2.60074 -32.64332   7.27539   94.22  486.71    2.80  0.3616    15    -86.12    
  -2.75074 -32.66832   7.57539   91.71  485.46    3.02  0.3823    15    -85.88    
  -2.56741 -32.40999   7.27539   93.67  483.92    2.82  0.3653    15    -86.18    
  -2.65074 -32.40999   7.47539   92.03  482.82    2.94  0.3828    15    -85.88    
  -6.36741 -32.17820   7.37539   90.59  501.19    7.77  0.3901    14    -44.95    
  -6.45074 -32.00499   7.27539   90.93  496.56    7.29  0.4058    14    -45.01    
  -6.23646 -32.30582   7.47539   90.49  508.19    8.61  0.3842    14    -42.38    
  -6.15074 -31.90999   7.47539   90.87  504.03    7.88  0.3800    14    -44.95    
  -2.56741 -32.20999   7.25039   93.53  482.44    2.82  0.3661    15    -86.18    
  -2.65074 -32.25999   7.47539   91.76  481.68    2.94  0.3864    15    -99.67    
  -2.60074 -32.04332   7.27539   92.94  481.31    2.83  0.3689    15    -78.98    
  -2.75074 -31.98832   7.57539   90.56  480.18    2.97  0.3978    15    -92.53    
  -6.35074 -31.75999   7.27539   91.44  496.03    7.14  0.4032    14    -45.01    
  -6.15074 -31.77665   7.42539   91.23  501.80    7.56  0.3803    14    -44.95    
  -6.15074 -31.50999   7.27539   92.24  497.97    7.05  0.3823    14    -44.95    
  -6.05074 -31.75999   7.47539   91.25  505.06    7.79  0.3741    14    -35.04    
  -5.96324 -31.57665   7.42539   91.84  505.05    7.51  0.3671    14    -35.04    
  -5.71741 -31.50999   7.47539   92.32  514.14    7.89  0.3698    14    -54.64    
  -2.76741 -31.79177   7.47539   90.97  479.82    2.92  0.3843    15    -92.47    
  -2.65074 -31.85999   7.25610   92.79  480.69    2.81  0.3654    15    -78.98    
  -2.80074 -31.57665   7.27539   92.16  480.16    2.80  0.3571    15    -73.07    
  -2.95074 -31.50999   7.47539   90.74  479.83    2.91  0.3688    15    -92.77    
  -6.02336 -31.40999   7.27539   92.68  500.16    7.02  0.3687    14    -44.95    
  -5.80074 -31.40999   7.37539   92.72  508.06    7.33  0.3596    14    -54.83    
  -5.55074 -31.60999   7.57539   92.30  525.52    9.12  0.4053    14    -66.81    
  -5.52574 -31.37665   7.42539   93.16  519.91    7.69  0.3840    14    -49.79    
  -5.42574 -31.40999   7.47539   93.04  526.05    8.12  0.4085    14    -61.31    
  -5.49241 -31.20999   7.27539   94.19  516.54    6.82  0.3748    14    -49.79    
  -5.20908 -31.35999   7.47539   93.41  533.52    7.96  0.4546    14    -43.63    
  -5.20908 -31.20999   7.32539   94.28  528.88    6.54  0.4408    14    -49.42    
  -5.02241 -31.40999   7.57539   92.85  536.69    7.96  0.4764    15    -44.20    
  -5.00074 -31.20999   7.37539   93.99  532.94    5.81  0.4759    14    -43.16    
  -4.77574 -31.22665   7.47539   93.25  527.22    4.88  0.4479    15    -49.42    
  -4.74241 -31.10999   7.32539   94.09  526.28    3.64  0.4618    15    -43.28    
  -4.52241 -31.20999   7.57539   92.16  512.90    3.92  0.3752    15    -49.07    
  -3.35074 -31.10999   7.27539   92.21  483.05    2.71  0.3169    15    -80.26    
  -3.15074 -31.22665   7.27539   92.09  481.40    2.74  0.3297    15    -73.07    
  -3.32312 -31.20999   7.47539   90.79  481.86    2.89  0.3349    15    -94.05    
  -3.05074 -31.40999   7.47539   90.79  480.15    2.90  0.3597    15    -86.85    
  -2.95074 -31.40999   7.30277   91.91  480.31    2.80  0.3483    15    -73.07    
  -4.57574 -31.05999   7.30872   93.97  518.77    2.92  0.4274    15    -38.17    
  -4.42574 -31.00999   7.27539   93.91  511.88    2.54  0.3960    15    -48.72    
  -4.40074 -31.10999   7.47539   92.58  507.94    3.28  0.3607    15    -48.72    
  -4.11741 -31.05999   7.47539   91.99  496.53    2.98  0.3217    15    -45.87    
  -4.10074 -31.00999   7.37539   92.63  497.08    2.77  0.3252    15    -45.87    
  -3.87241 -31.05999   7.47539   91.62  489.78    2.91  0.3112    15    -66.60    
  -3.90074 -31.00999   7.37539   92.29  491.32    2.76  0.3115    15    -47.62    
  -3.72574 -31.05999   7.44205   91.57  487.10    2.86  0.3110    15    -80.20    
  -3.62241 -31.00999   7.27539   92.45  486.61    2.65  0.3079    15    -80.20    
  -3.57574 -31.02665   7.27539   92.49  485.84    2.67  0.3086    15    -80.20    
  -3.58408 -31.10999   7.47539   91.18  484.68    2.89  0.3179    15    -80.26    
  -4.94574 -34.00999   7.62539   89.56  527.83    9.86  0.4519    16    -22.88    
  -4.72574 -34.00999   7.65872   89.76  529.25    9.76  0.4577    16    -49.13    
  -4.52574 -34.00999   7.65872   90.12  530.34    9.48  0.4622    16    -49.13    
  -4.32574 -34.04332   7.62539   90.33  528.89    8.45  0.4555    16    -49.13    
  -4.15408 -34.05999   7.57539   90.72  528.28    7.66  0.4539    16    -43.63    
  -5.40074 -33.58499   7.57539   91.13  566.13   20.46  0.6340    16    -37.98    
  -5.15074 -33.80999   7.62539   90.29  545.18   14.47  0.5290    16    -23.75    
  -5.15074 -33.63832   7.67539   90.79  563.19   19.46  0.6199    16    -37.17    
  -5.00074 -33.80999   7.67539   90.24  546.15   14.57  0.5340    16    -23.75    
  -4.97574 -33.64332   7.72539   90.85  562.95   19.39  0.6211    16    -37.17    
  -4.71741 -33.95999   7.67539   89.98  533.52   10.75  0.4758    16    -49.13    
  -4.80074 -33.60999   7.77539   90.90  565.32   19.97  0.6340    16    -37.17    
  -4.47241 -33.95999   7.67539   90.33  534.78   10.32  0.4809    16    -49.13    
  -4.55074 -33.69332   7.77539   90.82  556.38   16.84  0.5875    16    -37.17    
  -4.30074 -33.90999   7.67539   90.74  539.22   10.74  0.5014    16    -49.70    
  -4.35074 -33.69332   7.77539   90.90  553.72   15.37  0.5739    16    -64.85    
  -4.07574 -33.80999   7.67539   91.22  544.37   11.09  0.5291    16    -44.49    
  -4.20908 -33.65999   7.77539   91.10  551.85   14.33  0.5668    16    -61.54    
  -3.93669 -33.80999   7.62539   91.66  542.41    9.86  0.5251    16    -44.23    
  -4.03408 -33.60999   7.77539   91.21  546.83   12.12  0.5438    15    -44.49    
  -3.70074 -33.60999   7.67539   91.70  535.88    7.71  0.4976    15    -44.20    
  -5.55074 -33.17665   7.62539   91.75  584.25   25.09  0.7224     6    -41.50    
  -5.32574 -33.40999   7.65872   91.57  582.72   24.55  0.7223     6    -41.50    
  -5.35074 -33.30999   7.67539   91.73  588.61   25.73  0.7517     6    -40.27    
  -5.30074 -33.40499   7.67539   91.46  583.65   24.64  0.7255     6    -41.50    
  -5.15074 -33.23165   7.77539   91.78  593.74   26.49  0.7809     6    -54.13    
  -5.00074 -33.43999   7.77539   91.28  581.04   24.08  0.7157     6    -41.50    
  -4.92574 -33.20999   7.85872   91.55  587.60   25.52  0.7528     6    -40.27    
  -4.75074 -33.46832   7.82539   91.20  573.82   22.54  0.6818     6    -39.74    
  -4.75908 -33.30999   7.87539   91.31  578.44   23.70  0.7070     6    -40.85    
  -4.60074 -33.40999   7.87539   91.05  569.69   21.28  0.6601     6    -39.74    
  -4.38408 -33.45999   7.87539   90.99  559.21   17.69  0.6064    15    -37.17    
  -4.11741 -33.45999   7.87539   90.87  545.99   12.66  0.5393    15    -49.99    
  -3.85074 -33.40999   7.87539   90.66  530.78    8.16  0.4703    15    -43.63    
  -3.75074 -33.44332   7.82539   90.90  528.75    7.33  0.4628    15    -43.63    
  -3.70074 -33.20999   7.97539   89.91  513.11    5.64  0.4122    15    -54.63    
  -3.55074 -33.40999   7.77539   91.12  519.94    5.53  0.4313    15    -38.52    
  -3.43324 -33.20999   7.87539   90.35  505.83    4.43  0.3950    15    -41.93    
  -3.33253 -33.20999   7.82539   90.52  503.86    4.10  0.3903    15    -41.93    
  -3.15253 -33.22665   7.67539   91.51  502.14    3.61  0.3846    15    -7.361    
  -5.75074 -33.02903   7.57539   91.61  566.77   21.16  0.6229    14    -37.98    
  -5.78408 -32.83499   7.62539   91.33  556.13   18.42  0.5633    14    -38.61    
  -5.57574 -33.02999   7.65872   91.75  580.89   24.37  0.7021     6    -40.85    
  -5.65074 -32.85999   7.67539   91.55  568.79   21.60  0.6333    14    -37.98    
  -5.30074 -33.00999   7.77539   91.89  594.40   26.61  0.7791     6    -54.13    
  -5.40074 -32.84332   7.77539   91.79  585.80   25.26  0.7301     6    -41.50    
  -5.15074 -33.04332   7.82539   91.79  595.11   26.64  0.7858     6    -54.13    
  -5.19574 -32.80999   7.85872   91.72  588.46   25.68  0.7491     6    -40.27    
  -5.05074 -32.99665   7.87539   91.62  590.84   25.91  0.7651     6    -54.10    
  -4.90074 -32.80999   7.97539   91.10  572.25   21.85  0.6699    15    -39.74    
  -3.36419 -33.00999   7.97539   89.38  496.73    3.95  0.3902    15    -57.05    
  -3.15074 -33.02249   7.82539   90.39  494.40    3.56  0.3845    15    -51.55    
  -3.05074 -32.79094   7.87539   89.64  488.12    3.35  0.3958    15    -105.2    
  -2.95074 -32.79237   7.77539   90.40  487.64    3.24  0.3906    15    -85.88    
  -6.00074 -32.61832   7.57539   90.82  529.86   12.25  0.4375    14    -28.74    
  -5.95074 -32.44332   7.62539   90.77  527.07   11.63  0.4264    14    -43.09    
  -5.75074 -32.69332   7.67539   91.21  552.61   17.50  0.5442    14    -27.12    
  -5.83824 -32.32665   7.67539   90.97  530.57   12.14  0.4382    14    -28.74    
  -5.50074 -32.60999   7.77539   91.63  568.66   21.58  0.6341    14    -37.98    
  -5.55074 -32.40999   7.77539   91.39  555.50   17.94  0.5585    14    -26.99    
  -5.35074 -32.60999   7.82539   91.77  576.88   23.61  0.6834     6    -41.00    
  -5.38408 -32.40999   7.82539   91.63  565.61   20.68  0.6179    14    -37.17    
  -5.20074 -32.66832   7.87539   91.70  581.78   24.56  0.7140     6    -41.50    
  -5.24396 -32.44332   7.87539   91.57  570.85   22.00  0.6508     6    -39.74    
  -3.10074 -32.60499   7.97539   88.81  485.60    3.35  0.4102    15    -105.2    
  -2.80074 -32.60999   7.67539   90.80  484.56    3.09  0.3925    15    -99.67    
  -2.95074 -32.45999   7.87539   89.26  483.25    3.20  0.4135    15    -105.2    
  -2.76741 -32.38499   7.67539   90.44  482.25    3.05  0.4016    15    -105.2    
  -5.95074 -32.17665   7.62539   90.75  518.96    9.94  0.3978    14    -42.95    
  -6.00074 -31.98999   7.57539   90.80  511.82    8.74  0.3811    14    -42.18    
  -5.83824 -32.32403   7.67539   90.97  530.47   12.12  0.4378    14    -28.74    
  -5.79574 -32.00999   7.65872   91.12  523.25   10.21  0.4056    14    -29.16    
  -5.50074 -32.17665   7.77539   91.50  548.59   15.60  0.5197    14    -27.06    
  -5.73408 -31.98999   7.67539   91.21  526.46   10.61  0.4154    14    -66.81    
  -5.35074 -32.20999   7.82539   91.58  557.94   18.10  0.5733    14    -38.61    
  -5.33074 -31.95999   7.77539   91.86  548.68   14.68  0.5218    14    -49.99    
  -5.15074 -32.10999   7.87539   91.54  555.98   16.97  0.5688    15    -64.85    
  -5.12574 -32.00999   7.85872   91.63  552.13   15.44  0.5481    15    -53.15    
  -5.05074 -31.95999   7.87539   91.47  548.23   13.89  0.5285    15    -49.99    
  -3.15074 -31.95261   7.97539   88.25  481.08    3.20  0.4212    15    -98.03    
  -2.95074 -32.20999   7.87539   88.98  481.41    3.15  0.4210    15    -98.03    
  -2.85074 -32.00999   7.72539   89.59  480.26    3.05  0.4110    15    -98.03    
  -2.80074 -32.20999   7.70872   90.03  481.09    3.06  0.4091    15    -98.03    
  -5.71741 -31.80999   7.62539   91.52  522.08    9.49  0.3969    14    -29.11    
  -5.55074 -31.78499   7.65872   91.88  531.06   10.54  0.4296    14    -54.92    
  -5.35074 -31.70999   7.67539   92.21  539.27   11.30  0.4702    14    -44.20    
  -5.35074 -31.60999   7.62539   92.40  536.09   10.19  0.4541    14    -44.66    
  -5.15908 -31.80999   7.77539   91.98  546.76   13.07  0.5167    14    -44.49    
  -5.15074 -31.60999   7.67539   92.43  541.49   10.64  0.4904    14    -44.20    
  -4.95074 -31.80999   7.85872   91.47  540.00   10.87  0.4875    15    -44.20    
  -4.95908 -31.50999   7.67539   92.38  536.44    8.44  0.4733    15    -44.20    
  -4.70074 -31.80999   7.97539   90.41  522.57    7.29  0.4121    15    -49.84    
  -4.78408 -31.60999   7.82539   91.36  527.36    7.26  0.4288    15    -49.98    
  -4.51479 -31.50999   7.87539   90.53  509.91    4.87  0.3625    15    -49.07    
  -3.25753 -31.60999   7.87539   88.52  480.87    3.13  0.3947    15    -97.97    
  -3.15074 -31.73594   7.87539   88.67  480.48    3.13  0.4073    15    -98.03    
  -3.15074 -31.58082   7.77539   88.99  480.30    3.07  0.3911    15    -97.97    
  -2.95074 -31.70999   7.67539   89.66  479.76    3.01  0.3970    15    -97.97    
  -4.78169 -31.40999   7.67539   92.06  527.03    6.15  0.4305    15    -49.98    
  -4.55408 -31.30999   7.67539   91.72  513.56    4.43  0.3745    15    -49.07    
  -4.33074 -31.55999   7.97539   89.61  500.60    4.29  0.3455    15    -46.22    
  -4.34574 -31.25999   7.70872   91.00  502.85    3.74  0.3380    15    -35.96    
  -4.27574 -31.40999   7.87539   90.02  498.73    3.91  0.3357    15    -45.87    
  -4.25074 -31.20999   7.67539   91.02  499.28    3.49  0.3288    15    -45.87    
  -4.00908 -31.35999   7.87539   89.49  490.56    3.46  0.3326    15    -66.97    
  -3.91479 -31.20999   7.72122   90.05  489.16    3.21  0.3222    15    -66.67    
  -3.60074 -31.40999   7.87539   88.81  483.62    3.21  0.3588    15    -99.55    
  -3.68408 -31.20999   7.67539   90.10  485.18    3.08  0.3291    15    -80.26    
  -3.55074 -31.55999   7.97539   88.31  483.09    3.26  0.3784    15    -105.2    
  -3.50312 -31.25999   7.67539   89.78  482.93    3.04  0.3421    15    -99.55    
  -3.24062 -31.40999   7.67539   89.71  480.76    3.02  0.3678    15    -98.27    
  -4.50074 -33.20999   7.97539   90.68  558.40   17.74  0.6020    15    -37.17    
  -4.35074 -33.25999   7.97539   90.57  550.03   14.95  0.5602    15    -23.68    
  -4.07241 -33.20820   8.02539   89.89  529.29    9.05  0.4653    15    -49.13    
  -4.03324 -33.19570   8.02539   89.98  526.46    8.48  0.4557    15    -49.13    
  -4.73646 -33.02665   7.97539   91.03  568.99   21.04  0.6574    15    -39.74    
  -4.75074 -32.84332   8.02539   90.69  560.16   18.54  0.6092    15    -37.17    
  -4.56741 -33.04332   8.02539   90.48  554.75   16.83  0.5833    15    -37.17    
  -4.54741 -32.90999   8.07539   90.15  545.14   14.22  0.5361    15    -23.75    
  -4.40074 -33.00999   8.07539   90.04  538.97   12.37  0.5088    15    -23.92    
  -4.31741 -32.75999   8.17539   89.14  520.20    8.25  0.4334    15    -44.02    
  -4.06741 -33.10999   8.07539   89.57  523.25    8.08  0.4440    15    -43.46    
  -4.11741 -32.85999   8.17539   88.90  513.52    6.82  0.4155    15    -54.63    
  -4.00074 -33.10999   8.07539   89.49  519.88    7.36  0.4328    15    -44.02    
  -3.89241 -32.85999   8.17539   88.67  504.43    5.35  0.3992    15    -61.34    
  -3.63074 -33.00999   8.07539   89.00  502.12    4.67  0.3953    15    -57.40    
  -3.73408 -32.80999   8.17539   88.43  498.32    4.59  0.3956    15    -71.19    
  -3.52574 -33.04332   8.02539   89.24  500.88    4.40  0.3930    15    -57.40    
  -3.55074 -32.95999   8.07539   88.90  498.57    4.33  0.3937    15    -71.19    
  -3.35074 -32.80999   8.05872   88.71  491.34    3.74  0.3988    15    -72.65    
  -4.95074 -32.65999   7.97539   91.21  568.62   21.06  0.6505    15    -39.74    
  -4.98074 -32.48677   7.97539   91.19  562.48   19.36  0.6155    15    -37.17    
  -4.77574 -32.58999   8.05872   90.48  549.17   15.43  0.5510    15    -26.90    
  -4.75074 -32.30999   8.07539   90.21  535.89   11.50  0.4821    15    -50.16    
  -4.73408 -32.58499   8.07539   90.34  545.05   14.30  0.5314    15    -23.75    
  -4.48824 -32.37665   8.17539   89.25  517.73    7.76  0.4168    15    -55.34    
  -4.43408 -32.60999   8.17539   89.28  521.68    8.64  0.4357    15    -44.02    
  -4.31741 -32.40999   8.22539   88.60  508.78    6.27  0.3960    15    -54.64    
  -4.15074 -32.64332   8.22539   88.58  507.31    6.04  0.4003    15    -68.68    
  -4.10574 -32.40999   8.25872   88.09  499.95    5.05  0.3872    15    -71.19    
  -3.95074 -32.70499   8.22539   88.28  501.59    5.14  0.3954    15    -71.19    
  -3.95074 -32.49844   8.25872   87.97  496.82    4.66  0.3912    15    -71.19    
  -3.71741 -32.60999   8.22539   87.93  493.38    4.21  0.3979    15    -71.25    
  -3.77574 -32.40999   8.25872   87.59  491.32    4.08  0.3973    15    -73.00    
  -3.50074 -32.60999   8.17539   87.94  489.70    3.81  0.4053    15    -91.63    
  -3.58408 -32.40999   8.22539   87.53  488.15    3.76  0.4073    15    -78.98    
  -3.25074 -32.55999   8.07539   88.34  486.17    3.48  0.4134    15    -105.2    
  -3.20312 -32.33165   8.07539   87.93  483.54    3.35  0.4229    15    -105.2    
  -3.15074 -32.50499   8.02539   88.50  484.76    3.36  0.4165    15    -99.73    
  -4.95074 -32.20999   7.97539   91.00  549.36   14.96  0.5416    15    -49.99    
  -4.75074 -32.16499   8.05872   90.22  531.91   10.21  0.4604    15    -49.13    
  -4.75074 -32.00999   8.02539   90.31  528.77    9.07  0.4422    15    -54.92    
  -4.46741 -32.20999   8.17539   89.04  512.61    6.68  0.3966    15    -54.57    
  -4.55074 -31.90999   8.07539   89.65  513.33    6.25  0.3862    15    -54.57    
  -4.27241 -32.20999   8.22539   88.44  502.83    5.34  0.3805    15    -61.28    
  -4.35074 -32.01499   8.17539   88.68  503.70    5.24  0.3722    15    -47.50    
  -4.06229 -32.20999   8.25872   87.83  495.49    4.50  0.3812    15    -71.19    
  -4.12574 -32.04332   8.22539   88.03  495.56    4.43  0.3727    15    -71.19    
  -3.95074 -32.18499   8.25872   87.70  492.30    4.18  0.3855    15    -72.94    
  -4.00908 -32.00999   8.22539   87.88  492.08    4.10  0.3765    15    -72.94    
  -3.81241 -32.20999   8.25872   87.46  489.69    3.93  0.3941    15    -91.58    
  -3.75074 -32.04332   8.22539   87.48  487.28    3.71  0.3948    15    -105.2    
  -3.60908 -32.20999   8.22539   87.44  486.50    3.65  0.4073    15    -78.98    
  -3.55074 -31.99332   8.17539   87.43  484.38    3.47  0.4072    15    -78.98    
  -3.22574 -32.19237   8.07539   87.93  482.69    3.32  0.4247    15    -105.2    
  -3.35074 -31.90999   8.07539   87.77  482.19    3.30  0.4148    15    -105.2    
  -3.15074 -32.15165   8.02539   88.11  481.99    3.26  0.4255    15    -105.2    
  -4.58408 -31.80999   8.02539   89.90  514.61    6.17  0.3856    15    -49.79    
  -4.45074 -31.80999   8.07539   89.35  506.85    5.27  0.3669    15    -47.50    
  -4.09241 -31.85999   8.17539   88.16  493.25    4.10  0.3650    15    -71.49    
  -4.17574 -31.57665   8.02539   88.98  494.86    3.94  0.3446    15    -65.22    
  -3.92574 -31.84153   8.17539   87.93  489.22    3.79  0.3737    15    -91.58    
  -3.96324 -31.60261   8.05872   88.52  489.30    3.64  0.3552    15    -85.96    
  -3.78408 -31.85999   8.17539   87.72  486.78    3.62  0.3849    15    -105.2    
  -3.77574 -31.60999   8.05872   88.13  485.95    3.45  0.3684    15    -105.5    
  -3.43586 -31.80999   8.07539   87.72  482.54    3.31  0.4054    15    -105.2    
  -3.35074 -31.79153   8.02539   88.01  481.80    3.25  0.4081    15    -105.2    
  8402               Area     Atom    dRho/dR      Angle(Rho)      MEP        Field(norm)     dMEP/dR      Angle(MEP)     IE(L)      dIE(L)/dR     Angle(IE(L))      EA(L)    dEA(L)/dR     Angle(EA(L))     alpa(L)
     1     3     2   0.02274    23    0.3322E-01     179.5         48.68         9.447         9.549         8.377         460.6         60.83         72.31        -50.61         5.382         137.6        0.4270    
     2     3     4   0.01952    23    0.3333E-01     177.2         48.62         8.761         8.934         11.30         465.1         64.50         73.88        -50.45         6.780         139.0        0.4520    
     3     5     4   0.03431    23    0.3360E-01     179.0         48.76         9.395         9.490         8.078         460.9         60.47         72.18        -50.81         5.276         139.9        0.4295    
     4     5     6   0.03324    23    0.3322E-01     179.7         48.75         8.789         8.892         8.729         464.9         62.33         72.16        -50.90         6.263         141.3        0.4501    
     5     7     6   0.01955    23    0.3305E-01     179.0         48.92         9.526         9.633         8.545         459.1         57.58         73.05        -51.31         4.485         146.5        0.4202    
     6     9     8   0.03447    23    0.3282E-01     177.8         48.86         7.666         7.833         11.86         471.4         56.49         73.41        -51.46         7.932         145.4        0.4866    
     6     7     9   0.02988    23    0.3317E-01     178.6         49.00         8.787         8.932         10.32         463.6         58.71         72.82        -51.64         5.493         147.3        0.4419    
     7    10     9   0.02294    23    0.3308E-01     177.8         49.14         9.182         9.251         6.981         460.8         56.83         71.77        -51.90         4.857         143.3        0.4281    
     8     9    11   0.05031    23    0.3264E-01     177.1         48.99         6.980         7.059         8.578         475.5         41.46         71.83        -52.03         9.057         139.4        0.5127    
     9    12    11   0.00466    23    0.3116E-01     173.1         49.08         7.293         7.310         3.900         472.9         43.15         71.23        -52.69         7.519         134.1        0.4920    
     9    10    12   0.00404    23    0.3196E-01     174.7         49.13         8.416         8.455         5.507         465.5         55.53         72.60        -52.31         5.909         137.0        0.4503    
    10    13    12   0.01855    23    0.3225E-01     178.8         49.25         8.831         8.961         9.789         461.7         55.52         73.89        -52.35         5.208         139.1        0.4316    
    11    12    14   0.01851    23    0.3085E-01     178.9         49.19         6.695         6.836         11.69         475.2         27.63         71.75        -53.17         7.523         137.9        0.5062    
    12    13    14   0.03871    23    0.3114E-01     177.9         49.24         7.618         7.706         8.671         469.3         47.95         74.31        -53.02         6.631         134.5        0.4706    
    13    15    14   0.03691    23    0.3104E-01     177.9         49.38         7.545         7.720         12.19         468.2         47.30         75.73        -53.37         6.501         131.2        0.4650    
    14    15    16   0.04591    23    0.3159E-01     176.5         49.61         6.744         6.962         14.37         471.0         33.74         72.20        -54.23         6.229         129.5        0.4865    
    17    19    18   0.02610    23    0.3374E-01     179.6         49.18         11.78         11.85         6.257         444.6         38.41         73.75        -51.21         1.856         158.2        0.3747    
     1    18     3   0.02546    23    0.3348E-01     177.9         48.86         10.38         10.52         9.193         453.6         52.20         74.43        -50.93         3.504         145.4        0.3962    
    18    20     3   0.02082    23    0.3351E-01     178.0         49.00         11.15         11.20         5.279         448.8         45.23         71.72        -51.11         2.524         148.9        0.3824    
    19    21    20   0.00893    23    0.3333E-01     171.5         49.23         12.24         12.29         5.110         441.6         33.31         67.80        -51.24         1.476         156.8        0.3750    
    18    19    20   0.02279    23    0.3368E-01     178.6         49.18         11.88         11.98         7.542         443.8         36.98         75.54        -51.21         1.741         161.3        0.3748    
    20    22     5   0.01096    23    0.3334E-01     173.3         49.02         11.04         11.06         3.273         449.6         46.41         68.57        -51.21         2.625         145.2        0.3854    
     3    20     5   0.02418    23    0.3365E-01     178.5         48.97         10.69         10.80         8.211         451.5         49.26         73.45        -51.11         3.004         149.6        0.3906    
    21    23    22   0.04430    23    0.3399E-01     179.1         49.31         12.25         12.30         5.292         441.8         33.82         73.91        -51.29         1.534         160.5        0.3766    
    20    21    22   0.00983    23    0.3344E-01     171.3         49.15         11.46         11.83         14.44         444.5         38.34         80.56        -51.23         1.851         167.2        0.3763    
     5    22     7   0.01488    23    0.3328E-01     178.2         49.01         10.37         10.50         8.977         453.2         51.41         73.28        -51.30         3.262         151.6        0.3967    
    22    24     7   0.04148    23    0.3388E-01     179.7         49.23         11.16         11.25         7.277         448.2         44.47         73.26        -51.43         2.465         152.2        0.3841    
    22    23    24   0.03742    23    0.3374E-01     179.0         49.35         12.10         12.16         5.459         442.4         35.01         73.19        -51.38         1.675         155.8        0.3780    
    23    25    24   0.00094    23    0.3314E-01     164.4         49.44         11.53         12.40         21.55         440.4         31.72         88.28        -51.44         1.526         148.4        0.3803    
     7    24    10   0.03901    23    0.3385E-01     178.9         49.29         10.62         10.74         8.687         451.1         48.48         73.21        -51.65         3.035         148.1        0.3920    
    24    26    10   0.02885    23    0.3361E-01     177.1         49.45         11.28         11.31         4.290         446.9         42.67         71.07        -51.70         2.539         142.8        0.3838    
    24    25    26   0.00073    23    0.3279E-01     164.6         49.46         11.19         12.01         21.25         442.3         35.14         88.82        -51.56         1.866         137.2        0.3802    
    25    27    26   0.00083    23    0.3282E-01     164.7         49.51         11.14         11.92         20.73         442.6         35.85         88.80        -51.63         1.994         131.9        0.3809    
    10    26    13   0.02852    23    0.3324E-01     179.3         49.43         10.28         10.39         8.319         452.3         49.66         73.00        -52.01         3.546         139.1        0.3965    
    26    28    13   0.01580    23    0.3312E-01     178.6         49.54         10.35         10.46         8.404         451.3         48.40         73.55        -52.11         3.562         134.7        0.3944    
    26    27    28   0.00368    23    0.3320E-01     176.7         49.58         11.20         11.24         4.681         446.5         42.13         69.80        -51.88         2.729         138.3        0.3846    
    27    29    28   0.03780    23    0.3346E-01     179.6         49.72         11.23         11.32         7.220         445.6         40.83         72.35        -51.94         2.751         133.9        0.3845    
    13    30    15   0.02712    23    0.3228E-01     178.3         49.59         8.933         9.044         8.971         459.1         53.12         73.67        -52.87         5.388         127.3        0.4224    
    13    28    30   0.00423    23    0.3249E-01     173.3         49.59         9.524         9.667         9.862         455.4         51.76         65.96        -52.54         4.597         137.2        0.4077    
    28    29    31   0.05289    23    0.3403E-01     178.2         49.97         10.90         11.02         8.388         446.4         42.08         71.11        -52.19         3.237         129.3        0.3874    
    28    31    30   0.01498    23    0.3335E-01     169.5         49.89         9.874         10.17         13.91         451.1         47.75         81.53        -52.52         4.195         115.6        0.3970    
    15    30    16   0.03518    23    0.3185E-01     179.5         49.73         7.958         8.096         10.59         463.4         50.31         72.86        -53.64         6.566         122.6        0.4450    
    30    32    16   0.02560    23    0.3201E-01     178.7         49.88         8.182         8.338         11.13         460.9         51.19         74.08        -53.61         6.500         118.5        0.4347    
    30    33    32   0.02646    23    0.3310E-01     178.3         50.07         9.443         9.595         10.18         453.0         49.06         73.81        -52.92         5.001         119.3        0.4046    
    30    31    33   0.01386    23    0.3309E-01     175.1         50.12         10.11         10.26         9.783         449.0         45.05         67.58        -52.59         4.119         126.6        0.3933    
    32    33    34   0.02774    23    0.3278E-01     179.6         50.22         8.743         8.884         10.22         455.5         50.20         72.10        -53.39         5.954         116.6        0.4161    
    17    35    19   0.05490    23    0.3498E-01     178.6         49.49         12.44         12.53         7.127         440.8         32.15         75.06        -51.30         1.441         161.9        0.3753    
    35    36    19   0.03056    23    0.3426E-01     176.2         49.59         13.07         13.11         4.549         437.0         25.35         72.74        -51.31         1.061         165.2        0.3833    
    35    36    37   0.00108    23    0.3356E-01     176.5         49.65         13.00         13.12         7.961         436.4         24.30         79.21        -51.36         1.067         151.5        0.3860    
    37    38    36   0.03305    23    0.3397E-01     178.8         49.73         13.44         13.52         6.210         434.5         20.76         77.29        -51.31        0.8625         160.2        0.3945    
    19    36    21   0.01339    23    0.3321E-01     178.0         49.37         12.72         12.81         6.936         438.3         27.51         77.11        -51.27         1.134         171.9        0.3796    
    36    39    21   0.03969    23    0.3391E-01     179.3         49.55         13.25         13.31         5.590         435.9         23.11         76.88        -51.27        0.9159         177.7        0.3882    
    36    38    39   0.02987    23    0.3390E-01     177.7         49.72         13.67         13.79         7.352         433.3         18.21         80.31        -51.27        0.7063         171.5        0.4024    
    38    40    39   0.02489    23    0.3387E-01     177.6         49.83         14.03         14.08         4.511         431.7         15.30         78.03        -51.27        0.5864         173.9        0.4145    
    21    39    23   0.03761    23    0.3381E-01     179.0         49.50         13.08         13.14         5.388         436.8         24.79         76.25        -51.29         1.015         166.6        0.3858    
    39    41    23   0.02893    23    0.3344E-01     179.4         49.64         13.39         13.46         5.885         434.7         20.99         77.67        -51.32        0.8809         157.4        0.3964    
    39    40    41   0.02201    23    0.3359E-01     177.0         49.79         13.79         13.93         7.986         432.3         16.40         80.81        -51.29        0.6621         160.6        0.4114    
    40    42    41   0.02339    23    0.3356E-01     176.9         49.90         14.06         14.08         2.805         431.4         14.74         77.31        -51.30        0.6148         153.3        0.4193    
    23    41    25   0.03042    23    0.3367E-01     178.1         49.59         12.88         12.97         6.906         437.3         26.18         75.64        -51.39         1.196         153.2        0.3866    
    41    43    25   0.00881    23    0.3361E-01     177.7         49.69         13.13         13.15         3.498         436.1         24.07         74.25        -51.41         1.130         146.8        0.3915    
    41    42    43   0.00606    23    0.3309E-01     173.6         49.82         13.48         13.74         11.25         432.7         17.39         80.35        -51.35        0.7812         149.4        0.4099    
    42    44    43   0.01712    23    0.3365E-01     175.1         50.01         13.93         14.07         8.314         431.2         14.52         77.91        -51.33        0.6586         148.6        0.4218    
    25    43    27   0.02795    23    0.3389E-01     177.9         49.66         12.47         12.60         8.236         439.2         29.87         76.46        -51.51         1.529         143.3        0.3838    
    43    45    27   0.03981    23    0.3404E-01     178.5         49.85         12.91         12.96         4.941         436.9         25.82         75.01        -51.52         1.364         137.7        0.3905    
    43    44    45   0.04223    23    0.3443E-01     178.6         50.07         13.74         13.84         7.154         432.5         17.29         79.49        -51.39        0.8510         137.7        0.4120    
    44    46    45   0.02476    23    0.3401E-01     176.3         50.20         13.87         13.90         3.570         431.6         15.66         78.20        -51.41        0.8190         131.0        0.4186    
    27    45    29   0.02924    23    0.3341E-01     178.7         49.85         12.32         12.39         6.114         439.2         30.24         74.79        -51.68         1.794         132.4        0.3858    
    45    47    29   0.02241    23    0.3317E-01     179.0         50.04         12.46         12.57         7.340         437.5         27.09         75.81        -51.70         1.686         127.8        0.3902    
    45    46    47   0.02550    23    0.3361E-01     177.6         50.18         13.06         13.22         8.998         434.3         20.99         77.71        -51.56         1.234         128.4        0.4020    
    46    48    47   0.02550    23    0.3367E-01     178.0         50.34         13.16         13.22         5.345         433.7         19.98         76.99        -51.59         1.237         123.5        0.4043    
    29    47    31   0.02798    23    0.3339E-01     178.8         50.13         11.71         11.81         7.414         441.0         33.39         72.41        -51.96         2.387         126.3        0.3852    
    47    49    31   0.03611    23    0.3348E-01     179.3         50.37         11.61         11.72         8.042         440.3         32.13         74.26        -52.04         2.447         120.4        0.3857    
    47    48    49   0.02848    23    0.3352E-01     179.3         50.46         12.38         12.51         8.232         436.2         24.80         75.15        -51.79         1.731         121.2        0.3930    
    48    49    50   0.00036    23    0.3317E-01     176.8         50.57         12.15         12.21         5.721         436.8         25.83         75.72        -51.89         1.909         116.5        0.3905    
    31    49    33   0.01486    23    0.3297E-01     179.1         50.38         10.74         10.90         9.772         443.9         37.96         73.08        -52.35         3.256         119.2        0.3860    
    49    51    33   0.00950    23    0.3283E-01     177.3         50.49         10.84         10.91         6.630         443.1         36.56         72.88        -52.35         3.169         116.8        0.3854    
    49    51    50   0.00012    23    0.3232E-01     176.9         50.55         11.10         11.33         11.59         440.4         32.03         72.55        -52.18         2.632         118.7        0.3848    
    50    52    51   0.00850    23    0.3254E-01     178.2         50.64         11.12         11.29         10.16         440.3         31.78         72.42        -52.20         2.644         117.5        0.3846    
    33    51    34   0.02348    23    0.3308E-01     178.3         50.42         9.433         9.637         11.82         450.3         46.07         72.00        -52.97         4.840         117.0        0.3992    
    51    53    34   0.04627    23    0.3351E-01     179.7         50.62         9.159         9.338         11.25         450.7         46.35         71.95        -53.14         5.140         114.3        0.4024    
    51    52    53   0.02306    23    0.3329E-01     178.5         50.78         10.39         10.59         11.13         443.4         36.80         72.12        -52.50         3.388         115.3        0.3856    
    52    54    53   0.04713    23    0.3405E-01     178.7         51.11         10.48         10.70         11.66         441.7         33.93         72.55        -52.44         3.090         112.2        0.3834    
    37    55    38   0.07009    23    0.3528E-01     178.8         50.09         13.88         13.98         6.903         432.5         17.18         79.41        -51.34        0.7690         146.7        0.4078    
    55    56    38   0.02362    23    0.3409E-01     171.4         50.14         14.18         14.28         6.817         430.4         12.88         72.22        -51.30        0.5626         154.2        0.4266    
    55    57    56   0.02301    23    0.3325E-01     179.3         50.27         14.27         14.37         6.662         429.1         10.42         82.55        -51.31        0.4855         140.0        0.4399    
    38    56    40   0.03386    23    0.3418E-01     177.7         50.00         14.22         14.33         7.014         430.5         12.98         82.34        -51.27        0.5061         163.0        0.4255    
    56    58    40   0.00308    23    0.3388E-01     151.8         50.06         13.26         14.44         23.35         429.7         11.46         53.58        -51.26        0.4462         161.2        0.4338    
    56    57    58   0.01025    23    0.3326E-01     173.5         50.19         14.22         14.47         10.57         429.0         9.951         88.02        -51.28        0.4223         143.9        0.4427    
    57    59    58   0.03065    23    0.3398E-01     179.3         50.37         14.68         14.74         5.229         428.0         7.995         83.84        -51.26        0.3307         153.3        0.4548    
    40    58    42   0.02144    23    0.3472E-01     167.0         50.09         13.78         14.52         18.37         429.9         11.83         94.14        -51.26        0.4549         157.5        0.4325    
    58    60    42   0.04076    23    0.3507E-01     174.8         50.24         14.72         14.73         1.513         429.0         10.06         77.66        -51.25        0.3887         167.1        0.4430    
    58    59    60   0.03804    23    0.3432E-01     179.0         50.33         14.77         14.82         4.619         428.0         7.945         83.30        -51.25        0.3033         173.2        0.4556    
    59    61    60   0.03002    23    0.3389E-01     178.4         50.52         14.86         14.93         5.508         427.0         5.520         86.61        -51.25        0.2168         172.0        0.4709    
    42    60    44   0.01760    23    0.3341E-01     178.1         50.14         14.33         14.45         7.242         429.2         10.53         83.77        -51.28        0.4530         146.8        0.4412    
    60    62    44   0.00388    23    0.3329E-01     174.9         50.20         14.47         14.49         2.532         428.8         9.768         79.64        -51.29        0.4331         142.6        0.4458    
    60    61    62   0.04091    23    0.3490E-01     175.0         50.53         14.70         14.95         10.35         427.5         6.841         88.29        -51.26        0.2892         154.3        0.4633    
    61    63    62   0.02424    23    0.3456E-01     169.1         50.61         14.78         14.91         7.664         427.3         6.273         83.23        -51.27        0.2900         132.5        0.4663    
    44    62    46   0.00398    23    0.3333E-01     174.4         50.21         14.18         14.19         2.703         429.9         12.17         75.26        -51.35        0.6059         137.3        0.4335    
    62    64    46   0.00780    23    0.3306E-01     173.7         50.24         14.07         14.07        0.4689         430.2         12.71         75.82        -51.37        0.6652         131.5        0.4309    
    62    63    64   0.02193    23    0.3342E-01     177.0         50.37         14.26         14.44         9.039         428.7         9.556         84.15        -51.32        0.4786         134.2        0.4470    
    63    65    64   0.01870    23    0.3343E-01     177.0         50.51         14.47         14.50         3.429         428.2         8.382         82.01        -51.32        0.4456         127.8        0.4530    
    46    64    48   0.01162    23    0.3348E-01     177.6         50.36         13.55         13.72         8.912         431.5         15.48         79.28        -51.47        0.9004         126.4        0.4189    
    64    66    48   0.02263    23    0.3359E-01     178.7         50.50         13.67         13.73         5.565         431.1         14.63         78.25        -51.48        0.8866         122.7        0.4213    
    64    65    66   0.03050    23    0.3372E-01     178.3         50.57         14.08         14.23         8.273         429.1         10.58         82.33        -51.38        0.6101         124.0        0.4400    
    65    67    66   0.04643    23    0.3427E-01     179.4         50.90         14.21         14.32         7.052         428.3         8.801         82.54        -51.39        0.5676         116.5        0.4463    
    48    66    50   0.02113    23    0.3430E-01     170.9         50.66         12.52         13.07         16.70         433.6         19.76         80.04        -51.67         1.339         119.5        0.4030    
    66    68    50   0.05841    23    0.3526E-01     178.9         50.95         13.17         13.28         7.412         432.5         17.40         76.66        -51.64         1.213         116.7        0.4076    
    66    67    68   0.03356    23    0.3399E-01     178.7         51.03         13.77         13.86         6.525         429.4         10.95         81.49        -51.49        0.7592         111.0        0.4316    
    67    69    68   0.00539    23    0.3310E-01     175.5         51.14         13.62         13.65         3.857         429.3         10.67         81.67        -51.52        0.7846         105.3        0.4294    
    50    68    52   0.02674    23    0.3448E-01     176.4         50.95         12.25         12.41         9.055         435.3         22.89         79.16        -51.87         1.737         110.8        0.3928    
    68    70    52   0.03344    23    0.3430E-01     176.9         51.15         12.38         12.47         6.743         434.3         20.70         77.94        -51.84         1.593         108.9        0.3946    
    68    69    70   0.01044    23    0.3391E-01     175.0         51.24         12.70         13.08         13.71         431.5         15.18         78.05        -51.67         1.139         110.8        0.4090    
    69    71    70   0.03821    23    0.3445E-01     178.4         51.49         12.48         12.66         9.580         432.6         17.36         79.31        -51.79         1.363         104.2        0.3988    
    52    70    54   0.02139    23    0.3345E-01     179.0         51.20         11.36         11.52         9.613         437.4         26.45         73.86        -52.11         2.203         110.6        0.3842    
    57    72    59   0.02283    23    0.3340E-01     178.6         50.54         14.74         14.79         4.768         427.1         5.867         85.39        -51.27        0.2649         144.8        0.4675    
    57    73    72   0.01954    23    0.3334E-01     178.2         50.65         14.62         14.70         5.863         427.1         5.969         84.73        -51.29        0.3110         133.1        0.4655    
    59    72    61   0.02290    23    0.3322E-01     179.4         50.63         14.80         14.88         5.783         426.5         4.286         89.01        -51.26        0.1919         152.2        0.4769    
    72    74    61   0.01075    23    0.3283E-01     178.0         50.74         14.79         14.85         4.893         426.2         3.178         90.24        -51.26        0.1754         139.0        0.4814    
    72    75    74   0.02440    23    0.3329E-01     178.6         50.93         14.69         14.85         8.327         426.1         2.760         94.73        -51.28        0.2104         124.0        0.4812    
    61    74    63   0.00698    23    0.3370E-01     162.5         50.75         13.76         14.95         23.01         426.4         3.728         100.9        -51.26        0.1883         160.6        0.4797    
    74    76    63   0.03386    23    0.3414E-01     177.6         50.88         14.94         14.98         4.312         426.3         3.421         89.96        -51.27        0.2055         129.3        0.4802    
    74    75    76   0.02380    23    0.3421E-01     171.4         51.10         14.44         14.99         15.59         425.9         1.594         109.9        -51.28        0.1988         125.5        0.4848    
    75    77    76   0.06141    23    0.3547E-01     178.9         51.46         14.90         15.03         7.530         425.8        0.4832         143.7        -51.31        0.2715         101.4        0.4831    
    63    76    65   0.02116    23    0.3370E-01     177.6         50.76         14.60         14.79         8.969         426.8         5.151         89.77        -51.29        0.2942         126.7        0.4708    
    76    78    65   0.02689    23    0.3368E-01     177.5         50.96         14.69         14.75         4.765         426.5         4.253         89.07        -51.31        0.3031         113.6        0.4731    
    76    77    78   0.02857    23    0.3403E-01     177.6         51.32         14.56         14.77         9.529         426.0         2.279         97.99        -51.32        0.3085         102.2        0.4779    
    77    79    78   0.00208    23    0.3397E-01     177.3         51.53         14.56         14.63         5.582         426.0         2.414         97.80        -51.35        0.3769         91.99        0.4742    
    65    78    67   0.03851    23    0.3375E-01     178.9         51.03         14.42         14.51         6.412         427.1         5.887         85.77        -51.35        0.4199         111.5        0.4615    
    78    80    67   0.01371    23    0.3293E-01     178.2         51.20         14.13         14.23         6.728         427.2         6.000         87.33        -51.40        0.4891         102.1        0.4560    
    78    79    80   0.03892    23    0.3472E-01     173.7         51.51         14.17         14.62         14.27         426.4         3.839         89.11        -51.37        0.4134         103.6        0.4676    
    79    81    80   0.04927    23    0.3522E-01     176.8         51.80         14.29         14.40         7.115         426.8         5.056         91.49        -51.42        0.5383         90.86        0.4570    
    67    80    69   0.00935    23    0.3293E-01     175.3         51.22         13.54         13.86         12.37         428.3         8.526         80.42        -51.47        0.6551         109.0        0.4398    
    80    82    69   0.03456    23    0.3409E-01     176.9         51.56         13.52         13.75         10.58         428.6         9.121         79.76        -51.52        0.7480         103.4        0.4327    
    80    81    82   0.02376    23    0.3355E-01     179.5         51.74         13.57         13.75         9.310         428.0         7.986         83.52        -51.52        0.7206         95.18        0.4369    
    69    82    71   0.06132    23    0.3522E-01     179.4         51.77         12.98         13.19         10.05         430.5         13.24         79.72        -51.67         1.068         101.0        0.4108    
    83    85    84   0.03009    25    0.3341E-01     179.2         50.59         9.993         10.57         19.02         448.2         46.89         74.24        -49.72         2.340         154.9        0.3659    
    84    85    86   0.03532    25    0.3406E-01     176.2         51.22         10.76         11.47         20.26         441.0         35.46         76.76        -49.67         1.630         145.2        0.3556    
    85    87    86   0.02753    25    0.3356E-01     177.8         51.23         10.87         11.48         18.70         440.4         34.65         75.86        -49.76         1.802         140.0        0.3607    
    86    87    88   0.03134    25    0.3400E-01     177.7         51.70         11.45         11.96         16.78         436.7         28.16         74.82        -49.69         1.469         137.2        0.3655    
    87    89    88   0.02867    25    0.3397E-01     177.5         51.65         11.30         11.82         17.12         437.4         29.68         75.17        -49.78         1.715         129.9        0.3683    
    88    89    90   0.02079    25    0.3349E-01     179.8         52.15         11.59         12.19         18.02         434.0         23.42         76.84        -49.69         1.359         127.1        0.3779    
    91    93    92   0.02477    25    0.3195E-01     178.7         48.58         5.624         5.949         19.04         488.9         52.24         70.34        -47.52         15.29         145.0        0.6030    
    92    95    94   0.02938    25    0.3305E-01     177.9         49.45         7.559         8.215         23.06         469.3         68.00         74.69        -49.19         6.915         146.5        0.4640    
    93    96    95   0.01334    25    0.3185E-01     178.8         48.94         6.529         6.987         20.86         479.2         60.36         74.02        -49.10         10.85         144.4        0.5318    
    92    93    95   0.01932    25    0.3195E-01     178.6         48.90         6.386         6.897         22.20         480.5         62.54         74.49        -48.70         11.44         145.0        0.5401    
    94    95    83   0.02510    25    0.3317E-01     177.1         49.81         8.584         9.071         18.85         461.4         62.90         70.96        -49.54         4.591         147.4        0.4192    
    95    97    83   0.01881    25    0.3267E-01     179.3         49.66         8.321         8.796         18.93         463.4         63.29         72.21        -49.75         5.129         149.8        0.4319    
    95    96    97   0.01081    25    0.3228E-01     177.4         49.33         7.445         8.007         21.59         470.1         64.41         74.83        -49.72         7.134         145.9        0.4719    
    96    98    97   0.03278    25    0.3244E-01     179.1         49.32         7.385         7.805         18.89         471.1         60.62         73.20        -50.18         7.584         146.8        0.4802    
    97    99    85   0.00894    25    0.3314E-01     178.1         50.09         9.103         9.668         19.69         455.5         56.11         74.12        -49.99         3.700         146.7        0.3961    
    83    97    85   0.02993    25    0.3326E-01     178.3         50.21         9.381         9.927         19.08         453.5         54.05         73.58        -49.86         3.231         152.8        0.3863    
    98   100    99   0.02629    25    0.3247E-01     176.1         49.51         7.369         7.979         22.55         468.5         57.79         77.56        -50.83         7.122         141.1        0.4663    
    97    98    99   0.00550    25    0.3231E-01     175.3         49.51         8.002         8.288         15.10         466.8         61.32         69.66        -50.32         6.310         143.1        0.4541    
    85    99    87   0.03778    25    0.3380E-01     177.5         50.54         9.992         10.44         16.92         449.0         48.11         72.01        -49.98         2.889         145.7        0.3751    
    99   101    87   0.04205    25    0.3455E-01     176.7         50.57         9.943         10.31         15.35         449.9         49.40         70.05        -50.18         3.391         140.4        0.3819    
    99   100   101   0.07261    25    0.3422E-01     177.4         50.10         8.647         9.220         20.31         458.4         57.26         75.03        -50.61         5.075         134.4        0.4156    
   100   102   101   0.01052    25    0.3290E-01     173.2         50.25         8.839         9.328         18.64         456.3         55.05         74.16        -50.86         5.238         124.9        0.4075    
    87   103    89   0.02610    25    0.3363E-01     179.1         51.27         10.76         11.24         16.83         441.4         36.74         73.39        -50.01         2.428         129.4        0.3696    
    87   101   103   0.00908    25    0.3332E-01     176.7         50.96         10.09         10.79         20.66         444.8         42.16         76.58        -50.18         2.990         126.4        0.3733    
   101   102   104   0.02111    25    0.3317E-01     179.4         50.75         9.587         10.11         18.45         449.4         48.38         72.81        -50.61         4.216         125.9        0.3864    
   101   104   103   0.00778    25    0.3300E-01     176.6         50.99         10.16         10.50         14.75         446.0         43.98         69.59        -50.42         3.593         127.9        0.3790    
    89   103    90   0.01613    25    0.3399E-01     171.3         51.81         10.89         11.75         22.09         437.2         29.57         75.55        -49.87         1.918         128.9        0.3733    
   103   105    90   0.04740    25    0.3436E-01     177.6         51.92         11.09         11.67         18.03         437.4         30.12         75.34        -49.95         2.101         121.8        0.3758    
   103   106   105   0.03042    25    0.3348E-01     178.7         51.44         10.29         10.81         17.86         442.8         39.22         72.95        -50.36         3.256         121.5        0.3776    
   103   104   106   0.00383    25    0.3296E-01     164.4         51.12         8.597         10.38         34.08         446.1         44.06         88.12        -50.57         3.910         108.7        0.3817    
    90   105   107   0.02504    25    0.3345E-01     177.3         52.41         11.40         11.95         17.44         434.2         24.12         75.60        -49.83         1.662         119.8        0.3837    
   105   106   107   0.00643    25    0.3360E-01     150.9         51.98         8.637         11.28         40.02         438.6         32.27         73.92        -50.15         2.556         126.7        0.3781    
   106   108   107   0.05259    25    0.3443E-01     178.7         51.99         10.26         10.97         20.71         440.5         35.52         74.86        -50.34         3.074         116.6        0.3796    
   109   111   110   0.02035    10    0.3255E-01     178.4         48.04         5.019         5.046         5.877         496.8         54.51         67.80        -45.78         18.11         146.7        0.6689    
   110   113   112   0.03480    10    0.3256E-01     178.0         48.03         4.459         4.467         3.393         501.7         37.23         61.75        -44.84         17.80         159.4        0.7042    
   111   114   113   0.01021    23    0.3223E-01     178.0         48.07         5.456         5.476         4.847         493.1         59.10         68.29        -46.58         17.67         141.4        0.6426    
   110   111   113   0.03021    10    0.3264E-01     177.8         48.03         5.012         5.019         3.058         496.9         54.00         66.36        -45.73         18.13         145.7        0.6715    
   113   115    91   0.01485    10    0.3212E-01     179.4         48.14         4.908         4.988         10.26         496.6         36.54         65.06        -46.14         18.10         153.0        0.6669    
   112   113    91   0.02749    10    0.3220E-01     179.1         48.13         4.566         4.684         12.86         499.9         32.96         60.21        -45.34         17.86         157.9        0.6887    
   114   116   115   0.02420    23    0.3245E-01     179.0         48.20         5.821         5.905         9.662         488.8         56.32         72.33        -47.69         16.64         142.6        0.6115    
   113   114   115   0.00759    10    0.3215E-01     178.5         48.10         5.261         5.316         8.193         494.0         50.45         68.74        -46.58         17.89         146.2        0.6491    
    91   115    93   0.02554    10    0.3198E-01     178.5         48.30         5.087         5.259         14.71         494.1         33.92         64.33        -46.80         17.56         150.0        0.6462    
   115   117    93   0.03782    10    0.3203E-01     177.1         48.39         5.428         5.563         12.64         490.5         30.59         67.27        -47.90         16.98         149.1        0.6209    
   115   116   117   0.04026    23    0.3230E-01     177.7         48.34         5.834         5.909         9.133         487.7         44.35         68.88        -48.40         16.25         141.7        0.6026    
   116   118   117   0.02157    23    0.3172E-01     178.4         48.46         6.258         6.375         10.97         483.5         45.78         74.05        -49.60         14.05         143.2        0.5686    
   117   119    96   0.02035    25    0.3118E-01     176.6         48.73         5.972         6.318         19.06         483.4         37.95         74.58        -49.68         13.19         148.6        0.5634    
    93   117    96   0.03003    25    0.3130E-01     178.3         48.66         5.945         6.211         16.82         485.1         42.84         71.28        -48.97         13.96         144.3        0.5755    
   118     8   119   0.00632    23    0.3113E-01     179.2         48.59         6.247         6.358         10.70         482.7         34.57         71.93        -50.37         13.22         142.5        0.5598    
   117   118   119   0.01402    23    0.3117E-01     179.0         48.58         5.989         6.125         12.09         484.6         27.13         67.79        -49.97         14.26         143.0        0.5737    
    96   119    98   0.03047    25    0.3192E-01     178.3         49.02         6.477         6.894         20.03         478.2         48.42         76.00        -50.28         10.49         145.3        0.5273    
   119   120    98   0.01708    25    0.3145E-01     178.1         49.02         6.448         6.665         14.68         478.9         35.14         71.84        -51.10         10.71         141.0        0.5317    
   119     8   120   0.03420    23    0.3128E-01     179.0         48.77         6.111         6.306         14.28         482.1         21.93         68.33        -50.89         12.58         143.2        0.5550    
     8    11   120   0.03915    23    0.3199E-01     174.3         48.95         6.296         6.503         14.52         479.4         22.23         74.54        -51.81         10.74         144.0        0.5375    
    98   120   100   0.01383    25    0.3130E-01     178.5         49.27         6.761         7.146         18.89         474.4         44.70         76.28        -51.54         8.891         137.7        0.5011    
   120   121   100   0.01821    25    0.3121E-01     179.7         49.33         6.732         7.046         17.15         474.3         39.74         74.75        -52.03         8.844         135.4        0.5014    
   120   122   121   0.01426    25    0.3138E-01     175.7         49.29         6.536         6.692         12.37         476.2         23.88         67.97        -52.65         8.814         135.7        0.5146    
   120    11   122   0.01123    25    0.3146E-01     176.5         49.23         6.287         6.581         17.18         477.1         15.89         68.09        -52.76         8.769         136.0        0.5205    
   100   121   102   0.02004    25    0.3172E-01     177.4         49.73         7.596         8.012         18.55         466.5         54.29         74.97        -51.64         7.449         127.6        0.4555    
   121   123   102   0.03426    25    0.3185E-01     178.3         49.88         7.567         8.050         19.95         465.3         53.58         74.87        -51.88         7.660         125.8        0.4511    
   121   122   123   0.01922    25    0.3105E-01     178.8         49.56         6.688         7.009         17.40         472.7         35.62         75.56        -52.92         8.450         124.7        0.4926    
   122   124   123   0.01816    25    0.3093E-01     179.2         49.66         6.634         6.933         16.91         472.3         33.16         74.08        -53.32         8.336         122.6        0.4912    
   102   123   104   0.03746    25    0.3287E-01     179.2         50.47         8.750         9.263         19.15         455.4         53.70         73.38        -51.18         5.817         122.6        0.4077    
   123   125   104   0.02710    25    0.3248E-01     179.5         50.52         8.447         8.937         19.07         456.7         53.74         72.73        -51.56         6.658         119.5        0.4151    
   123   124   125   0.02179    25    0.3149E-01     178.2         50.04         7.174         7.642         20.16         466.2         48.79         75.97        -52.74         8.741         115.6        0.4593    
   124   126   125   0.02773    25    0.3120E-01     179.6         50.07         6.859         7.251         18.93         467.9         43.50         74.39        -53.36         9.178         113.9        0.4705    
   104   125   127   0.01894    25    0.3264E-01     178.4         50.85         8.622         9.269         21.52         453.2         51.48         73.76        -51.39         6.116         117.1        0.4041    
   104   127   106   0.00723    25    0.3276E-01     177.5         51.08         9.338         9.781         17.31         449.4         48.02         70.12        -51.01         5.074         120.8        0.3921    
   125   126   127   0.01889    25    0.3169E-01     178.7         50.48         7.460         8.035         21.80         461.5         52.14         74.81        -52.55         8.639         112.4        0.4394    
   126   127   128   0.00093    25    0.3175E-01     172.1         50.61         7.360         8.181         25.89         459.9         52.59         73.29        -52.42         8.420         115.6        0.4333    
   106   129   108   0.00100    25    0.3308E-01     171.8         51.62         9.806         10.12         14.33         445.4         42.86         64.58        -50.82         4.383         124.0        0.3858    
   106   127   129   0.02339    25    0.3311E-01     179.1         51.34         9.077         9.756         21.51         448.5         46.86         73.50        -51.07         5.145         115.6        0.3923    
   127   129   128   0.00093    25    0.3271E-01     174.1         51.23         8.626         9.356         22.79         450.9         49.19         70.28        -51.38         5.933         118.6        0.3997    
   128   130   129   0.03784    25    0.3317E-01     178.9         51.41         8.434         9.076         21.69         451.8         49.72         71.50        -51.62         6.489         113.8        0.4053    
   131   132   109   0.03402    23    0.3295E-01     178.0         48.26         6.027         6.123         10.20         487.3         62.33         70.55        -47.79         16.16         138.4        0.5974    
   133   134   132   0.03653    23    0.3337E-01     177.6         48.57         7.654         7.738         8.453         474.0         66.86         70.10        -49.89         10.18         134.0        0.5025    
   131   133   132   0.02287    23    0.3312E-01     175.7         48.48         6.750         6.949         13.76         480.0         63.50         76.77        -49.28         12.89         140.8        0.5429    
   132   135   111   0.03070    23    0.3291E-01     178.6         48.26         6.862         6.991         11.03         480.7         71.69         72.97        -48.51         13.64         134.9        0.5529    
   109   132   111   0.02963    23    0.3265E-01     179.6         48.14         5.847         5.920         9.002         489.4         65.34         71.19        -47.18         16.84         139.3        0.6148    
   134     1   135   0.03395    23    0.3398E-01     177.3         48.62         8.843         8.932         8.107         465.5         65.80         70.28        -50.21         7.191         132.3        0.4533    
   132   134   135   0.03237    23    0.3372E-01     176.4         48.49         7.815         8.024         13.13         472.4         69.74         75.57        -49.63         9.940         136.3        0.4954    
   135     2   114   0.03842    23    0.3304E-01     178.8         48.33         7.307         7.432         10.51         477.1         70.96         72.92        -49.07         12.00         134.1        0.5285    
   111   135   114   0.02706    23    0.3259E-01     178.3         48.18         6.383         6.497         10.74         484.8         70.00         73.11        -47.92         15.24         137.3        0.5822    
   135     1     2   0.02095    23    0.3318E-01     178.5         48.54         8.732         8.816         7.907         466.2         66.37         70.96        -50.16         7.411         132.8        0.4578    
   114     2   116   0.04164    23    0.3280E-01     179.4         48.32         6.908         7.016         10.06         480.1         67.51         72.36        -48.93         13.12         136.0        0.5488    
     2     4   116   0.00904    23    0.3269E-01     179.1         48.46         7.616         7.730         9.839         474.2         66.97         72.97        -49.84         10.24         136.4        0.5073    
   116     4   118   0.01243    23    0.3240E-01     178.7         48.47         6.963         7.101         11.32         478.4         60.30         73.95        -49.84         11.82         140.5        0.5349    
     4     6   118   0.03035    23    0.3259E-01     178.2         48.62         7.563         7.673         9.722         473.7         61.18         73.89        -50.56         9.425         140.0        0.5024    
   118     6     8   0.00412    23    0.3180E-01     179.6         48.64         7.218         7.340         10.48         475.7         55.85         73.61        -50.82         9.907         142.2        0.5129    
    11    14   122   0.00334    23    0.3101E-01     177.4         49.33         6.436         6.599         12.76         475.9         12.80         59.00        -53.39         7.470         132.2        0.5125
[truncated: 1,774,627 more chars]
