# Supplementary material for: Ion-combination specific effects driving the enzymatic activity of halophilic alcohol dehydrogenase 2 from Haloferax volcanii in aqueous ionic liquid solvent mixtures
Source: RSC Sustain. 2024 Jul 8;2(9):2559–80. doi: 10.1039/d3su00412k (PMC11353702; doi:10.1039/d3su00412k)
Supplement: SU-002-D3SU00412K-s004 [file SU-002-D3SU00412K-s004.zip › IonDescriptors/cations_MEP_processed/nai_e.sdf]

generated by VMD
XXEMPIRE2011252214053D 1   1.00000     0.00000     0

 26 25  0  0  0  0              1 V2000
  -37.0462   71.9753  -44.6332 N   0  0  0  0  0  0  0  0  0  0  0  0
  -38.4325   72.1424  -45.2082 C   0  0  0  0  0  0  0  0  0  0  0  0
  -36.2694   70.9777  -45.4259 C   0  0  0  0  0  0  0  0  0  0  0  0
  -37.1760   71.4812  -43.2272 C   0  0  0  0  0  0  0  0  0  0  0  0
  -36.3218   73.2793  -44.6262 C   0  0  0  0  0  0  0  0  0  0  0  0
  -38.4967   72.7860  -46.5863 C   0  0  0  0  0  0  0  0  0  0  0  0
  -39.9392   72.7959  -47.0616 C   0  0  0  0  0  0  0  0  0  0  0  0
  -40.0528   73.4600  -48.4101 C   0  0  0  0  0  0  0  0  0  0  0  0
  -39.0185   72.7737  -44.4791 H   0  0  0  0  0  0  0  0  0  0  0  0
  -38.8979   71.1156  -45.2495 H   0  0  0  0  0  0  0  0  0  0  0  0
  -36.8165   69.9977  -45.4310 H   0  0  0  0  0  0  0  0  0  0  0  0
  -35.2573   70.8412  -44.9595 H   0  0  0  0  0  0  0  0  0  0  0  0
  -36.1475   71.3459  -46.4788 H   0  0  0  0  0  0  0  0  0  0  0  0
  -36.1530   71.3141  -42.7962 H   0  0  0  0  0  0  0  0  0  0  0  0
  -37.7472   70.5152  -43.2234 H   0  0  0  0  0  0  0  0  0  0  0  0
  -37.7214   72.2451  -42.6121 H   0  0  0  0  0  0  0  0  0  0  0  0
  -35.3464   73.1596  -44.0832 H   0  0  0  0  0  0  0  0  0  0  0  0
  -36.9505   74.0508  -44.1074 H   0  0  0  0  0  0  0  0  0  0  0  0
  -36.1223   73.6036  -45.6823 H   0  0  0  0  0  0  0  0  0  0  0  0
  -37.8699   72.2210  -47.3249 H   0  0  0  0  0  0  0  0  0  0  0  0
  -38.1151   73.8406  -46.5462 H   0  0  0  0  0  0  0  0  0  0  0  0
  -40.5787   73.3410  -46.3177 H   0  0  0  0  0  0  0  0  0  0  0  0
  -40.3224   71.7430  -47.1261 H   0  0  0  0  0  0  0  0  0  0  0  0
  -39.7082   74.5214  -48.3619 H   0  0  0  0  0  0  0  0  0  0  0  0
  -41.1181   73.4514  -48.7483 H   0  0  0  0  0  0  0  0  0  0  0  0
  -39.4379   72.9223  -49.1717 H   0  0  0  0  0  0  0  0  0  0  0  0
  1  2  1  0  0  0  0
  1  3  1  0  0  0  0
  1  4  1  0  0  0  0
  1  5  1  0  0  0  0
  2  6  1  0  0  0  0
  6  7  1  0  0  0  0
  7  8  1  0  0  0  0
  2  9  1  0  0  0  0
  2 10  1  0  0  0  0
  3 11  1  0  0  0  0
  3 12  1  0  0  0  0
  3 13  1  0  0  0  0
  4 14  1  0  0  0  0
  4 15  1  0  0  0  0
  4 16  1  0  0  0  0
  5 17  1  0  0  0  0
  5 18  1  0  0  0  0
  5 19  1  0  0  0  0
  6 20  1  0  0  0  0
  6 21  1  0  0  0  0
  7 22  1  0  0  0  0
  7 23  1  0  0  0  0
  8 24  1  0  0  0  0
  8 25  1  0  0  0  0
  8 26  1  0  0  0  0
M  END

> <CALCULATION> [EMPIRE'20]
59
Geometry optimized using EF

> <HAMILTONIAN> [EMPIRE'20]
AM1

> <MOPACBASICS> [EMPIRE'20]
   136.017702   -14.752797    -4.007174     3.575502    -1.539753     4.028201

> <ENERGY> [EMPIRE'20]
        -7294.773234         5949.975339        -1344.797895

> <COULSON CHARGES> [EMPIRE'20]
  0.0284296871 -0.1236861395 -0.1875318467 -0.1868506514 -0.1873829198
 -0.1825962010 -0.1571859713 -0.2177095723  0.1380034590  0.1384006578
  0.1409566846  0.1394648854  0.1429812903  0.1409833330  0.1413451742
  0.1413745117  0.1392061207  0.1411396360  0.1432570523  0.1029129610
  0.1051745742  0.0937462982  0.0932564953  0.0846575003  0.1034967115
  0.0841562695

> <TOTAL COULSON CHARGE> [EMPIRE'20]
  1.0000000000

> <DENSITY MATRIX ELEMENTS> [EMPIRE'20]
  1.4861955226 -0.0109694250  1.1676077802  0.0013503670 -0.0010783919
  1.1579572836 -0.0045812381  0.0043500270 -0.0004875138  1.1598097265
  1.2597884066 -0.0804869841  0.7768587042 -0.0008094647  0.0280425652
  1.0727013116 -0.0116843396 -0.1075737480  0.0238058290  1.0143377170
  1.2600128961  0.0470112873  0.9941096891 -0.0602406919  0.1181456086
  0.9362990877 -0.0474932707  0.0909814856 -0.1187297707  0.9971101738
  1.2611870280 -0.0074157227  1.0855004312 -0.0293113262 -0.0091387923
  1.0509764370  0.0835816832  0.0259655399  0.1047693839  0.7891867552
  1.2599135377  0.0442728882  1.0057298057  0.0789474475 -0.1424309698
  0.8326593837  0.0005682605 -0.0032620192 -0.0039552976  1.0890801927
  1.2267608880  0.0171013434  1.0316703804  0.0245232409  0.0061029923
  1.0180734638 -0.0441213645 -0.0156370477  0.0647038342  0.9060914687
  1.2173276188 -0.0490842350  0.9080570382 -0.0107977583  0.0005945914
  1.0315481951  0.0056978911 -0.0430996720  0.0120338347  1.0002531192
  1.2243207445 -0.0063486263  1.0462064345  0.0195269665  0.0053733612
  1.0079250259 -0.0403585674 -0.0046978738  0.0449885258  0.9392573674

> <CHARGE ON HYDROGENS> [EMPIRE'20]
  0.1380034590  0.1384006578  0.1409566846  0.1394648854  0.1429812903
  0.1409833330  0.1413451742  0.1413745117  0.1392061207  0.1411396360
  0.1432570523  0.1029129610  0.1051745742  0.0937462982  0.0932564953
  0.0846575003  0.1034967115  0.0841562695

> <ORBITAL VECTORS> [EMPIRE'20]
RHF calculation
  25   50   25   25   Nhomo, Nao, Nocc, Nunocc
Nr. of atomic orbitals of each atom
   4   4   4   4   4   4   4   4   1   1   1   1   1   1   1   1   1   1   1   1
   1   1   1   1   1   1
Orbital information from occ. to unocc.
  -46.091
-0.663  0.001 -0.000  0.000 -0.320 -0.119  0.006 -0.031
-0.288  0.073 -0.093 -0.073 -0.287 -0.011 -0.046  0.130
-0.289  0.069  0.121  0.002 -0.158 -0.013  0.023 -0.051
-0.068 -0.025  0.002 -0.012 -0.027 -0.005  0.005 -0.011
-0.101 -0.101 -0.089 -0.089 -0.091 -0.088 -0.089 -0.089
-0.089 -0.090 -0.092 -0.058 -0.057 -0.024 -0.024 -0.010
-0.007 -0.010
  -39.721
 0.178  0.082 -0.025  0.065 -0.274  0.060 -0.053  0.124
 0.095 -0.003  0.024  0.044  0.140  0.023  0.015 -0.043
 0.086  0.002 -0.046  0.020 -0.504  0.101  0.018 -0.007
-0.503 -0.094 -0.020  0.009 -0.321 -0.026  0.044 -0.095
-0.095 -0.096  0.024  0.041  0.011  0.053  0.039  0.039
 0.039  0.018  0.009 -0.167 -0.168 -0.168 -0.168 -0.111
-0.098 -0.111
  -34.404
-0.032 -0.207  0.065 -0.141  0.479  0.025  0.027 -0.042
-0.133 -0.034 -0.005 -0.053 -0.234 -0.054 -0.002  0.016
-0.079 -0.041  0.036 -0.037  0.198  0.091 -0.066  0.169
-0.304  0.064 -0.063  0.147 -0.460  0.002  0.033 -0.064
 0.162  0.158 -0.038 -0.077 -0.024 -0.110 -0.071 -0.069
-0.059 -0.012 -0.007  0.056  0.058 -0.098 -0.099 -0.161
-0.167 -0.161
  -33.817
 0.001  0.210  0.224 -0.214 -0.142  0.026  0.059 -0.068
 0.131  0.038  0.071 -0.041 -0.522  0.044  0.023  0.036
 0.525  0.004 -0.029 -0.054  0.018  0.026  0.020 -0.015
-0.004  0.002  0.007 -0.010  0.013  0.002  0.000  0.001
-0.068 -0.087  0.006  0.054  0.085 -0.169 -0.218 -0.188
 0.186  0.172  0.221  0.019  0.031 -0.005 -0.006  0.006
 0.004  0.006
  -33.786
-0.000  0.074 -0.289 -0.227 -0.019  0.014 -0.069 -0.059
 0.625 -0.040  0.005  0.005 -0.223  0.015 -0.084 -0.018
-0.384  0.051 -0.009 -0.056  0.010  0.010 -0.026 -0.011
-0.009  0.004 -0.006  0.001 -0.013  0.001 -0.000 -0.002
-0.053  0.026  0.242  0.215  0.231 -0.073 -0.049 -0.123
-0.135 -0.176 -0.112  0.028 -0.014 -0.007 -0.000 -0.005
-0.005 -0.003
  -30.149
 0.353 -0.208  0.039 -0.113  0.154  0.154 -0.070  0.175
-0.204 -0.098  0.067  0.024 -0.326 -0.053  0.042 -0.121
-0.185 -0.092 -0.071 -0.021 -0.335  0.013 -0.010  0.024
-0.023 -0.120  0.049 -0.135  0.342 -0.028  0.006 -0.022
 0.045  0.045 -0.092 -0.134 -0.100 -0.188 -0.137 -0.139
-0.126 -0.083 -0.097 -0.134 -0.134 -0.005 -0.005  0.130
 0.150  0.130
  -27.259
-0.374 -0.170  0.021 -0.068  0.332 -0.083 -0.045  0.090
 0.191  0.066 -0.139 -0.122  0.111 -0.072 -0.053  0.150
 0.201  0.062  0.187 -0.007 -0.224  0.069 -0.046  0.129
-0.197 -0.091  0.041 -0.105  0.298 -0.032  0.040 -0.089
 0.184  0.181  0.140  0.103  0.124  0.058  0.105  0.104
 0.109  0.143  0.125 -0.094 -0.088 -0.071 -0.074  0.132
 0.149  0.131
  -25.475
 0.042  0.042  0.015 -0.033 -0.114  0.128  0.088 -0.147
-0.058 -0.022  0.054 -0.003  0.062  0.025 -0.010  0.030
-0.081 -0.033 -0.044 -0.043  0.332  0.272  0.061 -0.043
-0.442  0.162  0.093 -0.135  0.280  0.049  0.092 -0.167
-0.119 -0.131 -0.049 -0.042  0.002  0.043  0.018  0.019
-0.061 -0.053 -0.004  0.227  0.225 -0.261 -0.260  0.174
 0.116  0.175
  -22.382
-0.002  0.109  0.391  0.336  0.061 -0.167  0.249  0.083
 0.131  0.315 -0.147 -0.091 -0.058  0.071  0.260 -0.053
-0.128 -0.198 -0.253  0.156  0.010 -0.043  0.074  0.095
-0.049  0.013  0.048  0.037  0.033 -0.003  0.038 -0.027
 0.210 -0.081  0.039  0.228  0.097 -0.020 -0.196  0.050
-0.101 -0.047 -0.220 -0.074  0.032  0.009 -0.056  0.036
 0.021  0.012
  -22.336
-0.009  0.338 -0.316  0.243  0.150 -0.348 -0.092 -0.111
-0.076 -0.006  0.060  0.297 -0.097  0.199 -0.023 -0.246
 0.044  0.239 -0.024  0.131  0.024 -0.062 -0.084  0.099
-0.127  0.054 -0.017  0.026  0.083 -0.000  0.045 -0.098
 0.096  0.212 -0.065  0.040 -0.206  0.018 -0.094 -0.203
 0.198 -0.039 -0.044 -0.039 -0.057 -0.066 -0.053  0.060
 0.055  0.064
  -21.977
 0.014 -0.363 -0.193  0.372 -0.117  0.095 -0.057  0.159
 0.062 -0.024 -0.307 -0.015 -0.109 -0.118  0.094 -0.360
 0.080  0.009  0.300  0.154  0.094  0.025  0.103 -0.180
-0.006  0.094  0.034 -0.032 -0.030  0.054 -0.003  0.026
-0.039 -0.046  0.209  0.031 -0.022 -0.222 -0.065 -0.099
 0.065  0.214  0.009  0.095  0.112 -0.041 -0.044 -0.002
-0.050 -0.003
  -20.268
-0.003 -0.016  0.161  0.097  0.005  0.022 -0.315 -0.146
-0.011  0.025 -0.032 -0.188 -0.002  0.011  0.167  0.026
 0.010 -0.005 -0.117  0.158  0.006  0.053 -0.415 -0.199
-0.009  0.058 -0.298 -0.143  0.005  0.027 -0.150 -0.089
-0.203  0.208  0.015 -0.039  0.131 -0.004 -0.100  0.078
 0.063 -0.011 -0.132  0.271 -0.273 -0.195  0.184 -0.096
 0.004  0.107
  -18.933
 0.004 -0.023  0.029 -0.052  0.010  0.156  0.115 -0.281
 0.006 -0.217 -0.266  0.117 -0.003  0.344 -0.049  0.067
 0.008 -0.259  0.129  0.211  0.008  0.071 -0.104  0.248
 0.000 -0.165 -0.054  0.061  0.018 -0.137  0.006 -0.047
-0.147 -0.107  0.258 -0.079 -0.174  0.263 -0.101 -0.125
-0.094  0.253 -0.164 -0.064 -0.051  0.075  0.073 -0.019
 0.111 -0.025
  -18.611
 0.004  0.027 -0.142 -0.081 -0.009 -0.017 -0.056 -0.015
 0.026 -0.305  0.135 -0.218 -0.003  0.004  0.381  0.164
-0.017  0.183  0.006  0.303  0.004 -0.060  0.105  0.031
-0.004  0.017  0.208  0.104  0.002  0.008  0.154  0.069
-0.012  0.028  0.027 -0.285  0.168  0.003 -0.262  0.278
 0.227  0.036 -0.199 -0.068  0.051  0.116 -0.154  0.111
-0.021 -0.085
  -18.285
 0.010  0.240  0.121 -0.129 -0.043 -0.229 -0.098  0.094
 0.025 -0.265 -0.129  0.102 -0.026 -0.189 -0.130  0.111
 0.045 -0.331 -0.049  0.073 -0.007 -0.271  0.032 -0.149
-0.015  0.306  0.030  0.003  0.007  0.226  0.036 -0.026
 0.085  0.137  0.221 -0.149 -0.140 -0.116  0.174  0.051
-0.191  0.175 -0.113 -0.059 -0.049 -0.125 -0.106  0.077
-0.147  0.093
  -18.130
-0.006 -0.180  0.064 -0.177  0.063  0.122 -0.125  0.289
-0.016  0.131 -0.043  0.115 -0.034  0.428 -0.058  0.187
-0.015  0.094 -0.022  0.103 -0.029 -0.048  0.124 -0.262
 0.045  0.175  0.103 -0.162 -0.028  0.204 -0.052  0.156
 0.061  0.061 -0.032  0.155 -0.102  0.384 -0.151 -0.133
 0.127 -0.028 -0.084  0.044  0.053 -0.096 -0.088  0.000
-0.192  0.008
  -18.014
-0.001  0.041 -0.270 -0.122 -0.003 -0.031  0.134  0.066
 0.050  0.124  0.280  0.238 -0.006 -0.043  0.290  0.127
-0.039 -0.203  0.346  0.045 -0.002 -0.005 -0.025 -0.017
-0.000  0.036 -0.171 -0.087  0.000  0.031 -0.152 -0.077
 0.128 -0.109 -0.244  0.161 -0.074 -0.031 -0.206  0.254
-0.171  0.305 -0.005  0.012 -0.016 -0.120  0.113 -0.103
-0.004  0.107
  -17.905
-0.009  0.083 -0.067  0.194 -0.010 -0.197 -0.063  0.089
-0.009 -0.161  0.100 -0.319  0.038  0.351  0.069 -0.139
-0.009 -0.210  0.144 -0.342 -0.043 -0.002  0.035 -0.071
-0.006  0.005  0.004 -0.008 -0.003  0.020  0.000  0.004
 0.091  0.102 -0.012 -0.250  0.269  0.206 -0.177 -0.145
-0.308  0.042  0.278  0.026  0.026 -0.004 -0.003  0.004
-0.017  0.005
  -17.805
-0.001  0.005  0.022  0.004 -0.000 -0.003 -0.007  0.003
-0.003 -0.153 -0.332  0.244 -0.001 -0.011  0.364  0.131
 0.003  0.160 -0.110 -0.382 -0.000  0.016  0.018  0.001
 0.001 -0.003 -0.060 -0.037 -0.001  0.001 -0.059 -0.022
-0.000  0.011  0.293  0.001 -0.286 -0.012 -0.246  0.260
-0.026 -0.276  0.287 -0.015  0.027 -0.040  0.047 -0.043
 0.004  0.032
  -17.675
-0.002  0.026 -0.045 -0.029  0.001 -0.046  0.414  0.199
 0.012 -0.264 -0.016 -0.136 -0.005  0.028 -0.121 -0.025
-0.008  0.204 -0.084  0.106 -0.003  0.014  0.030  0.006
 0.003  0.028 -0.250 -0.143 -0.002  0.035 -0.272 -0.119
 0.310 -0.290  0.117 -0.234  0.082  0.024  0.067 -0.084
 0.189 -0.096 -0.076  0.007  0.007 -0.170  0.174 -0.193
 0.002  0.175
  -17.109
 0.045 -0.211 -0.027  0.020 -0.006  0.170  0.137 -0.185
 0.002  0.091  0.007 -0.098  0.030  0.062  0.026 -0.050
-0.000  0.111  0.077 -0.109  0.007 -0.444 -0.150  0.191
 0.014  0.322 -0.077  0.215  0.027  0.265  0.120 -0.208
-0.130 -0.180 -0.055  0.043  0.074  0.050 -0.046 -0.030
 0.037 -0.061  0.104 -0.240 -0.229 -0.065 -0.044  0.155
-0.131  0.188
  -16.094
 0.003 -0.014  0.043  0.021 -0.002  0.025 -0.262 -0.125
-0.002  0.048  0.015 -0.083  0.004 -0.005  0.012 -0.004
-0.002 -0.019 -0.040  0.052  0.004 -0.060  0.445  0.213
-0.003  0.007 -0.085 -0.043 -0.001  0.038 -0.333 -0.168
-0.237  0.227 -0.026  0.006  0.051 -0.005  0.004 -0.001
 0.012  0.000 -0.040 -0.354  0.362 -0.074  0.076 -0.252
 0.014  0.239
  -15.916
 0.024 -0.064  0.033 -0.087 -0.095 -0.019 -0.122  0.282
-0.002  0.014 -0.007  0.029 -0.026  0.050 -0.030  0.086
-0.001  0.010 -0.019  0.029  0.037 -0.023  0.115 -0.240
-0.049 -0.041 -0.257  0.493 -0.042 -0.147  0.224 -0.487
 0.066  0.055 -0.000  0.027 -0.027  0.069 -0.012 -0.011
 0.027 -0.004 -0.028  0.111  0.115  0.172  0.173  0.111
 0.220  0.109
  -15.185
-0.027  0.063 -0.011  0.034  0.020  0.001  0.015 -0.047
-0.004 -0.013  0.000  0.020  0.004 -0.020  0.009 -0.026
-0.007 -0.010 -0.016  0.024 -0.092  0.349  0.016  0.087
 0.013 -0.336 -0.078  0.051 -0.018  0.551  0.106 -0.043
 0.002  0.016  0.006 -0.008 -0.009 -0.029  0.007  0.006
-0.001  0.005 -0.016  0.080  0.086  0.188  0.186  0.236
-0.458  0.247
  -14.753
 0.001 -0.001  0.000  0.001  0.001  0.002 -0.008 -0.008
 0.006 -0.002  0.009 -0.023  0.001 -0.000  0.001 -0.001
-0.006  0.006 -0.007  0.016 -0.000 -0.024  0.162  0.081
-0.000  0.065 -0.410 -0.207 -0.000 -0.061  0.387  0.196
-0.030  0.028 -0.003 -0.009  0.014 -0.001  0.001 -0.001
 0.011 -0.003 -0.011 -0.169  0.167 -0.366  0.367  0.342
-0.004 -0.338
   -4.007
 0.503 -0.013 -0.003  0.004 -0.169 -0.382  0.025 -0.114
-0.157  0.195 -0.252 -0.199 -0.163 -0.035 -0.129  0.365
-0.155  0.180  0.328  0.003  0.033  0.001 -0.029  0.060
-0.043 -0.072  0.001 -0.027  0.015  0.004 -0.014  0.029
 0.057  0.057  0.055  0.060  0.056  0.063  0.056  0.056
 0.060  0.054  0.056  0.026  0.017 -0.003 -0.002  0.002
-0.020  0.002
   -1.978
-0.024 -0.497 -0.003 -0.087 -0.261 -0.457 -0.010 -0.060
 0.120 -0.252  0.095  0.047  0.022 -0.183  0.011 -0.062
 0.140 -0.256 -0.148 -0.033  0.079 -0.038 -0.067  0.135
-0.057 -0.098 -0.007 -0.018  0.026 -0.001 -0.023  0.045
 0.017  0.010 -0.169  0.151 -0.070  0.211 -0.127 -0.102
 0.135 -0.171 -0.068  0.033  0.022 -0.013 -0.010  0.005
-0.030  0.005
   -1.890
 0.005  0.082  0.057 -0.508 -0.082 -0.075  0.012 -0.195
-0.155  0.112 -0.092 -0.280  0.270  0.051  0.114 -0.466
-0.054  0.055  0.068 -0.188 -0.051 -0.001  0.046 -0.123
-0.008 -0.005  0.001 -0.012 -0.008 -0.001  0.006 -0.013
 0.177  0.045  0.118  0.154 -0.152 -0.080 -0.106 -0.017
 0.113  0.138 -0.206 -0.008  0.017  0.010  0.005 -0.001
 0.004 -0.002
   -1.865
 0.002 -0.014  0.499  0.044 -0.032 -0.048  0.197  0.020
 0.195 -0.112  0.336  0.133  0.066 -0.000  0.227 -0.043
-0.236  0.112  0.415  0.014 -0.017 -0.002  0.034 -0.032
-0.003 -0.002  0.009  0.000 -0.002 -0.000  0.003 -0.003
-0.148  0.224  0.099 -0.080 -0.160 -0.003  0.171 -0.217
 0.152 -0.051  0.075  0.033 -0.032 -0.001  0.005 -0.002
 0.002  0.001
   -0.969
-0.001 -0.000 -0.042 -0.026  0.000 -0.034  0.388  0.180
-0.041  0.112 -0.096  0.196  0.009 -0.005 -0.264 -0.100
 0.029 -0.076  0.019 -0.248 -0.005 -0.019  0.145  0.071
 0.003  0.002  0.034  0.019 -0.000 -0.001  0.009  0.003
-0.352  0.347 -0.001 -0.163  0.229 -0.004 -0.241  0.232
 0.167  0.038 -0.244  0.157 -0.156 -0.038  0.038 -0.008
 0.002  0.007
   -0.900
-0.006  0.008 -0.015  0.025  0.004 -0.051 -0.104  0.224
 0.004  0.246  0.235 -0.058 -0.009 -0.363  0.030 -0.002
 0.010  0.275 -0.158 -0.141  0.108 -0.002 -0.090  0.174
-0.014 -0.034 -0.012  0.012  0.021 -0.003 -0.018  0.034
-0.119 -0.113  0.318 -0.172 -0.154  0.339 -0.151 -0.183
-0.192  0.317 -0.139 -0.000  0.005 -0.013 -0.014  0.005
-0.018  0.005
   -0.760
-0.001 -0.001 -0.085 -0.028  0.000 -0.026  0.279  0.144
-0.074 -0.313 -0.089 -0.234  0.003  0.059  0.160  0.064
 0.066  0.286 -0.193  0.083  0.008 -0.014  0.117  0.066
-0.000 -0.004  0.030  0.016  0.001 -0.001  0.007  0.005
-0.245  0.228 -0.169  0.404 -0.101 -0.053  0.150 -0.104
-0.345  0.195  0.038  0.124 -0.131 -0.034  0.034 -0.007
-0.000  0.007
   -0.689
-0.002  0.005 -0.035 -0.018  0.028 -0.048 -0.132  0.077
-0.004 -0.019 -0.226  0.207  0.008  0.097  0.394  0.147
 0.006 -0.001 -0.028 -0.392  0.027 -0.026 -0.037  0.082
-0.007 -0.024 -0.009  0.007  0.010 -0.003 -0.010  0.018
-0.018 -0.149 -0.187 -0.086  0.260 -0.087  0.352 -0.281
 0.168  0.185 -0.344  0.018  0.035 -0.012 -0.009  0.003
-0.010  0.003
   -0.684
-0.009 -0.086 -0.018 -0.009 -0.026 -0.160 -0.139  0.327
 0.027  0.071  0.223 -0.184  0.008  0.449 -0.086  0.019
 0.047 -0.073  0.007 -0.064  0.142 -0.034 -0.143  0.264
-0.028 -0.068 -0.024  0.023  0.036 -0.007 -0.032  0.061
-0.179 -0.153  0.189  0.024 -0.253 -0.395  0.132  0.242
 0.058 -0.051 -0.079  0.030  0.032 -0.027 -0.029  0.009
-0.033  0.009
   -0.527
-0.004  0.035  0.158  0.284 -0.023  0.151 -0.082 -0.069
 0.201 -0.290  0.025 -0.144 -0.201 -0.004 -0.250 -0.021
-0.146  0.113 -0.003 -0.353  0.024  0.078 -0.071 -0.068
 0.015  0.046 -0.016 -0.012 -0.007  0.006  0.002 -0.017
 0.146  0.008 -0.252  0.131 -0.233  0.115 -0.039  0.290
 0.164  0.295 -0.200 -0.141  0.031  0.040 -0.016  0.001
 0.012 -0.010
   -0.514
-0.003  0.169 -0.264  0.129  0.095  0.149  0.102  0.037
-0.189  0.002  0.144 -0.288 -0.193 -0.157  0.165  0.098
 0.096 -0.366  0.115 -0.135 -0.023  0.069  0.080 -0.045
 0.036  0.073  0.021  0.008 -0.016  0.008  0.019 -0.027
-0.066  0.051  0.240  0.244 -0.139  0.238  0.185 -0.065
 0.263 -0.262 -0.149 -0.002 -0.087  0.003  0.026 -0.009
 0.024 -0.004
   -0.495
-0.009 -0.218 -0.112  0.036 -0.380  0.174  0.120 -0.168
 0.059  0.201  0.132  0.054 -0.141  0.170  0.109  0.041
 0.180  0.078 -0.122 -0.034  0.099  0.096  0.012  0.030
-0.006  0.034  0.011 -0.001  0.007  0.006  0.001  0.003
 0.384  0.414  0.122 -0.201 -0.046 -0.022  0.240  0.073
-0.181 -0.016 -0.134 -0.107 -0.128  0.012  0.019 -0.006
 0.004 -0.004
   -0.352
 0.049 -0.014 -0.061  0.106  0.155 -0.036  0.076 -0.139
 0.271  0.096 -0.051 -0.174  0.231 -0.030 -0.077  0.270
 0.303  0.060  0.152 -0.093 -0.055 -0.010  0.089 -0.210
-0.014 -0.021  0.013 -0.042 -0.024 -0.001  0.020 -0.042
-0.062 -0.048 -0.174 -0.185 -0.307 -0.212 -0.214 -0.236
-0.183 -0.222 -0.317 -0.009 -0.004  0.030  0.022 -0.001
 0.008 -0.002
   -0.327
 0.001  0.178 -0.000 -0.004 -0.268  0.250 -0.095  0.289
-0.025 -0.071 -0.116 -0.060  0.284 -0.114 -0.063  0.171
-0.089 -0.101  0.077  0.022  0.190  0.167 -0.154  0.323
 0.041  0.109 -0.019  0.066  0.035  0.014 -0.026  0.054
 0.190  0.217 -0.095  0.087  0.009 -0.174 -0.295 -0.292
 0.140 -0.035  0.074 -0.122 -0.092 -0.012 -0.020 -0.005
 0.007 -0.006
   -0.262
 0.006  0.179  0.042 -0.181 -0.037  0.029 -0.066  0.243
 0.216  0.091 -0.307 -0.108 -0.183 -0.067  0.114 -0.307
 0.124  0.023  0.223  0.131  0.107  0.045 -0.075  0.183
 0.007  0.013 -0.011  0.034  0.022  0.001 -0.018  0.037
-0.066 -0.004 -0.337 -0.210 -0.150  0.295  0.183  0.176
-0.135 -0.255 -0.030 -0.011 -0.031 -0.017 -0.011  0.001
-0.008  0.003
   -0.248
 0.000 -0.045 -0.198 -0.046  0.032 -0.043  0.150 -0.024
 0.237  0.229 -0.122 -0.186  0.008  0.014  0.096  0.067
-0.283 -0.218 -0.325  0.045 -0.036  0.000  0.031 -0.078
 0.001  0.004  0.006 -0.011 -0.009  0.001  0.009 -0.015
-0.103  0.084 -0.157 -0.285 -0.305 -0.027  0.075 -0.091
 0.306  0.260  0.348  0.018 -0.025  0.010  0.005 -0.002
 0.006 -0.002
    0.188
 0.001 -0.006 -0.064 -0.046  0.010 -0.046  0.254  0.111
-0.058  0.005 -0.025  0.011  0.002  0.003  0.033 -0.006
 0.044  0.004 -0.024  0.014 -0.003  0.074 -0.478 -0.243
-0.000  0.036 -0.238 -0.118  0.001  0.011 -0.069 -0.032
-0.185  0.157  0.020  0.028  0.074  0.002  0.018 -0.009
-0.038 -0.022 -0.029 -0.406  0.403  0.252 -0.255  0.074
-0.000 -0.074
    0.398
-0.025  0.098 -0.032  0.055 -0.082  0.265  0.047 -0.002
 0.005 -0.006 -0.014 -0.051 -0.009 -0.042 -0.006  0.025
-0.003 -0.030  0.022 -0.017 -0.047 -0.593 -0.121  0.046
-0.120 -0.445 -0.053 -0.034  0.021 -0.116 -0.046  0.054
 0.127  0.157 -0.022  0.013 -0.047  0.023 -0.018 -0.021
 0.027 -0.025 -0.014  0.299  0.309 -0.118 -0.119  0.070
-0.156  0.073
    0.718
 0.009 -0.039 -0.012  0.022 -0.033 -0.007  0.040 -0.088
 0.029  0.021  0.016 -0.016 -0.008  0.003 -0.005  0.018
 0.027  0.023 -0.009 -0.012 -0.509  0.152 -0.107  0.258
 0.240  0.357 -0.075  0.262  0.021  0.107 -0.033  0.097
 0.040  0.040 -0.003 -0.022 -0.058 -0.000  0.004  0.002
-0.025 -0.006 -0.047  0.364  0.372 -0.129 -0.129 -0.038
 0.153 -0.041
    1.008
 0.001 -0.003 -0.015 -0.009  0.005 -0.015  0.078  0.032
-0.010  0.001 -0.006  0.002  0.001  0.001  0.005 -0.000
 0.008  0.001 -0.006  0.001 -0.001  0.048 -0.298 -0.153
-0.001 -0.074  0.458  0.235  0.001 -0.041  0.259  0.134
-0.040  0.031  0.003  0.004  0.017 -0.000  0.002 -0.001
-0.006 -0.003 -0.009 -0.212  0.208 -0.383  0.381 -0.262
 0.003  0.260
    1.305
 0.003 -0.009 -0.001  0.003  0.057 -0.035  0.016 -0.050
-0.002 -0.003  0.002  0.005 -0.000 -0.000 -0.001  0.003
 0.000 -0.001 -0.003 -0.001  0.080  0.179  0.118 -0.172
 0.229 -0.224 -0.249  0.417  0.025 -0.172 -0.159  0.262
-0.018 -0.023  0.003  0.001  0.011 -0.001  0.001  0.000
-0.000  0.004  0.004 -0.156 -0.166 -0.399 -0.401  0.176
-0.110  0.178
    1.533
-0.006  0.015 -0.005  0.010  0.030  0.037  0.017 -0.028
-0.002 -0.003 -0.000 -0.002 -0.002 -0.006 -0.001  0.002
-0.002 -0.005  0.000 -0.002  0.035 -0.098  0.044 -0.114
-0.472  0.051 -0.180  0.370  0.303  0.245 -0.211  0.491
-0.007 -0.008  0.000  0.003  0.003  0.003 -0.001 -0.001
 0.004 -0.000  0.004 -0.017 -0.021  0.205  0.204 -0.132
 0.133 -0.136
    1.937
 0.000 -0.000 -0.003 -0.001  0.001 -0.003  0.016  0.007
-0.001  0.000 -0.001 -0.000  0.000  0.000  0.001 -0.000
 0.001 -0.000 -0.001  0.000  0.002  0.013 -0.087 -0.046
 0.004 -0.059  0.323  0.164  0.000  0.099 -0.550 -0.283
-0.005  0.004  0.000  0.000  0.002 -0.000  0.000 -0.000
-0.000 -0.000 -0.001 -0.045  0.041 -0.220  0.209  0.425
 0.004 -0.432
    1.972
 0.002 -0.006 -0.002  0.003  0.005 -0.008  0.009 -0.020
 0.002  0.001  0.001 -0.000 -0.001 -0.000 -0.000  0.002
 0.002  0.002 -0.002 -0.000 -0.107  0.064 -0.009  0.033
-0.172  0.339  0.049  0.026  0.015 -0.582 -0.171  0.126
-0.005 -0.005  0.000 -0.001 -0.005  0.000  0.001  0.000
-0.002 -0.000 -0.004  0.042  0.045  0.212  0.220  0.271
-0.461  0.260
    2.292
-0.000  0.001  0.001 -0.002 -0.010  0.004 -0.005  0.012
-0.000 -0.000 -0.000  0.000  0.000  0.000  0.000 -0.001
-0.001 -0.001  0.000  0.000  0.017 -0.048 -0.018  0.020
-0.071  0.001  0.057 -0.110 -0.537  0.108 -0.125  0.279
 0.002  0.003 -0.000  0.000  0.001 -0.000 -0.000 -0.000
 0.001 -0.000  0.001 -0.001 -0.000  0.068  0.069  0.399
 0.507  0.396

> <CALCULATION STATUS> [EMPIRE'20]
SUCCESS

$$$$
