# Supplementary material for: Ion-combination specific effects driving the enzymatic activity of halophilic alcohol dehydrogenase 2 from Haloferax volcanii in aqueous ionic liquid solvent mixtures
Source: RSC Sustain. 2024 Jul 8;2(9):2559–80. doi: 10.1039/d3su00412k (PMC11353702; doi:10.1039/d3su00412k)
Supplement: SU-002-D3SU00412K-s004 [file SU-002-D3SU00412K-s004.zip › IonDescriptors/cations_MEP_processed/tet_e.psf]

    21 generated by VMD
15  16.57784 -65.19824 -12.33216   0.000    0.00    0.00    0.00    0.00   0.000
 6  14.95077 -65.16927 -12.22712   1.414  116.11   85.50  544.20   22.85   0.684
 8  14.50264 -65.31899 -13.56611   5.085  115.43   59.37  475.63   25.94   0.800
 6  17.06680 -64.13586 -13.46839   1.445  115.29   86.77  555.34   24.04   0.701
 8  18.45378 -64.39492 -13.62741   5.162  100.29   59.48  477.01   25.96   0.797
 6  17.22173 -64.79116 -10.89033   1.379  112.12   87.24  547.37   23.90   0.695
 6  17.07058 -66.69770 -12.74190   1.490  112.70   89.32  553.07   23.61   0.690
 8  16.78949 -67.49101 -11.59813   5.273  111.36   59.51  477.13   25.93   0.790
 8  16.56795 -63.58145 -10.53573   5.113  105.54   59.37  476.44   25.85   0.800
 1  14.52456 -64.22227 -11.78228  11.320  122.70   75.96  489.63   19.90   0.388
 1  14.51704 -65.99453 -11.58944  11.664  123.43   86.96  490.74   18.57   0.386
 1  13.53290 -65.32349 -13.57806  12.871  107.85   71.85  551.52   11.86   0.308
 1  16.91514 -63.05405 -13.18082  11.674  123.46   87.50  490.73   19.18   0.381
 1  16.53996 -64.23464 -14.46297  11.258  123.54   75.85  489.65   19.51   0.386
 1  18.81843 -63.78269 -14.28512  12.800  108.03   72.29  557.42   11.25   0.298
 1  18.33849 -64.62386 -10.91625  11.595  123.43   87.78  490.79   19.77   0.390
 1  17.07482 -65.56047 -10.07606  11.336  123.74   75.43  489.64   19.45   0.385
 1  18.16610 -66.77762 -13.00584  11.173  124.16   78.89  489.68   19.28   0.385
 1  16.53660 -67.12712 -13.63978  11.689  123.53   87.33  490.81   18.59   0.383
 1  17.04702 -68.40882 -11.77632  12.723  108.07   72.14  552.26   12.62   0.301
 1  16.91603 -63.26882  -9.68632  12.800  107.98   71.00  552.41   12.23   0.297
  3391     1 OW1
  15.73290 -64.63382 -15.46297   93.35  490.70   17.19  0.3617    14    -187.2    
  15.93290 -64.90882 -15.46297   95.84  490.87   17.03  0.3435    14    -181.5    
  15.93290 -64.57548 -15.61297   93.73  489.77   17.30  0.3699    14    -187.2    
  16.05611 -65.00882 -15.46297   97.19  491.14   16.94  0.3333    14    -181.5    
  16.13111 -64.80882 -15.61297   95.54  489.89   17.21  0.3510    14    -181.5    
  16.14028 -64.70882 -15.66297   94.75  489.65   17.29  0.3582    14    -187.5    
  16.33290 -65.00882 -15.56297   97.59  490.85   17.03  0.3264    14    -181.5    
  16.30290 -64.80882 -15.66297   95.85  489.94   17.26  0.3443    14    -44.39    
  16.36623 -64.55882 -15.76297   94.38  489.84   17.44  0.3549    14    -44.39    
  16.59123 -65.04298 -15.56297   98.47  491.93   17.02  0.3123    14    -44.39    
  16.43790 -64.85882 -15.66297   96.41  490.36   17.24  0.3333    14    -44.39    
  16.48290 -64.60882 -15.76297   94.84  490.20   17.46  0.3448    14    -44.39    
  16.84123 -65.00882 -15.56297   98.29  493.86   17.14  0.3054    14    -42.64    
  16.88290 -64.80882 -15.66297   96.70  493.52   17.45  0.3104    14    -42.64    
  16.68290 -64.60882 -15.76297   95.21  491.33   17.54  0.3299    14    -44.39    
  16.96290 -65.10882 -15.46297   99.44  496.78   16.95  0.3065    14    -49.60    
  16.95790 -64.80882 -15.64630   96.77  494.67   17.50  0.3080    14    -68.89    
  16.96623 -64.75882 -15.66297   96.56  494.73   17.56  0.3089    14    -42.64    
  17.15468 -65.00882 -15.46297   98.39  500.65   17.32  0.3173    14    -49.60    
  17.13290 -64.85882 -15.56297   97.28  498.86   17.57  0.3099    14    -49.60    
  17.17790 -64.60882 -15.64630   96.23  500.11   17.89  0.3105    14    -49.60    
  17.28290 -64.90882 -15.46297   97.64  505.10   17.65  0.3293    14    -49.60    
  17.33290 -64.63882 -15.56297   96.68  507.14   17.94  0.3233    14    -49.53    
  15.63290 -64.23703 -15.46297   91.85  491.34   17.25  0.3688    14    -50.01    
  15.93290 -64.43382 -15.64630   93.12  489.79   17.35  0.3757    14    -187.2    
  15.63290 -64.23536 -15.46297   91.84  491.35   17.25  0.3688    14    -50.01    
  15.90790 -64.17215 -15.64630   92.46  490.41   17.38  0.3772    14    -50.01    
  16.24123 -64.40882 -15.76297   93.64  489.76   17.46  0.3671    14    -50.01    
  16.18290 -64.20882 -15.76297   92.81  490.17   17.48  0.3711    14    -50.01    
  16.22456 -64.40882 -15.76297   93.47  489.73   17.46  0.3678    14    -50.01    
  16.44218 -64.20882 -15.81297   93.24  490.83   17.60  0.3552    14    -50.31    
  16.53290 -64.35048 -15.81297   93.85  490.81   17.60  0.3480    14    -44.39    
  16.47456 -64.20882 -15.81297   93.40  490.98   17.61  0.3528    14    -44.39    
  16.69623 -64.32370 -15.81297   94.09  492.02   17.70  0.3351    14    -44.39    
  16.69956 -64.20882 -15.81297   93.91  492.52   17.75  0.3352    14    -44.39    
  16.93290 -64.44215 -15.76297   95.07  494.55   17.81  0.3170    14    -42.64    
  16.98290 -64.20882 -15.76297   94.85  496.69   17.98  0.3167    14    -42.64    
  17.23290 -64.40882 -15.66297   96.10  503.18   18.05  0.3135    14    -49.60    
  17.26944 -64.20882 -15.66297   96.08  506.90   18.08  0.3173    14    -49.60    
  17.33290 -64.40882 -15.61297   96.58  508.48   18.00  0.3212    14    -56.87    
  17.36623 -64.20882 -15.61297   96.76  513.21   17.82  0.3264    14    -46.96    
  17.53290 -64.55882 -15.46297   97.29  524.82   17.19  0.3624    14    -53.10    
  17.61861 -64.18798 -15.46297   99.02  544.25   13.55  0.3720    14    -61.82    
  15.68290 -63.95048 -15.46297   91.93  492.46   17.22  0.3630    14    -50.01    
  15.93290 -64.03382 -15.64630   92.24  490.97   17.38  0.3734    14    -50.01    
  15.88290 -63.80882 -15.56297   91.99  492.68   17.28  0.3606    14    -50.01    
  15.98290 -63.97548 -15.66297   92.15  491.22   17.39  0.3705    14    -50.01    
  16.08290 -63.80882 -15.66297   92.07  492.37   17.40  0.3594    14    -50.01    
  16.24956 -64.00882 -15.76297   92.51  491.16   17.52  0.3632    14    -50.01    
  16.33290 -63.91715 -15.76297   92.51  491.95   17.56  0.3549    14    -50.31    
  16.53290 -64.10382 -15.81297   93.22  491.76   17.66  0.3471    14    -44.39    
  16.53790 -63.84215 -15.76297   92.95  493.61   17.68  0.3389    14    -42.64    
  16.70373 -64.10143 -15.81297   93.52  493.15   17.78  0.3340    14    -42.64    
  16.73290 -63.85882 -15.76297   93.47  495.40   17.85  0.3272    14    -42.64    
  16.93290 -64.00882 -15.76297   94.29  497.28   18.01  0.3188    14    -68.89    
  16.93290 -63.65882 -15.66297   94.15  502.06   18.07  0.3186    14    -49.60    
  17.23290 -64.00882 -15.66297   95.90  507.78   18.11  0.3193    14    -56.94    
  17.15790 -63.80882 -15.64630   95.49  507.54   18.17  0.3214    14    -49.53    
  17.33290 -64.00882 -15.61297   96.73  514.28   17.82  0.3285    14    -47.68    
  17.33290 -63.79715 -15.56297   97.00  519.53   17.53  0.3413    14    -53.29    
  17.61802 -64.13715 -15.46297   99.22  545.73   13.15  0.3723    14    -62.08    
  18.33290 -63.70882 -15.46297  104.88  603.85  -18.01  0.2408    15     17.28    
  18.38290 -64.04215 -15.46297  102.95  601.61  -17.40  0.2202    15     17.79    
  18.51123 -63.80882 -15.51297  103.45  595.10  -19.23  0.2382    15     17.28    
  18.66623 -64.25882 -15.46297   99.39  590.09  -18.82  0.2064    15    -78.25    
  18.73290 -64.08715 -15.51297  100.48  587.81  -19.72  0.2214    15     5.321    
  18.85290 -63.80882 -15.53975  101.39  584.76  -20.64  0.2606    15    -16.87    
  19.03290 -64.20882 -15.46297   97.71  581.66  -20.29  0.2200    15     5.321    
  18.95790 -64.04215 -15.51297   99.44  582.84  -20.52  0.2369    15     5.271    
  18.86861 -63.80882 -15.53880  101.30  584.44  -20.68  0.2616    15    -16.87    
  19.11290 -64.13382 -15.46297   97.99  580.54  -20.62  0.2315    15     5.271    
  19.26778 -63.81715 -15.46297   98.58  579.09  -21.29  0.2812    15    -61.46    
  16.11885 -63.55882 -15.56297   92.17  495.34   17.26  0.3399    14    -42.64    
  15.96206 -63.50882 -15.46297   92.02  496.48   17.07  0.3366    14    -42.64    
  16.09802 -63.40882 -15.46297   92.13  498.24   17.04  0.3285    14    -42.64    
  16.28790 -63.60882 -15.64630   92.21  494.86   17.42  0.3391    14    -42.64    
  16.33290 -63.30882 -15.46297   92.46  501.18   17.09  0.3211    14    -42.64    
  16.38290 -63.60882 -15.66297   92.42  495.26   17.50  0.3353    14    -42.64    
  16.48290 -63.40882 -15.56297   92.60  499.55   17.42  0.3221    14    -42.64    
  16.83290 -63.60882 -15.66297   93.63  500.55   17.95  0.3191    14    -42.64    
  16.73290 -63.40882 -15.56297   93.30  502.92   17.73  0.3207    14    -49.60    
  16.90790 -63.60882 -15.64630   94.03  502.35   18.04  0.3191    14    -49.60    
  16.93290 -63.30882 -15.46297   94.11  511.63   17.90  0.3401    14    -52.88    
  17.18111 -63.60882 -15.56297   95.69  513.77   18.05  0.3360    14    -46.96    
  17.14206 -63.40882 -15.46297   95.56  518.25   17.99  0.3570    14    -53.29    
  17.28290 -63.50882 -15.46297   96.79  525.15   17.36  0.3682    14    -53.10    
  18.38290 -63.60882 -15.46297  105.05  601.12  -18.71  0.2497    15    -4.347    
  18.73290 -63.53048 -15.51297  102.91  587.64  -20.61  0.2844    15    -16.87    
  18.58290 -63.40882 -15.46297  104.22  592.41  -20.17  0.2825    15    -16.87    
  18.95290 -63.55048 -15.51297  101.36  583.08  -21.10  0.3005    15    -22.78    
  19.03290 -63.40882 -15.46297  101.31  582.00  -21.31  0.3227    15    -22.78    
  19.23290 -63.62548 -15.46297   99.46  579.54  -21.42  0.3069    15    -67.38    
  15.58290 -65.00882 -15.06297   93.50  497.84   16.69  0.3243    14    -129.6    
  15.91718 -65.30882 -15.06297  101.77  499.59   15.83  0.3063    14    -129.6    
  15.88290 -65.00882 -15.36297   96.49  492.08   16.86  0.3320    14    -181.5    
  16.08802 -65.40882 -15.06297  104.99  501.15   15.42  0.3041    14    -179.8    
  16.00194 -65.20882 -15.26297   99.66  494.40   16.44  0.3123    14    -179.8    
  16.28290 -65.40882 -15.16297  105.14  498.89   15.66  0.3019    14    -179.8    
  16.36623 -65.30882 -15.31297  102.41  495.08   16.27  0.3024    14    -179.8    
  16.42456 -65.50882 -15.06297  108.75  504.45   14.85  0.3145    14    -179.8    
  16.50611 -65.35882 -15.27463  103.89  496.85   16.04  0.3014    14    -42.64    
  16.86123 -65.50882 -15.06297  108.16  509.41   14.74  0.3599    14    -52.65    
  16.82790 -65.35882 -15.26297  103.72  499.98   15.98  0.3146    14    -49.60    
  16.98290 -65.40882 -15.16297  104.74  505.95   15.60  0.3497    14    -55.51    
  17.01623 -65.30882 -15.26297  102.49  502.53   16.21  0.3317    14    -49.60    
  17.20052 -65.40882 -15.06297  104.11  516.08   15.77  0.4257    14    -53.35    
  17.23290 -65.20882 -15.26297  100.35  507.86   16.85  0.3622    14    -62.55    
  17.38290 -65.30882 -15.06297  100.99  523.72   17.11  0.4735    14    -35.47    
  17.34302 -65.00882 -15.36297   98.14  509.73   17.58  0.3555    14    -52.58    
  17.56623 -65.00882 -15.21297   96.90  531.76   18.03  0.4522    14    -12.01    
  15.53290 -64.81453 -15.16297   92.24  494.88   16.95  0.3342    14    -129.6    
  15.38290 -64.63882 -15.06297   89.51  497.00   17.05  0.3362    14    -129.6    
  15.53290 -64.65882 -15.26297   91.93  493.01   17.08  0.3458    14    -181.5    
  15.73290 -64.83560 -15.36297   94.35  491.75   17.02  0.3448    14    -181.5    
  17.53290 -64.80882 -15.36297   97.00  524.43   17.68  0.3887    14    -53.10    
  17.53290 -64.62548 -15.44630   97.09  524.31   17.32  0.3660    14    -53.10    
  17.76444 -65.00882 -15.06297   94.18  567.62   17.25  0.5713    14    -38.30    
  17.73290 -64.81393 -15.21297   95.96  557.34   15.51  0.4812    14    -12.84    
  17.83290 -64.58620 -15.26297   97.43  578.70    8.83  0.4439    14    -11.08    
  17.88290 -64.90882 -15.06297   92.93  588.67   12.72  0.5688    14    -48.79    
  17.95290 -64.60882 -15.21297   96.73  600.19    2.98  0.4377    15    -64.29    
  18.10373 -64.83120 -15.06297   91.00  606.68    1.18  0.4982    15    -16.96    
  18.08790 -64.57548 -15.21297   96.88  611.53   -4.34  0.3769    15    -12.26    
  18.29123 -64.85882 -15.06297   88.66  598.12   -5.04  0.4339    15    -29.71    
  18.30790 -64.64215 -15.21297   94.70  605.33  -10.58  0.3073    15    -46.05    
  18.64123 -64.90370 -15.06297   86.00  581.73  -10.60  0.3421    15    -72.92    
  18.44956 -64.60882 -15.26297   95.05  598.69  -13.94  0.2523    15    -39.48    
  18.62456 -64.90370 -15.06297   86.04  582.13  -10.41  0.3463    15    -70.23    
  18.67873 -64.64120 -15.26297   93.70  588.93  -16.10  0.2233    15     38.26    
  19.09123 -64.80882 -15.06297   87.89  578.64  -15.19  0.2379    15    -69.38    
  18.99123 -64.60882 -15.26297   93.14  581.87  -18.04  0.2010    15    -147.5    
  19.16623 -64.60882 -15.21297   92.27  579.54  -18.37  0.1989    15    -147.5    
  15.33290 -64.40882 -15.06297   89.59  496.69   17.04  0.3361    14    -129.6    
  15.53290 -64.26382 -15.36297   91.56  492.19   17.19  0.3605    14    -187.2    
  15.33290 -64.02548 -15.06297   90.86  497.38   16.89  0.3316    14    -42.64    
  15.53290 -64.20882 -15.36297   91.55  492.33   17.19  0.3603    14    -50.01    
  17.73290 -64.45882 -15.36297   98.33  559.14   11.66  0.4061    14    -50.82    
  17.69956 -64.27048 -15.41297   99.33  557.01   11.04  0.3861    14    -62.08    
  17.90456 -64.50882 -15.26297   98.27  593.79    3.68  0.4191    15    -86.90    
  17.82456 -64.20882 -15.36297  100.84  585.15    3.30  0.3790    15    -95.25    
  18.20790 -64.50882 -15.26297   97.86  610.88   -9.99  0.3000    15    -25.61    
  18.13290 -64.17548 -15.36297  102.71  613.53  -11.76  0.2652    15    -115.6    
  18.33290 -64.35882 -15.36297   99.88  605.20  -14.72  0.2321    15    -94.41    
  18.33290 -64.20882 -15.41297  101.72  604.76  -15.85  0.2227    15    -88.55    
  18.56623 -64.45882 -15.36297   97.52  593.94  -16.92  0.2101    15    -93.86    
  18.53290 -64.25382 -15.44630  100.20  595.10  -17.91  0.2081    15    -97.56    
  18.75290 -64.38560 -15.41297   97.67  587.49  -18.69  0.2013    15    -97.56    
  18.96623 -64.45882 -15.36297   95.62  582.64  -19.11  0.1991    15    -78.25    
  19.08623 -64.40882 -15.36297   95.68  580.78  -19.65  0.2026    15    -142.2    
  19.13290 -64.18382 -15.44630   97.40  580.30  -20.53  0.2260    15    -39.33    
  19.43290 -64.60882 -15.06297   90.67  577.49  -18.25  0.1995    15    -146.0    
  19.33861 -64.40882 -15.26297   94.36  578.10  -19.90  0.2052    15    -122.8    
  19.33290 -64.20882 -15.36297   96.13  578.28  -20.67  0.2270    15    -39.33    
  19.53290 -64.50882 -15.06297   91.71  576.96  -19.07  0.1992    15    -122.8    
  19.56623 -64.20882 -15.21297   94.93  576.74  -20.68  0.2262    15    -135.4    
  15.34956 -64.00882 -15.08797   91.00  496.98   16.90  0.3332    14    -42.64    
  15.53290 -64.18060 -15.36297   91.53  492.42   17.18  0.3600    14    -50.01    
  15.53290 -63.80882 -15.26297   91.94  495.45   16.98  0.3425    14    -42.64    
  15.38290 -63.83477 -15.06297   91.79  498.45   16.76  0.3282    14    -42.64    
  15.73290 -63.78143 -15.44630   92.00  493.69   17.16  0.3543    14    -48.56    
  17.55790 -63.80882 -15.44630   99.66  548.00   12.56  0.3812    14    -62.08    
  17.69956 -64.00882 -15.41297  100.78  566.52    7.83  0.3815    14    -64.15    
  17.73290 -63.80048 -15.36297  102.39  583.60    2.89  0.3851    15    -95.25    
  18.01623 -64.00882 -15.36297  103.97  614.45   -9.46  0.2923    15     24.48    
  18.01623 -63.83382 -15.36297  105.15  617.13  -11.10  0.2840    15    -113.6    
  18.02456 -64.00882 -15.36297  104.05  614.74   -9.78  0.2893    15    -121.5    
  18.02456 -63.80882 -15.36297  105.33  617.57  -11.59  0.2807    15    -102.3    
  18.30790 -64.00882 -15.44630  103.57  605.55  -16.61  0.2258    15    -90.02    
  19.33290 -64.00882 -15.41297   97.55  578.38  -21.09  0.2547    15    -39.83    
  19.36623 -63.88477 -15.41297   97.97  578.22  -21.28  0.2735    15    -39.83    
  19.53290 -64.14215 -15.26297   95.63  576.95  -20.88  0.2358    15    -39.33    
  19.61718 -63.82132 -15.26297   96.61  576.80  -21.43  0.2806    15    -39.83    
  19.73290 -64.19215 -15.06297   93.89  576.05  -20.57  0.2227    15    -39.28    
  19.73290 -63.81298 -15.15725   95.98  576.30  -21.41  0.2758    15    -39.83    
  15.53290 -63.52310 -15.06297   92.79  501.89   16.41  0.3212    14    -42.64    
  15.63290 -63.60882 -15.26297   92.20  497.34   16.84  0.3342    14    -42.64    
  15.63290 -63.40882 -15.09725   92.72  503.15   16.29  0.3198    14    -42.64    
  15.92873 -63.40882 -15.36297   92.33  498.96   16.84  0.3278    14    -42.64    
  17.36361 -63.40882 -15.36297   97.79  538.79   15.70  0.4117    14    -33.84    
  17.58290 -63.60882 -15.36297  100.61  562.98    9.15  0.4103    14    -52.33    
  17.57873 -63.40882 -15.26297  100.94  574.42    6.83  0.4495    14    -46.53    
  17.73290 -63.50882 -15.26297  103.54  599.73   -1.08  0.4067    15    -90.34    
  17.73290 -63.40882 -15.21297  103.78  605.45   -2.22  0.4190    15    -45.74    
  17.89956 -63.50882 -15.26297  105.92  621.50   -9.40  0.3323    15    -113.3    
  17.87456 -63.40882 -15.21297  105.99  623.65   -9.10  0.3499    15    -102.0    
  18.13290 -63.57215 -15.36297  106.41  616.40  -15.64  0.2591    15     32.77    
  18.03290 -63.40882 -15.26297  107.10  623.94  -14.15  0.2859    15     28.32    
  18.33290 -63.60882 -15.44630  105.39  603.89  -18.26  0.2480    15     17.28    
  18.24956 -63.40882 -15.36297  106.37  609.75  -17.81  0.2606    15     3.551    
  18.50790 -63.40882 -15.44630  104.79  595.36  -19.82  0.2754    15    -16.87    
  19.10790 -63.40882 -15.44630  100.90  581.04  -21.40  0.3275    15    -22.48    
  19.33290 -63.57548 -15.41297   99.12  578.73  -21.52  0.3165    15    -67.38    
  19.33290 -63.40310 -15.36297   99.70  578.88  -21.61  0.3370    15    -67.08    
  19.53290 -63.45643 -15.26297   98.49  577.53  -21.67  0.3302    15    -67.08    
  19.53290 -63.40882 -15.24630   98.58  577.59  -21.69  0.3350    15    -67.08    
  19.73290 -63.55048 -15.11297   97.18  576.51  -21.63  0.3082    15    -67.38    
  15.94206 -63.10882 -15.06297   93.03  511.76   15.43  0.3245    14    -52.53    
  16.06444 -63.20882 -15.26297   92.61  504.89   16.40  0.3195    14    -28.86    
  16.13290 -63.00882 -15.06297   93.05  515.92   15.09  0.3380    14    -53.59    
  16.28290 -63.10882 -15.26297   92.59  508.88   16.30  0.3247    14    -47.03    
  16.33290 -63.00882 -15.16297   92.78  514.82   15.68  0.3405    14    -53.59    
  16.53290 -63.20882 -15.41297   92.78  506.13   17.10  0.3237    14    -49.53    
  16.44956 -62.90882 -15.06297   93.06  522.46   14.89  0.3773    14    -53.10    
  16.73290 -63.20882 -15.41297   93.30  509.59   17.43  0.3340    14    -46.96    
  16.69956 -62.90882 -15.09309   93.36  525.92   15.66  0.4118    14    -61.16    
  17.01123 -63.20882 -15.36297   94.53  519.53   17.81  0.3728    14    -53.29    
  17.01623 -62.90882 -15.06297   94.36  537.38   16.48  0.4913    14    -13.04    
  17.26361 -63.20882 -15.26297   96.67  538.65   16.54  0.4463    14    -13.04    
  17.04456 -63.00882 -15.16297   94.63  532.94   17.11  0.4547    14    -12.01    
  17.38385 -63.20882 -15.21297   97.98  553.41   13.66  0.4818    14    -9.527    
  17.52956 -63.10882 -15.06297  100.11  583.10    6.36  0.5402     4    -66.57    
  17.78290 -63.19536 -15.06297  105.11  623.78   -6.21  0.4288    15    -11.58    
  17.78290 -63.19536 -15.06297  105.11  623.78   -6.21  0.4288    15    -107.4    
  18.15278 -63.20882 -15.21297  107.53  618.94  -16.86  0.2750    15     25.18    
  18.24028 -63.20882 -15.26297  106.89  612.04  -17.98  0.2717    15     3.551    
  18.34718 -62.90882 -15.06297  107.08  608.47  -18.88  0.2837    15     3.551    
  18.52456 -63.20882 -15.36297  105.17  595.29  -20.05  0.2919    15    -16.87    
  18.55790 -62.97548 -15.21297  105.28  595.44  -20.21  0.3045    15    -22.78    
  18.67456 -63.15882 -15.36297  104.21  590.02  -20.64  0.3112    15    -22.78    
  18.68290 -63.00882 -15.26297  104.39  590.52  -20.67  0.3183    15    -22.78    
  18.96623 -63.15882 -15.36297  102.20  583.43  -21.29  0.3395    15    -22.48    
  18.93290 -63.00882 -15.26297  102.79  584.46  -21.24  0.3433    15    -22.48    
  19.09623 -63.20882 -15.36297  101.43  581.47  -21.45  0.3453    15    -22.48    
  19.16123 -63.00882 -15.21297  101.23  581.21  -21.53  0.3574    15    -22.48    
  19.36111 -63.20882 -15.26297   99.73  578.95  -21.67  0.3537    15    -67.08    
  19.42040 -63.00882 -15.06297  100.05  578.90  -21.70  0.3574    15    -67.08    
  19.53290 -63.10882 -15.06297   99.23  578.00  -21.74  0.3518    15    -67.08    
  18.68290 -62.80882 -15.06297  104.87  592.31  -20.55  0.3153    15    -22.78    
  18.96623 -62.80882 -15.06297  102.83  584.96  -21.22  0.3418    15    -22.48    
  16.36623 -67.85882 -14.76297   94.14  493.24   18.05  0.3583    19    -185.4    
  16.43290 -68.00882 -14.66297   93.73  494.03   18.10  0.3474    19    -42.64    
  16.53290 -67.80882 -14.81297   94.27  494.78   17.92  0.3493    19    -42.64    
  16.73290 -68.00882 -14.66297   93.75  497.71   17.87  0.3291    19    -42.64    
  16.63790 -67.80882 -14.81297   94.27  496.04   17.83  0.3419    19    -42.64    
  16.93290 -67.80882 -14.76297   94.39  501.26   17.40  0.3230    19    -42.64    
  15.73290 -67.48143 -14.66297   95.45  491.11   17.93  0.3682    19    -187.2    
  15.83290 -67.65203 -14.66297   94.79  490.89   18.04  0.3721    19    -187.2    
  15.93290 -67.38882 -14.81297   96.22  491.82   17.90  0.3709    19    -187.2    
  16.13290 -67.90882 -14.66297   93.98  491.85   18.14  0.3648    19    -187.2    
  16.12778 -67.64215 -14.81297   95.03  491.90   18.02  0.3726    19    -187.2    
  16.13290 -67.52810 -14.86297   95.48  492.19   17.96  0.3715    19    -187.2    
  16.23290 -67.60882 -14.86297   95.13  492.56   17.97  0.3687    19    -187.2    
  16.36623 -67.35882 -14.96297   96.69  494.43   17.77  0.3561    19    -185.7    
  16.53290 -67.70882 -14.86297   94.76  494.88   17.86  0.3509    19    -179.8    
  16.48290 -67.40882 -14.96297   96.48  495.30   17.72  0.3507    19    -179.8    
  16.64956 -67.70882 -14.86297   94.75  496.30   17.76  0.3424    19    -42.64    
  16.68290 -67.40882 -14.96297   96.54  497.88   17.52  0.3373    19    -179.8    
  16.93290 -67.60882 -14.86297   95.28  501.68   17.24  0.3242    19    -42.64    
  16.95790 -67.44215 -14.91297   96.24  503.18   17.02  0.3225    19    -42.64    
  17.20040 -67.80882 -14.66297   94.36  509.35   16.57  0.3214    19    -40.07    
  17.09956 -67.60882 -14.81297   95.21  506.27   16.75  0.3195    19    -42.64    
  17.13290 -67.42882 -14.86297   96.23  508.55   16.41  0.3203    19    -40.07    
  17.32873 -67.70882 -14.66297   94.58  514.86   15.72  0.3309    19    -53.24    
  17.33290 -67.45882 -14.76297   95.99  516.56   15.29  0.3332    19    -27.00    
  17.53290 -67.43382 -14.66297   95.86  527.27   13.19  0.3707    19    -61.25    
  15.66623 -67.24727 -14.66297   96.56  492.13   17.74  0.3574    19    -187.5    
  15.93290 -67.20882 -14.84630   97.24  492.74   17.77  0.3624    19    -187.2    
  15.65706 -67.07310 -14.66297   97.58  493.50   17.54  0.3471    19    -129.6    
  15.93290 -67.00882 -14.84630   98.92  494.35   17.57  0.3493    19    -129.6    
  15.98290 -67.24215 -14.86297   97.22  492.71   17.80  0.3641    19    -187.2    
  15.98290 -66.95048 -14.86297   99.70  495.16   17.49  0.3449    19    -179.8    
  16.28290 -67.24215 -14.96297   97.57  494.41   17.73  0.3553    19    -185.7    
  16.24956 -67.00882 -14.96297   99.59  496.09   17.52  0.3431    19    -179.8    
  16.53290 -67.19393 -14.99297   98.33  497.26   17.52  0.3397    19    -179.8    
  16.55790 -67.05643 -14.99713   99.66  498.93   17.35  0.3324    19    -179.8    
  16.82135 -67.20882 -14.97963   98.09  501.98   17.11  0.3249    19    -179.8    
  16.76302 -67.00882 -14.98797  100.15  503.18   16.98  0.3229    19    -179.8    
  16.93290 -67.15882 -14.96297   98.48  505.25   16.77  0.3210    19    -42.64    
  16.93290 -67.00882 -14.96297   99.99  507.46   16.55  0.3210    19    -42.64    
  17.23290 -67.20882 -14.86297   97.82  515.09   15.53  0.3296    19    -40.79    
  17.23290 -66.90048 -14.86297  100.80  521.65   14.78  0.3503    19    -46.21    
  17.33290 -67.24215 -14.81297   97.47  519.28   14.86  0.3402    19    -58.96    
  17.36623 -67.00882 -14.81297   99.38  525.76   13.91  0.3640    19    -66.67    
  17.63290 -67.21715 -14.66297   96.98  535.65   11.08  0.4083    19    -62.34    
  17.68290 -67.00882 -14.66297   98.25  542.05    9.58  0.4431    19    -44.20    
  15.73290 -66.70882 -14.66297  100.88  499.10   16.89  0.3262    19    -71.19    
  15.93290 -66.79548 -14.81297  101.18  497.20   17.23  0.3338    19    -129.6    
  15.93290 -66.62643 -14.76297  103.43  500.88   16.80  0.3240    19    -71.19    
  16.03290 -66.80882 -14.86297  101.43  497.32   17.27  0.3344    19    -179.8    
  16.13290 -66.60882 -14.84630  104.69  502.14   16.80  0.3227    19    -129.6    
  16.38290 -66.80882 -14.96297  102.21  500.14   17.17  0.3273    19    -179.8    
  16.33290 -66.50882 -14.86297  107.24  507.21   16.43  0.3215    19    -179.8    
  16.49956 -66.75882 -14.96297  103.14  502.69   16.98  0.3228    19    -179.8    
  16.45456 -66.45882 -14.86297  108.49  511.04   16.16  0.3255    19    -177.2    
  16.73290 -66.75882 -14.96297  103.15  507.25   16.61  0.3213    19    -179.8    
  16.79123 -66.45882 -14.86297  108.47  519.64   15.56  0.3473    19    -183.4    
  16.82456 -66.80882 -14.96297  102.39  508.42   16.50  0.3219    19    -187.1    
  16.93290 -66.50882 -14.86297  107.10  522.50   15.26  0.3571    19    -183.4    
  17.13290 -66.67548 -14.86297  103.79  524.21   14.78  0.3621    19    -32.42    
  17.13290 -66.62882 -14.84630  104.62  526.21   14.61  0.3713    19    -40.43    
  17.33290 -66.80882 -14.81297  101.52  529.88   13.56  0.3841    19    -70.13    
  17.33290 -66.57048 -14.76297  104.54  540.32   12.54  0.4403    19    -23.52    
  17.68290 -66.84215 -14.66297   99.56  546.39    8.96  0.4705    19    -44.52    
  17.53290 -66.50882 -14.66297  104.11  554.65    9.72  0.5281    19    -50.05    
  15.93290 -66.40643 -14.66297  107.37  509.33   15.81  0.3243    19    -63.64    
  16.13290 -66.40882 -14.76297  108.61  509.43   15.99  0.3233    19    -68.62    
  16.29956 -66.40882 -14.81297  109.32  510.94   16.00  0.3252    19    -177.2    
  16.30790 -66.10882 -14.66297  117.69  531.81   13.48  0.3831    19    -81.24    
  16.50790 -66.40882 -14.84630  109.69  514.37   15.88  0.3319    19    -177.9    
  16.67552 -66.21298 -14.76297  114.52  531.35   14.41  0.3893    19    -86.22    
  16.75790 -66.40882 -14.84630  109.58  521.13   15.43  0.3520    19    -183.4    
  16.64956 -66.22370 -14.76297  114.49  529.78   14.53  0.3830    19    -86.22    
  16.97123 -66.40882 -14.81297  109.11  529.81   14.65  0.3879    19    -194.8    
  16.96623 -66.05882 -14.66297  117.35  557.77   12.65  0.5328    19    -69.46    
  17.17456 -66.40882 -14.76297  108.08  540.71   13.35  0.4429    19    -177.8    
  17.22456 -66.20882 -14.66297  111.73  560.06   12.19  0.5532    19    -136.1    
  17.34028 -66.30882 -14.66297  108.87  558.54   11.44  0.5495    19    -35.27    
  13.36290 -65.80882 -14.76297   88.49  577.21  -17.14  0.2015    12    -191.5    
  13.38290 -66.00882 -14.66297   88.45  577.23  -17.02  0.2022    12    -1.308    
  13.49956 -65.85882 -14.76297   86.56  578.76  -14.84  0.2199    12    -16.00    
  13.69278 -66.06715 -14.66297   82.88  580.08  -10.08  0.2876    12    -90.54    
  13.73290 -65.77548 -14.81297   82.05  583.48   -7.77  0.3106    12    -81.95    
  13.94623 -66.06893 -14.66297   76.21  578.95    1.44  0.4849    12    -75.96    
  13.93290 -65.77548 -14.81297   76.98  586.94    2.16  0.4752    12    -75.92    
  14.21123 -66.05882 -14.66297   68.21  562.91   15.65  0.7513     3     13.55    
  14.10278 -65.88382 -14.76297   71.85  580.90   11.55  0.6583    12     20.07    
  14.49456 -66.02548 -14.66297   61.59  530.02   23.41  0.9255     3     11.90    
  14.29956 -65.85882 -14.76297   66.22  567.01   20.38  0.8491     3    0.6218    
  14.55790 -66.00882 -14.66297   60.63  522.74   24.15  0.9473     3     26.07    
  14.51623 -65.80882 -14.76297   61.53  543.09   24.65  0.9724     3    -24.26    
  14.80706 -65.90882 -14.66297   59.60  501.36   25.03  0.9904     3     57.88    
  16.53290 -66.00882 -14.66297  120.71  543.97   12.38  0.4430    19     29.58    
  16.83290 -66.00882 -14.66297  119.50  554.60   12.41  0.5124    19     9.344    
  16.48290 -65.80882 -14.66297  122.56  544.76   10.65  0.4643    14     32.63    
  16.68290 -65.90882 -14.66297  121.61  551.84   11.49  0.4986    19     31.64    
  16.96623 -65.80882 -14.66297  119.27  558.92   11.72  0.5861    14     20.86    
  12.93290 -65.59215 -14.66297   93.10  575.40  -20.55  0.2227    12    -135.4    
  13.13290 -65.56715 -14.76297   91.30  575.75  -19.41  0.2031    12    -122.8    
  13.08290 -65.44215 -14.76297   91.73  575.58  -19.75  0.2071    12    -122.8    
  13.03290 -65.75882 -14.66297   92.34  575.56  -20.08  0.2101    12    -135.4    
  13.35456 -65.64215 -14.81297   88.67  577.22  -17.16  0.2018    12    -191.5    
  13.33290 -65.40882 -14.84630   88.91  577.03  -17.41  0.2013    12    -191.5    
  13.53290 -65.63382 -14.84630   85.89  579.74  -13.92  0.2279    12    -16.05    
  13.43290 -65.45882 -14.86297   87.47  578.21  -15.89  0.2099    12    -1.308    
  13.73290 -65.57215 -14.87130   82.05  584.47   -7.53  0.3104    12    -81.95    
  13.75290 -65.60048 -14.86297   81.68  584.95   -6.65  0.3239    12    -81.65    
  13.94956 -65.65382 -14.84630   76.68  588.95    3.63  0.4964    12    -68.56    
  13.93290 -65.59215 -14.86297   77.16  589.29    2.69  0.4780    12    -68.56    
  14.15790 -65.60882 -14.84630   70.65  587.08   15.81  0.7354     3   -0.5046E-01
  14.18290 -65.50882 -14.86297   69.99  587.10   17.16  0.7650     3   -0.5046E-01
  14.33290 -65.56382 -14.84630   65.80  575.25   22.33  0.8987     3     8.305    
  14.38290 -65.40882 -14.86297   64.64  570.42   23.49  0.9346     3     25.59    
  14.56623 -65.60882 -14.81297   60.94  545.39   25.49  1.0087     3    -24.26    
  14.53290 -65.40882 -14.84630   61.58  551.56   25.40  1.0041     3    -21.53    
  14.76623 -65.65882 -14.76297   59.37  518.47   25.77  1.0277     3     48.13    
  14.73290 -65.41715 -14.81297   59.66  526.09   25.94  1.0333     3     40.13    
  15.08290 -65.60882 -14.66297   63.63  497.94   24.21  0.9936     3     62.21    
  14.93290 -65.35882 -14.76297   60.87  507.03   25.28  1.0125     3     35.67    
  15.13290 -65.49453 -14.66297   65.33  499.97   23.78  0.9782     3    -14.12    
  15.93290 -65.40882 -14.91809  105.11  506.38   14.98  0.3137    14    -71.19    
  16.11028 -65.50882 -14.91297  109.25  509.26   14.28  0.3197    14    -118.8    
  16.03290 -65.60882 -14.65225  115.84  531.42   11.74  0.3947    14     15.84    
  15.88290 -65.50882 -14.66297  110.05  526.22   13.22  0.3812    14     34.15    
  16.33290 -65.70882 -14.71297  119.64  532.95   11.20  0.4109    14     18.10    
  16.31290 -65.60882 -14.86297  113.92  516.49   13.18  0.3484    14    -124.9    
  16.47456 -65.60882 -14.91297  113.52  514.91   13.44  0.3525    14    -183.6    
  16.67540 -65.60882 -14.94392  112.54  515.74   13.59  0.3713    14    -183.6    
  17.03290 -65.60882 -14.86297  111.70  528.94   13.47  0.4837    14    -52.50    
  17.19956 -65.70882 -14.66297  114.66  561.41   13.67  0.6561    14    -138.8    
  17.17194 -65.55882 -14.86297  109.25  531.39   14.41  0.5214    14    -47.03    
  17.34302 -65.40882 -14.96297  103.43  528.25   16.53  0.5145    14    -46.94    
  17.39718 -65.60882 -14.66297  109.00  565.29   17.18  0.7140     4    -65.75    
  17.55873 -65.50882 -14.66297  103.15  573.55   20.84  0.7604     4    -27.31    
  12.93290 -65.05882 -14.66297   93.36  575.55  -20.54  0.2235    12    -39.28    
  13.08290 -65.20882 -14.76297   91.83  575.62  -19.75  0.2075    12    -122.8    
  13.13290 -65.05882 -14.76297   91.29  575.83  -19.43  0.2036    12    -122.8    
  13.33290 -65.20882 -14.84630   88.87  576.98  -17.44  0.2016    12    -191.5    
  13.33290 -65.00882 -14.81297   88.96  576.90  -17.51  0.2017    12    -191.5    
  13.43290 -65.20882 -14.86297   87.59  578.08  -15.91  0.2108    12    -138.5    
  13.53290 -65.00882 -14.84630   85.93  579.07  -14.05  0.2303    12    -16.05    
  13.73290 -65.02548 -14.86297   81.93  582.36   -7.87  0.3142    12    -81.95    
  13.73290 -64.96382 -14.84630   81.93  581.74   -7.98  0.3151    12    -100.3    
  13.93290 -65.02548 -14.86297   76.83  584.16    1.97  0.4799    12    -68.56    
  13.93290 -64.96382 -14.84630   76.77  582.63    1.79  0.4811    12    -75.92    
  14.09956 -65.05882 -14.86297   72.06  581.51   11.86  0.6645    12    0.4473    
  14.13290 -64.98382 -14.84630   70.94  576.56   13.26  0.6973     3     18.99    
  14.38290 -65.20882 -14.86297   64.50  564.71   23.30  0.9279     3     4.586    
  14.33290 -65.03382 -14.84630   65.49  561.27   21.53  0.8788     3     7.605    
  14.55790 -65.20882 -14.84630   61.24  542.63   25.36  0.9983     3    -24.26    
  14.53290 -64.95048 -14.81297   61.57  530.91   24.40  0.9536     3     15.24    
  14.76623 -65.20882 -14.81297   60.03  518.04   25.67  1.0138     3     56.72    
  14.66290 -65.03382 -14.81297   60.40  520.71   25.29  0.9862     3     56.72    
  14.93290 -65.15882 -14.76297   61.56  503.38   24.88  0.9810     3     55.75    
  14.88290 -65.01382 -14.76297   61.56  501.38   24.65  0.9577     3     40.29    
  15.23290 -65.12548 -14.66297   72.70  506.73   21.33  0.8138     3     16.04    
  15.26623 -65.05882 -14.66297   75.76  509.43   20.33  0.7321     3    -70.59    
  15.37790 -65.10882 -14.66297   82.72  515.46   18.79  0.6079    14    -41.63    
  15.53290 -65.20882 -14.71297   92.04  516.16   16.89  0.4393    14    -121.6    
  15.53290 -65.10882 -14.86118   92.28  506.21   16.67  0.3546    14    -52.52    
  15.73290 -65.39215 -14.68797  102.61  521.07   14.91  0.3847    14     45.62    
  15.63290 -65.20882 -14.86297   96.13  506.69   16.15  0.3379    14    -66.21    
  17.55194 -65.35882 -14.86297   99.76  551.47   19.51  0.6414    14    -22.98    
  17.75790 -65.39215 -14.66297   94.74  591.35   23.31  0.7966     4    -25.71    
  17.78290 -65.20882 -14.86297   92.79  580.50   20.34  0.6955     4    -54.94    
  18.04123 -65.30882 -14.66297   82.89  584.95   18.23  0.7562     5     12.70    
  17.93623 -65.00882 -14.96297   90.21  596.25   13.31  0.6284     4    -43.55    
  18.13290 -65.30882 -14.66297   79.76  570.97   15.71  0.7325     5    -72.78    
  18.26123 -65.10882 -14.86297   81.03  576.40    4.76  0.6091     5     22.99    
  18.18790 -65.30882 -14.66297   78.05  561.86   14.34  0.7199     5    -70.03    
  18.28290 -65.10882 -14.86297   80.67  574.27    4.18  0.6037     5     19.89    
  18.53290 -65.30882 -14.66297   71.34  526.34    9.24  0.6716     5    -67.40    
  18.53290 -65.00882 -14.96297   82.18  573.89   -5.34  0.4584    15    -22.72    
  18.62456 -65.20882 -14.76297   73.78  541.27    3.40  0.6031     5    -3.788    
  18.64956 -65.00882 -14.96297   81.85  571.71   -6.89  0.4262    15    -31.30    
  18.95111 -65.20882 -14.66297   71.71  541.33    4.22  0.6008     5     20.53    
  19.05111 -65.00882 -14.86297   80.52  569.87   -8.16  0.3755    15    -91.92    
  19.14694 -65.10882 -14.66297   74.82  558.63   -0.06  0.5154    15     11.44    
  13.10944 -64.80882 -14.66297   92.13  576.02  -19.65  0.2046    12    -122.8    
  13.33290 -64.85882 -14.76297   89.20  576.85  -17.59  0.2017    12    -146.0    
  13.56623 -64.75882 -14.76297   85.41  578.45  -13.65  0.2403    12    -21.54    
  13.44956 -64.60882 -14.66297   87.74  577.39  -16.20  0.2135    12    -6.285    
  13.82135 -64.72548 -14.76297   79.53  578.31   -5.18  0.3768    12    -88.68    
  13.72790 -64.55882 -14.66297   82.01  576.76   -9.64  0.3123    12    -88.55    
  13.88790 -64.72548 -14.76297   77.71  577.09   -2.01  0.4336    12    -71.75    
  13.82361 -64.55882 -14.66297   79.55  574.79   -5.94  0.3792    12    -79.70    
  14.07123 -64.72727 -14.76297   72.31  568.43    7.92  0.6150    12     20.60    
  14.05456 -64.54393 -14.66297   72.69  561.33    5.12  0.5829    12     12.29    
  14.41123 -64.75882 -14.76297   63.48  532.87   21.60  0.8755     3    -34.66    
  14.39123 -64.55882 -14.66297   63.96  521.81   19.27  0.8214     3    -58.52    
  14.61623 -64.80882 -14.76297   60.99  511.89   24.16  0.9329     3     9.127    
  14.68290 -64.60882 -14.66297   61.59  494.78   22.94  0.8754     3     79.30    
  14.70528 -64.85882 -14.76297   60.60  506.07   24.62  0.9468     3     40.29    
  14.93290 -64.70882 -14.66297   64.91  492.24   22.37  0.8366     3     77.72    
  15.13290 -64.75882 -14.66297   73.21  503.74   20.03  0.6817     3     22.73    
  15.23290 -64.77548 -14.71297   79.67  508.44   18.51  0.5256    14    -37.91    
  15.18290 -64.60882 -14.69630   80.07  508.19   18.09  0.4817    14    -37.91    
  15.33290 -64.63882 -14.96297   88.10  499.78   17.09  0.3407    14    -124.7    
  15.34956 -64.81393 -14.86297   86.67  504.18   17.29  0.3726    14    -130.3    
  19.16444 -64.95882 -14.86297   82.06  573.44  -10.07  0.3287    15    -56.43    
  19.33290 -64.99215 -14.66535   78.80  571.71   -5.29  0.4012    15    -70.71    
  19.41385 -64.80882 -14.86297   85.73  577.32  -14.21  0.2428    15    -7.686    
  19.53290 -64.80882 -14.71297   84.27  577.80  -12.33  0.2650    15    -57.84    
  19.53290 -64.70882 -14.86297   87.54  577.46  -16.00  0.2166    15    -1.308    
  19.73290 -64.60882 -14.68880   87.55  577.68  -15.92  0.2139    15    -1.308    
  15.23290 -64.40882 -14.86297   86.82  502.46   17.04  0.3417    14    -129.6    
  15.14956 -64.36715 -14.64297   82.96  510.45   17.30  0.4100    14    -127.8    
  15.23290 -64.10048 -14.86297   89.55  502.09   16.74  0.3246    14    -129.6    
  15.14956 -64.20882 -14.63797   85.88  510.96   16.80  0.3631    14    -132.7    
  19.73290 -64.50882 -14.81868   89.91  576.70  -18.05  0.2003    15    -199.1    
  19.83290 -64.22810 -14.91297   92.66  575.81  -20.15  0.2126    15    -135.4    
  19.88290 -64.40882 -14.64951   89.44  576.66  -17.96  0.2002    15    -199.1    
  19.93290 -64.30882 -14.62868   90.37  576.25  -18.63  0.2001    15    -122.8    
  15.23290 -64.09215 -14.86297   89.59  502.12   16.73  0.3243    14    -42.64    
  15.18290 -64.00882 -14.66297   89.54  509.62   16.38  0.3308    14    -40.07    
  15.33290 -63.81215 -14.96297   91.72  500.81   16.59  0.3221    14    -42.64    
  15.23290 -63.80882 -14.67630   91.94  509.82   16.03  0.3236    14    -40.07    
  19.91623 -64.03382 -14.86297   93.66  575.56  -20.68  0.2278    15    -39.33    
  20.03290 -64.00882 -14.57963   92.27  575.52  -20.03  0.2113    15    -122.8    
  19.93290 -63.92548 -14.86297   94.22  575.55  -20.94  0.2392    15    -39.33    
  20.03290 -63.87048 -14.62963   93.37  575.41  -20.62  0.2256    15    -39.28    
  15.33290 -63.60882 -14.76297   93.19  508.81   15.83  0.3200    14    -40.07    
  15.38290 -63.60882 -14.89213   92.78  504.81   16.17  0.3180    14    -42.64    
  15.53290 -63.40882 -14.94785   93.22  506.69   15.90  0.3181    14    -42.64    
  15.43290 -63.40882 -14.73463   94.14  513.58   15.16  0.3268    14    -52.53    
  19.83290 -63.38060 -14.91297   96.80  576.34  -21.65  0.3085    15    -67.38    
  19.91623 -63.56382 -14.86297   95.82  575.87  -21.48  0.2813    15    -39.83    
  20.03290 -63.60882 -14.57963   94.52  575.52  -21.08  0.2453    15    -39.83    
  19.93290 -63.30882 -14.62368   96.23  576.10  -21.49  0.2804    15    -39.83    
  15.73290 -63.20882 -14.97785   93.34  510.75   15.43  0.3215    14    -52.53    
  15.58290 -63.17548 -14.64368   95.20  523.88   13.49  0.3568    14    -49.79    
  15.93290 -63.00882 -14.89309   93.78  520.36   14.08  0.3470    14    -49.79    
  15.88290 -62.90882 -14.66297   94.72  532.33   11.42  0.3946    14    -61.25    
  17.35790 -63.00882 -15.04630   97.41  561.44   13.00  0.5572    14    -21.10    
  17.55790 -63.00882 -14.96297  100.38  591.66    4.49  0.5675     4    -64.51    
  17.73290 -62.95882 -14.86297  103.57  620.72   -3.64  0.5074    15    -30.99    
  17.98528 -63.00882 -14.96297  107.42  635.49  -13.35  0.3316    15    -101.5    
  18.12873 -62.85882 -14.86297  108.03  628.93  -15.85  0.2959    15     26.85    
  19.53290 -63.00882 -14.96297   99.40  578.22  -21.72  0.3495    15    -67.08    
  19.73290 -63.10882 -14.82725   97.83  577.10  -21.71  0.3260    15    -67.38    
  19.73290 -63.00882 -14.66297   98.03  577.32  -21.64  0.3122    15    -67.38    
  19.83290 -63.15882 -14.68201   97.27  576.64  -21.62  0.3026    15    -67.38    
  16.13290 -62.90882 -14.91297   93.48  524.27   13.59  0.3682    14    -49.79    
  16.03290 -62.80882 -14.66297   94.44  535.32   10.55  0.4157    14    -49.98    
  16.29718 -62.80882 -14.86297   93.44  530.42   12.52  0.4073    14    -61.31    
  16.30468 -62.65882 -14.66297   93.76  537.61   10.16  0.4451    14    -44.20    
  16.58290 -62.80882 -14.96297   93.16  530.68   13.89  0.4317    14    -49.42    
  16.43290 -62.60882 -14.66297   93.57  537.52   10.66  0.4557    13    -44.66    
  16.81623 -62.70882 -14.86297   93.44  539.05   13.72  0.5050    14    -9.731    
  16.75278 -62.60882 -14.73797   93.50  538.78   12.75  0.4983    13    -9.731    
  16.93290 -62.80882 -14.96297   93.92  538.82   15.41  0.5087    14    -13.08    
  16.84385 -62.60882 -14.74213   93.65  539.85   13.50  0.5130    13    -9.762    
  17.31623 -62.80882 -14.86297   96.51  561.73   13.56  0.6049     4    -19.67    
  17.16623 -62.55882 -14.66297   94.83  545.06   15.75  0.5412    13    -12.61    
  17.37456 -62.80882 -14.84630   97.08  567.31   12.04  0.6095     4    -32.01    
  17.33790 -62.60882 -14.66297   96.19  555.34   14.59  0.5725     4    -24.42    
  17.58290 -62.80882 -14.76297  100.01  591.93    4.59  0.5919     4    -64.51    
  17.90468 -62.80882 -14.69630  105.71  633.17   -8.78  0.4173    15    0.1486    
  17.90468 -62.80882 -14.69630  105.71  633.17   -8.78  0.4173    15    -90.30    
  18.08290 -62.80882 -14.76297  107.71  633.55  -14.40  0.3149    15     28.62    
  18.23290 -62.80882 -14.86297  107.86  620.87  -17.29  0.2821    15    -2.366    
  18.34456 -62.65882 -14.66297  107.34  616.74  -17.61  0.2730    15     3.551    
  18.49123 -62.70882 -14.86297  106.32  603.50  -19.43  0.2860    15    -16.87    
  18.51290 -62.62548 -14.68797  106.53  605.30  -19.09  0.2752    15    -4.347    
  18.65456 -62.70882 -14.91297  105.34  595.03  -20.28  0.3032    15    -22.78    
  18.67456 -62.60882 -14.71297  105.42  596.87  -20.01  0.2873    15    -16.87    
  18.96623 -62.70882 -14.91297  103.19  585.87  -21.12  0.3306    15    -22.48    
  19.04623 -62.60882 -14.66297  102.87  585.89  -21.02  0.3084    15    -22.78    
  19.11956 -62.70882 -14.86297  102.05  583.33  -21.33  0.3358    15    -22.48    
  19.13290 -62.62548 -14.66297  102.09  584.21  -21.17  0.3131    15    -22.78    
  19.35194 -62.80882 -14.86297  100.74  580.14  -21.58  0.3446    15    -22.48    
  19.33290 -62.70882 -14.68892  100.71  581.02  -21.46  0.3242    15    -22.78    
  19.53290 -62.82548 -14.67785   99.37  578.89  -21.60  0.3236    15    -67.38    
  16.25290 -68.30882 -14.26297   93.77  495.35   18.41  0.3229    19    -42.64    
  16.61123 -68.35882 -14.24809   93.96  500.15   18.38  0.3131    19    -42.64    
  16.43290 -68.20882 -14.46297   93.48  495.21   18.25  0.3314    19    -42.64    
  16.79123 -68.30882 -14.31297   93.74  502.26   18.17  0.3140    19    -42.64    
  15.73290 -68.00882 -14.27368   94.32  491.51   18.19  0.3407    19    -44.39    
  15.54956 -67.80882 -14.26297   94.79  491.16   18.02  0.3398    19    -181.5    
  15.73290 -67.83703 -14.46297   94.28  490.81   18.11  0.3588    19    -187.5    
  15.91944 -68.15882 -14.26297   94.04  492.55   18.31  0.3350    19    -44.39    
  15.93290 -68.00882 -14.46297   93.98  491.45   18.21  0.3551    19    -50.31    
  15.89956 -67.80882 -14.61297   94.30  490.97   18.12  0.3691    19    -187.2    
  16.14361 -68.20882 -14.36297   93.64  493.38   18.33  0.3362    19    -42.64    
  16.09635 -68.10882 -14.46297   93.66  492.37   18.26  0.3482    19    -44.39    
  16.33290 -68.15882 -14.49630   93.59  493.96   18.24  0.3396    19    -42.64    
  16.71290 -68.19215 -14.48797   93.47  498.65   18.06  0.3209    19    -42.64    
  16.96623 -68.00882 -14.61297   93.70  502.53   17.51  0.3185    19    -49.53    
  16.96123 -68.30882 -14.26297   93.76  507.02   17.98  0.3193    19    -49.60    
  17.23290 -68.20882 -14.26297   93.69  515.23   17.12  0.3456    19    -53.29    
  17.09028 -68.10882 -14.46297   93.67  507.15   17.36  0.3198    19    -49.53    
  17.33290 -68.15882 -14.26297   93.64  519.01   16.55  0.3620    19    -53.10    
  17.33290 -67.85882 -14.56297   94.04  515.10   15.92  0.3345    19    -47.68    
  17.57873 -68.00882 -14.26297   93.53  529.45   14.15  0.4153    19    -61.31    
  17.55218 -67.80882 -14.46297   93.98  526.36   13.84  0.3802    19    -61.25    
  17.85706 -67.80882 -14.26297   93.57  537.45   10.75  0.4555    19    -44.66    
  15.43290 -67.60882 -14.26297   95.18  491.51   17.82  0.3357    19    -181.5    
  15.38290 -67.40882 -14.29630   95.58  492.36   17.62  0.3327    19    -181.5    
  15.53290 -67.50643 -14.46297   95.26  491.19   17.86  0.3523    19    -181.5    
  15.68290 -67.60882 -14.56297   95.04  490.81   17.99  0.3648    19    -187.2    
  17.58290 -67.60882 -14.56297   94.80  528.43   12.97  0.3810    19    -61.25    
  17.73290 -67.61620 -14.46297   94.56  535.25   10.94  0.4215    19    -49.98    
  17.73290 -67.39215 -14.56297   95.65  537.24   10.23  0.4213    19    -51.02    
  17.93290 -67.60882 -14.36297   94.06  538.10    9.80  0.4410    18    -49.99    
  17.95790 -67.40882 -14.44630   94.89  539.16    9.27  0.4358    18    -49.99    
  18.14028 -67.60882 -14.26297   93.71  531.85   11.90  0.4091    18    -61.31    
  18.17218 -67.40882 -14.36297   94.18  531.51   11.68  0.3949    18    -61.25    
  18.42778 -67.40882 -14.26297   93.40  518.09   14.54  0.3402    18    -50.08    
  15.33290 -67.25882 -14.26297   95.79  493.93   17.38  0.3248    19    -129.6    
  15.53290 -67.10465 -14.55725   96.62  493.57   17.49  0.3413    19    -129.6    
  15.33290 -66.87548 -14.26297   95.83  500.85   16.64  0.3227    19    -66.21    
  15.53290 -67.09632 -14.55725   96.66  493.66   17.47  0.3408    19    -129.6    
  17.73290 -67.20882 -14.61297   96.71  539.81    9.63  0.4313    19    -49.99    
  17.70790 -67.04548 -14.64630   97.93  542.09    9.37  0.4439    19    -44.20    
  18.08290 -67.20882 -14.46297   95.37  536.75   10.22  0.4168    18    -51.02    
  17.93290 -66.92548 -14.56297   97.54  544.95    8.44  0.4615    18    -44.46    
  18.13290 -67.20882 -14.44630   95.15  534.44   10.89  0.4046    18    -61.31    
  18.13290 -67.13382 -14.46297   95.51  534.82   10.87  0.4060    18    -61.31    
  18.33290 -67.25643 -14.36297   94.14  523.55   13.44  0.3562    18    -49.79    
  18.33290 -67.06715 -14.41297   94.74  524.09   13.35  0.3569    18    -49.79    
  18.53290 -67.29393 -14.26297   93.43  513.08   15.21  0.3263    18    -47.03    
  18.48290 -67.01715 -14.36297   94.24  516.03   14.71  0.3318    18    -53.24    
  15.34956 -66.78382 -14.26297   95.90  503.51   16.42  0.3286    19     49.18    
  15.53290 -66.65882 -14.46297   98.90  502.91   16.44  0.3250    19    -66.21    
  15.43290 -66.60882 -14.31297   97.26  508.42   16.04  0.3434    19    -7.255    
  15.73290 -66.57548 -14.61297  102.36  503.14   16.43  0.3224    19     49.18    
  17.70790 -66.80882 -14.64630   99.78  548.02    8.57  0.4824    19    -44.46    
  17.73290 -66.60882 -14.61297  101.29  554.81    8.01  0.5281    19    -44.49    
  17.93290 -66.80882 -14.56297   98.28  546.69    8.47  0.4740    18    -44.46    
  17.88290 -66.64215 -14.56297   99.83  551.53    8.25  0.5083    18    -44.49    
  18.23290 -66.91715 -14.46297   95.88  530.33   12.25  0.3844    18    -61.25    
  18.23290 -66.65882 -14.46297   96.72  531.90   12.51  0.3952    18    -61.25    
  18.30790 -66.80882 -14.44630   95.71  526.38   13.18  0.3677    18    -61.25    
  18.36623 -66.58382 -14.41297   95.73  524.08   13.95  0.3613    18    -49.85    
  18.53290 -66.80882 -14.36297   94.34  514.00   15.06  0.3276    18    -47.03    
  18.53290 -66.69215 -14.36297   94.38  514.42   15.08  0.3290    18    -53.24    
  18.73290 -66.90882 -14.26297   93.15  505.45   16.04  0.3181    18    -42.64    
  13.10611 -66.30882 -14.26297   93.20  577.02  -19.83  0.1987    12    -122.8    
  13.30790 -66.39215 -14.26297   90.77  577.55  -18.38  0.1944    12    -147.5    
  13.25552 -66.20882 -14.46297   90.74  576.67  -18.68  0.1950    12    -200.6    
  13.36290 -66.40882 -14.26297   89.96  577.67  -17.83  0.1976    12    -76.42    
  13.70468 -66.30882 -14.46297   82.67  577.17  -10.84  0.2911    12    -27.99    
  13.81956 -66.40882 -14.35285   79.88  573.07   -7.64  0.3600    12    -71.71    
  13.73290 -66.30882 -14.46297   82.00  576.85   -9.92  0.3071    12    -88.55    
  14.06123 -66.40882 -14.34809   72.63  555.99    3.46  0.5656    12   -0.6314    
  13.93290 -66.20882 -14.56297   76.42  574.49   -0.59  0.4638    12    -29.41    
  14.10790 -66.40882 -14.34809   71.19  550.88    5.80  0.6052     3     23.83    
  14.04956 -66.20882 -14.56297   72.87  568.04    5.62  0.5767    12     18.37    
  14.20456 -66.40882 -14.34809   68.37  538.86   10.35  0.6787     3    -68.31    
  14.33290 -66.30882 -14.46297   64.93  529.10   16.89  0.7816     3    -30.98    
  14.61123 -66.40882 -14.31297   61.90  487.72   20.35  0.8265     3     75.43    
  14.36111 -66.30882 -14.46297   64.35  525.38   17.68  0.7951     3     21.41    
  14.77040 -66.40882 -14.26297   62.86  477.13   20.73  0.8293     3     16.69    
  14.80968 -66.20882 -14.46297   60.76  481.85   23.16  0.9069     3     31.54    
  14.93290 -66.30882 -14.31297   64.50  475.63   21.26  0.8546     3    -23.82    
  15.53290 -66.29120 -14.26297  100.67  529.76   15.00  0.4616    19    -23.58    
  15.73290 -66.30882 -14.46297  106.57  519.06   14.84  0.3540    19    -29.10    
  15.73290 -66.15882 -14.36297  109.78  536.34   13.63  0.4281    19    -30.41    
  15.83290 -66.19370 -14.46297  111.33  527.74   13.86  0.3766    19    -40.57    
  16.12218 -66.20882 -14.64630  114.00  522.27   14.42  0.3506    19     26.31    
  17.36623 -66.20882 -14.61297  110.41  568.66   11.18  0.6098    19    -136.8    
  17.59123 -66.40882 -14.61297  104.76  562.34    8.96  0.5771    19    -37.43    
  17.52790 -66.20882 -14.56297  108.21  575.06   10.08  0.6511     7    -188.7    
  17.73290 -66.40882 -14.56297  103.22  563.11    8.28  0.5838     7    -62.23    
  17.84123 -66.20882 -14.46297  103.35  569.49   10.15  0.6190    18    -35.99    
  17.98290 -66.30882 -14.46297  100.54  555.71   10.58  0.5342    18    -44.55    
  17.90790 -66.20882 -14.44630  102.17  565.30   10.63  0.5917    18    -35.99    
  18.14956 -66.40382 -14.44630   98.06  541.02   12.07  0.4461    18    -49.76    
  18.16123 -66.15882 -14.36297   97.62  547.62   13.23  0.4805    18    -37.57    
  18.41623 -66.40882 -14.36297   95.11  522.81   14.53  0.3580    18    -32.42    
  18.33290 -66.05882 -14.26297   93.62  538.07   14.90  0.4330    18    -46.88    
  18.63290 -66.37215 -14.26297   92.88  511.92   15.74  0.3259    18    -40.07    
  12.63290 -65.80882 -14.31297   96.06  576.11  -21.42  0.2732    12    -39.83    
  12.90790 -66.00882 -14.44630   93.81  575.90  -20.70  0.2225    12    -39.28    
  12.93290 -65.84453 -14.56297   93.51  575.58  -20.58  0.2212    12    -39.28    
  12.73290 -66.00465 -14.28297   95.50  576.32  -21.21  0.2506    12    -39.83    
  13.09635 -66.00882 -14.56297   91.94  575.92  -19.78  0.2025    12    -122.8    
  13.32456 -66.00882 -14.64630   89.34  576.80  -17.78  0.1983    12    -199.1    
  14.72611 -66.04215 -14.61297   59.66  500.24   24.50  0.9588     3     40.29    
  14.93290 -66.00882 -14.56297   61.23  486.12   24.02  0.9582     3    -22.27    
  14.95290 -65.83382 -14.64630   61.02  494.52   24.67  0.9931     3     1.340    
  15.20373 -66.20882 -14.26297   75.05  495.38   19.29  0.8248     3     40.66    
  15.15790 -66.00882 -14.44630   68.39  486.70   21.85  0.9188     3    -7.902    
  15.13290 -65.82370 -14.56297   65.78  490.93   23.19  0.9651     3     2.686    
  15.31468 -66.10882 -14.26297   80.47  509.58   18.73  0.8297     3     79.91    
  15.33290 -65.85465 -14.41297   76.90  506.79   20.47  0.9113     3     17.90    
  15.53290 -65.85643 -14.26297   96.00  553.47   17.60  0.8366     3    -2.485    
  15.93290 -65.99810 -14.41297  119.22  549.82   11.45  0.4593    19    -21.09    
  15.73290 -65.97215 -14.26297  113.95  566.09   13.07  0.5942    19    -12.19    
  15.93290 -65.80882 -14.36297  123.53  570.15    9.98  0.5594    19    -34.74    
  16.18290 -66.00882 -14.56297  120.84  541.56   11.85  0.4201    19    -29.95    
  16.03290 -65.75882 -14.46297  123.54  558.72    9.42  0.5038    14     34.92    
  16.29956 -66.00882 -14.61297  120.83  540.93   12.10  0.4198    19    -169.8    
  16.32790 -65.80882 -14.61297  123.43  546.52   10.17  0.4592    14    -174.7    
  16.95790 -66.00882 -14.64630  118.58  561.15   12.37  0.5543    19     19.43    
  17.10790 -66.00882 -14.61297  117.22  570.48   12.33  0.6137    19     18.79    
  17.13290 -65.80882 -14.61297  117.88  571.06   12.66  0.6637    14     17.03    
  17.28290 -66.00882 -14.56297  115.09  581.82   12.37  0.6839    19    -77.68    
  17.33290 -65.75882 -14.56297  114.39  582.94   15.17  0.7476     4    -78.33    
  17.53290 -65.92548 -14.46297  111.45  598.63   14.20  0.7775     7    -122.3    
  17.55790 -65.78882 -14.44630  110.64  604.38   17.65  0.8212     4    -106.3    
  17.76290 -66.00882 -14.41297  105.85  588.62   12.82  0.7165     7    -133.5    
  17.76623 -65.83382 -14.36297  105.42  605.08   17.32  0.7913     7    -180.2    
  17.93290 -66.00882 -14.36297  101.83  577.10   13.32  0.6452    18    -138.5    
  18.03290 -65.80882 -14.26297   96.41  587.42   17.40  0.6973    18    -3.959    
  18.13290 -65.90882 -14.26297   95.55  566.91   15.46  0.5873    18    -1.677    
  12.53290 -65.65882 -14.26297   96.67  576.25  -21.59  0.2968    12    -39.83    
  12.73290 -65.74132 -14.46297   94.89  575.70  -21.21  0.2537    12    -39.83    
  12.53290 -65.44727 -14.32963   96.50  576.07  -21.59  0.2983    12    -61.46    
  12.63290 -65.32548 -14.46297   95.48  575.75  -21.42  0.2757    12    -39.83    
  12.90790 -65.58882 -14.64630   93.42  575.39  -20.65  0.2262    12    -135.4    
  15.16623 -65.63382 -14.61297   66.49  497.47   23.34  0.9741     3    0.8441    
  15.33290 -65.73798 -14.46297   75.68  507.52   20.96  0.9276     3     17.90    
  15.33290 -65.45643 -14.56297   75.49  512.08   21.28  0.8967     3     42.86    
  15.53290 -65.63977 -14.36297   92.82  548.03   18.43  0.8500     3     6.400    
  15.51123 -65.45882 -14.46297   89.72  537.59   18.66  0.7850     3     18.05    
  15.68290 -65.70882 -14.26297  110.29  582.23   15.63  0.7741     3    -36.35    
  15.73290 -65.50882 -14.46297  107.85  550.63   14.34  0.5554    14    -2.741    
  15.93290 -65.60882 -14.53713  116.55  544.18   11.31  0.4523    14    -66.11    
  17.54540 -65.60882 -14.56297  106.53  587.11   20.47  0.8028     4    -40.37    
  17.73290 -65.64215 -14.41297  102.64  612.18   22.73  0.8581     4    -71.93    
  17.78206 -65.55882 -14.46297   97.97  609.31   24.04  0.8551     4    -78.95    
  17.89623 -65.60882 -14.36297   95.07  610.62   23.02  0.8395     4    -85.32    
  17.94956 -65.40882 -14.56297   87.00  595.90   22.25  0.8077     5     13.29    
  18.04956 -65.70882 -14.26297   92.39  591.87   19.52  0.7512     5     13.13    
  18.29218 -65.40882 -14.55047   74.20  536.55   15.41  0.7286     5    -35.38    
  18.51623 -65.60882 -14.26297   71.10  507.17   18.12  0.7237     5     20.24    
  18.34778 -65.40882 -14.56297   73.16  530.68   14.48  0.7178     5     74.02    
  18.51290 -65.59215 -14.28797   70.62  506.17   18.00  0.7280     5     81.29    
  18.36111 -65.40882 -14.56297   72.85  529.00   14.33  0.7164     5     74.02    
  18.70968 -65.55882 -14.26297   66.08  490.85   18.85  0.7536     5     79.55    
  18.79540 -65.40882 -14.46297   65.76  502.68   15.19  0.7353     5     20.00    
  18.96111 -65.40882 -14.36297   64.26  502.85   17.41  0.7706     5     83.43    
  12.53290 -65.29727 -14.34630   96.28  576.09  -21.58  0.2979    12    -39.83    
  12.63290 -65.31715 -14.46297   95.48  575.76  -21.42  0.2757    12    -39.83    
  12.53290 -64.97882 -14.26297   96.88  576.59  -21.55  0.2974    12    -61.46    
  12.73290 -64.90882 -14.46297   95.34  576.03  -21.19  0.2550    12    -39.83    
  12.93290 -64.98882 -14.64630   93.34  575.63  -20.55  0.2231    12    -39.28    
  15.33290 -65.24215 -14.61297   77.29  513.86   20.52  0.7960     3     14.11    
  18.93290 -65.35882 -14.46297   65.87  511.62   14.34  0.7331     5    -57.36    
  19.08968 -65.20882 -14.56297   70.28  541.42    7.14  0.6361     5    -2.441    
  19.13290 -65.35882 -14.26297   63.45  511.49   19.22  0.8103     5    -57.90    
  19.33290 -65.10882 -14.46297   72.29  559.80    5.92  0.5959    15     20.60    
  19.54123 -65.00882 -14.26297   72.67  572.88    8.30  0.6124    15     13.73    
  19.53290 -65.00882 -14.27963   72.89  572.63    7.82  0.6048    15    -46.21    
  12.63290 -64.77370 -14.26297   96.91  576.87  -21.36  0.2743    12    -39.83    
  12.93290 -64.78953 -14.56297   93.73  576.00  -20.56  0.2221    12    -39.28    
  12.91385 -64.45882 -14.26297   95.79  577.81  -20.59  0.2220    12    -39.28    
  13.14873 -64.60882 -14.56297   92.22  576.57  -19.44  0.2011    12    -122.8    
  13.34956 -64.57548 -14.61297   89.58  577.07  -17.63  0.2021    12    -146.0    
  14.77790 -64.60882 -14.64630   62.44  490.35   22.76  0.8599     3     45.32    
  14.96623 -64.60882 -14.61297   67.30  493.70   21.18  0.7749     3     16.69    
  15.13290 -64.63382 -14.64630   75.85  506.35   19.02  0.5936    14     14.50    
  19.63290 -64.80882 -14.53142   82.17  579.41   -9.03  0.3083    15    -88.55    
  19.71623 -64.80882 -14.26297   78.42  583.41   -1.47  0.4207    15    -64.35    
  19.83290 -64.60882 -14.41297   84.67  580.25  -12.28  0.2508    15    -21.54    
  19.83290 -64.65882 -14.16797   80.44  585.17   -4.63  0.3584    15    -107.9    
  13.11778 -64.40882 -14.36297   93.63  577.74  -19.67  0.2012    12    -122.8    
  13.31290 -64.40882 -14.46297   90.69  577.64  -18.18  0.1990    12    -146.0    
  13.28290 -64.25882 -14.26297   92.33  579.34  -18.51  0.1971    12    -147.5    
  13.49123 -64.40882 -14.51297   87.64  577.55  -15.87  0.2208    12    -6.285    
  13.48290 -64.20882 -14.26297   89.36  579.39  -16.33  0.2191    12    -6.285    
  13.75278 -64.30882 -14.43797   82.27  573.59  -10.12  0.3268    12    -56.43    
  13.71123 -64.20882 -14.31297   84.04  575.33  -11.89  0.3004    12    -64.45    
  14.06123 -64.30882 -14.46297   73.05  551.52    2.45  0.5638    12    0.6327    
  13.91444 -64.20882 -14.32630   78.31  563.93   -5.24  0.4383    12     11.47    
  14.13290 -64.30882 -14.46297   70.94  542.90    5.89  0.6200     3     21.61    
  14.23290 -64.20882 -14.35618   69.30  528.48    8.31  0.6603     3    -1.870    
  14.38290 -64.30882 -14.46297   65.23  510.75   15.52  0.7518     3    -57.36    
  14.27873 -64.20882 -14.35725   68.30  522.62   10.09  0.6828     3    -56.27    
  14.44956 -64.30882 -14.46297   64.44  503.61   17.08  0.7686     3     83.43    
  14.48968 -64.20882 -14.33797   65.22  498.99   16.29  0.7483     3     83.43    
  14.79123 -64.35882 -14.46297   65.28  488.12   20.36  0.7759     3     73.15    
  14.80694 -64.20882 -14.29630   68.62  496.83   18.75  0.7344     3     82.93    
  15.01123 -64.35882 -14.46297   73.86  506.68   18.71  0.6357     3     30.76    
  14.97790 -64.20882 -14.29630   75.46  515.65   18.08  0.6488     3     18.18    
  15.13290 -64.40882 -14.61297   80.91  510.92   17.63  0.4568    14    -46.26    
  15.13290 -64.20882 -14.56297   84.93  514.42   16.85  0.3910    14    -46.40    
  19.93290 -64.40882 -14.46797   88.08  577.67  -16.47  0.2070    15    -138.5    
  19.93290 -64.45882 -14.32130   85.97  579.65  -13.88  0.2294    15    -21.03    
  20.03290 -64.15882 -14.42963   90.19  576.27  -18.55  0.1997    15    -122.8    
  20.03290 -64.20882 -14.31297   88.78  577.17  -17.26  0.2018    15    -191.5    
  15.13290 -63.90882 -14.21297   91.14  540.92   15.53  0.4627    14    -27.23    
  15.14956 -63.96382 -14.46297   89.60  520.46   15.99  0.3665    14    -133.2    
  15.18290 -63.80882 -14.42963   92.36  522.82   15.39  0.3629    14    -46.21    
  15.18290 -63.75048 -14.26297   94.19  535.60   14.63  0.4182    14    -54.33    
  20.03290 -64.02882 -14.57130   92.04  575.56  -19.93  0.2095    15    -122.8    
  20.08290 -63.97548 -14.26297   90.41  576.15  -18.77  0.1993    15    -122.8    
  20.08290 -63.80882 -14.40463   92.46  575.50  -20.19  0.2129    15    -135.4    
  20.08290 -63.80882 -14.38475   92.45  575.52  -20.12  0.2115    15    -135.4    
  15.23290 -63.65882 -14.42963   94.27  523.87   14.81  0.3632    14    -32.42    
  15.23290 -63.60882 -14.21297   96.68  540.23   13.50  0.4411    14    -23.98    
  15.33290 -63.40882 -14.31297   97.13  535.57   12.67  0.4157    14    -62.34    
  15.38290 -63.37548 -14.48797   95.80  525.73   13.70  0.3674    14    -57.85    
  20.03290 -63.58882 -14.57130   94.52  575.54  -21.10  0.2463    15    -39.83    
  20.08290 -63.64215 -14.26297   92.60  575.61  -20.27  0.2124    15    -135.4    
  20.03290 -63.49215 -14.46297   94.65  575.64  -21.07  0.2432    15    -39.83    
  20.03290 -63.43382 -14.29963   94.26  575.76  -20.85  0.2299    15    -39.33    
  15.53290 -63.20882 -14.60130   95.36  524.78   13.41  0.3603    14    -49.79    
  15.43290 -63.20882 -14.17963   99.08  547.75    9.66  0.4845    14    -44.46    
  15.73290 -62.90882 -14.41297   96.40  541.21    9.12  0.4385    14    -49.99    
  15.58290 -63.00882 -14.25797   97.94  545.81    8.61  0.4667    14    -44.46    
  19.91623 -63.18382 -14.44297   96.17  576.38  -21.39  0.2673    15    -39.83    
  19.93290 -63.20882 -14.41297   95.97  576.29  -21.33  0.2613    15    -39.83    
  19.73290 -62.92548 -14.36142   97.83  577.73  -21.40  0.2737    15    -61.46    
  19.73290 -62.92132 -14.26297   97.61  577.86  -21.27  0.2594    15    -39.83    
  15.93290 -62.80882 -14.54713   95.16  538.49    9.54  0.4281    14    -49.99    
  15.74956 -62.80882 -14.26297   97.23  544.13    8.33  0.4549    13    -44.46    
  16.12778 -62.60882 -14.46297   94.83  538.12    9.76  0.4328    13    -49.99    
  16.09956 -62.45882 -14.26297   95.38  530.13   12.45  0.3852    13    -61.25    
  16.28290 -62.50882 -14.46297   94.31  534.62   11.23  0.4207    13    -49.98    
  17.60052 -62.60882 -14.56297   99.08  574.88    8.39  0.5497     4    -23.09    
  17.80790 -62.60882 -14.46297  102.08  596.41    0.99  0.4868    15    -88.98    
  18.01123 -62.65882 -14.46297  105.87  625.59   -8.51  0.3853    15    -95.60    
  17.91361 -62.50882 -14.26297  102.25  586.17    2.45  0.4334    13    -88.95    
  18.13290 -62.65882 -14.49630  107.17  630.19  -12.76  0.3208    15    -101.5    
  18.13290 -62.60882 -14.36297  106.50  625.58  -10.66  0.3356    15    -113.3    
  18.29123 -62.60882 -14.46297  107.34  623.40  -15.56  0.2775    15     32.77    
  18.50790 -62.60882 -14.64630  106.46  606.42  -18.92  0.2720    15    -4.347    
  19.23290 -62.60882 -14.46297  101.45  583.52  -21.11  0.2902    15    -16.87    
  19.33290 -62.65882 -14.52130  100.70  581.68  -21.31  0.3015    15    -22.78    
  19.26861 -62.60882 -14.25047  101.07  583.98  -20.87  0.2604    15    -16.87    
  19.30790 -62.62548 -14.21201  100.68  583.45  -20.87  0.2557    15    -16.87    
  19.53290 -62.80882 -14.63559   99.36  579.00  -21.57  0.3183    15    -67.38    
  19.62278 -62.80882 -14.24297   98.10  579.02  -21.23  0.2606    15    -39.83    
  16.31444 -62.30882 -14.26297   94.51  522.16   14.51  0.3570    13    -53.10    
  16.48290 -62.40882 -14.46297   93.80  530.06   13.16  0.4065    13    -61.31    
  16.50790 -62.20882 -14.26297   93.86  517.21   15.72  0.3433    13    -53.29    
  16.72123 -62.34215 -14.46297   93.63  526.65   14.96  0.4015    13    -61.16    
  16.65456 -62.20882 -14.31297   93.65  517.82   16.01  0.3505    13    -53.29    
  16.93290 -62.31393 -14.46297   93.68  526.11   16.17  0.4054    13    -61.16    
  16.92040 -62.20882 -14.34368   93.83  518.37   16.90  0.3618    13    -53.29    
  17.14456 -62.34215 -14.46297   94.46  529.47   17.05  0.4287    13    -52.74    
  17.21123 -62.20882 -14.31297   94.52  520.11   17.82  0.3695    13    -53.29    
  17.38290 -62.40882 -14.46297   95.94  540.10   16.58  0.4686    13    -13.04    
  17.37123 -62.20882 -14.26297   95.18  521.95   18.01  0.3696    13    -53.10    
  17.58290 -62.30882 -14.26297   97.01  535.68   16.49  0.4062    13    -30.73    
  17.74302 -62.40882 -14.26297   99.24  555.28   11.78  0.4368    13    -9.527    
  18.42790 -62.55882 -14.36297  106.86  616.42  -16.70  0.2590    15     25.18    
  18.64635 -62.51715 -14.26297  105.38  605.53  -18.32  0.2444    15     17.28    
  18.73290 -62.54215 -14.48892  105.18  597.55  -19.73  0.2677    15    -16.87    
  18.77790 -62.52310 -14.25880  104.99  598.82  -19.24  0.2451    15    -45.02    
  18.93290 -62.55882 -14.54130  103.74  589.75  -20.58  0.2858    15     4.765    
  18.79206 -62.51120 -14.26297  104.30  598.43  -19.30  0.2460    15    -98.11    
  15.73290 -68.20882 -13.90463   94.62  495.24   18.35  0.3069    19    -42.64    
  15.88290 -68.30882 -13.89630   94.71  496.99   18.48  0.3051    19    -42.64    
  15.83290 -68.20882 -14.08559   94.20  493.68   18.35  0.3197    19    -42.64    
  16.11540 -68.35882 -14.06297   94.35  496.69   18.52  0.3120    19    -42.64    
  16.13290 -68.40882 -13.94035   94.78  499.40   18.59  0.3053    19    -55.10    
  16.35790 -68.50882 -13.77963   95.89  509.18   18.50  0.3093    19    -56.94    
  16.26290 -68.40882 -14.06297   94.31  498.63   18.56  0.3093    19    -68.89    
  16.48290 -68.50882 -13.86297   95.52  508.53   18.55  0.3112    19    -56.87    
  16.61444 -68.40882 -14.16297   94.07  501.96   18.45  0.3108    19    -55.10    
  16.78290 -68.50882 -13.86297   95.75  516.18   18.31  0.3352    19    -47.68    
  16.60456 -68.40882 -14.16297   94.07  501.78   18.46  0.3108    19    -49.60    
  16.89956 -68.50882 -13.81297   96.11  522.64   17.94  0.3592    19    -53.10    
  16.96290 -68.40882 -14.06297   94.54  512.46   18.23  0.3333    19    -46.96    
  17.13290 -68.40882 -13.96297   94.81  521.89   17.89  0.3747    19    -53.10    
  17.13861 -68.35882 -14.06297   94.40  517.76   17.84  0.3583    19    -53.29    
  17.37278 -68.20882 -14.16297   93.73  523.08   16.52  0.3868    19    -53.10    
  17.33528 -68.35882 -13.89630   94.91  532.13   17.18  0.4416    19    -52.74    
  17.48802 -68.30882 -13.86297   94.72  538.82   16.38  0.4948    19    -13.04    
  15.53290 -68.00882 -13.94130   94.82  493.32   18.09  0.3107    19    -42.64    
  15.38290 -67.84215 -13.85797   95.40  493.83   17.81  0.3043    19    -42.64    
  15.43290 -67.80882 -14.06118   95.02  492.15   17.90  0.3197    19    -44.39    
  15.68290 -68.10882 -14.05225   94.41  492.99   18.24  0.3191    19    -44.39    
  17.54540 -68.15882 -14.09630   93.66  531.66   15.20  0.4438    19    -52.74    
  17.85373 -68.00882 -14.06297   93.36  538.53   12.38  0.4909    19    -9.731    
  17.74540 -68.19215 -13.86297   94.07  542.91   14.72  0.5393    19    -12.61    
  17.94718 -68.10882 -13.86297   93.62  539.84   14.30  0.5145    18    -9.762    
  17.94540 -67.80882 -14.21297   93.44  537.18   10.92  0.4566    18    -42.26    
  18.18290 -68.00882 -13.86297   93.36  529.52   15.23  0.4347    18    -52.74    
  18.25052 -67.80882 -14.06297   93.06  525.91   14.18  0.3926    18    -57.79    
  18.33290 -67.90882 -13.91297   93.03  521.72   15.58  0.3792    18    -53.10    
  15.33290 -67.60882 -14.06297   95.54  492.70   17.65  0.3168    19    -44.39    
  15.33290 -67.75882 -13.83463   95.79  494.20   17.66  0.3028    19    -42.64    
  15.33290 -67.40882 -14.21297   95.56  492.91   17.53  0.3250    19    -181.5    
  15.23290 -67.51715 -13.86297   96.18  495.39   17.26  0.3034    19    -179.8    
  18.38290 -67.60882 -14.16297   93.14  519.71   14.60  0.3521    18    -49.79    
  18.58968 -67.80882 -13.86297   92.83  509.67   16.61  0.3285    18    -46.96    
  18.58290 -67.60882 -14.06297   92.70  510.32   15.97  0.3248    18    -47.03    
  18.53290 -67.40882 -14.21297   93.15  512.90   15.33  0.3270    18    -47.03    
  18.73290 -67.60882 -13.96297   92.48  504.51   16.62  0.3187    18    -55.10    
  18.73290 -67.47870 -14.06297   92.48  504.75   16.41  0.3184    18    -55.10    
  18.93290 -67.51560 -13.86297   92.34  498.56   17.06  0.3260    18    -42.64    
  15.23290 -67.20882 -14.06297   95.89  496.96   16.99  0.3120    19    -129.6    
  15.18290 -67.20882 -13.92130   96.10  499.49   16.72  0.3097    19    -129.6    
  15.23290 -66.90048 -14.06297   95.08  505.18   16.30  0.3304    19    -46.90    
  15.14956 -67.00882 -13.83797   95.66  508.72   16.06  0.3367    19    -44.33    
  18.78290 -67.20882 -14.16297   92.69  503.34   16.34  0.3194    18    -42.64    
  18.73290 -67.00882 -14.24630   93.12  505.27   16.07  0.3182    18    -42.64    
  18.93290 -67.23048 -14.04630   92.25  498.93   16.79  0.3277    18    -42.64    
  18.93290 -67.18882 -14.06297   92.28  498.96   16.77  0.3278    18    -42.64    
  19.13290 -67.19215 -13.86297   91.98  494.53   17.16  0.3475    18    -42.64    
  15.23290 -66.85882 -14.06297   94.68  506.87   16.21  0.3379    19     49.18    
  15.18290 -66.80882 -13.92130   93.85  515.38   15.86  0.3817    19    -7.669    
  15.13290 -66.60882 -13.86297   87.33  528.37   16.35  0.5875    19    -38.10    
  15.33290 -66.60882 -14.16297   94.71  513.90   15.86  0.3855    19    -49.95    
  18.75790 -66.60882 -14.24630   92.88  505.29   16.14  0.3180    18    -42.64    
  19.01802 -66.77882 -14.06297   92.24  497.25   16.84  0.3339    18    -42.64    
  19.02873 -66.72286 -14.06297   91.90  497.25   16.84  0.3335    18    -42.64    
  19.13290 -66.76453 -13.95047   91.98  494.91   17.03  0.3457    18    -42.64    
  19.13290 -66.76810 -13.95047   91.98  494.90   17.03  0.3457    18    -42.64    
  12.73290 -66.20882 -13.98297   97.19  577.93  -21.14  0.2477    12    -39.83    
  12.90790 -66.39215 -13.84297   97.05  579.76  -20.58  0.2170    12    -154.7    
  12.93290 -66.30882 -14.11118   95.15  577.56  -20.61  0.2151    12    -135.4    
  13.03290 -66.40882 -14.01297   95.10  578.57  -20.19  0.2030    12    -154.7    
  13.13290 -66.50882 -13.84963   95.12  580.77  -19.62  0.1948    12    -147.5    
  13.29956 -66.55882 -13.86297   93.30  581.28  -18.52  0.1936    12    -147.5    
  13.36123 -66.50882 -14.06297   91.16  579.00  -17.98  0.1971    12    -146.0    
  13.55790 -66.50882 -14.14630   87.20  577.83  -15.29  0.2315    12    -63.38    
  13.53290 -66.61715 -13.82630   89.80  581.84  -15.97  0.2261    12     7.452    
  13.67456 -66.55882 -14.06297   85.08  576.51  -13.17  0.2742    12    -58.16    
  13.81623 -66.60882 -13.96297   82.02  571.96   -9.86  0.3507    12    -59.96    
  13.90790 -66.55882 -14.09630   78.46  565.22   -6.05  0.4190    12     4.342    
  13.84956 -66.60882 -13.96297   81.09  569.90   -8.82  0.3733    12    -38.51    
  14.19635 -66.55882 -14.12130   69.97  533.69    6.29  0.6291     3     23.03    
  14.19123 -66.60882 -14.00785   71.07  534.24    4.67  0.6110     3     21.95    
  14.38385 -66.59215 -14.03797   66.78  508.84   12.15  0.7043     3    -55.42    
  14.27456 -66.60882 -14.01059   69.16  523.30    7.96  0.6544     3    -56.27    
  14.50790 -66.55882 -14.09630   64.80  494.96   15.93  0.7487     3     83.43    
  14.58290 -66.60882 -13.96297   66.46  493.21   15.77  0.7371     3     85.19    
  14.76623 -66.50882 -14.11297   65.28  479.95   18.96  0.7843     3    -20.65    
  14.82456 -66.60882 -13.86297   71.73  500.07   17.32  0.7362     3     81.29    
  14.86802 -66.50882 -14.06297   68.06  483.26   18.65  0.7730     3     35.80    
  14.90790 -66.59215 -13.86297   74.28  505.26   17.46  0.7287     3     83.43    
  15.25790 -66.44215 -14.06297   87.62  522.39   16.42  0.6084    19     29.28    
  15.25790 -66.44215 -14.06297   87.62  522.39   16.42  0.6084    19    -40.16    
  15.33290 -66.25882 -14.16297   86.80  522.54   17.09  0.7113     3     31.20    
  15.53290 -66.17548 -14.21297  100.63  542.64   15.20  0.5850    19    -14.09    
  18.53290 -66.20703 -14.24630   92.65  519.50   15.48  0.3496    18    -46.21    
  18.73290 -66.40048 -14.21297   92.39  507.37   16.11  0.3197    18    -42.64    
  18.83290 -66.18798 -14.06297   89.79  506.32   16.51  0.3251    18    -42.64    
  18.93290 -66.35882 -14.06297   90.97  501.17   16.66  0.3225    18    -42.64    
  19.03290 -66.15703 -13.86297   88.84  500.66   16.90  0.3299    18    -129.6    
  19.13290 -66.35882 -13.86297   90.62  496.36   16.98  0.3363    18    -42.64    
  12.53290 -66.00882 -13.91297   98.22  577.96  -21.50  0.2918    12    -61.46    
  12.43290 -65.85882 -13.86297   98.76  578.07  -21.62  0.3179    12    -67.38    
  12.53290 -65.90882 -14.06297   97.58  577.08  -21.55  0.2940    12    -61.46    
  12.63290 -66.05882 -14.06297   97.13  577.24  -21.38  0.2696    12    -39.83    
  15.53290 -66.00882 -14.21297   98.74  553.42   16.47  0.7518     3    -59.38    
  15.73290 -65.78382 -14.24630  115.43  585.76   14.08  0.7238     3    -37.65    
  18.19123 -65.80882 -14.21297   91.03  567.55   16.95  0.6280    18    -38.04    
  18.30790 -66.00882 -14.24630   93.32  542.66   15.06  0.4599    18     9.531    
  18.34123 -65.80882 -14.16297   86.39  548.34   16.86  0.5801    18    -52.81    
  18.52278 -66.00882 -14.16297   89.39  526.28   15.92  0.3955    18    -54.21    
  18.58290 -65.77548 -14.06297   78.89  521.80   17.61  0.5813    18     16.71    
  18.76623 -66.00882 -14.01297   86.76  512.74   16.65  0.3607    18     4.459    
  18.83290 -65.73882 -13.86297   74.63  506.38   18.81  0.6124     5     20.16    
  18.93290 -66.00703 -13.86297   86.23  506.32   16.97  0.3507    18     1.889    
  12.43290 -65.60882 -14.11297   97.64  576.79  -21.69  0.3215    12    -67.38    
  12.34956 -65.63382 -13.86297   98.93  577.95  -21.71  0.3421    12    -67.08    
  12.38290 -65.44215 -14.06297   98.14  577.01  -21.74  0.3359    12    -67.08    
  12.33290 -65.55882 -13.86297   99.00  577.95  -21.73  0.3473    12    -67.08    
  18.56623 -65.70882 -14.11297   75.04  515.22   18.14  0.6602     5    -56.46    
  18.73290 -65.60882 -14.16297   67.11  491.79   19.42  0.7461     5     81.68    
  18.93290 -65.60882 -13.95225   65.80  489.69   21.07  0.7802     5     14.42    
  18.93290 -65.55882 -14.08285   63.85  487.24   21.11  0.8007     5     73.15    
  19.13290 -65.40882 -14.14809   62.04  502.04   21.53  0.8468     5     82.79    
  19.23290 -65.40882 -13.91297   61.03  502.07   23.82  0.9087     5     41.83    
  12.38290 -65.17548 -14.06297   98.11  577.17  -21.72  0.3355    12    -67.08    
  12.33290 -65.08382 -13.86297   99.23  578.29  -21.69  0.3479    12    -67.08    
  12.43290 -64.95882 -14.06297   98.22  577.42  -21.64  0.3219    12    -67.38    
  12.34956 -65.00882 -13.86297   99.23  578.41  -21.66  0.3428    12    -67.08    
  19.43290 -65.20882 -13.95463   63.01  538.12   22.93  0.9083     5    -21.13    
  19.43290 -65.20882 -13.94630   62.88  537.71   23.09  0.9123     5    -21.24    
  19.53290 -65.05882 -14.12130   68.92  566.50   15.62  0.7487     5     12.74    
  19.53290 -65.10882 -13.77785   62.85  550.06   24.16  0.9509     5     4.121    
  12.53290 -64.82727 -14.16297   97.45  577.20  -21.51  0.2961    12    -61.46    
  12.43290 -64.80882 -13.90797   99.01  578.58  -21.55  0.3196    12    -67.38    
  12.63290 -64.60882 -14.10047   97.62  578.05  -21.28  0.2716    12    -39.83    
  12.54956 -64.60882 -13.90797   98.99  579.28  -21.33  0.2894    12    -61.46    
  19.73290 -64.80882 -14.11297   75.94  585.86    4.45  0.5187    15    -87.42    
  19.71623 -64.83382 -13.86297   70.53  585.52   15.98  0.7400     5     16.44    
  19.83290 -64.60882 -13.79297   74.65  590.74    8.33  0.5805    15    -92.78    
  19.83290 -64.65882 -14.06297   78.74  587.42   -0.80  0.4192    15    -82.37    
  12.73290 -64.40882 -13.91297   98.79  580.43  -20.90  0.2496    12     4.765    
  12.93290 -64.30882 -14.05380   96.82  580.11  -20.38  0.2173    12    -39.28    
  12.89956 -64.25882 -13.85797   98.43  582.67  -20.28  0.2210    12     5.321    
  13.11706 -64.22548 -14.08797   95.31  580.84  -19.55  0.1996    12    -122.8    
  12.98290 -64.20882 -13.85463   98.07  583.56  -19.92  0.2108    12    -90.77    
  13.34623 -64.20882 -14.21297   91.85  580.14  -17.93  0.2003    12    -146.0    
  19.93290 -64.45882 -13.99630   81.61  585.22   -6.55  0.3243    15    -81.65    
  19.91623 -64.43382 -13.84297   79.41  587.59   -1.98  0.3977    15    -88.17    
  19.98290 -64.24215 -13.84130   82.62  583.18   -8.85  0.2936    15    -64.29    
  20.03290 -64.20882 -14.11297   86.83  578.93  -15.02  0.2171    15    -16.00    
  13.39123 -64.05882 -13.86297   94.31  587.70  -17.00  0.2088    12    -93.86    
  13.47790 -64.10882 -14.06297   91.14  582.72  -16.37  0.2197    12     7.503    
  13.53290 -64.02548 -13.83797   92.39  589.25  -15.11  0.2388    12     1.459    
  13.73290 -64.05882 -14.02963   86.06  579.69  -11.82  0.3139    12    -66.12    
  13.71623 -64.00882 -13.86297   88.44  586.34  -11.84  0.3115    12    -65.82    
  13.89956 -64.05882 -14.06297   81.28  569.62   -7.15  0.4189    12    -35.47    
  14.04123 -64.00882 -13.96297   78.84  562.21   -2.36  0.5154    12     31.06    
  14.13290 -64.05882 -14.09630   74.59  545.59    1.61  0.5771     3     4.501    
  14.04956 -64.00882 -13.96297   78.62  561.37   -2.04  0.5210    12     25.83    
  14.32456 -64.05882 -14.11451   70.58  523.93    8.85  0.6673     3    -59.73    
  14.35290 -64.00882 -13.98975   72.24  530.30    9.22  0.6715     3    -67.40    
  14.53290 -64.05882 -14.09630   69.19  509.83   14.53  0.7184     3     87.64    
  14.64123 -64.00882 -13.96297   72.82  525.34   16.24  0.7314     3     22.05    
  14.69956 -64.05882 -14.06297   71.13  513.20   17.01  0.7327     3     83.87    
  14.64956 -64.00882 -13.96297   72.96  525.75   16.36  0.7321     3     14.05    
  14.97790 -64.10882 -14.14630   78.74  532.21   17.76  0.6635     3     21.35    
  14.93290 -64.00882 -13.91297   82.37  560.94   19.01  0.7422     3     13.54    
  15.13290 -63.85882 -14.00463   94.32  565.32   15.64  0.5832    14    -23.79    
  15.08290 -63.90882 -13.86297   93.56  586.53   18.12  0.7089    14    -57.97    
  15.14956 -63.83382 -14.06297   94.54  557.06   15.08  0.5361    14    -47.80    
  15.14956 -63.80882 -13.90797   97.37  577.17   15.64  0.6393    14    -3.063    
  20.08290 -63.94120 -14.10463   89.32  576.71  -17.93  0.1987    15    -199.1    
  20.03290 -64.00882 -13.86297   86.08  579.11  -14.36  0.2253    15    -16.00    
  20.08290 -63.84215 -14.06297   89.80  576.46  -18.35  0.1977    15    -121.4    
  20.03290 -63.70048 -13.86297   89.29  576.86  -17.78  0.1984    15    -146.0    
  15.23290 -63.60882 -14.19130   96.96  542.06   13.39  0.4511    14    -23.52    
  15.23290 -63.59215 -13.92463  101.07  568.22   12.39  0.6000    14    -35.99    
  15.33290 -63.40882 -14.29130   97.41  537.00   12.51  0.4240    14    -50.46    
  15.33290 -63.30882 -13.73463  105.57  574.00    9.36  0.6461     4    -36.11    
  20.04956 -63.54715 -14.06297   92.20  575.95  -19.82  0.2030    15    -122.8    
  20.03290 -63.60882 -13.91297   90.56  576.42  -18.75  0.1963    15    -200.6    
  20.03290 -63.45882 -14.09630   92.97  575.94  -20.23  0.2090    15    -135.4    
  19.93290 -63.41120 -13.76297   90.92  576.89  -18.79  0.1947    15    -142.2    
  15.43290 -63.15882 -14.00463  101.12  556.64    8.16  0.5412    14    -44.33    
  15.38290 -63.20882 -13.82963  103.69  565.22    8.43  0.5949     4    -62.23    
  15.53290 -63.00882 -14.08797   99.64  551.24    7.88  0.5020    14    -44.46    
  15.53290 -62.90882 -13.86297  101.80  549.37    9.48  0.4920    13    -44.52    
  19.91623 -63.18382 -14.08297   94.80  576.62  -20.76  0.2219    15    -39.28    
  19.88290 -63.20882 -13.87963   93.49  577.02  -20.08  0.2021    15    -135.4    
  19.73290 -62.93382 -14.09535   96.86  578.11  -21.00  0.2355    15    -39.33    
  19.73290 -63.00882 -13.86297   95.28  578.37  -20.33  0.2064    15    -135.4    
  15.73290 -62.70882 -14.07368   98.39  540.25   10.17  0.4327    13    -49.99    
  15.58290 -62.80882 -13.86297  101.09  543.41   10.58  0.4538    13    -50.02    
  15.73290 -62.60882 -13.94451   98.81  532.86   12.34  0.3932    13    -66.82    
  15.83290 -62.60882 -14.11475   97.43  535.64   11.20  0.4074    13    -62.34    
  18.88290 -62.60882 -13.76297  102.04  601.17  -17.46  0.2115    15     17.84    
  19.13290 -62.62548 -13.86297  100.68  590.07  -19.50  0.2107    15     17.84    
  19.23290 -62.60882 -14.06297  100.73  585.89  -20.42  0.2338    15     5.271    
  19.33290 -62.65882 -14.00963   99.69  584.03  -20.50  0.2283    15     5.271    
  19.33290 -62.70882 -13.83535   98.70  584.89  -19.99  0.2084    15     5.321    
  19.53290 -62.82548 -13.86059   97.28  580.95  -20.35  0.2101    15     5.321    
  19.53290 -62.80882 -13.89130   97.34  580.94  -20.45  0.2137    15     5.321    
  15.93290 -62.30882 -13.86297   97.21  515.14   15.51  0.3299    13    -27.00    
  16.13290 -62.25882 -14.06297   95.36  516.57   15.31  0.3336    13    -47.74    
  16.03290 -62.20882 -13.86297   96.33  510.89   16.11  0.3229    13    -40.07    
  16.33290 -62.20882 -14.16297   94.46  515.70   15.64  0.3345    13    -53.24    
  17.54635 -62.20882 -14.16297   96.24  523.96   17.85  0.3636    13    -53.10    
  17.76444 -62.25882 -14.06297   97.83  534.26   15.90  0.3688    13    -64.56    
  17.73290 -62.10882 -13.84213   96.38  515.31   18.22  0.3213    13    -47.68    
  17.93290 -62.40882 -14.10785  100.79  566.02    7.62  0.4024    13    -52.89    
  17.98290 -62.30882 -13.86297   99.30  544.22   13.04  0.3599    13    -61.82    
  18.15290 -62.50882 -14.07130  104.13  603.40   -4.08  0.3586    15    -25.80    
  18.13290 -62.42548 -13.84297  101.52  571.53    5.38  0.3689    13    -64.15    
  18.33290 -62.53382 -14.03285  105.38  617.34  -10.58  0.2951    15    -113.6    
  18.28290 -62.50882 -13.82963  103.29  599.52   -3.31  0.3398    15   -0.7582    
  18.58290 -62.54215 -13.98701  105.29  612.84  -15.68  0.2392    15    -28.06    
  18.53290 -62.55882 -13.85797  104.57  615.31  -13.20  0.2557    15    -42.76    
  18.73290 -62.52370 -14.19130  105.19  601.99  -18.67  0.2384    15    -45.02    
  18.73290 -62.60882 -13.71297  102.59  609.16  -15.24  0.2286    15    -89.05    
  18.90373 -62.52548 -14.12225  103.36  595.60  -19.41  0.2339    15     17.28    
  16.32040 -62.00882 -13.86297   94.64  503.72   17.09  0.3215    13    -42.64    
  16.48528 -62.05882 -14.06297   93.98  507.88   16.83  0.3207    13    -62.44    
  16.58290 -61.90882 -13.86297   93.89  500.66   17.58  0.3235    13    -42.64    
  16.66623 -62.00882 -14.06297   93.74  505.88   17.28  0.3193    13    -55.10    
  16.69956 -61.90882 -13.91297   93.68  501.12   17.67  0.3209    13    -42.64    
  16.94218 -62.00882 -14.11297   93.55  506.78   17.71  0.3199    13    -49.60    
  16.93290 -61.85882 -13.86297   93.44  499.46   18.02  0.3201    13    -42.64    
  17.22456 -62.00882 -14.06297   94.06  507.19   18.25  0.3188    13    -49.60    
  17.16623 -61.90882 -13.91297   93.80  501.67   18.27  0.3139    13    -42.64    
  17.30790 -62.05882 -14.09630   94.53  510.23   18.33  0.3256    13    -46.96    
  17.28290 -61.90882 -13.86297   94.01  501.61   18.41  0.3121    13    -49.60    
  17.55278 -62.00882 -13.86297   95.04  507.55   18.58  0.3121    13    -49.60    
  15.68290 -68.20882 -13.74130   95.07  497.65   18.34  0.2994    19    -55.10    
  15.89956 -68.35882 -13.70797   95.36  501.93   18.52  0.2998    19    -49.60    
  15.66206 -68.20882 -13.54368   95.64  502.54   18.32  0.3005    19    -49.60    
  15.93290 -68.39215 -13.53892   96.13  509.48   18.32  0.3062    19    -46.96    
  15.98290 -68.40882 -13.66297   95.67  505.31   18.50  0.3016    19    -49.53    
  16.18623 -68.50882 -13.39035   97.98  531.03   15.75  0.3350    19    -64.56    
  16.28290 -68.50882 -13.69630   96.24  511.39   18.34  0.3101    19    -46.96    
  16.39123 -68.55882 -13.46297   98.43  533.76   15.28  0.3426    19    -64.56    
  16.56623 -68.55882 -13.66297   97.08  522.56   17.45  0.3350    19    -53.40    
  16.56540 -68.59215 -13.40701   99.78  550.43   11.48  0.3691    19    -62.08    
  16.73290 -68.55882 -13.66297   97.37  528.37   16.91  0.3573    19    -64.56    
  16.73290 -68.59215 -13.46297   99.63  551.21   11.73  0.3885    19    -62.08    
  16.93290 -68.55882 -13.58463   98.27  544.31   14.33  0.4102    19    -65.19    
  16.91623 -68.59215 -13.41797  100.57  567.42    7.81  0.4282    19    -14.71    
  17.09123 -68.50882 -13.66297   97.32  541.38   15.74  0.4346    19    -18.84    
  17.10790 -68.55882 -13.42963  100.37  573.05    7.27  0.4766    19    -12.31    
  17.43290 -68.40882 -13.66297   96.35  551.69   14.99  0.5364    19    -12.87    
  17.28290 -68.50882 -13.46297   99.40  572.50    8.62  0.5273    19    -11.47    
  17.53290 -68.40882 -13.55463   97.08  563.47   12.57  0.5837     7    -30.74    
  17.56623 -68.35882 -13.66297   95.86  553.43   14.94  0.5693    19    -24.42    
  17.70218 -68.30882 -13.66297   95.34  553.07   14.99  0.5844     7    -23.15    
  17.73290 -68.35882 -13.49297   96.86  565.54   12.53  0.6093     7    -32.01    
  17.91052 -68.30882 -13.46297   96.36  558.17   14.26  0.5828     7    -33.25    
  17.95790 -68.20882 -13.66297   94.61  544.59   15.84  0.5458    18    -12.61    
  18.20194 -68.20882 -13.46297   95.25  536.20   17.12  0.4681    18    -13.04    
  15.33290 -67.80882 -13.71297   95.84  495.68   17.63  0.2985    19    -68.89    
  15.53290 -68.07548 -13.68892   95.37  496.98   18.12  0.2981    19    -68.89    
  15.53290 -68.08798 -13.47392   95.79  502.39   18.11  0.3034    19    -49.60    
  15.33290 -67.80882 -13.27963   96.68  506.69   17.34  0.3338    19    -49.60    
  18.09956 -68.15882 -13.66297   94.27  536.95   16.35  0.4918    18    -13.04    
  18.35552 -68.00882 -13.76297   93.30  521.18   16.48  0.3831    18    -53.10    
  18.31528 -68.15882 -13.48797   94.70  527.41   17.50  0.4185    18    -61.16    
  18.63290 -68.00882 -13.51297   93.56  509.44   17.65  0.3320    18    -46.96    
  18.55111 -67.95882 -13.69630   93.10  511.91   17.09  0.3391    18    -46.96    
  18.71302 -67.80882 -13.76297   92.77  505.07   17.07  0.3204    18    -55.10    
  18.73290 -67.95882 -13.49630   93.31  505.47   17.67  0.3220    18    -49.60    
  18.93290 -67.80882 -13.49213   92.90  498.91   17.61  0.3205    18    -42.64    
  15.23290 -67.60882 -13.66297   96.69  497.47   17.15  0.3005    19    -42.64    
  15.23290 -67.62548 -13.38701   97.53  503.77   16.77  0.3237    19    -49.60    
  15.18290 -67.46715 -13.66297   97.04  499.30   16.80  0.3047    19    -42.64    
  15.14956 -67.38382 -13.46297   98.31  506.34   16.11  0.3328    19    -55.10    
  18.93290 -67.70882 -13.66297   92.45  498.65   17.36  0.3227    18    -42.64    
  19.13290 -67.60882 -13.47368   92.56  494.40   17.55  0.3376    18    -42.64    
  19.13290 -67.50882 -13.61297   92.32  494.32   17.42  0.3419    18    -42.64    
  19.23290 -67.45882 -13.48047   92.42  492.70   17.50  0.3514    18    -44.39    
  15.13290 -67.24215 -13.66297   97.27  504.95   16.21  0.3214    19    -179.8    
  15.13290 -67.30882 -13.46297   98.58  508.93   15.87  0.3436    19    -45.99    
  15.13290 -67.00882 -13.76297   96.03  511.82   15.89  0.3487    19    -127.7    
  15.08290 -66.97786 -13.48463   97.89  531.13   15.49  0.4461    19    -127.9    
  19.23290 -67.20882 -13.71297   92.05  492.79   17.31  0.3586    18    -50.01    
  19.33290 -67.30882 -13.43225   92.33  491.36   17.48  0.3642    18    -50.01    
  19.31623 -67.03382 -13.66297   92.00  491.73   17.32  0.3686    18    -50.01    
  19.43290 -66.97548 -13.41297   92.51  490.31   17.39  0.3775    18    -50.01    
  13.38290 -66.60882 -13.69630   93.44  584.70  -17.61  0.2014    12     44.51    
  13.69956 -66.65882 -13.66297   87.82  583.41  -12.96  0.2906    12    -60.84    
  13.38290 -66.60882 -13.42963   96.06  592.58  -16.88  0.2091    12     38.31    
  13.65456 -66.65882 -13.46297   91.11  592.37  -13.11  0.2809    12    -9.153    
  13.94540 -66.69215 -13.58701   82.50  575.65   -6.34  0.4370    12    -35.47    
  14.10468 -66.70882 -13.46297   80.83  573.77    0.08  0.5443     3     20.83    
  14.15968 -66.70882 -13.51797   78.71  564.11    1.70  0.5725     3     21.08    
  14.18290 -66.70882 -13.46297   79.29  567.64    3.12  0.5896     3     19.89    
  14.33290 -66.70882 -13.57963   74.83  543.85    7.78  0.6494     3    -68.56    
  14.30790 -66.70882 -13.54630   75.72  549.11    7.11  0.6421     3    -30.34    
  14.53290 -66.70882 -13.55463   74.79  538.67   13.94  0.7077     3     9.408    
  14.53290 -66.70882 -13.54630   74.96  539.82   14.02  0.7086     3    -70.53    
  14.75290 -66.65882 -13.72130   73.41  515.02   16.80  0.7295     3     85.29    
  14.73290 -66.70882 -13.46297   80.42  559.30   18.65  0.7490     3    -74.03    
  14.93290 -66.60882 -13.81297   76.78  514.44   17.37  0.7162     3     7.784    
  14.88290 -66.70882 -13.46297   85.71  567.42   19.41  0.7412     3     17.45    
  15.13290 -66.85882 -13.76297   94.63  521.67   15.70  0.4060    19    -46.27    
  15.03290 -66.80882 -13.42630   95.55  561.29   17.28  0.6190    19    -63.41    
  19.33290 -66.90882 -13.66297   92.07  491.58   17.29  0.3701    18    -50.01    
  19.31623 -66.60882 -13.68797   91.75  492.27   17.20  0.3619    18    -50.01    
  19.43290 -66.57548 -13.41297   92.53  490.88   17.24  0.3686    18    -187.2    
  19.43290 -66.75882 -13.46297   92.36  490.56   17.31  0.3754    18    -50.01    
  12.93290 -66.40882 -13.84630   96.78  579.85  -20.50  0.2135    12    -154.7    
  12.63290 -66.20882 -13.57963   99.73  581.50  -21.09  0.2650    12    -16.87    
  12.93290 -66.40882 -13.31297  100.98  589.56  -19.69  0.2154    12     5.321    
  12.63290 -66.20882 -13.57309   99.77  581.58  -21.09  0.2649    12    -16.87    
  13.08290 -66.50882 -13.72130   96.56  582.35  -19.76  0.1981    12    -97.56    
  13.08290 -66.50882 -13.42963   99.02  588.51  -19.24  0.2006    12    -78.25    
  13.30790 -66.59215 -13.66297   94.78  585.02  -18.24  0.1958    12    -102.9    
  13.30790 -66.59215 -13.46297   96.65  590.49  -17.74  0.2002    12    -102.9    
  19.13290 -66.19036 -13.76297   89.41  497.84   17.00  0.3338    18    -129.6    
  19.28290 -66.39715 -13.66297   91.21  493.47   17.12  0.3507    18    -179.8    
  19.33290 -66.37882 -13.56297   91.36  492.86   17.14  0.3533    18    -187.5    
  19.31623 -66.20882 -13.43797   91.26  494.19   17.06  0.3428    18    -129.6    
  12.53290 -66.07548 -13.68892   99.54  579.74  -21.38  0.2900    12    -16.87    
  12.38290 -65.80882 -13.69630   99.84  579.15  -21.60  0.3309    12    -67.08    
  12.53290 -66.05882 -13.38463  101.50  583.54  -21.09  0.2884    12    -16.87    
  12.38290 -65.80882 -13.46297  101.22  581.47  -21.43  0.3291    12    -22.48    
  18.93290 -65.86120 -13.76297   81.87  508.94   17.59  0.4303    18    -49.53    
  19.08290 -66.02810 -13.69630   87.30  501.48   17.07  0.3413    18    -124.7    
  19.13290 -65.90882 -13.46297   86.86  502.79   17.22  0.3592    18    -130.3    
  19.03290 -65.72548 -13.46297   79.93  508.80   18.54  0.5298    18    -37.97    
  12.33290 -65.60882 -13.81297   99.23  578.24  -21.71  0.3466    12    -67.08    
  12.28290 -65.41382 -13.66297  100.12  579.30  -21.68  0.3605    12    -67.08    
  12.33290 -65.60882 -13.36297  102.00  582.53  -21.40  0.3438    12    -22.48    
  12.28290 -65.40882 -13.48475  101.11  580.98  -21.55  0.3588    12    -22.48    
  19.03290 -65.60882 -13.66297   68.46  496.72   21.29  0.7732     5    -63.25    
  19.03290 -65.65882 -13.46297   75.99  507.13   19.60  0.6416     5     28.54    
  19.13290 -65.50882 -13.79130   62.67  492.07   23.27  0.8759     5     77.55    
  19.13290 -65.50882 -13.46297   66.85  498.28   22.60  0.8592     5     79.47    
  12.28290 -65.23060 -13.66297  100.21  579.47  -21.66  0.3607    12    -22.48    
  12.31623 -65.20882 -13.30130  102.57  583.84  -21.31  0.3488    12    -22.48    
  12.33290 -65.00882 -13.76297   99.92  579.07  -21.63  0.3475    12    -67.08    
  12.33290 -65.00882 -13.37963  102.06  583.24  -21.32  0.3437    12    -22.48    
  19.43290 -65.20882 -13.51797   59.92  520.55   25.73  1.0122     5     56.72    
  19.33290 -65.30882 -13.44035   60.97  506.10   25.15  0.9886     5     55.75    
  19.53290 -65.10882 -13.77130   62.77  549.76   24.23  0.9533     5    -24.26    
  19.53290 -65.00882 -13.34951   59.76  531.37   25.96  1.0316     5     14.36    
  12.38290 -64.83382 -13.68059  100.52  580.26  -21.48  0.3323    12    -22.48    
  12.38290 -64.84215 -13.43797  101.97  583.16  -21.26  0.3303    12    -22.48    
  12.53290 -64.60882 -13.84630   99.45  579.77  -21.32  0.2932    12    -61.46    
  12.53290 -64.60882 -13.31297  103.05  587.78  -20.66  0.2907    12    -16.87    
  19.71623 -64.80882 -13.68797   67.69  581.82   20.37  0.8436     5     24.21    
  19.68290 -64.80882 -13.51892   64.33  569.33   23.73  0.9410     5     3.780    
  19.83290 -64.55882 -13.69630   73.63  589.98   10.38  0.6217    15    -43.24    
  19.73290 -64.56893 -13.36297   65.54  567.22   21.66  0.8814     5     30.83    
  12.63290 -64.45882 -13.74130  100.12  581.81  -20.99  0.2691    12    -16.87    
  12.63290 -64.45882 -13.40463  102.48  587.71  -20.47  0.2681    12    -16.87    
  12.93290 -64.20882 -13.66297  100.02  586.83  -19.78  0.2172    12     5.321    
  12.93290 -64.20882 -13.46297  101.70  592.18  -19.20  0.2194    12     17.84    
  19.88290 -64.40882 -13.66297   76.09  588.17    4.43  0.5137    15    -68.40    
  19.83290 -64.40882 -13.51297   72.43  584.13   11.25  0.6487    15    0.4473    
  19.93290 -64.21715 -13.66297   79.73  584.50   -3.70  0.3790    15    -56.85    
  19.83290 -64.23382 -13.41297   73.36  578.68    7.53  0.5907    15    -44.98    
  13.13290 -64.10882 -13.66297   98.92  590.11  -18.60  0.2019    12    -97.56    
  13.13290 -64.10882 -13.46297  100.91  596.83  -17.73  0.2081    12    -97.56    
  13.27456 -64.05882 -13.66297   97.77  592.62  -17.43  0.2040    12    -102.9    
  13.36028 -64.02548 -13.48297   98.74  601.79  -15.28  0.2245    12    -93.91    
  13.55790 -64.00882 -13.76297   92.89  592.18  -14.39  0.2505    12    -13.24    
  13.43290 -64.00882 -13.46297   98.24  604.31  -13.98  0.2420    12     36.85    
  13.73290 -64.00882 -13.87130   87.94  585.57  -11.50  0.3198    12    -70.23    
  13.65456 -63.95882 -13.46297   95.03  607.83   -9.22  0.3260    12    -11.83    
  13.91623 -63.95882 -13.74130   85.48  586.28   -5.60  0.4425    12    -32.63    
  13.90290 -63.90882 -13.46297   90.72  606.17   -0.97  0.4740    12    -29.74    
  14.09956 -63.90882 -13.61297   84.39  590.01    3.08  0.5720    12    -38.41    
  14.14123 -63.85882 -13.46297   87.70  600.19    8.90  0.6125    12    -22.29    
  14.24956 -63.90882 -13.66297   81.17  578.20    7.98  0.6449     3    -3.667    
  14.35790 -63.82548 -13.46297   87.24  595.84   16.74  0.7092     2    -30.12    
  14.53206 -63.90882 -13.69035   79.95  571.11   16.71  0.7428     3    -72.78    
  14.48290 -63.80882 -13.46297   88.29  595.41   20.07  0.7528     2     14.02    
  14.81623 -63.90882 -13.67035   86.62  592.61   22.18  0.8126     3    -36.16    
  14.48790 -63.80882 -13.46297   88.34  595.43   20.19  0.7547     2    -3.364    
  14.90052 -63.90882 -13.68797   89.36  598.81   22.33  0.8171     3    -31.30    
  15.01385 -63.80882 -13.56297  100.04  614.55   22.85  0.8535     2    -71.55    
  15.13290 -63.80882 -13.79630   99.02  593.24   17.15  0.7204    14    -40.34    
  19.88290 -63.96298 -13.47725   79.94  579.40   -5.74  0.3645    15    -81.81    
  19.93290 -63.88620 -13.56713   82.95  579.44  -10.67  0.2822    15    -64.29    
  19.83290 -63.75048 -13.41297   81.88  577.07   -9.57  0.3130    15    -88.55    
  19.93290 -63.94393 -13.57963   82.44  580.10   -9.48  0.2985    15    -27.93    
  15.13290 -63.65882 -13.48892  108.07  608.90   18.75  0.8306     2    -169.7    
  15.23290 -63.55882 -13.66297  106.62  592.75   13.34  0.7381     4    -185.8    
  15.18290 -63.60882 -13.52130  108.88  605.25   16.50  0.8053     4    -106.3    
  15.33290 -63.30882 -13.71297  106.02  574.96    9.48  0.6520     4    -51.54    
  15.33290 -63.25882 -13.46297  110.74  577.89   11.15  0.6621     4    -139.2    
  19.83290 -63.60382 -13.46297   85.03  577.43  -13.49  0.2515    15    -84.08    
  19.93290 -63.55882 -13.66297   88.51  577.32  -16.97  0.2044    15    -138.5    
  19.88290 -63.40882 -13.66297   90.12  577.27  -18.03  0.1971    15    -146.0    
  19.73290 -63.33893 -13.46297   88.36  578.05  -16.44  0.2142    15    -6.285    
  15.38290 -63.17548 -13.66297  106.42  567.72    9.42  0.6095    13    -35.99    
  15.34956 -63.20882 -13.46297  110.31  573.09   11.04  0.6337    13    -136.8    
  15.43290 -63.00882 -13.57963  106.44  554.87   10.95  0.5266    13    -23.81    
  15.43290 -62.95882 -13.40463  108.63  548.61   12.55  0.4865    13    -160.9    
  19.33290 -63.00882 -13.36297   91.98  585.03  -16.47  0.2190    15     43.29    
  19.63290 -63.18465 -13.46297   90.28  579.38  -17.38  0.2042    15    -6.285    
  19.63290 -63.00882 -13.66713   94.13  579.80  -19.46  0.1938    15    -142.2    
  19.73290 -63.21953 -13.56297   90.94  578.45  -18.19  0.1962    15    -146.0    
  15.53290 -62.80882 -13.68797  103.08  540.86   11.98  0.4409    13    -49.76    
  15.53290 -62.70882 -13.41297  105.34  528.66   14.41  0.3812    13    -43.89    
  15.63290 -62.60882 -13.68297  101.28  527.52   13.93  0.3724    13    -43.89    
  15.58290 -62.60882 -13.42963  103.91  522.54   15.01  0.3556    13    -46.21    
  18.43290 -62.60882 -13.46297  100.34  596.21   -0.49  0.3592    15    -102.4    
  18.53290 -62.65882 -13.46630  100.41  609.00   -5.58  0.3290    15    -37.06    
  18.58290 -62.60882 -13.66297  102.75  614.00  -11.45  0.2676    15    -120.5    
  18.70790 -62.62548 -13.66297  102.28  610.78  -14.26  0.2375    15    -94.41    
  18.68290 -62.70882 -13.46297   99.87  612.64  -10.69  0.2813    15     30.39    
  18.94123 -62.65882 -13.66297  100.71  599.64  -17.25  0.2085    15    -97.56    
  18.86956 -62.80882 -13.36297   96.67  605.65  -12.94  0.2629    15     28.04    
  19.13290 -62.82548 -13.46297   96.29  592.66  -16.95  0.2090    15     38.31    
  19.15052 -62.70882 -13.66297   98.82  591.13  -18.61  0.1992    15    -97.56    
  19.38290 -62.80882 -13.67309   96.79  584.40  -19.39  0.1961    15    -97.56    
  15.73290 -62.40882 -13.57963  100.30  514.62   15.73  0.3303    13    -40.79    
  15.78290 -62.37548 -13.66297   99.29  514.56   15.68  0.3296    13    -40.79    
  15.93290 -62.20882 -13.68892   97.42  508.22   16.43  0.3212    13    -49.98    
  15.93290 -62.10882 -13.31797   98.54  500.50   17.24  0.3292    13    -42.64    
  17.93290 -62.20882 -13.74392   97.69  526.45   16.65  0.3321    13    -61.40    
  18.13290 -62.40882 -13.79630  101.00  565.66    7.10  0.3662    13    -64.15    
  18.03290 -62.20882 -13.41297   96.89  517.76   17.71  0.3156    13    -47.68    
  18.13290 -62.30882 -13.41297   97.62  529.73   16.07  0.3335    13    -64.86    
  18.31623 -62.50882 -13.57451  100.80  581.18    3.13  0.3597    13    -106.6    
  16.09956 -62.05882 -13.66297   96.25  502.79   17.07  0.3243    13    -42.64    
  16.13290 -62.00882 -13.58797   96.17  500.56   17.30  0.3291    13    -42.64    
  16.33290 -61.90882 -13.63535   94.98  498.52   17.57  0.3342    13    -42.64    
  16.33290 -61.85882 -13.46297   95.12  496.10   17.74  0.3463    13    -42.64    
  16.50790 -61.85882 -13.69630   94.21  497.90   17.72  0.3338    13    -42.64    
  16.53290 -61.80882 -13.56297   94.27  495.80   17.87  0.3443    13    -42.64    
  16.64123 -61.80882 -13.66297   93.82  496.57   17.89  0.3372    13    -42.64    
  16.93290 -61.80882 -13.74951   93.43  497.30   18.10  0.3265    13    -42.64    
  17.20456 -61.80882 -13.66297   93.71  496.85   18.35  0.3213    13    -42.64    
  17.35790 -61.85882 -13.69630   94.00  498.83   18.48  0.3130    13    -42.64    
  17.33290 -61.80882 -13.56297   93.81  496.37   18.44  0.3194    13    -42.64    
  17.53290 -61.90882 -13.63701   94.55  500.50   18.60  0.3075    13    -49.60    
  17.53290 -61.85882 -13.43797   94.29  497.01   18.54  0.3116    13    -42.64    
  17.73290 -62.02548 -13.66297   95.55  507.45   18.56  0.3065    13    -49.53    
  17.73290 -62.00882 -13.61297   95.40  505.82   18.60  0.3046    13    -49.60    
  16.71290 -61.75882 -13.52130   93.89  494.56   18.03  0.3478    13    -42.64    
  16.93290 -61.70882 -13.31797   93.69  492.58   18.19  0.3559    13    -50.31    
  17.15290 -61.75882 -13.52130   93.59  494.72   18.31  0.3322    13    -42.64    
  16.49956 -68.60882 -13.21297  102.02  579.04    3.13  0.3669    19    -41.90    
  16.79123 -68.70882 -13.11297  105.51  616.34   -8.24  0.3363    20    -126.2    
  16.73290 -68.60882 -13.36297  101.05  567.24    7.10  0.3958    19    -52.83    
  16.82361 -68.70882 -13.11297  105.75  617.65   -8.50  0.3382    20    -113.3    
  16.82456 -68.60882 -13.36297  101.31  572.42    5.89  0.4107    19    -52.33    
  17.13290 -68.75882 -13.06297  107.13  630.25  -12.53  0.3240    20    -106.8    
  15.68290 -68.20882 -13.22130   96.07  519.58   17.83  0.3426    19    -53.29    
  15.93290 -68.39215 -13.28797   97.09  527.15   16.68  0.3369    19    -61.10    
  15.73290 -68.20882 -13.01297   96.08  542.64   15.87  0.4026    19    -65.66    
  15.93290 -68.35882 -12.95368   97.91  570.92    8.74  0.4012    19    -52.33    
  16.18290 -68.50882 -13.26297   98.96  546.13   12.59  0.3522    19    -62.08    
  16.18290 -68.50882 -13.12130  100.16  568.01    7.09  0.3658    19    -64.15    
  16.33290 -68.55882 -13.26297  100.12  557.16    9.54  0.3600    19    -62.08    
  16.33290 -68.59215 -13.06297  102.33  593.29   -1.05  0.3469    20    -102.4    
  16.47123 -68.59215 -13.26297  101.17  567.40    6.59  0.3687    19    -64.15    
  17.15290 -68.59215 -13.28797  102.85  600.80   -0.57  0.4666    20    -40.17    
  17.33290 -68.55882 -13.26297  102.80  608.22   -1.38  0.5038    20    -51.66    
  17.33290 -68.60882 -13.16297  104.99  625.52   -6.53  0.4429    20    -112.4    
  17.50290 -68.50882 -13.26297  101.81  605.91    0.25  0.5490     7    -50.23    
  17.55790 -68.59215 -13.06297  105.77  634.23   -8.50  0.4280    20     50.30    
  17.73290 -68.40882 -13.32963   99.05  583.65    7.24  0.6042     7    -20.51    
  17.71861 -68.50882 -13.06297  104.25  624.44   -4.82  0.4862    20    -23.09    
  17.93290 -68.40882 -13.08797  101.38  596.06    2.76  0.5322     7    -98.04    
  17.93290 -68.35882 -13.26297   98.67  573.82    9.73  0.5742     7    -31.84    
  18.08290 -68.30882 -13.26297   97.67  557.94   13.49  0.5285    18    -9.558    
  18.18290 -68.30882 -13.09630   98.89  560.18   11.91  0.4869    18    -9.527    
  18.33290 -68.20882 -13.31297   95.83  531.55   17.40  0.4239    18    -52.74    
  18.43290 -68.20882 -13.14630   96.48  530.14   17.18  0.3961    18    -32.74    
  15.34956 -67.83382 -13.26297   96.55  507.50   17.43  0.3364    19    -49.53    
  15.53290 -68.05882 -13.20463   95.90  514.44   18.01  0.3454    19    -53.29    
  15.53290 -68.00882 -13.01297   95.49  528.66   17.89  0.4091    19    -64.62    
  15.38290 -67.80882 -13.02963   96.38  521.12   17.65  0.4134    19    -53.16    
  18.58290 -68.10882 -13.29630   94.75  514.85   18.02  0.3479    18    -53.29    
  18.56623 -68.15882 -13.06297   96.22  522.06   17.70  0.3607    18    -53.10    
  18.73290 -68.00882 -13.36297   93.83  506.53   17.91  0.3238    18    -49.53    
  18.83290 -68.00882 -13.01297   94.93  506.39   18.18  0.3196    18    -49.53    
  19.03290 -67.80882 -13.26297   93.27  497.12   17.82  0.3221    18    -42.64    
  18.96623 -67.90882 -13.02451   94.25  500.67   18.09  0.3156    18    -55.10    
  15.23290 -67.60882 -13.26297   97.85  508.38   16.56  0.3511    19    -62.49    
  15.18290 -67.46715 -13.26297   98.89  511.20   15.97  0.3685    19    -52.65    
  15.33290 -67.70882 -13.01297   97.14  521.48   17.29  0.4304    19    -53.16    
  15.18290 -67.40882 -13.09630   99.97  521.47   15.56  0.4414    19    -41.27    
  19.13290 -67.70882 -13.23797   93.14  494.83   17.75  0.3302    18    -42.64    
  19.23290 -67.60882 -13.14630   93.14  493.11   17.72  0.3382    18    -42.64    
  19.31623 -67.43382 -13.28297   92.68  491.61   17.57  0.3555    18    -50.31    
  19.33290 -67.45882 -13.10463   93.14  491.53   17.64  0.3498    18    -44.39    
  15.13290 -67.30882 -13.31297   99.54  515.06   15.48  0.3832    19    -32.62    
  15.08290 -67.06715 -13.26297  100.78  536.75   15.25  0.4968    19    -128.1    
  15.13290 -67.20882 -12.96297  102.76  541.80   15.22  0.5707    19    -38.87    
  15.03290 -67.00882 -13.02963  102.77  560.33   16.90  0.6559    19    -51.14    
  19.43290 -67.15882 -13.26297   92.79  490.22   17.47  0.3721    18    -50.01    
  19.43290 -67.20882 -13.14630   93.22  490.19   17.51  0.3670    18    -50.01    
  19.48290 -66.97215 -13.20463   93.15  489.79   17.41  0.3753    18    -50.01    
  19.48290 -67.04215 -13.08797   93.55  489.74   17.44  0.3700    18    -50.01    
  13.53290 -66.60882 -13.20463   96.47  604.79  -13.08  0.2622    12     36.85    
  13.74218 -66.65882 -13.26297   91.90  602.86   -9.17  0.3453    12    -21.23    
  13.63290 -66.60882 -13.06297   96.49  611.44   -8.32  0.3287    12    -43.66    
  14.09218 -66.70882 -13.26297   85.12  594.04    2.96  0.5573    12    -42.77    
  14.01623 -66.70882 -13.06297   90.36  603.26    5.87  0.5365    12    -94.13    
  14.13290 -66.70882 -13.31297   83.35  587.26    3.49  0.5760     3    -24.05    
  14.00456 -66.70882 -13.06297   90.49  603.63    5.39  0.5293    12    -66.08    
  14.28290 -66.74215 -13.17451   85.45  595.12   12.86  0.6593     3    -40.37    
  14.33290 -66.75882 -13.12130   86.91  595.06   15.92  0.6797     2    -48.04    
  14.53290 -66.75882 -13.20463   85.50  591.51   19.53  0.7458     2     17.41    
  14.49956 -66.80882 -13.06297   89.82  588.81   20.70  0.7214     2    -50.55    
  14.76623 -66.75882 -13.26297   88.50  590.31   21.74  0.7800     2     9.387    
  14.69956 -66.80882 -13.11297   91.77  590.94   22.50  0.7731     2    -50.55    
  14.93290 -66.79215 -13.28463   94.37  583.63   20.29  0.7369     2    -8.871    
  14.93290 -66.90882 -13.06297   99.90  575.59   19.79  0.7264     2    -27.31    
  14.94956 -66.80882 -13.26297   95.78  582.15   20.02  0.7284     2    -62.24    
  19.48290 -66.84215 -13.26297   93.13  489.89   17.36  0.3765    18    -187.2    
  19.51623 -66.77965 -13.00368   94.24  489.70   17.30  0.3649    18    -187.2    
  19.48290 -66.60882 -13.22963   93.37  490.27   17.25  0.3685    18    -187.2    
  19.49123 -66.54536 -13.06297   94.47  490.37   17.17  0.3590    18    -187.5    
  12.93290 -66.39215 -13.23797  101.50  591.82  -19.46  0.2165    12     17.84    
  12.73290 -66.20882 -13.16297  102.79  590.72  -20.12  0.2464    12    -16.87    
  12.93290 -66.30882 -13.04213  103.50  598.78  -18.67  0.2224    12     17.79    
  13.13290 -66.50882 -13.30463   99.88  593.07  -18.52  0.2015    12    -97.56    
  13.13290 -66.40882 -12.99213  102.81  605.99  -16.55  0.2196    12    -90.02    
  13.29956 -66.55882 -13.23797   98.94  598.97  -16.70  0.2103    12    -93.86    
  13.33290 -66.50882 -13.02463  100.84  609.18  -14.19  0.2375    12    -109.1    
  13.55790 -66.59215 -13.08297   97.46  610.49  -10.69  0.2919    12    -25.67    
  19.33290 -66.20882 -13.40225   91.40  493.97   17.06  0.3429    18    -129.6    
  19.43290 -66.40882 -13.29630   92.85  491.43   17.15  0.3575    18    -187.5    
  19.48290 -66.48715 -13.06297   94.47  490.65   17.13  0.3556    18    -187.5    
  19.33290 -66.06560 -13.01297   94.84  495.75   16.69  0.3245    18    -129.6    
  12.53290 -66.00882 -13.25130  102.50  585.92  -20.91  0.2885    12    -16.87    
  12.43290 -65.80882 -13.21297  102.73  585.72  -21.06  0.3137    12    -22.78    
  12.53290 -65.90882 -13.09547  103.73  589.50  -20.62  0.2893    12    -16.87    
  12.63290 -66.00882 -13.02785  104.23  593.07  -20.14  0.2677    12    -16.87    
  19.11623 -65.78382 -13.24297   87.46  507.18   17.32  0.3961    18    -52.52    
  19.23290 -65.95882 -13.26297   90.59  499.25   16.92  0.3352    18    -124.7    
  19.13290 -65.80882 -13.24630   88.06  505.86   17.20  0.3793    18    -130.3    
  19.28290 -65.99548 -13.08142   93.72  497.60   16.70  0.3255    18    -124.7    
  12.33290 -65.50882 -13.26297  102.56  584.14  -21.28  0.3428    12    -22.48    
  12.34956 -65.60382 -13.26297  102.43  584.20  -21.26  0.3373    12    -22.48    
  12.43290 -65.64715 -13.06297  103.85  589.18  -20.80  0.3142    12    -22.78    
  12.38290 -65.45382 -13.09630  103.83  587.96  -20.95  0.3287    12    -22.48    
  19.03290 -65.60882 -13.15463   83.27  515.59   18.66  0.5938    18     16.51    
  19.03290 -65.60882 -13.11297   84.87  516.77   18.38  0.5728    18    -35.79    
  19.13290 -65.40882 -13.16297   70.28  504.74   22.28  0.8874     5     79.30    
  19.03290 -65.48382 -13.08297   78.86  515.72   20.16  0.7682     5     4.470    
  12.33290 -65.15048 -13.26297  102.89  584.72  -21.22  0.3440    12    -22.48    
  12.38290 -65.18382 -13.09630  103.96  588.61  -20.88  0.3291    12    -22.48    
  12.34956 -65.02882 -13.28797  102.81  584.75  -21.19  0.3392    12    -22.48    
  12.43290 -65.00882 -13.06297  104.45  590.81  -20.63  0.3162    12    -22.78    
  19.23290 -65.20882 -13.01713   66.16  500.10   23.59  0.9717     5    -14.12    
  19.33290 -65.20882 -13.18975   61.98  503.71   24.90  1.0019     5     59.19    
  19.33290 -65.10882 -13.04213   62.51  500.05   24.63  1.0023     5     1.340    
  19.48290 -65.04215 -13.26297   59.49  519.68   25.89  1.0334     5     46.00    
  12.43290 -64.80882 -13.26297  103.22  586.78  -20.91  0.3161    12    -22.78    
  12.53290 -64.75882 -13.06297  104.71  593.85  -20.17  0.2918    12    -16.87    
  12.54956 -64.60882 -13.26297  103.53  589.16  -20.51  0.2873    12    -16.87    
  12.63290 -64.60882 -13.06297  105.09  596.88  -19.64  0.2715    12    -16.87    
  19.63290 -64.75882 -13.26297   61.06  542.82   25.19  0.9951     5     10.51    
  19.51623 -64.82703 -13.06297   59.48  511.59   25.46  1.0122     5     45.39    
  19.53290 -64.63203 -12.96297   59.61  505.44   24.78  0.9740     5     95.35    
  19.68290 -64.62370 -13.26297   62.77  551.34   23.83  0.9457     5    -23.95    
  12.73290 -64.40882 -13.23797  103.91  594.22  -19.60  0.2507    12    -16.87    
  12.93290 -64.30882 -13.08225  105.03  606.30  -17.28  0.2343    12     17.28    
  12.93290 -64.25882 -13.20463  103.87  601.32  -18.01  0.2272    12     17.79    
  13.18290 -64.10882 -13.28797  102.30  605.37  -15.92  0.2214    12    -88.55    
  13.13290 -64.20882 -12.99963  104.81  614.97  -13.25  0.2550    12    -42.76    
  19.73290 -64.43048 -13.26297   65.79  559.86   20.07  0.8449     5    -4.361    
  19.63290 -64.45048 -13.06297   61.66  527.69   23.14  0.9197     5    -32.20    
  19.63290 -64.24132 -13.03559   63.66  530.34   19.83  0.8394     5    -69.88    
  19.73290 -64.26715 -13.21297   67.39  557.85   16.47  0.7715     5     13.54    
  13.33290 -64.05882 -13.20463  101.83  612.27  -12.24  0.2577    12    -109.1    
  13.28290 -64.10882 -13.02963  103.37  614.25   -9.89  0.2839    12    -121.5    
  13.43290 -64.00882 -13.34630   99.39  609.48  -12.41  0.2591    12     36.85    
  13.43290 -64.00882 -13.01297  101.38  605.58   -3.48  0.3444    12    -63.30    
  13.73290 -63.90882 -13.26297   96.19  608.73   -0.92  0.4166    12    -5.954    
  13.73290 -63.82548 -13.08618   97.31  582.91    7.78  0.4419    10    -10.37    
  13.94956 -63.82548 -13.26297   93.69  596.23    8.60  0.5271    12    -87.76    
  13.86802 -63.70882 -13.06297   96.37  560.00   14.18  0.4614    10    -12.84    
  14.15456 -63.80882 -13.36297   90.37  596.63   12.84  0.6198     2    -92.90    
  14.24956 -63.70882 -13.26297   93.32  575.14   18.09  0.6224     2    -46.96    
  19.63290 -63.95882 -13.06297   68.90  545.38   10.26  0.6765     5    -2.823    
  19.73290 -63.95048 -13.21297   73.19  564.89    4.16  0.5620    15     19.52    
  19.53290 -63.85882 -12.96297   68.21  533.58    9.96  0.6794     5     16.63    
  19.73290 -63.73048 -13.26297   78.56  571.88   -5.54  0.3979    15    -78.11    
  14.03111 -63.60882 -13.06297   96.26  544.58   17.33  0.4725    10    -12.58    
  14.39123 -63.55882 -13.16297   97.23  546.67   19.15  0.5743    10    -24.16    
  14.55790 -63.62548 -13.26297   97.15  564.97   20.87  0.6873     2    -46.65    
  14.53290 -63.57548 -13.21297   98.15  554.47   19.90  0.6399    10    -22.98    
  14.68290 -63.60882 -13.26297   99.78  566.14   20.92  0.7169     2    -46.36    
  14.63290 -63.40882 -13.06297  102.94  531.77   16.91  0.5358    10    -14.44    
  14.68790 -63.60882 -13.26297   99.90  566.29   20.93  0.7184     2    -24.45    
  14.70456 -63.40882 -13.06297  104.49  534.41   16.54  0.5563    10    -47.06    
  15.13290 -63.50882 -13.26297  113.39  590.34   16.26  0.7801     2    -141.8    
  14.90611 -63.40882 -13.06797  109.53  546.93   15.30  0.6203    10    -188.2    
  15.23290 -63.40882 -13.26297  115.29  589.99   13.78  0.7422     4     17.76    
  19.51623 -63.60370 -13.06297   75.43  557.42   -1.89  0.4963    15     10.32    
  19.68290 -63.57548 -13.26297   81.18  573.37   -9.31  0.3379    15    -79.28    
  19.29302 -63.30882 -13.06297   81.28  569.59   -7.91  0.4049    15    -80.67    
  19.53290 -63.30882 -13.26297   85.54  577.06  -13.37  0.2742    15    -78.58    
  15.33290 -63.20882 -13.16297  116.33  571.44   12.35  0.6177    13    -77.29    
  15.34956 -63.18382 -13.26297  114.11  570.05   12.16  0.6101    13    -81.64    
  15.43290 -62.95882 -13.34130  109.72  547.62   12.89  0.4808    13    -178.0    
  15.43290 -62.95882 -13.09630  113.55  544.69   13.57  0.4590    13    -69.43    
  18.78290 -63.00882 -13.06297   89.71  603.64   -3.68  0.4412    15    -28.80    
  18.99635 -63.10882 -13.06297   86.28  587.67   -7.65  0.4041    15    -37.08    
  18.95790 -62.90882 -13.26297   93.44  600.13  -12.48  0.2831    15    -31.58    
  19.16802 -63.20882 -13.06297   83.55  576.43   -8.54  0.3944    15    -71.71    
  19.18290 -63.00882 -13.26297   90.94  588.64  -14.38  0.2578    15    -33.98    
  19.33290 -63.10882 -13.26297   88.98  582.79  -14.60  0.2554    15    -76.18    
  15.53290 -62.70882 -13.39130  105.64  528.20   14.50  0.3795    13    -57.67    
  15.53290 -62.70882 -13.06297  109.33  523.51   15.24  0.3599    13    -183.4    
  15.58290 -62.58977 -13.25047  105.53  518.44   15.60  0.3429    13    -183.4    
  15.58290 -62.60882 -13.06297  107.61  517.09   15.78  0.3391    13    -183.9    
  18.48290 -62.80882 -13.04213   94.67  586.04    8.95  0.4752    13    -54.40    
  18.53290 -62.85882 -13.05880   94.07  597.14    6.10  0.4811    15    -68.91    
  18.65885 -62.80882 -13.26297   96.40  611.52   -5.50  0.3609    15    -44.08    
  18.33290 -62.55882 -13.20463   97.40  555.27   12.36  0.3901    13    -27.86    
  18.33290 -62.60882 -13.02130   96.04  546.20   15.29  0.4059    13    -63.05    
  18.71861 -62.85882 -13.22963   95.10  610.87   -6.65  0.3601    15    -12.26    
  15.73290 -62.34036 -13.21797  102.21  506.52   16.68  0.3216    13    -42.64    
  15.73290 -62.35882 -13.02130  103.62  505.19   16.79  0.3216    13    -179.8    
  15.83290 -62.20882 -13.26297  100.08  502.74   17.02  0.3242    13    -42.64    
  15.93290 -62.10882 -13.11297   99.46  498.67   17.38  0.3344    13    -179.8    
  17.93290 -62.10882 -13.37130   95.99  508.44   18.42  0.3032    13    -56.87    
  18.13290 -62.30882 -13.17963   96.57  518.70   17.70  0.3231    13    -47.68    
  18.03290 -62.20882 -13.06297   95.78  507.09   18.35  0.3034    13    -49.60    
  18.13290 -62.30882 -13.14630   96.39  517.48   17.81  0.3217    13    -47.68    
  16.03968 -62.00882 -13.21297   97.72  497.27   17.53  0.3412    13    -179.8    
  16.05790 -62.00882 -13.08285   98.28  496.21   17.60  0.3462    13    -179.8    
  16.29456 -61.85882 -13.30642   95.75  494.94   17.80  0.3543    13    -185.7    
  16.29956 -61.85882 -13.06297   96.32  493.47   17.86  0.3646    13    -185.4    
  16.39873 -61.80882 -13.20463   95.44  493.47   17.91  0.3642    13    -185.4    
  16.43290 -61.80882 -13.01297   95.74  492.44   17.95  0.3719    13    -187.2    
  17.44956 -61.80882 -13.32463   94.02  494.68   18.44  0.3213    13    -42.64    
  17.56623 -61.85882 -13.30797   94.32  495.88   18.50  0.3128    13    -42.64    
  17.43290 -61.80882 -13.01297   94.07  492.44   18.30  0.3305    13    -44.39    
  17.56623 -61.85882 -13.08797   94.27  493.98   18.38  0.3172    13    -42.64    
  17.82778 -62.00882 -13.21297   94.99  500.29   18.54  0.2990    13    -49.60    
  17.80790 -62.00882 -13.08285   95.00  498.10   18.46  0.2996    13    -55.10    
  16.81623 -61.70882 -13.26297   93.87  492.31   18.14  0.3631    13    -187.2    
  16.84718 -61.70882 -13.10797   94.06  491.52   18.15  0.3691    13    -187.2    
  16.98290 -61.70882 -13.26297   93.78  492.25   18.21  0.3567    13    -50.31    
  16.93290 -61.70882 -13.11297   94.01  491.49   18.18  0.3656    13    -187.2    
  17.02456 -61.70882 -13.26297   93.68  492.28   18.23  0.3545    13    -50.31    
  17.01528 -61.70882 -13.10463   93.82  491.48   18.20  0.3616    13    -187.2    
  16.49302 -69.00882 -12.76297  104.60  604.87  -17.81  0.2282    20     17.28    
  16.63290 -69.20882 -12.66297  104.06  595.03  -19.69  0.2490    20    -16.87    
  16.75290 -69.03382 -12.84630  106.12  608.12  -17.94  0.2470    20     25.18    
  17.04123 -69.30882 -12.64809  104.81  592.66  -20.35  0.2941    20    -22.78    
  16.74956 -69.00882 -12.86297  106.26  609.86  -17.61  0.2469    20     3.551    
  17.02956 -69.30882 -12.64809  104.79  592.63  -20.35  0.2932    20    -16.87    
  17.31623 -69.00882 -12.86297  107.29  613.60  -18.16  0.2775    20     3.551    
  17.43290 -69.20882 -12.66297  105.80  597.37  -20.02  0.3020    20    -22.78    
  17.37456 -69.00882 -12.84630  107.26  613.23  -18.26  0.2794    20     3.551    
  17.55694 -69.00882 -12.76297  107.30  610.45  -18.62  0.2837    20     3.551    
  16.13290 -68.60882 -12.78285  101.43  613.07   -9.39  0.2886    20     10.69    
  16.28290 -68.80882 -12.76297  103.49  611.18  -14.89  0.2327    20    -81.16    
  16.30373 -68.70882 -12.86297  103.61  614.61  -11.37  0.2685    20    -107.7    
  16.42778 -68.80882 -12.86297  105.00  614.80  -14.14  0.2473    20    -81.16    
  16.73290 -68.85882 -12.96297  106.59  619.26  -14.70  0.2633    20    -81.16    
  17.00706 -68.84215 -13.01297  107.25  625.26  -14.56  0.2860    20     28.32    
  17.21123 -68.80882 -13.01297  107.62  629.88  -14.44  0.3027    20     28.62    
  17.38623 -68.80882 -12.96297  107.97  630.48  -15.20  0.3014    20     28.62    
  17.60635 -68.80882 -12.86297  108.07  627.63  -16.03  0.2939    20     26.85    
  17.55790 -68.60882 -13.04630  106.09  635.76   -9.38  0.4111    20    -90.30    
  17.73290 -68.84965 -12.76297  107.61  620.90  -17.07  0.2832    20    -2.366    
  17.73290 -68.69370 -12.86297  107.54  633.92  -13.89  0.3206    20    -86.77    
  17.93290 -68.71393 -12.66297  107.68  624.15  -15.62  0.2844    20     26.85    
  15.93290 -68.35882 -12.89630   97.86  580.73    6.45  0.4064    19    -16.88    
  15.93290 -68.40882 -12.70225   97.38  608.62   -3.03  0.3744    20    -46.48    
  15.78290 -68.20882 -12.69630   94.31  594.24    6.98  0.4803    20    -68.91    
  16.08290 -68.50882 -12.84630  100.33  605.07   -3.62  0.3428    20    -63.30    
  17.93290 -68.50882 -12.85618  105.59  627.18   -7.82  0.4002    20     46.54    
  18.13290 -68.40882 -12.71797  104.71  612.15   -4.45  0.3961    20    -120.2    
  18.16623 -68.35882 -12.83797  102.45  591.31    2.18  0.4469    20    -88.95    
  18.46623 -68.20882 -12.92309   98.10  537.22   15.63  0.3930    18    -33.07    
  18.43290 -68.20882 -12.57963  101.12  566.70    7.83  0.3934    18    -52.83    
  15.43290 -67.80882 -12.86297   95.45  537.47   18.38  0.4957    19    -13.04    
  15.58290 -68.00882 -12.86297   94.68  547.94   17.39  0.4769    19    -12.84    
  15.63290 -68.00882 -12.66297   92.28  580.77   14.81  0.5624    19    -45.73    
  15.53290 -67.80882 -12.51297   89.87  587.56   18.69  0.6732     7    -47.50    
  18.56623 -68.15882 -12.81797   97.92  531.45   16.23  0.3684    18    -64.56    
  18.53290 -68.15882 -12.62963   99.41  546.15   13.03  0.3787    18    -62.08    
  18.83290 -68.00882 -12.91297   95.38  507.89   18.18  0.3205    18    -56.87    
  18.73290 -68.00882 -12.54297   97.69  523.68   16.94  0.3419    18    -53.10    
  18.93290 -67.90882 -12.73463   95.60  504.94   18.18  0.3152    18    -49.60    
  19.03290 -67.80882 -12.68797   95.25  500.75   18.13  0.3127    18    -49.60    
  15.33290 -67.60882 -12.81630   97.22  539.02   18.12  0.5476    19    -13.08    
  15.23290 -67.40882 -12.84297  100.34  539.27   16.61  0.5687    19    -47.94    
  15.33290 -67.50882 -12.66297   97.56  556.44   19.60  0.6528     7    -54.80    
  15.38290 -67.60882 -12.66297   95.67  557.98   20.02  0.6390     7    -33.25    
  19.23290 -67.60882 -12.81297   94.19  493.92   17.84  0.3254    18    -42.64    
  19.13290 -67.70882 -12.71297   94.81  496.93   18.00  0.3155    18    -42.64    
  19.33290 -67.40882 -12.69297   94.57  492.08   17.67  0.3302    18    -44.39    
  19.31623 -67.40882 -12.63797   94.88  492.43   17.68  0.3263    18    -44.39    
  14.62456 -67.00882 -12.76297   97.78  544.62   18.37  0.5895    11    -23.19    
  14.93290 -67.10882 -12.66297  102.76  547.71   15.94  0.6165    11    -57.98    
  14.93290 -67.00882 -12.86297  102.33  561.32   17.96  0.6887     2    -59.74    
  15.03290 -67.05882 -12.89630  103.64  558.88   16.66  0.6674     2    -38.99    
  15.13290 -67.19215 -12.68797  103.96  557.02   16.43  0.6665     7    -38.99    
  15.14956 -67.23382 -12.86297  102.90  546.41   15.68  0.6059    19    -57.98    
  15.14956 -67.20882 -12.66297  103.77  557.86   16.66  0.6707     7    -65.24    
  19.43290 -67.12548 -12.66297   95.19  490.51   17.44  0.3387    18    -44.39    
  19.43290 -67.20882 -12.81297   94.42  490.36   17.52  0.3482    18    -44.39    
  19.48290 -67.04215 -12.86297   94.46  489.82   17.42  0.3564    18    -50.31    
  19.43290 -67.00882 -12.57963   96.11  490.58   17.33  0.3330    18    -44.39    
  13.63290 -66.60882 -12.77963   98.28  594.18    2.06  0.3931    12    -59.76    
  13.88290 -66.70882 -12.89392   94.36  592.66    7.19  0.4772    12    -64.67    
  13.83290 -66.80882 -12.63701   96.12  547.29   15.18  0.4114    11    -19.20    
  13.73290 -66.70882 -12.70047   96.88  568.62   10.18  0.4163    11    -17.39    
  14.13528 -66.95882 -12.66297   95.16  534.80   17.91  0.4421    11    -17.81    
  14.09778 -66.80882 -12.86297   93.16  572.55   15.35  0.5377    11    -29.30    
  14.28290 -67.00882 -12.66297   95.62  531.43   18.08  0.4596    11    -12.01    
  14.26956 -66.80882 -12.96297   91.09  582.14   17.41  0.6242     2    -45.73    
  14.59123 -66.90882 -12.91297   95.01  565.98   20.74  0.6755     2    -39.25    
  14.61623 -67.00882 -12.76297   97.65  544.42   18.39  0.5870    11    -24.62    
  14.69956 -66.95882 -12.86297   97.68  558.78   19.75  0.6663     2    -35.01    
  19.51623 -66.80882 -12.95142   94.43  489.68   17.31  0.3623    18    -187.2    
  19.48290 -66.80882 -12.69630   96.12  490.12   17.22  0.3426    18    -181.5    
  19.48290 -66.51382 -12.86297   96.02  490.68   17.06  0.3454    18    -181.5    
  19.48290 -66.62882 -12.72130   96.63  490.49   17.08  0.3398    18    -181.5    
  13.08290 -66.30882 -12.86297  104.41  610.59  -15.88  0.2319    12    -81.16    
  13.33290 -66.40882 -12.71297  102.61  609.66   -7.15  0.3092    12    -137.9    
  13.33290 -66.39215 -12.63797  102.56  602.96   -4.27  0.3311    12     13.03    
  13.13290 -66.20882 -12.63475  105.07  616.43  -11.11  0.2833    12    -55.13    
  13.55040 -66.55882 -12.83797   99.34  607.18   -3.94  0.3494    12    -57.80    
  13.53290 -66.55882 -12.69630   99.63  590.03    1.88  0.3736    12    -95.25    
  19.43290 -66.32548 -12.83797   96.88  492.16   16.84  0.3322    18    -181.5    
  19.43290 -66.40882 -12.68297   98.16  491.98   16.81  0.3265    18    -181.5    
  19.33290 -66.10882 -12.75463   98.83  495.84   16.38  0.3145    18    -179.8    
  19.33290 -66.20882 -12.56297  101.17  495.49   16.26  0.3093    18    -179.8    
  12.63290 -65.83798 -12.86297  105.64  599.35  -19.61  0.2716    12    -16.87    
  12.74956 -65.99453 -12.84630  105.74  602.89  -18.89  0.2525    12     17.28    
  12.78290 -65.80882 -12.66297  106.95  614.30  -17.50  0.2625    12     25.18    
  12.93290 -66.01453 -12.66297  106.71  617.29  -15.73  0.2569    12     13.46    
  19.11623 -65.80882 -12.63797  103.64  509.77   14.98  0.3265    18    -63.64    
  19.23290 -65.95882 -12.67130  101.25  501.07   15.77  0.3097    18    -129.6    
  19.13290 -65.80882 -12.71297  101.44  508.30   15.36  0.3265    18    -63.64    
  19.28290 -66.00882 -12.78463   98.74  498.20   16.21  0.3128    18    -129.6    
  12.53290 -65.59215 -12.86297  105.56  597.48  -20.01  0.2926    12    -22.78    
  12.54956 -65.65382 -12.86297  105.48  597.75  -19.95  0.2886    12    -16.87    
  12.73290 -65.70643 -12.66297  107.02  613.15  -17.96  0.2678    12     3.551    
  12.73290 -65.37132 -12.57868  107.57  620.94  -17.28  0.2817    12    -2.366    
  18.83290 -65.44215 -12.65797  105.84  556.00   15.31  0.6269    18    -33.25    
  18.93290 -65.60882 -12.59630  108.42  532.89   13.61  0.4260    18     45.98    
  18.93290 -65.45882 -12.86297   90.97  534.55   18.13  0.6949     5    -24.13    
  18.93290 -65.45882 -12.86297   90.97  534.55   18.13  0.6949     5    -139.6    
  12.53290 -65.05882 -12.86297  106.01  599.62  -19.79  0.2949    12    -22.78    
  12.73290 -65.17036 -12.59630  107.85  621.18  -17.25  0.2831    12    -2.366    
  12.54956 -64.98882 -12.86297  105.94  600.54  -19.66  0.2912    12    -22.78    
  12.73290 -64.93120 -12.66297  107.48  618.42  -17.35  0.2779    12     3.551    
  18.88290 -65.20882 -12.66297   91.84  545.86   18.56  0.8619     5    -7.414    
  18.93290 -65.22370 -12.71297   87.17  534.96   19.25  0.8728     5     68.35    
  18.93290 -65.02703 -12.56297   87.75  532.81   18.70  0.8700     5     54.40    
  19.23290 -65.05882 -12.86297   66.36  495.00   23.26  0.9725     5    -2.760    
  12.63290 -64.79393 -12.86297  106.19  604.28  -19.03  0.2762    12    -4.347    
  12.83290 -64.81298 -12.61297  107.55  625.89  -15.41  0.2876    12     28.32    
  12.78290 -64.60882 -12.82963  106.64  612.35  -17.41  0.2608    12     25.18    
  12.93290 -64.59632 -12.66297  107.18  624.88  -13.52  0.2916    12    -101.8    
  19.13290 -64.93203 -12.66297   72.30  496.16   21.31  0.9234     5     17.30    
  19.33290 -64.91393 -12.86297   62.50  490.92   24.15  0.9840     5     6.291    
  19.18290 -64.61453 -12.56297   68.63  482.46   20.89  0.8725     5    -5.805    
  19.43290 -64.60882 -12.81297   60.32  487.51   24.06  0.9489     5    -22.27    
  13.13290 -64.25882 -12.83797  105.07  616.55  -10.08  0.2927    12    -55.13    
  13.13290 -64.30882 -12.66297  104.44  608.39   -5.00  0.3483    12     13.03    
  13.28290 -64.10882 -12.78463  102.69  595.80   -0.87  0.3572    12    -81.72    
  13.23290 -64.15882 -12.69630  102.79  591.89    0.30  0.3668    12    -102.4    
  19.33290 -64.45882 -12.66297   62.46  477.01   22.32  0.8880     5    -24.79    
  19.48290 -64.43382 -12.82963   60.15  492.18   23.41  0.9167     5     37.94    
  19.51623 -64.18382 -12.86297   61.98  504.20   20.44  0.8431     5     19.36    
  19.33290 -64.15882 -12.66297   62.58  480.85   20.25  0.8236     5     16.69    
  13.33290 -64.00882 -12.71297  100.90  570.63    6.78  0.3784    10    -64.15    
  13.43290 -63.95882 -12.86297  100.66  581.49    4.39  0.3799    10    -95.60    
  13.43290 -63.80882 -12.66297   98.59  538.16   14.76  0.3637    10    -65.60    
  13.58290 -63.80882 -12.89213   98.62  560.03   11.13  0.3987    10    -50.82    
  19.18290 -64.02727 -12.56297   65.81  482.83   18.26  0.7747     5     73.15    
  19.48290 -63.97548 -12.86297   64.56  512.37   15.86  0.7643     5     22.81    
  19.13290 -63.70882 -12.66297   68.28  506.08   12.85  0.7087     5     85.05    
  19.43290 -63.82810 -12.86297   66.78  518.99   11.75  0.7062     5    -18.17    
  13.58290 -63.60882 -12.67880   97.21  520.62   17.35  0.3441    10    -53.10    
  13.93468 -63.55882 -12.96297   96.79  532.22   17.42  0.4147    10    -64.62    
  13.91540 -63.30882 -12.66297   97.29  503.48   17.75  0.3212    10    -49.60    
  14.01468 -63.40882 -12.86297   97.41  514.87   17.82  0.3674    10    -53.29    
  14.24956 -63.30882 -12.86297   99.22  510.34   17.28  0.3704    10    -52.58    
  14.45456 -63.25882 -12.86297  101.71  510.59   16.50  0.3850    10    -52.58    
  18.76802 -63.40882 -12.66297   78.49  565.01   12.62  0.6946     5    -34.02    
  19.03468 -63.60882 -12.66297   70.69  518.40   11.47  0.6924     5     23.67    
  18.95468 -63.40882 -12.76297   75.63  548.61    6.21  0.6351     5    -2.701    
  19.18290 -63.59632 -12.76297   70.29  522.47    8.00  0.6583     5    -55.94    
  19.14540 -63.40882 -12.87963   75.64  549.24    0.55  0.5637     5     22.74    
  14.09361 -63.20882 -12.66297   98.19  500.84   17.37  0.3181    10    -49.60    
  14.29956 -63.20882 -12.76297   99.98  504.25   16.91  0.3396    10    -49.60    
  14.48290 -63.10882 -12.66297  102.37  501.72   16.25  0.3273    10    -49.60    
  14.71706 -63.25882 -12.89630  106.09  518.99   15.19  0.4428    10    -41.27    
  14.78290 -63.10882 -12.66297  107.73  509.06   14.86  0.3601    10    -52.65    
  14.90278 -63.25882 -12.88797  110.53  528.55   13.86  0.4891    10    -47.00    
  14.82456 -63.10882 -12.66297  108.55  510.75   14.62  0.3669    10    -52.65    
  15.06861 -63.25882 -12.88047  115.12  541.98   12.56  0.5384    10    -177.8    
  15.13290 -63.20882 -12.79451  116.95  540.97   12.01  0.5107    10    -119.3    
  15.23290 -63.20882 -12.81297  119.61  551.95   11.49  0.5454    10     31.61    
  15.38290 -63.10882 -12.66297  121.95  550.72   11.25  0.4961    13     31.64    
  15.43290 -63.00882 -12.91297  117.40  547.67   13.14  0.4709    13    -64.45    
  15.53290 -62.90882 -12.67630  117.87  536.58   13.51  0.4076    13     13.75    
  18.33290 -62.97703 -12.56297   94.38  552.87   19.18  0.5716    13    -34.69    
  18.53290 -63.20882 -12.66297   87.63  593.70   17.72  0.6957     4    -2.716    
  18.53290 -63.00882 -12.86118   90.64  594.37   12.07  0.5827     4    -89.11    
  18.80468 -63.20882 -12.86297   82.69  584.46    3.55  0.5815     5    -28.69    
  15.53290 -62.80882 -12.82963  113.87  528.74   14.65  0.3776    13    -194.8    
  15.58290 -62.80882 -12.67368  115.23  527.76   14.45  0.3711    13    -86.22    
  15.63290 -62.60882 -12.81297  109.52  514.72   15.88  0.3326    13    -177.9    
  15.73290 -62.60882 -12.56475  110.30  513.19   15.75  0.3288    13    -68.62    
  18.31623 -62.80882 -12.66975   94.78  541.19   18.13  0.4798    13    -13.04    
  18.33290 -62.70882 -12.84392   95.15  543.43   17.02  0.4417    13    -13.04    
  18.28290 -62.60882 -12.86297   95.62  532.28   17.42  0.3970    13    -64.56    
  18.13290 -62.50882 -12.65559   96.00  511.74   17.89  0.3423    13    -52.88    
  15.74956 -62.38382 -12.86297  104.75  504.77   16.77  0.3217    13    -179.8    
  15.83290 -62.40882 -12.62547  105.74  503.96   16.70  0.3220    13    -179.8    
  15.93290 -62.20882 -12.74535  101.80  498.56   17.27  0.3325    13    -179.8    
  16.08290 -62.10882 -12.66809  100.01  495.80   17.48  0.3441    13    -179.8    
  17.73290 -62.10882 -12.59713   95.25  494.79   17.94  0.2994    13    -42.64    
  18.03290 -62.35882 -12.67547   95.88  504.13   17.96  0.3093    13    -49.60    
  17.93290 -62.20882 -12.73535   95.43  499.51   18.10  0.2967    13    -49.60    
  18.13290 -62.40882 -12.81297   95.83  511.37   18.10  0.3263    13    -46.96    
  16.13290 -62.00882 -12.82963   98.66  494.66   17.66  0.3534    13    -185.7    
  16.23290 -62.00882 -12.66297   98.42  493.81   17.67  0.3564    13    -185.7    
  16.28290 -61.90882 -12.84130   97.09  493.10   17.81  0.3651    13    -185.4    
  16.53290 -61.80882 -12.83297   95.60  491.61   17.97  0.3754    13    -187.2    
  16.56623 -61.85882 -12.66297   95.95  491.51   17.91  0.3717    13    -187.2    
  16.73290 -61.82548 -12.66297   95.37  490.99   17.97  0.3718    13    -187.2    
  16.69956 -61.80882 -12.71297   95.27  491.03   17.99  0.3739    13    -187.2    
  16.93290 -61.82548 -12.63285   94.99  490.73   18.00  0.3644    13    -187.2    
  16.93290 -61.75882 -12.81892   94.56  490.74   18.10  0.3693    13    -187.2    
  17.13290 -61.82548 -12.66297   94.57  490.77   18.05  0.3534    13    -181.5    
  17.13290 -61.80882 -12.71297   94.56  490.76   18.08  0.3549    13    -187.5    
  17.36623 -61.90882 -12.61297   94.77  491.44   18.02  0.3314    13    -44.39    
  17.33290 -61.80882 -12.85963   94.29  491.43   18.19  0.3404    13    -44.39    
  17.58290 -61.90882 -12.86297   94.53  493.08   18.24  0.3162    13    -42.64    
  17.63290 -62.00882 -12.66297   94.92  493.33   18.05  0.3082    13    -42.64    
  17.73290 -62.00882 -12.82130   94.81  494.87   18.22  0.3030    13    -42.64    
  16.55040 -69.40882 -12.36297  101.29  584.52  -20.84  0.2666    20    -16.87    
  16.68290 -69.50882 -12.26297  100.95  582.17  -21.19  0.2940    20    -16.87    
  16.70790 -69.40882 -12.46297  102.34  586.28  -20.79  0.2816    20    -16.87    
  16.93290 -69.55882 -12.26297  101.42  581.94  -21.34  0.3266    20    -22.48    
  16.85456 -69.40882 -12.51297  103.06  587.33  -20.79  0.2949    20    -16.87    
  17.16623 -69.55882 -12.26297  101.76  582.26  -21.38  0.3462    20    -22.48    
  17.21123 -69.40882 -12.51297  103.81  587.95  -20.88  0.3233    20    -22.48    
  17.32790 -69.50882 -12.31297  102.33  583.68  -21.28  0.3484    20    -22.48    
  17.35790 -69.40882 -12.46297  103.75  587.39  -20.95  0.3328    20    -22.48    
  17.63290 -69.40882 -12.26118  102.78  585.04  -21.14  0.3439    20    -22.48    
  16.03290 -69.00882 -12.27309   98.37  588.59  -18.86  0.1950    20    -97.56    
  16.33290 -69.30882 -12.30785  100.33  584.80  -20.49  0.2337    20     5.271    
  16.14956 -69.00882 -12.46297  100.67  593.88  -18.61  0.2025    20     17.84    
  16.48468 -69.30882 -12.46297  101.92  587.73  -20.39  0.2477    20     4.765    
  17.58290 -69.30882 -12.46297  104.46  590.08  -20.69  0.3254    20    -22.48    
  17.73290 -69.30882 -12.31297  103.80  587.76  -20.86  0.3293    20    -22.48    
  17.91623 -69.00882 -12.46297  105.99  600.91  -19.39  0.2841    20    -16.87    
  18.03290 -69.00882 -12.27642  105.05  595.90  -19.77  0.2806    20    -16.87    
  15.93290 -68.75882 -12.36297   97.05  596.74  -16.18  0.2146    20    -93.86    
  15.83290 -68.65882 -12.25225   93.69  594.20  -14.84  0.2396    20    -24.78    
  15.93290 -68.64965 -12.46297   97.19  603.89  -13.99  0.2437    20     36.85    
  16.03290 -68.83060 -12.46297   99.44  598.67  -16.84  0.2072    20    -95.33    
  18.03290 -68.82965 -12.46297  106.54  609.72  -17.96  0.2664    20     3.551    
  18.13290 -68.79870 -12.31297  105.83  605.85  -18.18  0.2568    20    -4.347    
  18.13290 -68.60882 -12.46297  106.87  620.09  -14.85  0.2709    20     14.93    
  18.23290 -68.57286 -12.26297  106.03  614.08  -15.58  0.2505    20     34.24    
  15.83290 -68.41298 -12.46297   93.65  607.89   -7.84  0.3537    20    -3.585    
  15.74956 -68.41453 -12.26297   89.49  595.41   -9.32  0.3560    20    -25.63    
  15.74956 -68.23382 -12.46297   90.52  606.36   -0.54  0.4712    20    -28.83    
  15.73290 -68.32132 -12.32035   88.80  598.71   -5.95  0.4137    20    -5.467    
  18.23290 -68.40882 -12.46297  105.62  618.02   -8.96  0.3198    20    -118.3    
  18.28290 -68.40882 -12.29630  105.44  617.86  -11.39  0.2826    20    -55.13    
  18.43290 -68.20882 -12.57130  101.16  567.54    7.58  0.3925    18    -52.83    
  18.33290 -68.30882 -12.21297  104.63  615.01   -9.28  0.2961    20     24.48    
  15.63290 -68.09215 -12.26297   83.55  587.76    3.12  0.5689     8    -28.69    
  15.63290 -68.00882 -12.41297   86.80  598.75    9.36  0.6097     8    -43.24    
  15.54956 -67.83382 -12.49963   89.32  590.14   17.89  0.6702     7    -4.049    
  15.54956 -67.85382 -12.26297   82.49  585.48   13.59  0.6878     8     21.38    
  18.53290 -68.10882 -12.41297  100.35  559.33    9.69  0.3782    18    -62.08    
  18.53290 -68.00882 -12.18225  100.36  570.21    7.48  0.3840    18    -64.15    
  18.76623 -67.95882 -12.46297   97.57  522.39   17.06  0.3390    18    -53.10    
  18.83290 -67.80882 -12.28118   97.29  518.37   17.51  0.3363    18    -53.59    
  18.93290 -67.80882 -12.44059   96.45  508.34   18.05  0.3181    18    -56.87    
  15.43290 -67.60882 -12.51297   93.01  579.19   21.64  0.7181     7    -56.49    
  15.34956 -67.43382 -12.46297   96.65  578.89   21.64  0.7467     7    -41.82    
  15.43290 -67.52548 -12.28797   89.52  593.20   22.22  0.7799     7     14.62    
  15.38290 -67.40882 -12.26297   93.31  591.43   22.14  0.7800     7    -54.80    
  18.93290 -67.70882 -12.26475   96.62  510.02   17.96  0.3228    18    -47.03    
  19.11623 -67.60882 -12.43797   95.72  498.70   17.98  0.3102    18    -49.60    
  19.23290 -67.40882 -12.41297   95.85  494.71   17.71  0.3122    18    -42.64    
  19.13290 -67.43798 -12.26297   96.47  498.21   17.79  0.3087    18    -49.60    
  13.93290 -67.10882 -12.21297   95.77  503.20   18.07  0.3060    11    -49.53    
  14.11528 -67.15882 -12.29630   96.06  505.00   17.73  0.3186    11    -49.53    
  14.09861 -67.00882 -12.56297   95.61  523.63   17.91  0.3929    11    -53.10    
  14.32790 -67.10882 -12.51297   96.71  516.86   17.40  0.3937    11    -53.29    
  14.23290 -67.20882 -12.26297   96.48  503.54   17.42  0.3180    11    -49.60    
  14.55790 -67.15882 -12.49630   98.36  518.58   16.41  0.4227    11    -53.35    
  14.44956 -67.20882 -12.36297   97.64  509.28   16.71  0.3568    11    -52.58    
  14.75290 -67.15882 -12.52130  100.32  527.46   15.60  0.4863    11    -46.94    
  14.75194 -67.20882 -12.39713  100.15  520.37   15.41  0.4319    11    -41.90    
  14.93290 -67.19215 -12.43797  102.09  535.14   14.98  0.5222    11    -47.03    
  14.98290 -67.20882 -12.40797  102.15  538.51   15.06  0.5347    11    -27.33    
  15.07956 -67.20882 -12.43797  102.93  550.64   15.74  0.6048    11    -138.0    
  15.13290 -67.20882 -12.56297  103.53  558.52   16.63  0.6637    11    -52.78    
  15.19956 -67.25882 -12.52463  102.48  564.18   17.90  0.6903     7    -59.67    
  15.28290 -67.30882 -12.34130   99.30  577.90   19.91  0.7279     7    -62.24    
  19.33290 -67.24477 -12.46297   95.83  492.31   17.52  0.3192    18    -44.39    
  19.23290 -67.24810 -12.26297   96.78  494.83   17.50  0.3079    18    -68.89    
  19.28290 -67.00882 -12.22963   98.13  493.58   17.15  0.3070    18    -42.64    
  19.33290 -66.97548 -12.31297   97.85  492.47   17.16  0.3114    18    -44.39    
  13.53290 -66.60882 -12.56297   98.83  563.68    9.07  0.3760    11    -64.15    
  13.73290 -66.80882 -12.52309   96.66  536.07   16.05  0.3720    11    -65.60    
  13.73290 -66.95882 -12.26297   95.93  509.74   18.21  0.3133    11    -46.96    
  13.43290 -66.65882 -12.26297   97.43  526.08   16.60  0.3298    11    -55.49    
  13.92778 -66.95882 -12.49630   95.88  522.08   17.82  0.3636    11    -53.10    
  19.31623 -66.88477 -12.26297   98.81  492.95   17.01  0.3081    18    -44.39    
  19.43290 -66.80882 -12.51297   97.41  490.89   17.12  0.3263    18    -44.39    
  19.31623 -66.60882 -12.26297  101.01  493.93   16.57  0.3051    18    -42.64    
  19.43290 -66.58382 -12.54630   98.42  491.47   16.90  0.3235    18    -181.5    
  13.23290 -66.27548 -12.43618  102.36  586.28    0.82  0.3585    12    -106.6    
  13.33290 -66.40882 -12.48797  101.22  578.33    3.54  0.3602    11    -62.93    
  13.33290 -66.50882 -12.26297   98.57  537.19   14.48  0.3435    11    -65.60    
  13.18290 -66.20882 -12.26297  101.04  564.96    7.31  0.3764    11    -64.15    
  19.28290 -66.44215 -12.26297  102.96  495.72   16.20  0.3032    18    -179.8    
  19.33290 -66.28798 -12.46297  101.77  495.19   16.26  0.3071    18    -179.8    
  19.28290 -66.17548 -12.46297  103.20  497.49   15.93  0.3049    18    -179.8    
  19.13290 -66.18977 -12.16297  108.82  504.58   14.84  0.3155    18    -179.8    
  13.13290 -66.10882 -12.46297  104.63  608.05   -5.99  0.3396    12    -137.9    
  12.98290 -65.84215 -12.46297  106.67  624.79  -11.69  0.3154    12    -113.3    
  13.13290 -66.10882 -12.17963  100.65  562.20    8.37  0.3890    11    -64.15    
  13.03290 -65.72548 -12.26297  104.27  610.78   -4.27  0.4190    12    -40.17    
  19.08290 -65.97548 -12.26297  111.15  511.25   13.93  0.3286    18    -177.2    
  19.13290 -65.90882 -12.46297  107.12  507.86   14.64  0.3171    18    -177.2    
  19.03290 -65.80882 -12.39035  111.48  518.10   13.30  0.3467    18     26.31    
  18.93290 -65.80882 -12.16297  118.71  531.61   11.29  0.4006    18     18.10    
  12.93290 -65.73715 -12.46297  107.04  627.83  -13.00  0.3096    12    -101.5    
  12.93290 -65.35882 -12.36297  106.81  636.17  -11.29  0.3703    12    -96.60    
  13.03290 -65.60882 -12.17963  103.14  604.81   -1.54  0.4699    12    -19.53    
  12.98290 -65.34477 -12.27963  105.46  630.85   -7.78  0.4361    12     46.54    
  18.88290 -65.60882 -12.40463  116.78  542.16   11.26  0.4430    18    -65.85    
  18.83290 -65.55882 -12.26297  122.59  555.02    9.58  0.4899    18     34.95    
  18.75290 -65.25882 -12.38618  118.79  583.19   12.59  0.6684    16    -60.58    
  18.78290 -65.40882 -12.29630  123.43  570.07    9.90  0.5610    16    -34.74    
  12.93290 -65.20882 -12.36297  106.67  637.41  -11.01  0.3801    12    -90.24    
  12.93290 -64.85882 -12.46297  106.84  633.33  -11.43  0.3507    12    -96.60    
  12.98290 -65.28715 -12.26535  105.03  630.25   -7.23  0.4492    12     38.57    
  12.98290 -65.00882 -12.32130  105.48  631.36   -7.61  0.4362    12     47.22    
  18.75290 -65.25882 -12.38618  118.79  583.19   12.59  0.6684    16    -39.84    
  18.83290 -65.12548 -12.26297  115.00  561.96   12.58  0.5580    16    -11.56    
  18.83290 -65.00882 -12.44630  100.29  560.38   16.69  0.7909     5    -25.46    
  18.83290 -65.01715 -12.31297  109.19  561.95   14.16  0.6249    16    -34.55    
  12.94956 -64.81215 -12.46297  106.60  631.84  -10.69  0.3578    12    -43.51    
  13.03290 -64.75882 -12.26297  102.89  605.74   -0.61  0.4864    12    -40.20    
  13.03290 -64.60882 -12.44963  104.99  616.62   -5.49  0.3982    12     30.66    
  13.03290 -64.75382 -12.26297  102.85  605.30   -0.52  0.4859    12    -40.20    
  18.93290 -64.88298 -12.46297   88.86  531.77   17.88  0.8155     5    -7.442    
  18.91623 -64.80882 -12.28797   99.23  540.89   15.35  0.5960    16    -75.43    
  18.93290 -64.73382 -12.31297   94.44  535.24   16.04  0.6402    16    -74.39    
  18.98290 -64.57548 -12.36297   84.36  517.16   17.26  0.7195     5     4.470    
  13.13290 -64.30882 -12.46297  102.11  580.54    4.15  0.4050    10    -51.10    
  13.13290 -64.20048 -12.26297   98.90  542.89   14.22  0.3922    10    -30.21    
  13.13290 -64.20882 -12.29630   99.23  547.29   13.16  0.3952    10    -62.08    
  13.18290 -64.17548 -12.48797  100.98  565.70    8.05  0.3919    10    -52.83    
  18.91623 -64.20882 -12.23797   87.78  525.42   16.17  0.5687    16     21.45    
  18.93290 -64.25882 -12.22963   88.64  524.32   16.07  0.5524    16    -14.83    
  18.93290 -64.20882 -12.31297   82.24  518.33   16.86  0.6651     5     6.086    
  18.98290 -64.44632 -12.34725   82.42  513.58   17.19  0.7033     5    -58.95    
  19.13290 -64.38382 -12.47963   70.13  484.16   19.37  0.8055     5    -1.670    
  19.16623 -64.23382 -12.51297   67.13  479.58   19.41  0.7997     5    -20.65    
  13.23290 -64.00882 -12.42963   98.99  539.09   14.48  0.3675    10    -65.60    
  13.18290 -64.00882 -12.26297   97.59  526.56   16.77  0.3536    10    -61.10    
  13.33290 -63.80882 -12.46297   97.71  523.76   16.90  0.3419    10    -53.10    
  13.33290 -63.65882 -12.24368   95.86  505.99   18.16  0.3170    10    -17.00    
  18.63290 -63.80882 -12.21975   93.05  561.60   17.50  0.6435    16    -55.51    
  18.73290 -63.90882 -12.26297   88.36  549.45   17.19  0.6493     5    -51.26    
  18.73290 -63.80882 -12.36297   82.63  550.26   18.30  0.7270     5    -35.12    
  19.03290 -64.00882 -12.46297   70.71  494.27   17.60  0.7480     5     83.43    
  18.93290 -63.82870 -12.47963   72.53  510.44   16.77  0.7349     5     83.87    
  13.53290 -63.50882 -12.46809   96.39  506.21   18.07  0.3172    10    -17.00    
  13.38290 -63.60882 -12.31392   95.94  506.09   18.13  0.3164    10    -17.00    
  13.53290 -63.40882 -12.31059   95.51  499.31   18.03  0.3123    10    -55.10    
  13.73290 -63.30882 -12.46535   96.35  499.25   17.88  0.3107    10    -49.60    
  18.43290 -63.55882 -12.26297   96.14  586.75   21.11  0.7605     4    -36.35    
  18.53290 -63.59120 -12.36297   89.61  588.70   21.50  0.7771     4     9.387    
  18.48290 -63.39393 -12.46297   89.45  593.02   22.06  0.7721     4    -26.31    
  18.53290 -63.40370 -12.51297   86.77  592.48   21.04  0.7673     4     9.383    
  18.33290 -63.40882 -12.25725   98.21  579.35   21.22  0.7542     4    -27.31    
  18.76623 -63.60882 -12.51297   77.54  549.19   16.97  0.7373     5    -70.03    
  13.73290 -63.20882 -12.26297   95.67  494.41   17.73  0.3152    10    -42.64    
  13.95968 -63.20882 -12.56297   97.26  498.66   17.56  0.3104    10    -49.60    
  13.88290 -63.10882 -12.26297   96.18  493.12   17.53  0.3154    10    -42.64    
  14.12778 -63.10882 -12.51297   98.40  496.29   17.21  0.3071    10    -49.60    
  14.14694 -63.00882 -12.31297   97.90  493.01   17.17  0.3094    10    -70.64    
  14.33290 -63.02548 -12.46297  100.15  495.65   16.78  0.3049    10    -49.60    
  14.29956 -63.00882 -12.41297   99.62  494.67   16.88  0.3045    10    -42.64    
  14.43290 -63.00882 -12.46297  101.27  496.35   16.55  0.3050    10    -49.60    
  14.78290 -63.00882 -12.46297  106.77  502.70   15.32  0.3191    10    -55.10    
  14.90790 -63.02548 -12.46297  109.39  507.24   14.63  0.3336    10    -49.60    
  14.93290 -63.00882 -12.41297  109.48  506.85   14.63  0.3286    10    -49.60    
  15.09956 -63.05882 -12.46297  114.09  518.05   13.19  0.3716    10    -183.4    
  15.17790 -63.02548 -12.26297  113.95  516.01   13.25  0.3493    10    -183.4    
  15.29956 -63.10882 -12.51297  120.38  537.81   11.19  0.4482    10     34.75    
  15.29956 -63.05882 -12.26297  117.39  525.82   12.00  0.3834    10     14.84    
  15.49956 -63.05882 -12.46297  123.11  547.72   10.86  0.4619    13    -21.09    
  15.55290 -63.10882 -12.15463  122.70  547.57    9.78  0.4585    10    -21.09    
  15.58290 -62.97548 -12.46297  121.19  542.47   12.00  0.4283    13     23.78    
  15.73290 -62.96120 -12.26297  120.54  542.74   11.67  0.4230    13    -29.95    
  18.23290 -63.20465 -12.26297   98.96  557.83   19.27  0.6716     4    -59.67    
  18.33290 -63.10882 -12.46297   94.65  561.53   20.25  0.6443     4    -44.89    
  18.28290 -63.00310 -12.46297   95.66  547.13   19.07  0.5743    13    -24.16    
  18.13290 -62.97632 -12.26297   98.81  533.15   16.89  0.5257    13    -46.97    
  14.60790 -62.90882 -12.19297  102.08  494.75   16.38  0.3032    10    -42.64    
  14.73290 -62.90882 -12.17963  103.58  496.59   16.06  0.3018    10    -55.10    
  15.73290 -62.71798 -12.46297  113.24  519.87   14.89  0.3436    13    -69.78    
  15.83290 -62.80882 -12.26297  114.86  527.16   13.75  0.3655    13     12.52    
  15.83290 -62.60882 -12.41297  109.95  512.36   15.63  0.3277    13    -68.62    
  16.13290 -62.60882 -12.11297  105.13  511.88   15.52  0.3335    13     32.45    
  17.73290 -62.58465 -12.11297   98.00  505.68   16.22  0.3299    13    -55.10    
  18.03290 -62.77965 -12.26297   98.32  517.04   16.36  0.4113    13    -53.35    
  18.08290 -62.60882 -12.46297   96.73  511.17   17.34  0.3585    13    -52.58    
  18.13290 -62.82643 -12.36297   97.54  523.06   17.07  0.4475    13    -41.27    
  15.93290 -62.40882 -12.46297  105.18  503.13   16.64  0.3225    13    -71.19    
  16.13802 -62.38382 -12.26297  102.47  501.46   16.66  0.3239    13    -66.21    
  16.13290 -62.20882 -12.44809  100.82  496.99   17.25  0.3356    13    -71.19    
  16.33290 -62.40882 -12.11297  100.03  501.99   16.54  0.3245    13    -66.21    
  16.33802 -62.05882 -12.46297   98.21  493.82   17.57  0.3512    13    -129.6    
  16.58290 -62.20882 -12.16297   97.12  495.78   17.20  0.3317    13    -66.21    
  17.27956 -62.20882 -12.16297   95.75  494.69   17.29  0.3108    13    -179.8    
  17.53290 -62.40882 -12.11297   96.86  499.31   16.76  0.3046    13    -42.64    
  17.53802 -62.10882 -12.41297   95.58  493.33   17.71  0.3069    13    -42.64    
  17.76623 -62.42703 -12.26297   97.06  499.89   16.97  0.3053    13    -55.10    
  17.73290 -62.20882 -12.44713   95.73  495.63   17.65  0.2971    13    -68.89    
  17.93290 -62.40882 -12.44368   96.33  501.49   17.43  0.3080    13    -49.60    
  16.45278 -62.00882 -12.46297   97.43  492.86   17.67  0.3565    13    -137.3    
  16.79123 -62.10882 -12.21297   96.09  493.53   17.46  0.3363    13    -129.6    
  16.64956 -62.00882 -12.36297   96.40  492.42   17.67  0.3522    13    -181.5    
  16.96623 -62.05882 -12.26297   95.72  492.54   17.59  0.3359    13    -131.4    
  16.93290 -61.90882 -12.46297   95.25  491.13   17.87  0.3547    13    -187.5    
  17.07456 -62.10882 -12.21297   95.56  493.16   17.49  0.3261    13    -179.8    
  17.19123 -62.00882 -12.36297   95.35  491.83   17.75  0.3314    13    -181.5    
  17.40635 -62.00882 -12.46297   95.21  492.06   17.84  0.3204    13    -44.39    
  16.33290 -69.40882 -12.06297   98.81  580.59  -20.93  0.2428    20     4.765    
  16.53290 -69.50882 -12.11297   99.60  580.50  -21.21  0.2767    20    -16.87    
  16.28290 -69.40882 -11.90463   97.53  579.14  -20.93  0.2351    20    -39.33    
  16.53290 -69.55882 -11.82963   97.94  578.09  -21.37  0.2772    20    -61.46    
  16.73290 -69.59215 -12.06297   99.74  579.68  -21.44  0.3092    20    -22.78    
  16.73290 -69.60882 -11.96297   99.34  578.84  -21.49  0.3099    20    -67.38    
  16.94218 -69.65882 -11.86297   98.99  578.21  -21.63  0.3348    20    -67.08    
  16.82456 -69.60882 -12.06297  100.07  579.64  -21.49  0.3217    20    -22.78    
  17.11623 -69.65882 -11.88463   99.41  578.50  -21.65  0.3509    20    -67.08    
  17.26290 -69.60882 -12.06297  100.83  580.14  -21.56  0.3594    20    -22.48    
  17.33290 -69.60882 -12.01297  100.49  579.88  -21.59  0.3620    20    -11.16    
  17.33790 -69.59215 -12.06297  101.02  580.36  -21.55  0.3614    20    -22.48    
  17.58290 -69.50882 -12.05797  101.35  581.44  -21.45  0.3575    20    -22.48    
  17.53290 -69.55882 -11.89630  100.41  579.65  -21.58  0.3598    20    -22.48    
  17.73290 -69.40882 -12.10463  102.07  583.31  -21.25  0.3442    20    -22.48    
  17.78290 -69.40882 -11.95797  101.43  581.86  -21.34  0.3415    20    -22.48    
  16.13290 -69.20882 -12.15225   98.30  583.45  -20.11  0.2073    20     5.321    
  15.94956 -69.00882 -12.06297   95.83  584.15  -18.90  0.1911    20    -97.56    
  15.93290 -69.00882 -11.98797   95.08  582.85  -18.87  0.1906    20    -97.56    
  16.16623 -69.30882 -11.90142   97.03  579.59  -20.56  0.2150    20    -39.28    
  17.93290 -69.20882 -12.16297  103.47  587.84  -20.73  0.3115    20    -22.78    
  17.92873 -69.30882 -11.79392  100.72  581.65  -21.25  0.3174    20    -22.78    
  18.11623 -69.00882 -12.06297  103.67  591.16  -20.13  0.2747    20    -16.87    
  18.13290 -69.00882 -12.00463  103.18  590.06  -20.21  0.2726    20    -16.87    
  15.83290 -68.85882 -11.89630   92.02  582.34  -17.33  0.2025    20    -6.285    
  15.83290 -68.80882 -12.04963   92.99  585.88  -16.95  0.2074    20     38.31    
  15.74956 -68.60882 -12.03797   89.33  585.48  -13.84  0.2678    20    -78.58    
  15.73290 -68.60882 -11.96297   88.10  582.85  -13.61  0.2730    20    -76.18    
  18.23290 -68.75882 -12.06297  104.42  599.49  -18.66  0.2417    20     17.28    
  18.23290 -68.84298 -11.79035  102.25  589.92  -19.81  0.2404    20     4.765    
  18.28290 -68.60882 -12.03797  104.52  604.69  -17.34  0.2315    20     17.28    
  18.31623 -68.56382 -11.86297  102.98  600.78  -17.62  0.2202    20     17.79    
  15.63290 -68.35882 -11.86297   80.25  566.87   -6.21  0.4381    20     10.14    
  15.73290 -68.50882 -12.11297   88.49  587.45  -11.85  0.3113    20    -73.21    
  15.63290 -68.25882 -12.06059   81.64  573.51   -4.08  0.4789    20    -18.08    
  15.58290 -68.20882 -11.86297   76.49  553.02   -0.68  0.5394     8     30.81    
  18.31623 -68.45382 -12.06297  104.56  611.72  -14.95  0.2398    20    -81.16    
  18.33290 -68.40882 -12.01297  104.05  611.68  -14.52  0.2399    20    -81.16    
  18.33290 -68.35882 -12.09630  104.45  615.01  -12.56  0.2601    20    -101.2    
  18.33290 -68.46810 -11.86297  102.94  604.44  -16.52  0.2213    20    -95.38    
  15.53290 -68.00882 -11.94130   74.65  542.91    6.26  0.6324     8    -68.45    
  15.48290 -67.84215 -11.86297   72.19  525.05   12.15  0.6928     8     23.90    
  15.53290 -67.90882 -12.07963   77.26  557.82    9.74  0.6652     8    -68.57    
  15.54956 -67.98382 -12.06297   77.23  557.44    6.82  0.6349     8    -2.701    
  18.48290 -68.00882 -12.08225  100.73  586.58    3.25  0.3810    20    -95.25    
  18.43290 -67.95882 -11.89297   99.74  603.00   -0.89  0.3767    20    -51.98    
  18.63290 -67.80882 -12.03618   98.29  550.51   13.39  0.3963    18    -62.08    
  18.48290 -67.82727 -11.86297   98.18  587.76    5.68  0.4253    20    -54.37    
  15.43290 -67.52548 -12.06297   83.16  571.94   19.77  0.7598     8    -37.98    
  15.43290 -67.60882 -11.81297   74.47  523.69   16.73  0.7292     8     22.05    
  15.38290 -67.38227 -12.04630   89.25  578.26   20.12  0.7465     8     12.80    
  15.38290 -67.39536 -11.86297   84.43  552.90   18.29  0.7129     8    -7.631    
  18.53290 -67.62965 -11.76297   96.12  570.45   12.51  0.4743    18    -11.60    
  18.83290 -67.65882 -12.08047   97.06  519.99   17.54  0.3500    18    -53.10    
  18.73290 -67.50882 -11.86297   96.90  530.66   17.41  0.4048    18    -64.62    
  18.93290 -67.52132 -12.06297   96.89  510.12   17.91  0.3327    18    -46.96    
  13.73290 -67.00882 -12.16297   95.56  504.44   18.30  0.3030    11    -49.60    
  13.93290 -67.15882 -12.07463   95.57  498.81   18.04  0.2985    11    -49.60    
  13.93290 -67.20882 -11.86297   95.18  494.81   18.03  0.3024    11    -42.64    
  13.63290 -67.00882 -11.88797   95.00  497.69   18.40  0.3014    11    -55.10    
  14.18290 -67.30882 -11.82963   95.66  494.38   17.68  0.3022    11    -42.64    
  14.03290 -67.20882 -12.06297   95.72  498.02   17.87  0.2985    11    -49.60    
  14.33290 -67.30882 -12.01297   96.55  497.77   17.27  0.3006    11    -55.10    
  14.20456 -67.30882 -11.86297   95.83  494.84   17.62  0.3008    11    -42.64    
  14.53290 -67.30882 -12.11297   97.56  502.55   16.60  0.3174    11    -55.10    
  14.53290 -67.35882 -11.86297   96.70  497.90   16.94  0.3028    11    -42.64    
  14.73290 -67.30882 -12.11297   98.52  508.57   15.90  0.3440    11    -45.99    
  14.70790 -67.35882 -11.82963   96.95  501.35   16.51  0.3108    11    -179.8    
  14.93290 -67.30882 -12.01297   98.46  517.11   15.49  0.3777    11    -183.6    
  15.04123 -67.30882 -11.86297   96.81  521.02   15.59  0.3923    11    -128.2    
  15.13290 -67.25882 -12.17225  100.21  547.24   15.87  0.5466    11    -122.9    
  15.02456 -67.30882 -11.86297   97.01  519.40   15.59  0.3843    11    -69.78    
  15.31944 -67.30882 -12.01297   93.49  570.05   18.43  0.6778    11    -25.55    
  15.33290 -67.30882 -11.77963   88.80  547.58   17.08  0.6347    11    -33.25    
  18.73290 -67.22310 -11.71297   97.67  525.73   18.00  0.4401    18    -49.28    
  19.08290 -67.20643 -12.02963   97.96  500.12   17.41  0.3144    18    -49.60    
  18.93290 -67.18143 -11.86297   98.50  508.01   17.43  0.3506    18    -62.49    
  19.13290 -67.13048 -12.06297   98.38  497.91   17.26  0.3094    18    -49.60    
  13.33290 -66.60882 -12.06297   96.71  515.51   17.93  0.3143    11    -47.68    
  13.53290 -66.80882 -12.19535   96.38  513.15   18.08  0.3126    11    -46.96    
  13.43290 -66.80882 -11.88797   95.20  501.90   18.55  0.3015    11    -49.60    
  13.33290 -66.65882 -11.92130   95.79  507.13   18.49  0.3050    11    -49.60    
  19.03290 -66.72548 -11.88285  103.63  502.91   15.97  0.3334    18    -49.60    
  19.13290 -66.81632 -11.99392  101.54  498.29   16.50  0.3114    18    -49.60    
  19.03290 -66.68643 -11.88380  104.20  503.24   15.83  0.3342    18    -49.60    
  19.13290 -66.53048 -12.01297  105.08  500.38   15.73  0.3136    18    -49.60    
  13.23290 -66.40882 -12.09963   97.96  529.14   16.13  0.3371    11    -64.56    
  13.18290 -66.37548 -11.86297   96.38  514.97   18.17  0.3204    11    -47.68    
  13.14956 -66.20882 -12.06297   98.72  539.14   14.41  0.3633    11    -65.60    
  13.13290 -66.20882 -11.91297   97.33  525.83   17.10  0.3465    11    -61.10    
  18.91623 -66.20882 -11.86297  114.53  521.72   12.95  0.3997    18    -125.0    
  18.93290 -66.25882 -11.86297  113.17  518.45   13.36  0.3883    18    -195.8    
  19.03290 -66.19120 -12.01297  111.79  511.63   13.96  0.3446    18    -183.1    
  19.13290 -66.35882 -12.06297  107.17  502.51   15.25  0.3151    18    -55.10    
  13.08290 -66.01382 -11.86297   97.40  532.92   16.41  0.3787    11    -64.56    
  13.13290 -66.15882 -12.06297   98.95  542.85   13.64  0.3722    11    -61.82    
  13.04956 -65.72036 -12.06297  100.70  577.20    5.87  0.4732    11    -11.08    
  13.06623 -65.84727 -11.86297   97.87  542.50   15.14  0.4241    11    -20.78    
  18.83290 -66.00882 -11.81297  120.65  541.87   11.14  0.4697    18    -186.9    
  18.93290 -65.90882 -12.06297  118.57  529.19   11.62  0.3992    18    -86.28    
  18.88290 -65.77548 -12.06297  121.97  541.52   10.35  0.4401    18    -20.20    
  18.83290 -65.90048 -11.80963  122.46  547.64   10.90  0.4777    18    -116.3    
  13.03290 -65.60882 -12.14630  102.43  599.38    0.00  0.4801    12    -82.40    
  13.05218 -65.60465 -11.94630   99.26  567.29    9.81  0.5120    11    -11.63    
  13.03290 -65.40882 -12.06297  101.11  595.74    2.45  0.5460     2    -98.04    
  13.03290 -65.40882 -12.03475  100.56  591.41    3.69  0.5519     2    -75.96    
  18.84123 -65.57632 -12.14392  124.16  554.34    9.44  0.4821    18    -174.7    
  18.93290 -65.60465 -11.88797  120.89  541.08   11.96  0.4189    16    -29.87    
  18.88290 -65.40882 -12.09630  121.53  550.43   10.78  0.4567    16     13.32    
  19.03290 -65.40882 -11.91297  115.96  528.68   13.50  0.3690    16     14.84    
  13.03290 -65.20882 -12.06297  100.91  599.33    2.36  0.5760     2    -64.87    
  13.03290 -65.20882 -12.03475  100.35  595.20    3.51  0.5830     2    -74.26    
  13.03290 -65.00882 -12.11297  101.33  601.56    1.84  0.5639     2    -64.87    
  13.05790 -65.00882 -11.88285   97.74  570.52   11.18  0.6071     2    -32.01    
  18.93290 -65.35548 -12.06297  118.77  542.49   11.82  0.4228    16    -29.95    
  18.98290 -64.95048 -12.16297  106.56  532.52   14.12  0.4282    16    -29.37    
  19.13290 -65.30882 -11.86297  111.69  517.84   14.80  0.3378    16     26.01    
  19.23290 -64.98382 -11.91297  104.50  508.09   15.80  0.3246    16     51.75    
  13.03290 -64.82548 -12.19130  101.95  600.95    1.26  0.5204    12    -65.51    
  13.06052 -64.80882 -11.89213   97.45  560.71   13.35  0.5618    10    -21.10    
  13.05706 -64.67310 -12.06297   99.23  568.00   10.38  0.5204    10    -11.63    
  13.06623 -64.60882 -11.82451   96.26  541.87   16.52  0.4799    10    -13.04    
  19.01623 -64.80882 -12.16297  101.81  526.28   14.84  0.4246    16    -37.80    
  19.31623 -64.83382 -11.86297  101.19  502.47   16.40  0.3224    16     49.18    
  19.13290 -64.50882 -12.06297   96.30  510.46   15.85  0.3572    16    -28.59    
  19.31623 -64.64548 -11.87547   98.90  500.80   16.55  0.3238    16    -46.90    
  13.08290 -64.33048 -12.06297   97.58  537.58   15.99  0.4093    10    -33.13    
  13.08290 -64.29953 -11.86297   95.75  523.74   17.79  0.3797    10    -53.10    
  13.13290 -64.05882 -12.06297   96.30  518.89   17.80  0.3464    10    -53.29    
  13.13290 -64.02548 -11.86297   94.95  510.08   18.15  0.3302    10    -46.96    
  19.03290 -64.18977 -12.06297   93.94  512.62   15.84  0.3722    16    -6.956    
  19.01623 -64.40882 -12.16297   93.03  519.09   15.71  0.4454    16    -17.91    
  19.28290 -64.43382 -11.89630   96.71  500.42   16.59  0.3238    16     49.18    
  19.23290 -64.18477 -11.86297   95.68  499.52   16.65  0.3196    16    -66.21    
  13.14956 -64.00882 -12.06297   96.17  515.98   17.97  0.3390    10    -53.59    
  13.14956 -63.96382 -11.86297   94.78  507.66   18.16  0.3246    10    -56.87    
  13.23290 -63.75882 -12.02963   95.02  504.30   18.19  0.3174    10    -49.60    
  13.23290 -63.74036 -11.83797   94.18  500.21   18.06  0.3180    10    -49.60    
  18.73468 -63.80882 -12.06297   96.44  531.40   15.50  0.4512    16    -122.1    
  18.86623 -64.00643 -12.11297   93.44  525.36   15.64  0.4425    16     3.720    
  18.93290 -63.98953 -12.04630   94.34  516.58   15.71  0.3814    16    -50.67    
  18.96802 -63.80882 -11.86297   96.52  505.46   16.10  0.3242    16    -179.8    
  19.13290 -64.00465 -11.86297   95.62  501.19   16.48  0.3171    16    -66.21    
  13.33290 -63.60882 -12.13463   95.21  501.65   18.16  0.3150    10    -49.60    
  13.33290 -63.55882 -11.94130   94.28  497.35   18.02  0.3197    10    -42.64    
  13.53290 -63.30882 -11.97963   94.34  493.37   17.81  0.3289    10    -42.64    
  13.43290 -63.40882 -11.86297   93.85  493.96   17.84  0.3304    10    -42.64    
  18.23290 -63.35882 -12.11630  102.26  565.48   18.34  0.7048     4    -39.65    
  18.38290 -63.50882 -12.03463  101.99  555.85   16.34  0.6190    16    -138.0    
  18.33290 -63.40882 -11.89059  102.49  542.79   15.19  0.5668    16    -26.79    
  18.53290 -63.65882 -12.09630   98.99  554.13   16.38  0.5797    16    -75.22    
  18.55706 -63.50882 -11.86297  100.21  524.91   15.03  0.4372    16    -171.5    
  18.75790 -63.80882 -12.04630   96.39  527.94   15.47  0.4316    16    -183.0    
  13.63290 -63.20882 -11.95463   94.32  492.01   17.70  0.3351    10    -44.39    
  13.63290 -63.20882 -11.94630   94.32  491.96   17.69  0.3358    10    -44.39    
  13.93290 -63.02548 -12.03797   95.66  490.93   17.44  0.3321    10    -44.39    
  13.93290 -63.00882 -11.86297   95.01  490.15   17.43  0.3469    10    -44.39    
  13.98290 -63.00882 -12.08797   96.03  491.14   17.39  0.3273    10    -44.39    
  15.23290 -63.00882 -12.06297  111.79  514.08   13.59  0.3342    10    -177.2    
  15.36623 -63.05882 -12.06297  115.42  525.05   12.21  0.3713    10     26.31    
  15.23290 -63.00882 -11.77963  105.55  509.41   14.74  0.3206    10    -127.1    
  15.36623 -63.05882 -11.86297  110.22  520.48   13.38  0.3542    10     26.31    
  15.53290 -63.10882 -12.11297  121.35  544.51   10.09  0.4462    10    -21.09    
  15.48290 -63.10882 -11.89630  114.14  533.51   12.08  0.4050    10    -40.63    
  15.78290 -63.10882 -12.06297  123.46  563.32    9.82  0.5199    13    -23.20    
  15.78290 -63.20882 -11.83797  118.27  575.83   12.25  0.6282    10    -36.62    
  15.93290 -62.97393 -12.06297  117.25  548.07   11.92  0.4551    13    -24.41    
  15.78290 -63.20882 -11.83797  118.27  575.83   12.25  0.6282    10    -12.19    
  16.09956 -63.05882 -11.86297  110.76  566.94   14.10  0.6426    13    -36.62    
  16.09956 -63.00882 -11.91297  111.58  557.58   13.42  0.5600    13    -35.99    
  16.29956 -62.85882 -11.86297  101.16  536.35   14.99  0.5169    13    -65.32    
  17.53290 -63.00882 -11.71297   97.57  570.54   18.25  0.6675    13    -137.5    
  17.74302 -63.05882 -11.82963  102.07  556.71   16.51  0.6248    13    -138.0    
  17.74540 -63.00882 -11.87963  101.95  546.26   15.57  0.5662    13    -189.6    
  17.98290 -63.20882 -11.72963  102.10  560.46   18.01  0.6872     6    -38.99    
  17.93290 -62.95882 -12.06297  101.21  530.44   15.19  0.5000    13    -47.00    
  18.08290 -63.20882 -12.03701  103.16  553.55   16.42  0.6515    13    -63.48    
  18.14956 -63.30882 -11.90368  103.77  554.70   16.08  0.6528    16    -37.23    
  14.19123 -62.90882 -11.84297   96.08  490.14   17.22  0.3417    10    -44.39    
  14.28290 -62.90882 -12.06297   97.89  491.28   17.06  0.3210    10    -44.39    
  14.20456 -62.90882 -11.86297   96.36  490.22   17.21  0.3396    10    -44.39    
  14.53290 -62.90882 -12.19130  101.14  493.85   16.56  0.3050    10    -179.8    
  14.56302 -62.85882 -11.82963   98.50  491.98   16.80  0.3222    10    -181.5    
  14.73290 -62.90882 -12.17130  103.57  496.50   16.07  0.3019    10    -42.64    
  14.61111 -62.85882 -11.86297   99.17  492.56   16.69  0.3173    10    -181.5    
  14.88290 -62.90882 -12.06297  104.68  498.58   15.73  0.3021    10    -179.8    
  14.93290 -62.90882 -11.94630  103.98  498.69   15.75  0.3027    10    -179.8    
  16.13290 -62.70310 -12.06297  106.45  518.61   14.90  0.3537    13    -29.10    
  16.33290 -62.80882 -11.87963  100.55  530.29   15.04  0.4710    13    -23.58    
  16.31111 -62.50882 -12.06297  100.95  506.28   16.11  0.3286    13     49.18    
  16.49956 -62.80882 -11.76297   91.60  527.43   16.18  0.6010    13    -135.8    
  16.51623 -62.60882 -11.91297   97.07  512.69   15.81  0.3677    13    -28.59    
  16.68290 -62.60882 -11.86297   94.46  513.19   15.91  0.3835    13    -132.7    
  17.18290 -62.60882 -11.86297   95.02  513.15   15.90  0.3589    13    -49.95    
  17.38290 -62.70882 -11.86297   96.74  520.19   15.60  0.3884    13    -69.78    
  17.36623 -62.60882 -11.91297   96.61  511.06   15.89  0.3448    13    -128.0    
  17.53802 -62.80882 -11.87963   98.85  527.17   15.34  0.4310    13    -132.8    
  17.48528 -62.60882 -11.96297   97.55  509.23   15.91  0.3385    13    -177.2    
  17.83290 -62.80882 -12.06297   99.96  518.61   15.35  0.4121    13    -32.48    
  16.43290 -62.40882 -12.06297   98.65  501.96   16.54  0.3253    13     49.18    
  16.81623 -62.40882 -11.96297   95.40  501.85   16.57  0.3246    13    -46.90    
  16.93790 -62.56060 -11.86297   93.95  510.34   16.06  0.3573    13     46.14    
  16.84956 -62.40882 -11.96297   95.41  501.73   16.57  0.3237    13    -46.90    
  17.04956 -62.40882 -11.96297   95.29  501.40   16.58  0.3183    13    -124.7    
  17.43290 -62.40882 -12.06297   96.59  499.70   16.69  0.3065    13    -179.8    
  16.33290 -69.40882 -11.47963   95.26  576.62  -20.86  0.2277    20    -39.33    
  16.53290 -69.55882 -11.72130   97.37  577.48  -21.37  0.2735    20    -39.83    
  16.53290 -69.50882 -11.42630   95.69  576.31  -21.22  0.2542    20    -39.83    
  16.73290 -69.60882 -11.56297   97.11  576.76  -21.52  0.2935    20    -61.46    
  16.75790 -69.59215 -11.46297   96.72  576.42  -21.49  0.2881    20    -39.83    
  16.94540 -69.65882 -11.67225   98.02  577.27  -21.65  0.3266    20    -67.38    
  16.83290 -69.60882 -11.46297   96.83  576.45  -21.54  0.2972    20    -61.46    
  17.13290 -69.65882 -11.67225   98.39  577.43  -21.69  0.3424    20    -67.08    
  17.23290 -69.60882 -11.46297   97.78  576.79  -21.66  0.3288    20    -67.38    
  17.33290 -69.60882 -11.55463   98.41  577.26  -21.68  0.3411    20    -67.08    
  17.33290 -69.59215 -11.46297   97.80  576.95  -21.66  0.3316    20    -67.08    
  17.53290 -69.55882 -11.66297   99.29  578.21  -21.64  0.3488    20    -67.08    
  17.53290 -69.50882 -11.41297   97.99  577.20  -21.60  0.3234    20    -67.38    
  17.78290 -69.40882 -11.58463   99.36  578.90  -21.48  0.3238    20    -67.38    
  17.73290 -69.40882 -11.43797   98.38  577.98  -21.50  0.3132    20    -67.38    
  16.16623 -69.30882 -11.63701   95.26  577.63  -20.48  0.2100    20    -135.4    
  15.93290 -69.00882 -11.53797   91.21  578.11  -18.28  0.1928    20    -147.5    
  15.94956 -69.00882 -11.46297   90.69  577.74  -18.14  0.1936    20    -199.1    
  16.13290 -69.20882 -11.39392   92.99  576.77  -19.78  0.1971    20    -122.8    
  16.30790 -69.39215 -11.48297   95.14  576.66  -20.79  0.2241    20    -39.28    
  17.92873 -69.30882 -11.78559  100.68  581.57  -21.25  0.3171    20    -22.78    
  17.93290 -69.20882 -11.38059   98.62  578.98  -21.20  0.2780    20    -61.46    
  18.13290 -69.00882 -11.55463  100.14  582.87  -20.68  0.2549    20    -16.87    
  18.11623 -69.00882 -11.46797   99.31  581.86  -20.72  0.2506    20     4.765    
  15.83290 -68.85882 -11.62963   89.42  578.90  -16.68  0.2096    20    -42.58    
  15.83290 -68.80882 -11.46797   87.07  577.71  -15.31  0.2272    20    -6.285    
  15.73290 -68.60882 -11.52963   82.80  574.11  -11.04  0.3120    20    -65.82    
  15.74956 -68.60882 -11.46297   82.32  573.77  -10.49  0.3186    20    -56.73    
  18.23290 -68.75882 -11.49630   99.75  586.04  -19.80  0.2190    20     5.321    
  18.23290 -68.80882 -11.57963  100.44  586.62  -19.94  0.2278    20     5.271    
  18.28290 -68.68715 -11.66297  101.18  591.17  -19.18  0.2182    20     17.84    
  18.28290 -68.58382 -11.49630   99.35  589.83  -18.80  0.2055    20    -78.25    
  15.63290 -68.35882 -11.60463   76.43  557.18   -3.13  0.4822    20     11.47    
  15.73290 -68.55882 -11.43797   80.66  571.55   -8.68  0.3537    20    -83.94    
  15.58290 -68.20882 -11.58463   72.03  538.50    3.35  0.5908     8     23.41    
  15.63290 -68.29215 -11.44130   72.69  547.23    2.20  0.5628     8     22.74    
  18.33290 -68.44215 -11.66297  100.75  598.75  -17.14  0.2106    20    -97.56    
  18.28290 -68.40882 -11.40463   97.64  591.59  -17.55  0.2033    20    -102.9    
  18.31623 -68.20882 -11.48797   97.25  600.11  -14.81  0.2321    20     37.76    
  18.33290 -68.20882 -11.56297   98.31  603.14  -14.42  0.2353    20    -109.1    
  15.53290 -68.05882 -11.59630   69.08  519.62    8.79  0.6632     8    -56.27    
  15.48290 -67.88715 -11.66297   68.53  507.11   12.71  0.7022     8     94.95    
  15.53290 -67.99215 -11.46297   66.30  506.78   13.07  0.7143     8     95.10    
  15.54956 -68.05382 -11.46297   67.24  514.61   11.23  0.6931     8    -55.94    
  18.31623 -68.00882 -11.48797   95.05  605.66  -10.65  0.3017    20    -43.95    
  18.33290 -68.11715 -11.54297   97.11  605.34  -12.76  0.2603    20    -39.48    
  18.28290 -67.80882 -11.40463   90.67  603.40   -5.19  0.4150    20    -28.80    
  18.33290 -67.79715 -11.52963   93.20  609.50   -2.86  0.4243    20    -19.75    
  15.43290 -67.60882 -11.66297   71.46  504.45   16.84  0.7332     8     83.43    
  15.43290 -67.53882 -11.53797   71.28  496.67   17.57  0.7414     8     81.29    
  15.38290 -67.37548 -11.68797   81.85  531.82   17.36  0.6902     8    -71.06    
  15.43290 -67.44215 -11.46297   73.59  498.92   17.77  0.7365     8     20.24    
  18.31623 -67.58382 -11.46297   89.89  604.07    5.66  0.5540    20    -43.12    
  18.43290 -67.63715 -11.66297   94.71  592.58    8.70  0.5065    20    -76.31    
  18.33290 -67.42548 -11.46297   89.94  597.28   13.03  0.6288     7    -44.88    
  18.53290 -67.45370 -11.66297   95.05  563.39   16.12  0.5227    18    -23.14    
  13.93290 -67.20882 -11.87130   95.16  494.92   18.03  0.3020    11    -42.64    
  13.73290 -67.10882 -11.66297   94.54  493.47   18.24  0.3157    11    -42.64    
  13.93290 -67.20882 -11.42963   94.52  491.38   18.07  0.3357    11    -44.39    
  13.63290 -67.00882 -11.41297   94.03  492.37   18.28  0.3343    11    -44.39    
  14.14361 -67.30882 -11.66297   95.25  492.76   17.80  0.3127    11    -44.39    
  14.18290 -67.30882 -11.49630   95.20  491.88   17.82  0.3249    11    -44.39    
  14.39123 -67.35882 -11.66297   95.88  494.03   17.44  0.3078    11    -42.64    
  14.27123 -67.32548 -11.46297   95.36  492.06   17.73  0.3249    11    -181.5    
  14.41111 -67.35882 -11.66297   96.00  494.20   17.40  0.3075    11    -42.64    
  14.53290 -67.35882 -11.49630   95.84  494.28   17.32  0.3140    11    -179.8    
  14.76623 -67.35882 -11.66297   96.28  500.51   16.60  0.3109    11    -129.6    
  14.69623 -67.35882 -11.52130   95.87  497.10   16.96  0.3105    11    -129.6    
  15.04123 -67.30882 -11.66297   95.32  513.86   15.85  0.3613    11    -69.26    
  14.93290 -67.30882 -11.44630   95.39  503.12   16.43  0.3224    11    -46.90    
  15.04956 -67.30882 -11.66297   95.17  514.50   15.84  0.3647    11    -50.67    
  15.25790 -67.20882 -11.37963   92.07  519.77   15.86  0.4457    11     3.720    
  15.33290 -67.30882 -11.71297   87.71  540.92   16.83  0.6225    11    -45.10    
  15.38290 -67.20882 -11.36297   86.96  522.55   16.42  0.5926    11    -35.44    
  18.33290 -67.43715 -11.46297   89.91  597.87   12.53  0.6235     7    -49.05    
  18.53290 -67.18382 -11.56297   96.05  552.55   19.19  0.5790    18    -22.98    
  18.43290 -67.05882 -11.46297   95.93  565.94   20.71  0.6729     7    -46.65    
  18.53290 -66.97548 -11.51297   99.01  547.54   19.28  0.6095    18    -22.72    
  18.73290 -67.05882 -11.66297   99.31  523.54   17.63  0.4563    18    -35.47    
  13.43290 -66.83798 -11.68225   94.41  497.17   18.51  0.3085    11    -42.64    
  13.33290 -66.68953 -11.65047   94.68  499.12   18.57  0.3074    11    -55.10    
  13.43290 -66.80882 -11.46297   94.06  494.74   18.42  0.3218    11    -42.64    
  13.33290 -66.60882 -11.30797   93.81  495.82   18.38  0.3228    11    -42.64    
  18.33290 -66.85882 -11.36297   98.69  579.57   22.36  0.7693     7    -62.24    
  18.56623 -66.83382 -11.51297  102.28  542.11   18.00  0.5998    18    -25.59    
  18.38290 -66.60882 -11.36297  107.49  576.30   19.09  0.7637     7    -62.30    
  18.53290 -66.68477 -11.47963  105.96  548.84   17.17  0.6423    18    -57.91    
  18.78290 -66.85048 -11.66297  102.59  518.45   16.38  0.4421    18    -41.47    
  18.78290 -66.57548 -11.66297  108.31  522.38   14.55  0.4604    18    -35.54    
  13.18290 -66.39393 -11.69630   95.36  507.46   18.56  0.3113    11    -49.60    
  13.23290 -66.45882 -11.40463   94.01  499.45   18.46  0.3123    11    -55.10    
  13.13290 -66.20882 -11.51297   94.63  507.63   18.47  0.3164    11    -56.87    
  13.14956 -66.23382 -11.46297   94.48  505.60   18.46  0.3139    11    -49.60    
  18.53290 -66.45882 -11.46297  112.70  560.22   14.70  0.6684     7    -81.96    
  18.73290 -66.22548 -11.64309  117.56  545.44   11.88  0.5312    18    -178.1    
  18.63290 -66.20882 -11.51297  118.91  563.94   12.03  0.6166    18     18.79    
  18.73290 -66.13882 -11.63797  119.61  551.59   11.47  0.5405    18    -47.87    
  13.08290 -66.01382 -11.66297   95.73  520.17   18.08  0.3518    11    -53.29    
  13.13290 -66.05882 -11.36297   94.22  508.40   18.22  0.3217    11    -56.87    
  13.07456 -65.80882 -11.59951   95.59  526.02   17.79  0.3899    11    -61.10    
  13.13290 -65.78382 -11.27963   93.96  516.18   17.56  0.3511    11    -53.29    
  18.73290 -66.05882 -11.59630  120.90  557.48   11.51  0.5475    16    -177.9    
  18.73290 -66.07548 -11.61297  120.76  556.23   11.43  0.5463    16    -47.71    
  18.88290 -65.80882 -11.69630  120.73  544.66   12.31  0.4468    16    -119.6    
  18.93290 -65.80882 -11.57963  117.67  538.19   13.46  0.4163    16    -75.99    
  13.04956 -65.60882 -11.75142   96.71  546.80   15.26  0.4821    11    -12.84    
  13.13290 -65.60882 -11.31297   94.13  524.25   16.98  0.3964    11    -53.10    
  13.08290 -65.39215 -11.58463   95.28  544.59   16.05  0.5240    11    -12.61    
  13.13290 -65.40882 -11.36297   94.14  534.45   15.96  0.4676    11    -12.01    
  19.03290 -65.60882 -11.71297  116.37  527.96   14.05  0.3690    16    -81.24    
  19.13290 -65.60882 -11.54809  112.09  518.24   15.33  0.3390    16    -125.2    
  19.23290 -65.40882 -11.65285  109.32  510.83   15.83  0.3230    16    -68.62    
  19.33290 -65.40882 -11.46297  106.21  505.03   16.55  0.3191    16    -179.8    
  13.08290 -65.20882 -11.62130   95.30  551.75   15.10  0.5755     2    -34.69    
  13.13290 -65.06382 -11.44630   94.16  544.20   14.79  0.5483     2    -12.61    
  13.08290 -65.00882 -11.65797   95.36  552.74   15.15  0.5830     2    -33.25    
  13.13290 -64.92310 -11.44130   93.96  541.59   15.05  0.5268    10    -13.08    
  19.33290 -65.21620 -11.66297  105.73  504.04   16.43  0.3197    16    -71.19    
  19.43290 -64.95882 -11.66297  101.55  498.58   16.92  0.3274    16    -71.19    
  19.43290 -65.19536 -11.51297  103.25  499.99   16.93  0.3248    16    -179.8    
  19.51623 -65.03382 -11.46297  100.77  496.57   17.25  0.3363    16    -129.6    
  13.08290 -64.80882 -11.65797   95.14  544.98   16.21  0.5314    10    -12.61    
  13.13290 -64.92310 -11.44130   93.96  541.59   15.05  0.5268    10    -13.08    
  13.08290 -64.60882 -11.65797   94.90  533.76   17.17  0.4556    10    -12.01    
  13.13290 -64.40048 -11.46297   93.69  517.71   17.24  0.3668    10    -53.29    
  19.43290 -64.80882 -11.71297   99.99  497.70   16.96  0.3289    16    -71.19    
  19.48290 -64.64215 -11.64309   98.30  495.11   17.24  0.3374    16    -71.19    
  19.53290 -64.64953 -11.55047   98.01  493.99   17.41  0.3451    16    -129.6    
  19.53290 -64.62882 -11.55047   97.87  493.88   17.41  0.3454    16    -129.6    
  13.13290 -64.40882 -11.45463   93.62  518.02   17.19  0.3679    10    -53.29    
  13.13290 -64.40882 -11.46297   93.71  518.08   17.23  0.3688    10    -53.29    
  13.13290 -64.10882 -11.61297   93.82  508.10   17.86  0.3285    10    -56.87    
  13.14956 -64.20882 -11.46297   93.40  509.68   17.50  0.3332    10    -46.96    
  19.43290 -64.32548 -11.66297   96.41  494.26   17.27  0.3335    16    -129.6    
  19.33290 -64.21453 -11.76297   95.87  496.21   17.01  0.3227    16    -129.6    
  19.53290 -64.30882 -11.46297   96.06  492.11   17.60  0.3499    16    -131.4    
  19.48290 -64.18382 -11.49630   95.69  492.28   17.56  0.3420    16    -181.5    
  13.14956 -64.00882 -11.66297   93.89  505.41   17.94  0.3225    10    -49.60    
  13.18290 -64.04215 -11.46297   93.24  504.04   17.61  0.3211    10    -49.60    
  13.23290 -63.75882 -11.66297   93.43  498.68   17.88  0.3206    10    -68.89    
  13.23290 -63.85882 -11.46297   92.89  499.34   17.65  0.3212    10    -42.64    
  19.13290 -63.80882 -11.69213   96.21  497.34   16.85  0.3080    16    -179.8    
  19.28290 -63.97548 -11.66297   95.77  494.99   17.14  0.3172    16    -129.6    
  19.43290 -64.00882 -11.43618   95.37  492.04   17.60  0.3355    16    -181.5    
  19.28290 -63.80882 -11.47880   95.58  493.33   17.42  0.3162    16    -179.8    
  13.33290 -63.60882 -11.52130   92.81  494.94   17.69  0.3334    10    -42.64    
  13.34956 -63.60882 -11.46297   92.68  494.68   17.64  0.3359    10    -42.64    
  13.53290 -63.30882 -11.66297   93.29  491.70   17.66  0.3495    10    -44.39    
  13.53290 -63.40882 -11.34868   92.39  491.95   17.53  0.3584    10    -50.31    
  18.60944 -63.40882 -11.66297   99.02  512.59   15.67  0.3751    16    -52.65    
  18.73528 -63.50882 -11.71297   98.54  508.43   15.82  0.3442    16    -45.99    
  18.73290 -63.40882 -11.55285   97.84  505.32   16.34  0.3319    16    -49.60    
  18.93290 -63.60882 -11.68285   97.07  501.40   16.44  0.3111    16    -42.64    
  18.93290 -63.50882 -11.51297   96.93  499.02   16.85  0.3044    16    -42.64    
  13.63290 -63.20882 -11.71297   93.59  490.95   17.62  0.3529    10    -44.39    
  13.73290 -63.20882 -11.38892   92.84  490.36   17.49  0.3725    10    -50.01    
  13.90790 -63.02548 -11.68297   94.15  489.79   17.45  0.3611    10    -50.01    
  13.93290 -63.05882 -11.46297   93.49  489.70   17.42  0.3738    10    -50.01    
  14.24123 -62.90882 -11.66297   95.49  489.92   17.22  0.3528    10    -44.39    
  14.03290 -63.00882 -11.46297   93.63  489.63   17.38  0.3723    10    -187.2    
  14.95456 -63.00882 -11.31297   93.82  497.84   16.67  0.3228    10    -129.6    
  15.13290 -63.02548 -11.43797   96.07  503.53   16.23  0.3245    10    -66.21    
  15.23290 -63.00882 -11.74630  104.60  509.11   14.88  0.3207    10    -68.62    
  15.33290 -63.05882 -11.69630  104.56  515.76   14.61  0.3461    10     45.42    
  15.33290 -63.10882 -11.46297   96.57  515.68   16.07  0.3892    10     45.42    
  15.68290 -63.20882 -11.66297  106.80  558.50   15.15  0.6314    10    -75.22    
  15.47456 -63.15882 -11.48297   96.44  528.55   16.45  0.5066    10    -46.94    
  15.76540 -63.22548 -11.71892  111.09  572.12   14.70  0.6835    10    -48.72    
  15.74778 -63.10882 -11.46297   85.95  532.20   19.44  0.8552     9     14.37    
  15.79123 -63.20882 -11.66297  105.54  569.18   16.26  0.7457     9    -27.53    
  15.85944 -63.00882 -11.46297   80.15  518.61   20.31  0.9110     9     42.15    
  16.10528 -63.00882 -11.66297   91.72  541.42   18.00  0.8395     9     13.34    
  17.33290 -62.90882 -11.69630   93.14  557.25   17.19  0.6187    13    -57.91    
  17.53290 -63.02548 -11.66297   95.93  579.30   19.56  0.7150     6    -59.05    
  17.53290 -63.00882 -11.53463   90.11  587.30   21.29  0.7705     6     14.02    
  17.73290 -63.10882 -11.66297   98.99  579.39   20.41  0.7410     6    -62.24    
  17.69956 -63.05882 -11.46297   91.54  592.62   22.54  0.7821     6    -54.80    
  18.03290 -63.20882 -11.64297  100.57  555.96   18.37  0.6670     6    -59.67    
  17.89956 -63.10882 -11.41297   94.22  577.10   21.77  0.7253     6    -41.82    
  18.15790 -63.25882 -11.69630  101.38  545.19   16.54  0.6067    16    -57.65    
  18.13290 -63.20882 -11.56297   99.23  545.55   17.82  0.6058    16    -22.72    
  18.33861 -63.30882 -11.66297  100.48  529.11   15.58  0.4995    16    -46.94    
  18.33290 -63.22548 -11.46297   98.12  526.83   16.84  0.4788    16    -43.48    
  18.53290 -63.30882 -11.51297   98.41  513.67   16.19  0.3884    16    -52.58    
  14.24956 -62.90882 -11.63797   95.35  489.92   17.22  0.3540    10    -44.39    
  14.36623 -62.90882 -11.51297   95.04  490.27   17.16  0.3543    10    -181.5    
  14.53290 -62.85882 -11.78475   97.86  491.59   16.87  0.3268    10    -181.5    
  14.53290 -62.90882 -11.46297   95.31  491.24   17.02  0.3445    10    -181.5    
  14.74718 -62.89215 -11.60130   97.67  493.47   16.67  0.3219    10    -179.8    
  14.76623 -62.90882 -11.51297   96.60  493.68   16.71  0.3242    10    -179.8    
  14.93290 -62.90882 -11.71297  100.41  497.16   16.14  0.3076    10    -179.8    
  16.10218 -62.80882 -11.46297   72.15  494.93   21.20  0.9201     9     17.30    
  16.33802 -62.85882 -11.66297   85.04  519.93   17.88  0.7806     9     4.620    
  16.28290 -62.70882 -11.46297   69.60  485.69   21.09  0.8895     9    -5.805    
  16.45290 -62.80882 -11.66297   83.55  515.41   17.64  0.7441     9    -61.06    
  16.57790 -62.65882 -11.49630   70.54  484.90   19.52  0.8108     9    -4.984    
  16.73290 -62.75882 -11.66297   83.07  516.14   16.97  0.6676     9     6.086    
  16.75790 -62.65882 -11.49630   71.33  488.54   18.60  0.7715     9     73.15    
  17.08290 -62.80882 -11.66297   86.68  535.42   16.71  0.6216     9     16.03    
  16.92456 -62.65882 -11.46297   71.32  492.76   17.96  0.7499     9     81.68    
  17.13290 -62.82548 -11.66297   87.50  539.85   16.80  0.6224    13    -45.10    
  17.13290 -62.75882 -11.76297   92.58  530.13   15.86  0.4797    13    -44.31    
  17.14778 -62.80882 -11.56297   81.13  532.02   17.46  0.6996     9    -37.80    
  17.33468 -62.85882 -11.46297   80.02  547.38   18.33  0.7402     9    -7.481    
  16.43290 -69.40882 -11.30880   94.68  576.04  -20.84  0.2292    20    -39.33    
  16.71290 -69.50882 -11.26297   95.54  575.88  -21.26  0.2611    20    -39.83    
  16.99123 -69.55882 -11.26297   96.09  576.01  -21.49  0.2895    20    -39.83    
  16.74956 -69.40882 -11.06297   94.26  575.53  -20.94  0.2396    20    -39.33    
  17.07456 -69.55882 -11.26297   96.29  576.08  -21.52  0.2955    20    -61.46    
  17.32123 -69.40882 -11.06297   95.76  575.93  -21.32  0.2723    20    -39.83    
  17.38290 -69.50882 -11.26297   96.85  576.46  -21.55  0.3056    20    -67.38    
  17.63290 -69.40882 -11.28142   97.34  577.09  -21.48  0.2997    20    -61.46    
  16.03290 -69.00882 -11.25618   89.77  577.13  -17.77  0.1960    20    -146.0    
  16.33290 -69.30882 -11.24118   93.53  576.02  -20.34  0.2106    20    -135.4    
  16.29956 -69.00882 -10.91297   88.96  576.98  -17.48  0.1983    20    -191.5    
  16.51206 -69.30882 -11.06297   93.19  575.63  -20.36  0.2149    20    -135.4    
  16.68790 -69.39215 -11.06297   93.93  575.53  -20.84  0.2336    20    -39.33    
  17.33290 -69.39215 -11.03797   95.45  575.91  -21.28  0.2682    20    -39.83    
  17.57373 -69.30882 -11.06297   95.91  576.41  -21.24  0.2660    20    -39.83    
  17.73290 -69.30882 -11.22880   97.41  577.29  -21.34  0.2821    20    -39.83    
  17.73290 -69.02965 -10.91297   94.80  576.78  -20.51  0.2228    20    -39.28    
  18.03290 -69.00882 -11.26297   97.81  579.64  -20.76  0.2405    20    -39.83    
  15.93290 -68.75882 -11.16297   84.60  577.71  -12.87  0.2552    20    -84.08    
  15.83290 -68.65882 -11.26297   82.37  575.84  -10.54  0.3023    20    -70.53    
  15.93290 -68.63227 -11.06297   81.20  577.60   -8.27  0.3280    20    -91.33    
  16.03290 -68.82453 -11.06297   85.87  578.18  -14.17  0.2321    20    -21.03    
  17.93290 -68.82286 -10.96297   94.66  578.29  -19.91  0.2064    20    -122.8    
  18.13290 -68.81453 -11.26297   97.64  581.60  -20.14  0.2163    20     5.321    
  18.08290 -68.64215 -11.06297   94.85  580.81  -19.20  0.1984    20    -147.5    
  18.13290 -68.57548 -11.11297   94.99  582.25  -18.86  0.1974    20    -97.56    
  15.73290 -68.40882 -11.26297   74.96  561.96   -0.37  0.4989    20     10.14    
  15.63290 -68.13560 -11.26297   66.96  526.12   12.04  0.7046     8    -1.991    
  15.83290 -68.40882 -11.06297   74.34  567.54    2.25  0.5239    20     10.11    
  15.74956 -68.20643 -11.06297   67.99  544.13   12.35  0.7038     8    -4.462    
  18.11623 -68.40882 -11.03797   92.53  582.60  -17.39  0.2049    20    -146.0    
  18.23290 -68.40882 -11.26297   95.77  587.70  -17.67  0.2019    20    -102.9    
  18.13290 -68.39215 -11.06297   92.75  583.23  -17.29  0.2060    20    -42.65    
  18.23290 -68.23382 -11.24118   93.72  589.99  -15.71  0.2262    20     52.05    
  15.58290 -67.98120 -11.26297   64.09  504.12   16.55  0.7653     8     12.29    
  15.73290 -67.97227 -10.96297   62.32  515.16   20.83  0.8508     8    -21.50    
  15.54956 -67.82703 -11.23797   62.91  487.63   19.15  0.7994     8     75.28    
  15.63290 -67.84536 -11.06297   61.53  493.29   21.12  0.8467     8     82.79    
  18.11623 -67.84548 -11.03797   82.62  574.47   -6.57  0.4306    20    -18.98    
  18.13290 -67.90882 -11.06297   84.56  579.02   -8.63  0.3855    20    -70.06    
  18.23290 -67.89215 -11.26297   88.81  593.33   -8.72  0.3681    20    -24.27    
  18.23290 -67.92548 -11.26297   89.40  593.34   -9.65  0.3490    20    -11.83    
  15.53290 -67.66715 -11.21297   63.44  477.93   20.24  0.8154     8    -20.65    
  15.53290 -67.23703 -11.16297   77.09  500.31   18.33  0.7672     8     18.13    
  15.63290 -67.68715 -11.01297   61.22  481.50   22.32  0.8743     8    -5.805    
  15.58290 -67.44215 -11.07785   66.16  477.13   20.85  0.8457     8    -23.82    
  18.11623 -67.65382 -11.06297   79.49  565.92   -0.17  0.5477     8     21.17    
  18.23290 -67.53048 -11.31297   85.15  593.66    5.44  0.5947     8    -29.04    
  18.08290 -67.37548 -11.06297   76.80  555.21   10.28  0.6781     8    -70.21    
  18.13290 -67.30048 -11.16297   80.26  574.36   13.36  0.7044     8   -0.5932    
  13.93290 -67.15882 -11.22963   94.41  490.85   18.08  0.3527    11    -181.5    
  13.73290 -67.00882 -11.16297   93.97  491.24   18.18  0.3559    11    -50.31    
  13.93290 -67.10882 -11.11118   94.52  490.74   18.08  0.3616    11    -187.2    
  14.03290 -67.20882 -11.24130   94.62  490.84   18.01  0.3503    11    -181.5    
  14.13290 -67.15882 -11.02963   95.02  490.79   17.96  0.3629    11    -187.2    
  14.33290 -67.30882 -11.31297   95.39  491.81   17.72  0.3344    11    -181.5    
  14.26123 -67.20882 -11.06297   95.38  491.10   17.86  0.3558    11    -187.5    
  14.44956 -67.30882 -11.26297   95.64  492.41   17.60  0.3327    11    -181.5    
  14.55790 -67.20882 -10.98475   96.16  492.81   17.56  0.3432    11    -131.4    
  14.68290 -67.30882 -11.26297   95.83  495.02   17.22  0.3220    11    -129.6    
  14.85456 -67.20882 -11.06297   96.55  497.27   16.99  0.3243    11    -71.19    
  14.95790 -67.20882 -11.11297   96.13  500.25   16.69  0.3232    11    -46.90    
  14.93290 -67.19215 -11.06297   96.52  499.21   16.79  0.3232    11    -46.90    
  15.15290 -67.19215 -11.23797   94.70  509.95   16.04  0.3587    11    -6.956    
  15.17040 -67.10882 -11.06297   96.69  508.41   16.06  0.3455    11    -7.255    
  15.35790 -67.15882 -11.29630   90.55  522.82   16.02  0.5228    11     21.54    
  15.38290 -67.00882 -11.06297   97.14  522.88   15.47  0.4430    11    -17.91    
  15.53290 -67.20882 -11.16297   78.73  504.30   18.08  0.7566     8    -62.92    
  15.53290 -67.04215 -11.11297   89.96  527.38   16.60  0.6602     8     16.78    
  15.63290 -67.24215 -11.01297   72.59  489.82   19.90  0.8434     8     82.79    
  15.58290 -66.97548 -11.06297   92.77  534.02   16.47  0.6762     8    -5.183    
  18.03290 -67.24715 -11.01297   75.98  548.67   14.34  0.7173     8     9.907    
  18.13290 -67.29215 -11.16297   80.36  574.83   13.66  0.7071     8    -6.382    
  17.93290 -66.95882 -10.96297   81.30  566.42   19.83  0.7715     8    -74.83    
  18.13290 -66.93048 -11.21297   90.61  601.95   23.61  0.8256     7    -13.91    
  13.34956 -66.60882 -11.24035   93.60  495.28   18.33  0.3270    11    -42.64    
  13.53290 -66.80882 -11.13642   93.62  492.53   18.25  0.3474    11    -44.39    
  13.43290 -66.60882 -11.05785   93.64  494.07   18.21  0.3398    11    -42.64    
  13.73290 -66.95882 -11.06297   93.97  491.24   18.17  0.3617    11    -187.2    
  17.93290 -66.75382 -10.96297   92.10  598.70   20.83  0.7880     8    -52.27    
  18.21623 -66.74715 -11.26297  100.23  599.48   23.53  0.8378     7    -24.54    
  18.03290 -66.66382 -11.06297   99.48  613.78   21.93  0.8368     7    -91.97    
  18.13290 -66.64715 -11.16297  102.56  612.19   22.62  0.8559     7    -35.56    
  13.23290 -66.35882 -11.26297   93.82  499.40   18.32  0.3150    11    -42.64    
  13.18290 -66.18048 -11.26297   93.91  503.23   18.22  0.3140    11    -42.64    
  13.33290 -66.41798 -11.06297   93.58  496.58   18.17  0.3266    11    -42.64    
  13.33290 -66.27048 -10.96297   93.59  498.35   17.99  0.3231    11    -42.64    
  18.13290 -66.50882 -10.91797  104.63  596.24   15.24  0.7479     6    -122.3    
  18.33290 -66.40882 -11.21297  112.64  599.30   16.16  0.7990     7    -106.3    
  18.33290 -66.35882 -10.98463  109.46  592.47   12.51  0.7453     6    -122.3    
  18.53802 -66.20882 -11.16297  114.19  580.07   12.19  0.6732    16    -77.83    
  18.53802 -66.20882 -11.16297  114.19  580.07   12.19  0.6732    16    -77.83    
  13.14956 -65.98382 -11.26297   93.93  508.72   17.99  0.3235    11    -56.94    
  13.23290 -66.05882 -11.06297   93.55  503.80   17.83  0.3160    11    -55.10    
  13.14956 -65.80882 -11.23797   93.93  514.24   17.56  0.3430    11    -53.59    
  13.23290 -65.80882 -11.02642   93.55  511.02   17.16  0.3287    11    -46.96    
  18.83290 -66.00882 -11.15463  111.63  545.52   13.36  0.4655    16    -69.43    
  18.83290 -66.00882 -11.14630  111.50  545.37   13.36  0.4650    16    -178.0    
  18.93290 -65.90882 -11.28797  112.72  535.90   14.18  0.4121    16    -195.9    
  18.98290 -65.90882 -11.06297  108.25  529.94   14.53  0.3864    16    -194.8    
  13.14956 -65.58382 -11.26297   93.95  524.11   16.71  0.3950    11    -53.10    
  13.23290 -65.55882 -11.06297   93.63  521.51   15.98  0.3730    11    -53.10    
  13.18290 -65.36382 -11.22963   93.74  532.79   15.02  0.4530    11    -46.94    
  13.23290 -65.37548 -11.11297   93.62  530.23   14.61  0.4281    11    -52.74    
  19.23290 -65.60882 -11.34630  107.81  511.25   16.13  0.3236    16    -177.2    
  19.28290 -65.64215 -11.01797  103.58  508.83   16.41  0.3201    16    -177.2    
  19.33290 -65.50882 -11.29963  105.28  505.67   16.61  0.3188    16    -179.8    
  19.43290 -65.40882 -11.17130  102.45  501.17   17.03  0.3233    16    -179.8    
  13.18290 -65.20882 -11.26297   93.63  538.45   13.91  0.4972    11    -9.731    
  13.33290 -65.25882 -10.96297   93.62  533.15   12.72  0.4335    11    -49.42    
  13.23290 -65.03382 -11.17963   93.39  538.78   12.56  0.4944    10    -9.731    
  13.33290 -64.97548 -11.01297   93.43  537.32   11.35  0.4661    10    -42.26    
  19.51623 -65.20882 -11.26297  101.11  497.49   17.29  0.3343    16    -179.8    
  19.53290 -65.20882 -11.21297  100.53  497.18   17.34  0.3360    16    -179.8    
  19.53290 -65.15882 -11.27963  100.73  496.79   17.34  0.3373    16    -179.8    
  19.63290 -65.00882 -11.01297   97.60  494.19   17.66  0.3560    16    -185.7    
  13.23290 -64.79215 -11.18642   93.22  533.09   13.87  0.4514    10    -41.23    
  13.33290 -64.88715 -11.01297   93.30  535.70   11.83  0.4532    10    -44.66    
  13.23290 -64.56382 -11.18142   93.04  522.69   15.49  0.3842    10    -53.10    
  13.33290 -64.70882 -11.01297   93.15  529.18   13.47  0.4102    10    -61.31    
  19.63290 -64.77548 -11.26297   97.53  492.85   17.67  0.3612    16    -187.2    
  19.68290 -64.72870 -11.02130   96.00  492.15   17.83  0.3712    16    -187.2    
  19.63290 -64.62882 -11.28797   96.85  492.15   17.72  0.3643    16    -187.2    
  19.68290 -64.60882 -11.00463   95.60  491.60   17.88  0.3748    16    -187.2    
  13.23290 -64.35786 -11.20463   92.99  513.41   16.51  0.3420    10    -52.88    
  13.33290 -64.43060 -11.01297   92.82  516.29   15.57  0.3455    10    -53.29    
  13.23290 -64.12548 -11.26297   92.77  505.27   17.15  0.3217    10    -49.60    
  13.33290 -64.15882 -11.06297   92.60  505.82   16.69  0.3209    10    -49.60    
  19.53290 -64.10882 -11.27463   95.24  491.10   17.80  0.3529    16    -181.5    
  19.63290 -64.40882 -11.21297   95.72  491.21   17.83  0.3686    16    -187.2    
  19.63290 -64.28048 -11.06297   94.90  490.79   17.94  0.3705    16    -187.2    
  19.63290 -64.29215 -11.08797   94.99  490.82   17.92  0.3703    16    -187.2    
  13.33290 -64.02882 -11.11297   92.53  502.06   17.02  0.3204    10    -42.64    
  13.33290 -63.78893 -11.26297   92.36  497.06   17.42  0.3289    10    -42.64    
  13.38290 -64.03382 -11.02963   92.45  502.17   16.88  0.3206    10    -42.64    
  13.43290 -63.82965 -11.06297   92.30  497.54   17.18  0.3303    10    -42.64    
  19.33290 -63.80882 -11.36297   95.42  492.36   17.61  0.3225    16    -44.39    
  19.48290 -64.00882 -11.29630   95.15  491.29   17.77  0.3444    16    -181.5    
  19.51623 -63.98382 -11.08297   94.69  490.89   17.94  0.3513    16    -181.5    
  19.33290 -63.70882 -11.06297   94.91  492.09   17.92  0.3234    16    -44.39    
  13.43290 -63.60882 -11.25047   92.23  494.16   17.46  0.3438    10    -42.64    
  13.54956 -63.60882 -11.06297   92.02  494.08   17.31  0.3488    10    -49.60    
  13.68290 -63.30882 -11.26297   92.45  491.01   17.46  0.3706    10    -50.01    
  13.73290 -63.40882 -11.04809   91.97  491.97   17.35  0.3669    10    -24.37    
  18.73290 -63.30882 -11.28797   96.66  504.22   17.18  0.3227    16    -49.60    
  18.95790 -63.42548 -11.26297   96.15  497.60   17.43  0.2997    16    -55.10    
  18.98290 -63.40882 -11.12963   95.71  497.36   17.69  0.2985    16    -49.60    
  19.13290 -63.60882 -11.40725   95.91  494.74   17.36  0.3035    16    -42.64    
  19.13290 -63.50882 -11.06297   95.27  494.64   17.86  0.3029    16    -42.64    
  13.83290 -63.20882 -11.23618   92.59  490.39   17.42  0.3776    10    -50.01    
  13.92611 -63.25882 -11.06297   92.28  490.94   17.35  0.3760    10    -56.97    
  14.01540 -63.20882 -11.06297   92.32  490.76   17.33  0.3766    10    -50.01    
  14.09956 -63.05882 -11.26297   93.07  489.96   17.34  0.3768    10    -187.2    
  14.26956 -63.00882 -11.26297   93.36  490.24   17.26  0.3694    10    -187.2    
  14.28290 -63.10882 -11.06297   92.31  491.00   17.24  0.3686    10    -187.2    
  14.53290 -63.10882 -11.01297   91.68  492.68   17.13  0.3512    10    -131.4    
  14.55790 -63.00882 -11.19451   93.15  491.98   17.09  0.3500    10    -181.5    
  14.84123 -63.10882 -11.06297   90.64  496.85   16.98  0.3334    10    -129.6    
  14.87456 -63.00882 -11.26297   93.25  496.15   16.80  0.3265    10    -129.6    
  14.93290 -63.02548 -11.26297   93.09  497.55   16.75  0.3252    10    -66.21    
  14.97456 -63.20882 -10.96297   87.36  501.89   17.17  0.3515    10    -130.6    
  15.18290 -63.10882 -11.26297   91.02  507.20   16.85  0.3677    10    -52.52    
  15.21623 -63.20882 -11.06297   83.72  510.06   18.03  0.4786    10    -14.21    
  15.28790 -63.20882 -11.07963   81.62  512.00   18.68  0.5646    10    -35.07    
  15.33290 -63.20882 -10.98142   74.74  507.26   20.35  0.7192     9     10.01    
  15.53290 -63.10882 -11.23380   77.75  514.97   20.58  0.8106     9     3.828    
  15.53290 -63.00882 -11.06297   67.79  502.35   23.01  0.9226     9     79.89    
  15.73290 -63.00882 -11.35559   76.43  513.04   21.16  0.9083     9     20.47    
  17.73290 -63.00882 -11.30380   87.24  593.06   20.85  0.7570     6     9.383    
  17.91385 -63.05882 -11.24130   90.91  583.87   20.55  0.6994     6    -49.90    
  17.73290 -62.90882 -11.09475   82.97  587.51   13.70  0.6874     9     3.621    
  17.95790 -63.02548 -11.06297   89.88  588.85   16.95  0.6453     6    -53.86    
  18.08290 -63.10882 -11.26297   94.17  559.25   19.77  0.6134    16    -33.25    
  18.24123 -63.10882 -11.06297   94.41  547.49   18.11  0.5049    16    -12.87    
  18.48290 -63.20882 -11.26297   96.60  517.30   17.35  0.3954    16    -20.76    
  18.22456 -63.10882 -11.06297   94.34  549.50   18.17  0.5146    16    -12.87    
  18.53290 -63.22548 -11.26297   96.67  514.05   17.28  0.3762    16    -52.58    
  18.53290 -63.20882 -11.18797   96.29  515.06   17.53  0.3741    16    -53.29    
  18.69956 -63.25882 -11.08797   96.12  507.05   17.70  0.3264    16    -49.53    
  15.73290 -62.80882 -11.11297   63.55  499.85   24.36  0.9967     9     1.340    
  15.83290 -62.80882 -11.24451   66.15  496.63   23.48  0.9786     9    -2.760    
  15.93290 -62.62548 -11.08797   60.40  499.83   25.10  1.0111     9     59.19    
  16.10790 -62.62548 -11.26297   62.81  486.23   23.76  0.9643     9    -7.304    
  16.08290 -62.50882 -11.03475   59.37  503.67   25.19  0.9972     9     55.75    
  16.31802 -62.60882 -11.36297   64.73  479.12   22.31  0.9069     9    -41.85    
  16.42456 -62.50882 -11.26297   61.81  478.72   22.76  0.9002     9    -41.85    
  16.68706 -62.50882 -11.29535   63.24  476.44   20.72  0.8311     9    -20.65    
  16.89456 -62.50882 -11.26297   64.55  482.11   18.59  0.7820     9     54.16    
  17.18290 -62.60882 -11.26297   68.93  500.73   15.39  0.7265     9     83.06    
  17.33861 -62.70882 -11.26297   72.35  520.90   14.73  0.7167     9     22.05    
  17.29802 -62.60882 -11.16297   69.94  512.95   12.53  0.6997     9     16.48    
  17.53290 -62.85882 -11.27725   79.06  562.69   16.68  0.7316     9    -69.92    
  17.53290 -62.70882 -11.06297   75.73  548.80    8.45  0.6547     9    -68.45    
  16.30790 -62.42548 -11.06297   59.88  497.98   24.10  0.9435     9     40.29    
  16.36361 -62.40882 -11.06297   60.10  497.40   23.70  0.9280     9     40.29    
  16.77135 -62.40882 -11.12963   62.44  488.78   19.57  0.8123     9     75.28    
  16.98290 -62.40882 -11.06297   64.98  500.72   15.18  0.7439     9     20.00    
  17.13290 -62.45882 -11.06297   67.06  506.76   12.38  0.7059     9     31.53    
  16.53290 -69.00882 -10.76297   89.34  576.79  -17.75  0.1985    20    -199.1    
  16.67218 -69.20882 -10.86297   92.10  575.59  -19.85  0.2075    20    -122.8    
  16.70790 -69.04215 -10.71297   90.01  576.30  -18.47  0.1987    20    -122.8    
  16.99040 -69.30882 -10.88201   93.43  575.43  -20.72  0.2311    20    -39.33    
  16.83290 -69.00882 -10.66297   89.98  576.35  -18.39  0.1992    20    -121.4    
  17.07123 -69.30882 -10.88142   93.64  575.47  -20.79  0.2348    20    -39.33    
  17.23290 -69.00882 -10.66297   91.37  575.92  -19.38  0.2037    20    -122.8    
  17.39861 -69.20882 -10.86297   94.29  575.80  -20.77  0.2342    20    -39.33    
  17.35290 -69.04215 -10.71297   92.29  575.86  -19.88  0.2092    20    -122.8    
  17.53290 -69.00882 -10.76297   92.93  576.14  -20.05  0.2113    20    -135.4    
  16.13290 -68.70882 -10.86297   83.13  580.46  -10.44  0.2782    20    -82.64    
  16.33290 -68.82465 -10.76297   85.89  579.37  -14.04  0.2266    20    -16.00    
  16.30790 -68.60882 -10.67963   81.41  584.00   -6.69  0.3259    20    -107.9    
  16.50552 -68.80882 -10.66297   86.26  579.56  -14.12  0.2248    20    -16.00    
  16.53290 -68.60143 -10.56297   82.19  584.42   -7.66  0.3068    20    -81.95    
  16.71290 -68.75882 -10.56297   85.93  579.83  -13.84  0.2277    20    -16.05    
  17.30790 -68.75882 -10.56297   88.80  577.12  -17.07  0.2043    20    -191.5    
  17.53290 -68.81393 -10.66297   90.97  576.60  -18.67  0.1995    20    -200.6    
  17.83290 -68.82286 -10.86297   93.56  577.50  -19.68  0.2033    20    -122.8    
  17.48290 -68.58715 -10.56297   87.24  577.61  -15.51  0.2196    20    -1.308    
  17.73290 -68.65048 -10.71297   90.43  577.41  -17.94  0.2004    20    -146.0    
  15.93290 -68.29132 -10.86297   70.76  567.52   10.81  0.6602     8     11.97    
  16.08290 -68.38465 -10.76297   74.36  580.72    6.18  0.5600    20    -50.22    
  16.13290 -68.22286 -10.66297   69.80  577.75   15.62  0.7377     8     16.11    
  16.23290 -68.43203 -10.66297   76.51  586.31    3.05  0.4912    20    -75.96    
  17.73290 -68.45882 -10.66297   87.30  577.53  -15.38  0.2265    20    -6.285    
  17.93290 -68.61715 -10.86297   92.06  578.71  -18.53  0.1976    20    -15.34    
  17.78290 -68.21382 -10.66297   82.72  574.39  -10.71  0.3126    20    -56.73    
  17.89123 -68.27227 -10.76297   85.96  577.10  -13.61  0.2628    20    -84.08    
  15.83290 -68.04965 -10.86297   63.86  535.10   20.25  0.8449     8    -31.77    
  15.78290 -67.78382 -10.82963   60.05  501.16   23.85  0.9275     8     79.89    
  16.03290 -68.00882 -10.66297   63.58  551.28   22.82  0.9095     8     7.605    
  16.08290 -67.75048 -10.56297   59.86  526.66   25.56  1.0063     8     15.05    
  17.78290 -68.13060 -10.66297   80.76  571.07   -8.28  0.3639    20    -91.92    
  17.93290 -68.04810 -10.78380   81.46  570.94   -8.87  0.3667    20    -79.28    
  17.79302 -67.82215 -10.66297   72.72  544.78    2.82  0.5804     8     20.53    
  17.93290 -67.80882 -10.79951   75.76  552.26   -1.04  0.5290    20     26.63    
  15.73290 -67.65882 -10.86297   60.29  487.06   23.70  0.9234     8     31.54    
  15.73290 -67.33382 -10.86297   66.20  481.54   22.16  0.9109     8    -7.902    
  15.93290 -67.70048 -10.66297   59.56  508.55   25.10  0.9842     8     48.41    
  15.93290 -67.30882 -10.66297   64.42  489.69   23.62  0.9705     8     6.291    
  17.78290 -67.48703 -10.66297   67.05  507.59   13.48  0.7154     8    -55.60    
  17.93290 -67.55048 -10.81297   71.26  527.98    7.64  0.6536     8    -67.62    
  17.73290 -67.20048 -10.66297   68.35  499.57   17.69  0.7366     8     81.29    
  17.93290 -67.29215 -10.86297   71.38  521.54   13.98  0.7125     8     22.29    
  14.00635 -67.00882 -10.86297   94.80  490.93   18.03  0.3730    11    -187.2    
  14.30790 -67.10882 -10.86297   95.92  491.39   17.85  0.3636    11    -187.2    
  14.55552 -67.10882 -10.82880   97.02  492.89   17.60  0.3495    11    -131.4    
  14.81623 -67.10882 -10.86297   97.73  496.12   17.16  0.3310    11    -71.19    
  14.91956 -67.00882 -10.76297   99.34  498.38   16.93  0.3267    11    -66.21    
  15.78290 -67.20882 -10.82963   70.18  489.31   21.47  0.9119     8     22.75    
  15.93290 -66.97465 -10.76297   80.41  516.12   20.05  0.9074     8     81.75    
  16.08290 -67.24215 -10.56297   65.32  496.19   23.74  0.9815     8    -2.760    
  16.03290 -67.00882 -10.66297   76.44  510.25   21.05  0.9253     8     32.95    
  17.53290 -67.00882 -10.51297   74.06  511.03   18.37  0.6602     8     10.11    
  17.73290 -67.18882 -10.66297   68.69  500.50   17.71  0.7350     8     81.29    
  17.83290 -67.04215 -10.81297   74.82  529.37   17.97  0.7366     8    -69.35    
  17.91623 -67.20882 -10.86297   72.24  523.46   15.67  0.7255     8     83.35    
  13.58290 -66.60882 -10.82963   93.88  493.28   18.08  0.3544    11    -48.56    
  13.73290 -66.80882 -10.86118   94.25  491.74   18.11  0.3672    11    -50.01    
  13.92778 -66.95882 -10.86297   94.73  491.03   18.06  0.3732    11    -187.2    
  13.89778 -66.60882 -10.56297   95.40  493.23   17.91  0.3634    11    -185.4    
  14.17956 -66.90882 -10.66297   96.11  491.76   17.91  0.3713    11    -187.2    
  14.36623 -66.85882 -10.56297   97.41  492.88   17.75  0.3613    11    -187.2    
  14.45456 -66.80882 -10.51297   98.38  493.78   17.65  0.3543    11    -135.6    
  14.73290 -66.85882 -10.56297  100.14  496.09   17.31  0.3371    11    -129.6    
  14.93290 -66.90882 -10.66297  101.01  499.18   16.88  0.3258    11    -66.21    
  15.13802 -66.99215 -10.86297  100.10  505.59   16.18  0.3278    11     49.18    
  15.14302 -66.80882 -10.66297  104.27  506.60   16.06  0.3232    11     49.18    
  15.45278 -66.80882 -10.86297  105.67  529.32   14.42  0.4124    11    -41.26    
  15.43111 -66.60882 -10.66297  112.65  528.81   13.67  0.3757    11    -40.57    
  15.52456 -66.85882 -10.96297  102.55  537.62   14.79  0.5069    11    -24.61    
  15.58290 -66.60882 -10.76297  115.21  547.45   12.41  0.4615    11    -24.41    
  15.68290 -66.80882 -10.96297  102.71  555.63   15.53  0.6779    11    -52.78    
  15.86623 -66.65882 -10.86297  111.36  581.97   15.15  0.7525     8    -141.8    
  15.88290 -66.67548 -10.86297  109.41  580.43   15.69  0.7741     8     11.47    
  15.86623 -66.65882 -10.86297  111.36  581.97   15.15  0.7525     8     17.41    
  16.13290 -66.73203 -10.64630   96.83  551.97   17.69  0.7650     8    -74.03    
  16.13290 -66.73203 -10.64630   96.83  551.97   17.69  0.7650     8    -3.852    
  17.73290 -66.80882 -10.56297   87.09  542.85   16.41  0.5257    17    -34.98    
  17.83290 -66.77548 -10.79130   88.70  572.16   17.99  0.6848    17     13.29    
  18.03290 -66.60882 -10.97130  101.01  605.88   18.90  0.7858     6    -84.36    
  18.03290 -66.60882 -10.55463   97.09  552.43   13.63  0.5071    17    -37.60    
  13.53290 -66.43703 -10.76297   93.81  495.05   17.97  0.3436    11    -42.64    
  13.38290 -66.24215 -10.86297   93.59  498.35   17.87  0.3253    11    -42.64    
  13.73290 -66.40882 -10.56297   94.78  495.20   17.82  0.3484    11    -179.8    
  13.69956 -66.18382 -10.51297   94.98  498.60   17.53  0.3319    11    -42.64    
  15.54861 -66.50882 -10.66297  118.16  543.89   11.95  0.4319    11    -30.21    
  15.76623 -66.40882 -10.61297  123.43  562.91    9.63  0.5196    11    -23.20    
  15.93290 -66.50882 -10.66797  118.86  571.36   11.67  0.5946    17    -36.62    
  18.13290 -66.50882 -10.86297  103.75  589.82   14.28  0.7153     6    -141.8    
  18.13290 -66.50882 -10.83475  103.33  586.44   13.85  0.6983    17    -53.48    
  18.33290 -66.35882 -10.98475  109.47  592.48   12.51  0.7453     6    -185.8    
  18.36444 -66.35882 -10.60130  102.38  564.65    9.22  0.5908    17    -35.99    
  18.54123 -66.20882 -11.07642  112.27  577.53   11.65  0.6603    16    -138.5    
  18.53290 -66.20882 -10.45463  101.20  556.31    7.92  0.5396    17    -50.05    
  13.33290 -65.80882 -10.86297   93.78  509.38   16.92  0.3230    11    -47.03    
  13.34956 -65.95786 -10.83797   93.67  504.63   17.36  0.3176    11    -42.64    
  13.53290 -66.19215 -10.66297   94.16  498.55   17.66  0.3292    11    -42.64    
  13.53290 -65.83060 -10.61297   94.37  507.55   16.71  0.3190    11    -49.98    
  18.70373 -66.10882 -10.89368  107.88  555.99   11.38  0.5342    16    -23.81    
  18.83290 -66.00882 -10.66297  103.47  541.80   11.88  0.4475    16    -44.26    
  18.93290 -65.95882 -10.89630  106.10  534.16   13.78  0.4063    16    -57.73    
  18.98290 -65.90882 -10.72130  103.22  529.56   13.90  0.3825    16    -43.89    
  13.34956 -65.58382 -10.86297   93.83  518.24   15.71  0.3492    11    -53.10    
  13.53290 -65.49215 -10.66297   94.57  521.48   14.61  0.3531    11    -53.10    
  13.38290 -65.37548 -10.86297   93.85  527.73   13.76  0.3932    11    -61.25    
  13.73290 -65.40882 -10.51297   95.72  525.90   13.50  0.3648    11    -57.79    
  19.31623 -65.60882 -10.86297  101.54  507.35   16.52  0.3189    16    -179.8    
  19.28290 -65.60882 -10.62963   99.60  509.38   16.26  0.3199    16    -40.07    
  19.43290 -65.44632 -10.91892  100.61  501.63   17.04  0.3232    16    -179.8    
  19.43290 -65.40882 -10.66297   98.44  501.93   17.04  0.3235    16    -179.8    
  13.43290 -65.08048 -10.86297   93.80  537.29   10.57  0.4489    11    -44.66    
  13.53290 -64.95882 -10.76297   94.04  537.96    9.86  0.4406    10    -49.99    
  13.73290 -65.15882 -10.56297   95.41  537.13   10.23  0.4200    11    -51.02    
  13.63290 -65.02548 -10.66297   94.63  538.92    9.41  0.4372    11    -49.99    
  19.53290 -65.25882 -10.76797   97.98  497.95   17.39  0.3357    16    -179.8    
  19.53290 -65.20882 -10.61297   96.75  498.02   17.42  0.3360    16    -179.8    
  19.63290 -65.00882 -10.86297   96.93  494.33   17.69  0.3564    16    -185.7    
  19.63290 -64.92548 -10.66297   95.63  494.22   17.76  0.3577    16    -185.4    
  13.53290 -64.95382 -10.76297   94.03  537.92    9.88  0.4402    10    -49.99    
  13.54873 -64.59453 -10.76297   93.68  525.16   13.38  0.3712    10    -49.79    
  13.65885 -64.84632 -10.66297   94.57  536.93   10.04  0.4261    10    -50.46    
  13.65135 -64.61382 -10.66297   93.92  527.32   12.72  0.3744    10    -61.25    
  19.68290 -64.71382 -10.86297   95.49  492.19   17.88  0.3724    16    -187.2    
  19.63290 -64.80882 -10.57963   94.98  493.73   17.85  0.3603    16    -185.4    
  19.68290 -64.60882 -10.86297   95.20  491.72   17.93  0.3752    16    -187.2    
  19.64956 -64.60882 -10.60130   94.44  492.49   17.97  0.3677    16    -50.01    
  13.53802 -64.51715 -10.76297   93.31  521.48   14.08  0.3543    10    -49.79    
  13.58290 -64.15048 -10.76297   92.77  506.32   16.14  0.3195    10    -55.10    
  13.65456 -64.45227 -10.66297   93.55  519.37   14.27  0.3432    10    -49.79    
  13.73290 -64.05882 -10.66297   92.85  504.21   16.25  0.3197    10    -55.10    
  19.68290 -64.53060 -10.86297   94.85  491.43   17.96  0.3761    16    -187.2    
  19.63290 -64.35882 -10.66297   94.18  491.52   18.06  0.3696    16    -187.2    
  19.63290 -64.25882 -10.86297   94.42  490.88   18.03  0.3712    16    -187.2    
  19.53290 -64.05882 -10.62963   93.86  491.65   18.16  0.3534    16    -44.39    
  13.53290 -63.96715 -10.86297   92.32  500.80   16.75  0.3234    10    -42.64    
  13.73290 -64.00048 -10.67963   92.71  502.49   16.43  0.3214    10    -42.64    
  13.73290 -63.79036 -10.76297   92.30  497.50   16.90  0.3344    10    -42.64    
  13.93290 -63.98382 -10.56297   92.97  503.26   16.28  0.3204    10    -42.64    
  13.93290 -63.72810 -10.66297   92.30  497.17   16.86  0.3358    10    -42.64    
  19.53290 -64.00882 -10.76297   94.03  491.24   18.12  0.3540    16    -187.5    
  19.51623 -64.00882 -10.66297   93.92  491.61   18.16  0.3509    16    -44.39    
  19.33290 -63.70882 -10.75463   94.41  492.86   18.17  0.3235    16    -44.39    
  19.33290 -63.70882 -10.74630   94.37  492.90   18.18  0.3234    16    -44.39    
  13.93290 -63.55882 -10.76297   92.01  494.35   17.10  0.3510    10    -42.64    
  14.06778 -63.60882 -10.66297   92.02  495.75   16.96  0.3418    10    -42.64    
  14.14456 -63.30882 -10.86297   91.73  492.19   17.22  0.3644    10    -50.01    
  14.44123 -63.60882 -10.56297   91.01  498.90   16.79  0.3271    10    -42.64    
  14.35790 -63.40882 -10.71297   91.21  494.67   17.06  0.3450    10    -42.64    
  14.48290 -63.60882 -10.56297   90.89  499.39   16.78  0.3260    10    -42.64    
  14.57790 -63.37727 -10.71297   89.88  496.62   17.01  0.3355    10    -179.8    
  14.73290 -63.60882 -10.56297   88.52  504.15   16.75  0.3283    10    -129.6    
  14.79123 -63.40882 -10.71297   87.81  501.01   17.01  0.3353    10    -129.6    
  14.98290 -63.50882 -10.66297   83.29  508.43   17.34  0.3969    10    -5.449    
  15.06123 -63.40882 -10.76297   81.72  507.92   17.78  0.4397    10   -0.5291    
  15.13290 -63.61560 -10.56297   75.96  508.85   18.45  0.5814    10    -38.33    
  15.08290 -63.40882 -10.76297   80.84  508.20   17.95  0.4622    10    -48.26    
  15.23290 -63.35882 -10.69630   70.35  499.14   20.59  0.7273     9     4.373    
  19.00194 -63.40882 -10.89547   95.45  498.09   18.06  0.2986    16    -49.60    
  19.13290 -63.50882 -10.77963   94.94  495.89   18.18  0.3034    16    -42.64    
  18.93290 -63.40882 -10.56297   95.53  503.93   18.35  0.3011    16    -49.60    
  19.23290 -63.60882 -10.71297   94.62  494.43   18.23  0.3118    16    -42.64    
  15.33290 -63.20882 -10.98142   74.74  507.26   20.35  0.7192     9     26.07    
  15.33290 -63.19215 -10.82463   68.07  498.65   22.05  0.8256     9     77.34    
  15.53290 -62.90882 -10.86868   61.78  503.43   24.90  0.9889     9     55.75    
  15.43290 -63.00882 -10.74963   61.96  500.31   24.57  0.9567     9     40.29    
  18.03290 -63.00882 -10.84630   91.41  594.37   10.80  0.5561     6    -64.73    
  18.13290 -63.05882 -10.86297   93.16  577.58   13.99  0.5319    16    -25.98    
  17.93290 -62.85882 -10.62963   91.08  606.60   -3.35  0.4344    21    -27.15    
  18.16623 -63.05882 -10.66297   94.91  587.77    8.26  0.4715    16    -68.88    
  18.28290 -63.10882 -10.86297   94.79  552.76   16.29  0.4682    16    -12.84    
  18.28290 -63.10882 -10.66297   95.78  566.78   12.13  0.4435    16    -12.31    
  18.61206 -63.20882 -10.92225   95.77  515.12   17.92  0.3456    16    -53.29    
  18.53290 -63.20882 -10.61297   96.53  532.15   16.52  0.3640    16    -64.56    
  18.73290 -63.25882 -10.86297   95.76  508.90   18.04  0.3193    16    -56.87    
  18.78290 -63.30882 -10.62963   95.90  510.50   18.13  0.3126    16    -46.96    
  15.63290 -62.80882 -10.92785   61.18  506.37   25.22  1.0128     9     52.73    
  15.58290 -62.77548 -10.65797   60.00  524.22   25.80  1.0207     9    -6.708    
  15.83290 -62.60882 -10.89035   59.39  518.36   25.85  1.0343     9     48.13    
  15.93290 -62.45882 -10.62963   62.62  557.44   24.64  0.9758     9    -24.06    
  17.53290 -62.60882 -10.90047   76.74  553.80    1.77  0.5779     9    -5.052    
  17.73290 -62.80882 -10.93285   82.28  583.67    5.38  0.6012     9    -38.76    
  17.58290 -62.50882 -10.67547   82.20  573.29   -7.16  0.4216    21    -35.47    
  17.83290 -62.75882 -10.66297   88.07  597.39   -5.10  0.4332    21    -29.71    
  16.10790 -62.42548 -10.87547   60.26  525.24   24.97  0.9848     9     30.76    
  16.03290 -62.40882 -10.68618   62.54  552.51   24.29  0.9624     9     4.586    
  16.36623 -62.30882 -10.81297   62.89  533.85   21.81  0.8851     9    -35.66    
  16.37361 -62.25882 -10.66297   66.52  556.28   18.07  0.8029     9    0.8291    
  16.56623 -62.30882 -10.91297   62.71  517.21   20.22  0.8431     9    -21.50    
  16.53290 -62.22548 -10.66297   68.20  554.96   14.07  0.7292     9     20.27    
  16.70278 -62.30882 -10.93797   63.67  514.07   18.01  0.7994     9    -57.10    
  16.83290 -62.20882 -10.66297   71.67  554.55    5.45  0.5963    21     20.44    
  16.98290 -62.30882 -10.86297   68.20  528.68    9.56  0.6733     9    -67.62    
  16.93290 -62.22548 -10.68797   72.20  552.41    3.72  0.5754    21     22.74    
  17.15373 -62.40882 -10.96297   68.64  519.92    9.01  0.6677     9     9.595    
  17.13290 -62.25882 -10.66297   75.49  557.81   -2.04  0.4911    21     10.14    
  17.33290 -62.45882 -10.88380   72.87  538.12    3.05  0.5939     9    -3.528    
  17.43290 -62.40882 -10.68047   79.40  564.29   -5.94  0.4428    21     26.92    
  16.69956 -68.60882 -10.51297   83.08  583.26   -9.27  0.2843    20    -14.14    
  16.82456 -68.80882 -10.56297   87.25  578.49  -15.47  0.2130    20    -138.5    
  16.93290 -68.60882 -10.47963   84.22  581.24  -11.31  0.2602    20    -27.99    
  17.21623 -68.80882 -10.56297   88.96  577.01  -17.31  0.2026    20    -138.5    
  17.10790 -68.60882 -10.47963   85.06  579.69  -12.87  0.2436    20    -21.54    
  17.31956 -68.60882 -10.51297   86.30  578.21  -14.65  0.2264    20    -16.00    
  16.28290 -68.20882 -10.56297   70.38  584.90   15.92  0.7377     8   -0.5046E-01
  16.53290 -68.41953 -10.51297   77.92  589.31    1.54  0.4549    20    -68.36    
  16.53290 -68.23143 -10.46297   72.62  590.09   12.62  0.6641    20    -48.90    
  16.68290 -68.40882 -10.46297   78.38  588.33    0.19  0.4331    20    -82.37    
  16.74956 -68.23048 -10.41297   73.89  587.86    9.57  0.6081    20    -88.97    
  16.96623 -68.55882 -10.46297   83.34  581.81  -10.04  0.2783    20    -85.03    
  16.93290 -68.13286 -10.37963   72.14  580.06   11.54  0.6582    20    -46.74    
  17.18290 -68.50882 -10.46297   83.55  580.14  -10.81  0.2741    20    -82.64    
  17.15790 -68.24215 -10.41297   76.85  579.33    0.79  0.4715    20    -74.44    
  17.35790 -68.40882 -10.47963   82.60  578.67   -9.91  0.2965    20    -90.54    
  17.33290 -68.33382 -10.46297   80.68  578.36   -6.84  0.3479    20    -81.98    
  17.58290 -68.37548 -10.56297   83.98  577.01  -12.01  0.2742    20    -84.08    
  17.53290 -68.17548 -10.51297   78.40  571.96   -4.53  0.4102    20    -70.15    
  16.33290 -67.98382 -10.47963   64.64  569.99   23.48  0.9302     8     9.569    
  16.33290 -67.90882 -10.46297   63.00  561.44   24.67  0.9713     8    -24.27    
  16.38290 -68.00882 -10.46297   65.55  574.46   22.74  0.9076     8     25.59    
  16.58290 -67.80882 -10.36297   62.28  552.91   25.03  0.9837     8    -23.95    
  16.73290 -67.95882 -10.36297   66.13  569.96   21.64  0.8778     8     43.06    
  16.71623 -67.93715 -10.36297   65.48  567.72   22.39  0.8978     8    -23.86    
  17.01623 -68.00882 -10.36297   69.05  567.95   15.85  0.7516     8     11.47    
  16.93290 -67.68703 -10.31297   61.84  528.58   24.09  0.9385     8    -16.64    
  17.09956 -67.95882 -10.36297   68.20  560.30   16.19  0.7628     8     13.55    
  17.18290 -67.84215 -10.36297   65.77  543.25   18.54  0.8110     8    -5.164    
  17.43290 -68.09215 -10.46297   74.92  567.43    1.64  0.5168    20     11.44    
  17.48290 -67.86715 -10.46297   69.09  543.54   10.51  0.6799     8    -2.823    
  17.56623 -67.98382 -10.51297   73.35  557.63    2.97  0.5573    20   -0.1050    
  17.53290 -67.76382 -10.47963   67.22  530.07   12.89  0.7185     8    -3.486    
  16.13290 -67.60882 -10.51297   59.51  515.84   25.75  1.0237     8     54.59    
  16.13290 -67.40882 -10.51297   61.09  501.27   25.10  1.0123     8     59.19    
  16.23290 -67.64215 -10.46297   59.63  524.69   25.93  1.0302     8     48.13    
  16.23290 -67.35882 -10.46297   61.73  502.52   25.00  1.0096     8     59.19    
  16.48290 -67.57548 -10.36297   59.91  523.21   25.91  1.0248     8    -15.30    
  16.48290 -67.40882 -10.36297   60.80  507.97   25.39  1.0062     8     28.33    
  16.79123 -67.60882 -10.31297   60.57  522.25   25.27  0.9802     8     30.76    
  16.73290 -67.40882 -10.31297   61.02  504.10   25.00  0.9683     8     40.29    
  16.96623 -67.60882 -10.31297   61.04  517.14   24.40  0.9408     8     18.32    
  17.01123 -67.40882 -10.31297   61.36  496.75   24.02  0.9104     8     39.69    
  17.01111 -67.60882 -10.31297   61.34  516.10   24.01  0.9274     8     10.38    
  17.02361 -67.40882 -10.31297   61.46  496.55   23.93  0.9068     8     39.69    
  17.24956 -67.65382 -10.36297   62.74  515.92   21.33  0.8561     8     13.51    
  17.24956 -67.36382 -10.36297   62.37  489.59   22.44  0.8462     8     82.79    
  17.53290 -67.69727 -10.47963   65.83  520.83   15.01  0.7478     8    -20.66    
  17.53290 -67.45382 -10.47963   63.56  494.56   19.17  0.7878     8     81.29    
  16.33290 -67.03882 -10.46297   72.59  507.99   21.94  0.8950     8     55.87    
  16.30790 -67.02882 -10.47963   73.11  508.68   21.84  0.8979     8     71.96    
  16.53290 -67.20882 -10.36297   65.21  500.76   23.73  0.9357     8     40.29    
  16.53290 -66.93882 -10.36297   79.24  513.86   19.75  0.6955     8     6.799    
  16.82790 -67.20882 -10.31297   65.46  496.38   22.93  0.8663     8     79.47    
  16.69956 -67.00882 -10.31297   75.35  507.88   20.20  0.6997     8     5.667    
  16.93290 -67.20882 -10.31297   65.50  494.49   22.57  0.8430     8     79.47    
  16.95706 -67.01953 -10.27963   75.52  506.13   19.38  0.6188    17     21.29    
  17.23623 -67.22727 -10.36297   65.19  489.59   21.52  0.7975     8     85.56    
  17.13290 -67.04215 -10.31297   73.80  504.27   19.36  0.6349     8     13.01    
  17.44956 -67.13286 -10.46297   68.32  494.40   19.69  0.7323     8     85.19    
  17.31623 -67.00882 -10.36297   75.43  508.41   18.57  0.5959    17     30.21    
  17.53290 -67.15048 -10.51297   67.92  493.94   19.35  0.7382     8     85.19    
  14.10052 -66.60882 -10.46297   96.67  493.75   17.80  0.3599    11    -185.4    
  14.29123 -66.70882 -10.46297   97.57  493.66   17.74  0.3584    11    -185.4    
  14.55790 -66.57632 -10.36297  100.79  497.02   17.40  0.3368    11    -179.8    
  14.81623 -66.70882 -10.46297  102.38  498.85   17.07  0.3281    11    -129.6    
  15.03290 -66.60882 -10.46297  106.29  505.45   16.35  0.3205    11    -71.19    
  15.16111 -66.60882 -10.51297  108.14  510.33   15.75  0.3244    11    -63.64    
  16.13290 -66.60882 -10.36297  104.66  525.99   14.51  0.4037    17    -77.84    
  16.33290 -66.83143 -10.46297   86.86  526.59   18.74  0.6911     8    -33.20    
  16.28290 -66.70882 -10.18463   97.43  510.37   15.92  0.3500    17    -49.95    
  16.43290 -66.80882 -10.26297   90.65  514.36   17.11  0.4378    17     15.57    
  16.73290 -66.95882 -10.26297   79.84  510.00   18.87  0.5681    17    -35.07    
  16.96956 -66.99215 -10.23797   78.51  507.90   18.60  0.5341    17    -44.90    
  17.13290 -66.99215 -10.26297   78.22  508.53   18.35  0.5246    17    -44.86    
  17.29956 -66.95882 -10.26297   80.96  511.65   17.58  0.4568    17    -33.86    
  17.53290 -66.90882 -10.41297   81.95  522.30   17.13  0.4951    17    -33.08    
  17.48290 -66.90882 -10.29630   83.95  516.78   16.91  0.4174    17     3.689    
  17.75373 -66.79215 -10.45725   89.12  534.73   15.87  0.4447    17     10.10    
  17.74540 -66.79215 -10.29963   90.18  522.59   15.81  0.3730    17    -46.21    
  18.03290 -66.60882 -10.51297   96.84  548.20   13.63  0.4850    17    -37.57    
  18.03290 -66.60882 -10.10368   94.54  520.29   14.77  0.3499    17    -46.21    
  13.93290 -66.47132 -10.46297   95.80  494.75   17.78  0.3532    11    -185.7    
  13.93290 -66.15882 -10.36297   96.49  499.58   17.35  0.3301    11    -179.8    
  14.10290 -66.40882 -10.36297   97.19  496.10   17.62  0.3450    11    -179.8    
  14.09956 -66.23382 -10.31297   97.72  498.85   17.39  0.3326    11    -179.8    
  14.29956 -66.40882 -10.31297   98.98  497.15   17.49  0.3386    11    -179.8    
  14.23290 -66.19215 -10.26297   98.98  500.49   17.22  0.3271    11    -42.64    
  14.53290 -66.38382 -10.27963  101.55  499.64   17.23  0.3280    11    -179.8    
  14.42456 -66.30882 -10.26297  100.67  499.83   17.24  0.3281    11    -42.64    
  14.75790 -66.44215 -10.31297  104.03  501.88   16.94  0.3226    11    -179.8    
  14.73290 -66.30882 -10.26297  104.58  504.15   16.80  0.3205    11    -179.8    
  14.96623 -66.45882 -10.36297  107.03  506.38   16.41  0.3204    11    -179.8    
  14.95290 -66.23382 -10.27963  108.82  511.83   16.07  0.3259    11    -177.2    
  15.18111 -66.50882 -10.46297  110.14  513.46   15.47  0.3288    11    -68.62    
  15.09956 -66.20882 -10.31297  112.12  518.62   15.34  0.3409    11    -75.05    
  15.33290 -66.40882 -10.47963  115.06  525.57   14.04  0.3596    11     18.30    
  15.29956 -66.15882 -10.36297  117.60  532.49   13.64  0.3871    11     14.84    
  15.47456 -66.25882 -10.46297  121.18  541.99   11.85  0.4226    11    -74.96    
  15.72790 -66.30882 -10.49630  123.74  552.79    9.53  0.4767    17    -66.11    
  15.88290 -66.40882 -10.45797  118.47  544.01   10.79  0.4458    17    -21.09    
  15.74956 -66.20882 -10.23797  117.89  528.19   11.73  0.3878    17     14.84    
  15.93290 -66.40882 -10.16297  110.38  514.54   13.73  0.3338    17    -69.33    
  16.10790 -66.59215 -10.32642  105.28  523.05   14.35  0.3813    17     45.62    
  18.18290 -66.50882 -10.36797   97.76  542.09   12.39  0.4530    17    -23.52    
  18.18290 -66.50882 -10.35975   97.68  541.52   12.43  0.4498    17    -49.76    
  18.35373 -66.35882 -10.53892  101.63  560.35    9.33  0.5672    17    -61.60    
  18.33290 -66.35882 -10.20463   97.75  540.01   11.19  0.4399    17    -44.20    
  18.53290 -66.20882 -10.46297  101.33  556.60    7.93  0.5418    17    -44.33    
  13.73290 -66.02548 -10.46297   95.43  501.98   17.18  0.3232    11    -42.64    
  13.73290 -65.70882 -10.46297   95.72  511.96   15.98  0.3235    11    -40.07    
  13.88290 -65.95048 -10.36297   96.46  504.34   16.88  0.3205    11    -42.64    
  13.88290 -65.80882 -10.36297   96.65  508.78   16.36  0.3199    11    -40.07    
  14.08790 -66.00882 -10.27963   98.08  503.78   16.91  0.3213    11    -42.64    
  14.13290 -65.80882 -10.26297   98.89  510.38   16.18  0.3219    11    -26.28    
  14.14956 -66.00882 -10.26297   98.74  504.17   16.87  0.3210    11    -42.64    
  15.03290 -66.05882 -10.26297  111.82  521.39   15.28  0.3507    11    -183.4    
  15.13290 -66.00882 -10.27963  114.50  528.89   14.55  0.3775    11    -86.22    
  15.13290 -65.85882 -10.26297  115.30  536.94   14.01  0.4155    11    -82.34    
  15.33290 -65.95048 -10.31297  119.91  544.33   12.64  0.4464    11     31.64    
  15.33290 -65.78382 -10.27963  120.15  552.83   12.19  0.5000    11     31.61    
  15.53290 -66.00882 -10.31297  122.61  546.76   10.85  0.4668    17    -174.7    
  15.43290 -65.77548 -10.26297  121.50  553.78   11.39  0.5192    11    -24.44    
  15.63290 -66.05882 -10.25963  121.04  537.79   10.95  0.4348    17     28.95    
  18.53290 -66.15882 -10.20463   98.45  547.72    8.35  0.4808    17    -44.46    
  18.73290 -66.00882 -10.32130   99.54  546.08    9.06  0.4682    16    -44.52    
  18.76623 -65.95882 -10.28059   99.12  543.53    9.53  0.4530    16    -44.46    
  19.03290 -65.80882 -10.47463   99.95  525.51   14.00  0.3616    16    -58.66    
  13.73290 -65.58382 -10.47963   95.76  517.32   15.16  0.3349    11    -53.24    
  13.93290 -65.55882 -10.36297   97.16  519.53   14.79  0.3399    11    -58.96    
  13.83290 -65.32548 -10.46297   96.29  530.72   12.34  0.3838    11    -61.25    
  14.13290 -65.58382 -10.27963   98.95  520.14   14.82  0.3427    11    -32.42    
  14.13290 -65.40048 -10.31297   98.92  529.85   13.00  0.3801    11    -61.31    
  14.18290 -65.60882 -10.26297   99.49  519.49   14.97  0.3413    11    -32.72    
  14.36623 -65.35882 -10.26297  101.35  536.44   12.23  0.4158    11    -56.59    
  14.94956 -65.30882 -10.26297  110.41  564.09   11.47  0.5807    11    -136.8    
  15.13290 -65.50882 -10.26297  115.43  561.09   12.57  0.5548    11    -76.03    
  15.13290 -65.32036 -10.27963  114.40  575.59   12.06  0.6454    11    -77.42    
  15.33290 -65.60882 -10.26297  119.81  562.81   11.97  0.5701    11    -3.008    
  15.33290 -65.22548 -10.26297  116.11  587.11   13.79  0.7365     2     17.76    
  18.93290 -65.79215 -10.23797   98.06  532.12   12.29  0.3887    16    -66.82    
  19.13290 -65.70882 -10.46297   99.20  518.38   15.06  0.3368    16    -46.51    
  19.28290 -65.40882 -10.26297   96.35  508.55   16.34  0.3194    16    -40.07    
  19.33290 -65.40882 -10.36297   96.84  506.22   16.61  0.3192    16    -42.64    
  13.93290 -65.02548 -10.46297   96.50  542.26    8.64  0.4443    11    -44.46    
  13.90790 -65.00882 -10.47963   96.31  542.05    8.62  0.4440    11    -44.20    
  14.08290 -65.21715 -10.36297   98.10  538.72   10.54  0.4230    11    -49.99    
  14.18290 -65.00882 -10.36297   98.38  546.65    8.17  0.4706    11    -44.46    
  14.25456 -65.20882 -10.31297   99.74  542.11   10.25  0.4447    11    -44.20    
  14.41123 -65.00882 -10.31297  100.58  552.27    8.00  0.5106    11    -44.49    
  14.49956 -65.25882 -10.26297  102.73  545.83   10.75  0.4712    11    -50.02    
  14.53290 -65.14715 -10.27963  102.71  552.47    9.27  0.5134    11    -44.55    
  14.52040 -64.89953 -10.31297  101.06  555.65    8.00  0.5354    10    -44.49    
  14.73290 -65.20882 -10.26297  105.87  557.92   10.14  0.5477    11    -23.65    
  14.73290 -65.08477 -10.27963  104.99  563.40    8.95  0.5831    11    -62.23    
  14.93290 -65.18382 -10.27963  109.22  570.95   10.53  0.6256    11    -186.9    
  14.94956 -64.93048 -10.31297  106.70  579.33   10.12  0.6773     2    -36.37    
  15.11861 -65.27048 -10.27963  113.52  578.16   11.92  0.6604    11    -75.74    
  15.13290 -65.00882 -10.31297  110.59  592.74   12.55  0.7457     2    -122.3    
  15.33290 -65.20882 -10.26297  115.82  588.11   13.97  0.7424     2    -78.33    
  15.33290 -65.00882 -10.27963  112.12  600.44   16.49  0.8045     6    -106.3    
  15.43290 -64.97548 -10.21297  109.81  594.54   19.01  0.8135     6    -125.7    
  19.33290 -65.22703 -10.16297   95.11  505.18   16.80  0.3193    16    -42.64    
  19.48290 -65.20882 -10.44535   96.03  499.66   17.30  0.3298    16    -42.64    
  19.53290 -65.10882 -10.48559   95.86  497.55   17.50  0.3380    16    -179.8    
  19.48290 -64.97548 -10.26297   94.62  498.30   17.54  0.3329    16    -42.64    
  13.93290 -64.85382 -10.47963   96.04  540.87    9.02  0.4370    10    -49.99    
  13.89040 -64.62310 -10.51297   95.16  530.61   11.93  0.3855    10    -61.25    
  13.98290 -64.77548 -10.46297   96.17  539.07    9.74  0.4279    10    -49.99    
  13.98290 -64.60882 -10.46297   95.47  531.32   11.86  0.3875    10    -61.25    
  14.24956 -64.80882 -10.36297   98.05  545.52    8.79  0.4661    10    -44.46    
  14.28290 -64.60882 -10.36297   97.11  536.89   11.27  0.4187    10    -51.02    
  14.56623 -64.80882 -10.31297  100.70  555.14    8.65  0.5314    10    -44.49    
  14.56623 -64.63382 -10.31809   98.96  546.76   10.68  0.4779    10    -44.46    
  14.73290 -64.80882 -10.31297  102.45  562.81    9.06  0.5814    10    -62.23    
  14.73290 -64.73060 -10.31297  101.38  559.57    9.79  0.5579    10    -61.60    
  14.91290 -64.86715 -10.31297  105.20  575.92    9.94  0.6561     2    -37.75    
  14.89444 -64.60882 -10.32963  100.80  563.01   11.82  0.5708    10    -36.16    
  15.14540 -64.73286 -10.34630  105.24  593.16   14.37  0.7345     2    -180.8    
  15.13290 -64.55882 -10.36297  100.64  583.21   15.05  0.6710    10    -141.3    
  15.33290 -64.77548 -10.31297  106.30  610.44   19.27  0.8289     6    -164.7    
  15.36623 -64.60882 -10.31297   99.72  611.93   21.24  0.8232     6    -68.91    
  15.41623 -64.74715 -10.26297  103.67  612.15   22.02  0.8526     6    -97.47    
  15.43290 -64.62310 -10.24713   97.82  613.18   23.08  0.8462     6    -81.51    
  19.51623 -64.80882 -10.26297   94.17  496.41   17.76  0.3397    16    -42.64    
  19.63290 -64.80882 -10.57130   94.88  493.77   17.85  0.3599    16    -185.4    
  19.51623 -64.60882 -10.23797   93.70  495.26   17.94  0.3424    16    -42.64    
  19.63290 -64.56382 -10.54630   94.27  492.58   17.99  0.3654    16    -50.01    
  13.89956 -64.40882 -10.51297   94.42  519.69   14.13  0.3423    10    -49.79    
  13.93290 -64.20882 -10.51297   93.71  511.06   15.38  0.3223    10    -52.53    
  14.00790 -64.39120 -10.46297   94.75  520.14   14.09  0.3439    10    -49.79    
  14.03290 -64.25882 -10.46297   94.21  514.20   14.98  0.3280    10    -52.53    
  14.33290 -64.40882 -10.36297   96.02  526.51   13.46  0.3705    10    -61.25    
  14.42790 -64.24215 -10.36297   94.93  519.72   14.66  0.3457    10    -58.66    
  14.53290 -64.37703 -10.34630   96.52  529.66   13.57  0.3881    10    -61.31    
  14.48290 -64.20882 -10.36297   94.71  519.32   14.82  0.3450    10    -32.42    
  14.73290 -64.44727 -10.32963   97.58  542.20   12.88  0.4512    10    -23.52    
  14.73290 -64.20882 -10.36297   94.41  527.37   14.74  0.3787    10    -57.67    
  14.98290 -64.40882 -10.36297   97.13  556.48   14.09  0.5275    10    -40.91    
  14.91290 -64.31715 -10.36297   95.40  544.37   14.35  0.4623    10    -40.62    
  15.13290 -64.51715 -10.36297   99.32  580.57   15.26  0.6546    10    -4.702    
  15.11623 -64.13048 -10.41297   87.82  545.75   16.44  0.5349    10    -26.80    
  15.27790 -64.40882 -10.36297   93.51  588.53   18.56  0.7209    10    -40.59    
  15.24956 -64.20882 -10.36297   85.26  558.65   17.82  0.6669     9     10.73    
  15.43290 -64.42048 -10.21297   86.97  589.64   21.55  0.7995     9     18.01    
  15.34956 -64.20882 -10.23797   79.08  547.51   18.66  0.7373     9     6.828    
  19.48290 -64.38382 -10.22963   93.61  494.58   18.11  0.3406    16    -42.64    
  19.53290 -64.40882 -10.31297   93.60  493.75   18.08  0.3482    16    -42.64    
  19.43290 -64.14453 -10.26297   93.55  494.32   18.25  0.3348    16    -42.64    
  19.53290 -64.15882 -10.47868   93.64  492.34   18.18  0.3517    16    -44.39    
  14.10790 -64.00882 -10.47963   93.20  505.50   16.05  0.3186    10    -42.64    
  14.12552 -63.75882 -10.56297   92.35  498.97   16.69  0.3281    10    -42.64    
  14.27790 -63.90882 -10.46297   92.82  504.19   16.25  0.3188    10    -42.64    
  14.35790 -63.80882 -10.47963   92.10  502.44   16.45  0.3201    10    -42.64    
  14.48790 -63.97548 -10.41297   92.84  509.53   15.91  0.3219    10    -40.07    
  14.54956 -63.76382 -10.47963   91.03  504.18   16.47  0.3200    10    -42.64    
  14.73290 -63.82548 -10.46297   89.95  510.42   16.30  0.3306    10    -40.07    
  14.73290 -63.78382 -10.47963   89.60  509.05   16.41  0.3292    10    -127.1    
  14.98290 -63.90882 -10.46297   86.54  523.57   16.44  0.4144    10     3.884    
  14.97790 -63.77548 -10.51297   84.80  517.02   16.82  0.4056    10     3.689    
  15.08290 -63.90882 -10.46297   83.15  526.46   16.95  0.4970    10    -30.46    
  15.13290 -63.80382 -10.47963   78.34  517.62   17.76  0.5670    10    -15.37    
  15.33290 -64.04632 -10.16297   72.06  514.94   17.69  0.7297     9     14.15    
  15.14956 -63.80882 -10.46297   77.21  516.30   17.92  0.5925     9     40.58    
  15.23290 -63.75048 -10.31297   68.56  495.45   19.20  0.7293     9     85.19    
  19.31623 -63.78382 -10.46297   94.09  494.47   18.34  0.3210    16    -42.64    
  19.43290 -63.95882 -10.46297   93.79  493.05   18.26  0.3367    16    -44.39    
  19.23290 -63.80882 -10.27547   94.40  497.10   18.46  0.3130    16    -42.64    
  19.33290 -63.95882 -10.26297   93.97  495.40   18.37  0.3231    16    -42.64    
  15.18290 -63.62882 -10.49630   71.72  501.66   19.25  0.6737     9    -61.63    
  15.23290 -63.60882 -10.34630   66.14  489.37   20.28  0.7625     9     86.74    
  15.23290 -63.45882 -10.46297   65.76  489.89   21.22  0.7848     9     85.56    
  15.33290 -63.22548 -10.22130   61.77  504.20   22.38  0.8718     9     79.30    
  18.53290 -63.30882 -10.26475   98.60  547.73   12.45  0.3569    16    -62.08    
  18.75790 -63.42548 -10.26297   97.01  520.27   17.33  0.3204    16    -47.48    
  18.68290 -63.30882 -10.46297   96.80  521.78   17.31  0.3293    16    -47.48    
  18.93290 -63.45882 -10.42725   95.77  505.65   18.39  0.3026    16    -49.60    
  19.03290 -63.60882 -10.27547   95.40  503.06   18.51  0.3031    16    -49.60    
  19.13290 -63.60882 -10.43380   94.88  498.35   18.45  0.3048    16    -42.64    
  15.33290 -63.15882 -10.44130   61.21  497.63   23.92  0.9104     9     39.69    
  15.34956 -63.16382 -10.26297   61.44  506.90   23.07  0.8929     9     15.87    
  15.43290 -62.95882 -10.45047   60.67  516.61   24.89  0.9647     9     97.21    
  15.43290 -63.00882 -10.17463   63.25  532.48   21.98  0.8838     9    -35.66    
  18.11623 -63.00882 -10.50797   96.11  606.31   -0.49  0.4102    21    -15.35    
  18.13290 -63.02548 -10.50797   96.34  604.26    0.44  0.4145    21    -5.954    
  18.13290 -63.00882 -10.41297   97.55  609.30   -3.59  0.3697    21    -51.98    
  18.43290 -63.20882 -10.43297   97.91  555.40   11.80  0.3823    16    -27.86    
  18.33290 -63.20882 -10.21297  100.46  589.22    1.32  0.3617    21    -106.6    
  18.56623 -63.25882 -10.44297   97.28  535.46   15.45  0.3527    16    -65.60    
  15.54956 -62.79632 -10.41201   61.66  540.97   24.91  0.9770     9    -24.26    
  15.54956 -62.80882 -10.17451   65.79  559.08   20.78  0.8608     9    -7.675    
  15.73290 -62.60882 -10.59963   61.25  548.02   25.55  1.0127     9    -20.94    
  15.76623 -62.55882 -10.42463   64.67  570.21   23.53  0.9362     9     37.53    
  17.73290 -62.50882 -10.42868   90.08  588.13  -13.59  0.2746    21    0.9505    
  17.93290 -62.80882 -10.54392   92.18  606.08   -7.20  0.3727    21    -11.53    
  17.88290 -62.60882 -10.31213   94.33  595.94  -14.80  0.2413    21     51.55    
  18.03290 -62.80882 -10.26297   97.80  607.25  -13.01  0.2581    21    -13.30    
  15.93290 -62.42548 -10.43797   66.94  579.18   21.19  0.8672     9     11.50    
  15.93290 -62.40882 -10.31297   70.24  587.45   16.77  0.7569     9   -0.5046E-01
  16.13290 -62.30882 -10.46297   69.10  579.47   17.32  0.7754     9     11.48    
  16.13290 -62.25882 -10.20463   76.36  588.65    4.16  0.5073    21    -78.65    
  16.33290 -62.22548 -10.48797   71.00  575.59   12.23  0.6788    21     18.84    
  16.23290 -62.20882 -10.21797   77.38  586.66    1.50  0.4644    21    -68.53    
  16.53290 -62.20882 -10.61297   69.67  561.22   11.89  0.6879     9   -0.4091E-01
  16.90790 -62.10882 -10.37963   80.76  575.19   -8.40  0.3397    21    -75.99    
  17.24778 -62.20882 -10.46297   82.47  573.57  -10.72  0.3219    21    -56.73    
  17.36623 -62.25882 -10.46297   83.95  575.28  -11.86  0.3056    21    -70.53    
  17.43290 -62.20882 -10.26297   88.86  579.49  -16.05  0.2231    21     7.503    
  17.53290 -62.40882 -10.56297   83.95  576.04  -10.39  0.3488    21    -77.63    
  17.53290 -62.25882 -10.23975   90.43  581.09  -16.65  0.2149    21    -42.58    
  16.53290 -62.10882 -10.26297   79.76  580.82   -5.05  0.3695    21    -68.18    
  16.73290 -62.10882 -10.37963   78.86  576.21   -4.96  0.3889    21    -78.05    
  16.73290 -62.05882 -10.20463   83.12  578.72  -11.02  0.2799    21    -90.54    
  16.95290 -62.05882 -10.20463   85.23  577.55  -13.71  0.2464    21    -57.84    
  17.15456 -62.10882 -10.26297   86.03  577.24  -14.38  0.2436    21    -7.686    
  16.53290 -66.80882  -9.91297   92.58  498.45   16.74  0.3270    17    -66.21    
  16.28290 -66.70882 -10.14130   97.34  507.97   15.96  0.3378    17    -73.55    
  16.53290 -66.79215  -9.83797   93.13  496.52   16.77  0.3264    17    -129.6    
  16.23290 -66.60882  -9.81297   98.67  496.54   16.31  0.3120    17    -129.6    
  16.73290 -66.90882 -10.11297   86.22  505.68   17.40  0.3899    17    -130.3    
  16.58290 -66.80882  -9.82963   92.54  496.33   16.83  0.3286    17    -129.6    
  16.93290 -66.92548 -10.00130   86.94  501.73   17.16  0.3506    17    -130.6    
  16.93290 -66.90882  -9.91297   88.47  499.02   17.06  0.3384    17    -129.6    
  17.11623 -66.95882 -10.14130   83.16  506.99   17.47  0.4007    17    -130.3    
  17.13290 -66.90882  -9.86297   88.63  498.44   17.01  0.3347    17    -129.6    
  17.38290 -66.90882 -10.06297   87.09  505.91   16.83  0.3404    17    -129.6    
  17.30790 -66.90882  -9.94630   88.05  501.58   16.90  0.3319    17    -129.6    
  17.68290 -66.80882 -10.02963   90.56  508.18   16.27  0.3246    17    -49.98    
  17.53290 -66.80882  -9.76297   90.80  499.13   16.76  0.3268    17    -42.64    
  17.73290 -66.79215 -10.08797   90.90  511.29   16.07  0.3295    17    -40.07    
  17.73290 -66.75882  -9.89130   91.64  504.78   16.32  0.3198    17    -42.64    
  18.03290 -66.60882 -10.11297   94.61  520.71   14.75  0.3515    17    -46.21    
  17.93290 -66.60882  -9.78559   93.12  506.84   15.95  0.3192    17    -42.64    
  15.83290 -66.25882 -10.02963  110.82  510.15   14.08  0.3240    17    -177.2    
  16.09956 -66.55882 -10.06297  103.28  505.69   15.25  0.3137    17    -71.19    
  16.03290 -66.45882  -9.89630  103.65  500.36   15.60  0.3041    17    -179.8    
  15.83290 -66.20882  -9.91297  108.85  505.06   14.76  0.3123    17    -179.8    
  18.13290 -66.50882  -9.97963   94.87  519.65   14.49  0.3455    17    -53.16    
  18.13290 -66.40882  -9.71297   93.97  512.55   15.18  0.3254    17    -47.03    
  18.43290 -66.20882 -10.04297   96.97  538.71   10.49  0.4288    17    -49.99    
  18.33290 -66.20882  -9.78059   95.07  525.18   13.15  0.3628    17    -49.79    
  14.12456 -65.80882 -10.26297   98.74  510.34   16.18  0.3217    11    -26.28    
  14.53290 -66.10382 -10.21297  102.84  505.78   16.74  0.3202    11    -179.8    
  14.54123 -65.80882 -10.19785  103.87  516.15   15.74  0.3355    11    -177.9    
  14.75790 -66.04215 -10.21297  106.50  512.24   16.17  0.3270    11    -177.2    
  14.77302 -65.80882 -10.20463  107.67  522.45   15.28  0.3570    11    -183.4    
  15.14123 -65.80882 -10.26297  115.73  540.47   13.76  0.4339    11    -75.43    
  15.58290 -65.77548 -10.06297  116.21  529.17   12.36  0.4369    17    -74.39    
  15.73290 -66.10882 -10.06297  114.22  516.56   13.21  0.3525    17    -183.4    
  15.63290 -65.80548  -9.94630  112.75  517.57   13.49  0.3839    17    -53.16    
  15.74956 -66.03382  -9.86297  109.55  506.34   14.64  0.3224    17    -192.2    
  18.53290 -66.10882 -10.06630   97.25  543.58    8.89  0.4539    17    -44.46    
  18.51623 -66.00882  -9.86118   95.85  538.11    9.92  0.4239    17    -49.99    
  18.63290 -65.80882  -9.81297   95.39  540.50    8.86  0.4388    17    -49.99    
  18.73290 -65.80882  -9.96297   96.34  541.00    9.02  0.4385    16    -49.99    
  14.53290 -65.55048 -10.21297  103.76  529.19   14.07  0.3828    11    -43.89    
  14.75790 -65.57548 -10.21297  107.47  535.21   13.88  0.4139    11    -194.9    
  14.75790 -65.22548 -10.26297  106.42  558.25   10.36  0.5500    11    -35.27    
  15.17790 -65.60882 -10.26297  116.70  556.37   12.77  0.5243    11    -69.46    
  15.43290 -65.57548 -10.21297  119.64  559.19   11.66  0.5808    17     20.86    
  15.53290 -65.55882 -10.06297  115.43  538.60   12.44  0.5148    17    -69.66    
  15.54956 -65.60882 -10.03797  114.95  533.61   12.56  0.4833    17    -177.2    
  15.63290 -65.57548  -9.81297  108.78  515.25   14.44  0.4012    17    -53.42    
  15.58290 -65.40882  -9.89630  109.46  527.91   14.23  0.4926    17    -47.00    
  18.73290 -65.60882  -9.76297   94.83  538.08    9.75  0.4303    16    -49.99    
  18.93290 -65.60882  -9.99951   96.08  529.67   12.55  0.3801    16    -61.25    
  18.93290 -65.45882  -9.86297   94.98  527.65   13.07  0.3754    16    -61.25    
  19.13290 -65.43703 -10.06297   95.56  516.51   15.24  0.3320    16    -53.24    
  15.53290 -65.14215 -10.01297  108.31  555.65   16.56  0.6691     6    -38.99    
  15.53290 -64.90882 -10.06297  103.67  581.53   21.26  0.7872     6    -62.24    
  15.58290 -65.20882  -9.89630  106.76  538.59   15.86  0.5784    17    -59.55    
  15.63290 -65.04215  -9.81297  102.00  544.66   18.26  0.6133    17    -23.19    
  18.98290 -65.20882  -9.76297   94.11  521.22   14.80  0.3561    16    -53.10    
  19.23290 -65.19632 -10.01297   94.72  508.88   16.46  0.3204    16    -26.28    
  19.13290 -65.13143  -9.86297   94.09  512.79   16.10  0.3277    16    -52.53    
  19.33290 -65.05882 -10.06297   94.38  503.68   17.09  0.3199    16    -42.64    
  15.54956 -64.78382 -10.06297   99.39  593.94   23.40  0.8229     6    -24.54    
  15.63290 -64.89215  -9.86297   99.25  564.66   20.84  0.7062     6    -39.10    
  15.54956 -64.60882 -10.06297   92.10  603.58   23.90  0.8325     6    -31.30    
  15.63290 -64.66715  -9.91118   92.43  593.96   22.94  0.7905     6    -4.098    
  19.23290 -64.75882  -9.86297   93.58  504.42   17.44  0.3181    16    -49.53    
  19.33290 -64.64953  -9.96297   93.46  500.28   17.76  0.3208    16    -42.64    
  19.13290 -64.65882  -9.76297   93.54  507.23   17.51  0.3209    16    -49.53    
  19.33290 -64.63893  -9.96297   93.46  500.19   17.77  0.3208    16    -42.64    
  15.53290 -64.50882 -10.06297   87.54  597.02   22.63  0.8144     9     6.940    
  15.43290 -64.21798 -10.06297   75.69  540.36   17.57  0.7439     9     9.702    
  15.53290 -64.23703  -9.86297   76.13  550.12   13.99  0.7142     9    -27.23    
  15.63290 -64.40465  -9.81297   82.12  582.73   16.31  0.7323     9    -5.804    
  19.23290 -64.53715  -9.86297   93.54  502.44   17.86  0.3168    16    -55.10    
  19.33290 -64.35048 -10.01297   93.54  498.03   18.14  0.3218    16    -42.64    
  19.31623 -64.18382 -10.06297   93.69  497.41   18.29  0.3206    16    -42.64    
  19.13290 -64.19536  -9.86297   94.18  503.40   18.35  0.3135    16    -49.60    
  15.33290 -63.90382 -10.06297   67.96  500.18   16.89  0.7334     9     82.93    
  15.34956 -64.00882 -10.08797   70.22  508.99   16.98  0.7301     9     86.00    
  15.43290 -63.95882  -9.86297   69.70  515.73   12.36  0.6998     9    -21.26    
  15.43290 -63.78382  -9.77963   69.12  519.83    9.67  0.6766     9     9.595    
  18.83290 -63.80882  -9.86297   96.75  518.69   17.85  0.3294    16    -47.68    
  18.93290 -63.90643  -9.86297   95.79  511.70   18.39  0.3194    16    -46.96    
  18.97218 -63.80882  -9.96297   95.56  509.10   18.44  0.3116    16    -56.94    
  19.13290 -64.00882  -9.96297   94.47  502.29   18.49  0.3105    16    -42.64    
  15.33290 -63.53286  -9.99630   64.20  501.70   17.45  0.7710     9    -22.71    
  15.33290 -63.35882 -10.06297   63.26  506.36   19.44  0.8114     9     12.44    
  15.38290 -63.68715  -9.86297   66.87  510.65   12.97  0.7136     9     32.07    
  15.38290 -63.46715  -9.86297   66.57  520.49   13.26  0.7237     9     7.979    
  18.38290 -63.30882 -10.07963  101.53  585.05    1.74  0.3572    21    -106.6    
  18.53802 -63.42548 -10.06297   99.88  553.70   10.47  0.3581    16    -62.08    
  18.33290 -63.40882  -9.82368  104.01  605.29   -5.33  0.3321    21    -37.12    
  18.58111 -63.60882  -9.86297   99.75  550.16   11.40  0.3652    16    -62.08    
  18.83290 -63.60882 -10.06297   96.92  516.98   17.80  0.3182    16    -47.68    
  15.38290 -63.17548 -10.06297   63.93  523.55   19.60  0.8281     9    -21.30    
  15.43290 -63.20370  -9.86297   68.18  542.22   12.43  0.7104     9     20.11    
  15.43290 -63.05882 -10.05225   65.11  538.05   19.02  0.8219     9    -5.164    
  15.53290 -63.00882  -9.74118   74.21  568.58    3.57  0.5453    21     19.60    
  18.28290 -63.20882 -10.06297  102.55  606.50   -5.51  0.3221    21     13.03    
  18.23290 -63.15882  -9.86297  104.39  615.30  -12.73  0.2589    21    -101.2    
  18.13290 -62.90882 -10.01297  101.85  608.55  -14.99  0.2291    21    -94.41    
  18.13290 -62.88382  -9.88059  102.63  604.60  -16.77  0.2163    21    -97.56    
  15.58290 -62.77548 -10.06297   69.04  570.57   16.18  0.7590     9     16.11    
  15.63290 -62.75882  -9.82963   75.64  579.80    3.50  0.5180    21    -38.33    
  15.73290 -62.60882  -9.81797   78.46  584.32   -1.08  0.4248    21    -74.31    
  15.73290 -62.60882  -9.81297   78.56  584.25   -1.34  0.4205    21    -50.55    
  17.93290 -62.60882 -10.17963   96.63  595.65  -16.39  0.2143    21    -93.86    
  18.08290 -62.80882 -10.05463  100.45  604.41  -15.79  0.2198    21    -93.91    
  18.08290 -62.77548  -9.90797  101.45  599.83  -17.51  0.2084    21    -97.56    
  17.93290 -62.50882  -9.81297   99.15  587.77  -19.48  0.2026    21    -78.25    
  15.93290 -62.40882 -10.30797   70.37  587.66   16.59  0.7527     9    -44.68    
  15.93290 -62.40882  -9.61797   85.41  580.16  -13.09  0.2383    21    -57.84    
  16.09956 -62.25882 -10.06297   79.40  587.48   -2.08  0.3963    21    -88.11    
  16.13290 -62.22548  -9.88797   83.43  582.96   -9.77  0.2782    21    -27.99    
  16.38290 -62.10882 -10.02963   83.38  581.66  -10.30  0.2759    21    -64.29    
  16.33468 -62.10882  -9.80130   86.62  578.87  -14.98  0.2173    21    -16.00    
  17.53290 -62.20882 -10.08797   92.48  580.55  -18.24  0.1956    21    -147.5    
  17.83290 -62.45882 -10.10130   95.93  588.31  -17.90  0.1988    21    -102.9    
  17.59956 -62.20882  -9.87463   95.20  580.28  -19.69  0.1952    21    -122.8    
  17.73290 -62.30882  -9.91297   96.05  582.82  -19.46  0.1946    21    -97.56    
  16.56623 -62.05882 -10.06297   84.50  579.74  -12.29  0.2534    21    -21.54    
  16.47456 -62.05882  -9.86297   86.92  578.44  -15.35  0.2148    21    -1.308    
  16.75790 -62.02548 -10.06297   86.07  578.19  -14.60  0.2274    21    -20.98    
  16.78290 -62.00882  -9.96297   87.86  577.51  -16.42  0.2075    21    -138.5    
  16.95790 -62.02548 -10.06297   87.77  577.50  -16.23  0.2115    21    -1.308    
  16.98290 -62.00882  -9.96297   89.34  577.14  -17.62  0.1988    21    -199.1    
  17.15790 -62.05882 -10.09630   88.84  577.69  -16.99  0.2055    21    -1.308    
  17.17790 -62.02548  -9.86297   91.81  577.13  -19.16  0.1937    21    -200.6    
  17.33290 -62.10882 -10.07130   90.81  578.45  -17.94  0.1975    21    -146.0    
  17.29956 -62.05882  -9.86297   92.66  577.64  -19.43  0.1939    21    -142.2    
  16.33290 -66.60882  -9.63559   96.84  493.13   16.72  0.3257    17    -179.8    
  16.48290 -66.70882  -9.66297   94.74  493.30   16.84  0.3323    17    -179.8    
  16.48290 -66.60882  -9.46297   95.06  491.13   17.02  0.3455    17    -181.5    
  16.72956 -66.79215  -9.63797   92.41  493.09   17.02  0.3432    17    -129.6    
  16.72790 -66.70882  -9.46297   93.13  491.25   17.12  0.3563    17    -187.5    
  16.98290 -66.80882  -9.56297   91.36  492.79   17.11  0.3518    17    -131.4    
  16.96623 -66.75882  -9.46297   91.84  491.78   17.16  0.3596    17    -187.2    
  17.13290 -66.80882  -9.56297   91.14  493.35   17.10  0.3506    17    -179.8    
  17.16623 -66.75882  -9.46297   91.50  492.55   17.14  0.3575    17    -50.31    
  17.41290 -66.80882  -9.66297   90.87  496.34   16.93  0.3361    17    -42.64    
  17.33290 -66.70882  -9.41297   91.56  493.12   17.12  0.3556    17    -48.56    
  17.53706 -66.75882  -9.62963   91.36  497.05   16.85  0.3334    17    -42.64    
  17.54694 -66.60882  -9.36297   91.88  494.63   17.02  0.3474    17    -42.64    
  17.73290 -66.70882  -9.71297   91.92  501.00   16.53  0.3224    17    -42.64    
  16.13290 -66.40882  -9.56297   99.42  493.06   16.59  0.3152    17    -181.5    
  15.93290 -66.20882  -9.64951  103.43  496.24   16.06  0.3016    17    -179.8    
  16.03290 -66.20882  -9.46297  100.24  492.89   16.62  0.3095    17    -181.5    
  16.33290 -66.50882  -9.44809   96.46  491.22   16.93  0.3360    17    -181.5    
  17.73468 -66.55882  -9.42963   92.23  497.62   16.77  0.3329    17    -42.64    
  17.93290 -66.55882  -9.66297   92.99  504.56   16.13  0.3190    17    -42.64    
  17.93290 -66.40882  -9.41297   92.55  501.73   16.40  0.3222    17    -42.64    
  18.28290 -66.20882  -9.67785   94.46  520.04   14.03  0.3442    17    -55.35    
  18.13290 -66.19132  -9.41297   93.06  509.08   15.64  0.3206    17    -52.53    
  15.83290 -66.00203  -9.61297  104.29  497.82   15.92  0.3025    17    -68.89    
  15.93290 -66.04036  -9.46297  101.44  494.27   16.47  0.3025    17    -42.64    
  15.74956 -65.83382  -9.66297  105.89  501.85   15.50  0.3174    17    -49.60    
  15.83290 -65.75882  -9.46297  102.28  497.62   16.32  0.3067    17    -68.89    
  18.33290 -66.10882  -9.62868   94.24  522.54   13.57  0.3523    17    -49.79    
  18.28290 -66.00882  -9.46297   93.63  518.30   14.39  0.3408    17    -50.08    
  18.33290 -65.92643  -9.46297   93.59  521.95   13.79  0.3537    17    -49.79    
  18.51623 -65.83382  -9.66297   94.59  535.40   10.49  0.4139    17    -62.34    
  15.73290 -65.50048  -9.56297  103.26  505.89   15.98  0.3521    17    -55.22    
  15.73290 -65.40882  -9.56297  102.77  508.71   16.14  0.3727    17    -52.65    
  15.83290 -65.60882  -9.41297  101.33  499.23   16.50  0.3145    17    -49.60    
  15.78290 -65.41798  -9.47725  101.58  505.65   16.48  0.3514    17    -55.22    
  18.63290 -65.62132  -9.66297   94.46  538.67    9.44  0.4397    17    -49.99    
  18.43290 -65.58048  -9.41297   93.50  531.82   12.05  0.4145    17    -61.31    
  18.53290 -65.44548  -9.46297   93.50  536.75   10.71  0.4479    17    -44.66    
  18.73290 -65.44632  -9.66297   94.23  536.05   10.67  0.4304    16    -50.46    
  15.73290 -65.25882  -9.56297  101.44  515.22   16.64  0.4157    17    -53.35    
  15.73290 -64.90882  -9.66297   97.50  549.46   19.45  0.6002    17    -22.98    
  15.83290 -65.20882  -9.41297   99.33  512.82   17.28  0.3868    17    -52.58    
  15.83290 -65.00882  -9.46297   97.80  529.25   18.12  0.4691    17    -46.94    
  18.63290 -65.12548  -9.46297   93.44  535.92   12.41  0.4628    16    -9.731    
  18.73290 -65.21215  -9.56297   93.68  533.25   12.39  0.4314    16    -49.42    
  18.50790 -64.98893  -9.36297   93.58  539.00   13.40  0.5046    16    -9.731    
  18.73290 -65.00882  -9.51297   93.57  530.81   14.11  0.4298    16    -49.42    
  18.93290 -65.05882  -9.66297   93.66  521.64   15.18  0.3651    16    -53.10    
  15.74956 -64.80882  -9.66297   95.35  563.24   20.06  0.6416     6    -37.49    
  15.93290 -64.75048  -9.41297   94.82  561.94   16.98  0.5395    17    -22.99    
  15.78290 -64.54536  -9.63797   88.65  595.53   16.15  0.6826     6    -69.65    
  15.93290 -64.57882  -9.45225   92.19  591.43   12.96  0.5883     6    -86.42    
  18.51302 -64.85882  -9.36297   93.86  539.50   14.55  0.5115    16    -13.08    
  18.76623 -64.83382  -9.51297   93.70  527.10   15.68  0.4122    16    -61.16    
  18.48290 -64.60882  -9.36297   94.91  543.28   16.02  0.5246    16    -12.61    
  18.76623 -64.60882  -9.51297   94.16  525.05   17.02  0.4014    16    -53.16    
  18.98290 -64.86715  -9.66297   93.64  516.25   16.43  0.3471    16    -53.29    
  18.99123 -64.54536  -9.66297   93.92  512.12   17.65  0.3354    16    -46.96    
  15.73290 -64.40882  -9.66297   84.15  591.22   12.42  0.6788     9    -40.37    
  15.63290 -64.18465  -9.66297   77.85  560.78    6.86  0.6416     9    -4.771    
  15.93290 -64.57882  -9.45225   92.19  591.43   12.96  0.5883     6    -47.29    
  15.78290 -64.20882  -9.46297   84.14  586.96   -0.15  0.5311    21    -44.12    
  18.28290 -64.20882  -9.36297   99.50  577.94    7.41  0.5486     6    -21.86    
  18.63290 -64.43382  -9.46297   95.20  533.96   17.10  0.4447    16    -17.81    
  18.53290 -64.20882  -9.47963   97.24  545.81   15.16  0.4641    16    -12.84    
  18.73290 -64.44215  -9.51297   94.77  526.62   17.50  0.4037    16    -61.16    
  18.73290 -64.25882  -9.56297   95.66  526.44   17.72  0.3893    16    -61.10    
  18.93290 -64.32548  -9.66297   94.55  513.47   18.13  0.3379    16    -46.96    
  18.93290 -64.17548  -9.71297   94.98  512.80   18.32  0.3313    16    -46.96    
  15.53290 -63.93953  -9.66297   73.48  538.89    4.89  0.6228     9    -2.441    
  15.54956 -63.99965  -9.66297   74.33  542.46    5.10  0.6246     9    -2.701    
  15.73290 -64.10882  -9.46297   82.26  577.15   -1.96  0.5148    21    -22.75    
  15.63290 -63.77786  -9.41297   80.44  567.27   -6.39  0.4339    21     10.14    
  18.23290 -63.80882  -9.46297  104.76  615.06   -5.63  0.4033    21    -120.3    
  18.33290 -64.00143  -9.46297  101.20  583.28    4.37  0.4828    16    -89.33    
  18.33290 -63.78143  -9.56297  103.26  595.98   -0.66  0.4162    21    -84.77    
  18.53290 -63.99632  -9.56297   98.71  551.47   12.73  0.4316    16    -10.24    
  18.53802 -63.80882  -9.67963   99.89  554.68   10.95  0.4008    16    -50.82    
  18.75790 -64.00882  -9.67963   96.63  525.36   17.49  0.3607    16    -53.10    
  15.53290 -63.49953  -9.51297   76.82  560.64   -3.40  0.4703    21     20.05    
  15.53290 -63.40882  -9.51297   77.25  563.62   -3.94  0.4518    21     23.79    
  15.58290 -63.58382  -9.42963   79.47  566.19   -6.57  0.4171    21    -37.34    
  15.54956 -63.35786  -9.48797   78.42  567.08   -5.39  0.4199    21    -24.27    
  18.13290 -63.76810  -9.35047  106.63  629.98  -11.28  0.3437    21    -96.60    
  18.33290 -63.59632  -9.66297  104.20  603.98   -4.11  0.3642    21    -25.80    
  18.23290 -63.35048  -9.61297  106.19  619.29  -13.69  0.2683    21    -95.85    
  18.13290 -63.40882  -9.31297  107.01  615.29  -17.20  0.2606    21     25.18    
  15.53290 -63.21382  -9.56297   77.14  567.73   -3.19  0.4462    21    -7.297    
  15.58290 -63.17048  -9.46297   80.61  573.52   -7.98  0.3542    21    -81.81    
  15.54956 -63.00882  -9.68380   75.91  571.30    0.41  0.4895    21    -35.35    
  15.63290 -62.97465  -9.46297   82.41  577.19   -9.95  0.3051    21    -88.55    
  18.23290 -63.29215  -9.66297  105.97  617.89  -13.87  0.2615    21     19.54    
  18.13290 -63.12548  -9.36297  105.46  602.52  -18.86  0.2483    21     17.28    
  18.13290 -62.90882  -9.57963  103.70  598.87  -18.81  0.2266    21     17.79    
  18.13290 -63.01382  -9.42963  104.58  599.58  -19.08  0.2413    21     17.28    
  15.63290 -62.80882  -9.69630   78.41  579.17   -2.53  0.4175    21    -50.55    
  15.73290 -62.80882  -9.36297   86.01  578.04  -14.39  0.2324    21    -21.03    
  15.78290 -62.57548  -9.66297   82.48  581.94   -8.70  0.3015    21    -70.21    
  15.83290 -62.60882  -9.40559   87.02  578.14  -15.30  0.2184    21    -1.308    
  18.08290 -62.77548  -9.61797  102.61  594.13  -19.32  0.2215    21     17.79    
  18.08290 -62.84215  -9.44297  103.21  593.15  -19.80  0.2404    21    -16.87    
  17.93290 -62.50882  -9.66297   99.83  586.13  -20.08  0.2157    21     5.321    
  17.93290 -62.60882  -9.34892  101.35  584.85  -20.76  0.2569    21    -16.87    
  15.93290 -62.40882  -9.61297   85.46  580.07  -13.21  0.2369    21    -16.56    
  16.08290 -62.30882  -9.47963   88.65  577.29  -17.06  0.2028    21    -191.5    
  16.09956 -62.25882  -9.63797   86.84  578.86  -15.08  0.2163    21    -1.308    
  16.33468 -62.10882  -9.79130   86.75  578.74  -15.15  0.2157    21    -138.5    
  16.23290 -62.20882  -9.46297   89.91  576.44  -18.28  0.1991    21    -121.4    
  17.60968 -62.20882  -9.73297   96.34  579.74  -20.28  0.2056    21    -39.28    
  17.73290 -62.30882  -9.57963   98.11  580.85  -20.68  0.2243    21     5.271    
  17.53290 -62.20882  -9.39630   97.44  578.27  -21.13  0.2466    21    -39.83    
  17.83290 -62.40882  -9.54630   99.20  582.59  -20.64  0.2294    21     5.271    
  16.49956 -62.05882  -9.61797   90.04  576.38  -18.43  0.1977    21    -140.7    
  16.59123 -62.05882  -9.46297   91.91  575.68  -19.79  0.2050    21    -122.8    
  16.78290 -62.00882  -9.56297   92.13  575.85  -19.83  0.2033    21    -122.8    
  16.73290 -62.02548  -9.48797   92.38  575.71  -20.05  0.2075    21    -122.8    
  16.93290 -62.02548  -9.43797   93.72  575.84  -20.62  0.2195    21    -39.28    
  16.93290 -62.00882  -9.51297   93.15  575.91  -20.37  0.2117    21    -135.4    
  17.17790 -62.02548  -9.66297   93.63  576.67  -20.19  0.2045    21    -135.4    
  17.15290 -62.05882  -9.40463   95.04  576.34  -20.96  0.2324    21    -39.33    
  17.29956 -62.05882  -9.66297   94.40  577.15  -20.35  0.2070    21    -135.4    
  17.33290 -62.10882  -9.41297   96.05  577.04  -21.06  0.2380    21    -39.33    
  16.84123 -66.60882  -9.26297   92.82  490.24   17.25  0.3713    17    -187.2    
  17.31623 -66.60882  -9.26297   91.82  492.16   17.20  0.3644    17    -50.01    
  16.33290 -66.22393  -9.16297   96.18  490.03   17.20  0.3414    17    -181.5    
  16.56885 -66.40882  -9.16297   94.48  489.64   17.27  0.3629    17    -56.90    
  16.45468 -66.20882  -9.06297   94.98  489.72   17.31  0.3513    17    -51.28    
  16.67456 -66.55882  -9.26297   93.66  490.00   17.23  0.3662    17    -56.90    
  16.68290 -66.20882  -8.96297   93.83  489.68   17.42  0.3645    17    -187.2    
  16.83290 -66.40882  -9.06297   93.16  489.73   17.36  0.3755    17    -187.2    
  17.34123 -66.40882  -9.06297   92.01  491.86   17.29  0.3667    17    -50.01    
  17.31290 -66.59215  -9.23797   91.78  492.04   17.21  0.3655    17    -50.01    
  17.33290 -66.40882  -9.06297   92.06  491.80   17.29  0.3672    17    -50.01    
  17.60611 -66.50882  -9.26297   91.87  494.81   17.03  0.3469    17    -42.64    
  17.48528 -66.20882  -8.96297   92.08  493.39   17.29  0.3525    17    -48.56    
  17.76944 -66.40882  -9.26297   92.08  497.31   16.84  0.3345    17    -42.64    
  17.74718 -66.20882  -9.07963   92.01  496.93   16.99  0.3347    17    -42.64    
  17.88290 -66.30882  -9.26297   92.39  499.81   16.64  0.3262    17    -42.64    
  16.13290 -66.11120  -9.26297   98.20  491.24   16.99  0.3195    17    -44.39    
  16.03290 -65.80882  -9.21297   98.68  493.25   17.02  0.3059    17    -42.64    
  16.33290 -66.07870  -9.06297   95.79  490.21   17.29  0.3368    17    -44.39    
  16.33290 -65.81715  -8.96297   95.83  491.58   17.46  0.3233    17    -44.39    
  17.73290 -66.00882  -8.96297   92.13  497.70   17.10  0.3292    17    -42.64    
  17.93290 -66.04215  -9.11297   92.41  501.94   16.64  0.3212    17    -42.64    
  17.93290 -65.93893  -9.06297   92.44  502.79   16.67  0.3202    17    -42.64    
  18.13290 -65.78048  -9.16297   92.70  512.05   15.77  0.3302    17    -46.96    
  15.93290 -65.30882  -9.26297   98.53  504.83   17.34  0.3356    17    -49.60    
  15.94956 -65.65382  -9.26297   99.37  495.91   16.94  0.3047    17    -55.10    
  16.13290 -65.30882  -9.06297   97.08  502.13   17.72  0.3164    17    -49.60    
  16.33290 -65.53048  -8.91297   95.89  495.26   17.70  0.3104    17    -42.64    
  17.93290 -65.55882  -8.96297   92.84  508.83   16.85  0.3290    17    -47.03    
  18.18290 -65.60882  -9.16297   92.89  517.65   15.37  0.3526    17    -53.29    
  17.93290 -65.56810  -8.96297   92.80  508.62   16.84  0.3283    17    -46.96    
  18.16623 -65.36382  -9.11297   93.04  523.40   15.51  0.3916    17    -53.10    
  18.35790 -65.37215  -9.27963   93.15  531.84   13.17  0.4343    17    -49.42    
  16.13290 -65.20882  -9.07963   97.13  506.52   17.83  0.3283    17    -49.53    
  16.08290 -65.02215  -9.16297   97.01  520.15   17.79  0.3751    17    -53.29    
  16.28290 -65.24215  -8.96297   96.63  503.92   17.93  0.3166    17    -49.60    
  16.33290 -65.07882  -8.96297   96.90  512.99   17.86  0.3339    17    -46.96    
  17.93290 -65.19215  -8.96297   93.81  521.14   17.19  0.3871    17    -53.10    
  18.16623 -65.20882  -9.11297   93.35  528.89   15.59  0.4327    17    -52.74    
  18.03290 -64.92548  -9.06297   94.75  539.25   16.66  0.5004    17    -13.04    
  18.13290 -64.97548  -9.11297   94.17  538.47   16.10  0.5033    17    -13.04    
  18.33290 -65.39215  -9.26297   93.17  530.31   13.53  0.4251    17    -15.05    
  18.33290 -64.76382  -9.26297   94.57  547.37   15.21  0.5663     6    -24.42    
  16.03290 -64.86382  -9.26297   96.42  539.81   17.22  0.4451    17    -13.04    
  16.10194 -64.57632  -9.26297   95.32  589.05    8.63  0.4879    17    -64.67    
  16.33290 -64.71715  -9.06297   98.05  558.59   12.02  0.4096    17    -50.26    
  16.29956 -64.58382  -9.11297   98.24  585.00    6.20  0.4240    17    -54.37    
  16.58290 -64.60882  -8.96297  100.56  577.50    5.55  0.3849    17    -51.60    
  17.88290 -64.62882  -9.06297   97.94  566.14   11.83  0.5669     6    -23.17    
  17.93290 -64.70882  -9.06297   96.79  556.50   14.35  0.5566    17    -24.42    
  17.96623 -64.58382  -9.11297   97.87  570.01   11.13  0.5927     6    -31.84    
  18.18290 -64.84215  -9.16297   94.62  546.26   15.67  0.5546    17    -12.97    
  18.08290 -64.60882  -9.16297   96.84  563.86   13.02  0.6045     6    -30.74    
  18.33290 -64.75882  -9.26297   94.58  547.56   15.21  0.5667     6    -24.42    
  18.33290 -64.63382  -9.27963   95.27  551.81   15.12  0.5771     6    -24.58    
  16.10194 -64.54132  -9.26297   95.14  594.81    6.90  0.4841    21    -68.91    
  16.13290 -64.24215  -9.11297   96.14  609.64   -9.22  0.3188    21    -11.83    
  16.30790 -64.40882  -9.07963   99.04  609.71   -3.86  0.3611    21    -46.48    
  16.29694 -64.20882  -8.96297   99.68  609.71  -12.48  0.2588    21     23.06    
  16.53290 -64.40882  -8.96297  102.04  609.80   -5.79  0.3263    21    -37.12    
  17.73290 -64.30882  -9.06297  104.04  620.88   -4.26  0.4782    21    -40.20    
  17.98290 -64.42882  -9.16297   99.71  588.47    5.80  0.5977     6    -64.51    
  17.73290 -64.30882  -9.06297  104.04  620.88   -4.26  0.4782    21    -19.53    
  17.93290 -64.31715  -9.16297  101.88  607.67    0.20  0.5564     6    -50.32    
  18.13290 -64.30882  -9.26297   99.85  588.92    5.23  0.5880     6    -74.61    
  18.16623 -64.18382  -9.31297  101.16  596.78    2.32  0.5496     6    -100.4    
  18.41623 -64.43382  -9.36297   96.33  551.99   14.97  0.5423    16    -12.87    
  15.83290 -64.01060  -9.26297   87.84  588.39   -9.71  0.3572    21    -72.92    
  15.74956 -63.84870  -9.26297   85.99  580.97  -10.90  0.3351    21    -55.72    
  15.93290 -63.89632  -9.06297   92.73  590.42  -14.86  0.2439    21    -24.78    
  16.13290 -64.04632  -8.96297   97.06  599.73  -14.99  0.2318    21     37.76    
  17.83290 -63.97215  -9.06297  107.76  635.24  -13.92  0.3248    21    -86.77    
  17.93290 -63.97548  -9.16297  107.10  637.09  -11.82  0.3625    21    -102.0    
  17.88290 -63.79215  -9.02963  107.98  624.53  -16.67  0.2864    21    -2.366    
  18.03290 -63.75048  -9.21297  107.78  630.35  -14.71  0.3024    21    -86.77    
  18.18290 -64.04215  -9.36297  102.89  606.88   -1.35  0.4944    21    -57.32    
  15.73290 -63.55882  -9.16297   87.76  579.51  -14.58  0.2514    21    -43.65    
  15.73290 -63.48477  -9.14630   88.13  579.16  -15.18  0.2390    21    -69.38    
  15.83290 -63.67048  -9.06297   90.88  583.22  -15.95  0.2276    21    -6.336    
  15.78290 -63.44215  -9.06297   90.08  579.80  -16.72  0.2147    21    -138.5    
  17.93290 -63.74548  -9.06297  107.73  623.87  -16.73  0.2845    21    -2.366    
  18.08290 -63.66715  -9.26297  107.61  627.58  -15.00  0.2920    21     28.32    
  18.11623 -63.35132  -9.26535  106.58  610.48  -18.07  0.2595    21     3.551    
  17.93290 -63.45882  -8.96297  106.34  603.61  -19.38  0.2839    21    -16.87    
  15.73290 -63.12548  -9.16297   88.34  577.63  -16.32  0.2158    21    -6.285    
  15.73290 -62.92643  -9.26297   87.29  577.52  -15.59  0.2208    21    -6.285    
  15.78290 -63.20882  -9.06297   90.14  578.13  -17.48  0.2048    21    -138.5    
  15.83290 -62.95882  -9.06297   90.60  577.09  -18.35  0.1994    21    -200.6    
  18.11623 -63.20882  -9.28797  105.94  603.98  -18.84  0.2557    21    -4.347    
  17.93290 -63.12548  -8.96297  104.36  591.36  -20.55  0.3003    21    -22.78    
  18.08290 -63.04215  -9.26297  104.66  596.18  -19.77  0.2604    21    -16.87    
  17.93290 -62.88048  -9.06297  103.06  586.93  -20.87  0.2959    21    -16.87    
  15.78290 -62.80465  -9.26297   88.05  577.39  -16.37  0.2112    21    -138.5    
  15.93290 -62.74370  -9.06297   91.50  576.37  -19.14  0.2008    21    -122.8    
  15.93290 -62.60882  -9.18535   90.18  576.42  -18.52  0.1995    21    -200.6    
  16.03290 -62.62370  -9.03797   92.34  575.97  -19.77  0.2067    21    -122.8    
  17.88290 -62.80882  -9.02963  102.32  584.90  -21.07  0.3038    21    -22.78    
  18.03290 -62.87370  -9.26297  103.45  590.42  -20.35  0.2646    21    -16.87    
  17.88290 -62.60882  -9.22963  101.24  583.46  -21.02  0.2758    21    -16.87    
  17.73290 -62.65370  -8.96297  101.08  581.32  -21.40  0.3192    21    -22.78    
  16.13290 -62.40882  -9.16297   91.71  575.74  -19.69  0.2062    21    -122.8    
  16.33290 -62.40882  -8.96297   93.98  575.56  -20.86  0.2359    21    -39.33    
  16.33290 -62.22548  -9.24535   92.06  575.53  -20.02  0.2106    21    -122.8    
  16.56623 -62.10882  -9.31297   92.87  575.47  -20.36  0.2164    21    -135.4    
  16.53290 -62.25882  -9.02963   94.33  575.49  -21.06  0.2454    21    -39.83    
  16.63290 -62.20882  -9.06297   94.61  575.53  -21.12  0.2491    21    -39.83    
  17.18290 -62.20882  -9.06297   96.84  576.59  -21.52  0.2861    21    -61.46    
  17.33290 -62.25882  -9.06297   97.58  577.20  -21.55  0.2938    21    -61.46    
  17.34302 -62.20882  -9.16297   97.32  577.14  -21.45  0.2776    21    -39.83    
  17.53290 -62.25882  -9.26118   98.05  578.24  -21.33  0.2680    21    -61.46    
  17.63290 -62.40882  -9.11297   99.24  579.28  -21.44  0.2950    21    -61.46    
  16.73290 -62.10882  -9.21297   94.06  575.54  -20.94  0.2365    21    -39.33    
  16.90790 -62.10882  -9.19451   95.11  575.79  -21.17  0.2497    21    -39.83    
  16.99123 -62.20882  -9.01297   96.26  576.12  -21.49  0.2823    21    -39.83    
  17.18290 -62.10882  -9.26297   95.83  576.44  -21.26  0.2540    21    -39.83    
  16.87456 -66.20882  -8.91297   93.07  490.00   17.46  0.3694    17    -50.01    
  17.13290 -66.24215  -8.91297   92.33  490.84   17.43  0.3694    17    -50.01    
  17.29956 -66.20882  -8.91297   92.15  491.87   17.40  0.3622    17    -50.01    
  16.53290 -65.99870  -8.91297   94.49  490.29   17.48  0.3454    17    -44.39    
  16.53290 -65.83715  -8.86297   94.73  491.28   17.58  0.3344    17    -44.39    
  16.68290 -66.00882  -8.86297   93.90  490.35   17.53  0.3523    17    -44.39    
  16.80790 -65.77548  -8.76297   93.83  492.24   17.70  0.3371    17    -44.39    
  16.84956 -66.10882  -8.86297   93.17  490.24   17.51  0.3630    17    -50.01    
  16.93290 -65.85882  -8.76297   93.35  491.89   17.65  0.3448    17    -44.39    
  17.07456 -66.14393  -8.86297   92.68  490.85   17.49  0.3652    17    -50.01    
  17.13290 -65.89215  -8.76297   92.82  492.51   17.61  0.3458    17    -44.39    
  17.29956 -66.10882  -8.86297   92.32  492.23   17.44  0.3566    17    -50.31    
  17.33290 -65.80882  -8.76297   92.69  494.58   17.60  0.3350    17    -42.64    
  17.53528 -66.00882  -8.87963   92.23  494.89   17.34  0.3396    17    -42.64    
  17.63290 -65.85882  -8.86297   92.35  497.41   17.32  0.3275    17    -42.64    
  17.76623 -65.80882  -8.91297   92.44  500.28   17.14  0.3217    17    -42.64    
  16.33290 -65.40882  -8.91297   96.08  498.00   17.82  0.3091    17    -49.60    
  16.43290 -65.55882  -8.86297   95.50  494.61   17.75  0.3141    17    -42.64    
  16.43290 -65.35882  -8.86297   95.90  499.25   17.94  0.3104    17    -49.60    
  16.68290 -65.57548  -8.76297   94.52  494.52   17.85  0.3209    17    -42.64    
  16.68290 -65.40882  -8.76297   95.10  497.95   18.01  0.3138    17    -55.10    
  16.96623 -65.60882  -8.71297   93.74  494.84   17.85  0.3258    17    -42.64    
  16.93290 -65.40882  -8.71297   94.56  498.70   18.05  0.3162    17    -55.10    
  17.16623 -65.60882  -8.71297   93.46  495.89   17.83  0.3252    17    -42.64    
  17.13290 -65.29953  -8.71297   94.75  503.07   18.14  0.3173    17    -55.10    
  17.22361 -65.60882  -8.71297   93.24  496.31   17.81  0.3245    17    -42.64    
  17.27456 -65.40882  -8.71297   93.90  500.88   18.00  0.3178    17    -49.60    
  17.48290 -65.60882  -8.76297   92.98  498.76   17.67  0.3213    17    -42.64    
  17.50694 -65.45882  -8.76297   93.46  502.16   17.81  0.3195    17    -49.60    
  17.73290 -65.65882  -8.86297   92.67  501.82   17.30  0.3200    17    -55.10    
  17.75790 -65.29120  -8.86297   93.75  511.99   17.64  0.3428    17    -52.88    
  16.53290 -65.05882  -8.86297   96.83  513.83   17.78  0.3286    17    -46.96    
  16.53290 -64.98882  -8.87963   97.20  519.63   17.35  0.3385    17    -53.59    
  16.73290 -65.22548  -8.76297   95.69  504.32   18.12  0.3146    17    -49.60    
  16.58290 -64.99215  -8.86297   97.29  519.15   17.39  0.3372    17    -53.59    
  16.94956 -65.31393  -8.71297   94.83  501.63   18.13  0.3150    17    -49.60    
  16.89956 -65.05882  -8.76297   96.56  514.08   17.83  0.3282    17    -46.96    
  17.13290 -65.26715  -8.71297   94.82  504.30   18.15  0.3180    17    -49.53    
  17.13290 -65.00882  -8.76297   96.70  518.77   17.65  0.3419    17    -53.29    
  17.44123 -65.20882  -8.76297   94.71  509.65   18.10  0.3310    17    -46.96    
  17.29956 -65.05882  -8.76297   95.95  516.37   17.95  0.3427    17    -53.29    
  17.44956 -65.20882  -8.76297   94.64  509.79   18.09  0.3313    17    -46.96    
  17.63290 -64.98382  -8.86297   95.76  526.21   17.66  0.3943    17    -61.10    
  17.73290 -65.15882  -8.86297   94.30  517.28   17.79  0.3631    17    -53.29    
  17.76623 -64.98382  -8.91297   95.29  528.89   17.54  0.4173    17    -64.62    
  16.48290 -64.79548  -8.96297   98.47  543.57   14.11  0.3786    17    -65.14    
  16.71290 -64.78382  -8.87963   99.15  544.24   13.41  0.3700    17    -61.82    
  16.73290 -64.60882  -8.91297  101.21  576.60    5.15  0.3792    17    -62.93    
  16.88290 -64.70882  -8.86297  100.23  556.36   10.43  0.3811    17    -62.08    
  16.93290 -64.60882  -8.87963  101.71  575.48    5.25  0.3861    17    -52.83    
  17.16623 -64.65882  -8.86297  100.83  564.57    8.64  0.4072    17    -52.33    
  17.13290 -64.56382  -8.87963  102.38  583.59    3.17  0.4009    17    -94.74    
  17.33290 -64.70882  -8.86297   99.60  555.54   11.54  0.4222    17    -50.26    
  17.31290 -64.63382  -8.87963  100.76  568.87    7.92  0.4288    17    -46.53    
  17.53290 -64.80882  -8.87963   97.71  542.02   15.42  0.4316    17    -18.84    
  17.61623 -64.60882  -8.96297   99.86  571.73    8.77  0.4995    17    -11.63    
  17.78290 -64.80882  -8.96297   96.56  544.90   15.88  0.4834    17    -12.58    
  16.50052 -64.20882  -8.86297  102.61  611.02  -13.69  0.2444    21    -109.1    
  16.70790 -64.44215  -8.91297  103.09  606.40   -4.66  0.3341    21     13.03    
  16.68290 -64.30882  -8.86297  103.91  615.01  -10.96  0.2763    21    -49.22    
  16.93290 -64.43382  -8.87963  104.25  607.83   -5.07  0.3420    21     13.03    
  16.95111 -64.19215  -8.76297  105.76  616.05  -14.67  0.2569    21    -28.06    
  17.13290 -64.40882  -8.87963  104.87  611.72   -5.72  0.3560    21    -52.04    
  17.09956 -64.35882  -8.86297  105.48  617.17   -8.35  0.3288    21    -121.2    
  17.33290 -64.40882  -8.91297  104.57  611.72   -4.44  0.3949    21    -19.44    
  17.35528 -64.20882  -8.86297  107.08  626.97  -12.70  0.3081    21    -101.5    
  17.53290 -64.49215  -8.96297  102.21  594.34    1.96  0.4744    21    -88.98    
  17.53290 -64.29215  -8.96297  105.62  626.51   -7.99  0.3927    21    -99.36    
  16.13290 -63.89536  -8.86297   97.37  592.60  -17.30  0.2069    21    -102.9    
  16.23290 -64.00882  -8.86297   99.00  598.34  -16.47  0.2144    21    -93.86    
  16.29956 -63.81620  -8.71297   99.75  590.20  -18.86  0.2081    21    -97.56    
  16.53290 -64.00882  -8.71297  102.60  600.01  -17.66  0.2189    21    -97.61    
  16.49861 -63.90882  -8.66297  101.79  594.84  -18.65  0.2185    21     17.84    
  16.73290 -64.00882  -8.66297  104.09  601.88  -17.93  0.2312    21     17.28    
  17.08290 -64.00882  -8.66297  105.96  607.55  -17.82  0.2536    21     17.28    
  17.15790 -64.00882  -8.67963  106.38  609.33  -17.70  0.2579    21     25.18    
  17.09956 -63.80882  -8.56297  104.92  596.60  -19.61  0.2707    21    -16.87    
  17.33290 -64.05882  -8.76297  107.14  618.26  -16.46  0.2705    21     3.551    
  17.43290 -63.78953  -8.66297  106.30  602.68  -19.27  0.2822    21    -16.87    
  17.53290 -64.05882  -8.86297  107.55  626.54  -15.39  0.2908    21     28.32    
  17.58290 -63.81453  -8.76297  107.10  609.53  -18.61  0.2803    21     3.551    
  16.13290 -63.69215  -8.76297   97.27  585.97  -18.99  0.2018    21    -97.56    
  16.09956 -63.36382  -8.71297   96.13  580.15  -20.09  0.2111    21    -135.4    
  16.23290 -63.59715  -8.66297   98.25  584.09  -19.85  0.2132    21     5.321    
  16.33290 -63.28048  -8.56297   97.92  579.77  -20.87  0.2461    21    -39.83    
  17.53290 -63.65882  -8.66297  105.81  598.50  -19.85  0.2957    21    -22.78    
  17.83290 -63.52548  -8.86297  106.35  602.24  -19.57  0.2907    21    -22.78    
  17.63290 -63.35882  -8.66297  104.38  589.90  -20.76  0.3243    21    -22.48    
  17.73290 -63.51715  -8.76297  105.73  597.94  -20.00  0.3008    21    -22.78    
  16.09956 -63.20882  -8.71297   95.66  578.63  -20.37  0.2171    21    -135.4    
  16.08290 -63.00882  -8.76297   94.80  577.26  -20.48  0.2195    21    -39.28    
  16.33290 -63.27393  -8.56297   97.89  579.71  -20.88  0.2465    21    -39.83    
  16.23290 -62.98715  -8.66297   96.24  577.35  -20.95  0.2424    21    -39.83    
  17.63290 -63.15882  -8.66297  103.10  585.63  -21.15  0.3401    21    -22.48    
  17.75456 -63.16536  -8.76297  103.85  587.75  -20.95  0.3274    21    -22.48    
  17.53290 -62.88286  -8.66297  101.23  581.21  -21.52  0.3548    21    -22.48    
  17.83290 -63.04215  -8.86297  103.47  587.03  -20.98  0.3203    21    -22.78    
  16.13290 -62.70882  -8.86297   94.07  576.09  -20.59  0.2241    21    -39.28    
  16.30790 -62.80882  -8.67963   95.95  576.66  -21.16  0.2553    21    -39.83    
  16.33290 -62.50882  -8.86297   94.69  575.75  -21.04  0.2455    21    -39.83    
  16.58290 -62.80882  -8.56297   97.48  577.16  -21.52  0.2987    21    -61.46    
  16.55456 -62.60882  -8.67963   96.61  576.35  -21.48  0.2880    21    -39.83    
  16.60790 -62.60882  -8.66297   96.88  576.45  -21.54  0.2958    21    -61.46    
  17.21123 -62.60882  -8.66297   99.10  577.89  -21.73  0.3499    21    -67.08    
  17.38290 -62.70882  -8.66297   99.89  579.08  -21.67  0.3561    21    -67.08    
  17.34694 -62.60882  -8.71297   99.55  578.40  -21.70  0.3501    21    -67.08    
  17.53290 -62.77548  -8.71297  100.85  580.37  -21.58  0.3523    21    -22.48    
  17.63290 -62.64393  -8.86297  100.38  580.29  -21.53  0.3341    21    -22.48    
  17.73290 -62.78465  -8.86297  101.48  582.29  -21.38  0.3314    21    -22.48    
  16.50552 -62.40882  -8.86297   95.31  575.74  -21.28  0.2631    21    -39.83    
  16.86540 -62.42310  -8.76297   97.18  576.37  -21.64  0.3106    21    -67.38    
  16.99635 -62.55048  -8.66297   98.18  577.05  -21.72  0.3350    21    -67.08    
  16.91623 -62.41060  -8.76297   96.93  576.47  -21.67  0.3143    21    -67.38    
  17.16623 -62.45882  -8.76297   98.29  577.20  -21.72  0.3338    21    -67.08    
  16.68290 -63.80882  -8.56297  102.59  592.04  -19.61  0.2408    21     4.765    
  16.88528 -63.85465  -8.56297  103.95  595.80  -19.39  0.2526    21    -4.347    
  16.44956 -63.62548  -8.56297  100.18  585.42  -20.21  0.2345    21     5.271    
  16.47456 -63.40882  -8.51297   99.49  581.66  -20.84  0.2562    21     4.765    
  16.73290 -63.58382  -8.47963  101.71  585.82  -20.61  0.2695    21    -16.87    
  16.73290 -63.50882  -8.46297  101.30  584.29  -20.82  0.2777    21    -16.87    
  16.93290 -63.63382  -8.47963  102.86  588.43  -20.49  0.2817    21    -16.87    
  16.93290 -63.55882  -8.46297  102.55  586.53  -20.73  0.2907    21    -16.87    
  17.13290 -63.66715  -8.51297  104.06  591.46  -20.31  0.2899    21    -16.87    
  17.13290 -63.45882  -8.46297  102.73  585.91  -20.95  0.3156    21    -22.78    
  17.33290 -63.64215  -8.56297  104.87  593.47  -20.25  0.2991    21    -22.78    
  17.33290 -63.40882  -8.51297  103.40  586.75  -20.97  0.3274    21    -22.48    
  16.55790 -63.20882  -8.47963   99.02  579.67  -21.23  0.2825    21    -61.46    
  16.53290 -63.01382  -8.51297   98.04  578.13  -21.39  0.2886    21    -61.46    
  16.63290 -63.20882  -8.46297   99.49  579.87  -21.29  0.2925    21    -16.87    
  16.71290 -62.98382  -8.47963   98.84  578.37  -21.52  0.3142    21    -67.38    
  16.95290 -63.00048  -8.46297   99.94  579.18  -21.58  0.3397    21    -67.08    
  17.03290 -63.00882  -8.46297  100.08  579.55  -21.58  0.3458    21    -22.48    
  17.13290 -63.10882  -8.46297  101.07  580.83  -21.49  0.3472    21    -22.48    
  17.13290 -63.00882  -8.47963  100.56  579.94  -21.58  0.3521    21    -22.48    
  17.36444 -63.27048  -8.51297  102.54  584.47  -21.21  0.3414    21    -22.48    
  17.38290 -62.97215  -8.56297  101.30  580.94  -21.54  0.3589    21    -22.48    
  16.67456 -62.75882  -8.56297   97.72  577.13  -21.59  0.3109    21    -67.38    
  16.89956 -62.82870  -8.51297   99.00  577.98  -21.66  0.3379    21    -67.08    
  17.13290 -62.75882  -8.56297   99.50  578.32  -21.71  0.3543    21    -67.08    
  6774               Area     Atom    dRho/dR      Angle(Rho)      MEP        Field(norm)     dMEP/dR      Angle(MEP)     IE(L)      dIE(L)/dR     Angle(IE(L))      EA(L)    dEA(L)/dR     Angle(EA(L))     alpa(L)
     1     3     2   0.04197    14    0.3453E-01     178.6         94.64         35.76         36.50         11.56         490.3         4.366         107.4         17.19        0.7331         73.26        0.3606    
     2     5     4   0.02000    14    0.3366E-01     178.9         96.39         35.20         36.16         13.23         490.5         5.332         103.4         17.07         1.079         74.72        0.3435    
     3     6     5   0.01338    14    0.3341E-01     174.2         94.86         34.87         35.67         12.19         489.7         2.211         120.2         17.27        0.6761         80.98        0.3610    
     2     3     5   0.04023    14    0.3443E-01     178.4         95.36         35.65         36.23         10.18         490.0         3.544         111.4         17.20        0.7955         75.29        0.3568    
     5     8     7   0.02018    14    0.3346E-01     178.7         96.50         34.37         35.34         13.48         490.1         3.701         106.3         17.17        0.9759         78.34        0.3411    
     4     5     7   0.03399    14    0.3391E-01     179.6         97.07         34.67         35.81         14.49         490.5         5.046         102.0         17.07         1.137         77.43        0.3378    
     6     9     8   0.02536    14    0.3350E-01     178.7         95.21         34.67         35.21         10.06         489.7         1.877         121.7         17.33        0.6888         77.66        0.3539    
     5     6     8   0.00983    14    0.3291E-01     177.9         95.48         34.36         35.31         13.33         489.8         2.478         116.0         17.25        0.7869         78.52        0.3517    
     7     8    10   0.02848    14    0.3413E-01     174.8         97.61         34.14         34.99         12.61         490.7         5.262         99.21         17.12         1.191         74.13        0.3275    
     8    11    10   0.01121    14    0.3406E-01     167.9         97.17         32.04         34.81         23.03         490.6         4.786         95.80         17.19         1.086         88.76        0.3296    
     8     9    11   0.01981    14    0.3369E-01     178.1         95.73         34.45         34.98         9.965         489.9         2.804         106.9         17.33        0.7815         76.74        0.3453    
     9    12    11   0.01694    14    0.3356E-01     177.0         95.39         34.06         34.72         11.15         490.0         3.204         102.5         17.39        0.7255         82.04        0.3454    
    10    11    13   0.02858    14    0.3461E-01     174.5         98.14         33.52         34.06         10.26         491.7         7.757         91.32         17.14         1.357         72.75        0.3152    
    11    14    13   0.04889    14    0.3527E-01     177.9         97.69         32.92         33.67         12.11         492.0         8.939         88.64         17.27         1.270         78.08        0.3146    
    11    12    14   0.05892    14    0.3540E-01     178.0         96.58         33.74         34.43         11.51         490.9         5.866         88.51         17.38        0.9424         78.34        0.3291    
    12    15    14   0.02236    14    0.3448E-01     170.9         96.00         32.28         33.80         17.24         491.3         7.521         88.43         17.48        0.9110         88.84        0.3273    
    13    17    16   0.02184    14    0.3395E-01     176.7         98.29         30.93         31.87         13.98         494.8         16.23         78.09         17.22         1.719         76.27        0.3054    
    13    14    17   0.00871    14    0.3336E-01     178.3         97.32         31.17         32.06         13.53         493.9         14.30         80.64         17.37         1.425         80.01        0.3080    
    14    15    18   0.01419    14    0.3387E-01     176.9         96.40         32.40         32.63         6.794         492.9         12.18         79.95         17.52         1.137         77.27        0.3150    
    14    18    17   0.00204    14    0.3279E-01     176.8         96.69         31.43         31.67         7.084         494.3         15.94         80.03         17.51         1.331         78.42        0.3090    
    16    17    19   0.03514    14    0.3429E-01     178.8         98.42         30.17         30.98         13.12         496.8         21.82         79.81         17.27         1.918         78.53        0.3072    
    17    20    19   0.01529    14    0.3363E-01     174.7         97.67         29.29         30.38         15.38         497.6         25.00         79.90         17.47         1.765         87.17        0.3083    
    17    21    20   0.02612    14    0.3354E-01     179.2         96.90         30.13         30.42         7.881         497.4         25.47         74.80         17.66         1.487         87.05        0.3083    
    17    18    21   0.00528    14    0.3341E-01     178.3         96.62         30.53         30.97         9.673         496.0         21.57         73.66         17.65         1.374         84.83        0.3084    
    19    20    22   0.01344    14    0.3325E-01     179.5         97.85         28.45         29.06         11.75         501.2         35.08         75.02         17.51         2.004         87.55        0.3171    
    20    21    22   0.02400    14    0.3383E-01     176.5         97.25         28.93         29.20         7.686         500.9         35.70         70.04         17.72         1.630         93.95        0.3137    
    21    23    22   0.02572    14    0.3373E-01     176.4         97.04         28.10         28.40         8.392         503.5         44.65         73.71         17.86         1.500         127.3        0.3183    
     1    24     3   0.05250    14    0.3515E-01     177.6         93.49         36.16         36.36         6.089         490.4         4.191         107.9         17.27        0.4845         71.72        0.3711    
    24    25     3   0.02722    14    0.3472E-01     174.1         93.38         35.64         36.01         8.279         490.1         3.288         107.2         17.31        0.4200         85.74        0.3754    
    24    26    25   0.00029    14    0.3393E-01     173.9         92.68         35.20         35.60         8.607         490.7         4.598         105.7         17.29        0.3900         78.88        0.3741    
    26    27    25   0.04396    14    0.3434E-01     178.8         92.92         35.52         35.65         4.936         490.3         3.783         104.9         17.34        0.3718         91.26        0.3772    
     3    25     6   0.01615    14    0.3351E-01     176.3         94.09         35.28         35.68         8.678         489.7         1.860         135.8         17.32        0.5316         74.28        0.3697    
    25    28     6   0.04877    14    0.3439E-01     179.5         94.23         35.43         35.71         7.149         489.6         1.190         157.4         17.38        0.4924         80.68        0.3700    
    25    27    28   0.04345    14    0.3473E-01     176.4         93.52         35.54         35.71         5.501         489.8         2.275         112.7         17.41        0.3836         86.55        0.3767    
    27    29    28   0.02909    14    0.3438E-01     173.1         93.35         34.86         35.39         10.01         490.0         2.800         109.1         17.45        0.3830         102.7        0.3747    
     6    28     9   0.02807    14    0.3372E-01     177.9         94.52         34.97         35.25         7.169         489.6         1.471         129.6         17.40        0.5517         81.75        0.3620    
    28     9    30   0.00125    14    0.3282E-01     164.5         93.92         33.62         34.86         15.31         489.7         2.110         92.60         17.46        0.4896         69.59        0.3639    
    28    30    29   0.00167    14    0.3279E-01     164.5         93.40         33.28         34.87         17.37         489.8         2.489         92.09         17.47        0.4209         76.16        0.3695    
    29    31    30   0.02643    14    0.3327E-01     178.8         93.41         34.56         34.77         6.357         490.1         3.453         94.02         17.51        0.4385         94.29        0.3662    
     9    30    12   0.00521    14    0.3322E-01     164.9         94.43         33.93         34.80         12.82         489.8         2.581         90.42         17.46        0.5640         67.46        0.3568    
    30    32    12   0.03923    14    0.3389E-01     179.4         94.38         34.49         34.76         7.168         490.1         3.528         94.85         17.51        0.5567         85.79        0.3553    
    30    31    32   0.02484    14    0.3342E-01     178.3         93.78         34.30         34.55         6.945         490.3         4.209         91.37         17.55        0.5070         93.07        0.3584    
    31    33    32   0.00229    14    0.3260E-01     175.8         93.55         33.63         33.97         8.095         490.8         5.857         79.98         17.60        0.5598         90.42        0.3523    
    12    32    15   0.02631    14    0.3358E-01     178.8         94.85         33.86         34.13         7.295         490.6         5.555         85.96         17.54        0.6927         81.76        0.3418    
    32    34    15   0.02347    14    0.3347E-01     178.0         94.59         33.35         33.72         8.570         491.2         7.472         82.83         17.62        0.7190         87.92        0.3386    
    32    33    34   0.01235    14    0.3295E-01     177.2         93.91         33.66         33.78         4.805         491.2         6.982         79.78         17.64        0.6331         89.99        0.3457    
    33    35    34   0.01292    14    0.3312E-01     178.3         93.94         33.42         33.51         4.344         491.7         8.522         79.96         17.68        0.6915         95.02        0.3414    
    15    34    18   0.04340    14    0.3531E-01     172.9         95.81         32.83         33.39         10.52         492.2         10.55         72.99         17.62        0.9423         76.49        0.3242    
    34    36    18   0.03722    14    0.3512E-01     170.5         95.73         31.98         32.76         12.52         493.3         13.90         84.92         17.71         1.018         95.81        0.3200    
    34    35    36   0.01409    14    0.3341E-01     174.3         94.57         32.45         32.85         9.037         492.8         12.08         70.62         17.75        0.8600         86.08        0.3290    
    35    37    36   0.03359    14    0.3395E-01     179.0         94.86         32.13         32.29         5.703         494.2         16.25         74.03         17.85        0.9792         97.05        0.3226    
    18    36    38   0.05285    14    0.3482E-01     176.9         96.20         30.71         31.19         10.08         496.5         23.53         70.98         17.84         1.219         95.00        0.3113    
    18    38    21   0.01743    14    0.3424E-01     166.8         96.46         30.02         30.25         7.020         498.5         29.66         81.77         17.87         1.293         104.0        0.3100    
    36    37    38   0.03619    14    0.3398E-01     178.3         95.59         30.61         30.90         7.854         497.3         26.22         68.79         17.97         1.128         107.6        0.3133    
    37    39    38   0.03040    14    0.3375E-01     177.4         95.89         29.43         29.64         6.738         501.3         38.70         69.97         18.10         1.372         153.6        0.3131    
    21    40    23   0.02027    14    0.3313E-01     178.1         96.59         28.09         28.23         5.717         504.7         49.38         68.22         17.99         1.715         158.9        0.3170    
    21    38    40   0.01140    14    0.3311E-01     177.9         96.36         28.31         28.67         9.011         503.4         45.75         66.86         18.03         1.582         159.4        0.3143    
    38    39    40   0.01122    14    0.3293E-01     178.9         96.34         27.78         28.22         10.09         505.9         53.92         65.31         18.07         2.599         167.0        0.3168    
    39    41    40   0.01093    14    0.3278E-01     177.9         96.56         27.03         27.58         11.51         509.3         64.61         65.14         18.01         4.405         154.4        0.3211    
    23    40    42   0.02713    14    0.3322E-01     178.1         97.00         26.35         26.56         7.055         512.1         73.41         66.46         17.90         4.766         155.3        0.3323    
    40    41    42   0.02716    14    0.3379E-01     175.7         97.22         25.69         26.49         14.16         514.3         81.20         61.41         17.81         7.143         151.3        0.3329    
    41    43    42   0.05405    14    0.3354E-01     177.8         97.94         24.40         25.09         13.48         524.9         114.6         65.71         16.92         17.06         136.2        0.3513    
    26    44    27   0.04600    14    0.3435E-01     177.9         92.50         35.22         35.30         3.896         491.2         5.712         96.27         17.30        0.4463         101.2        0.3726    
    44    45    27   0.02241    14    0.3415E-01     176.8         92.51         35.04         35.10         3.355         491.1         5.592         93.77         17.34        0.4671         112.7        0.3734    
    44    46    45   0.03172    14    0.3393E-01     178.3         92.34         34.69         34.72         2.405         491.9         7.228         90.51         17.31        0.6124         116.2        0.3676    
    27    45    29   0.02113    14    0.3373E-01     178.7         92.77         35.01         35.12         4.371         490.4         4.004         97.09         17.42        0.3892         105.1        0.3759    
    45    47    29   0.01267    14    0.3359E-01     177.4         92.65         34.76         34.93         5.627         490.7         4.668         95.87         17.43        0.4253         110.9        0.3737    
    45    46    47   0.00846    14    0.3307E-01     176.4         92.25         34.47         34.51         2.770         491.5         6.556         88.56         17.36        0.5617         120.7        0.3691    
    46    48    47   0.01929    14    0.3306E-01     179.1         92.22         34.28         34.28        0.8755         492.0         7.556         85.92         17.36        0.6525         121.8        0.3645    
    29    47    31   0.03182    14    0.3494E-01     168.5         93.28         34.66         35.17         9.813         490.5         4.315         80.39         17.50        0.4299         99.85        0.3695    
    47    49    31   0.02536    14    0.3489E-01     165.1         93.17         33.47         34.98         16.91         490.8         5.144         103.2         17.51        0.4672         117.5        0.3667    
    47    48    49   0.02579    14    0.3334E-01     178.9         92.47         34.38         34.45         3.684         491.5         6.474         87.49         17.44        0.5510         118.1        0.3659    
    48    50    49   0.01713    14    0.3321E-01     178.4         92.56         34.16         34.17         1.393         491.7         7.099         82.76         17.50        0.5856         120.3        0.3605    
    31    49    33   0.00334    14    0.3329E-01     166.9         93.25         33.45         34.29         12.68         490.9         5.633         71.76         17.58        0.5123         92.06        0.3584    
    49    51    33   0.01790    14    0.3349E-01     178.2         93.27         34.11         34.18         3.812         491.2         6.341         84.32         17.60        0.5451         105.9        0.3557    
    49    50    51   0.01723    14    0.3328E-01     178.0         92.96         33.89         34.07         5.940         491.5         6.913         83.34         17.58        0.5636         110.2        0.3562    
    50    52    51   0.02719    14    0.3354E-01     179.2         93.11         33.55         33.68         4.929         492.3         8.851         78.32         17.64        0.6711         111.2        0.3480    
    33    51    35   0.01181    14    0.3304E-01     177.8         93.62         33.34         33.62         7.477         491.6         8.059         80.13         17.67        0.6496         98.31        0.3453    
    51    53    35   0.00917    14    0.3263E-01     175.8         93.63         32.84         33.11         7.306         492.4         10.14         80.50         17.73        0.7378         103.0        0.3389    
    51    52    53   0.02275    14    0.3339E-01     177.6         93.44         33.21         33.29         3.962         492.7         10.31         75.17         17.72        0.7427         106.3        0.3410    
    52    54    53   0.02439    14    0.3349E-01     178.3         93.52         32.68         32.76         3.973         493.8         13.17         75.28         17.78        0.8801         112.2        0.3341    
    35    53    37   0.01545    14    0.3339E-01     176.8         94.28         32.08         32.51         9.360         493.7         14.40         72.77         17.83        0.9078         98.68        0.3279    
    53    55    37   0.02575    14    0.3337E-01     178.1         94.41         31.54         31.85         8.024         495.3         18.78         71.61         17.93         1.024         107.2        0.3225    
    53    54    55   0.02718    14    0.3324E-01     178.7         93.94         31.90         32.10         6.332         495.0         16.84         70.76         17.88        0.9977         109.0        0.3265    
    54    56    55   0.03717    14    0.3404E-01     178.6         94.24         30.87         31.24         8.746         497.7         23.58         67.44         17.99         1.274         121.5        0.3204    
    37    55    39   0.03045    14    0.3396E-01     177.9         95.33         30.05         30.47         9.527         499.2         31.17         66.12         18.09         1.219         130.2        0.3147    
    55    57    39   0.03168    14    0.3374E-01     176.7         95.67         29.11         29.44         8.480         502.7         41.98         68.81         18.17         1.745         170.1        0.3152    
    55    56    57   0.05734    14    0.3479E-01     177.3         95.19         29.58         30.13         11.05         501.2         34.93         64.16         18.16         1.558         144.6        0.3169    
    56    58    57   0.01731    14    0.3423E-01     168.1         95.50         28.74         29.03         8.126         504.9         45.79         76.13         18.21         2.348         173.5        0.3193    
    39    57    41   0.01093    14    0.3267E-01     177.3         96.36         26.94         27.81         14.40         509.0         62.94         62.22         18.05         4.437         156.6        0.3204    
    57    59    41   0.01121    14    0.3277E-01     178.9         96.58         26.57         27.44         14.45         511.4         70.38         63.49         17.97         6.046         149.9        0.3241    
    57    58    59   0.01150    14    0.3299E-01     175.9         96.17         26.71         27.91         16.81         509.4         62.18         60.32         18.10         4.587         159.4        0.3225    
    58    60    59   0.02085    14    0.3318E-01     179.0         96.53         26.28         27.30         15.76         513.0         72.70         63.28         17.98         6.864         149.7        0.3291    
    41    59    43   0.02976    14    0.3281E-01     177.6         97.62         24.62         25.94         18.40         521.1         102.3         62.11         17.21         14.49         139.7        0.3400    
    59    61    43   0.00815    14    0.3218E-01     176.2         98.44         23.77         24.96         17.80         531.7         134.1         67.04         15.80         26.36         129.6        0.3563    
    59    60    61   0.03641    14    0.3348E-01     175.5         97.94         23.71         25.89         23.66         523.7         108.9         58.80         16.99         17.34         141.1        0.3459    
    62    64    63   0.02850    15    0.3354E-01     178.0         104.3         47.00         47.76         10.23         599.8         54.83         60.88        -18.35         9.822         66.07        0.2309    
    63    66    65   0.03278    15    0.3457E-01     178.2         101.5         45.26         46.65         14.04         592.2         42.03         59.72        -18.88         7.268         74.42        0.2135    
    63    64    66   0.04462    15    0.3470E-01     178.5         103.0         47.54         48.21         9.569         593.9         44.91         63.15        -19.02         7.308         73.56        0.2240    
    64    67    66   0.04779    15    0.3512E-01     179.5         102.5         49.77         50.50         9.790         588.4         32.35         62.34        -20.00         4.484         78.79        0.2392    
    65    66    68   0.03121    15    0.3453E-01     178.4         99.72         46.81         47.60         10.42         585.8         27.22         62.89        -19.74         4.674         87.86        0.2147    
    66    69    68   0.02123    15    0.3400E-01     177.4         99.60         48.06         48.86         10.38         583.7         21.57         60.52        -20.24         3.550         89.58        0.2260    
    66    67    69   0.02878    15    0.3434E-01     178.1         100.9         49.25         50.20         11.14         584.8         23.83         62.01        -20.36         3.401         87.41        0.2388    
    67    70    69   0.00184    15    0.3393E-01     178.6         101.0         50.54         51.07         8.287         583.9         21.16         63.12        -20.63         2.812         88.25        0.2532    
    68    69    71   0.00987    15    0.3322E-01     177.4         98.56         47.83         48.85         11.72         581.6         16.35         63.15        -20.49         3.012         102.6        0.2294    
    69    70    71   0.01475    15    0.3479E-01     166.1         100.2         48.92         50.85         15.83         582.3         17.81         74.06        -20.65         2.695         110.0        0.2439    
    70    72    71   0.06523    15    0.3578E-01     177.9         100.3         51.64         52.39         9.746         580.8         13.87         61.80        -20.94         2.088         101.8        0.2592    
    46    73    48   0.03034    14    0.3385E-01     177.0         92.36         33.96         33.99         2.267         493.2         10.13         79.73         17.33        0.8975         127.7        0.3544    
    46    74    73   0.03075    14    0.3393E-01     177.5         92.36         33.57         33.60         2.341         494.5         12.75         82.66         17.22         1.186         123.4        0.3465    
    74    75    73   0.01405    14    0.3288E-01     178.2         92.21         32.60         32.61         1.423         496.6         16.70         78.55         17.13         1.627         125.9        0.3351    
    48    73    50   0.03683    14    0.3457E-01     173.6         92.66         33.83         34.12         7.516         492.9         9.499         76.87         17.44        0.7962         122.2        0.3536    
    73    76    50   0.02800    14    0.3453E-01     171.7         92.69         33.44         33.71         7.238         493.7         11.20         85.25         17.45        0.9282         129.0        0.3465    
    73    75    76   0.01481    14    0.3340E-01     177.1         92.35         32.69         32.78         4.188         495.9         15.50         74.78         17.26         1.422         128.6        0.3364    
    75    77    76   0.04044    14    0.3404E-01     178.7         92.57         32.23         32.26         2.759         497.6         18.84         74.95         17.23         1.763         129.0        0.3289    
    50    78    52   0.03167    14    0.3391E-01     178.8         92.89         33.38         33.43         3.201         493.3         10.81         76.32         17.59        0.8182         121.6        0.3439    
    50    76    78   0.01574    14    0.3361E-01     178.0         92.63         33.23         33.33         4.399         493.8         11.44         79.06         17.51        0.9081         123.8        0.3438    
    76    79    78   0.01114    14    0.3326E-01     177.9         92.57         32.22         32.28         3.293         496.3         16.41         72.53         17.46         1.352         131.1        0.3312    
    76    77    79   0.03004    14    0.3388E-01     178.0         92.67         31.85         31.85        0.7054         498.1         19.80         73.98         17.35         1.747         132.5        0.3261    
    52    78    54   0.02358    14    0.3453E-01     173.0         93.28         32.54         32.96         9.077         494.4         13.46         67.44         17.69        0.9582         117.1        0.3352    
    78    80    54   0.06058    14    0.3525E-01     177.9         93.62         32.20         32.25         3.237         496.3         17.81         72.88         17.77         1.217         125.1        0.3269    
    78    79    80   0.05031    14    0.3495E-01     178.0         93.27         31.66         31.84         6.101         497.7         19.80         71.97         17.63         1.497         127.6        0.3248    
    79    81    80   0.02795    14    0.3419E-01     175.2         93.43         30.45         30.57         5.119         500.5         25.91         73.79         17.72         1.910         133.9        0.3205    
    54    80    56   0.01601    14    0.3344E-01     177.7         93.90         30.47         30.79         8.244         498.9         25.19         69.58         17.96         1.454         128.6        0.3199    
    80    82    56   0.00209    14    0.3257E-01     179.3         93.96         29.34         29.76         9.638         501.6         31.63         66.10         18.02         1.796         139.3        0.3188    
    80    81    82   0.00895    14    0.3331E-01     175.3         93.79         29.31         29.88         11.18         501.7         30.30         62.63         17.93         1.934         135.2        0.3197    
    81    83    82   0.03395    14    0.3387E-01     178.7         94.03         28.54         28.96         9.775         504.9         36.86         65.94         17.94         2.541         142.8        0.3234    
    56    82    58   0.00460    14    0.3351E-01     170.3         94.71         27.84         29.34         18.41         503.4         38.44         56.14         18.15         1.996         146.9        0.3192    
    82    84    58   0.03040    14    0.3358E-01     177.9         95.22         27.94         28.46         10.96         506.9         48.72         66.12         18.20         2.844         176.4        0.3232    
    82    83    84   0.04911    14    0.3426E-01     178.7         94.89         27.53         28.16         12.19         508.0         47.41         63.13         18.15         3.057         163.9        0.3284    
    83    85    84   0.02223    14    0.3379E-01     175.5         95.32         26.27         26.80         11.33         513.7         61.53         67.22         18.13         4.985         168.1        0.3437    
    58    84    60   0.02008    14    0.3302E-01     179.1         96.16         26.09         27.27         16.89         512.9         69.21         61.83         18.05         6.196         155.3        0.3315    
    84    86    60   0.02101    14    0.3318E-01     176.2         96.65         24.26         26.31         22.76         518.8         84.92         58.41         17.78         10.28         150.8        0.3470    
    84    85    86   0.01489    14    0.3288E-01     178.8         96.08         24.88         26.10         17.54         518.5         78.76         61.97         17.92         8.662         153.2        0.3524    
    62    87    64   0.01175    15    0.3276E-01     176.1         104.7         48.46         48.81         6.858         599.7         54.86         66.20        -18.72         8.834         71.78        0.2425    
    64    87    67   0.03494    15    0.3559E-01     170.4         104.2         50.08         51.38         12.93         592.0         40.30         67.74        -19.77         5.416         80.76        0.2489    
    87    88    67   0.05403    15    0.3589E-01     174.3         104.2         52.02         52.73         9.426         589.5         34.21         61.21        -20.23         4.148         72.80        0.2647    
    87    89    88   0.02807    15    0.3387E-01     177.1         104.6         51.58         52.01         7.382         592.8         41.21         63.30        -20.00         4.920         72.48        0.2709    
    67    88    70   0.00221    15    0.3424E-01     175.8         102.3         51.71         52.24         8.162         585.4         24.24         66.98        -20.67         2.882         88.09        0.2698    
    88    90    70   0.02940    15    0.3408E-01     177.4         102.4         52.27         52.85         8.428         584.8         22.29         63.33        -20.84         2.499         83.78        0.2831    
    88    89    90   0.01310    15    0.3396E-01     168.1         103.4         51.55         53.15         14.07         587.0         27.29         69.15        -20.71         2.924         88.12        0.2905    
    89    91    90   0.03380    15    0.3486E-01     175.8         103.1         53.22         54.19         10.89         584.7         21.81         63.21        -20.98         2.214         85.10        0.3041    
    70    90    72   0.05288    15    0.3522E-01     178.5         101.3         53.11         53.42         6.128         581.6         15.14         65.77        -21.09         1.815         98.38        0.2835    
    90    92    72   0.02599    15    0.3394E-01     173.5         100.5         52.41         53.37         10.87         580.2         11.56         61.19        -21.30         1.375         101.6        0.2984    
    90    91    92   0.02399    15    0.3343E-01     178.8         101.2         53.37         53.64         5.724         581.3         13.60         67.62        -21.30         1.407         102.0        0.3118    
    93    95    94   0.08102    14    0.3556E-01     179.4         97.95         37.64         40.74         22.51         495.4         19.44         82.81         16.51         2.286         72.41        0.3176    
    94    97    96   0.02356    14    0.3294E-01     179.2         102.2         35.05         39.80         28.30         497.8         26.19         79.50         15.95         3.646         80.48        0.3051    
    95     4    97   0.02477    14    0.3339E-01     178.8         97.93         35.00         37.07         19.25         492.3         10.59         91.58         16.77         1.698         76.38        0.3257    
    94    95    97   0.02634    14    0.3393E-01     172.4         99.39         36.46         38.75         19.78         494.6         17.12         82.51         16.46         2.419         77.36        0.3143    
    96    97    98   0.03234    14    0.3321E-01     177.6         103.5         34.05         38.65         28.25         497.5         25.44         81.42         15.90         3.776         80.65        0.3032    
    97    99    98   0.03518    14    0.3374E-01     178.3         102.8         33.61         37.25         25.52         495.7         20.04         82.98         16.15         3.176         80.84        0.3038    
    97     4    99   0.05465    14    0.3475E-01     177.0         100.2         34.49         36.97         21.13         493.0         12.60         89.83         16.59         2.149         78.30        0.3146    
     4     7    99   0.05713    14    0.3492E-01     177.5         99.43         33.83         36.08         20.33         491.8         8.978         90.40         16.81         1.725         81.32        0.3193    
    98    99   100   0.01875    14    0.3275E-01     177.6         105.4         31.45         37.07         31.96         498.7         28.67         77.51         15.68         4.313         83.29        0.3022    
    99   101   100   0.02075    14    0.3310E-01     179.1         105.0         30.93         36.26         31.47         498.0         26.23         77.32         15.81         4.011         83.84        0.3020    
    99     7   101   0.02627    14    0.3462E-01     172.2         101.4         33.10         35.55         21.39         493.5         13.38         88.35         16.54         2.363         77.36        0.3062    
     7    10   101   0.05654    14    0.3543E-01     177.8         100.2         32.65         35.09         21.52         492.4         10.02         87.47         16.79         1.889         82.03        0.3101    
   100   101   102   0.05664    14    0.3413E-01     178.7         107.6         29.65         36.28         35.18         502.2         37.66         74.34         15.25         5.343         83.70        0.3151    
   101   103   102   0.04008    14    0.3394E-01     177.0         105.7         28.66         34.46         33.75         500.9         32.33         76.23         15.63         4.550         83.13        0.3155    
   101    10   103   0.06917    14    0.3566E-01     178.2         102.4         31.88         34.37         21.97         495.1         16.84         84.57         16.44         2.748         78.95        0.3023    
    10    13   103   0.05768    14    0.3559E-01     178.0         100.4         31.17         33.42         21.13         494.2         13.97         83.66         16.81         2.132         80.80        0.3037    
   102   103   104   0.01772    14    0.3258E-01     178.7         105.6         27.60         33.33         34.07         504.5         40.33         75.87         15.48         5.017         80.32        0.3374    
   103   105   104   0.01298    14    0.3279E-01     178.4         103.7         28.27         32.22         28.66         502.5         34.23         78.60         15.93         4.201         77.59        0.3297    
   103    13   105   0.04380    14    0.3506E-01     177.6         101.7         30.21         32.31         20.81         497.6         22.22         82.86         16.53         2.910         76.42        0.3090    
    13    16   105   0.01344    14    0.3444E-01     166.3         100.3         27.62         31.73         29.48         496.9         20.64         87.86         16.83         2.442         86.63        0.3072    
   104   105   106   0.01734    14    0.3279E-01     178.2         104.0         27.04         31.50         30.86         507.3         45.33         76.22         15.81         4.826         76.15        0.3622    
   105   107   106   0.03117    14    0.3341E-01     179.2         102.4         26.48         30.23         28.83         507.7         46.17         77.29         16.26         4.446         76.41        0.3664    
   105    16   107   0.03408    14    0.3402E-01     178.7         101.0         28.41         30.52         21.45         501.4         31.52         79.02         16.65         3.199         75.97        0.3261    
    16    19   107   0.03164    14    0.3408E-01     178.9         99.64         28.24         29.93         19.34         500.8         31.31         77.87         17.02         2.698         79.34        0.3213    
   106   107   108   0.02662    14    0.3317E-01     178.9         101.9         24.89         29.23         31.60         514.7         62.90         77.18         16.52         5.517         78.81        0.4145    
   107    19   109   0.02603    14    0.3384E-01     179.3         99.06         27.06         28.39         17.66         505.3         44.31         76.45         17.26         2.885         84.06        0.3408    
   107   109   108   0.03144    14    0.3415E-01     176.2         99.88         25.96         27.75         20.69         512.3         60.88         73.43         17.16         4.245         80.02        0.3883    
   108   109   110   0.05057    14    0.3433E-01     177.9         98.66         23.79         26.10         24.31         519.4         82.10         76.84         17.71         4.280         104.0        0.4193    
   111   112   113   0.02162    14    0.3309E-01     178.8         91.49         38.22         39.52         14.77         494.7         16.95         82.25         17.02        0.9703         36.87        0.3381    
   111   114    93   0.03165    14    0.3400E-01     177.8         93.87         37.70         39.86         18.94         494.2         16.05         86.30         16.88         1.358         56.65        0.3325    
   113     1   114   0.02942    14    0.3375E-01     179.8         93.53         36.44         37.15         11.21         491.6         8.274         94.86         17.10        0.8182         63.32        0.3519    
   111   113   114   0.02488    14    0.3364E-01     178.2         93.17         36.98         38.34         15.34         493.0         12.21         89.04         17.01        0.9961         57.01        0.3420    
   114     2    95   0.01647    14    0.3336E-01     178.3         95.73         36.03         37.00         13.13         491.5         8.230         96.35         16.98         1.202         70.60        0.3407    
    93   114    95   0.04309    14    0.3454E-01     178.4         95.56         37.11         38.89         17.39         493.2         13.06         86.91         16.84         1.463         68.83        0.3321    
   114     1     2   0.02639    14    0.3401E-01     177.4         94.76         36.00         36.88         12.55         491.0         6.634         101.8         17.09        0.9196         67.99        0.3514    
    95     2     4   0.01175    14    0.3310E-01     179.2         96.64         35.10         36.57         16.31         491.3         7.750         96.24         16.95         1.306         74.97        0.3366    
    19    22   109   0.01244    14    0.3334E-01     179.0         98.15         27.35         28.13         13.54         504.6         44.37         74.88         17.51         2.301         91.76        0.3315    
   109    22   115   0.02075    14    0.3352E-01     179.3         97.66         26.06         26.38         9.018         511.5         66.03         71.92         17.79         2.167         133.6        0.3548    
   109   115   110   0.03043    14    0.3333E-01     178.7         97.46         24.30         24.85         12.14         520.3         90.45         73.83         17.89         3.506         166.4        0.3946    
    22    23   115   0.03929    14    0.3370E-01     179.6         97.33         26.49         26.58         4.949         510.5         65.33         71.14         17.88         2.252         163.8        0.3415    
    23   116   115   0.02307    14    0.3288E-01     177.2         97.13         25.25         25.28         2.769         517.2         87.21         70.57         17.79         5.909         151.6        0.3541    
   110   118   117   0.02726    14    0.3179E-01     177.6         95.74         19.60         21.91         26.55         550.6         161.7         75.86         17.39         18.77         142.7        0.5027    
   110   115   118   0.02769    14    0.3244E-01     179.3         96.67         21.98         22.65         14.01         535.9         134.3         73.52         17.54         12.47         145.9        0.4400    
   115   116   119   0.03539    14    0.3128E-01     177.8         97.06         22.27         22.43         6.973         538.2         146.0         71.81         16.32         22.22         133.4        0.4060    
   115   119   118   0.03121    14    0.3107E-01     178.1         96.64         20.77         21.33         13.10         550.1         169.7         72.69         15.49         29.52         132.1        0.4452    
   117   118   120   0.01753    14    0.3069E-01     177.0         94.46         15.54         21.18         42.80         571.3         181.8         84.63         15.35         35.05         126.0        0.5422    
   118   121   120   0.03429    14    0.2922E-01     176.5         95.06         16.69         20.52         35.58         582.7         182.6         83.01         11.05         49.87         120.0        0.5048    
   118   119   121   0.01660    14    0.2855E-01     171.6         96.43         16.65         20.73         36.54         579.2         192.1         90.01         9.841         52.77         112.9        0.4645    
   120   121   122   0.03511    15    0.2941E-01     176.8         93.55         10.50         21.99         61.47         602.2         105.4         101.7         5.572         55.56         103.0        0.5055    
   121   123   122   0.02039    15    0.2979E-01     175.3         95.15         16.02         24.10         48.35         608.9         57.96         107.7       -0.4177         52.68         95.96        0.4351    
   122   123   124   0.02768    15    0.3346E-01     178.2         92.47         10.31         25.90         66.54         608.3         43.10         57.72        -3.292         44.40         87.34        0.4313    
   123   125   124   0.02987    15    0.3361E-01     177.0         93.75         17.38         28.08         51.75         607.8         55.21         56.63        -7.285         36.36         78.73        0.3652    
   125   127   126   0.03091    15    0.3692E-01     176.9         92.37         23.04         32.30         44.49         595.4         69.34         49.42        -12.34         21.72         83.24        0.2922    
   124   125   126   0.04655    15    0.3767E-01     176.8         89.94         12.86         29.79         64.42         594.6         88.50         46.72        -9.554         27.52         91.96        0.3538    
   126   128   127   0.00297    15    0.3751E-01     174.6         89.47         16.58         31.67         58.44         588.3         69.62         44.48        -12.12         21.83         100.5        0.3055    
   127   129   128   0.03865    15    0.3665E-01     179.3         92.10         25.33         33.98         41.80         590.7         56.47         47.32        -14.01         17.63         89.94        0.2620    
   128   129   130   0.07557    15    0.3940E-01     176.2         89.72         24.96         35.47         45.28         582.5         40.78         45.93        -14.44         17.90         106.5        0.2587    
   129   131   130   0.04547    15    0.3792E-01     173.7         92.13         35.46         39.18         25.16         582.2         24.62         47.96        -16.74         12.37         97.32        0.2164    
   130   131   132   0.02358    15    0.3548E-01     177.7         91.51         36.14         39.82         24.83         580.1         15.84         47.46        -17.43         11.27         106.0        0.2066    
   133   134   112   0.04422    14    0.3479E-01     176.1         91.13         36.88         38.07         14.38         494.5         14.65         88.25         17.08        0.6052         39.43        0.3432    
   113   112   134   0.05074    14    0.3484E-01     176.4         91.83         37.50         37.92         8.534         493.4         12.20         86.73         17.10        0.6339         46.58        0.3476    
   133   135   134   0.06911    14    0.3505E-01     179.8         91.36         36.18         36.54         8.081         494.7         13.76         85.92         17.06        0.6468         75.15        0.3434    
   135   136   134   0.00992    14    0.3412E-01     174.8         91.70         35.44         35.45        0.9778         493.5         10.66         85.77         17.12        0.6116         90.79        0.3516    
   113   134     1   0.05589    14    0.3489E-01     178.2         92.79         36.50         36.90         8.403         491.6         7.666         96.86         17.17        0.5745         60.54        0.3591    
   134    24     1   0.02945    14    0.3442E-01     176.2         92.60         35.71         36.06         7.932         491.2         6.081         98.75         17.23        0.4473         75.29        0.3670    
   134   136    24   0.00389    14    0.3225E-01     179.6         91.72         34.86         34.97         4.445         491.9         7.344         94.57         17.21        0.4590         83.63        0.3635    
   136    26    24   0.00012    14    0.3216E-01     178.3         91.81         34.86         34.89         2.509         491.6         6.718         94.16         17.23        0.4421         88.05        0.3662    
    23    42   116   0.00795    14    0.3241E-01     176.6         97.07         25.24         25.37         5.680         517.4         89.00         68.23         17.71         7.255         148.2        0.3479    
   116   137   119   0.02577    14    0.3004E-01     177.7         97.59         20.88         21.93         17.76         550.9         175.8         71.14         13.89         37.85         129.0        0.4104    
   116    42   137   0.00804    14    0.3138E-01     177.5         97.46         22.85         23.28         11.02         533.9         137.6         69.43         16.26         22.15         133.8        0.3805    
    42    43   137   0.03792    14    0.3193E-01     176.2         98.33         22.35         23.31         16.50         540.8         157.4         70.27         14.88         32.41         128.4        0.3815    
    43   138   137   0.00689    14    0.3045E-01     171.3         99.12         22.56         23.30         14.48         553.0         183.9         77.90         12.14         46.58         117.0        0.3873    
   119   137   139   0.00995    14    0.2818E-01     175.5         98.07         20.38         21.88         21.32         577.4         198.1         83.44         8.183         56.90         113.7        0.4259    
   119   139   121   0.00606    15    0.2768E-01     176.2         97.48         17.91         22.16         36.06         591.5         175.9         89.96         5.177         59.14         110.5        0.4353    
   137   138   139   0.01757    14    0.2863E-01     176.8         98.91         20.09         22.62         27.37         569.9         200.6         75.61         8.927         56.17         120.9        0.4066    
   138   140   139   0.02409    14    0.2795E-01     177.0         99.83         20.93         23.77         28.29         578.7         201.5         77.78         6.059         61.18         117.0        0.3966    
   121   139   123   0.00832    15    0.2736E-01     177.6         97.30         19.06         23.89         37.06         604.2         118.9         106.5        0.5302         56.50         95.08        0.4127    
   139   141   123   0.01264    15    0.2756E-01     167.3         97.58         24.50         26.64         23.15         611.0         50.86         122.0        -4.338         48.13         83.31        0.3646    
   139   140   141   0.04796    15    0.2586E-01     174.9         99.41         23.59         26.46         26.93         605.4         117.1         111.8        -2.255         54.82         88.31        0.3654    
   140   142   141   0.05488    15    0.2674E-01     172.2         101.0         28.66         31.16         23.14         612.3         48.31         122.6        -7.564         43.60         88.00        0.3100    
   123   141   125   0.01271    15    0.3154E-01     177.5         96.53         22.25         29.67         41.41         610.7         34.95         71.20        -8.694         35.36         80.44        0.3246    
   141   143   125   0.01803    15    0.3291E-01     177.5         97.82         28.99         33.61         30.37         607.7         53.78         66.13        -12.09         26.20         76.15        0.2719    
   141   142   143   0.02973    15    0.3208E-01     175.7         100.6         32.81         35.90         23.94         610.4         43.43         68.93        -12.52         27.12         67.44        0.2590    
   142   144   143   0.01646    15    0.3183E-01     178.3         101.7         37.23         38.88         16.72         608.3         52.09         67.61        -14.40         21.68         67.72        0.2361    
   143   145   127   0.02656    15    0.3426E-01     179.3         97.83         34.00         37.83         25.99         599.2         57.11         57.88        -15.45         15.77         75.42        0.2265    
   125   143   127   0.02252    15    0.3399E-01     178.3         96.96         28.87         34.64         33.55         603.4         60.69         57.71        -13.37         21.53         75.72        0.2566    
   143   144   145   0.01862    15    0.3391E-01     174.2         100.1         37.41         40.20         21.49         601.0         56.94         66.20        -16.05         15.14         77.46        0.2190    
   144   146   145   0.02230    15    0.3418E-01     175.6         100.2         40.41         42.04         16.05         597.6         52.94         57.78        -17.08         12.03         68.89        0.2110    
   127   145   129   0.02231    15    0.3503E-01     177.8         95.66         32.92         37.40         28.33         593.6         50.77         56.74        -15.86         13.67         84.62        0.2242    
   145   147   129   0.02440    15    0.3517E-01     178.2         96.72         38.05         40.69         20.78         590.0         40.60         58.33        -17.43         9.874         85.78        0.2061    
   146    65   147   0.00926    15    0.3382E-01     174.2         99.29         43.07         44.12         12.49         590.6         39.39         57.97        -18.54         7.610         75.13        0.2046    
   145   146   147   0.02220    15    0.3439E-01     179.1         98.77         40.66         42.71         17.81         591.8         42.84         60.10        -17.97         8.971         80.63        0.2042    
   129   147   131   0.04534    15    0.3627E-01     178.9         95.43         38.18         41.39         22.73         585.6         30.27         56.30        -17.84         8.925         95.49        0.2031    
   147   148   131   0.01812    15    0.3519E-01     173.3         95.88         41.31         43.23         17.15         583.7         23.91         52.71        -18.72         6.979         91.39        0.1990    
   147    65   148   0.01091    15    0.3480E-01     170.5         97.95         41.54         44.59         21.30         586.2         29.65         66.19        -18.96         6.321         98.84        0.2018    
    65    68   148   0.04789    15    0.3519E-01     178.4         98.26         45.16         46.50         13.78         584.0         23.65         59.12        -19.57         4.974         92.40        0.2063    
   131   148   149   0.01161    15    0.3426E-01     177.6         95.07         41.84         43.44         15.62         581.7         18.47         60.08        -19.01         6.527         102.7        0.1984    
   131   149   132   0.02133    15    0.3469E-01     179.0         94.04         40.40         42.89         19.64         580.6         15.71         56.30        -18.79         7.368         106.9        0.1981    
   148   150   149   0.01347    15    0.3420E-01     176.0         96.68         44.35         46.33         16.79         581.1         16.10         57.38        -19.85         4.534         104.1        0.2065    
   148    68   150   0.01334    15    0.3392E-01     174.9         97.40         46.81         47.17         7.071         581.4         16.56         64.83        -20.07         3.974         100.8        0.2122    
   132   149   151   0.03365    15    0.3633E-01     170.6         93.61         40.01         44.18         25.10         578.8         10.46         61.66        -18.90         7.675         118.6        0.1985    
   149   152   151   0.03403    15    0.3621E-01     171.8         94.35         44.66         45.72         12.40         578.4         9.101         53.06        -19.41         6.371         104.3        0.2005    
   149   150   152   0.03313    15    0.3477E-01     177.8         96.37         46.31         47.34         11.99         579.5         11.92         62.80        -20.10         4.196         110.3        0.2102    
   150   153   152   0.02329    15    0.3420E-01     174.8         96.46         47.51         48.28         10.24         578.7         9.753         57.75        -20.43         3.529         107.7        0.2187    
   151   152   154   0.02041    15    0.3461E-01     177.5         92.64         42.22         44.52         18.51         577.4         5.889         56.88        -19.17         7.507         116.1        0.1994    
   152   153   154   0.02598    15    0.3536E-01     172.3         94.86         45.58         47.36         15.77         577.6         6.860         66.37        -20.02         4.962         119.3        0.2080    
   153   155   154   0.04617    15    0.3550E-01     176.2         95.19         47.71         48.50         10.38         577.1         5.643         56.53        -20.30         4.349         114.1        0.2145    
   135   156   136   0.00576    14    0.3387E-01     174.1         91.46         34.97         35.10         4.759         495.1         13.77         87.62         17.02        0.8262         90.80        0.3420    
   136   156   157   0.00466    14    0.3370E-01     173.7         91.66         35.11         35.14         2.237         493.6         10.60         86.06         17.12        0.6379         94.18        0.3518    
   157   156   158   0.05527    14    0.3455E-01     178.9         91.98         34.67         34.80         4.847         494.5         12.24         87.77         17.05        0.8603         101.4        0.3467    
   156   159   158   0.02238    14    0.3363E-01     177.9         91.90         33.75         33.92         5.727         496.7         16.36         85.55         16.89         1.275         105.2        0.3351    
   136   157    26   0.00200    14    0.3223E-01     179.1         91.70         34.77         34.87         4.399         492.0         7.459         94.58         17.21        0.4721         86.64        0.3633    
   157    44    26   0.02128    14    0.3328E-01     177.5         92.03         34.86         34.93         3.694         491.9         7.229         92.60         17.23        0.5066         98.10        0.3655    
   157   160    44   0.01302    14    0.3438E-01     164.7         92.28         33.77         34.81         14.03         492.6         8.580         75.69         17.20        0.6771         124.9        0.3617    
   157   158   160   0.05233    14    0.3506E-01     177.9         92.37         34.71         34.76         2.893         493.5         10.27         90.03         17.14        0.8222         108.4        0.3551    
    44   160    46   0.01699    14    0.3341E-01     178.6         92.15         34.24         34.26         1.770         492.8         9.157         88.25         17.23        0.7966         116.4        0.3604    
    60   161    61   0.04169    14    0.3286E-01     176.4         98.94         23.10         25.09         22.98         535.2         141.8         65.35         15.27         30.87         129.7        0.3650    
    43    61   138   0.00240    14    0.3038E-01     177.7         99.25         21.41         23.93         26.54         548.8         176.4         65.62         12.64         44.42         128.6        0.3769    
    61   162   138   0.01251    14    0.2990E-01     177.3         99.87         21.10         24.20         29.34         556.0         189.8         66.59         10.87         51.77         126.3        0.3808    
    61   161   162   0.01879    14    0.3059E-01     173.9         100.1         22.70         24.74         23.45         552.7         184.1         72.90         11.42         50.24         119.1        0.3794    
   161   163   162   0.02020    14    0.2883E-01     177.6         101.0         21.70         25.61         32.09         565.3         201.8         70.70         8.090         59.93         119.8        0.3864    
   138   162   140   0.01761    14    0.2838E-01     175.8         100.4         21.95         24.55         26.59         569.3         203.9         77.77         7.549         60.12         115.1        0.3845    
   162   164   140   0.03242    15    0.2447E-01     171.3         101.7         26.25         27.83         19.36         593.4         181.7         94.86       -0.9390E-01     61.49         97.44        0.3578    
   162   163   164   0.03414    15    0.2456E-01     172.2         102.3         25.10         28.65         28.82         593.2         187.2         89.62       -0.2516         61.96         101.8        0.3601    
   163   165   164   0.02479    15    0.2453E-01     174.5         103.9         31.69         33.48         18.83         610.8         107.6         107.3        -6.772         48.93         88.87        0.3206    
   140   164   142   0.02764    15    0.2510E-01     171.7         102.4         28.62         32.00         26.60         610.8         82.09         111.6        -6.980         47.00         89.68        0.3110    
   164   166   142   0.00069    15    0.2819E-01     166.4         103.7         32.72         36.16         25.23         614.7         26.32         137.2        -10.43         36.95         88.53        0.2813    
   164   165   166   0.00073    15    0.2745E-01     168.3         104.5         34.15         36.66         21.32         615.5         38.86         125.4        -10.15         38.48         88.15        0.2880    
   165   167   166   0.00083    15    0.2764E-01     166.5         105.0         35.49         37.83         20.24         616.5         30.88         132.5        -10.87         36.31         87.78        0.2840    
   142   166   144   0.01567    15    0.3024E-01     179.2         103.1         37.05         38.39         15.18         612.8         33.87         84.94        -13.02         27.52         70.30        0.2524    
   166   168   144   0.03009    15    0.3115E-01     177.8         103.5         40.23         40.93         10.59         610.2         49.69         72.58        -14.77         21.62         68.05        0.2367    
   167    62   168   0.04720    15    0.3156E-01     177.0         105.2         44.20         44.43         5.891         610.2         57.37         70.13        -16.07         17.85         67.54        0.2385    
   166   167   168   0.02953    15    0.2942E-01     177.4         104.7         39.25         40.18         12.38         614.8         30.84         90.96        -13.34         27.44         70.97        0.2558    
   168    63   146   0.00610    15    0.3351E-01     171.4         102.6         43.26         44.47         13.44         600.4         55.38         56.91        -17.43         12.11         61.34        0.2170    
   144   168   146   0.02021    15    0.3341E-01     175.8         102.2         41.65         43.29         15.85         601.4         56.34         65.61        -16.96         13.41         72.71        0.2168    
   168    62    63   0.01200    15    0.3316E-01     175.9         104.3         45.30         45.97         9.799         603.5         58.42         67.29        -17.43         12.82         70.84        0.2274    
   146    63    65   0.01405    15    0.3406E-01     173.4         101.3         42.66         44.86         18.03         595.0         47.87         64.27        -18.18         9.211         78.40        0.2105    
    68    71   150   0.00290    15    0.3273E-01     176.8         97.76         47.00         48.25         13.08         580.8         14.52         61.74        -20.49         3.071         106.2        0.2257    
   150   169   153   0.02201    15    0.3355E-01     178.2         97.38         48.71         49.60         10.87         578.8         9.658         61.45        -20.79         2.603         114.7        0.2357    
   150    71   169   0.00725    15    0.3356E-01     177.0         97.95         48.78         49.73         11.23         579.6         11.36         63.32        -20.77         2.543         112.8        0.2372    
    71    72   169   0.02665    15    0.3397E-01     177.5         98.59         50.47         51.23         9.911         579.2         10.02         60.84        -21.04         1.986         111.9        0.2556    
    72   170   169   0.00791    15    0.3284E-01     178.4         98.21         51.05         51.44         6.999         578.5         8.249         63.14        -21.23         1.638         117.5        0.2699    
   153   169   171   0.02369    15    0.3378E-01     177.5         96.82         49.34         50.04         9.569         577.8         7.073         62.87        -20.90         2.550         121.0        0.2393    
   153   171   155   0.00983    15    0.3361E-01     177.2         95.84         48.77         49.22         7.807         577.2         5.877         59.12        -20.75         3.077         116.7        0.2301    
   169   170   171   0.01751    15    0.3406E-01     176.2         97.54         50.85         51.24         7.088         577.7         6.818         65.54        -21.11         2.034         123.2        0.2549    
   170   172   171   0.04507    15    0.3438E-01     178.3         97.47         51.54         51.95         7.209         577.2         5.473         60.22        -21.24         1.862         124.4        0.2639    
   155   171   173   0.00813    15    0.3367E-01     174.7         95.10         47.93         49.20         13.02         576.5         4.130         59.95        -20.72         3.393         125.7        0.2286    
   171   172   173   0.04764    15    0.3483E-01     177.9         96.28         50.66         51.14         7.889         576.5         4.043         59.52        -21.03         2.585         125.1        0.2458    
   172   174   173   0.03047    15    0.3428E-01     175.7         96.39         51.34         51.69         6.697         576.3         3.536         55.79        -21.21         2.174         124.6        0.2589    
   158   159   175   0.04069    14    0.3450E-01     178.8         92.54         33.19         33.36         5.761         498.1         19.04         80.64         16.77         1.753         115.2        0.3304    
   158   176   160   0.02770    14    0.3379E-01     179.0         92.28         33.67         33.68         1.264         495.3         13.81         84.28         17.02         1.273         116.5        0.3443    
   158   175   176   0.02653    14    0.3398E-01     176.5         92.54         32.94         33.07         5.137         497.8         18.65         79.76         16.79         1.826         118.9        0.3321    
   175   177   176   0.01830    14    0.3325E-01     177.9         92.71         32.07         32.14         3.822         500.5         23.78         79.52         16.55         2.572         118.6        0.3242    
   160   176    46   0.01593    14    0.3432E-01     169.2         92.38         33.33         34.04         11.67         494.2         11.93         77.52         17.13         1.097         122.8        0.3508    
   176    74    46   0.06230    14    0.3504E-01     178.0         92.58         33.87         33.89         1.956         495.0         13.61         81.79         17.11         1.301         123.4        0.3456    
   176   178    74   0.02694    14    0.3434E-01     177.7         92.57         32.92         32.99         3.679         497.3         18.12         78.04         16.93         1.864         125.4        0.3342    
   176   177   178   0.04671    14    0.3453E-01     177.8         92.82         32.53         32.58         3.399         499.4         21.93         78.11         16.70         2.372         121.9        0.3275    
    74   178    75   0.01195    14    0.3286E-01     177.5         92.25         32.23         32.32         4.203         497.8         19.06         74.14         16.99         1.957         129.3        0.3311    
    85   179    86   0.01405    14    0.3278E-01     179.2         96.70         23.30         25.03         21.40         526.2         98.13         61.30         17.40         14.89         144.8        0.3776    
    60    86   161   0.03920    14    0.3325E-01     177.7         98.00         23.16         25.45         24.49         528.6         117.2         60.58         16.62         21.48         137.5        0.3638    
    86   180   161   0.03611    14    0.3203E-01     175.6         99.09         22.26         24.85         26.39         542.3         153.2         66.40         14.24         37.86         126.9        0.3905    
    86   179   180   0.02414    14    0.3204E-01     179.0         98.35         21.47         24.55         29.01         539.6         139.5         61.10         15.19         32.35         133.7        0.4002    
   179   181   180   0.02613    14    0.3063E-01     177.4         99.77         20.55         24.76         33.91         556.9         178.1         65.52         11.32         51.30         125.4        0.4289    
   161   180   163   0.02014    14    0.2915E-01     178.0         100.9         21.35         25.71         33.85         564.1         199.1         68.78         8.538         59.13         121.1        0.3960    
   180   182   163   0.02503    14    0.2773E-01     176.0         102.3         21.18         27.56         39.77         582.0         209.3         71.08         3.707         64.58         118.4        0.4051    
   180   181   182   0.01777    14    0.2803E-01     176.6         101.7         22.05         26.89         34.92         578.9         207.3         73.69         5.037         63.53         115.2        0.4271    
   181   183   182   0.00897    15    0.2673E-01     177.4         102.7         22.28         28.81         39.34         593.4         203.5         74.91         1.140         62.43         114.4        0.4295    
   163   182   165   0.04371    15    0.2487E-01     174.8         104.0         28.66         32.00         26.41         605.3         159.8         95.09        -3.928         56.11         96.21        0.3576    
   182   184   165   0.02834    15    0.2565E-01     174.5         105.4         32.40         35.75         25.00         616.4         101.9         101.8        -7.770         46.07         93.20        0.3371    
   182   183   184   0.00932    15    0.2507E-01     176.4         104.4         29.46         32.89         26.43         611.0         158.0         93.79        -4.554         53.58         96.71        0.3858    
   183   185   184   0.00792    15    0.2512E-01     176.3         105.2         31.37         35.35         27.42         618.8         116.9         96.18        -7.180         46.71         96.33        0.3661    
   165   184   167   0.00311    15    0.2776E-01     170.0         106.0         38.61         38.84         6.210         619.0         38.56         138.5        -10.82         36.72         66.91        0.2967    
   184   186   167   0.03366    15    0.2813E-01     176.0         106.3         41.08         41.14         3.275         620.5         24.06         114.6        -12.68         30.18         69.55        0.2830    
   184   187   186   0.01794    15    0.2806E-01     174.9         106.7         41.74         42.45         10.46         622.7         33.21         92.93        -13.49         27.07         76.32        0.2853    
   184   185   187   0.00895    15    0.2645E-01     178.5         106.4         39.09         39.74         10.40         624.9         38.16         122.0        -11.18         34.64         78.11        0.3185    
   167   188    62   0.01668    15    0.3110E-01     177.1         105.6         45.15         45.84         9.915         609.9         61.62         66.05        -16.74         15.66         66.52        0.2434    
   167   186   188   0.02785    15    0.3057E-01     179.0         106.1         44.66         44.97         6.699         614.0         57.91         70.20        -15.84         18.92         67.13        0.2515    
   186   187   188   0.01640    15    0.3144E-01     172.3         106.8         45.87         46.59         10.09         614.6         65.25         71.28        -16.38         16.98         72.27        0.2574    
   187   189   188   0.02435    15    0.3197E-01     175.0         106.8         47.48         47.83         6.938         612.4         69.31         63.36        -17.12         14.38         63.51        0.2576    
    62   188    87   0.00267    15    0.3197E-01     179.1         105.2         47.78         48.37         8.966         602.9         59.65         62.78        -18.34         10.14         66.95        0.2459    
   188   190    87   0.00547    15    0.3290E-01     176.5         105.4         49.23         50.15         10.98         599.8         55.67         61.17        -19.04         7.922         67.82        0.2564    
   188   189   190   0.02811    15    0.3301E-01     178.8         105.9         49.88         50.22         6.665         602.3         60.39         63.48        -18.80         8.699         68.47        0.2592    
    87   190    89   0.00786    15    0.3312E-01     176.8         105.0         51.04         51.35         6.342         595.9         48.05         64.10        -19.67         5.957         71.34        0.2682    
    91   191    92   0.00849    15    0.3316E-01     176.3         100.9         53.26         53.78         8.008         580.7         12.15         65.26        -21.39         1.221         102.3        0.3205    
    72    92   170   0.00959    15    0.3301E-01     171.0         99.01         51.77         52.38         8.733         578.9         8.711         72.41        -21.34         1.351         126.9        0.2879    
    92   192   170   0.01806    15    0.3343E-01     177.1         99.33         52.99         53.11         3.754         578.7         8.224         67.60        -21.43         1.180         121.7        0.3000    
    92   191   192   0.01535    15    0.3308E-01     176.8         100.2         53.07         53.63         8.307         579.6         9.808         66.44        -21.46         1.070         117.0        0.3184    
   191   193   192   0.02138    15    0.3331E-01     178.6         100.3         53.63         54.09         7.476         579.4         9.124         65.70        -21.53        0.9425         118.1        0.3287    
   170   192   172   0.04619    15    0.3437E-01     178.6         98.71         52.86         53.29         7.280         577.7         6.257         63.68        -21.44         1.268         130.8        0.2924    
   192   194   172   0.05012    15    0.3449E-01     179.1         98.97         53.86         54.10         5.381         577.5         5.539         64.51        -21.57         1.007         137.3        0.3119    
   192   193   194   0.02052    15    0.3325E-01     178.6         99.48         53.86         54.04         4.677         578.3         6.787         67.73        -21.61        0.8229         136.3        0.3296    
   193   195   194   0.00578    15    0.3295E-01     178.0         99.17         53.60         54.04         7.295         577.9         5.965         64.55        -21.66        0.7474         143.5        0.3353    
   172   194   174   0.02920    15    0.3407E-01     175.5         97.83         52.69         53.33         8.883         576.8         4.224         61.22        -21.53         1.256         141.9        0.2972    
   194   196   174   0.03439    15    0.3419E-01     176.2         97.97         53.18         53.76         8.418         576.7         3.940         58.24        -21.59         1.129         141.6        0.3067    
   194   195   196   0.00666    15    0.3325E-01     177.7         98.44         53.77         53.90         3.918         577.1         4.569         66.06        -21.67        0.8476         150.8        0.3259    
   177   197   178   0.07541    14    0.3505E-01     179.3         93.21         31.44         31.51         3.635         503.6         29.95         75.22         16.35         3.644         123.5        0.3201    
   178   198    75   0.02488    14    0.3359E-01     178.6         92.54         31.67         31.73         3.564         500.3         23.91         73.52         16.81         2.618         128.7        0.3240    
   178   197   198   0.03122    14    0.3406E-01     176.8         92.91         30.76         30.88         4.907         504.4         31.31         74.46         16.37         3.869         125.5        0.3197    
   197   199   198   0.02664    14    0.3318E-01     178.4         93.04         29.15         29.19         3.047         510.4         40.88         72.37         15.74         5.926         123.6        0.3241    
    75   198    77   0.03585    14    0.3403E-01     177.3         92.64         31.30         31.40         4.539         501.0         25.17         70.80         16.89         2.699         131.1        0.3222    
   198   200    77   0.03420    14    0.3395E-01     177.0         92.78         30.29         30.29         1.140         504.5         31.43         74.50         16.66         3.664         127.5        0.3203    
   198   199   200   0.03028    14    0.3337E-01     179.2         92.91         29.10         29.15         3.463         509.4         39.32         71.18         16.03         5.427         126.9        0.3242    
   199   201   200   0.01677    14    0.3280E-01     177.9         92.90         27.94         28.00         3.894         512.9         43.95         70.49         15.75         6.605         127.0        0.3331    
    77   200    79   0.01768    14    0.3433E-01     169.2         92.84         29.80         30.60         13.13         502.5         27.94         63.83         17.05         2.853         130.9        0.3207    
   200   202    79   0.03631    14    0.3444E-01     174.9         92.97         29.98         30.01         2.270         504.1         30.80         73.85         17.06         3.179         133.4        0.3213    
   200   201   202   0.02226    14    0.3353E-01     176.7         92.90         28.44         28.55         5.146         509.4         39.21         68.45         16.47         4.979         129.8        0.3281    
   201   203   202   0.03286    14    0.3392E-01     176.1         93.11         27.28         27.40         5.449         513.5         44.75         68.20         16.16         6.367         128.7        0.3414    
    79   202    81   0.03125    14    0.3382E-01     178.6         93.09         29.91         30.08         5.992         502.4         28.42         68.14         17.46         2.462         134.1        0.3207    
   202   204    81   0.02500    14    0.3365E-01     177.6         93.29         28.81         28.90         4.500         505.8         34.86         70.00         17.47         3.140         137.3        0.3247    
   202   203   204   0.04610    14    0.3501E-01     175.6         93.38         27.43         27.68         7.654         511.4         42.66         63.49         16.81         5.161         136.4        0.3390    
   203   205   204   0.05464    14    0.3483E-01     176.0         93.52         25.71         25.73         2.385         518.1         50.26         70.33         16.35         7.516         133.6        0.3686    
    81   204    83   0.02512    14    0.3337E-01     179.3         93.69         27.96         28.19         7.372         507.5         39.74         66.49         17.73         3.261         143.5        0.3289    
   204   206    83   0.01852    14    0.3309E-01     178.2         94.05         26.32         26.64         8.899         512.9         50.54         64.31         17.77         4.513         153.8        0.3464    
   204   205   206   0.06210    14    0.3481E-01     177.1         94.00         25.33         25.71         9.798         516.9         52.87         61.77         17.32         6.178         145.8        0.3672    
   205   207   206   0.06727    14    0.3429E-01     175.8         94.27         22.99         23.22         7.965         526.3         63.16         66.91         17.07         9.668         150.9        0.4226    
    83   206    85   0.01847    14    0.3310E-01     178.0         94.82         25.10         26.06         15.60         515.9         61.40         61.86         18.00         5.416         167.7        0.3553    
   206   208    85   0.03323    14    0.3330E-01     179.0         95.66         23.28         24.61         18.95         524.1         81.27         61.32         17.82         9.927         161.2        0.3879    
   206   207   208   0.05543    14    0.3368E-01     177.8         95.32         21.60         22.93         19.62         530.4         82.05         59.04         17.54         12.12         167.2        0.4347    
   207   208   209   0.01349    14    0.3333E-01     170.5         95.29         19.46         21.93         27.42         535.3         84.58         51.45         17.23         14.79         171.5        0.4668    
    85   208   179   0.02914    14    0.3311E-01     179.5         96.73         22.34         24.25         22.88         530.5         103.6         60.91         17.20         17.38         145.3        0.4016    
   208   210   179   0.01556    14    0.3227E-01     177.1         97.56         20.76         23.30         27.04         543.1         130.8         63.64         15.53         30.79         134.7        0.4465    
   208   209   210   0.01737    14    0.3302E-01     178.2         96.40         20.44         22.38         24.01         539.4         106.9         60.28         16.73         21.74         148.0        0.4648    
   179   210   181   0.02813    14    0.3118E-01     178.6         98.89         20.10         23.92         32.83         553.9         162.3         63.40         12.78         45.55         128.8        0.4521    
   210   211   181   0.03288    14    0.3048E-01     177.7         99.78         18.13         24.25         41.61         569.7         181.9         61.90         9.283         56.57         128.8        0.4960    
   181   211   183   0.02946    14    0.2856E-01     177.4         101.8         21.06         27.11         39.03         588.0         203.4         71.91         3.617         62.49         117.1        0.4742    
   211   212   183   0.03544    15    0.2702E-01     176.9         103.0         23.03         29.82         39.44         605.5         188.8         77.56       -0.9421         57.67         112.5        0.4707    
   183   212   185   0.01848    15    0.2594E-01     176.0         105.1         29.98         34.57         29.87         619.3         134.3         91.45        -6.135         48.55         99.29        0.3989    
   212   185   213   0.00000    15    0.2650E-01     176.1         105.7         30.86         35.89         30.71         624.5         112.0         91.95        -7.293         44.82         100.1        0.4000    
   185   214   187   0.01800    15    0.2834E-01     173.7         107.1         43.12         43.62         8.677         625.8         45.39         85.80        -14.07         24.55         77.35        0.2925    
   185   213   214   0.04659    15    0.2630E-01     176.0         106.6         40.31         40.80         8.918         629.8         26.76         113.7        -11.99         30.97         77.66        0.3275    
   187   215   189   0.02602    15    0.3121E-01     179.0         107.1         47.67         47.84         4.824         615.6         73.99         65.40        -16.98         14.68         67.86        0.2666    
   187   214   215   0.01133    15    0.3098E-01     177.2         107.4         47.24         47.56         6.686         618.8         76.01         62.75        -16.61         15.77         65.80        0.2727    
   214   216   215   0.01895    15    0.3332E-01     176.3         107.8         50.14         50.66         8.169         612.8         80.63         60.58        -18.09         10.71         67.55        0.2759    
   189   215   190   0.02990    15    0.3320E-01     175.7         106.6         50.45         50.74         6.156         604.6         65.38         65.53        -18.74         8.880         71.43        0.2670    
   215   217   190   0.03269    15    0.3376E-01     177.8         106.2         51.55         52.13         8.606         599.7         56.57         61.20        -19.47         6.554         68.25        0.2779    
   215   216   217   0.05643    15    0.3478E-01     175.8         107.4         52.44         52.69         5.648         603.9         66.39         64.70        -19.19         7.332         72.80        0.2818    
   216   218   217   0.03393    15    0.3458E-01     172.2         106.7         51.89         53.55         14.30         598.6         55.03         56.16        -19.84         5.385         65.07        0.2943    
   190   219    89   0.01061    15    0.3356E-01     176.3         104.8         52.00         52.92         10.70         592.3         39.77         61.82        -20.27         4.212         73.20        0.2903    
   190   217   219   0.01600    15    0.3351E-01     176.0         105.1         52.88         53.03         4.362         593.2         41.90         66.85        -20.22         4.332         76.68        0.2934    
   217   220   219   0.01358    15    0.3322E-01     177.0         104.9         52.66         53.55         10.49         591.7         37.97         61.61        -20.49         3.585         73.77        0.3079    
   217   218   220   0.01856    15    0.3334E-01     178.0         105.3         53.03         53.54         7.884         593.4         42.26         63.61        -20.35         3.956         74.51        0.3060    
    89   219    91   0.06058    15    0.3563E-01     177.8         104.3         54.59         54.81         5.204         586.9         26.95         67.17        -20.84         2.633         83.43        0.3087    
   219   221    91   0.03927    15    0.3469E-01     174.3         103.4         54.08         54.99         10.47         584.4         20.50         63.45        -21.15         1.857         83.83        0.3279    
   219   220   221   0.02629    15    0.3375E-01     178.2         104.1         54.17         54.46         5.886         587.4         27.42         67.33        -20.92         2.441         83.62        0.3248    
   220   222   221   0.02253    15    0.3356E-01     177.0         103.6         54.02         54.68         8.952         585.6         23.00         64.82        -21.11         1.965         83.72        0.3356    
    91   221   191   0.01052    15    0.3334E-01     177.2         101.9         53.93         54.31         6.830         582.0         14.81         68.36        -21.35         1.353         99.45        0.3318    
   221   223   191   0.01397    15    0.3324E-01     176.5         101.9         53.86         54.49         8.746         581.8         14.27         65.50        -21.39         1.254         96.16        0.3392    
   221   222   223   0.01131    15    0.3307E-01     174.3         102.4         54.32         54.60         5.815         583.0         16.67         71.59        -21.34         1.404         98.70        0.3442    
   222   224   223   0.02805    15    0.3338E-01     178.3         102.3         54.49         54.95         7.384         582.2         14.74         67.27        -21.43         1.198         97.47        0.3511    
   191   223   193   0.02589    15    0.3362E-01     178.0         101.1         54.33         54.61         5.812         580.3         10.86         68.91        -21.51        0.9879         112.7        0.3388    
   223   225   193   0.02994    15    0.3353E-01     177.6         100.8         54.32         54.81         7.667         579.6         9.185         66.38        -21.60        0.8043         118.7        0.3480    
   223   224   225   0.03283    15    0.3335E-01     179.1         101.3         54.62         54.95         6.321         580.3         10.69         68.33        -21.57        0.8639         112.5        0.3550    
   224   226   225   0.03685    15    0.3354E-01     178.7         100.9         54.88         55.15         5.714         579.5         8.842         69.06        -21.65        0.6942         126.8        0.3596    
   193   225   195   0.02420    15    0.3313E-01     179.1         99.74         54.21         54.41         5.010         578.4         6.760         67.95        -21.67        0.6971         141.1        0.3439    
   225   227   195   0.03669    15    0.3378E-01     177.1         99.82         54.86         54.95         3.277         578.1         6.069         69.89        -21.71        0.6195         158.1        0.3502    
   225   226   227   0.02070    15    0.3327E-01     179.2         100.1         54.54         54.88         6.395         578.5         6.888         67.41        -21.71        0.5932         147.2        0.3568    
   218   228   220   0.01776    15    0.3327E-01     177.4         105.2         53.56         53.86         6.023         592.5         39.85         66.14        -20.51         3.510         78.61        0.3141    
   220   228   222   0.03536    15    0.3417E-01     176.9         104.7         54.50         54.83         6.331         588.4         29.91         67.19        -20.88         2.540         82.97        0.3280    
   228   229   222   0.04007    15    0.3417E-01     177.1         104.2         54.40         55.09         9.057         586.6         25.27         64.66        -21.07         2.078         82.92        0.3363    
   222   229   224   0.03210    15    0.3348E-01     179.2         102.8         54.60         55.04         7.225         583.2         17.20         67.30        -21.36         1.373         93.55        0.3503    
   230   232   231   0.01739    19    0.3314E-01     178.3         94.19         34.66         34.71         3.331         493.9         9.195         81.48         18.03        0.8631         126.4        0.3526    
   231   232   233   0.03750    19    0.3391E-01     179.2         94.20         34.26         34.32         3.394         495.2         11.88         78.94         17.98         1.134         128.5        0.3427    
   232   234   233   0.01313    19    0.3332E-01     175.7         94.28         34.14         34.16         2.073         496.0         13.36         81.07         17.88         1.348         123.8        0.3405    
   233   234   235   0.03585    19    0.3388E-01     178.9         94.40         33.55         33.66         4.663         498.0         17.28         75.88         17.74         1.846         128.7        0.3313    
   236   238   237   0.02628    19    0.3350E-01     177.6         95.72         36.25         36.58         7.627         491.2         3.022         111.4         17.97        0.5661         89.78        0.3724    
   237   240   239   0.04924    19    0.3444E-01     179.3         95.04         36.04         36.17         4.871         491.4         3.434         102.0         18.08        0.4232         106.7        0.3731    
   238   241   240   0.01422    19    0.3350E-01     173.5         95.81         36.17         36.45         7.062         491.9         4.668         106.2         17.97        0.5314         100.3        0.3733    
   237   238   240   0.04520    19    0.3430E-01     179.2         95.72         36.35         36.64         7.251         491.4         3.477         105.7         18.00        0.4913         99.07        0.3748    
   240   242   230   0.01819    19    0.3364E-01     176.8         95.01         35.76         35.83         3.553         492.4         6.009         92.93         18.02        0.5868         115.4        0.3682    
   239   240   230   0.03719    19    0.3399E-01     178.6         94.69         35.47         35.69         6.342         492.2         5.455         91.03         18.08        0.5250         120.6        0.3674    
   241   243   242   0.01900    19    0.3330E-01     178.3         95.98         35.62         36.19         10.17         492.9         6.899         90.61         17.92        0.6780         115.3        0.3669    
   240   241   242   0.00673    19    0.3256E-01     178.2         95.27         35.72         35.91         5.928         492.2         5.400         96.31         17.99        0.5523         110.6        0.3713    
   230   242   232   0.02710    19    0.3372E-01     177.7         94.81         35.07         35.44         8.181         493.3         7.958         86.11         18.00        0.7653         124.9        0.3605    
   242   244   232   0.01696    19    0.3367E-01     177.2         95.02         35.19         35.41         6.364         493.9         9.021         88.18         17.94        0.8833         120.6        0.3578    
   242   243   244   0.04691    19    0.3434E-01     178.0         95.91         35.60         36.06         9.124         493.7         8.579         86.01         17.89        0.8362         121.1        0.3610    
   243   245   244   0.01745    19    0.3403E-01     175.1         96.26         35.62         35.87         6.858         494.7         10.51         90.41         17.80         1.036         114.9        0.3546    
   232   244   234   0.00587    19    0.3248E-01     178.1         94.48         34.19         34.52         7.852         495.2         11.71         80.92         17.87         1.185         126.8        0.3476    
   244   246   234   0.00652    19    0.3257E-01     179.0         94.65         34.24         34.49         6.860         495.7         12.69         81.98         17.82         1.308         124.5        0.3452    
   244   245   246   0.01845    19    0.3387E-01     177.1         95.57         34.66         35.31         10.95         495.3         11.88         81.57         17.80         1.210         125.4        0.3495    
   245   247   246   0.03162    19    0.3407E-01     178.3         96.19         35.01         35.37         8.111         496.3         13.66         83.77         17.69         1.412         120.6        0.3449    
   234   246   235   0.01681    19    0.3349E-01     177.2         94.70         33.72         34.04         7.913         497.5         16.36         75.67         17.70         1.767         129.2        0.3352    
   246   248   235   0.03207    19    0.3384E-01     179.1         95.06         33.57         33.79         6.546         499.4         19.89         77.78         17.51         2.272         125.0        0.3294    
   246   247   248   0.04351    19    0.3421E-01     179.2         95.84         34.13         34.63         9.697         498.2         17.60         79.05         17.55         1.941         124.4        0.3350    
   247   249   248   0.02473    19    0.3369E-01     177.1         96.26         33.71         34.14         9.120         500.6         22.01         80.60         17.31         2.562         120.4        0.3277    
   235   251   250   0.03227    19    0.3373E-01     179.3         94.85         31.82         32.00         6.213         505.2         30.64         73.33         16.98         4.082         125.6        0.3195    
   235   248   251   0.01929    19    0.3330E-01     178.5         95.10         32.62         32.82         6.263         502.8         26.37         75.02         17.17         3.312         124.8        0.3218    
   248   249   252   0.01591    19    0.3299E-01     177.9         96.04         32.68         33.04         8.507         504.2         28.67         75.04         16.94         3.683         123.4        0.3212    
   248   252   251   0.01644    19    0.3300E-01     178.2         95.70         32.00         32.59         10.86         505.2         30.56         75.69         16.85         4.065         122.7        0.3202    
   250   251   253   0.02164    19    0.3318E-01     178.1         94.86         30.58         30.82         7.197         509.8         38.20         73.94         16.42         5.784         122.5        0.3218    
   251   254   253   0.03406    19    0.3334E-01     179.2         95.44         30.33         30.78         9.825         512.0         41.60         71.80         16.04         6.682         123.2        0.3247    
   251   252   254   0.02133    19    0.3305E-01     178.1         95.95         31.21         31.61         9.123         510.0         38.63         72.25         16.25         5.805         123.2        0.3217    
   253   254   255   0.03026    19    0.3311E-01     179.4         95.62         28.93         29.32         9.424         519.2         49.80         71.72         14.89         9.791         119.7        0.3420    
   236   256   238   0.03219    19    0.3389E-01     177.3         96.41         36.52         37.12         10.33         491.5         4.271         104.1         17.87        0.7340         88.94        0.3675    
   256   257   238   0.02911    19    0.3392E-01     177.5         97.03         37.06         37.41         7.873         492.1         5.521         103.4         17.82        0.7990         88.28        0.3656    
   256   258   257   0.02834    19    0.3409E-01     178.0         97.52         37.20         38.01         11.84         492.6         7.155         95.90         17.70         1.052         87.73        0.3575    
   258   259   257   0.03312    19    0.3412E-01     177.5         98.33         37.45         38.23         11.61         493.3         8.548         95.12         17.65         1.125         89.28        0.3548    
   238   257   241   0.01954    19    0.3365E-01     176.2         96.61         36.12         36.90         11.82         492.1         5.241         96.79         17.89        0.6350         99.17        0.3703    
   257   260   241   0.00537    19    0.3371E-01     174.5         96.95         36.82         37.03         6.026         492.4         5.867         104.1         17.86        0.6858         92.92        0.3681    
   257   259   260   0.00527    19    0.3291E-01     172.1         97.89         35.67         37.42         17.61         493.2         7.779         90.44         17.72        0.9363         94.06        0.3591    
   259   261   260   0.00769    19    0.3340E-01     173.0         98.74         36.40         37.85         15.95         493.9         9.424         91.67         17.64         1.099         90.71        0.3534    
   241   260   243   0.04881    19    0.3447E-01     177.4         96.94         36.01         36.90         12.65         492.9         6.750         93.11         17.87        0.6870         108.9        0.3668    
   260   262   243   0.01891    19    0.3414E-01     173.8         97.58         36.67         36.91         6.589         493.6         8.315         98.13         17.79        0.8146         100.4        0.3607    
   260   261   262   0.04612    19    0.3480E-01     177.2         98.64         36.32         37.70         15.54         493.8         8.794         90.51         17.71        0.9366         99.92        0.3572    
   261   263   262   0.03236    19    0.3438E-01     174.0         99.39         36.91         37.59         10.93         494.9         11.04         96.00         17.62         1.092         95.17        0.3498    
   243   262   245   0.00472    19    0.3300E-01     167.3         97.04         33.22         36.11         23.08         494.6         10.24         76.03         17.75        0.9804         127.1        0.3548    
   262   264   245   0.02595    19    0.3382E-01     179.0         97.67         35.26         36.26         13.46         495.5         11.86         85.70         17.68         1.132         115.9        0.3495    
   262   263   264   0.03018    19    0.3402E-01     177.2         98.79         35.35         36.79         16.07         495.7         12.24         84.86         17.62         1.139         111.9        0.3472    
   263   265   264   0.02193    19    0.3427E-01     178.9         99.51         35.43         36.68         15.02         497.2         15.09         86.40         17.50         1.393         110.2        0.3395    
   245   264   247   0.02170    19    0.3372E-01     177.9         97.28         34.65         35.70         13.95         496.6         14.20         82.18         17.61         1.420         120.6        0.3432    
   264   266   247   0.03008    19    0.3399E-01     178.4         97.88         34.34         35.43         14.20         498.7         18.17         82.11         17.42         1.882         118.9        0.3341    
   264   265   266   0.02005    19    0.3413E-01     179.2         98.93         34.50         35.81         15.55         499.1         18.75         81.26         17.37         1.859         117.9        0.3325    
   265   267   266   0.02194    19    0.3396E-01     177.9         99.50         34.29         35.53         15.21         501.1         22.47         82.74         17.18         2.281         115.2        0.3267    
   247   266   249   0.03072    19    0.3367E-01     179.9         97.17         33.79         34.55         12.08         500.7         22.00         78.82         17.26         2.486         121.6        0.3279    
   266   268   249   0.01702    19    0.3339E-01     178.7         97.75         33.36         34.15         12.34         503.3         26.72         77.61         16.99         3.152         120.9        0.3229    
   266   267   268   0.01275    19    0.3326E-01     177.9         99.00         33.02         34.70         17.88         503.3         26.61         78.49         16.98         2.937         119.2        0.3229    
   267   269   268   0.01288    19    0.3323E-01     177.8         99.64         33.12         34.59         16.76         505.1         29.87         80.28         16.80         3.335         116.3        0.3213    
   249   268   252   0.02631    19    0.3358E-01     177.5         97.18         32.31         33.42         14.84         505.3         30.61         74.38         16.78         3.914         123.5        0.3209    
   268   270   252   0.03750    19    0.3374E-01     178.6         97.76         31.92         32.90         14.03         509.1         37.03         76.28         16.35         5.098         119.6        0.3214    
   268   269   270   0.02372    19    0.3379E-01     176.7         99.02         31.91         33.61         18.28         508.7         36.30         72.94         16.40         4.646         122.8        0.3216    
   269   271   270   0.04875    19    0.3418E-01     179.2         99.83         31.60         33.06         17.10         513.9         44.69         76.04         15.79         6.250         117.7        0.3290    
   252   270   254   0.02642    19    0.3325E-01     177.9         96.82         30.67         31.51         13.24         513.0         43.17         71.27         15.82         6.838         122.8        0.3259    
   270   272   254   0.01203    19    0.3317E-01     177.2         97.19         30.33         30.97         11.59         516.8         48.14         75.61         15.26         8.303         116.8        0.3339    
   270   271   272   0.01724    19    0.3368E-01     175.4         98.83         29.99         31.68         18.82         518.2         50.42         69.73         15.11         8.338         122.2        0.3387    
   271   273   272   0.01833    19    0.3354E-01     174.6         99.33         29.91         31.34         17.36         521.9         54.57         79.83         14.58         9.597         110.9        0.3503    
   254   272   255   0.02501    19    0.3310E-01     178.4         96.56         28.87         29.72         13.74         520.8         51.78         71.63         14.57         10.30         118.9        0.3458    
   272   274   255   0.03601    19    0.3272E-01     178.4         96.90         27.99         28.68         12.60         527.3         54.79         74.62         13.25         13.03         113.0        0.3701    
   272   273   274   0.03884    19    0.3300E-01     178.5         98.09         28.34         29.66         17.12         526.8         56.57         73.21         13.51         12.30         115.0        0.3678    
   273   275   274   0.03669    19    0.3224E-01     177.1         98.31         27.39         28.41         15.43         534.9         54.90         78.11         11.65         14.80         106.9        0.4052    
   258   276   259   0.05872    19    0.3505E-01     179.5         99.63         38.61         39.85         14.34         495.0         13.07         88.61         17.39         1.681         88.40        0.3415    
   276   277   259   0.02604    19    0.3410E-01     175.4         100.8         38.78         39.88         13.50         496.4         15.82         89.63         17.28         1.898         87.82        0.3364    
   276   278   277   0.02052    19    0.3343E-01     179.0         102.1         38.83         41.10         19.14         498.8         21.78         83.82         16.99         2.540         89.54        0.3280    
   259   277   261   0.00606    19    0.3301E-01     178.5        100.00         36.85         38.54         17.03         495.4         13.00         88.30         17.44         1.497         92.16        0.3427    
   277   279   261   0.00831    19    0.3298E-01     179.1         100.8         37.12         38.83         17.07         496.5         15.22         88.12         17.34         1.702         90.98        0.3377    
   277   280   279   0.01220    19    0.3328E-01     177.4         102.5         36.46         39.55         22.78         498.6         20.03         82.49         17.12         2.168         94.97        0.3298    
   277   278   280   0.01915    19    0.3335E-01     178.6         103.3         37.51         40.40         21.83         499.8         23.14         83.54         16.97         2.555         91.27        0.3265    
   261   279   263   0.02169    19    0.3367E-01     179.0         100.5         36.44         38.20         17.44         496.0         13.60         88.01         17.46         1.419         94.97        0.3418    
   279   281   263   0.03701    19    0.3400E-01     177.7         101.5         35.54         38.02         20.80         497.5         16.38         84.89         17.36         1.570         100.5        0.3357    
   279   282   281   0.05662    19    0.3472E-01     178.2         104.0         35.75         39.00         23.54         500.7         23.42         82.89         17.04         2.243         98.28        0.3258    
   279   280   282   0.01541    19    0.3393E-01     168.6         104.7         37.20         39.81         20.86         501.5         26.03         87.13         16.89         2.638         87.89        0.3239    
   263   281   265   0.03425    19    0.3400E-01     177.7         100.8         35.47         37.10         17.04         498.1         16.92         84.72         17.39         1.529         106.5        0.3348    
   281   283   265   0.01894    19    0.3385E-01     177.2         101.8         35.14         36.99         18.19         500.3         21.22         83.32         17.20         1.890         106.9        0.3276    
   281   282   283   0.01979    19    0.3356E-01     177.9         104.3         34.10         38.06         26.37         502.8         27.03         79.55         16.92         2.406         104.0        0.3227    
   282   284   283   0.02046    19    0.3344E-01     178.2         106.4         34.91         38.77         25.77         506.3         34.75         81.48         16.59         3.110         99.22        0.3214    
   265   283   267   0.03214    19    0.3451E-01     178.7         101.2         34.19         36.43         20.21         501.2         22.71         80.51         17.15         2.106         114.0        0.3261    
   283   285   267   0.02931    19    0.3404E-01     175.8         102.4         34.54         36.32         18.01         503.9         28.00         84.47         16.91         2.584         108.1        0.3221    
   283   284   285   0.03689    19    0.3411E-01     177.0         105.2         33.17         37.62         28.17         506.2         33.23         76.89         16.68         2.880         109.0        0.3215    
   284   286   285   0.05323    19    0.3418E-01     178.2         107.1         33.41         37.82         27.94         511.5         43.66         79.93         16.24         3.756         105.3        0.3272    
   267   285   269   0.02161    19    0.3371E-01     179.0         101.2         33.05         35.31         20.60         505.6         30.82         77.95         16.76         3.165         117.0        0.3213    
   285   287   269   0.00646    19    0.3327E-01     168.3         102.0         33.91         35.27         15.99         507.5         34.18         90.13         16.59         3.488         103.6        0.3215    
   285   286   287   0.01608    19    0.3343E-01     176.8         104.7         32.20         36.25         27.36         510.8         41.02         75.02         16.30         3.795         114.7        0.3255    
   286   288   287   0.02511    19    0.3333E-01     177.2         106.1         32.33         36.35         27.20         515.8         50.04         79.93         15.87         4.656         108.6        0.3363    
   269   287   271   0.03763    19    0.3411E-01     177.4         101.4         31.70         34.31         22.49         511.5         41.19         74.42         16.15         4.887         119.4        0.3257    
   287   289   271   0.04315    19    0.3393E-01     176.8         102.7         32.07         34.11         19.93         517.0         50.11         78.70         15.58         6.165         113.6        0.3383    
   287   288   289   0.04114    19    0.3337E-01     179.3         104.7         31.78         35.23         25.56         517.2         51.46         77.60         15.67         5.424         112.9        0.3398    
   288   290   289   0.00515    19    0.3268E-01     176.9         105.3         30.05         34.78         30.23         524.0         61.70         73.84         14.95         7.010         115.2        0.3630    
   271   289   273   0.01139    19    0.3360E-01     169.0         101.4         28.75         32.39         27.44         523.4         57.65         64.40         14.58         9.054         125.8        0.3581    
   289   291   273   0.01849    19    0.3346E-01     172.3         101.7         30.23         32.16         19.93         526.1         60.54         83.13         14.19         9.928         106.9        0.3691    
   289   290   291   0.00545    19    0.3279E-01     171.4         103.4         28.74         33.23         30.14         526.5         62.82         67.47         14.40         8.872         121.6        0.3720    
   290   292   291   0.02578    19    0.3276E-01     178.1         103.7         29.87         32.83         24.51         531.7         67.79         78.04         13.67         10.40         110.6        0.3957    
   273   291   275   0.03513    19    0.3259E-01     178.2         99.84         27.84         29.89         21.32         532.9         60.50         74.71         12.54         13.58         111.7        0.3971    
   291   293   275   0.03173    19    0.3186E-01     176.4         99.88         27.32         28.84         18.69         540.3         55.52         80.84         10.78         14.86         103.3        0.4360    
   291   292   293   0.04654    19    0.3249E-01     178.1         102.0         27.73         30.68         25.33         539.3         65.41         75.70         11.82         13.90         109.6        0.4337    
   292   294   293   0.04213    19    0.3244E-01     178.5         102.8         27.79         30.53         24.47         547.3         63.08         79.32         10.42         13.98         105.1        0.4826    
   278   295   280   0.02617    19    0.3350E-01     177.7         105.4         37.32         42.29         28.05         503.4         32.29         77.90         16.55         3.593         94.44        0.3217    
   295   296   280   0.02382    19    0.3314E-01     176.4         107.2         38.57         42.79         25.64         506.3         38.74         81.40         16.27         4.262         91.91        0.3214    
   280   297   282   0.01302    19    0.3279E-01     178.9         107.2         35.57         40.42         28.35         506.3         36.56         80.11         16.45         3.632         96.38        0.3212    
   280   296   297   0.01874    19    0.3265E-01     178.6         107.6         36.31         41.40         28.73         507.0         38.87         79.78         16.32         4.047         94.68        0.3215    
   296   298   297   0.02903    19    0.3131E-01     179.1         111.8         36.62         43.96         33.59         515.8         58.51         79.33         15.39         6.475         95.37        0.3343    
   282   297   284   0.00766    19    0.3227E-01     179.4         108.4         34.35         40.20         31.30         509.6         42.79         78.31         16.22         4.088         98.92        0.3236    
   297   299   284   0.00589    19    0.3218E-01     177.1         109.3         33.13         40.27         34.63         511.9         47.38         76.32         16.03         4.460         101.8        0.3271    
   297   298   299   0.03536    19    0.3162E-01     178.2         112.3         34.99         42.75         35.08         517.4         59.94         78.51         15.38         6.254         97.65        0.3389    
   298   300   299   0.05091    19    0.3099E-01     179.1         114.3         34.32         43.14         37.30         524.3         70.81         80.27         14.83         7.299         98.82        0.3606    
   284   299   286   0.00887    19    0.3289E-01     175.3         109.3         34.75         39.17         27.46         514.5         50.83         81.48         15.93         4.432         99.12        0.3330    
   299   301   286   0.00659    19    0.3252E-01     175.0         109.5         34.15         38.71         28.09         518.0         56.52         82.98         15.67         4.823         99.69        0.3423    
   299   300   301   0.02660    19    0.3163E-01     178.1         111.4         33.68         39.99         32.64         521.5         63.64         80.61         15.33         5.586         100.3        0.3526    
   300   301   302   0.00320    19    0.3066E-01     168.7         112.8         34.37         40.68         32.34         527.0         72.51         89.66         14.87         6.385         93.05        0.3726    
   286   301   288   0.00298    19    0.3214E-01     177.8         108.5         31.28         37.42         33.29         520.9         60.05         75.35         15.45         5.216         110.3        0.3518    
   301   303   288   0.01177    19    0.3221E-01     178.0         108.7         30.95         37.27         33.87         524.2         65.06         76.33         15.16         5.741         109.8        0.3640    
   301   302   303   0.02267    19    0.3229E-01     175.3         111.3         30.84         39.20         38.12         526.2         70.29         73.80         15.01         5.891         109.9        0.3719    
   302   304   303   0.06099    19    0.3066E-01     176.9         113.9         33.56         40.83         34.71         537.7         86.31         84.94         14.08         6.902         100.5        0.4239    
   288   303   290   0.01371    19    0.3275E-01     176.5         107.0         30.87         35.84         30.52         525.8         65.65         73.67         14.91         6.654         114.9        0.3708    
   303   305   290   0.02420    19    0.3261E-01     177.5         107.3         30.94         35.59         29.61         531.6         73.24         79.35         14.29         7.851         108.7        0.3973    
   303   304   305   0.03974    19    0.3103E-01     179.1         111.4         31.90         38.46         33.96         541.6         88.73         80.23         13.71         7.228         107.5        0.4466    
   304   306   305   0.03314    19    0.3007E-01     179.0         112.3         32.08         39.19         35.04         552.2         97.37         83.52         12.89         6.952         107.0        0.5061    
   290   305   292   0.02282    19    0.3233E-01     179.0         105.8         29.85         34.13         29.00         535.2         74.36         77.68         13.59         9.719         110.1        0.4146    
   305   307   292   0.02413    19    0.3187E-01     178.7         107.2         29.73         34.63         30.87         546.0         83.57         77.41         12.45         10.67         109.7        0.4744    
   305   306   307   0.01601    19    0.3090E-01     178.4         109.6         30.83         36.66         32.73         552.8         92.61         79.70         12.31         9.000         109.1        0.5126    
   292   307   294   0.02942    19    0.3194E-01     178.4         105.9         28.22         33.18         31.74         550.9         78.12         77.79         11.23         12.25         106.7        0.5049    
   308   310   309   0.01504    12    0.3477E-01     178.6         88.05         39.23         41.88         20.47         577.7         10.78         105.1        -16.40         17.40         114.8        0.2064    
   309   310   311   0.03096    12    0.3627E-01     178.8         86.47         36.15         40.03         25.44         578.7         12.99         105.1        -14.42         23.96         113.9        0.2261    
   310   312   311   0.03633    12    0.3758E-01     178.0         84.27         32.44         38.10         31.62         580.9         18.78         108.0        -11.16         34.89         114.3        0.2657    
   311   312   313   0.04160    12    0.3967E-01     178.2         80.81         23.80         35.05         47.23         582.2         17.19         104.1        -5.659         51.87         118.4        0.3533    
   312   314   313   0.03296    12    0.4042E-01     176.9         78.76         19.02         33.61         55.54         584.6         20.06         110.5        -1.306         63.24         122.3        0.4204
[truncated: 1,353,430 more chars]
