# Supplementary material for: Ion-combination specific effects driving the enzymatic activity of halophilic alcohol dehydrogenase 2 from Haloferax volcanii in aqueous ionic liquid solvent mixtures
Source: RSC Sustain. 2024 Jul 8;2(9):2559–80. doi: 10.1039/d3su00412k (PMC11353702; doi:10.1039/d3su00412k)
Supplement: SU-002-D3SU00412K-s004 [file SU-002-D3SU00412K-s004.zip › IonDescriptors/cations_MEP_processed/cho_e.sdf]

generated by VMD
XXEMPIRE2011252214053D 1   1.00000     0.00000     0

 21 20  0  0  0  0              1 V2000
    4.8557   13.8310   25.0372 N   0  0  0  0  0  0  0  0  0  0  0  0
    4.0380   12.5991   25.3258 C   0  0  0  0  0  0  0  0  0  0  0  0
    4.0596   14.8146   24.2470 C   0  0  0  0  0  0  0  0  0  0  0  0
    6.1016   13.4812   24.2898 C   0  0  0  0  0  0  0  0  0  0  0  0
    5.2339   14.4525   26.3452 C   0  0  0  0  0  0  0  0  0  0  0  0
    3.6131   11.7739   24.1083 C   0  0  0  0  0  0  0  0  0  0  0  0
    4.7821   11.2213   23.5365 O   0  0  0  0  0  0  0  0  0  0  0  0
    3.1102   12.9308   25.8732 H   0  0  0  0  0  0  0  0  0  0  0  0
    4.6589   11.9415   26.0012 H   0  0  0  0  0  0  0  0  0  0  0  0
    4.6684   15.7461   24.0974 H   0  0  0  0  0  0  0  0  0  0  0  0
    3.1175   15.0659   24.8022 H   0  0  0  0  0  0  0  0  0  0  0  0
    3.8051   14.3762   23.2458 H   0  0  0  0  0  0  0  0  0  0  0  0
    6.6177   12.6311   24.8100 H   0  0  0  0  0  0  0  0  0  0  0  0
    6.7721   14.3794   24.2504 H   0  0  0  0  0  0  0  0  0  0  0  0
    5.8354   13.1560   23.2468 H   0  0  0  0  0  0  0  0  0  0  0  0
    5.8643   13.7316   26.9307 H   0  0  0  0  0  0  0  0  0  0  0  0
    4.3057   14.7015   26.9242 H   0  0  0  0  0  0  0  0  0  0  0  0
    5.8197   15.3908   26.1541 H   0  0  0  0  0  0  0  0  0  0  0  0
    3.0806   12.3973   23.3407 H   0  0  0  0  0  0  0  0  0  0  0  0
    2.9158   10.9726   24.4778 H   0  0  0  0  0  0  0  0  0  0  0  0
    4.5324   10.4067   23.0793 H   0  0  0  0  0  0  0  0  0  0  0  0
  1  2  1  0  0  0  0
  1  3  1  0  0  0  0
  1  4  1  0  0  0  0
  1  5  1  0  0  0  0
  2  6  1  0  0  0  0
  6  7  1  0  0  0  0
  2  8  1  0  0  0  0
  2  9  1  0  0  0  0
  3 10  1  0  0  0  0
  3 11  1  0  0  0  0
  3 12  1  0  0  0  0
  4 13  1  0  0  0  0
  4 14  1  0  0  0  0
  4 15  1  0  0  0  0
  5 16  1  0  0  0  0
  5 17  1  0  0  0  0
  5 18  1  0  0  0  0
  6 19  1  0  0  0  0
  6 20  1  0  0  0  0
  7 21  1  0  0  0  0
M  END

> <CALCULATION> [EMPIRE'20]
31
Geometry optimized using EF

> <HAMILTONIAN> [EMPIRE'20]
AM1

> <MOPACBASICS> [EMPIRE'20]
   103.520062   -15.267518    -3.953192    -0.785470     2.023284     1.434990

> <ENERGY> [EMPIRE'20]
        -6398.764196         5044.950574        -1353.813622

> <COULSON CHARGES> [EMPIRE'20]
  0.0339497352 -0.1308315549 -0.1891382918 -0.1805212813 -0.1877821627
 -0.0340852449 -0.3463734905  0.1408329784  0.1513029553  0.1413530108
  0.1368722117  0.1430547753  0.1468215229  0.1318402734  0.1595471360
  0.1425781124  0.1380240854  0.1420118430  0.0950496581  0.1213729505
  0.2441207778

> <TOTAL COULSON CHARGE> [EMPIRE'20]
  1.0000000000

> <DENSITY MATRIX ELEMENTS> [EMPIRE'20]
  1.4850035927  0.0020882323  1.1665342157 -0.0061946233 -0.0027163040
  1.1553673571 -0.0018033375 -0.0066648004  0.0027959579  1.1591450993
  1.2603752471 -0.0418221185  0.9862707486 -0.0574623133 -0.1472422627
  0.8586647551  0.0446727455  0.0425237944  0.0382346092  1.0255208042
  1.2598736717 -0.0474247887  0.9919821171  0.0588025000  0.1190355914
  0.9410476866 -0.0473072588 -0.0892090488  0.1162965549  0.9962348165
  1.2622376565  0.0772140386  0.8398809506 -0.0214704944  0.0602629211
  1.0586439057 -0.0502963508  0.1550965165 -0.0417096726  1.0197587685
  1.2613940552  0.0230541767  1.0636490548  0.0365182910 -0.0353202374
  1.0300928207  0.0768799977 -0.0735412013 -0.1238661753  0.8326462321
  1.2334883806 -0.0880889130  0.8968632265 -0.0024369157  0.0382289758
  0.9776143299 -0.0125560024  0.0186629636 -0.0861598206  0.9261193079
  1.8687511865  0.2634156592  1.2942932483  0.1131413050  0.0212893377
  1.4468606423  0.0171461255  0.1482447809 -0.3314050418  1.7364684134

> <CHARGE ON HYDROGENS> [EMPIRE'20]
  0.1408329784  0.1513029553  0.1413530108  0.1368722117  0.1430547753
  0.1468215229  0.1318402734  0.1595471360  0.1425781124  0.1380240854
  0.1420118430  0.0950496581  0.1213729505  0.2441207778

> <ORBITAL VECTORS> [EMPIRE'20]
RHF calculation
  22   42   22   20   Nhomo, Nao, Nocc, Nunocc
Nr. of atomic orbitals of each atom
   4   4   4   4   4   4   4   1   1   1   1   1   1   1   1   1   1   1   1   1
   1
Orbital information from occ. to unocc.
  -46.061
-0.653  0.005  0.002 -0.002 -0.324 -0.066 -0.094  0.046
-0.285 -0.071  0.092 -0.072 -0.278  0.114 -0.030 -0.067
-0.282  0.035  0.057  0.119 -0.180 -0.050 -0.032 -0.024
-0.151  0.040 -0.019 -0.021 -0.101 -0.103 -0.087 -0.089
-0.090 -0.087 -0.086 -0.089 -0.087 -0.088 -0.087 -0.062
-0.049 -0.043
  -42.018
 0.200  0.021  0.051  0.015 -0.098  0.028  0.089  0.063
 0.096  0.031 -0.017  0.030  0.069 -0.024  0.030  0.028
 0.123 -0.010 -0.013 -0.046 -0.390 -0.146  0.080  0.063
-0.770  0.165  0.016 -0.025 -0.022 -0.038  0.035  0.028
 0.017  0.012  0.029 -0.001  0.035  0.037  0.042 -0.110
-0.119 -0.241
  -35.466
-0.087 -0.161 -0.202  0.015  0.561 -0.053 -0.050 -0.067
-0.109 -0.061 -0.027 -0.019 -0.176  0.005 -0.058 -0.021
-0.197 -0.023 -0.024  0.054  0.368 -0.049  0.123  0.166
-0.381 -0.029  0.093  0.083  0.207  0.186 -0.067 -0.020
-0.014 -0.046 -0.088 -0.050 -0.056 -0.050 -0.095  0.129
 0.139 -0.139
  -33.766
 0.001  0.172 -0.118  0.310  0.097  0.056 -0.009  0.077
-0.593 -0.014  0.042  0.019  0.027  0.037 -0.026  0.077
 0.474  0.020 -0.064  0.002 -0.024  0.013 -0.020  0.022
 0.016  0.005 -0.009  0.005  0.030  0.081 -0.209 -0.207
-0.240  0.048  0.011 -0.030  0.206  0.162  0.154 -0.037
-0.002  0.005
  -33.537
-0.021 -0.248  0.193  0.208  0.014 -0.057  0.049  0.053
 0.261 -0.038  0.020  0.074 -0.623  0.039  0.014 -0.012
 0.356 -0.076  0.023  0.001 -0.014 -0.015 -0.017 -0.010
 0.055 -0.016 -0.040 -0.017  0.054 -0.009  0.091  0.137
 0.063 -0.233 -0.215 -0.232  0.103  0.171  0.123 -0.000
 0.003  0.032
  -29.963
 0.371 -0.157 -0.197  0.033  0.141  0.140  0.218  0.078
-0.193  0.017 -0.109  0.066 -0.237 -0.106 -0.032  0.048
-0.326 -0.072 -0.102 -0.082 -0.386  0.070  0.009  0.004
 0.205  0.110 -0.102 -0.077  0.036  0.041 -0.133 -0.087
-0.103 -0.098 -0.151 -0.105 -0.143 -0.136 -0.194 -0.174
-0.176  0.087
  -27.030
-0.355 -0.106 -0.160  0.045  0.342 -0.003  0.004  0.184
 0.200 -0.137  0.110 -0.090  0.193  0.150 -0.087 -0.087
 0.081  0.005  0.015  0.164 -0.360  0.067  0.066  0.134
 0.165  0.194 -0.093 -0.061  0.200  0.206  0.108  0.147
 0.118  0.145  0.102  0.124  0.091  0.094  0.038 -0.188
-0.169  0.064
  -23.070
 0.016  0.097  0.299  0.083  0.088 -0.245 -0.103  0.188
-0.038  0.100  0.043  0.112  0.055  0.104  0.152  0.036
-0.096 -0.033  0.003 -0.202  0.015 -0.330 -0.101  0.152
-0.061  0.053 -0.466 -0.224  0.204  0.058  0.031 -0.026
-0.110 -0.013  0.136 -0.060 -0.121 -0.087 -0.028 -0.002
 0.208  0.318
  -22.460
-0.008 -0.441 -0.047 -0.119 -0.076 -0.130  0.312 -0.122
-0.112 -0.040 -0.276  0.111  0.116  0.120 -0.082 -0.238
 0.078 -0.129  0.103  0.206  0.040 -0.196  0.126 -0.147
-0.026  0.022 -0.090 -0.239  0.060 -0.243 -0.219 -0.028
-0.024  0.049  0.061  0.188  0.011  0.189  0.022  0.188
 0.008  0.127
  -22.037
-0.009 -0.126  0.392 -0.246  0.114 -0.184 -0.181 -0.029
-0.109  0.271 -0.156  0.209  0.004  0.007  0.127 -0.160
 0.020 -0.038  0.244 -0.025 -0.084  0.213  0.064  0.198
 0.127  0.142  0.212  0.209  0.105  0.039 -0.054 -0.154
-0.181 -0.099  0.079  0.076 -0.115  0.056  0.133 -0.181
-0.110 -0.198
  -21.885
-0.005 -0.185  0.174  0.477 -0.059  0.001  0.093  0.104
 0.008 -0.126  0.117  0.210  0.116  0.346 -0.078 -0.064
-0.110 -0.237 -0.137 -0.269  0.041  0.108 -0.073 -0.132
 0.006 -0.105  0.240  0.127  0.028 -0.022  0.002  0.159
-0.126  0.174  0.147  0.058 -0.172 -0.032 -0.176  0.012
-0.017 -0.167
  -19.918
 0.020 -0.208 -0.053 -0.136 -0.051  0.249 -0.059  0.082
 0.024  0.024 -0.084  0.105  0.043  0.027 -0.076 -0.074
 0.007 -0.130  0.037  0.198  0.007  0.124 -0.476  0.110
-0.171 -0.323 -0.288  0.292 -0.154  0.140 -0.043  0.017
-0.063  0.051 -0.014  0.039  0.018  0.160 -0.048 -0.277
 0.210  0.104
  -19.097
-0.035  0.004  0.047 -0.035  0.074  0.020  0.077  0.376
-0.016  0.243 -0.021 -0.207 -0.009 -0.031  0.256 -0.167
-0.015 -0.033 -0.079  0.065 -0.054  0.098 -0.089 -0.381
-0.095 -0.390  0.166 -0.194  0.177  0.173  0.103 -0.241
 0.105 -0.217  0.142  0.065  0.045  0.027 -0.069  0.098
-0.110  0.008
  -18.597
-0.006 -0.106  0.033 -0.049  0.020 -0.118  0.101 -0.007
 0.017 -0.223 -0.303  0.013 -0.007  0.239  0.233  0.172
-0.009  0.443 -0.090 -0.026 -0.032  0.128 -0.072 -0.008
-0.021 -0.157 -0.032  0.136  0.100 -0.079 -0.276  0.100
 0.116  0.008  0.253 -0.223  0.229 -0.316  0.122 -0.078
-0.044 -0.016
  -18.525
-0.024 -0.040 -0.167 -0.073  0.097  0.141  0.082 -0.044
-0.020 -0.021  0.233  0.223  0.004  0.037 -0.006  0.127
-0.028  0.136  0.493 -0.119 -0.015  0.112  0.065 -0.164
-0.103 -0.265 -0.024 -0.183 -0.041  0.036  0.131  0.133
-0.236  0.051  0.033 -0.109 -0.250 -0.060  0.397  0.044
-0.141  0.116
  -18.031
 0.002 -0.308 -0.013  0.205  0.031  0.250  0.003 -0.230
 0.012  0.361  0.045 -0.225 -0.051  0.284 -0.023 -0.157
 0.019  0.187 -0.033 -0.141  0.039 -0.010  0.093  0.112
-0.015  0.101 -0.133  0.023 -0.278  0.018  0.232 -0.352
 0.094  0.043  0.121  0.047  0.055 -0.213  0.103  0.007
-0.005  0.069
  -17.854
 0.010  0.109 -0.205  0.143  0.015 -0.061  0.135 -0.186
-0.045 -0.146  0.019 -0.313  0.017  0.028  0.377  0.001
 0.015 -0.316  0.204 -0.082  0.004  0.079 -0.001  0.129
 0.007  0.004 -0.123  0.203  0.015 -0.199 -0.026 -0.035
 0.222 -0.230  0.272 -0.085 -0.303  0.228  0.035 -0.084
-0.011 -0.001
  -17.821
 0.006 -0.035 -0.148 -0.104  0.011 -0.126  0.179 -0.185
 0.001  0.178  0.367  0.241  0.013  0.040  0.240  0.069
-0.032  0.017 -0.256  0.291  0.025  0.043  0.042  0.057
 0.013 -0.013 -0.023  0.062  0.064 -0.220  0.307  0.049
-0.339 -0.102  0.186 -0.124  0.243  0.056 -0.205 -0.049
-0.022 -0.009
  -17.563
 0.003 -0.017 -0.010 -0.064 -0.018 -0.282  0.219  0.085
 0.012  0.262 -0.009 -0.209  0.005  0.112 -0.308  0.375
-0.013 -0.055  0.107  0.036 -0.023  0.011 -0.123 -0.044
 0.020 -0.063  0.022  0.155  0.274 -0.190  0.139 -0.258
 0.100  0.369 -0.155 -0.226 -0.070  0.070  0.038 -0.046
 0.043 -0.070
  -17.506
 0.018  0.013 -0.140  0.118 -0.023 -0.195  0.269  0.073
-0.028 -0.044  0.168 -0.035  0.007 -0.239 -0.096 -0.375
 0.019  0.265  0.053 -0.164 -0.008 -0.050 -0.242  0.038
 0.017  0.001  0.001  0.187  0.216 -0.207  0.093  0.035
-0.034 -0.178 -0.157  0.343  0.015 -0.231  0.188 -0.117
 0.176 -0.073
  -16.759
-0.030  0.105  0.153  0.093  0.064 -0.226 -0.114 -0.287
-0.004 -0.017 -0.014 -0.039  0.021 -0.095 -0.181 -0.099
 0.044 -0.047 -0.157 -0.100 -0.014  0.378  0.209  0.096
-0.173 -0.394 -0.210 -0.083  0.046 -0.167 -0.028 -0.008
 0.045  0.040 -0.175  0.137  0.037 -0.019 -0.112 -0.124
-0.327  0.246
  -15.268
 0.027 -0.030 -0.048  0.027  0.021 -0.040 -0.033 -0.158
 0.013 -0.020 -0.015 -0.065 -0.011  0.052  0.011  0.037
 0.009 -0.011 -0.002 -0.001 -0.004  0.023 -0.232  0.287
 0.015 -0.109  0.419 -0.630 -0.046 -0.102 -0.005 -0.016
 0.041  0.012  0.033 -0.024 -0.006  0.009 -0.001 -0.386
 0.265 -0.026
   -3.953
 0.502 -0.032 -0.012  0.024 -0.177 -0.215 -0.326  0.126
-0.157 -0.201  0.249 -0.197 -0.142  0.298 -0.090 -0.180
-0.164  0.098  0.159  0.341  0.032  0.015  0.035  0.061
 0.000 -0.019  0.005 -0.004  0.056  0.053  0.063  0.051
 0.057  0.049  0.063  0.051  0.057  0.052  0.067  0.035
-0.097  0.005
   -1.942
-0.035 -0.152 -0.433  0.218 -0.261 -0.149 -0.328  0.248
 0.184  0.058 -0.294  0.197  0.077 -0.147 -0.083  0.122
 0.018 -0.065 -0.172  0.056  0.102  0.047  0.056  0.171
-0.008 -0.001  0.015 -0.020  0.072 -0.064  0.113 -0.159
-0.094 -0.157  0.122 -0.013 -0.150 -0.077  0.209  0.043
-0.126  0.032
   -1.870
 0.005 -0.212 -0.185 -0.423 -0.074 -0.180 -0.196 -0.160
-0.124 -0.153  0.016 -0.225 -0.051 -0.008 -0.069 -0.142
 0.271 -0.161 -0.190 -0.411 -0.104 -0.114 -0.096 -0.122
 0.035 -0.049 -0.011  0.011  0.050  0.175  0.170  0.093
-0.165  0.081  0.121 -0.155 -0.040 -0.109 -0.055  0.024
-0.031 -0.077
   -1.787
 0.017  0.403 -0.207 -0.113  0.013  0.231 -0.096 -0.076
 0.149  0.257 -0.185  0.034 -0.257  0.383 -0.155 -0.198
 0.040  0.169 -0.105 -0.086 -0.018  0.029 -0.054 -0.071
-0.022  0.059 -0.004 -0.006  0.276 -0.177 -0.116  0.139
-0.125 -0.000  0.114  0.086 -0.172  0.203 -0.055  0.020
 0.023  0.025
   -1.105
-0.014 -0.133  0.080 -0.134 -0.247  0.375  0.052  0.222
-0.108 -0.011  0.100 -0.135 -0.016 -0.111  0.037 -0.027
 0.051 -0.167  0.055 -0.084  0.252  0.333  0.142  0.122
-0.130  0.256  0.052 -0.045  0.375 -0.131 -0.012  0.114
 0.004  0.102  0.052 -0.081  0.134 -0.169 -0.016 -0.062
 0.059  0.261
   -0.964
-0.002  0.058  0.001 -0.061 -0.074 -0.191  0.345  0.304
 0.013  0.119 -0.130 -0.296 -0.028  0.061  0.071 -0.079
 0.015  0.105 -0.179  0.019  0.191  0.038  0.286  0.181
 0.002 -0.052  0.017  0.018 -0.336  0.182 -0.007  0.266
-0.285  0.097 -0.081 -0.012 -0.203  0.104  0.090 -0.168
 0.017  0.046
   -0.816
-0.002 -0.011  0.018  0.029 -0.206 -0.009  0.127 -0.117
 0.020 -0.343 -0.182  0.077 -0.005  0.029  0.001  0.106
-0.047  0.330  0.124 -0.155  0.099  0.083  0.102 -0.083
-0.053  0.100  0.015  0.010  0.160  0.299  0.323 -0.296
-0.088 -0.079 -0.013  0.110  0.001  0.341 -0.257 -0.168
 0.069  0.107
   -0.705
-0.002 -0.057 -0.042 -0.091  0.204  0.042 -0.095  0.396
-0.041 -0.105 -0.065 -0.011  0.022 -0.004 -0.014 -0.039
 0.087  0.189  0.236 -0.233 -0.021  0.024 -0.053  0.256
 0.029 -0.074  0.009 -0.025 -0.260 -0.438  0.140 -0.027
-0.036  0.009 -0.000 -0.055  0.106  0.149 -0.379  0.240
-0.091 -0.046
   -0.648
-0.004  0.041 -0.207 -0.006 -0.165 -0.203  0.118  0.046
 0.125  0.258  0.198  0.121 -0.068 -0.021 -0.262  0.009
 0.040 -0.056  0.318 -0.193  0.078 -0.042  0.140  0.067
 0.016 -0.061  0.005  0.019 -0.074  0.260 -0.354  0.011
 0.139 -0.149  0.279 -0.017  0.269 -0.046 -0.274 -0.119
-0.015  0.000
   -0.596
-0.004 -0.114  0.018 -0.166 -0.037 -0.012  0.047  0.091
-0.094 -0.020  0.357  0.286 -0.026 -0.117 -0.028 -0.108
 0.092  0.285 -0.339 -0.038  0.007  0.083  0.031  0.087
-0.015  0.014  0.019 -0.010 -0.034  0.013 -0.156 -0.146
 0.422  0.111  0.101 -0.136 -0.393  0.227  0.046  0.048
 0.037  0.041
   -0.467
-0.021 -0.320 -0.026  0.165 -0.123  0.015 -0.174 -0.136
-0.122  0.336  0.059 -0.208  0.206 -0.094  0.138  0.197
-0.074  0.291  0.022 -0.106  0.009 -0.050 -0.168  0.017
 0.002  0.027 -0.005 -0.029  0.175  0.069 -0.134  0.393
 0.008 -0.112 -0.196  0.027 -0.031  0.289 -0.103  0.074
-0.163 -0.030
   -0.374
 0.020  0.004 -0.158  0.001 -0.128  0.038 -0.036 -0.010
 0.277 -0.049  0.138  0.037  0.112  0.160  0.399 -0.171
 0.223  0.015  0.119  0.052  0.059 -0.105  0.031  0.098
 0.043 -0.080 -0.017 -0.012  0.139  0.065 -0.249 -0.266
-0.123  0.209 -0.437 -0.075 -0.125 -0.185 -0.215 -0.026
-0.115 -0.081
   -0.337
 0.016 -0.018  0.000 -0.119  0.012 -0.054  0.037  0.034
-0.172  0.040 -0.004  0.056  0.006  0.255 -0.047  0.340
 0.380 -0.003  0.035  0.186 -0.010  0.100 -0.019 -0.014
-0.039  0.066  0.016  0.007 -0.056  0.037  0.124  0.136
 0.157 -0.286 -0.087  0.329 -0.322 -0.351 -0.261  0.031
 0.052  0.073
   -0.276
 0.026 -0.114  0.176  0.070  0.149  0.006 -0.072 -0.016
 0.281 -0.122  0.168 -0.302 -0.006 -0.218 -0.205  0.092
 0.127  0.155 -0.002  0.174  0.078  0.019 -0.129 -0.213
-0.054  0.163  0.003 -0.007 -0.054 -0.124 -0.283 -0.173
-0.379 -0.081  0.276 -0.018 -0.230 -0.041 -0.123 -0.088
-0.072  0.070
   -0.206
 0.000 -0.056 -0.051 -0.251  0.047 -0.061  0.012  0.106
 0.139 -0.105  0.230 -0.032 -0.016  0.290  0.072  0.286
-0.168 -0.146 -0.188 -0.279  0.084  0.082 -0.122  0.006
-0.051  0.122  0.019 -0.015 -0.109 -0.059 -0.213 -0.196
-0.070 -0.189 -0.184  0.337  0.201  0.170  0.274  0.040
-0.103  0.079
   -0.108
 0.020 -0.080  0.093 -0.046 -0.059  0.179 -0.061  0.018
 0.064 -0.066  0.100 -0.129  0.247  0.117 -0.197  0.049
-0.018  0.024 -0.063 -0.011 -0.279 -0.019  0.411  0.113
 0.102 -0.300 -0.028  0.060  0.149 -0.058 -0.088 -0.057
-0.119 -0.365 -0.089 -0.137 -0.018  0.042  0.053  0.080
 0.430 -0.124
    0.062
-0.016  0.093  0.174 -0.095 -0.050  0.225  0.221 -0.010
-0.060 -0.103 -0.008  0.000  0.156  0.107 -0.263 -0.051
 0.003 -0.030 -0.067  0.049  0.275 -0.296 -0.169  0.256
 0.072 -0.085 -0.039 -0.062  0.122  0.052  0.088 -0.031
 0.037 -0.294  0.013 -0.179 -0.039 -0.035  0.058 -0.077
-0.509 -0.167
    0.107
-0.021  0.049  0.075  0.024 -0.146  0.008  0.222 -0.139
 0.080 -0.040 -0.002 -0.085 -0.174 -0.101  0.001  0.072
-0.003 -0.009  0.000  0.060 -0.225  0.158 -0.206  0.453
 0.008 -0.097  0.052 -0.044  0.094  0.241 -0.046 -0.051
-0.158  0.125  0.164  0.165 -0.030 -0.029  0.010  0.575
-0.006  0.005
    0.272
 0.022  0.099 -0.045  0.040  0.034 -0.203  0.075 -0.054
 0.039  0.031 -0.047  0.024  0.310  0.158 -0.121 -0.261
-0.010 -0.013  0.030  0.021 -0.037  0.355 -0.241 -0.071
-0.118  0.296  0.065 -0.052 -0.129  0.117  0.002 -0.004
-0.016 -0.251 -0.200 -0.444  0.026 -0.011  0.005  0.224
 0.073  0.197
    2.240
-0.001  0.003  0.006 -0.000  0.040  0.021 -0.030 -0.042
-0.000 -0.001 -0.001  0.000  0.019  0.012  0.006 -0.014
 0.001 -0.001 -0.002  0.001 -0.149 -0.371  0.023  0.091
-0.065 -0.108  0.512  0.338 -0.002 -0.023  0.001 -0.000
 0.003 -0.014 -0.018 -0.035  0.000 -0.000  0.001 -0.015
-0.089  0.651

> <CALCULATION STATUS> [EMPIRE'20]
SUCCESS

$$$$
