# Supplementary material for: Ion-combination specific effects driving the enzymatic activity of halophilic alcohol dehydrogenase 2 from Haloferax volcanii in aqueous ionic liquid solvent mixtures
Source: RSC Sustain. 2024 Jul 8;2(9):2559–80. doi: 10.1039/d3su00412k (PMC11353702; doi:10.1039/d3su00412k)
Supplement: SU-002-D3SU00412K-s004 [file SU-002-D3SU00412K-s004.zip › IonDescriptors/cations_MEP_processed/mes_e_p.out]

 <> ParaSurf'20, Revision A1 
 <> Copyright (c) 2006-2020 Cepos InSilico GmbH. All rights reserved.

 <> Input = mes_e.sdf
 <> Taking Shannon entropy statistics from 

 <> Program options :

    Using marching-cube isodensity surface 
    Surface fitting turned off 
    Using an isodensity surface contour 
    Isodensity value =  0.7000E-02 electrons/Angstrom**3 
    Triangulation mesh =    0.20 Angstrom
    Using multipole electrostatics 


 <<>> Molecule 1 of 1 (molecule 1 of file 1) <<>>


 <> AM1   calculation for generated by VMD                                                                
 <> Number of triangles =   4868
 <> Number of unique points :   2436

 <> Property ranges:
    Density   :   0.6810E-02 to   0.7186E-02
    IE(l)     :       409.51 to       585.59
    EA(l)     :         9.23 to       124.21
    MEP       :        94.38 to       142.34
    Alpha(l)  :       0.3881 to       2.2293
    Field(N)  :       -22.85 to        58.49

 <> Descriptors :

    Dipole moment        :       0.0433 Debye
    Dipolar density      :   0.4069E-03 Debye.Angstrom**-3
    Molecular pol.       :       9.6874 Angstrom**3
    Molecular weight     :        77.16
    Globularity          :       0.8765
    Total surface area   :       123.85 Angstrom**2
    Molecular volume     :       106.35 Angstrom**3

    Most positive MEP    :       142.34 kcal/mol
    Most negative MEP    :        94.38 kcal/mol
    Mean +ve MEP         :       111.23 kcal/mol
    Mean -ve MEP         :         0.00 kcal/mol
    Mean MEP             :       111.23 kcal/mol
    MEP range            :        47.96 kcal/mol
    MEP +ve Variance     :       145.00 (kcal/mol)**2
    MEP -ve Variance     :         0.00 (kcal/mol)**2
    MEP total variance   :       145.00 (kcal/mol)**2
    MEP balance parameter:       0.0000
    MEP balance*variance :       0.0000 kcal/mol
    MEP skewness         :       0.5590
    MEP kurtosis         :      -0.7562
    Integral MEP         :   13745.3     kcal.Angstrom**2/mol

    Maximum IE(l)        :       585.59 kcal/mol
    Minimum IE(l)        :       409.51 kcal/mol
    Mean IE(l)           :       520.91 kcal/mol
    IE(l) range          :       176.08 kcal/mol
    IE(l) variance       :       837.49 (kcal/mol)**2
    IE(l) skewness       :      -1.1738
    IE(l) kurtosis       :       2.9816
    Integral IE(l)       :   2794.22     eV.Angstrom**2

    Maximum EA(l)        :       124.21 kcal/mol
    Minimum EA(l)        :         9.23 kcal/mol
    Mean +ve EA(l)       :        33.88 kcal/mol
    Mean -ve EA(l)       :         0.00 kcal/mol
    Mean EA(l)           :        33.88 kcal/mol
    EA(l) range          :       114.98 kcal/mol
    EA(l) +ve variance   :       740.28 (kcal/mol)**2
    EA(l) -ve variance   :         0.00 (kcal/mol)**2
    EA(l) total variance :       740.28 (kcal/mol)**2
    EA(l) skewness       :       2.1361
    EA(l) kurtosis       :       3.2957
    Integral EA(l)       :   182.381     eV.Angstrom**2
    EA(l) balance param. :       0.0000
    Fraction pos. EA(l)  :       1.0000 ( =  123.85 Angstrom**2)

    Max. local Eneg.     :       324.77 kcal/mol
    Min. local Eneg.     :       259.82 kcal/mol
    Mean local Eneg.     :       277.39 kcal/mol
    Local Eneg. range    :        64.95 kcal/mol
    Local Eneg. variance :       206.47 (kcal/mol)**2
    Local Eneg. skewness :         1.18
    Local Eneg. kurtosis :         0.81
    Integral local Eneg. :   1488.30     eV.Angstrom**2

    Max. local hardness  :       288.03 kcal/mol
    Min. local hardness  :       142.65 kcal/mol
    Mean local hardness  :       243.52 kcal/mol
    Local hard. range    :       145.38 kcal/mol
    Local hard. variance :       582.41 (kcal/mol)**2
    Local hard. skewness :        -2.42
    Local hard. kurtosis :         6.45
    Integral local Hard. :   1305.92     eV.Angstrom**2

    Maximum alpha(l)     :    2.229     Angstrom**3
    Minimum alpha(l)     :   0.3881     Angstrom**3
    Mean alpha(l)        :   0.7285     Angstrom**3
    Alpha(l) range       :    1.841     Angstrom**3
    Variance in alpha(l) :   0.2700     Angstrom**6
    Alpha(l) skewness    :       1.9826
    Alpha(l) kurtosis    :       2.5305
    Integral Alpha(l)    :   89.8437     Angstrom**5

    Maximum field normal :    58.49 kcal/mol.Angstrom
    Minimum field normal :   -22.85 kcal/mol.Angstrom
    Mean field           :    33.63 kcal/mol.Angstrom
    Field range          :    81.34 kcal/mol.Angstrom
    Total field variance :    53.26 (kcal/mol.Angstrom)**2
    +ve field variance   :    50.53 (kcal/mol.Angstrom)**2
    -ve field variance   :    39.04 (kcal/mol.Angstrom)**2
    Field balance param. :     0.25
    Field skew           :     1.90
    Field kurtosis       :   2.138    
    Integral F(N)        :   4156.     kcal.Angstrom/mol
    Integral F(N +ve)    :   4156.     kcal.Angstrom/mol
    Integral F(N -ve)    : -0.2384     kcal.Angstrom/mol
    Integral |F(N)|      :   4157.     kcal.Angstrom/mol

 <> Atomic surface properties:

   Atom    Area         MEP            IE(l)           EA(l)        mean      Field(N)        Eneg(L)         Hard(L)
                    max     min     max     min     max     min     pol.    max     min     max     min     max     min
 S     1  15.629  142.34  118.09  582.47  409.51  124.21   33.93   2.000   58.49   -7.08  324.77  266.86  271.22  142.65
 C     2   1.886  123.39   94.51  584.74  547.08   79.87    9.61   0.906   34.86   19.77  319.44  280.17  287.47  239.57
 C     3   1.703  122.39   94.48  583.27  546.78   80.58    9.39   0.901   29.32   19.41  319.95  279.91  286.23  239.38
 C     4   2.213  123.31   94.38  585.59  546.32   80.12    9.23   0.910   35.90   -4.38  319.64  280.47  288.03  239.51
 H     5  11.019  139.73   95.01  571.29  497.06   55.67   11.34   0.486   42.31   21.17  301.73  259.95  279.46  237.11
 H     6  11.302  135.87   95.18  563.83  501.50   54.73   12.99   0.542   46.76   22.27  304.01  262.27  274.37  239.14
 H     7  11.355  134.72   95.25  568.88  500.98   54.01   11.96   0.532   45.34  -22.85  301.23  262.03  277.74  238.93
 H     8  10.935  140.89   95.14  573.84  497.05   53.86   11.42   0.478   38.44   -7.75  300.26  259.95  278.53  237.10
 H     9  11.540  137.94   95.28  578.09  501.10   55.15   12.34   0.547   47.20   21.40  302.57  262.12  282.78  238.99
 H    10  11.517  138.69   95.39  572.39  501.22   53.66   12.15   0.539   48.06   15.41  305.88  262.22  276.72  239.00
 H    11  11.282  137.34   95.19  566.17  501.08   52.07   13.13   0.533   46.33   15.46  304.85  262.06  274.30  239.03
 H    12  10.889  139.83   95.24  568.99  496.93   52.30   11.45   0.480   40.72   19.19  299.41  259.82  276.30  237.11
 H    13  11.226  138.03   95.31  576.10  501.25   52.68   11.70   0.529   48.85  -10.18  304.01  262.16  282.20  239.01

 Total   122.498

 <> Stationary points on the molecular surface
    (A. Jakobi, H. Mauser and T. Clark, J. Mol. Model., 2008, 14, 547-558)

         x           y           z      value

 <>      5 MEP Maxima      :
     50.2990    -49.0217     11.2692    142.0    
     50.5490    -49.2217     11.4132    142.2    
     49.1823    -52.2217     11.5466    142.3    
     51.1990    -49.9500     13.4775    130.8    
     50.3990    -50.6167     14.3966    142.3    
 <>      7 MEP Minima      :
     47.3990    -49.8717      9.6466    94.38    
     46.7990    -50.5383     10.1466    97.50    
     48.7990    -48.1217     10.3182    107.9    
     49.6906    -47.0217     13.7466    95.42    
     49.3230    -47.2717     14.2799    94.51    
     47.4990    -52.6217     14.6466    94.48    
     49.7990    -51.7300     15.5466    107.4    

 <>     10 IEL Maxima      :
     49.9990    -50.8958     10.4466    575.8    
     50.2990    -49.0217     11.2692    581.2    
     49.0240    -52.3217     11.6466    581.2    
     48.2990    -48.2217     11.8249    584.5    
     47.0990    -51.4217     12.0466    585.6    
     51.2490    -49.0074     13.0416    572.1    
     49.9990    -52.4800     13.3831    575.3    
     51.2490    -49.2467     13.2132    574.3    
     50.3490    -50.6217     14.4466    582.5    
     48.3990    -49.8217     14.8466    584.7    
 <>      1 IEL Minima      :
     51.2990    -51.1717     12.2466    409.5    

 <>      1 EAL Maxima      :
     51.2990    -51.1717     12.2466    124.2    
 <>      7 EAL Minima      :
     49.5990    -50.8818      9.8466    13.52    
     46.9990    -51.3217     11.8182    9.234    
     48.2323    -48.2717     11.6466    9.535    
     51.2990    -48.6383     13.4017    13.30    
     49.6490    -52.9217     13.8132    13.44    
     48.2823    -49.9217     14.8466    10.01    
     48.5990    -49.5907     14.9966    9.766    

 <>      6 Alpha(l) Maxima :
     50.6990    -50.7717     11.0466    2.172    
     50.8990    -50.1133     11.2466    2.203    
     50.9490    -49.8082     11.4466    2.229    
     50.0490    -52.0217     11.5466    2.229    
     51.3490    -50.1967     13.0799    2.171    
     50.9990    -50.9717     13.6466    2.226    
 <>     30 Alpha(l) Minima :
     48.7990    -49.8624      9.1466   0.4627    
     49.6990    -49.8717      9.4466   0.4010    
     48.9990    -51.6268      9.6466   0.3991    
     49.9490    -49.6800      9.6466   0.3987    
     48.7740    -48.1217     10.3299   0.4097    
     48.5990    -52.4050     10.6466   0.4364    
     47.0990    -51.8524     10.6841   0.4081    
     46.2990    -49.5717     10.6466   0.4050    
     46.9865    -48.4383     11.3956   0.3895    
     46.1990    -50.3217     11.6216   0.3883    
     47.3990    -52.7985     12.1466   0.4089    
     51.0990    -48.0050     12.2466   0.4053    
     49.1948    -47.2217     11.9466   0.4064    
     51.1490    -47.7633     12.6466   0.4001    
     49.1990    -53.4217     12.9966   0.3989    
     46.2990    -50.9717     13.0466   0.3888    
     47.4156    -47.8217     13.0216   0.3881    
     49.7990    -46.7717     12.8248   0.4302    
     47.9490    -47.3217     14.0799   0.4044    
     46.9656    -50.2217     14.7966   0.3888    
     51.1990    -49.4074     14.6666   0.4134    
     47.3990    -49.0833     14.4466   0.3936    
     47.5990    -48.8050     14.7466   0.3891    
     51.2990    -48.6217     14.4249   0.3995    
     49.9823    -52.4217     14.8466   0.3989    
     46.5990    -51.2967     14.8466   0.4035    
     50.4281    -47.9217     15.0466   0.4344    
     49.4823    -49.2217     15.5466   0.4099    
     48.4849    -52.2217     15.6466   0.4339    
     48.7156    -51.0217     15.7466   0.4095    

 <>     26 F(N) Maxima      :
     48.1990    -48.4717      9.8466    33.40    
     49.4938    -48.6217      9.6466    40.36    
     48.1156    -52.2217      9.9466    40.14    
     50.3990    -50.8717     10.8466    47.22    
     46.1990    -49.2217     11.1882    37.61    
     46.2990    -49.0083     11.5150    37.93    
     50.5490    -49.2217     11.4132    57.94    
     49.4323    -52.2217     11.6466    58.05    
     47.5990    -52.1217     11.7216    32.05    
     46.7990    -50.9217     12.2466    30.14    
     50.3990    -47.2217     11.9466    40.23    
     48.3073    -53.6217     12.5624    40.45    
     46.6990    -50.2624     12.6466    34.14    
     50.3990    -52.1717     12.8132    47.19    
     47.1990    -49.4717     12.9466    37.25    
     51.2990    -50.0217     13.1632    47.79    
     46.1490    -50.7967     14.0799    37.83    
     50.6990    -50.7717     14.0466    57.37    
     47.2990    -49.4217     14.0966    33.87    
     47.2156    -48.0217     14.0466    38.08    
     47.5490    -49.4433     14.4466    33.89    
     46.7656    -51.0217     14.9966    33.50    
     49.7990    -51.4217     15.5466    38.84    
     49.3990    -50.3050     15.1466    34.42    
     50.7990    -48.9592     15.3466    40.48    
     49.4990    -52.0717     15.6466    40.01    
 <>      0 F(N) Minima      :

 <><><><><><><><><><><><><><><><><><><><><><><><><><><><><><><><><><><><><><><><><><><><>

                                 ParaSurf ADMET Profiler

 <><><><><><><><><><><><><><><><><><><><><><><><><><><><><><><><><><><><><><><><><><><><>

 <> Binned SIM models : 

  Model       Property                         Value        StdDev
   No.   
   7    Single CORINA conformation logP(OW)    -8.73 +/-     0.52

 <> Model-derived descriptors : 
       Model No.     :      7
       Code          :     OW1
       Maximum       :    87.83    
       Minimum       :   -254.1    
       Mean          :   -93.78    
       Variance      :    4466.    
       +ve variance  :   0.1662E+05
       -ve variance  :    3467.    
       balance param.:   0.1428    
       Skew          :    1.450    
       Kurtosis      :  -0.5977    
       Dipolar moment: 
                   x :    73.62    
                   y :   -30.21    
                   z :   -16.97    
               Total :    81.37    

 <>  Atomic contributions: : 
     Model No.       :         7
     Sum over atoms  :      -8.6017

     Atom         Area    Contributions
      S1        15.6291     -0.2419
      C2         1.8864     -0.1297
      C3         1.7032     -0.1082
      C4         2.2132     -0.1463
      H5        11.0192     -0.9479
      H6        11.3020     -0.8319
      H7        11.3551     -0.8277
      H8        10.9351     -0.9613
      H9        11.5398     -0.8332
      H10       11.5174     -0.8486
      H11       11.2821     -0.8192
      H12       10.8894     -0.9646
      H13       11.2256     -0.7947

 <> ParaSurf used         1.09 seconds CPU time
