# Supplementary material for: Ion-combination specific effects driving the enzymatic activity of halophilic alcohol dehydrogenase 2 from Haloferax volcanii in aqueous ionic liquid solvent mixtures
Source: RSC Sustain. 2024 Jul 8;2(9):2559–80. doi: 10.1039/d3su00412k (PMC11353702; doi:10.1039/d3su00412k)
Supplement: SU-002-D3SU00412K-s004 [file SU-002-D3SU00412K-s004.zip › IonDescriptors/cations_MEP_processed/tet_e.arc]

                    ***  Summary of  AM1 Calculation  ***
                    ***   EMPIRE'20 (Revision A1)   ***

 <><><><><><><><><><><><><><><><><><><><><><><><><><><><><><><><><><><><><><>

    generated by VMD
    Molecular Formula = C4H12O4P
    Charge            = 1
    Multiplicity      = 1

 <> Geometry optimization
 <> Optimization completed

    Heat of formation              =           -82.233195 kcal/mol
    Electronic energy              =         -9531.429104 eV
    Core-core repulsion            =          7448.645605 eV
    No. of filled levels           =            28
    Ionization potential           =            15.794495 eV 
    Electron affinity              =             3.389938 eV
    SCF calculations               =           198
    Computation time               =             0.747 seconds

 <> Final geometry obtained

    21
    generated by VMD
    P              16.577836      -65.198238      -12.332162        3.237528
    C              14.950769      -65.169270      -12.227118       -0.844778
    O              14.502636      -65.318991      -13.566110       -0.330607
    C              17.066804      -64.135859      -13.468389       -0.844728
    O              18.453783      -64.394921      -13.627410       -0.330675
    C              17.221727      -64.791164      -10.890332       -0.844587
    C              17.070579      -66.697697      -12.741898       -0.844689
    O              16.789494      -67.491009      -11.598127       -0.330812
    O              16.567948      -63.581450      -10.535725       -0.330834
    H              14.524561      -64.222268      -11.782279        0.178605
    H              14.517043      -65.994531      -11.589438        0.173804
    H              13.532897      -65.323489      -13.578056        0.263505
    H              16.915138      -63.054051      -13.180817        0.173917
    H              16.539963      -64.234639      -14.462967        0.178674
    H              18.818434      -63.782691      -14.285125        0.263536
    H              18.338486      -64.623861      -10.916250        0.173972
    H              17.074816      -65.560470      -10.076060        0.178579
    H              18.166096      -66.777615      -13.005840        0.178638
    H              16.536598      -67.127119      -13.639777        0.173851
    H              17.047021      -68.408815      -11.776320        0.263560
    H              16.916027      -63.268816       -9.686317        0.263543
