# Supplementary material for: Ion-combination specific effects driving the enzymatic activity of halophilic alcohol dehydrogenase 2 from Haloferax volcanii in aqueous ionic liquid solvent mixtures
Source: RSC Sustain. 2024 Jul 8;2(9):2559–80. doi: 10.1039/d3su00412k (PMC11353702; doi:10.1039/d3su00412k)
Supplement: SU-002-D3SU00412K-s004 [file SU-002-D3SU00412K-s004.zip › IonDescriptors/cations_MEP_processed/cho_e.dat]

calc=opt charge=1 sdf vwf
generated by VMD

N            4.855683840306407 1    13.830951924329872 1    25.037214001598457 1
C            4.037996596117607 1    12.599141281862082 1    25.325786153519225 1
C            4.059594337589105 1    14.814605312952445 1    24.247035538977123 1
C            6.101626806809561 1    13.481219759299254 1    24.289781065440270 1
C            5.233892242578245 1    14.452473509623490 1    26.345234559074527 1
C            3.613107563555852 1    11.773946476763093 1    24.108319698019368 1
O            4.782068358222995 1    11.221278103972258 1    23.536541924204325 1
H            3.110232376498813 1    12.930763833347866 1    25.873223577445053 1
H            4.658921280650731 1    11.941492142767345 1    26.001229607307867 1
H            4.668367423917456 1    15.746097668956553 1    24.097358823112295 1
H            3.117537266113396 1    15.065922433890380 1    24.802184883035419 1
H            3.805066502896506 1    14.376200709375190 1    23.245756850940754 1
H            6.617709852456618 1    12.631084791523024 1    24.810039338561765 1
H            6.772129850565595 1    14.379396140129110 1    24.250448395443762 1
H            5.835374293613503 1    13.155961867088104 1    23.246811817292652 1
H            5.864334440259515 1    13.731614770756433 1    26.930671312101708 1
H            4.305672120870157 1    14.701490645811598 1    26.924156872495789 1
H            5.819660296835663 1    15.390806812892652 1    26.154110875503722 1
H            3.080649505572649 1    12.397282533764587 1    23.340658593107218 1
H            2.915795152598717 1    10.972580550778575 1    24.477798992967227 1
H            4.532444723946305 1    10.406680975637144 1    23.079309587644072 1
