# Supplementary material for: Ion-combination specific effects driving the enzymatic activity of halophilic alcohol dehydrogenase 2 from Haloferax volcanii in aqueous ionic liquid solvent mixtures
Source: RSC Sustain. 2024 Jul 8;2(9):2559–80. doi: 10.1039/d3su00412k (PMC11353702; doi:10.1039/d3su00412k)
Supplement: SU-002-D3SU00412K-s004 [file SU-002-D3SU00412K-s004.zip › IonDescriptors/cations_MEP_processed/nib_e.log]

  EEE  M   M  PPP  III RRR   EEE
  E    MM MM  P  P  I  R  R  E
  EE   M M M  PPP   I  RRR   EE
  E    M   M  P     I  R R   E
  EEE  M   M  P    III R  R  EEE

  EMPIRE'20 OMP (Revision A1)

  (c) Matthias Hennemann*, Johannes Margraf, David Whitley, Bernd Meyer, Tim Clark*


  References:
  ===========

  1) Matthias Hennemann, Timothy Clark,
     "EMPIRE: a highly parallel semiempirical molecular orbital program: 
     1: self-consistent field calculations", J Mol Model (2014) 20:2331 (11 pages).
     DOI 10.1007/s00894-014-2331-4

  2) Johannes T. Margraf, Matthias Hennemann, Bernd Meyer, Timothy Clark, 
     "EMPIRE: a highly parallel semiempirical molecular orbital program: 
     2: periodic boundary conditions", J Mol Model (2015) 21:144 (7 pages).
     DOI 10.1007/s00894-015-2692-3

  3) Johannes T. Margraf, Matthias Hennemann, Timothy Clark, 
     "EMPIRE: A highly parallel semiempirical molecular orbital program: 
     3: Born-Oppenheimer molecular dynamics.", J Mol Model (2020) 46:23 (9 pages).
     DOI: 10.1007/s00894-020-4293-z


 <> Computing resources

    Number of cores =     8
    MPI tasks       =     1
    OMP threads     =     8
    OMP max threads =     8
    OMP num procs   =     8

 <> Options

    Input file                             = cat/nib.xyz

    Molecular Charge                Charge = 1
    Multiplicity                      Mult = 1

    Hamiltonian                      Hamil = AM1
    Formalism                         Form = RHF
    Calculation Type                  Calc = OPT

    Initial Guess                    Guess = DEFAULT
    Randomize initial guess      Randomize =  0.0E+00
    Initial Diagonalization       InitDiag = F
    Mix initial UHF orbitals        MixMOs = F

    Simple screening radius     ScreeningR =   40.000 Angstrom
    Integral damping radius       DampingR =   10.000 Bohr
    Integral damping coefficient  DampingC =    0.250

    Maximum computation time       MaxTime = 31536000 seconds
    Maximum optimization steps      MaxOPT =    10000
    Maximum SCF Iterations          MaxSCF =     1000

    Converge gradient norm       ConvergeG =  4.0E-01
    Converge delta(HoF)          ConvergeE =  1.0E-04 kcal/mol
    Converge max(CFC)            ConvergeR =  1.0E-04

    Dynamic level shifting      MinBandGap =  2.0E+00
    Resonance integrals cutoff     RCutoff =  2.0E+01
    Pseudodiagonalization cutoff  PDCutoff =  4.0E-02
    Eigenvalues cutoff            EiCutoff =  1.0E-02

    Do full diagonalizations      FullDiag = 1
    Memory reserved for integrals  IMemory =     1024 MB/thread
    Recalculate Hcore              RecalcH = F
    Full rotations                 FullRot = F

    Preferred Eigensolver      Eigensolver = DSYEVD

 <> Parameters

    /home/anna/cepos/cepos20/etc/AM1.par

    Hamiltonian = AM1

    H        M.J.S. Dewar et.al., J. Am. Chem. Soc., 107, 3902-3909 (1985).
    Li       J.J.P. Stewart, J. Mol. Model., 10, 155-164 (2004).
    Be       J.J.P. Stewart, J. Mol. Model., 10, 155-164 (2004).
    B        M.J.S. Dewar, C. Jie, E.G. Zoebisch, Organometallics, 7, 513 (1988).
    C        M.J.S. Dewar et.al., J. Am. Chem. Soc., 107, 3902-3909 (1985).
    N        M.J.S. Dewar et.al., J. Am. Chem. Soc., 107, 3902-3909 (1985).
    O        M.J.S. Dewar et.al., J. Am. Chem. Soc., 107, 3902-3909 (1985).
    F        M.J.S. Dewar, E.G. Zoebisch, THEOCHEM, 180, 1 (1988).
    Na       E.N. Brothers, K.M. Merz, jr., J. Phys. Chem. B, 106, 2779-2785 (2002).
    Mg       M.C.Hutter, J.R.Reimers, N.S.Hush, J. Phys. Chem. B, 102, 8080-8090 (1998).
    Al       M.J.S. Dewar, A.J. Holder, Organometallics, 9, 508 (1990).
    Si       M.J.S. Dewar, C. Jie, Organometallics, 6, 1486 (1987).
    P        M.J.S. Dewar, C. Jie, THEOCHEM, 187, 1 (1989).
    S        M.J.S. Dewar, Y.C. Yuan, Inorg. Chem., 29, 3881-3890 (1990)
    Cl       M.J.S. Dewar, E.G. Zoebisch, THEOCHEM, 180, 1 (1988).
    K        J.J.P. Stewart, J. Mol. Model., 10, 155-164 (2004).
    Ca       J.J.P. Stewart, J. Mol. Model., 10, 155-164 (2004).
    Zn       M.J.S. Dewar, K.M. Merz, Jr., Organometallics, 7, 522 (1988).
    Ga       J.J.P. Stewart, J. Mol. Model., 10, 155-164 (2004).
    Ge       M.J.S. Dewar, C. Jie, Organometallics, 8, 1544 (1989).
    As       J.J.P. Stewart, J. Mol. Model., 10, 155-164 (2004).
    Se       J.J.P. Stewart, J. Mol. Model., 10, 155-164 (2004).
    Br       M.J.S. Dewar, E.G. Zoebisch, THEOCHEM, 180, 1 (1988).
    Rb       J.J.P. Stewart, J. Mol. Model., 10, 155-164 (2004).
    Sr       J.J.P. Stewart, J. Mol. Model., 10, 155-164 (2004).
    Mo       A.A. Voityuk, N. Roesch, J. Phys. Chem. A, 104, 4089 (2000).
    In       J.J.P. Stewart, J. Mol. Model., 10, 155-164 (2004).
    Sn       J.J.P. Stewart, J. Mol. Model., 10, 155-164 (2004).
    Sb       J.J.P. Stewart, J. Mol. Model., 10, 155-164 (2004).
    Te       J.J.P. Stewart, J. Mol. Model., 10, 155-164 (2004).
    I        M.J.S. Dewar, E.G. Zoebisch, THEOCHEM, 180, 1 (1988).
    Cs       J.J.P. Stewart, J. Mol. Model., 10, 155-164 (2004).
    Ba       J.J.P. Stewart, J. Mol. Model., 10, 155-164 (2004).
    Hg       M.J.S. Dewar, C. Jie, Organometallics, 8, 1547 (1989).
    Tl       J.J.P. Stewart, J. Mol. Model., 10, 155-164 (2004).
    Pb       J.J.P. Stewart, J. Mol. Model., 10, 155-164 (2004).
    Bi       J.J.P. Stewart, J. Mol. Model., 10, 155-164 (2004).

 <><><><><><><><><><><><><><><><><><><><><><><><><><><><><><><><><><><><><><><><><><><><><><><><><>

 <> Structure

    generated by VMD
    Molecular Formula  = C18H40N
    Molecular Mass     = 270.521
    Charge             = 1
    Multiplicity       = 1

    Number of atoms                    =       59
    Number of electrons                =      116
    Number of orbitals                 =      116
    Number of occupied orbitals        =       58

 <> Extended-Hueckel initial guess

 <> Geometry optimization

    Step  Cycles   Time   Time left      Gnorm  Heat of Formation  NIMAG          Lowest Eigenvalues
       1      12    0.0  31536000.0    293.985           127.7066      0    155.25   160.02   164.50
       2      10    0.0  31536000.0    139.477            93.8958      0    154.78   160.01   163.21
       3       9    0.0  31536000.0     64.431            80.6793      0    148.08   156.54   160.27
       4       9    0.0  31535999.9     44.312            76.4486      0    111.26   155.58   160.54
       5       9    0.0  31535999.9     30.300            74.6397      0     90.42   155.27   160.72
       6       8    0.0  31535999.9     19.981            73.6592      0     72.43   154.85   159.63
       7       8    0.0  31535999.9     18.033            73.0380      0     58.86   150.47   155.76
       8       8    0.0  31535999.9     16.533            72.5822      0     41.11   138.69   155.57
       9       8    0.0  31535999.9     15.094            72.0102      0     28.42   124.91   155.69
      10       9    0.0  31535999.9     16.114            71.4495      0     21.41   113.31   156.01
      11       9    0.0  31535999.9     14.706            70.9976      0     17.29   101.16   155.69
      12       8    0.0  31535999.8     14.437            70.5899      0     15.18    84.53   151.36
      13       8    0.0  31535999.8     13.635            70.2213      0     13.79    71.39   140.28
      14       8    0.0  31535999.8     11.887            69.9152      0     12.66    60.72   130.33
      15       8    0.0  31535999.8     10.800            69.6694      0     11.73    56.20   116.46
      16       8    0.0  31535999.8      9.929            69.4894      0     10.74    52.46   104.90
      17       8    0.0  31535999.8      8.260            69.3628      0      9.86    50.17    92.27
      18       8    0.0  31535999.8      6.538            69.2507      0      9.25    44.52    81.75
      19       8    0.0  31535999.8      6.207            69.1529      0      8.74    38.85    75.54
      20       7    0.0  31535999.7      5.864            69.0915      0      8.71    33.95    71.80
      21       7    0.0  31535999.7      5.133            69.0480      0      8.55    30.37    68.01
      22       7    0.0  31535999.7      4.559            69.0111      0      8.13    26.67    61.58
      23       7    0.0  31535999.7      4.950            68.9719      0      7.48    22.35    54.10
      24       7    0.0  31535999.7      5.002            68.9249      0      6.38    19.10    48.99
      25       8    0.0  31535999.7      5.617            68.8726      0      5.73    16.95    46.29
      26       8    0.0  31535999.7      4.637            68.8270      0      5.06    16.18    44.52
      27       8    0.0  31535999.7      4.313            68.7873      0      5.06    14.84    43.42
      28       7    0.0  31535999.6      3.877            68.7550      0      4.58    15.32    42.11
      29       8    0.0  31535999.6      3.702            68.7342      0      4.97    14.63    41.31
      30       7    0.0  31535999.6      3.086            68.7179      0      4.72    15.31    40.60
      31       7    0.0  31535999.6      3.464            68.7034      0      4.74    15.07    37.59
      32       7    0.0  31535999.6      3.364            68.6873      0      4.30    15.02    31.81
      33       8    0.0  31535999.6      3.432            68.6677      0      3.92    14.42    25.30
      34       8    0.0  31535999.6      3.590            68.6457      0      3.48    14.05    21.53
      35       8    0.0  31535999.6      3.416            68.6237      0      3.22    12.99    19.36
      36       8    0.0  31535999.5      3.587            68.6010      0      2.98    12.40    18.22
      37       8    0.0  31535999.5      3.924            68.5788      0      2.69    11.78    17.50
      38       8    0.0  31535999.5      4.049            68.5540      0      2.57    10.94    16.78
      39       8    0.0  31535999.5      3.821            68.5290      0      2.20    10.79    16.85
      40       8    0.0  31535999.5      4.097            68.5091      0      3.03     9.48    16.29
      41       7    0.0  31535999.5      5.995            68.5047      0      2.95    11.96    17.80
      42       8    0.0  31535999.5      4.220            68.4833      0      3.19    12.38    17.68
      43       5    0.0  31535999.5      3.525            68.4715      0      3.21    12.30    17.98
      44       7    0.0  31535999.5      2.505            68.4580      0      2.63    11.79    17.40
      45       8    0.0  31535999.4      2.657            68.4361      0      2.19    11.59    16.97
      46       8    0.0  31535999.4      3.041            68.4227      0      1.99    11.08    16.03
      47       8    0.0  31535999.4      2.945            68.4022      0      1.75    11.36    15.77
      48       8    0.0  31535999.4      3.051            68.3813      0      2.00    10.84    14.51
      49       7    0.0  31535999.4      3.685            68.3621      0      1.69    11.92    16.65
      50       8    0.0  31535999.4      4.492            68.3500      0      2.63    12.51    18.18
      51       7    0.0  31535999.4      3.339            68.3345      0      2.84    12.49    18.66
      52       6    0.0  31535999.4      2.385            68.3219      0      2.52    12.46    18.62
      53       7    0.0  31535999.3      2.150            68.3118      0      1.84    12.50    18.53
      54       8    0.0  31535999.3      2.135            68.3029      0      1.67    12.50    18.76
      55       7    0.0  31535999.3      1.962            68.2950      0      1.70    12.49    18.80
      56       6    0.0  31535999.3      1.950            68.2866      0      1.62    12.10    18.49
      57       6    0.0  31535999.3      2.200            68.2781      0      1.62    11.29    17.06
      58       7    0.0  31535999.3      2.433            68.2682      0      1.48     9.73    17.03
      59       7    0.0  31535999.3      2.294            68.2572      0      1.51     9.68    15.85
      60       7    0.0  31535999.3      1.978            68.2483      0      1.40     9.99    17.21
      61       7    0.0  31535999.3      1.851            68.2413      0      1.40    10.31    16.97
      62       6    0.0  31535999.2      1.754            68.2357      0      1.28    10.28    16.97
      63       6    0.0  31535999.2      1.768            68.2297      0      1.32    10.52    14.73
      64       6    0.0  31535999.2      2.116            68.2229      0      1.11    10.03    13.63
      65       7    0.0  31535999.2      2.179            68.2132      0      1.21     7.81    12.66
      66       8    0.0  31535999.2      2.525            68.2010      0      1.06     6.78    12.48
      67       8    0.0  31535999.2      2.517            68.1865      0      1.16     5.23    12.51
      68       8    0.0  31535999.2      2.407            68.1732      0      1.14     5.09    12.45
      69       7    0.0  31535999.2      2.232            68.1613      0      1.14     5.02    12.39
      70       7    0.0  31535999.1      2.009            68.1528      0      1.11     5.04    12.04
      71       6    0.0  31535999.1      1.938            68.1461      0      1.06     4.99    11.99
      72       6    0.0  31535999.1      1.942            68.1392      0      1.00     4.79    11.66
      73       6    0.0  31535999.1      2.090            68.1300      0      0.89     4.56    12.10
      74       7    0.0  31535999.1      2.122            68.1205      0      0.91     4.15    12.01
      75       7    0.0  31535999.1      2.146            68.1117      0      0.83     4.08    12.48
      76       7    0.0  31535999.1      2.073            68.1046      0      1.00     3.87    12.80
      77       6    0.0  31535999.0      2.086            68.0969      0      0.99     3.97    12.68
      78       6    0.0  31535999.0      2.107            68.0894      0      1.04     3.90    12.63
      79       6    0.0  31535999.0      1.963            68.0822      0      0.99     3.92    12.53
      80       6    0.0  31535999.0      1.774            68.0765      0      0.96     3.90    12.15
      81       6    0.0  31535999.0      1.566            68.0714      0      0.88     3.85    11.87
      82       6    0.0  31535999.0      1.624            68.0658      0      0.86     3.79    11.33
      83       6    0.0  31535999.0      1.778            68.0599      0      0.83     3.65    10.47
      84       7    0.0  31535999.0      2.018            68.0527      0      0.81     3.55     9.45
      85       7    0.0  31535998.9      2.160            68.0458      0      0.81     3.46     8.15
      86       7    0.0  31535998.9      2.052            68.0386      0      0.78     3.41     7.51
      87       7    0.0  31535998.9      2.054            68.0311      0      0.77     3.38     6.48
      88       7    0.0  31535998.9      2.118            68.0228      0      0.70     3.31     6.32
      89       7    0.0  31535998.9      2.165            68.0130      0      0.68     3.26     5.87
      90       7    0.0  31535998.9      1.976            68.0039      0      0.63     3.20     6.03
      91       7    0.0  31535998.9      1.662            67.9977      0      0.66     3.17     5.94
      92       6    0.0  31535998.9      1.409            67.9938      0      0.65     3.11     6.02
      93       6    0.0  31535998.9      1.367            67.9902      0      0.69     3.07     5.90
      94       6    0.0  31535998.8      1.373            67.9868      0      0.71     2.96     6.10
      95       6    0.0  31535998.8      1.432            67.9835      0      0.80     2.91     5.94
      96       6    0.0  31535998.8      1.248            67.9807      0      0.84     2.91     6.34
      97       6    0.0  31535998.8      1.089            67.9782      0      0.91     2.89     6.28
      98       5    0.0  31535998.8      0.891            67.9765      0      0.89     2.93     6.36
      99       5    0.0  31535998.8      0.833            67.9750      0      0.96     2.95     6.36
     100       5    0.0  31535998.8      0.859            67.9735      0      0.94     3.00     6.32
     101       5    0.0  31535998.8      1.078            67.9714      0      1.02     2.92     6.32
     102       5    0.0  31535998.8      1.274            67.9688      0      1.00     2.92     5.72
     103       6    0.0  31535998.7      1.447            67.9649      0      1.00     2.64     5.60
     104       6    0.0  31535998.7      1.291            67.9612      0      0.97     2.68     5.20
     105       6    0.0  31535998.7      1.056            67.9580      0      0.93     2.64     5.35
     106       6    0.0  31535998.7      1.054            67.9553      0      0.90     2.68     5.22
     107       6    0.0  31535998.7      1.105            67.9528      0      0.82     2.66     5.14
     108       7    0.0  31535998.7      1.266            67.9499      0      0.75     2.62     4.90
     109       7    0.0  31535998.7      1.319            67.9466      0      0.70     2.56     4.66
     110       7    0.0  31535998.7      1.304            67.9430      0      0.66     2.46     4.52
     111       7    0.0  31535998.6      1.185            67.9396      0      0.65     2.38     4.43
     112       7    0.0  31535998.6      1.193            67.9371      0      0.63     2.32     4.36
     113       7    0.0  31535998.6      1.160            67.9345      0      0.64     2.24     4.26
     114       6    0.0  31535998.6      1.345            67.9312      0      0.62     2.18     4.15
     115       7    0.0  31535998.6      1.534            67.9267      0      0.60     2.02     3.86
     116       7    0.0  31535998.6      1.710            67.9211      0      0.57     1.97     3.76
     117       7    0.0  31535998.6      1.672            67.9156      0      0.60     1.89     3.40
     118       6    0.0  31535998.6      1.499            67.9098      0      0.53     2.01     3.84
     119       8    0.0  31535998.6      1.854            67.9055      0      0.67     2.01     3.93
     120       6    0.0  31535998.5      1.328            67.9018      0      0.65     2.00     4.20
     121       7    0.0  31535998.5      0.958            67.8990      0      0.63     1.99     4.21
     122       6    0.0  31535998.5      0.926            67.8970      0      0.56     1.99     4.22
     123       7    0.0  31535998.5      0.952            67.8952      0      0.45     2.00     4.20
     124       8    0.0  31535998.5      1.132            67.8928      0      0.48     2.00     4.27
     125       7    0.0  31535998.5      1.035            67.8908      0      0.42     2.00     4.27
     126       7    0.0  31535998.5      0.919            67.8883      0      0.45     1.98     4.24
     127       6    0.0  31535998.5      1.014            67.8864      0      0.40     1.97     4.20
     128       8    0.0  31535998.4      0.894            67.8844      0      0.46     1.92     4.03
     129       7    0.0  31535998.4      0.825            67.8830      0      0.43     1.93     4.11
     130       6    0.0  31535998.4      0.663            67.8820      0      0.51     1.86     4.15
     131       5    0.0  31535998.4      0.619            67.8814      0      0.61     1.80     4.14
     132       6    0.0  31535998.4      0.572            67.8808      0      0.95     1.73     4.06
     133       6    0.0  31535998.4      0.685            67.8801      0      0.97     1.60     4.15
     134       5    0.0  31535998.4      0.557            67.8794      0      0.93     1.66     4.06
     135       5    0.0  31535998.4      0.558            67.8786      0      0.93     1.61     3.98
     136       5    0.0  31535998.4      0.493            67.8781      0      0.86     1.62     3.60
     137       6    0.0  31535998.3      0.501            67.8775      0      0.88     1.66     3.30
     138       5    0.0  31535998.3      0.508            67.8771      0      0.89     1.66     3.08
     139       5    0.0  31535998.3      0.548            67.8765      0      0.90     1.66     2.93
     140       5    0.0  31535998.3      0.612            67.8760      0      0.90     1.66     2.47
     141       6    0.0  31535998.3      0.635            67.8750      0      0.89     1.66     2.29
     142       6    0.0  31535998.3      0.663            67.8739      0      0.83     1.63     2.16
     143       6    0.0  31535998.3      0.644            67.8725      0      0.75     1.59     2.21
     144       6    0.0  31535998.3      0.668            67.8713      0      0.69     1.58     2.18
     145       6    0.0  31535998.3      0.630            67.8703      0      0.65     1.57     2.19
     146       6    0.0  31535998.2      0.609            67.8693      0      0.63     1.57     2.17
     147       6    0.0  31535998.2      0.604            67.8684      0      0.60     1.56     2.18
     148       6    0.0  31535998.2      0.672            67.8674      0      0.58     1.54     2.17
     149       6    0.0  31535998.2      0.661            67.8663      0      0.52     1.51     2.18
     150       7    0.0  31535998.2      0.605            67.8652      0      0.45     1.50     2.18
     151       7    0.0  31535998.2      0.482            67.8644      0      0.46     1.49     2.18
     152       5    0.0  31535998.2      0.395            67.8640

 <> Geometry optimized using EF

    Heat of formation              =            67.864044 kcal/mol
    Electronic energy              =        -26325.135604 eV
    Core-core repulsion            =         23266.465626 eV
    Ionization potential           =            13.263859 eV
    Electron affinity              =             3.710794 eV
    Computation time               =             1.824 seconds

 <> Dipole moment and components

    Dipole          Total       X         Y         Z
    Point-Chg.     11.759    -7.005     3.615    -8.726
    Hybrid          0.633    -0.343     0.180    -0.500
    Sum            12.390    -7.347     3.795    -9.226

 <><><><><><><><><><><><><><><><><><><><><><><><><><><><><><><><><><><><><><><><><><><><><><><><><>

 <> Time used :        1.836 s
