# Supplementary material for: Ion-combination specific effects driving the enzymatic activity of halophilic alcohol dehydrogenase 2 from Haloferax volcanii in aqueous ionic liquid solvent mixtures
Source: RSC Sustain. 2024 Jul 8;2(9):2559–80. doi: 10.1039/d3su00412k (PMC11353702; doi:10.1039/d3su00412k)
Supplement: SU-002-D3SU00412K-s004 [file SU-002-D3SU00412K-s004.zip › IonDescriptors/cations_MEP_processed/bmi_e.log]

  EEE  M   M  PPP  III RRR   EEE
  E    MM MM  P  P  I  R  R  E
  EE   M M M  PPP   I  RRR   EE
  E    M   M  P     I  R R   E
  EEE  M   M  P    III R  R  EEE

  EMPIRE'20 OMP (Revision A1)

  (c) Matthias Hennemann*, Johannes Margraf, David Whitley, Bernd Meyer, Tim Clark*


  References:
  ===========

  1) Matthias Hennemann, Timothy Clark,
     "EMPIRE: a highly parallel semiempirical molecular orbital program: 
     1: self-consistent field calculations", J Mol Model (2014) 20:2331 (11 pages).
     DOI 10.1007/s00894-014-2331-4

  2) Johannes T. Margraf, Matthias Hennemann, Bernd Meyer, Timothy Clark, 
     "EMPIRE: a highly parallel semiempirical molecular orbital program: 
     2: periodic boundary conditions", J Mol Model (2015) 21:144 (7 pages).
     DOI 10.1007/s00894-015-2692-3

  3) Johannes T. Margraf, Matthias Hennemann, Timothy Clark, 
     "EMPIRE: A highly parallel semiempirical molecular orbital program: 
     3: Born-Oppenheimer molecular dynamics.", J Mol Model (2020) 46:23 (9 pages).
     DOI: 10.1007/s00894-020-4293-z


 <> Computing resources

    Number of cores =     8
    MPI tasks       =     1
    OMP threads     =     8
    OMP max threads =     8
    OMP num procs   =     8

 <> Options

    Input file                             = cat/bmi.xyz

    Molecular Charge                Charge = 1
    Multiplicity                      Mult = 1

    Hamiltonian                      Hamil = AM1
    Formalism                         Form = RHF
    Calculation Type                  Calc = OPT

    Initial Guess                    Guess = DEFAULT
    Randomize initial guess      Randomize =  0.0E+00
    Initial Diagonalization       InitDiag = F
    Mix initial UHF orbitals        MixMOs = F

    Simple screening radius     ScreeningR =   40.000 Angstrom
    Integral damping radius       DampingR =   10.000 Bohr
    Integral damping coefficient  DampingC =    0.250

    Maximum computation time       MaxTime = 31536000 seconds
    Maximum optimization steps      MaxOPT =    10000
    Maximum SCF Iterations          MaxSCF =     1000

    Converge gradient norm       ConvergeG =  4.0E-01
    Converge delta(HoF)          ConvergeE =  1.0E-04 kcal/mol
    Converge max(CFC)            ConvergeR =  1.0E-04

    Dynamic level shifting      MinBandGap =  2.0E+00
    Resonance integrals cutoff     RCutoff =  2.0E+01
    Pseudodiagonalization cutoff  PDCutoff =  4.0E-02
    Eigenvalues cutoff            EiCutoff =  1.0E-02

    Do full diagonalizations      FullDiag = 1
    Memory reserved for integrals  IMemory =     1024 MB/thread
    Recalculate Hcore              RecalcH = F
    Full rotations                 FullRot = F

    Preferred Eigensolver      Eigensolver = DSYEVD

 <> Parameters

    /home/anna/cepos/cepos20/etc/AM1.par

    Hamiltonian = AM1

    H        M.J.S. Dewar et.al., J. Am. Chem. Soc., 107, 3902-3909 (1985).
    Li       J.J.P. Stewart, J. Mol. Model., 10, 155-164 (2004).
    Be       J.J.P. Stewart, J. Mol. Model., 10, 155-164 (2004).
    B        M.J.S. Dewar, C. Jie, E.G. Zoebisch, Organometallics, 7, 513 (1988).
    C        M.J.S. Dewar et.al., J. Am. Chem. Soc., 107, 3902-3909 (1985).
    N        M.J.S. Dewar et.al., J. Am. Chem. Soc., 107, 3902-3909 (1985).
    O        M.J.S. Dewar et.al., J. Am. Chem. Soc., 107, 3902-3909 (1985).
    F        M.J.S. Dewar, E.G. Zoebisch, THEOCHEM, 180, 1 (1988).
    Na       E.N. Brothers, K.M. Merz, jr., J. Phys. Chem. B, 106, 2779-2785 (2002).
    Mg       M.C.Hutter, J.R.Reimers, N.S.Hush, J. Phys. Chem. B, 102, 8080-8090 (1998).
    Al       M.J.S. Dewar, A.J. Holder, Organometallics, 9, 508 (1990).
    Si       M.J.S. Dewar, C. Jie, Organometallics, 6, 1486 (1987).
    P        M.J.S. Dewar, C. Jie, THEOCHEM, 187, 1 (1989).
    S        M.J.S. Dewar, Y.C. Yuan, Inorg. Chem., 29, 3881-3890 (1990)
    Cl       M.J.S. Dewar, E.G. Zoebisch, THEOCHEM, 180, 1 (1988).
    K        J.J.P. Stewart, J. Mol. Model., 10, 155-164 (2004).
    Ca       J.J.P. Stewart, J. Mol. Model., 10, 155-164 (2004).
    Zn       M.J.S. Dewar, K.M. Merz, Jr., Organometallics, 7, 522 (1988).
    Ga       J.J.P. Stewart, J. Mol. Model., 10, 155-164 (2004).
    Ge       M.J.S. Dewar, C. Jie, Organometallics, 8, 1544 (1989).
    As       J.J.P. Stewart, J. Mol. Model., 10, 155-164 (2004).
    Se       J.J.P. Stewart, J. Mol. Model., 10, 155-164 (2004).
    Br       M.J.S. Dewar, E.G. Zoebisch, THEOCHEM, 180, 1 (1988).
    Rb       J.J.P. Stewart, J. Mol. Model., 10, 155-164 (2004).
    Sr       J.J.P. Stewart, J. Mol. Model., 10, 155-164 (2004).
    Mo       A.A. Voityuk, N. Roesch, J. Phys. Chem. A, 104, 4089 (2000).
    In       J.J.P. Stewart, J. Mol. Model., 10, 155-164 (2004).
    Sn       J.J.P. Stewart, J. Mol. Model., 10, 155-164 (2004).
    Sb       J.J.P. Stewart, J. Mol. Model., 10, 155-164 (2004).
    Te       J.J.P. Stewart, J. Mol. Model., 10, 155-164 (2004).
    I        M.J.S. Dewar, E.G. Zoebisch, THEOCHEM, 180, 1 (1988).
    Cs       J.J.P. Stewart, J. Mol. Model., 10, 155-164 (2004).
    Ba       J.J.P. Stewart, J. Mol. Model., 10, 155-164 (2004).
    Hg       M.J.S. Dewar, C. Jie, Organometallics, 8, 1547 (1989).
    Tl       J.J.P. Stewart, J. Mol. Model., 10, 155-164 (2004).
    Pb       J.J.P. Stewart, J. Mol. Model., 10, 155-164 (2004).
    Bi       J.J.P. Stewart, J. Mol. Model., 10, 155-164 (2004).

 <><><><><><><><><><><><><><><><><><><><><><><><><><><><><><><><><><><><><><><><><><><><><><><><><>

 <> Structure

    generated by VMD
    Molecular Formula  = C8H15N2
    Molecular Mass     = 139.220
    Charge             = 1
    Multiplicity       = 1

    Number of atoms                    =       25
    Number of electrons                =       56
    Number of orbitals                 =       55
    Number of occupied orbitals        =       28

 <> Extended-Hueckel initial guess

 <> Geometry optimization

    Step  Cycles   Time   Time left      Gnorm  Heat of Formation  NIMAG          Lowest Eigenvalues
       1      16    0.0  31536000.0    342.713           228.2716      0    156.78   168.49   180.92
       2      15    0.0  31536000.0    140.674           195.3775      0    154.51   167.62   179.37
       3      14    0.0  31536000.0     76.363           186.4549      0    154.72   165.58   173.65
       4      14    0.0  31536000.0     65.749           182.8920      0    138.88   158.98   170.05
       5      14    0.0  31536000.0     39.748           180.8923      0    110.65   158.78   169.13
       6      13    0.0  31536000.0     20.267           179.7866      0    101.83   160.52   166.82
       7      11    0.0  31536000.0     17.339           179.4239      0     86.64   150.07   168.34
       8      10    0.0  31536000.0     13.615           179.1588      0     75.78   134.74   166.12
       9       9    0.0  31536000.0     10.713           179.0005      0     61.86   124.28   163.53
      10      10    0.0  31536000.0      8.399           178.8820      0     54.63   125.87   159.12
      11       9    0.0  31536000.0      6.836           178.8201      0     50.86   120.66   141.83
      12       8    0.0  31535999.9      5.530           178.7714      0     44.73   103.78   131.50
      13       8    0.0  31535999.9      4.825           178.7294      0     39.88    88.75   130.75
      14       7    0.0  31535999.9      4.627           178.6983      0     34.76    79.22   131.32
      15       7    0.0  31535999.9      4.182           178.6701      0     29.43    69.01   133.32
      16       7    0.0  31535999.9      3.904           178.6441      0     24.27    62.07   133.06
      17       8    0.0  31535999.9      3.691           178.6190      0     19.87    56.06   130.84
      18       8    0.0  31535999.9      3.806           178.5957      0     17.49    52.29   120.98
      19       8    0.0  31535999.9      4.042           178.5777      0     15.49    48.54   108.82
      20       8    0.0  31535999.9      4.273           178.5611      0     13.43    46.09    98.62
      21       8    0.0  31535999.9      4.135           178.5401      0     11.13    43.95    93.13
      22       8    0.0  31535999.9      4.064           178.5162      0      9.61    42.91    87.28
      23       8    0.0  31535999.9      3.948           178.4978      0      8.43    41.86    81.73
      24       8    0.0  31535999.9      3.769           178.4802      0      7.83    40.62    73.92
      25       8    0.0  31535999.9      3.735           178.4629      0      7.18    38.87    66.01
      26       8    0.0  31535999.9      3.449           178.4454      0      6.59    35.29    59.15
      27       8    0.0  31535999.9      4.013           178.4292      0      5.89    31.51    54.84
      28       8    0.0  31535999.9      4.104           178.4108      0      5.06    27.08    51.93
      29       9    0.0  31535999.9      4.318           178.3863      0      4.27    23.68    49.84
      30      10    0.0  31535999.9      4.314           178.3585      0      3.58    21.24    48.14
      31      10    0.0  31535999.9      4.204           178.3276      0      3.24    19.52    46.56
      32      10    0.0  31535999.9      4.054           178.2967      0      2.96    18.89    45.38
      33      10    0.0  31535999.9      3.744           178.2703      0      2.82    18.43    43.98
      34       9    0.0  31535999.9      3.662           178.2500      0      2.62    18.05    43.61
      35       8    0.0  31535999.9      3.291           178.2330      0      2.48    17.54    42.20
      36       8    0.0  31535999.9      2.870           178.2166      0      2.33    16.86    40.76
      37       8    0.0  31535999.9      2.354           178.2007      0      2.17    16.53    38.37
      38       8    0.0  31535999.9      2.151           178.1885      0      2.19    15.97    34.99
      39       7    0.0  31535999.9      1.951           178.1804      0      1.97    16.78    34.19
      40       9    0.0  31535999.9      2.069           178.1747      0      2.21    16.66    30.21
      41       7    0.0  31535999.9      1.733           178.1694      0      2.06    17.36    30.31
      42       8    0.0  31535999.8      1.739           178.1632      0      1.97    17.30    26.06
      43       9    0.0  31535999.8      2.131           178.1549      0      1.73    16.64    22.72
      44       9    0.0  31535999.8      2.665           178.1465      0      1.61    13.58    20.32
      45       9    0.0  31535999.8      2.688           178.1352      0      1.57    10.09    20.01
      46       9    0.0  31535999.8      2.398           178.1226      0      1.51     8.91    19.82
      47       9    0.0  31535999.8      2.410           178.1135      0      1.62     7.96    19.90
      48       7    0.0  31535999.8      1.895           178.1075      0      1.61     8.45    19.86
      49       8    0.0  31535999.8      2.138           178.1024      0      1.89     7.99    19.67
      50       8    0.0  31535999.8      2.061           178.0954      0      1.75     7.95    19.43
      51       9    0.0  31535999.8      2.290           178.0865      0      1.46     7.52    19.08
      52      10    0.0  31535999.8      2.562           178.0723      0      1.36     7.10    18.78
      53       9    0.0  31535999.8      2.473           178.0595      0      1.20     6.04    19.22
      54      10    0.0  31535999.8      2.695           178.0465      0      1.33     5.29    19.22
      55       9    0.0  31535999.8      2.675           178.0345      0      0.99     4.66    19.44
      56      11    0.0  31535999.8      4.157           178.0337      0      2.54     4.29    19.42
      57      10    0.0  31535999.8      1.797           178.0202      0      3.14     4.26    19.42
      58       8    0.0  31535999.8      1.731           178.0156      0      2.25     4.19    19.42
      59       9    0.0  31535999.8      1.932           178.0063      0      2.20     4.47    19.43
      60       8    0.0  31535999.8      2.278           178.0019      0      1.99     4.93    19.47
      61       8    0.0  31535999.8      2.095           177.9953      0      2.18     5.11    19.44
      62       7    0.0  31535999.8      1.854           177.9892      0      2.00     5.09    19.33
      63       8    0.0  31535999.8      1.810           177.9844      0      2.31     4.98    19.27
      64       7    0.0  31535999.8      1.717           177.9797      0      2.09     4.91    19.42
      65       8    0.0  31535999.8      1.883           177.9752      0      2.11     4.85    19.42
      66       8    0.0  31535999.8      1.805           177.9703      0      1.70     4.95    19.42
      67       9    0.0  31535999.8      1.849           177.9653      0      1.60     4.96    19.36
      68       8    0.0  31535999.8      1.679           177.9601      0      1.30     4.94    19.27
      69       9    0.0  31535999.8      1.663           177.9553      0      1.36     4.92    18.90
      70       8    0.0  31535999.8      1.613           177.9508      0      1.06     4.95    19.24
      71       9    0.0  31535999.7      1.715           177.9473      0      1.39     4.95    19.20
      72       7    0.0  31535999.7      1.543           177.9432      0      1.24     4.95    19.33
      73       8    0.0  31535999.7      1.556           177.9388      0      1.14     4.94    19.17
      74       8    0.0  31535999.7      1.751           177.9331      0      0.99     4.72    19.10
      75       8    0.0  31535999.7      2.030           177.9277      0      0.92     4.93    18.59
      76       8    0.0  31535999.7      1.975           177.9200      0      0.76     4.65    18.76
      77       9    0.0  31535999.7      1.974           177.9129      0      0.98     4.76    15.42
      78       9    0.0  31535999.7      1.929           177.9073      0      0.82     4.95    19.17
      79       9    0.0  31535999.7      1.511           177.9034      0      1.14     4.98    19.07
      80       7    0.0  31535999.7      0.761           177.9010      0      1.29     5.07    18.76
      81       7    0.0  31535999.7      0.672           177.8995      0      1.23     4.77    16.53
      82       6    0.0  31535999.7      0.729           177.8987      0      1.16     3.89    13.84
      83       7    0.0  31535999.7      0.712           177.8976      0      1.16     3.35    12.42
      84       6    0.0  31535999.7      0.664           177.8968      0      1.36     2.83    10.99
      85       6    0.0  31535999.7      0.620           177.8959      0      1.32     2.83     9.18
      86       7    0.0  31535999.7      0.738           177.8949      0      1.01     2.79     8.02
      87       8    0.0  31535999.7      0.756           177.8939      0      0.94     3.02     6.77
      88       8    0.0  31535999.7      0.786           177.8929      0      0.86     3.02     5.02
      89       8    0.0  31535999.7      0.651           177.8914      0      0.99     3.02     3.74
      90       7    0.0  31535999.7      0.583           177.8903      0      0.99     2.69     3.52
      91       7    0.0  31535999.7      0.520           177.8893      0      1.03     2.39     3.50
      92       6    0.0  31535999.7      0.407           177.8887      0      1.06     2.40     3.65
      93       5    0.0  31535999.7      0.410           177.8884      0      1.05     2.49     3.68
      94       6    0.0  31535999.7      0.451           177.8881      0      1.17     2.45     3.64
      95       5    0.0  31535999.7      0.568           177.8878      0      1.08     2.61     3.51
      96       7    0.0  31535999.6      0.715           177.8870      0      0.90     2.56     3.18
      97       8    0.0  31535999.6      0.896           177.8857      0      0.72     2.47     3.06
      98       8    0.0  31535999.6      0.932           177.8840      0      0.62     2.39     3.04
      99       8    0.0  31535999.6      0.804           177.8821      0      0.54     2.43     3.06
     100       8    0.0  31535999.6      0.640           177.8805      0      0.50     2.47     3.07
     101       8    0.0  31535999.6      0.557           177.8795      0      0.46     2.47     3.07
     102       8    0.0  31535999.6      0.520           177.8788      0      0.48     2.47     3.07
     103       7    0.0  31535999.6      0.600           177.8782      0      0.45     2.47     3.07
     104       7    0.0  31535999.6      0.729           177.8774      0      0.57     2.33     3.07
     105       6    0.0  31535999.6      1.068           177.8766      0      0.58     2.17     3.07
     106       8    0.0  31535999.6      1.297           177.8748      0      0.65     1.91     3.07
     107       8    0.0  31535999.6      1.600           177.8715      0      0.45     1.79     3.07
     108      10    0.0  31535999.6      2.305           177.8635      0      0.58     1.53     3.07
     109       9    0.0  31535999.6      1.996           177.8571      0      0.45     1.85     3.07
     110      10    0.0  31535999.6      2.235           177.8504      0      0.70     1.88     3.04
     111       8    0.0  31535999.6      1.797           177.8456      0      0.63     1.88     3.03
     112       9    0.0  31535999.6      1.509           177.8423      0      0.64     1.89     3.01
     113       7    0.0  31535999.6      0.802           177.8407      0      0.65     1.91     3.01
     114       8    0.0  31535999.6      0.897           177.8392      0      0.72     1.87     3.00
     115       7    0.0  31535999.6      0.527           177.8385      0      0.53     2.20     2.99
     116       8    0.0  31535999.6      0.597           177.8372      0      0.38     2.02     3.02
     117       8    0.0  31535999.6      0.744           177.8360      0      0.36     1.76     3.03
     118       8    0.0  31535999.6      0.760           177.8348      0      0.28     1.48     3.04
     119       9    0.0  31535999.6      0.735           177.8329      0      0.22     1.31     3.04
     120       9    0.0  31535999.6      0.669           177.8310      0      0.20     1.34     3.06
     121       9    0.0  31535999.6      0.607           177.8291      0      0.10     1.44     3.05
     122      11    0.0  31535999.6      2.961           177.8322      0      0.46     1.50     3.06
     123      10    0.0  31535999.6      0.597           177.8279      0      0.59     1.56     3.06
     124       9    0.0  31535999.6      0.640           177.8268      0      0.23     1.48     3.06
     125      10    0.0  31535999.5      0.943           177.8256      0      0.27     1.44     3.06
     126       7    0.0  31535999.5      0.615           177.8249      0      0.31     1.53     3.06
     127       9    0.0  31535999.5      0.906           177.8237      0      0.26     1.54     3.06
     128       9    0.0  31535999.5      0.762           177.8223      0      0.10     1.54     3.05
     129      11    0.0  31535999.5      2.729           177.8247      0      0.39     1.60     3.06
     130      11    0.0  31535999.5      0.957           177.8213      0      0.41     1.81     3.10
     131       8    0.0  31535999.5      0.979           177.8207      0      0.30     2.17     3.42
     132       9    0.0  31535999.5      0.539           177.8192      0      0.17     2.23     3.54
     133      10    0.0  31535999.5      0.940           177.8182      0      0.23     2.27     3.55
     134       8    0.0  31535999.5      0.707           177.8167      0      0.15     2.16     3.51
     135      11    0.0  31535999.5      1.107           177.8132      0      0.19     1.82     3.11
     136      10    0.0  31535999.5      1.601           177.8099      0      0.11     2.27     3.88
     137      12    0.0  31535999.5      5.644           177.8231      0      0.77     2.17     3.55
     138      11    0.0  31535999.5      1.120           177.8062      0      0.93     2.17     3.56
     139       9    0.0  31535999.5      0.930           177.8043      0      0.18     2.19     3.93
     140      12    0.0  31535999.5      4.354           177.8074      0      0.62     2.21     3.96
     141      11    0.0  31535999.5      0.737           177.8003      0      0.87     2.20     4.00
     142       9    0.0  31535999.5      0.688           177.7977      0      0.16     2.28     3.89
     143      12    0.0  31535999.5      6.670           177.8135      0      1.02     2.28     3.90
     144      12    0.0  31535999.5      0.732           177.7937      0      1.29     2.32     3.91
     145       9    0.0  31535999.5      0.726           177.7914      0      0.22     3.18     4.26
     146      12    0.0  31535999.5      5.323           177.7961      0      0.88     3.25     4.25
     147      11    0.0  31535999.5      0.456           177.7860      0      1.21     3.35     4.25
     148       9    0.0  31535999.5      0.593           177.7831      0      0.27     3.19     4.27
     149      12    0.0  31535999.5      4.368           177.7831      0      0.76     3.15     4.29
     150      11    0.0  31535999.4      0.677           177.7768      0      1.17     3.15     4.32
     151       9    0.0  31535999.4      0.689           177.7740      0      0.32     3.14     4.48
     152      11    0.0  31535999.4      2.810           177.7707      0      0.49     3.25     4.61
     153       8    0.0  31535999.4      1.242           177.7672      0      0.55     3.38     5.13
     154       8    0.0  31535999.4      0.543           177.7649      0      0.29     3.38     5.20
     155      10    0.0  31535999.4      1.469           177.7631      0      0.35     3.48     5.17
     156       7    0.0  31535999.4      0.588           177.7618      0      0.37     3.57     5.21
     157       8    0.0  31535999.4      0.568           177.7611      0      0.30     3.68     5.17
     158       7    0.0  31535999.4      0.399           177.7606

 <> Geometry optimized using EF

    Heat of formation              =           177.760645 kcal/mol
    Electronic energy              =         -8559.641646 eV
    Core-core repulsion            =          6922.087066 eV
    Ionization potential           =            14.402521 eV
    Electron affinity              =             4.525280 eV
    Computation time               =             0.581 seconds

 <> Dipole moment and components

    Dipole          Total       X         Y         Z
    Point-Chg.      5.536     0.756    -0.589     5.452
    Hybrid          0.278     0.013     0.035     0.275
    Sum             5.805     0.769    -0.555     5.727

 <><><><><><><><><><><><><><><><><><><><><><><><><><><><><><><><><><><><><><><><><><><><><><><><><>

 <> Time used :        0.587 s
