# Supplementary material for: Ion-combination specific effects driving the enzymatic activity of halophilic alcohol dehydrogenase 2 from Haloferax volcanii in aqueous ionic liquid solvent mixtures
Source: RSC Sustain. 2024 Jul 8;2(9):2559–80. doi: 10.1039/d3su00412k (PMC11353702; doi:10.1039/d3su00412k)
Supplement: SU-002-D3SU00412K-s004 [file SU-002-D3SU00412K-s004.zip › IonDescriptors/cations_MEP_processed/nai_e.dat]

calc=opt charge=1 sdf vwf
generated by VMD

N          -37.046204135955506 1    71.975269605405160 1   -44.633188595435314 1
C          -38.432461491329803 1    72.142433156110812 1   -45.208202647435471 1
C          -36.269409510517768 1    70.977677867784010 1   -45.425867393862241 1
C          -37.175976089290835 1    71.481191573765415 1   -43.227231457676218 1
C          -36.321788754265732 1    73.279342871539768 1   -44.626173476895481 1
C          -38.496652250448406 1    72.786027971901930 1   -46.586254387582038 1
C          -39.939173535152499 1    72.795882118053171 1   -47.061597014604367 1
C          -40.052827221397187 1    73.460048531638236 1   -48.410096448178578 1
H          -39.018463829431106 1    72.773672791485922 1   -44.479075868121662 1
H          -38.897871925214872 1    71.115627079910453 1   -45.249514178466001 1
H          -36.816519838387826 1    69.997687923331739 1   -45.430956383493687 1
H          -35.257258261642363 1    70.841170143471274 1   -44.959530000180919 1
H          -36.147467963583907 1    71.345907774651835 1   -46.478837735266687 1
H          -36.153011296908872 1    71.314149730621537 1   -42.796234983129558 1
H          -37.747197441834146 1    70.515180187244539 1   -43.223437602921564 1
H          -37.721417561926700 1    72.245128625064467 1   -42.612102786441270 1
H          -35.346426112243648 1    73.159623917695342 1   -44.083184413846411 1
H          -36.950477445858326 1    74.050823852010367 1   -44.107436200144917 1
H          -36.122263426340872 1    73.603610271894652 1   -45.682283106299153 1
H          -37.869892549065440 1    72.220954666708437 1   -47.324886300304847 1
H          -38.115067857009727 1    73.840562651792709 1   -46.546158881676938 1
H          -40.578743475549828 1    73.341002863886018 1   -46.317671142856646 1
H          -40.322417096073259 1    71.743027560071127 1   -47.126087379935925 1
H          -39.708228887632330 1    74.521412123608997 1   -48.361871917989973 1
H          -41.118074415205335 1    73.451448181875321 1   -48.748299724436151 1
H          -39.437891687142020 1    72.922261155838981 1   -49.171683135239711 1
