# Supplementary material for: Ion-combination specific effects driving the enzymatic activity of halophilic alcohol dehydrogenase 2 from Haloferax volcanii in aqueous ionic liquid solvent mixtures
Source: RSC Sustain. 2024 Jul 8;2(9):2559–80. doi: 10.1039/d3su00412k (PMC11353702; doi:10.1039/d3su00412k)
Supplement: SU-002-D3SU00412K-s004 [file SU-002-D3SU00412K-s004.zip › IonDescriptors/cations_MEP_processed/nib_e_p.out]

 <> ParaSurf'20, Revision A1 
 <> Copyright (c) 2006-2020 Cepos InSilico GmbH. All rights reserved.

 <> Input = nib_e.sdf
 <> Taking Shannon entropy statistics from 

 <> Program options :

    Using marching-cube isodensity surface 
    Surface fitting turned off 
    Using an isodensity surface contour 
    Isodensity value =  0.7000E-02 electrons/Angstrom**3 
    Triangulation mesh =    0.20 Angstrom
    Using multipole electrostatics 


 <<>> Molecule 1 of 1 (molecule 1 of file 1) <<>>


 <> AM1   calculation for generated by VMD                                                                
 <> Number of triangles =  14712
 <> Number of unique points :   7359

 <> Property ranges:
    Density   :   0.6809E-02 to   0.7201E-02
    IE(l)     :       403.14 to       596.07
    EA(l)     :       -76.19 to        40.90
    MEP       :        34.27 to       115.58
    Alpha(l)  :       0.3491 to       0.7887
    Field(N)  :       -22.33 to        34.85

 <> Descriptors :

    Dipole moment        :      12.3901 Debye
    Dipolar density      :   0.3004E-01 Debye.Angstrom**-3
    Molecular pol.       :      36.4586 Angstrom**3
    Molecular weight     :       270.52
    Globularity          :       0.7325
    Total surface area   :       365.75 Angstrom**2
    Molecular volume     :       412.39 Angstrom**3

    Most positive MEP    :       115.58 kcal/mol
    Most negative MEP    :        34.27 kcal/mol
    Mean +ve MEP         :        66.80 kcal/mol
    Mean -ve MEP         :         0.00 kcal/mol
    Mean MEP             :        66.80 kcal/mol
    MEP range            :        81.31 kcal/mol
    MEP +ve Variance     :       492.07 (kcal/mol)**2
    MEP -ve Variance     :         0.00 (kcal/mol)**2
    MEP total variance   :       492.07 (kcal/mol)**2
    MEP balance parameter:       0.0000
    MEP balance*variance :       0.0000 kcal/mol
    MEP skewness         :       0.3933
    MEP kurtosis         :      -1.2338
    Integral MEP         :   24449.4     kcal.Angstrom**2/mol

    Maximum IE(l)        :       596.07 kcal/mol
    Minimum IE(l)        :       403.14 kcal/mol
    Mean IE(l)           :       469.79 kcal/mol
    IE(l) range          :       192.93 kcal/mol
    IE(l) variance       :      1620.24 (kcal/mol)**2
    IE(l) skewness       :       0.3897
    IE(l) kurtosis       :      -0.6682
    Integral IE(l)       :   7441.46     eV.Angstrom**2

    Maximum EA(l)        :        40.90 kcal/mol
    Minimum EA(l)        :       -76.19 kcal/mol
    Mean +ve EA(l)       :        11.28 kcal/mol
    Mean -ve EA(l)       :       -47.83 kcal/mol
    Mean EA(l)           :       -34.75 kcal/mol
    EA(l) range          :       117.10 kcal/mol
    EA(l) +ve variance   :        36.22 (kcal/mol)**2
    EA(l) -ve variance   :       325.74 (kcal/mol)**2
    EA(l) total variance :       361.96 (kcal/mol)**2
    EA(l) skewness       :       0.5744
    EA(l) kurtosis       :      -1.0805
    Integral EA(l)       :  -547.034     eV.Angstrom**2
    EA(l) balance param. :       0.0900
    Fraction pos. EA(l)  :       0.2252 ( =   82.37 Angstrom**2)

    Max. local Eneg.     :       318.47 kcal/mol
    Min. local Eneg.     :       167.17 kcal/mol
    Mean local Eneg.     :       217.52 kcal/mol
    Local Eneg. range    :       151.30 kcal/mol
    Local Eneg. variance :      1077.35 (kcal/mol)**2
    Local Eneg. skewness :         0.53
    Local Eneg. kurtosis :        -0.80
    Integral local Eneg. :   3447.21     eV.Angstrom**2

    Max. local hardness  :       291.05 kcal/mol
    Min. local hardness  :       232.39 kcal/mol
    Mean local hardness  :       252.27 kcal/mol
    Local hard. range    :        58.66 kcal/mol
    Local hard. variance :       164.71 (kcal/mol)**2
    Local hard. skewness :         0.62
    Local hard. kurtosis :        -0.48
    Integral local Hard. :   3994.25     eV.Angstrom**2

    Maximum alpha(l)     :   0.7887     Angstrom**3
    Minimum alpha(l)     :   0.3491     Angstrom**3
    Mean alpha(l)        :   0.4374     Angstrom**3
    Alpha(l) range       :   0.4395     Angstrom**3
    Variance in alpha(l) :   0.5293E-02 Angstrom**6
    Alpha(l) skewness    :       1.6223
    Alpha(l) kurtosis    :       2.5947
    Integral Alpha(l)    :   159.629     Angstrom**5

    Maximum field normal :    34.85 kcal/mol.Angstrom
    Minimum field normal :   -22.33 kcal/mol.Angstrom
    Mean field           :    11.14 kcal/mol.Angstrom
    Field range          :    57.18 kcal/mol.Angstrom
    Total field variance :   128.55 (kcal/mol.Angstrom)**2
    +ve field variance   :   105.29 (kcal/mol.Angstrom)**2
    -ve field variance   :    14.54 (kcal/mol.Angstrom)**2
    Field balance param. :     0.11
    Field skew           :     1.44
    Field kurtosis       : -0.7207    
    Integral F(N)        :   4168.     kcal.Angstrom/mol
    Integral F(N +ve)    :   4339.     kcal.Angstrom/mol
    Integral F(N -ve)    :  -171.1     kcal.Angstrom/mol
    Integral |F(N)|      :   4510.     kcal.Angstrom/mol

 <> Atomic surface properties:

   Atom    Area         MEP            IE(l)           EA(l)        mean      Field(N)        Eneg(L)         Hard(L)
                    max     min     max     min     max     min     pol.    max     min     max     min     max     min
 N     1   0.000
 C     2   1.131  107.70   95.27  595.53  551.51   40.90    4.22   0.684   27.57   26.38  318.22  278.48  278.16  267.81
 C     3   1.056  107.44   95.41  596.07  546.66   40.87    3.88   0.670   27.75   21.26  318.47  276.37  277.69  269.26
 C     4   0.101   95.31   93.08  575.04  558.29   20.85    3.01   0.606   22.83   20.77  289.57  287.98  286.02  268.72
 C     5   0.183   92.00   79.01  560.23  527.91   -9.53  -24.82   0.657   12.79    8.16  275.35  253.68  291.05  274.23
 C     6   0.138   74.07   64.43  547.31  523.35  -26.34  -37.65   0.677    5.04   -4.33  256.40  248.32  290.91  274.84
 C     7   0.369   66.43   50.72  527.47  496.45  -43.67  -51.81   0.696    3.94   -3.40  241.90  224.25  285.57  272.21
 C     8   0.293   58.00   55.07  516.02  482.05  -53.51  -56.28   0.675    0.11   -4.40  230.66  212.90  285.37  269.15
 C     9   0.132   46.14   44.23  508.40  498.63  -60.51  -63.32   0.705   -2.55   -5.56  222.66  219.06  285.74  279.57
 C    10   0.274   41.30   38.64  500.60  474.43  -64.37  -71.35   0.661   -0.35   -3.48  214.84  205.03  285.98  269.40
 C    11   1.619   40.57   34.27  489.26  459.76  -65.89  -76.19   0.679    1.20   -6.97  209.91  191.78  281.72  267.98
 C    12   0.042   94.97   94.60  576.35  575.64   11.75    7.46   0.626   23.71   21.69  294.05  291.89  284.43  282.30
 C    13   0.142   89.23   80.60  560.59  540.61  -11.05  -26.12   0.636   13.36   10.45  274.77  261.45  290.43  279.16
 C    14   0.069   73.18   70.48  533.93  524.83  -26.79  -31.84   0.653    5.76    4.50  251.05  249.02  282.88  275.81
 C    15   0.263   62.24   52.16  519.12  504.56  -44.44  -49.96   0.669    4.05    0.41  236.75  230.02  284.54  274.50
 C    16   0.155   56.02   54.06  515.80  494.04  -53.04  -54.73   0.668   -0.07   -1.50  231.33  219.66  284.47  274.38
 C    17   0.133   55.94   51.66  505.97  486.38  -54.70  -59.80   0.650   -2.16   -4.52  223.09  215.84  282.89  270.54
 C    18   0.335   44.68   40.43  506.16  477.62  -62.15  -65.25   0.674    0.31   -2.18  221.87  206.87  284.29  270.75
 C    19   0.562   45.57   40.25  499.58  469.12  -61.42  -68.36   0.640   -0.71   -5.31  215.76  200.76  283.82  267.96
 H    20  10.340  115.52   93.74  568.35  493.28   30.39    4.06   0.420   34.69   -3.49  299.37  251.72  277.24  241.56
 H    21   9.227  114.43   94.02  571.51  494.33   32.21    0.29   0.413   34.81   10.46  301.86  252.11  271.14  242.22
 H    22   7.224  107.10   90.52  566.53  488.86   28.68   -4.52   0.418   34.16  -14.95  297.60  243.31  275.54  245.53
 H    23   9.216  112.51   94.02  573.58  494.68   32.81   -5.39   0.412   34.85   -2.45  303.20  248.03  271.75  242.32
 H    24   6.760  107.59   88.57  575.04  496.72   32.05   -6.08   0.418   34.32   11.59  303.55  247.63  271.50  247.61
 H    25   9.942  115.58   93.98  572.26  493.44   32.68    4.76   0.415   34.83   21.42  302.47  252.01  273.96  241.43
 H    26   9.088  114.90   92.12  567.03  486.31   19.99   -4.67   0.421   33.22    0.00  292.75  248.69  283.65  237.62
 H    27   5.440  106.63   82.94  567.07  471.31   19.28  -14.18   0.424   31.75    5.47  292.18  230.53  289.48  240.77
 H    28   8.479  102.05   73.08  550.66  462.31   -1.81  -30.73   0.426   24.53   -0.82  271.62  224.80  289.32  237.51
 H    29   8.252   93.31   66.63  568.62  454.47   -2.45  -30.65   0.430   25.73   -1.41  283.08  213.82  286.32  237.94
 H    30   4.532   90.19   61.47  549.99  457.06   -7.53  -39.99   0.441   22.07  -12.17  267.03  213.70  287.10  243.13
 H    31   7.166  101.17   67.11  540.07  452.06   -3.53  -41.41   0.441   24.04   -5.31  258.93  215.43  285.21  236.48
 H    32  10.657   68.00   48.11  527.85  424.83  -35.26  -57.10   0.445   15.17   -8.07  242.96  190.66  286.67  234.17
 H    33  10.886   74.05   52.42  531.56  425.36  -29.87  -52.66   0.439   13.77   -5.60  246.04  191.83  286.36  233.53
 H    34   9.269   55.30   41.70  511.94  418.45  -50.35  -62.43   0.438   13.23   -3.85  229.18  183.14  284.52  235.22
 H    35   8.226   76.00   46.11  524.44  422.40  -29.10  -61.39   0.436   15.26  -16.20  242.64  187.74  286.66  234.66
 H    36   6.830   76.32   48.31  519.42  424.39  -31.28  -60.50   0.444   10.72  -15.99  236.25  187.37  284.85  236.95
 H    37   9.886   57.20   39.85  504.10  410.68  -50.25  -70.73   0.432   10.62   -8.06  221.14  177.25  287.41  233.43
 H    38   9.868   56.54   38.70  504.82  405.35  -54.77  -71.04   0.430    8.02  -13.92  221.54  172.88  283.28  232.47
 H    39   8.888   48.84   36.39  504.24  409.13  -59.13  -72.51   0.455    9.22   -6.67  219.53  174.37  287.47  234.74
 H    40  11.744   43.88   34.75  494.30  403.24  -64.04  -74.57   0.428    8.81   -6.45  210.08  167.45  284.22  235.79
 H    41  10.353   48.81   35.22  490.38  405.97  -57.82  -75.57   0.434    8.51   -8.12  212.58  169.52  277.79  236.45
 H    42  12.823   39.37   34.54  492.67  403.14  -68.54  -75.66   0.438    9.90   -5.65  210.62  167.17  282.05  235.98
 H    43   8.300  115.11   85.39  568.73  485.99   19.46  -13.53   0.416   33.00    5.79  290.37  248.23  288.16  237.75
 H    44   6.629  107.69   89.32  564.62  490.93   20.63   -7.07   0.427   32.67   10.25  287.83  246.27  285.84  242.11
 H    45   9.326   93.56   67.92  560.21  455.43   -6.20  -33.74   0.424   25.51   -9.89  277.00  219.93  289.74  235.47
 H    46   3.423   90.11   66.32  525.32  472.80   -4.81  -32.79   0.419   25.88   -4.83  253.14  224.02  272.18  244.80
 H    47   5.183  103.22   64.38  526.88  455.40   -4.87  -38.41   0.428   24.78   -6.88  255.23  216.99  278.94  238.37
 H    48   9.136  102.55   63.92  547.37  447.26   -1.71  -39.26   0.446   23.07   -3.33  263.41  212.16  290.13  235.10
 H    49  11.169   68.46   49.92  532.95  424.21  -38.07  -55.56   0.440   15.39   -3.11  246.80  190.56  286.15  233.65
 H    50  11.020   73.75   52.97  531.65  425.23  -28.89  -51.55   0.436   14.78   -3.17  245.26  191.72  286.39  233.50
 H    51  10.576   53.84   45.86  512.71  416.66  -50.96  -61.81   0.433   14.31   -3.00  230.13  182.81  286.55  233.85
 H    52   6.644   75.67   49.79  500.10  426.00  -31.73  -54.42   0.429   11.01  -20.76  232.66  189.75  275.77  236.24
 H    53   6.533   89.44   51.07  504.00  426.01  -13.92  -63.08   0.434   17.46  -21.44  232.93  190.77  283.04  235.04
 H    54  10.725   67.13   44.50  510.59  415.64  -42.29  -62.61   0.433   11.32   -7.25  226.09  182.32  284.50  233.30
 H    55  11.917   51.81   40.97  507.69  407.07  -57.67  -67.36   0.441   10.98  -10.82  223.34  174.68  284.36  232.39
 H    56  10.811   49.23   40.53  497.33  407.10  -54.66  -67.73   0.433   11.71   -5.22  215.83  174.15  282.53  232.95
 H    57  11.479   46.46   40.34  500.91  411.49  -60.25  -68.06   0.430   11.55   -3.43  216.75  174.75  284.16  236.74
 H    58   9.899   62.12   41.14  495.92  414.51  -50.71  -67.47   0.428    8.05  -16.00  218.00  177.61  278.74  236.90
 H    59   6.450   66.83   44.88  509.42  421.66  -46.44  -67.03   0.427    3.49  -22.33  225.03  182.03  286.80  239.63

 Total   361.309

 <> Stationary points on the molecular surface
    (A. Jakobi, H. Mauser and T. Clark, J. Mol. Model., 2008, 14, 547-558)

         x           y           z      value

 <>     12 MEP Maxima      :
    -24.0758     -9.1045     -3.5820    115.6    
    -25.9341     -8.1245     -3.5487    107.7    
    -24.7208     -5.9412     -3.4088    95.57    
    -24.2508    -10.6245     -2.9987    107.2    
    -26.6008     -7.7745     -2.9987    108.2    
    -22.9008     -6.7061     -3.0987    98.82    
    -24.6050     -5.7245     -3.1060    95.59    
    -26.9008    -10.6245     -2.5987    95.71    
    -24.2675    -11.0745     -1.4237    107.6    
    -26.8841     -7.3862     -1.5987    115.5    
    -26.1508     -6.4245     -0.7987    108.6    
    -24.8008     -5.9245     -0.4237    106.8    
 <>     12 MEP Minima      :
    -20.5008    -10.3245      1.4815    54.39    
    -16.8841    -10.5245      2.0013    37.22    
    -17.5841    -11.2245      2.8013    38.83    
    -17.9208    -11.2245      3.5097    38.57    
    -15.9008     -8.7245      3.7230    34.27    
    -24.5008    -13.8245      3.9337    45.35    
    -21.7008    -13.6745      4.6013    40.43    
    -19.2675     -8.3245      4.3513    39.85    
    -17.8958     -9.6912      4.9513    35.38    
    -17.7425     -9.6245      5.0013    35.37    
    -22.3341    -12.1245      5.5513    40.25    
    -20.9517    -11.9245      5.8097    43.01    

 <>      5 IEL Maxima      :
    -24.7208     -5.9412     -3.4088    590.7    
    -24.5008     -5.8245     -3.2487    595.5    
    -26.8508    -10.5245     -2.8320    596.1    
    -22.0026    -10.5245     -1.2537    575.0    
    -25.9008     -6.9245      1.3513    576.4    
 <>     23 IEL Minima      :
    -19.6008     -6.3245     -1.7987    425.4    
    -19.7008    -10.4245     -0.2487    422.4    
    -22.6008    -11.6963      0.6013    426.0    
    -17.3508     -7.5579      0.4013    418.4    
    -18.6708    -11.5245      1.3013    405.3    
    -16.3008     -8.4495      1.2013    406.0    
    -25.1008    -14.2745      1.8347    415.6    
    -21.0591    -11.1245      1.5513    421.7    
    -20.5008     -5.1745      1.8013    424.8    
    -21.7008    -14.4745      2.1680    407.1    
    -27.3008    -13.1079      1.9763    424.2    
    -22.2008     -8.8772      3.0722    424.4    
    -27.7008     -9.5245      3.6204    425.2    
    -19.7008     -6.5245      3.7013    410.7    
    -16.2508    -11.0245      3.9888    403.1    
    -24.1008     -9.2245      4.2013    426.0    
    -17.8101     -7.5245      4.9513    403.2    
    -23.6582    -13.7245      5.5013    407.1    
    -20.1008    -12.5563      5.2013    411.5    
    -25.6748    -12.3245      5.3013    416.7    
    -22.9100    -10.1245      5.4013    415.4    
    -19.7841    -10.0995      5.1013    409.1    
    -22.6758     -9.8245      5.2513    414.5    

 <>      3 EAL Maxima      :
    -24.7208     -5.9412     -3.4088    40.00    
    -24.5008     -5.8245     -3.2487    40.90    
    -26.8508    -10.5245     -2.8320    40.87    
 <>     19 EAL Minima      :
    -22.5341    -13.3245      1.4513   -62.38    
    -20.5008    -10.3245      1.4815   -61.74    
    -18.9008     -6.7245      1.9847   -61.47    
    -21.6990    -12.4629      1.8180   -67.36    
    -16.6766    -10.3245      1.9013   -76.19    
    -18.6008     -6.9245      1.9680   -61.64    
    -23.4508    -14.5245      3.1231   -62.13    
    -20.5508    -12.7245      3.0013   -68.36    
    -15.7008     -9.5245      2.8180   -71.48    
    -17.3008     -7.2245      2.8013   -73.97    
    -23.6508    -14.4245      3.3680   -64.16    
    -19.3008    -11.6245      3.1513   -63.85    
    -17.9208    -11.2245      3.5097   -73.60    
    -24.6841    -13.5495      3.9813   -63.06    
    -19.0008     -8.5462      4.6013   -74.17    
    -21.5508    -13.4245      4.8013   -67.61    
    -17.7425     -9.6245      5.0013   -76.01    
    -22.3341    -12.1245      5.5513   -68.26    
    -21.5508    -11.1245      5.7013   -66.53    

 <>      5 Alpha(l) Maxima :
    -24.7208     -5.9412     -3.4088   0.7594    
    -24.5008     -5.8245     -3.2487   0.7836    
    -26.9008    -10.6245     -2.5987   0.7743    
    -21.2508     -5.5245     -0.3987   0.7268    
    -15.9008     -8.5245      3.4347   0.7887    
 <>    160 Alpha(l) Minima :
    -24.9341     -7.4995     -4.3487   0.3626    
    -23.9175     -6.7245     -4.1987   0.3694    
    -26.3508    -10.1245     -3.8987   0.3658    
    -26.4008     -9.7245     -3.9987   0.3636    
    -24.3008     -8.9379     -3.7987   0.3491    
    -25.9559     -8.7245     -3.9987   0.3604    
    -23.2008     -6.9222     -3.7987   0.3638    
    -25.0341    -10.7245     -3.5987   0.3621    
    -22.9175     -7.7245     -3.5987   0.3615    
    -26.3258     -6.8611     -3.4987   0.3613    
    -21.9008     -7.9695     -3.3820   0.3768    
    -21.3008     -7.8995     -3.1820   0.3749    
    -21.0508     -7.7245     -2.9987   0.3744    
    -27.8008     -9.3295     -2.5987   0.3681    
    -27.5008     -8.6412     -2.8987   0.3623    
    -27.4008     -8.3245     -2.7987   0.3600    
    -25.9141     -5.6245     -2.7987   0.3664    
    -23.1008    -11.1245     -2.2987   0.3633    
    -20.7008     -9.3603     -2.4987   0.3683    
    -27.1008     -7.7245     -2.2853   0.3514    
    -20.9175     -6.9245     -2.3987   0.3755    
    -22.7008     -6.1245     -2.2103   0.3581    
    -25.9091     -5.5245     -2.1987   0.3640    
    -23.9008     -5.2245     -2.0903   0.3639    
    -26.3008    -11.5245     -1.9329   0.3636    
    -25.8758    -11.6245     -2.0487   0.3620    
    -25.5008    -11.6245     -2.0820   0.3597    
    -25.1407    -11.5245     -2.0987   0.3591    
    -24.9008    -11.5079     -1.8187   0.3577    
    -27.8508     -9.7579     -1.9987   0.3664    
    -27.0008     -7.5537     -2.0496   0.3504    
    -26.1008     -5.7245     -1.7028   0.3607    
    -21.2373    -10.3829     -1.3987   0.3740    
    -27.8008     -9.7245     -1.3987   0.3640    
    -19.6742     -7.5245     -1.6987   0.3700    
    -26.4008     -6.1745     -1.3987   0.3596    
    -24.3725     -5.2245     -1.5987   0.3612    
    -24.3008     -5.2245     -1.5070   0.3602    
    -26.8008    -11.1245     -1.0903   0.3650    
    -21.3008    -10.3245     -0.8153   0.3697    
    -19.2008     -9.2995     -0.9987   0.3828    
    -18.9008     -7.1245     -1.1987   0.3799    
    -22.6425     -5.7245     -1.0487   0.3809    
    -24.5041     -5.3745     -1.1987   0.3602    
    -19.9008     -5.4245     -0.9487   0.3774    
    -23.0175    -11.2245     -0.5987   0.3645    
    -21.1508    -10.2245     -0.5987   0.3637    
    -19.1008     -9.4745     -0.8987   0.3799    
    -27.6008     -9.1745     -0.7852   0.3637    
    -27.4008     -8.7245     -0.5153   0.3539    
    -18.8008     -6.3245     -0.7987   0.3775    
    -24.3341     -5.5745     -0.7987   0.3576    
    -19.3008     -5.6245     -0.7070   0.3754    
    -22.3591     -5.5245     -0.7487   0.3719    
    -22.6675    -11.0745     -0.4437   0.3643    
    -18.7508     -9.9579     -0.1969   0.3775    
    -17.7008     -8.4472     -0.1987   0.3741    
    -18.1008     -7.3228     -0.3987   0.3781    
    -25.8940    -12.2245     -0.0487   0.3790    
    -27.7008    -11.1245      0.1154   0.3784    
    -17.7008     -8.7404      0.0013   0.3720    
    -26.7008     -6.5245      0.2263   0.3658    
    -23.8091    -12.1245      0.3013   0.3837    
    -23.2841    -12.3245      0.4013   0.3824    
    -20.8008    -10.1245      0.5597   0.3727    
    -19.0758    -10.5079      0.6013   0.3753    
    -22.5008     -9.8995      0.7013   0.3712    
    -27.3008     -8.2079      0.7013   0.3777    
    -26.8008     -6.7245      0.5962   0.3654    
    -22.2675     -5.4245      0.6513   0.3815    
    -20.3008     -4.9745      0.6597   0.3735    
    -24.4758    -13.5079      0.8013   0.3736    
    -22.3508    -12.1245      0.9680   0.3864    
    -27.7008     -9.1245      0.9297   0.3687    
    -25.1434     -6.0245      0.8013   0.3615    
    -22.5008     -5.6245      1.0013   0.3802    
    -21.2859     -5.1412      0.9563   0.3753    
    -27.8008    -12.1245      1.4013   0.3790    
    -18.1008    -10.5245      1.0180   0.3707    
    -21.6841     -9.6245      1.4013   0.3747    
    -16.8675     -9.5745      1.1013   0.3650    
    -17.9008     -6.9745      1.4347   0.3652    
    -22.9258     -5.9245      1.2013   0.3799    
    -19.4008     -5.4745      1.1430   0.3803    
    -22.5508    -14.1245      1.7013   0.3822    
    -22.3008    -13.7829      1.5513   0.3786    
    -21.9008    -13.6662      1.6013   0.3738    
    -26.1458    -13.0745      1.5680   0.3645    
    -21.2808    -11.7495      1.6180   0.3719    
    -15.9008     -9.1495      1.7013   0.3742    
    -24.1008    -14.4245      2.2013   0.3827    
    -28.0841    -11.9245      2.0013   0.3766    
    -20.9008    -11.9245      1.8180   0.3678    
    -20.3008    -11.7745      2.2013   0.3656    
    -17.9008    -11.3245      1.8797   0.3812    
    -22.1008    -10.4995      1.8180   0.3664    
    -23.2675     -8.0745      2.1013   0.3969    
    -15.9175     -8.0995      2.2013   0.3795    
    -26.7008     -7.9245      2.2347   0.3604    
    -23.1008     -7.6403      2.0013   0.3747    
    -17.0675     -7.3745      2.0013   0.3685    
    -25.9508     -7.2245      2.2013   0.3757    
    -21.3008     -6.1912      2.2013   0.3679    
    -25.7008    -13.6245      2.6321   0.3755    
    -28.0008    -12.1245      2.6847   0.3748    
    -19.0808    -11.8245      2.4930   0.3764    
    -28.0841     -9.9245      2.6013   0.3815    
    -23.3008     -9.5079      2.7013   0.3759    
    -27.4008     -9.1245      2.5763   0.3836    
    -22.1008     -7.8745      2.5013   0.3784    
    -24.8692     -7.3745      2.6013   0.3692    
    -18.8508     -6.6245      2.6013   0.3700    
    -22.7508    -14.8245      2.8013   0.3760    
    -25.0865    -14.0245      3.0013   0.3684    
    -16.9258    -11.2745      2.9680   0.3650    
    -16.6234    -11.1245      2.8013   0.3642    
    -15.7508    -10.3245      3.0013   0.3737    
    -26.7008     -8.8245      2.9813   0.3695    
    -24.6951     -7.6245      2.8013   0.3684    
    -18.5508     -6.9245      3.0797   0.3691    
    -20.7508     -6.6245      3.0263   0.3750    
    -22.2508    -14.8245      3.4013   0.3744    
    -21.1508    -14.1245      3.4347   0.3827    
    -27.0708    -12.8245      3.2013   0.3812    
    -28.1508    -10.5445      3.2597   0.3771    
    -28.0841    -10.6995      3.4013   0.3753    
    -26.4425     -9.0245      3.4513   0.3664    
    -25.0008     -8.7245      3.4013   0.3768    
    -24.9008     -8.5579      3.3513   0.3753    
    -21.9008     -8.1087      3.2013   0.3775    
    -22.7508     -9.5245      3.8013   0.3737    
    -18.4008     -7.1245      3.7513   0.3626    
    -17.3008     -7.0245      3.6847   0.3686    
    -20.1008    -12.9245      4.0180   0.3635    
    -19.7008    -11.9495      4.0180   0.3689    
    -27.4008    -10.6079      4.2013   0.3782    
    -15.8008     -9.7745      4.2013   0.3808    
    -22.3008     -9.4245      4.0013   0.3733    
    -20.3008     -7.4745      4.2013   0.3771    
    -23.3008    -14.4745      4.6597   0.3745    
    -25.7008    -13.0245      4.3513   0.3649    
    -19.1008    -11.2245      4.4513   0.3807    
    -17.3258    -10.8245      4.6013   0.3654    
    -16.2508     -9.9245      4.7013   0.3733    
    -24.4623     -9.6912      4.7013   0.3772    
    -24.7008    -12.9745      4.9013   0.3740    
    -26.4508    -11.5245      4.8013   0.3821    
    -18.9008    -10.3662      5.0013   0.3885    
    -19.7291     -9.2745      4.9013   0.3676    
    -18.5258     -8.3755      4.9847   0.3695    
    -16.6008     -8.1245      4.8013   0.3755    
    -22.6050    -13.7245      5.4013   0.3783    
    -21.1226    -13.1245      5.2513   0.3694    
    -24.0365    -12.3412      5.3013   0.3643    
    -25.9008    -11.0880      5.2013   0.3757    
    -24.9758    -11.1245      5.4013   0.3729    
    -21.7008    -10.1245      5.3847   0.3774    
    -17.9225     -8.5245      5.2513   0.3648    
    -21.3008    -12.5245      5.7013   0.3647    
    -22.6925    -10.8712      5.7013   0.3657    

 <>     34 F(N) Maxima      :
    -25.5791    -10.1745     -4.1987    34.37    
    -25.3008     -9.1962     -4.2987    33.48    
    -24.1341     -7.6745     -4.4987    34.25    
    -23.1591    -10.8245     -3.0487    32.46    
    -22.6800    -10.5245     -3.1487    32.50    
    -21.7125     -6.9245     -3.1487    21.94    
    -26.5008     -5.9245     -2.7296    34.28    
    -20.3008     -9.7245     -1.8987    25.10    
    -28.0225     -8.9245     -2.0421    34.45    
    -25.8892    -11.7412     -1.3987    33.79    
    -23.4508     -5.3245     -1.5403    33.92    
    -26.7008     -6.8245     -1.1153    28.20    
    -19.1008     -6.1347     -1.2987    13.58    
    -25.1341    -12.2245     -0.2487    14.98    
    -22.9008    -11.1245     -0.0820    31.25    
    -27.5008     -7.3412     -0.2237    32.46    
    -22.7008     -5.3245     -0.2987    15.00    
    -22.6008    -10.9245     -0.0060    31.34    
    -27.4008     -7.1245      0.0847    32.63    
    -28.1508    -10.3829      0.4013    15.97    
    -17.3508     -7.5579      0.4013    13.10    
    -22.9091     -5.3745      0.4347    15.60    
    -24.3508     -6.1245      1.1013    32.20    
    -20.0758     -5.1412      1.6013    14.80    
    -25.0508    -14.3245      1.9430    10.92    
    -22.8008     -9.5245      2.0513    22.97    
    -27.6008    -12.9245      2.3513    15.17    
    -21.7008    -14.7245      2.7513    10.77    
    -25.9008     -7.8995      3.1847    25.21    
    -27.8008     -9.8763      3.8013    14.41    
    -19.5175     -6.7245      3.9013    10.38    
    -23.5841    -13.9245      5.4013    11.59    
    -20.1008    -12.5563      5.2013    11.32    
    -25.7008    -12.0995      5.3847    14.20    
 <>      5 F(N) Minima      :
    -21.3216     -9.5245      0.7790   -11.91    
    -20.5508    -10.2245      1.4013   -13.70    
    -21.1008     -9.8245      1.2329   -13.75    
    -21.9008    -12.2745      1.7013   -10.62    
    -22.7175    -10.2245      2.6013   -20.74    

 <><><><><><><><><><><><><><><><><><><><><><><><><><><><><><><><><><><><><><><><><><><><>

                                 ParaSurf ADMET Profiler

 <><><><><><><><><><><><><><><><><><><><><><><><><><><><><><><><><><><><><><><><><><><><>

 <> Binned SIM models : 

  Model       Property                         Value        StdDev
   No.   
   7    Single CORINA conformation logP(OW)    -3.56 +/-     0.52

 <> Model-derived descriptors : 
       Model No.     :      7
       Code          :     OW1
       Maximum       :    87.51    
       Minimum       :   -198.4    
       Mean          :   -11.94    
       Variance      :    1235.    
       +ve variance  :    1529.    
       -ve variance  :    1073.    
       balance param.:   0.2423    
       Skew          :    2.126    
       Kurtosis      :    3.938    
       Dipolar moment: 
                   x :    321.3    
                   y :   -146.7    
                   z :    334.6    
               Total :    486.6    

 <>  Atomic contributions: : 
     Model No.       :         7
     Sum over atoms  :      -3.5190

     Atom         Area    Contributions
      N1         0.0000      0.0000
      C2         1.1305     -0.0607
      C3         1.0557     -0.0580
      C4         0.1007     -0.0027
      C5         0.1826     -0.0017
      C6         0.1384     -0.0018
      C7         0.3692      0.0021
      C8         0.2927      0.0070
      C9         0.1318      0.0034
      C10        0.2743      0.0053
      C11        1.6188      0.0245
      C12        0.0423     -0.0016
      C13        0.1423     -0.0013
      C14        0.0685     -0.0015
      C15        0.2631      0.0031
      C16        0.1548      0.0024
      C17        0.1329      0.0044
      C18        0.3348      0.0060
      C19        0.5616      0.0122
      H20       10.3398     -0.4166
      H21        9.2270     -0.3853
      H22        7.2241     -0.2341
      H23        9.2161     -0.4515
      H24        6.7602     -0.2187
      H25        9.9424     -0.4168
      H26        9.0877     -0.3355
      H27        5.4404     -0.1923
      H28        8.4793     -0.0832
      H29        8.2516     -0.0207
      H30        4.5318     -0.0538
      H31        7.1660     -0.0762
      H32       10.6568     -0.0812
      H33       10.8858     -0.0822
      H34        9.2685     -0.0378
      H35        8.2259      0.0141
      H36        6.8302      0.1230
      H37        9.8857      0.0261
      H38        9.8680      0.1133
      H39        8.8880      0.0436
      H40       11.7443      0.0589
      H41       10.3526      0.0532
      H42       12.8226      0.0060
      H43        8.3000     -0.3260
      H44        6.6292     -0.2307
      H45        9.3264     -0.0309
      H46        3.4228     -0.0207
      H47        5.1828     -0.0609
      H48        9.1356     -0.0772
      H49       11.1686     -0.0896
      H50       11.0198     -0.0949
      H51       10.5764     -0.0690
      H52        6.6435     -0.0087
      H53        6.5328      0.1160
      H54       10.7250      0.0174
      H55       11.9168      0.0579
      H56       10.8108     -0.0011
      H57       11.4794     -0.0393
      H58        9.8991      0.0727
      H59        6.4501      0.1191

 <> ParaSurf used         5.12 seconds CPU time
