# Supplementary material for: Ion-combination specific effects driving the enzymatic activity of halophilic alcohol dehydrogenase 2 from Haloferax volcanii in aqueous ionic liquid solvent mixtures
Source: RSC Sustain. 2024 Jul 8;2(9):2559–80. doi: 10.1039/d3su00412k (PMC11353702; doi:10.1039/d3su00412k)
Supplement: SU-002-D3SU00412K-s004 [file SU-002-D3SU00412K-s004.zip › IonDescriptors/cations_MEP_processed/tet_e.log]

  EEE  M   M  PPP  III RRR   EEE
  E    MM MM  P  P  I  R  R  E
  EE   M M M  PPP   I  RRR   EE
  E    M   M  P     I  R R   E
  EEE  M   M  P    III R  R  EEE

  EMPIRE'20 OMP (Revision A1)

  (c) Matthias Hennemann*, Johannes Margraf, David Whitley, Bernd Meyer, Tim Clark*


  References:
  ===========

  1) Matthias Hennemann, Timothy Clark,
     "EMPIRE: a highly parallel semiempirical molecular orbital program: 
     1: self-consistent field calculations", J Mol Model (2014) 20:2331 (11 pages).
     DOI 10.1007/s00894-014-2331-4

  2) Johannes T. Margraf, Matthias Hennemann, Bernd Meyer, Timothy Clark, 
     "EMPIRE: a highly parallel semiempirical molecular orbital program: 
     2: periodic boundary conditions", J Mol Model (2015) 21:144 (7 pages).
     DOI 10.1007/s00894-015-2692-3

  3) Johannes T. Margraf, Matthias Hennemann, Timothy Clark, 
     "EMPIRE: A highly parallel semiempirical molecular orbital program: 
     3: Born-Oppenheimer molecular dynamics.", J Mol Model (2020) 46:23 (9 pages).
     DOI: 10.1007/s00894-020-4293-z


 <> Computing resources

    Number of cores =     8
    MPI tasks       =     1
    OMP threads     =     8
    OMP max threads =     8
    OMP num procs   =     8

 <> Options

    Input file                             = cat/tet.xyz

    Molecular Charge                Charge = 1
    Multiplicity                      Mult = 1

    Hamiltonian                      Hamil = AM1
    Formalism                         Form = RHF
    Calculation Type                  Calc = OPT

    Initial Guess                    Guess = DEFAULT
    Randomize initial guess      Randomize =  0.0E+00
    Initial Diagonalization       InitDiag = F
    Mix initial UHF orbitals        MixMOs = F

    Simple screening radius     ScreeningR =   40.000 Angstrom
    Integral damping radius       DampingR =   10.000 Bohr
    Integral damping coefficient  DampingC =    0.250

    Maximum computation time       MaxTime = 31536000 seconds
    Maximum optimization steps      MaxOPT =    10000
    Maximum SCF Iterations          MaxSCF =     1000

    Converge gradient norm       ConvergeG =  4.0E-01
    Converge delta(HoF)          ConvergeE =  1.0E-04 kcal/mol
    Converge max(CFC)            ConvergeR =  1.0E-04

    Dynamic level shifting      MinBandGap =  2.0E+00
    Resonance integrals cutoff     RCutoff =  2.0E+01
    Pseudodiagonalization cutoff  PDCutoff =  4.0E-02
    Eigenvalues cutoff            EiCutoff =  1.0E-02

    Do full diagonalizations      FullDiag = 1
    Memory reserved for integrals  IMemory =     1024 MB/thread
    Recalculate Hcore              RecalcH = F
    Full rotations                 FullRot = F

    Preferred Eigensolver      Eigensolver = DSYEVD

 <> Parameters

    /home/anna/cepos/cepos20/etc/AM1.par

    Hamiltonian = AM1

    H        M.J.S. Dewar et.al., J. Am. Chem. Soc., 107, 3902-3909 (1985).
    Li       J.J.P. Stewart, J. Mol. Model., 10, 155-164 (2004).
    Be       J.J.P. Stewart, J. Mol. Model., 10, 155-164 (2004).
    B        M.J.S. Dewar, C. Jie, E.G. Zoebisch, Organometallics, 7, 513 (1988).
    C        M.J.S. Dewar et.al., J. Am. Chem. Soc., 107, 3902-3909 (1985).
    N        M.J.S. Dewar et.al., J. Am. Chem. Soc., 107, 3902-3909 (1985).
    O        M.J.S. Dewar et.al., J. Am. Chem. Soc., 107, 3902-3909 (1985).
    F        M.J.S. Dewar, E.G. Zoebisch, THEOCHEM, 180, 1 (1988).
    Na       E.N. Brothers, K.M. Merz, jr., J. Phys. Chem. B, 106, 2779-2785 (2002).
    Mg       M.C.Hutter, J.R.Reimers, N.S.Hush, J. Phys. Chem. B, 102, 8080-8090 (1998).
    Al       M.J.S. Dewar, A.J. Holder, Organometallics, 9, 508 (1990).
    Si       M.J.S. Dewar, C. Jie, Organometallics, 6, 1486 (1987).
    P        M.J.S. Dewar, C. Jie, THEOCHEM, 187, 1 (1989).
    S        M.J.S. Dewar, Y.C. Yuan, Inorg. Chem., 29, 3881-3890 (1990)
    Cl       M.J.S. Dewar, E.G. Zoebisch, THEOCHEM, 180, 1 (1988).
    K        J.J.P. Stewart, J. Mol. Model., 10, 155-164 (2004).
    Ca       J.J.P. Stewart, J. Mol. Model., 10, 155-164 (2004).
    Zn       M.J.S. Dewar, K.M. Merz, Jr., Organometallics, 7, 522 (1988).
    Ga       J.J.P. Stewart, J. Mol. Model., 10, 155-164 (2004).
    Ge       M.J.S. Dewar, C. Jie, Organometallics, 8, 1544 (1989).
    As       J.J.P. Stewart, J. Mol. Model., 10, 155-164 (2004).
    Se       J.J.P. Stewart, J. Mol. Model., 10, 155-164 (2004).
    Br       M.J.S. Dewar, E.G. Zoebisch, THEOCHEM, 180, 1 (1988).
    Rb       J.J.P. Stewart, J. Mol. Model., 10, 155-164 (2004).
    Sr       J.J.P. Stewart, J. Mol. Model., 10, 155-164 (2004).
    Mo       A.A. Voityuk, N. Roesch, J. Phys. Chem. A, 104, 4089 (2000).
    In       J.J.P. Stewart, J. Mol. Model., 10, 155-164 (2004).
    Sn       J.J.P. Stewart, J. Mol. Model., 10, 155-164 (2004).
    Sb       J.J.P. Stewart, J. Mol. Model., 10, 155-164 (2004).
    Te       J.J.P. Stewart, J. Mol. Model., 10, 155-164 (2004).
    I        M.J.S. Dewar, E.G. Zoebisch, THEOCHEM, 180, 1 (1988).
    Cs       J.J.P. Stewart, J. Mol. Model., 10, 155-164 (2004).
    Ba       J.J.P. Stewart, J. Mol. Model., 10, 155-164 (2004).
    Hg       M.J.S. Dewar, C. Jie, Organometallics, 8, 1547 (1989).
    Tl       J.J.P. Stewart, J. Mol. Model., 10, 155-164 (2004).
    Pb       J.J.P. Stewart, J. Mol. Model., 10, 155-164 (2004).
    Bi       J.J.P. Stewart, J. Mol. Model., 10, 155-164 (2004).

 <><><><><><><><><><><><><><><><><><><><><><><><><><><><><><><><><><><><><><><><><><><><><><><><><>

 <> Structure

    generated by VMD
    Molecular Formula  = C4H12O4P
    Molecular Mass     = 155.110
    Charge             = 1
    Multiplicity       = 1

    Number of atoms                    =       21
    Number of electrons                =       56
    Number of orbitals                 =       48
    Number of occupied orbitals        =       28

 <> Extended-Hueckel initial guess

 <> Geometry optimization

    Step  Cycles   Time   Time left      Gnorm  Heat of Formation  NIMAG          Lowest Eigenvalues
       1      45    0.0  31536000.0    229.696            25.7842      0    155.90   157.96   164.44
       2      47    0.0  31536000.0    119.471             3.2350      0    153.47   158.13   164.62
       3      34    0.0  31536000.0     75.315            -5.3128      0    134.40   158.76   164.61
       4      60    0.0  31536000.0     78.902           -10.9343      0    101.38   158.72   164.61
       5      75    0.0  31535999.9     95.074           -17.1975      0     19.90   158.82   165.04
       6      40    0.0  31535999.9    152.503           -34.5582      0     53.94   159.29   165.12
       7      25    0.0  31535999.9    126.683           -44.3425      0     95.43   159.94   162.43
       8      21    0.0  31535999.9    122.984           -51.4315      0    105.75   150.63   160.63
       9      21    0.0  31535999.9     86.289           -56.0261      0    124.05   152.95   161.45
      10      14    0.0  31535999.9     67.758           -57.8845      0    123.23   149.28   161.52
      11      13    0.0  31535999.9     33.876           -59.7467      0    119.95   131.73   161.25
      12      14    0.0  31535999.9     33.927           -60.9488      0     62.61   124.79   161.90
      13      15    0.0  31535999.9     51.201           -62.5831      0     43.75   124.44   162.12
      14      15    0.0  31535999.9     50.116           -64.3276      0     36.71   124.01   160.22
      15      15    0.0  31535999.9     38.844           -66.7767      0     27.55   121.79   160.06
      16      15    0.0  31535999.9     54.875           -69.2718      0     33.40    98.90   149.51
      17      15    0.0  31535999.9    113.165           -68.5001      0     21.25   110.95   158.95
      18      16    0.0  31535999.9     71.599           -70.9579      0     36.93   110.80   159.10
      19      16    0.0  31535999.9     35.903           -72.3343      0     57.18   110.88   159.18
      20      13    0.0  31535999.9     24.996           -73.0904      0     34.75   113.36   159.14
      21      15    0.0  31535999.9     25.558           -73.6510      0     31.06   115.95   159.34
      22      14    0.0  31535999.9     22.417           -74.0966      0     30.23   113.00   120.28
      23      14    0.0  31535999.9     18.320           -74.6510      0     24.38   101.43   120.04
      24      14    0.0  31535999.9     21.079           -74.8991      0     21.78   101.93   121.19
      25      13    0.0  31535999.9     15.474           -75.2345      0     16.96    97.55   122.13
      26      14    0.0  31535999.9     13.656           -75.5631      0     20.16    75.18   123.57
      27      13    0.0  31535999.9     26.034           -75.7761      0     14.31    99.67   117.95
      28      15    0.0  31535999.8     23.899           -75.9647      0     27.97    93.39   111.20
      29      13    0.0  31535999.8     18.836           -76.2108      0     31.75    82.25   114.54
      30      11    0.0  31535999.8     10.405           -76.4217      0     25.60    63.97   115.05
      31      13    0.0  31535999.8     12.739           -76.6611      0     25.81    50.13   115.06
      32      12    0.0  31535999.8     10.626           -76.8059      0     23.89    43.10   113.86
      33      12    0.0  31535999.8      7.650           -76.9175      0     21.72    49.61   110.47
      34      11    0.0  31535999.8      7.400           -76.9780      0     21.69    49.91    96.09
      35      11    0.0  31535999.8      5.476           -77.0459      0     17.74    49.11    91.78
      36      12    0.0  31535999.8      6.885           -77.1075      0     19.35    48.25    75.59
      37      10    0.0  31535999.8      5.353           -77.1496      0     15.55    49.06    92.12
      38      11    0.0  31535999.8      4.311           -77.1758      0     17.72    51.55    92.93
      39      10    0.0  31535999.8      3.424           -77.1946      0     16.80    48.79    83.93
      40       9    0.0  31535999.8      3.492           -77.2105      0     14.59    43.10    62.80
      41      10    0.0  31535999.8      4.030           -77.2394      0     12.47    35.55    55.55
      42      10    0.0  31535999.8      3.746           -77.2688      0     11.39    28.92    52.68
      43      10    0.0  31535999.8      2.567           -77.2915      0     11.71    25.63    50.92
      44       9    0.0  31535999.8      2.244           -77.3024      0     11.68    25.54    51.01
      45       7    0.0  31535999.8      1.923           -77.3089      0     11.59    24.66    52.72
      46       7    0.0  31535999.8      2.027           -77.3156      0     10.77    23.34    47.81
      47       9    0.0  31535999.8      2.581           -77.3264      0      8.61    20.05    37.03
      48      10    0.0  31535999.8      3.222           -77.3430      0      5.88    17.61    33.80
      49      11    0.0  31535999.8      4.020           -77.3674      0      4.02    16.17    32.97
      50      12    0.0  31535999.8      4.569           -77.4006      0      3.29    15.25    33.09
      51      11    0.0  31535999.8      4.402           -77.4378      0      3.18    14.58    33.33
      52      11    0.0  31535999.8      4.245           -77.4735      0      2.80    14.42    33.59
      53      10    0.0  31535999.8      3.772           -77.4993      0      2.82    13.85    33.80
      54      10    0.0  31535999.8      3.266           -77.5216      0      2.17    14.36    33.72
      55      11    0.0  31535999.8      4.602           -77.5398      0      2.82    14.37    33.38
      56      11    0.0  31535999.7      4.067           -77.5607      0      2.35    15.03    33.20
      57      11    0.0  31535999.7      3.632           -77.5835      0      2.04    14.90    33.01
      58      12    0.0  31535999.7      2.764           -77.6090      0      2.03    14.78    32.79
      59      11    0.0  31535999.7      2.271           -77.6208      0      1.65    15.13    32.99
      60      12    0.0  31535999.7      2.394           -77.6295      0      2.58    15.27    32.55
      61       8    0.0  31535999.7      2.290           -77.6339      0      2.80    15.38    32.68
      62       8    0.0  31535999.7      1.644           -77.6381      0      2.78    14.96    32.85
      63       9    0.0  31535999.7      2.025           -77.6441      0      2.57    16.42    33.41
      64       9    0.0  31535999.7      2.258           -77.6500      0      2.39    16.15    35.33
      65      10    0.0  31535999.7      2.300           -77.6592      0      2.16    16.62    27.73
      66      10    0.0  31535999.7      1.840           -77.6673      0      2.06    16.02    25.35
      67       9    0.0  31535999.7      1.360           -77.6716      0      1.85    16.72    26.17
      68       9    0.0  31535999.7      1.177           -77.6745      0      1.87    16.61    26.45
      69       8    0.0  31535999.7      1.085           -77.6771      0      1.59    17.36    26.88
      70       9    0.0  31535999.7      1.239           -77.6796      0      1.72    17.71    26.82
      71       8    0.0  31535999.7      1.323           -77.6822      0      1.41    17.65    26.62
      72      10    0.0  31535999.7      1.469           -77.6858      0      1.21    16.53    25.57
      73      11    0.0  31535999.7      1.625           -77.6916      0      0.94    15.92    24.68
      74      11    0.0  31535999.7      1.831           -77.6983      0      0.89    13.89    22.36
      75      11    0.0  31535999.7      2.542           -77.7080      0      0.51    15.84    22.85
      76      13    0.0  31535999.7      4.625           -77.7156      0      0.91    15.98    25.99
      77      10    0.0  31535999.7      3.630           -77.7382      0      0.77    14.95    24.13
      78      13    0.0  31535999.7      5.107           -77.7670      0      0.59    14.65    21.94
      79      14    0.0  31535999.7      8.387           -77.8005      0      1.81    11.66    19.45
      80      12    0.0  31535999.7     10.354           -77.7844      0      1.89    14.23    23.68
      81      12    0.0  31535999.7      3.619           -77.8527      0      1.71    14.58    24.79
      82      11    0.0  31535999.7      5.344           -77.8733      0      1.56    14.70    24.99
      83      12    0.0  31535999.7      6.725           -77.9102      0      1.52    12.59    21.99
      84      13    0.0  31535999.7      6.358           -77.9726      0      0.86    11.33    23.52
      85      14    0.0  31535999.6     23.512           -77.8903      0      3.74    10.32    24.98
      86      13    0.0  31535999.6      5.769           -78.0678      0      4.69    10.83    25.52
      87      11    0.0  31535999.6      5.433           -78.1182      0      1.39    14.40    24.84
      88      15    0.0  31535999.6     18.511           -78.1579      0      3.59    14.92    24.86
      89      13    0.0  31535999.6      4.844           -78.2684      0      5.38    14.65    25.08
      90      12    0.0  31535999.6      4.952           -78.3252      0      1.80    14.63    24.62
      91      15    0.0  31535999.6     14.510           -78.3641      0      4.19    14.65    24.40
      92      13    0.0  31535999.6      5.030           -78.4342      0      5.70    14.44    24.34
      93      11    0.0  31535999.6      4.276           -78.4574      0      2.59    14.76    23.73
      94      13    0.0  31535999.6      6.717           -78.4853      0      4.03    14.71    23.45
      95      11    0.0  31535999.6      2.732           -78.5033      0      4.53    14.92    22.78
      96       9    0.0  31535999.6      2.824           -78.5134      0      4.47    14.71    22.12
      97      11    0.0  31535999.6      2.714           -78.5256      0      4.10    15.43    17.47
      98      10    0.0  31535999.6      3.546           -78.5358      0      3.27    12.95    19.38
      99      11    0.0  31535999.6      5.467           -78.5500      0      2.82    11.15    18.93
     100      10    0.0  31535999.6      5.850           -78.5626      0      2.77     9.22    19.83
     101      10    0.0  31535999.6      5.253           -78.5807      0      1.93     8.36    19.82
     102      12    0.0  31535999.6      4.869           -78.6098      0      1.59     7.23    19.81
     103      12    0.0  31535999.6      5.053           -78.6568      0      1.18     7.23    19.80
     104      13    0.0  31535999.6      5.751           -78.6938      0      1.74     6.74    19.76
     105      11    0.0  31535999.6      6.019           -78.7033      0      1.55     7.76    19.85
     106      12    0.0  31535999.6      5.344           -78.7270      0      1.89     8.00    19.90
     107      10    0.0  31535999.6      4.699           -78.7445      0      2.00     7.97    19.89
     108       9    0.0  31535999.6      4.211           -78.7720      0      1.78     8.72    19.45
     109      12    0.0  31535999.6      7.344           -78.8270      0      1.65     8.84    19.25
     110      12    0.0  31535999.6      6.500           -78.8717      0      1.04    10.89    18.78
     111      13    0.0  31535999.6     11.502           -78.9293      0      1.74    10.50    17.85
     112      12    0.0  31535999.6     10.846           -78.9935      0      1.37    11.54    19.73
     113      13    0.0  31535999.5     11.628           -79.0521      0      1.88    11.92    18.98
     114      11    0.0  31535999.5      5.761           -79.0996      0      2.66    11.20    19.73
     115      11    0.0  31535999.5      8.493           -79.1426      0      2.12    11.51    19.63
     116      12    0.0  31535999.5      7.755           -79.2030      0      1.27    11.64    19.87
     117      14    0.0  31535999.5     12.858           -79.2587      0      2.33    11.79    19.84
     118      11    0.0  31535999.5      9.334           -79.3147      0      2.27    12.09    19.89
     119      12    0.0  31535999.5      6.313           -79.3937      0      1.48    12.27    19.82
     120      14    0.0  31535999.5     12.316           -79.4430      0      2.49    12.38    20.14
     121      10    0.0  31535999.5      7.545           -79.5163      0      2.85    12.39    19.99
     122      13    0.0  31535999.5      7.309           -79.6127      0      1.31    12.99    21.35
     123      15    0.0  31535999.5     17.243           -79.7345      0      2.67    12.18    20.92
     124      12    0.0  31535999.5     12.539           -79.8175      0      3.18    15.15    20.85
     125      13    0.0  31535999.5      9.259           -79.9212      0      2.40    18.17    21.68
     126      13    0.0  31535999.5     12.036           -80.0219      0      2.35    18.11    20.75
     127      11    0.0  31535999.5      8.431           -80.1149      0      2.56    14.66    20.12
     128      12    0.0  31535999.5     11.411           -80.1793      0      2.04    16.20    21.28
     129      15    0.0  31535999.5     19.019           -80.1840      0      4.71    16.21    20.99
     130      13    0.0  31535999.5      7.814           -80.2912      0      5.60    16.26    21.11
     131      11    0.0  31535999.5      5.337           -80.3345      0      4.08    15.86    21.14
     132      14    0.0  31535999.5      7.103           -80.4196      0      2.80    15.27    21.20
     133      14    0.0  31535999.5      9.439           -80.4791      0      3.44    14.58    24.69
     134      13    0.0  31535999.5     11.330           -80.5202      0      3.39    14.01    24.91
     135      10    0.0  31535999.5      9.182           -80.5808      0      3.15    15.91    25.09
     136      12    0.0  31535999.5      8.762           -80.6479      0      2.63    14.37    26.21
     137      13    0.0  31535999.5      9.145           -80.7384      0      2.52    13.77    23.34
     138      14    0.0  31535999.5      8.999           -80.8555      0      1.90    13.42    25.58
     139      14    0.0  31535999.5     12.383           -80.9094      0      3.32    12.81    26.24
     140      11    0.0  31535999.4      7.665           -81.0141      0      3.23    13.30    26.85
     141      12    0.0  31535999.4      6.790           -81.0763      0      2.60    13.28    26.24
     142      12    0.0  31535999.4      6.688           -81.1160      0      2.24    13.09    25.38
     143      11    0.0  31535999.4      5.736           -81.1508      0      2.16    12.28    24.11
     144      12    0.0  31535999.4      4.998           -81.1873      0      1.68    13.32    24.49
     145      13    0.0  31535999.4      7.650           -81.2161      0      2.33    13.29    21.24
     146      11    0.0  31535999.4      5.140           -81.2494      0      2.20    13.96    25.76
     147      13    0.0  31535999.4      7.334           -81.2771      0      2.49    13.73    25.86
     148      11    0.0  31535999.4      6.698           -81.3107      0      2.22    14.85    25.24
     149      13    0.0  31535999.4      6.490           -81.3537      0      2.10    15.05    21.80
     150      13    0.0  31535999.4      5.961           -81.4049      0      1.88    15.03    20.30
     151      12    0.0  31535999.4      5.336           -81.4386      0      1.99    15.00    19.62
     152      11    0.0  31535999.4      4.524           -81.4627      0      1.69    14.88    21.35
     153      13    0.0  31535999.4      5.121           -81.4766      0      3.07    14.74    23.10
     154       9    0.0  31535999.4      4.642           -81.4983      0      3.16    14.87    22.51
     155      10    0.0  31535999.4      4.394           -81.5260      0      2.60    14.87    21.60
     156      11    0.0  31535999.4      4.453           -81.5654      0      2.06    14.84    18.27
     157      12    0.0  31535999.4      5.039           -81.5904      0      2.24    14.16    16.22
     158      11    0.0  31535999.4      4.827           -81.6170      0      1.94    14.36    15.69
     159      10    0.0  31535999.4      4.952           -81.6503      0      2.19    11.67    16.18
     160      12    0.0  31535999.4      7.030           -81.7075      0      1.58    12.93    16.05
     161      14    0.0  31535999.4     16.017           -81.6830      0      4.06    11.69    15.90
     162      12    0.0  31535999.4      6.795           -81.7859      0      5.15    11.36    15.94
     163      10    0.0  31535999.4      6.106           -81.8286      0      3.88     9.07    16.61
     164      14    0.0  31535999.4      6.110           -81.9345      0      2.44     8.23    16.49
     165      14    0.0  31535999.4      9.594           -81.9794      0      3.77     7.81    16.57
     166      11    0.0  31535999.4      4.861           -82.0288      0      3.77     8.90    16.57
     167      10    0.0  31535999.4      3.592           -82.0600      0      2.71     8.91    16.56
     168      12    0.0  31535999.3      4.183           -82.0854      0      2.57     8.97    16.48
     169      10    0.0  31535999.3      4.520           -82.0983      0      2.11     9.02    15.82
     170      11    0.0  31535999.3      3.742           -82.1122      0      2.16     9.02    13.68
     171      10    0.0  31535999.3      3.661           -82.1247      0      1.95     8.77    13.68
     172      10    0.0  31535999.3      3.019           -82.1351      0      2.11     7.63    12.30
     173       9    0.0  31535999.3      2.425           -82.1456      0      1.94     7.21    11.45
     174      10    0.0  31535999.3      2.795           -82.1548      0      2.04     6.26    10.03
     175      10    0.0  31535999.3      2.826           -82.1639      0      1.71     5.98    10.04
     176      11    0.0  31535999.3      2.185           -82.1732      0      1.98     5.20     9.30
     177      10    0.0  31535999.3      2.500           -82.1805      0      1.82     5.67    11.84
     178      10    0.0  31535999.3      2.127           -82.1856      0      1.85     5.63    11.85
     179       9    0.0  31535999.3      1.771           -82.1903      0      1.85     5.48    11.91
     180       8    0.0  31535999.3      1.922           -82.1944      0      1.75     5.10    11.92
     181       9    0.0  31535999.3      1.732           -82.1981      0      1.79     4.43    11.29
     182       9    0.0  31535999.3      1.806           -82.2015      0      1.70     4.46    10.50
     183       8    0.0  31535999.3      1.722           -82.2040      0      1.96     4.16     9.79
     184       9    0.0  31535999.3      1.772           -82.2060      0      2.03     4.37     8.33
     185       8    0.0  31535999.3      1.720           -82.2083      0      2.20     3.95     6.82
     186       9    0.0  31535999.3      1.864           -82.2122      0      2.23     3.29     5.57
     187      10    0.0  31535999.3      1.874           -82.2182      0      2.21     2.67     5.29
     188      10    0.0  31535999.3      1.646           -82.2234      0      2.10     2.81     5.19
     189       9    0.0  31535999.3      1.147           -82.2267      0      2.14     2.81     5.20
     190       9    0.0  31535999.3      0.807           -82.2283      0      2.00     2.92     5.14
     191       9    0.0  31535999.3      0.696           -82.2294      0      2.08     2.96     4.96
     192       9    0.0  31535999.3      0.596           -82.2304      0      1.93     2.99     4.75
     193       8    0.0  31535999.3      0.533           -82.2311      0      2.05     3.14     4.51
     194       7    0.0  31535999.3      0.503           -82.2316      0      1.96     3.16     4.44
     195       7    0.0  31535999.3      0.491           -82.2320      0      2.03     3.22     4.40
     196       7    0.0  31535999.3      0.488           -82.2325      0      1.90     3.25     4.43
     197       7    0.0  31535999.3      0.452           -82.2329      0      2.05     3.16     4.54
     198       6    0.0  31535999.3      0.391           -82.2332

 <> Geometry optimized using EF

    Heat of formation              =           -82.233195 kcal/mol
    Electronic energy              =         -9531.429104 eV
    Core-core repulsion            =          7448.645605 eV
    Ionization potential           =            15.794495 eV
    Electron affinity              =             3.389938 eV
    Computation time               =             0.747 seconds

 <> Dipole moment and components

    Dipole          Total       X         Y         Z
    Point-Chg.      0.004    -0.001    -0.004    -0.002
    Hybrid          0.003    -0.002    -0.001     0.002
    Sum             0.005    -0.003    -0.005     0.000

 <><><><><><><><><><><><><><><><><><><><><><><><><><><><><><><><><><><><><><><><><><><><><><><><><>

 <> Time used :        0.752 s
