# Supplementary material for: Ion-combination specific effects driving the enzymatic activity of halophilic alcohol dehydrogenase 2 from Haloferax volcanii in aqueous ionic liquid solvent mixtures
Source: RSC Sustain. 2024 Jul 8;2(9):2559–80. doi: 10.1039/d3su00412k (PMC11353702; doi:10.1039/d3su00412k)
Supplement: SU-002-D3SU00412K-s004 [file SU-002-D3SU00412K-s004.zip › IonDescriptors/cations_MEP_processed/pgg_e_p.sdf]

generated by VMD
ParaSurf2011252214323D 1   1.00000     0.00000     0

 95 90  0  0  0  0              1 V2000
   66.7475   10.8120   -6.4242 P   0  0  0  0  0  0  0  0  0  0  0  0
   66.7679    9.2760   -6.9119 C   0  0  0  0  0  0  0  0  0  0  0  0
   65.7857    8.4230   -6.1328 C   0  0  0  0  0  0  0  0  0  0  0  0
   65.4902    7.0971   -6.8008 C   0  0  0  0  0  0  0  0  0  0  0  0
   67.8292   11.6287   -7.2977 C   0  0  0  0  0  0  0  0  0  0  0  0
   69.2480   11.2581   -6.9186 C   0  0  0  0  0  0  0  0  0  0  0  0
   70.2705   11.8668   -7.8533 C   0  0  0  0  0  0  0  0  0  0  0  0
   71.6763   11.4805   -7.4431 C   0  0  0  0  0  0  0  0  0  0  0  0
   67.0908   10.8506   -4.8510 C   0  0  0  0  0  0  0  0  0  0  0  0
   67.1074   12.2736   -4.3317 C   0  0  0  0  0  0  0  0  0  0  0  0
   67.4938   12.3472   -2.8704 C   0  0  0  0  0  0  0  0  0  0  0  0
   67.4830   13.7696   -2.3506 C   0  0  0  0  0  0  0  0  0  0  0  0
   64.5413    7.2334   -7.9726 C   0  0  0  0  0  0  0  0  0  0  0  0
   64.2265    5.8805   -8.5774 C   0  0  0  0  0  0  0  0  0  0  0  0
   63.2746    6.0051   -9.7385 C   0  0  0  0  0  0  0  0  0  0  0  0
   72.7032   12.0927   -8.3726 C   0  0  0  0  0  0  0  0  0  0  0  0
   74.1028   11.6931   -7.9824 C   0  0  0  0  0  0  0  0  0  0  0  0
   68.6926   14.5640   -2.7968 C   0  0  0  0  0  0  0  0  0  0  0  0
   68.6524   15.9711   -2.2581 C   0  0  0  0  0  0  0  0  0  0  0  0
   65.3055   11.4965   -6.6537 C   0  0  0  0  0  0  0  0  0  0  0  0
   64.7507   11.1685   -8.0246 C   0  0  0  0  0  0  0  0  0  0  0  0
   63.5018   11.9599   -8.3464 C   0  0  0  0  0  0  0  0  0  0  0  0
   62.9766   11.6048   -9.7219 C   0  0  0  0  0  0  0  0  0  0  0  0
   61.7004   12.3587  -10.0315 C   0  0  0  0  0  0  0  0  0  0  0  0
   61.1926   12.0197  -11.4170 C   0  0  0  0  0  0  0  0  0  0  0  0
   59.8857   12.7248  -11.7114 C   0  0  0  0  0  0  0  0  0  0  0  0
   59.3878   12.3921  -13.1018 C   0  0  0  0  0  0  0  0  0  0  0  0
   58.0631   13.0660  -13.3886 C   0  0  0  0  0  0  0  0  0  0  0  0
   57.5681   12.7313  -14.7794 C   0  0  0  0  0  0  0  0  0  0  0  0
   56.2376   13.3945  -15.0654 C   0  0  0  0  0  0  0  0  0  0  0  0
   55.7377   13.0567  -16.4462 C   0  0  0  0  0  0  0  0  0  0  0  0
   67.7745    8.7738   -6.8224 H   0  0  0  0  0  0  0  0  0  0  0  0
   66.5314    9.1460   -8.0092 H   0  0  0  0  0  0  0  0  0  0  0  0
   64.8277    8.9955   -6.0032 H   0  0  0  0  0  0  0  0  0  0  0  0
   66.2085    8.2219   -5.1112 H   0  0  0  0  0  0  0  0  0  0  0  0
   65.0334    6.4081   -6.0395 H   0  0  0  0  0  0  0  0  0  0  0  0
   66.4490    6.6251   -7.1418 H   0  0  0  0  0  0  0  0  0  0  0  0
   67.7462   12.7509   -7.2143 H   0  0  0  0  0  0  0  0  0  0  0  0
   67.7292   11.4591   -8.4099 H   0  0  0  0  0  0  0  0  0  0  0  0
   69.3498   10.1401   -6.9344 H   0  0  0  0  0  0  0  0  0  0  0  0
   69.4528   11.6072   -5.8708 H   0  0  0  0  0  0  0  0  0  0  0  0
   70.1680   12.9841   -7.8462 H   0  0  0  0  0  0  0  0  0  0  0  0
   70.0763   11.5216   -8.9031 H   0  0  0  0  0  0  0  0  0  0  0  0
   71.7801   10.3634   -7.4546 H   0  0  0  0  0  0  0  0  0  0  0  0
   71.8716   11.8223   -6.3925 H   0  0  0  0  0  0  0  0  0  0  0  0
   68.0808   10.3801   -4.5827 H   0  0  0  0  0  0  0  0  0  0  0  0
   66.3627   10.2727   -4.2102 H   0  0  0  0  0  0  0  0  0  0  0  0
   66.0867   12.7208   -4.4695 H   0  0  0  0  0  0  0  0  0  0  0  0
   67.8334   12.8746   -4.9424 H   0  0  0  0  0  0  0  0  0  0  0  0
   68.5134   11.9007   -2.7288 H   0  0  0  0  0  0  0  0  0  0  0  0
   66.7730   11.7303   -2.2703 H   0  0  0  0  0  0  0  0  0  0  0  0
   67.4620   13.7397   -1.2278 H   0  0  0  0  0  0  0  0  0  0  0  0
   66.5464   14.2900   -2.6830 H   0  0  0  0  0  0  0  0  0  0  0  0
   64.9918    7.8935   -8.7606 H   0  0  0  0  0  0  0  0  0  0  0  0
   63.5892    7.7225   -7.6351 H   0  0  0  0  0  0  0  0  0  0  0  0
   63.7778    5.2165   -7.7917 H   0  0  0  0  0  0  0  0  0  0  0  0
   65.1781    5.3933   -8.9186 H   0  0  0  0  0  0  0  0  0  0  0  0
   63.0634    4.9978  -10.1727 H   0  0  0  0  0  0  0  0  0  0  0  0
   63.7091    6.6495  -10.5405 H   0  0  0  0  0  0  0  0  0  0  0  0
   62.3070    6.4562   -9.4104 H   0  0  0  0  0  0  0  0  0  0  0  0
   72.6095   13.2107   -8.3496 H   0  0  0  0  0  0  0  0  0  0  0  0
   72.4973   11.7650   -9.4260 H   0  0  0  0  0  0  0  0  0  0  0  0
   74.2259   10.5840   -8.0302 H   0  0  0  0  0  0  0  0  0  0  0  0
   74.3349   12.0271   -6.9423 H   0  0  0  0  0  0  0  0  0  0  0  0
   74.8434   12.1599   -8.6762 H   0  0  0  0  0  0  0  0  0  0  0  0
   68.7354   14.5937   -3.9176 H   0  0  0  0  0  0  0  0  0  0  0  0
   69.6272   14.0527   -2.4438 H   0  0  0  0  0  0  0  0  0  0  0  0
   67.7374   16.5049   -2.6119 H   0  0  0  0  0  0  0  0  0  0  0  0
   69.5491   16.5420   -2.6007 H   0  0  0  0  0  0  0  0  0  0  0  0
   68.6443   15.9652   -1.1411 H   0  0  0  0  0  0  0  0  0  0  0  0
   65.3225   12.6225   -6.5655 H   0  0  0  0  0  0  0  0  0  0  0  0
   64.5207   11.2057   -5.8972 H   0  0  0  0  0  0  0  0  0  0  0  0
   64.5121   10.0703   -8.0726 H   0  0  0  0  0  0  0  0  0  0  0  0
   65.5401   11.3852   -8.7935 H   0  0  0  0  0  0  0  0  0  0  0  0
   63.7256   13.0582   -8.3007 H   0  0  0  0  0  0  0  0  0  0  0  0
   62.7150   11.7481   -7.5750 H   0  0  0  0  0  0  0  0  0  0  0  0
   62.7820   10.5012   -9.7788 H   0  0  0  0  0  0  0  0  0  0  0  0
   63.7519   11.8465  -10.4962 H   0  0  0  0  0  0  0  0  0  0  0  0
   61.8857   13.4628   -9.9583 H   0  0  0  0  0  0  0  0  0  0  0  0
   60.9172   12.1026   -9.2700 H   0  0  0  0  0  0  0  0  0  0  0  0
   61.0478   10.9103  -11.5040 H   0  0  0  0  0  0  0  0  0  0  0  0
   61.9591   12.3146  -12.1815 H   0  0  0  0  0  0  0  0  0  0  0  0
   60.0254   13.8340  -11.6170 H   0  0  0  0  0  0  0  0  0  0  0  0
   59.1155   12.4224  -10.9536 H   0  0  0  0  0  0  0  0  0  0  0  0
   59.2732   11.2806  -13.2043 H   0  0  0  0  0  0  0  0  0  0  0  0
   60.1467   12.7177  -13.8613 H   0  0  0  0  0  0  0  0  0  0  0  0
   58.1760   14.1775  -13.2868 H   0  0  0  0  0  0  0  0  0  0  0  0
   57.3028   12.7400  -12.6306 H   0  0  0  0  0  0  0  0  0  0  0  0
   57.4631   11.6192  -14.8842 H   0  0  0  0  0  0  0  0  0  0  0  0
   58.3237   13.0649  -15.5387 H   0  0  0  0  0  0  0  0  0  0  0  0
   56.3454   14.5068  -14.9650 H   0  0  0  0  0  0  0  0  0  0  0  0
   55.4842   13.0659  -14.3014 H   0  0  0  0  0  0  0  0  0  0  0  0
   56.4577   13.4086  -17.2240 H   0  0  0  0  0  0  0  0  0  0  0  0
   54.7510   13.5459  -16.6317 H   0  0  0  0  0  0  0  0  0  0  0  0
   55.6109   11.9530  -16.5609 H   0  0  0  0  0  0  0  0  0  0  0  0
  2  3  1  0  0  0
  3  4  1  0  0  0
  5  6  1  0  0  0
  6  7  1  0  0  0
  7  8  1  0  0  0
  9 10  1  0  0  0
 10 11  1  0  0  0
 11 12  1  0  0  0
  4 13  1  0  0  0
 13 14  1  0  0  0
 14 15  1  0  0  0
  8 16  1  0  0  0
 16 17  1  0  0  0
 12 18  1  0  0  0
 18 19  1  0  0  0
 20 21  1  0  0  0
 21 22  1  0  0  0
 22 23  1  0  0  0
 23 24  1  0  0  0
 24 25  1  0  0  0
 25 26  1  0  0  0
 26 27  1  0  0  0
 27 28  1  0  0  0
 28 29  1  0  0  0
 29 30  1  0  0  0
 30 31  1  0  0  0
  2 32  1  0  0  0
  2 33  1  0  0  0
  3 34  1  0  0  0
  3 35  1  0  0  0
  4 36  1  0  0  0
  4 37  1  0  0  0
  5 38  1  0  0  0
  5 39  1  0  0  0
  6 40  1  0  0  0
  6 41  1  0  0  0
  7 42  1  0  0  0
  7 43  1  0  0  0
  8 44  1  0  0  0
  8 45  1  0  0  0
  9 46  1  0  0  0
  9 47  1  0  0  0
 10 48  1  0  0  0
 10 49  1  0  0  0
 11 50  1  0  0  0
 11 51  1  0  0  0
 12 52  1  0  0  0
 12 53  1  0  0  0
 13 54  1  0  0  0
 13 55  1  0  0  0
 14 56  1  0  0  0
 14 57  1  0  0  0
 15 58  1  0  0  0
 15 59  1  0  0  0
 15 60  1  0  0  0
 16 61  1  0  0  0
 16 62  1  0  0  0
 17 63  1  0  0  0
 17 64  1  0  0  0
 17 65  1  0  0  0
 18 66  1  0  0  0
 18 67  1  0  0  0
 19 68  1  0  0  0
 19 69  1  0  0  0
 19 70  1  0  0  0
 20 71  1  0  0  0
 20 72  1  0  0  0
 21 73  1  0  0  0
 21 74  1  0  0  0
 22 75  1  0  0  0
 22 76  1  0  0  0
 23 77  1  0  0  0
 23 78  1  0  0  0
 24 79  1  0  0  0
 24 80  1  0  0  0
 25 81  1  0  0  0
 25 82  1  0  0  0
 26 83  1  0  0  0
 26 84  1  0  0  0
 27 85  1  0  0  0
 27 86  1  0  0  0
 28 87  1  0  0  0
 28 88  1  0  0  0
 29 89  1  0  0  0
 29 90  1  0  0  0
 30 91  1  0  0  0
 30 92  1  0  0  0
 31 93  1  0  0  0
 31 94  1  0  0  0
 31 95  1  0  0  0
M  END

> <TOTAL CHARGE>
1

> <CALCULATION>
    1
SDF file generated by ParaSurf from a .vwf input file

> <HAMILTONIAN>
AM1  

> <ParaSurf MODE>
12

> <ParaSurf OPTIONS>
CUBE  ISO   NEWMP    0.7000E-02  0.2000      AM1         

> <ParaSurf DESCRIPTORS>
Molecular    11.4706    0.0170   60.1704  455.8094    0.5799    641.86    675.19
MEP           120.75     18.04     53.96      0.00     53.96    102.71    489.11
                0.00  489.1142    0.0000    0.0000    0.5769   -0.3004   34486.9    
IE(l)         575.81    381.11    449.42    194.70   1420.12    0.4425   -0.5322
             12477.7    
EA(l)           8.43    -94.97      5.24    -55.43    -51.27    103.40      4.90
              500.78    505.68    0.0096    0.0673     43.18    0.6778   -0.3659
            -1433.17    
Eneg(l)       282.51    148.77    133.73    199.08    882.83    0.5671   -0.4909
             5522.27    
Hard(l)       293.30    231.91     61.39    250.35    178.14    0.7163   -0.4236
             6955.44    
Alpha(l)      0.8052    0.3659    0.4411    0.4393    0.0050    1.6105    2.6126
            281.8221
Field desc   42.0868  -24.0148    6.4487   80.7572   69.1306    5.7920    0.0713
              1.9585    1.6810 4208.0455 4587.6936 -379.6480 4967.3416

> <ATOMIC SURFACE AREAS>
  0.0000  0.0000  0.1496  0.2551  0.0000  0.0000  0.0000  0.0372  0.0000  0.0000
  0.2357  0.2813  0.0000  0.2762  1.5157  0.2103  1.6654  0.2057  1.7570  0.0000
  0.0000  0.0012  0.0232  0.0808  0.0000  0.0000  0.0000  0.0000  0.0374  0.1056
  1.4640  7.5970  5.6122  6.2649  9.1440 10.7356 10.0947  7.9120  7.2598  7.4431
  6.6634 10.2793  9.9999  9.9400 10.1447  7.4052  7.0765  7.5689  4.7774  9.7684
 10.9783 10.8483 10.0434  7.0611  8.9146 11.1004 11.2828 12.7509 11.9789 11.9260
 11.0540 11.4794 11.7157 11.9673 12.7968  9.6350 10.9111 11.9848 12.8181 11.7875
  7.1617  7.5075  3.8273  7.6325  9.9246 10.2130 10.1507 10.4140 10.0331 10.0759
 10.0417 10.0408 10.2776 10.3225 10.1200 10.1880 10.3194 10.0803 10.2509 10.1966
 11.2532 11.4497 11.9834 12.8688 11.8951

> <ATOMIC SURFACE MEP MAXIMA>
    0.00    0.00   75.95   68.52    0.00    0.00    0.00   67.95    0.00    0.00
   72.29   57.58    0.00   53.20   54.24   53.15   45.44   50.70   47.66    0.00
    0.00   72.47   70.22   52.53    0.00    0.00    0.00    0.00   25.73   22.60
   20.26  118.73  118.03  117.75  105.02   72.71   79.78  119.85  117.81  118.86
   96.36   80.66   85.16   73.86   71.96  120.27  119.79  105.73  116.44   83.30
   82.99   57.07   73.39   91.94   80.33   57.24   59.72   42.97   58.83   55.04
   56.18   57.54   49.73   49.59   40.56   77.18   63.86   54.11   48.11   47.97
  120.75  117.55   95.41  118.12   85.28   81.00   71.40   72.70   56.69   56.54
   49.94   49.32   41.99   42.04   37.83   37.51   32.62   32.96   30.02   29.79
   27.20   27.31   25.03   23.37   25.19

> <ATOMIC SURFACE MEP MINIMA>
    0.00    0.00   72.02   55.20    0.00    0.00    0.00   46.56    0.00    0.00
   54.86   51.11    0.00   42.30   40.22   40.25   36.22   47.11   38.58    0.00
    0.00   72.42   68.52   38.70    0.00    0.00    0.00    0.00   20.02   18.93
   18.04   78.49   76.20   68.94   69.92   54.69   56.67   77.05   75.34   69.41
   66.66   53.96   54.03   46.21   45.10   76.75   77.05   67.30   70.80   52.61
   56.48   45.07   45.54   52.01   48.85   41.63   42.53   40.29   41.16   40.62
   39.72   39.17   37.05   36.83   36.45   47.35   41.89   39.64   39.07   39.05
   75.27   77.59   66.76   68.57   53.57   53.42   44.48   44.31   38.10   38.43
   33.57   32.88   27.44   27.87   24.84   25.05   21.92   22.12   19.90   19.27
   18.31   18.40   18.69   18.54   18.54

> <ATOMIC SURFACE IE(L) MAXIMA>
    0.00    0.00  550.87  535.57    0.00    0.00    0.00  518.36    0.00    0.00
  532.32  519.01    0.00  506.13  502.23  505.89  495.87  508.69  500.76    0.00
    0.00  515.14  525.00  508.02    0.00    0.00    0.00    0.00  479.90  479.36
  470.07  559.27  561.42  540.09  554.71  538.35  555.21  564.08  565.71  575.81
  556.64  531.97  550.44  528.19  518.88  554.96  557.72  552.73  537.46  535.94
  546.84  517.32  530.27  516.74  535.08  511.57  521.31  500.59  499.76  505.18
  504.49  507.14  505.31  485.77  491.18  522.56  504.31  513.17  504.25  507.10
  568.49  556.90  549.48  569.57  542.91  548.16  526.34  525.19  516.22  507.83
  493.59  491.69  490.83  488.72  491.24  479.26  478.17  478.08  476.00  479.43
  475.79  475.76  465.29  475.70  477.89

> <ATOMIC SURFACE IE(L) MINIMA>
    0.00    0.00  544.92  493.10    0.00    0.00    0.00  494.08    0.00    0.00
  509.20  483.87    0.00  483.38  467.75  494.53  461.02  484.37  461.59    0.00
    0.00  514.77  510.55  482.59    0.00    0.00    0.00    0.00  458.41  462.32
  437.74  489.70  472.56  465.48  458.03  429.90  431.24  487.91  479.36  464.40
  461.48  429.50  430.11  417.47  417.47  483.32  489.14  460.98  453.41  430.55
  430.82  416.73  418.78  429.98  422.84  410.21  410.24  410.49  410.29  409.58
  406.95  407.10  405.40  405.28  405.97  417.40  411.39  409.09  409.65  408.18
  483.11  488.45  470.29  464.31  431.44  430.79  419.46  418.79  408.23  408.03
  400.95  400.86  394.83  394.80  390.49  390.56  386.49  386.75  383.71  383.75
  381.20  381.11  384.19  384.91  384.04

> <ATOMIC SURFACE EA(L) MAXIMA>
    0.00    0.00   -9.43  -33.44    0.00    0.00    0.00  -43.42    0.00    0.00
  -34.87  -51.18    0.00  -51.17  -53.87  -50.27  -60.79  -56.31  -58.66    0.00
    0.00  -31.67  -31.08  -50.82    0.00    0.00    0.00    0.00  -82.87  -84.41
  -87.41    8.26    6.79    0.30   -0.77  -27.30  -16.07    7.57    8.43    2.75
   -0.96  -14.78  -12.95  -28.53  -30.97    7.52    8.18   -0.52   -1.03  -14.55
  -14.99  -45.94  -29.46  -13.76  -25.49  -46.43  -46.24  -61.58  -52.20  -53.11
  -48.12  -48.10  -57.94  -57.06  -65.10  -29.56  -45.90  -55.64  -60.77  -56.96
    8.30    7.41   -5.28    1.63  -13.17  -15.34  -31.15  -31.48  -48.94  -48.19
  -57.04  -58.13  -64.98  -65.15  -70.77  -70.27  -75.44  -75.57  -78.51  -78.67
  -81.06  -81.01  -84.83  -86.76  -85.29

> <ATOMIC SURFACE EA(L) MINIMA>
    0.00    0.00  -22.27  -42.90    0.00    0.00    0.00  -56.52    0.00    0.00
  -47.23  -57.64    0.00  -64.49  -69.70  -66.60  -73.61  -63.43  -70.34    0.00
    0.00  -31.90  -39.73  -64.32    0.00    0.00    0.00    0.00  -90.31  -93.32
  -94.97  -15.52  -11.54  -27.40  -30.26  -49.28  -50.94  -15.59  -16.09  -32.83
  -37.07  -53.49  -52.63  -62.31  -64.57  -12.74  -17.27  -36.66  -29.37  -52.36
  -50.39  -63.43  -61.82  -59.41  -58.67  -65.83  -65.99  -69.39  -69.06  -69.03
  -69.29  -69.38  -73.29  -73.03  -73.46  -64.71  -65.67  -70.17  -70.26  -69.13
  -16.99  -19.04  -34.32  -34.59  -54.78  -50.44  -64.62  -66.30  -70.49  -70.48
  -76.11  -77.30  -83.64  -82.90  -85.44  -85.26  -88.61  -88.57  -90.80  -92.13
  -93.57  -93.40  -94.21  -94.39  -94.18

> <ATOMIC SURFACE MEAN POL>
  0.0000  0.0000  0.6978  0.6750  0.0000  0.0000  0.0000  0.6286  0.0000  0.0000
  0.6812  0.6841  0.0000  0.6740  0.6970  0.6833  0.6824  0.6716  0.6903  0.0000
  0.0000  0.6234  0.6511  0.6445  0.0000  0.0000  0.0000  0.0000  0.6243  0.6740
  0.6929  0.4276  0.4278  0.4311  0.4408  0.4381  0.4339  0.4250  0.4301  0.4418
  0.4303  0.4354  0.4367  0.4323  0.4356  0.4256  0.4247  0.4293  0.4370  0.4354
  0.4463  0.4424  0.4403  0.4370  0.4315  0.4408  0.4426  0.4428  0.4357  0.4336
  0.4426  0.4437  0.4390  0.4351  0.4426  0.4522  0.4376  0.4374  0.4451  0.4339
  0.4242  0.4161  0.4280  0.4415  0.4307  0.4334  0.4361  0.4367  0.4310  0.4313
  0.4359  0.4317  0.4376  0.4347  0.4376  0.4325  0.4370  0.4345  0.4346  0.4343
  0.4421  0.4426  0.4375  0.4442  0.4365

> <ATOMIC SURFACE FIELD(N) MAXIMA>
    0.00    0.00   10.03    3.83    0.00    0.00    0.00   -1.95    0.00    0.00
    4.74    0.52    0.00    2.64    2.13    0.11    1.91   -0.90    2.98    0.00
    0.00   -4.51   -7.27   -1.79    0.00    0.00    0.00    0.00   -6.82   -3.52
   -1.44   39.09   39.89   35.89   28.80   17.52   15.33   42.09   37.69   36.90
   27.26   14.61   14.35   12.21   10.82   40.18   38.98   31.21   30.58   14.66
   15.12   14.64   11.84   17.93   13.14   12.10   11.13   11.90    8.67    9.36
   10.19   10.21    8.72    9.01   10.95    7.60   10.90    9.16   10.96   10.87
   41.46   39.35   19.30   33.76   14.56   14.61   11.75   10.88    9.49    9.45
    7.60    7.84    7.58    7.19    6.20    6.27    6.22    6.06    5.93    5.54
    6.16    6.08    5.75    6.82    5.58

> <ATOMIC SURFACE FIELD(N) MINIMA>
    0.00    0.00    4.12    0.09    0.00    0.00    0.00   -2.34    0.00    0.00
    1.09   -2.57    0.00   -0.81  -12.29   -2.15   -8.40   -3.70   -8.86    0.00
    0.00   -5.58   -7.43   -5.53    0.00    0.00    0.00    0.00   -6.83   -5.53
   -9.00    0.77    2.74   -1.84   -2.55   -4.86   -5.96   -1.24    0.07   -3.88
   -2.64   -5.28   -7.85   -8.11   -7.31  -24.01   -1.42   -8.05   -6.11  -11.99
   -6.03   -5.48  -12.28   -8.70   -7.98   -6.60   -9.11   -2.81  -12.04  -11.17
   -6.99   -7.31   -8.01   -7.65   -4.12  -12.21  -10.16  -12.08   -7.69   -4.88
  -11.24   -0.01   -2.56   -5.11   -7.80   -9.42   -8.43   -8.05   -7.70   -7.24
   -8.30   -7.54   -8.36   -8.91   -8.93   -8.13   -9.04   -8.88   -9.33   -9.15
   -9.05   -9.00   -8.23   -6.32   -9.49

> <ATOMIC SURFACE ENEG(L) MAXIMA>
    0.00    0.00  268.98  251.06    0.00    0.00    0.00  230.92    0.00    0.00
  244.31  233.91    0.00  224.43  224.18  227.81  215.81  222.63  218.37    0.00
    0.00  241.73  246.96  228.60    0.00    0.00    0.00    0.00  194.79  194.56
  189.39  274.25  277.72  262.07  273.40  255.53  267.18  278.20  278.79  282.51
  269.97  252.40  264.38  243.26  243.54  274.09  274.61  273.15  267.07  258.14
  260.31  234.10  242.86  243.72  248.23  225.89  233.79  217.10  217.11  220.80
  222.42  225.47  218.37  207.48  210.35  241.50  223.36  224.35  219.25  220.80
  278.85  273.40  267.23  279.18  256.17  261.94  240.88  241.43  229.16  225.40
  213.16  209.74  212.44  206.37  205.79  202.85  197.19  194.91  194.36  196.21
  192.77  191.36  186.04  191.36  192.18

> <ATOMIC SURFACE ENEG(L) MINIMA>
    0.00    0.00  262.45  225.10    0.00    0.00    0.00  220.99    0.00    0.00
  235.81  214.71    0.00  212.95  199.03  215.83  193.71  214.03  195.69    0.00
    0.00  241.44  235.41  210.37    0.00    0.00    0.00    0.00  187.04  186.32
  171.68  244.63  231.11  220.27  222.39  196.01  197.12  238.47  233.95  218.48
  216.23  195.77  196.40  184.80  184.68  235.58  245.23  220.68  213.25  196.68
  197.07  183.34  185.84  195.46  190.11  177.78  178.15  173.75  175.04  174.30
  174.79  174.94  170.17  170.07  169.70  184.38  179.23  173.79  173.51  172.54
  236.47  244.75  219.83  219.54  196.98  196.33  185.72  185.44  174.97  174.86
  168.12  168.04  162.06  162.10  157.85  157.87  154.02  154.20  151.27  151.28
  149.18  149.20  148.84  149.06  148.77

> <ATOMIC SURFACE HARD(L) MAXIMA>
    0.00    0.00  285.66  284.50    0.00    0.00    0.00  287.44    0.00    0.00
  288.01  287.74    0.00  284.43  283.11  284.59  283.38  286.06  282.74    0.00
    0.00  273.41  278.04  279.42    0.00    0.00    0.00    0.00  285.11  286.34
  282.10  285.02  283.70  283.66  287.01  285.79  288.03  287.24  288.91  293.30
  286.66  284.21  286.91  284.93  285.66  280.86  285.93  284.79  277.75  286.70
  286.54  287.09  287.41  284.04  286.85  286.61  287.51  283.48  282.64  284.38
  282.68  283.61  286.94  278.28  280.83  282.42  283.44  288.82  285.00  286.30
  289.64  287.97  286.72  290.38  286.74  286.22  285.96  287.03  287.07  282.43
  283.65  283.74  284.89  283.92  285.45  277.77  282.66  283.18  282.16  284.35
  283.02  284.40  279.25  284.34  285.71

> <ATOMIC SURFACE HARD(L) MINIMA>
    0.00    0.00  277.18  268.00    0.00    0.00    0.00  272.07    0.00    0.00
  272.04  269.16    0.00  270.43  267.67  278.08  267.31  270.34  265.90    0.00
    0.00  273.33  275.14  272.21    0.00    0.00    0.00    0.00  271.37  276.01
  266.06  240.80  241.45  237.13  235.65  233.89  234.12  240.18  240.23  236.83
  237.47  233.72  233.71  232.67  232.79  240.30  240.49  236.46  240.16  233.87
  233.75  233.39  232.94  234.33  232.73  232.44  232.09  236.74  235.25  235.28
  232.16  232.16  235.23  235.21  236.27  233.00  232.17  235.30  236.14  235.64
  240.26  240.62  246.79  236.55  234.45  234.46  233.71  233.35  233.26  233.17
  232.83  232.82  232.77  232.71  232.64  232.70  232.46  232.55  232.44  232.46
  232.02  231.91  235.36  235.85  235.27

> <BINNED_SIM_MODELS>
Model: OW1   AM1     CUBE   ISODEN   0.700000E-02
Target Property: Single CORINA conformation logP(OW) = -.969233     +/- 0.515425    
Property-derived descriptors:
 85.65051 -216.4820 -1.829184  1380.545  920.4548  1827.309  .2227695  2.756669
 8.162050 -585.1126  170.1039 -605.4733  859.0053
Atomic contributions :
  0.0       0.0     -0.28E-02  0.19E-02   0.0       0.0       0.0      0.11E-02
  0.0       0.0     -0.43E-03  0.49E-02   0.0      0.69E-02  0.33E-01  0.48E-02
 0.26E-01  0.55E-02  0.36E-01   0.0       0.0      0.17E-04  0.12E-03  0.17E-02
  0.0       0.0       0.0       0.0      0.53E-03  0.20E-02  0.11E-01 -0.33    
-0.28     -0.14     -0.10     -0.13     -0.81E-01 -0.41     -0.36     -0.16    
-0.57E-01 -0.61E-01 -0.63E-01  0.96E-02  0.73E-02 -0.34     -0.32     -0.90E-01
-0.69E-01 -0.75E-01 -0.10     -0.90E-01 -0.86E-02 -0.22E-01 -0.38E-01 -0.19E-01
 0.34E-01 -0.34E-01  0.10      0.47E-01  0.57E-01  0.63E-01  0.92E-01  0.79E-01
-0.31E-01  0.14      0.34E-01  0.46E-01 -0.57E-02  0.28E-02 -0.36     -0.38    
-0.34E-01 -0.15     -0.72E-01 -0.66E-01  0.23E-01  0.41E-01  0.59E-01  0.63E-01
 0.16      0.14      0.14      0.15      0.18      0.17      0.17      0.17    
 0.16      0.16      0.16      0.17      0.18      0.16      0.19    

> <PROPERTY MAXIMA and MINIMA>
  5 MEP Maxima
     66.7510     10.3978     -9.0240    118.1    
     66.6727     13.3478     -6.2240    120.7    
     68.7010      9.3978     -5.6240    120.3    
     64.9510     10.1478     -4.7240    119.8    
     69.3510     10.0478     -4.8240    101.3    
 26 MEP Minima
     55.0927     12.7978    -18.1740    19.05    
     55.3094     14.4478    -17.8240    20.39    
     57.9510     12.9894    -17.0240    23.81    
     57.3344     11.9978    -16.8490    19.65    
     57.3844     14.3978    -16.4623    19.40    
     55.7844     14.9478    -16.6240    18.04    
     57.5010     14.3978    -16.2240    18.93    
     54.4010     12.1927    -15.3906    18.16    
     55.5427     11.4978    -15.0240    19.03    
     59.1510     11.5978    -15.1064    25.52    
     54.1510     13.4478    -15.1240    19.94    
     54.6010     14.4311    -15.2490    19.36    
     58.0510     10.5978    -14.0156    29.35    
     56.2510     11.5978    -13.8240    20.83    
     60.9510     11.2978    -13.5490    33.25    
     58.1510     15.4978    -13.5523    30.12    
     56.3344     14.1978    -13.2240    22.60    
     57.9227     15.1978    -12.4240    31.35    
     58.1510     13.9978    -11.6406    28.58    
     61.5510     13.9978    -11.8323    35.86    
     74.7510     11.7694    -10.0240    39.58    
     74.7177     10.8478     -9.6240    38.07    
     74.0010     13.0029     -9.6240    39.97    
     74.8010     13.4978     -7.8240    37.94    
     75.9010     11.3644     -7.6240    36.22    
     68.7510     17.6978     -1.5758    38.58    
  7 IEL Maxima
     68.2710      9.8228     -8.2240    575.8    
     65.4510     12.9978     -8.1740    562.1    
     66.1510     12.7478     -8.0573    569.6    
     63.4010     10.3978     -6.7906    556.9    
     69.0927     13.1978     -6.4740    559.4    
     67.5510      7.4978     -5.9740    559.3    
     65.4510     11.4478     -3.6240    557.7    
 17 IEL Minima
     57.3510     13.5478    -18.2240    384.5    
     57.4510     13.8478    -18.0240    384.2    
     55.5368     10.6144    -16.6856    384.0    
     53.6010     14.2311    -16.7990    384.9    
     59.1510     13.4478    -16.5240    383.7    
     57.2594     10.2978    -15.0240    383.7    
     61.1344     13.2079    -14.6240    390.6    
     56.3510     15.8478    -14.8458    381.2    
     54.5510     12.6644    -13.4240    381.1    
     59.1177      9.9478    -13.2240    390.5    
     62.9510     12.6344    -13.0240    400.9    
     58.4010     15.4978    -13.1906    386.5    
     56.1510     11.9978    -12.6156    398.1    
     56.3510     12.4728    -11.7240    386.8    
     60.7260      9.6144    -11.6240    401.0    
     60.2927     15.1478    -11.6240    394.8    
     58.2510     11.9978    -10.0240    394.8    
  9 EAL Maxima
     67.4560     11.3978     -9.6740    8.433    
     66.8094      8.9978     -9.2740    6.794    
     67.9510     13.9978     -6.9240    7.569    
     68.9010      8.1644     -6.6240    8.262    
     65.2010     13.8978     -6.4240    8.299    
     63.5510     10.6877     -5.2240    7.406    
     69.2510      9.9978     -4.1740    7.519    
     65.5385      8.9987     -4.0240   -1.390    
     65.7010      9.5978     -3.3240    8.185    
 19 EAL Minima
     55.3094     14.4478    -17.8240   -92.44    
     57.0510     11.7978    -17.2115   -92.71    
     55.5510     14.7978    -17.3240   -94.08    
     55.7510     14.8978    -16.9740   -94.89    
     57.3844     14.3978    -16.4623   -93.20    
     57.5010     14.3978    -16.2240   -93.32    
     58.7510     11.4978    -15.8091   -86.31    
     54.2510     12.1954    -15.6240   -94.97    
     55.5427     11.4978    -15.0240   -94.18    
     54.4510     14.1978    -15.1740   -93.03    
     58.1510     14.5978    -15.0573   -90.46    
     54.1510     13.1978    -14.8833   -87.09    
     59.1344     14.1978    -14.6347   -88.61    
     56.2510     11.5978    -13.8240   -90.80    
     55.0510     14.5978    -14.0055   -88.16    
     57.3060     11.1978    -13.3240   -88.62    
     59.7510     14.3478    -13.4823   -85.28    
     57.9269     11.2978    -12.2240   -85.40    
     57.3159     14.1978    -11.9240   -83.52    
  4 Alpha(l) Maxima
     55.1010     12.5644    -18.1240   0.7998    
     62.1177      6.1978    -11.1740   0.8027    
     75.8510     11.1978     -7.5956   0.8007    
     68.6278     17.6978     -1.5790   0.8052    
303 Alpha(l) Minima
     56.1760     13.5644    -18.5740   0.3825    
     56.1510     14.1978    -18.3240   0.3772    
     54.0510     13.3978    -17.8240   0.3864    
     54.3010     13.8111    -17.9240   0.3851    
     56.2227     14.5978    -17.9240   0.3720    
     56.0818     11.1978    -17.6240   0.3772    
     57.7010     12.7978    -17.4573   0.3688    
     53.7510     12.9853    -17.4240   0.3820    
     56.7844     14.7478    -17.4240   0.3689    
     56.5510     11.1978    -17.2740   0.3719    
     54.6010     14.7978    -17.2240   0.3715    
     54.3677     11.3728    -16.8240   0.3734    
     53.5677     12.7978    -16.6240   0.3731    
     54.5510     14.8978    -16.8740   0.3702    
     54.5510     11.1978    -16.0740   0.3698    
     56.6510     10.9978    -16.3740   0.3693    
     58.9760     12.1978    -16.4073   0.3796    
     53.5510     12.9978    -16.1740   0.3696    
     58.2645     14.1978    -16.3323   0.3798    
     54.5010     14.8978    -16.4240   0.3701    
     54.7510     11.1978    -15.7716   0.3691    
     57.7877     10.8978    -16.0240   0.3805    
     53.5677     13.1778    -15.9990   0.3690    
     55.9094     15.4978    -15.8240   0.3865    
     56.4510     15.3978    -16.0240   0.3805    
     56.9510     15.3978    -15.8240   0.3740    
     59.6510     12.5978    -15.6240   0.3816    
     58.7510     14.3811    -15.6490   0.3699    
     57.3510     15.1978    -15.6472   0.3718    
     58.5510     10.7978    -15.1790   0.3816    
     60.4010     11.9978    -15.0240   0.3801    
     59.9010     13.1978    -15.2240   0.3814    
     55.3510     15.3978    -15.3606   0.3845    
     55.3010     15.3978    -14.7823   0.3824    
     56.4510     10.7978    -14.4297   0.3742    
     58.4010     10.5978    -14.3240   0.3800    
     59.7437     10.5978    -14.3240   0.3794    
     54.9510     11.7978    -14.1740   0.3710    
     60.9510     11.7978    -14.5240   0.3799    
     54.1510     12.7978    -14.5740   0.3870    
     54.1260     13.3279    -14.4240   0.3844    
     54.2010     13.5978    -14.2573   0.3831    
     60.1310     13.9811    -14.4490   0.3774    
     54.3510     13.7978    -13.9740   0.3813    
     60.6510     13.9978    -14.0073   0.3701    
     59.3010     14.7978    -13.8522   0.3773    
     55.7185     15.1978    -13.9240   0.3799    
     57.2010     15.1978    -13.9240   0.3801    
     58.9159     14.9978    -14.1240   0.3703    
     61.6510     12.7144    -13.6240   0.3804    
     54.8010     13.9978    -13.5240   0.3798    
     60.3510     10.3978    -13.3240   0.3821    
     62.5719     11.3978    -13.0240   0.3793    
     60.3510     10.2478    -12.6240   0.3797    
     58.2510     10.5478    -12.6240   0.3710    
     57.2677     11.2978    -12.6240   0.4218    
     56.4010     11.6978    -12.8240   0.3776    
     55.7677     12.9978    -12.8240   0.3801    
     60.0395     14.7811    -12.6240   0.3815    
     61.5802     10.1978    -12.5740   0.3792    
     56.9510     11.4144    -12.4240   0.3699    
     63.2510     11.7478    -12.2290   0.3815    
     62.4510     13.5978    -12.3073   0.3697    
     57.3510     14.8978    -12.4240   0.3798    
     60.8510     14.5978    -12.4240   0.3695    
     59.0927     14.8478    -12.2240   0.3802    
     63.3510     11.9811    -12.1240   0.3806    
     63.1760      4.7144    -11.5240   0.3766    
     64.5510      6.1278    -11.5240   0.3701    
     63.1760      6.8178    -11.8073   0.3828    
     64.1510     10.8978    -11.4240   0.3793    
     56.8602     13.5978    -11.6240   0.3795    
     63.9510      4.3603    -11.0240   0.3683    
     62.0010      4.7394    -11.0240   0.3831    
     64.9510      6.4478    -11.1240   0.3696    
     62.9260      7.5811    -11.2240   0.3783    
     58.4653     11.1978    -11.0865   0.3766    
     58.3078     11.2978    -11.0740   0.3742    
     57.6510     12.1978    -11.2240   0.3807    
     57.6510     12.5603    -11.0797   0.3803    
     63.9760     13.0978    -11.0240   0.3729    
     61.8728     14.3478    -11.0240   0.3831    
     59.1510     14.6978    -10.9939   0.3810    
     63.3510      7.9978    -10.6240   0.3727    
     60.7260      9.9978    -10.5240   0.3776    
     61.9510      9.8478    -10.8573   0.3794    
     60.1510     10.1978    -10.7240   0.3698    
     58.7510     11.0978    -10.7690   0.3705    
     64.2010     13.0978    -10.8240   0.3704    
     64.3010     13.0978    -10.6573   0.3697    
     62.7510     14.1978    -10.7240   0.3701    
     59.4312     14.5978    -10.6240   0.3796    
     60.9510     14.4978    -10.6240   0.3801    
     61.2010      6.6311    -10.2240   0.3816    
     64.1510      7.9811    -10.3990   0.3706    
     63.7418      8.0478    -10.4240   0.3706    
     63.5010      9.5978    -10.5240   0.3805    
     73.3510     11.1787    -10.3240   0.3856    
     65.1010     11.3844    -10.4240   0.3809    
     65.2677     11.6594    -10.2240   0.3803    
     73.4510     11.6811    -10.4240   0.3856    
     71.5510     12.3978    -10.2240   0.3803    
     72.9177     12.3978    -10.5740   0.3823    
     71.9177     12.5978    -10.3740   0.3786    
     58.3510     13.3978    -10.3091   0.3799    
     63.7510      3.8144    -10.0490   0.3743    
     65.3560      4.5978    -10.0240   0.3850    
     65.8010      5.6311    -10.1240   0.3726    
     66.0510      5.9612     -9.8240   0.3693    
     61.7177      7.5478    -10.0291   0.3752    
     65.7510      7.4478     -9.8240   0.3795    
     65.6010     10.7978    -10.0240   0.3790    
     65.7510     10.4978     -9.8240   0.3781    
     72.3844     10.4478     -9.8240   0.3692    
     71.1510     11.4978    -10.0240   0.3787    
     74.9760     11.7978    -10.0073   0.3676    
     69.4010     12.2978     -9.8240   0.3777    
     69.7627     12.3978     -9.9240   0.3771    
     62.3510      3.9978     -9.5439   0.3676    
     61.0510      5.9144     -9.6240   0.3754    
     62.0010      7.7978     -9.6240   0.3710    
     61.5510      9.8978     -9.6240   0.3781    
     66.0287     10.3978     -9.6240   0.3773    
     70.4010     10.2978     -9.4240   0.3702    
     69.0010     10.7978     -9.4240   0.3794    
     59.9510     11.1212     -9.4073   0.3761    
     68.7510     11.0478     -9.4240   0.3760    
     59.4510     12.3144     -9.4240   0.3797    
     65.7710     12.5478     -9.4573   0.3774    
     74.7201     13.0403     -9.7240   0.3782    
     72.2510     13.9978     -9.4240   0.3799    
     65.3310      4.0478     -9.1656   0.3811    
     61.1510      5.6978     -9.2573   0.3710    
     62.1310      7.7811     -8.9990   0.3688    
     66.3010      7.7194     -9.2240   0.3731    
     63.9060      9.3978     -9.2073   0.3732    
     61.9510      9.7978     -8.9481   0.3699    
     73.9010      9.7978     -9.1240   0.3683    
     74.4094      9.8978     -9.2240   0.3682    
     66.4510     10.3743     -9.2240   0.3767    
     69.8844     10.1978     -9.2240   0.3694    
     66.8927     10.5978     -9.1740   0.3766    
     68.1010     10.3978     -9.1240   0.3689    
     60.3510     10.8478     -9.1656   0.3697    
     67.1653     12.1978     -9.3740   0.3806    
     67.6728     12.4478     -9.3240   0.3772    
     65.9695     12.5978     -9.2240   0.3742    
     64.7510     13.6311     -9.0172   0.3694    
     70.0344     13.6978     -9.0240   0.3773    
     74.9010     13.4978     -9.0240   0.3689    
     61.5260     14.1978     -8.8406   0.3798    
     61.4010      5.7978     -8.5906   0.3683    
     67.3844      8.7928     -8.9740   0.3736    
     59.9677     12.9978     -8.8240   0.3798    
     75.2010     13.4978     -8.6240   0.3682    
     73.5510     14.0978     -8.8240   0.3838    
     62.8677     14.0978     -8.8240   0.3790    
     65.6510      4.1978     -8.4014   0.3787    
     66.5344      5.5728     -8.2240   0.3777    
     66.9010      6.4311     -8.4240   0.3771    
     66.9760      6.7978     -8.4073   0.3736    
     71.5177      9.5978     -8.5740   0.3692    
     73.2510      9.5978     -8.2573   0.3742    
     76.1510     12.4978     -8.3906   0.3839    
     76.0510     12.6811     -8.2240   0.3798    
     60.5669     12.9978     -8.2740   0.3794    
     67.5010     13.5978     -8.2240   0.3755    
     71.2727     13.9478     -8.2240   0.3790    
     63.4344      3.8978     -8.0240   0.3815    
     62.5510      4.5978     -7.8240   0.3833    
     61.9010      6.7978     -8.1240   0.3750    
     68.4510      8.1829     -7.8240   0.3762    
     63.1510      8.9978     -8.0740   0.3795    
     63.2510      9.4811     -8.0240   0.3735    
     69.1576      9.3261     -8.0240   0.3709    
     73.1510      9.6144     -8.0240   0.3735    
     75.4510      9.9478     -7.8823   0.3821    
     61.2010     11.7978     -7.8240   0.3789    
     68.5209     13.6978     -7.8240   0.3791    
     73.5510     14.1478     -7.9956   0.3836    
     64.1310      3.8978     -7.5990   0.3791    
     64.3487      4.0144     -7.4040   0.3781    
     62.4510      5.1978     -7.4240   0.3717    
     63.3510      9.3978     -7.6240   0.3692    
     61.6510     12.5978     -7.3440   0.3790    
     65.7510     13.5478     -7.4240   0.3687    
     62.9510     13.9478     -7.5906   0.3780    
     72.9794     13.9978     -7.2740   0.3691    
     62.5510      5.5478     -7.2240   0.3713    
     66.7510      5.2978     -6.9406   0.3785    
     67.7510      7.1978     -7.3240   0.3876    
     67.7510      6.9978     -6.7790   0.3843    
     68.1510      7.4978     -6.9740   0.3804    
     63.5677      9.3978     -7.1990   0.3659    
     70.6510      9.3978     -7.0740   0.3796    
     73.5469      9.6978     -7.1740   0.3692    
     74.7709      9.7978     -7.0240   0.3760    
     62.3010     10.4978     -7.2008   0.3687    
     66.1219     13.4978     -7.2240   0.3679    
     64.3710     13.7478     -7.2240   0.3775    
     69.5709     13.7978     -6.9240   0.3779    
     66.9510      5.4478     -6.6347   0.3782    
     62.6510      7.2085     -6.7740   0.3711    
     72.5709      9.5978     -6.6240   0.3815    
     75.1510     13.0978     -6.6166   0.3709    
     74.5760     13.3478     -6.5906   0.3678    
     69.7677     13.7978     -6.8240   0.3741    
     70.5960     13.7978     -6.8240   0.3685    
     64.3510      5.0978     -6.3740   0.3786    
     67.5510      6.4894     -6.3240   0.3822    
     63.4510      8.5778     -6.3323   0.3801    
     72.0010      9.5978     -6.3240   0.3793    
     62.7510     10.9978     -6.4240   0.3833    
     62.9427     11.1978     -6.2740   0.3820    
     75.3510     11.5694     -6.1240   0.3814    
     75.5510     11.7561     -6.3240   0.3812    
     62.6010     12.4978     -6.4240   0.3796    
     73.6510     12.9978     -6.2240   0.3744    
     67.4010     13.6978     -6.2240   0.3735    
     68.5510      8.6894     -5.7240   0.3664    
     63.4510     10.4127     -6.0406   0.3815    
     63.1510     11.1644     -6.0240   0.3795    
     63.2510     11.6144     -5.7406   0.3789    
     73.9260     11.2978     -5.8240   0.3696    
     71.9510     13.1478     -6.0240   0.3690    
     64.5510     13.3978     -5.7874   0.3769    
     65.5635      5.2144     -5.6240   0.3760    
     65.7552      5.4144     -5.4240   0.3751    
     63.7510      6.2478     -5.6240   0.3772    
     63.8510      6.5644     -5.3740   0.3690    
     71.9510     10.9478     -5.3240   0.3790    
     72.4084     10.9978     -5.4240   0.3783    
     63.3677     11.8228     -5.6064   0.3778    
     63.5510     11.9978     -5.4240   0.3771    
     69.9719     12.7811     -5.4240   0.3735    
     69.5510     12.8978     -5.3740   0.3715    
     65.8927     13.7478     -5.4240   0.3765    
     63.9510      8.7928     -4.9740   0.3784    
     69.9510     10.7978     -4.8740   0.3735    
     70.7510     11.5978     -5.2406   0.3761    
     63.8510     11.9478     -5.0240   0.3765    
     67.6427     14.1978     -5.3240   0.3784    
     65.1368      6.4928     -4.6740   0.3800    
     67.2510      7.3978     -4.8383   0.3692    
     64.1510      9.1144     -4.8240   0.3781    
     64.5010     10.1978     -4.9240   0.3740    
     69.5510     10.7644     -4.6740   0.3723    
     64.1320     11.8978     -4.8240   0.3756    
     65.9510     13.9978     -4.9740   0.3763    
     69.7510     13.9478     -4.6240   0.3825    
     67.7510     14.9478     -4.8240   0.3750    
     67.9510     15.3978     -4.7240   0.3738    
     68.9510     15.7478     -4.6573   0.3923    
     65.5010      7.5978     -4.1240   0.3763    
     68.2844      9.0978     -4.2623   0.3769    
     65.0177     10.2103     -4.2499   0.3675    
     65.9010     14.0978     -4.4573   0.3751    
     65.4010      8.0311     -4.0240   0.3754    
     68.3510      9.3978     -3.7240   0.3760    
     65.0510     10.3978     -4.0240   0.3672    
     64.9510     12.3278     -3.8240   0.3690    
     66.3177     14.8478     -3.9240   0.3711    
     67.1010     16.2885     -3.8240   0.3710    
     67.3010     16.5644     -3.9240   0.3684    
     69.9510     16.6478     -3.9240   0.3689    
     66.6270      9.2144     -3.4240   0.3766    
     69.1010     10.7978     -3.5906   0.3757    
     69.6510     12.2811     -3.4240   0.3712    
     65.7510     10.5260     -3.0240   0.3808    
     70.3510     13.1978     -3.2615   0.3794    
     70.7510     13.8728     -3.2240   0.3792    
     70.7344     15.9778     -3.0490   0.3748    
     67.7177     17.7478     -3.2240   0.3768    
     69.5510     17.7978     -3.1740   0.3801    
     66.1677     10.2978     -2.8240   0.3792    
     65.4510     11.5478     -2.6240   0.3781    
     68.7210     10.5978     -2.3240   0.3796    
     65.4010     11.8178     -2.3656   0.3707    
     65.2510     13.9061     -2.4240   0.3836    
     66.4010     16.0228     -2.4573   0.3687    
     66.4510     16.1978     -2.1406   0.3686    
     70.8510     16.2478     -2.2240   0.3671    
     67.1594     10.4978     -1.7740   0.3798    
     68.7701     10.8978     -1.8240   0.3781    
     69.5010     12.2311     -1.8240   0.3826    
     65.5510     14.7046     -1.8240   0.3800    
     70.7010     14.6029     -1.7906   0.3840    
     70.4510     17.1927     -1.7740   0.3764    
     67.1010     10.7978     -1.3240   0.3789    
     65.7510     12.0061     -1.4240   0.3879    
     70.3510     14.4028     -1.3240   0.3765    
     67.1760     11.1644     -1.0740   0.3786    
     66.1010     12.0561     -1.1240   0.3846    
     69.7960     13.3978     -1.2406   0.3725    
     69.9510     13.8261     -1.1240   0.3678    
     66.2510     13.5644     -0.5740   0.3803    
     66.3510     14.1821     -0.5240   0.3763    
     68.0510     12.7978     -0.4240   0.3727    
     68.4510     13.2327     -0.4240   0.3671    
     67.7510     15.2228     -0.3240   0.3691    
     68.9794     14.9978     -0.2240   0.3749    
     67.5510     15.7061     -0.3240   0.3689    
     69.6510     15.3978     -0.3740   0.3659    
 50 F(N) Maxima
     64.4510     11.9978    -11.6240    10.22    
     62.4510      3.9978    -10.8240    11.75    
     70.2510     11.3978    -10.2240    14.00    
     62.3844      9.2478     -9.9990    10.42    
     66.1010      4.5644     -9.4240    10.71    
     67.2010     10.9978     -9.5240    35.02    
     67.5510     11.0478     -9.6240    35.46    
     63.8510      9.2118     -9.0240    17.37    
     66.4927      9.1478     -9.3189    34.35    
     66.7760      9.5811     -9.2240    34.56    
     75.9510     12.6819     -9.2240    10.83    
     66.8727     10.1978     -8.9740    37.48    
     63.6228     14.3811     -8.4073    13.92    
     70.3844     14.1978     -8.3740    14.24    
     63.3260      9.2978     -7.7939    14.73    
     62.2510      7.8478     -7.6240    11.46    
     68.9010      8.7811     -7.6573    31.71    
     72.2010      9.0978     -7.3656    10.31    
     62.9510      4.3978     -7.1240    11.48    
     63.3260      4.2144     -7.0240    11.68    
     67.1510      5.4978     -7.3323    14.78    
     61.5677     11.3978     -6.9990    13.95    
     67.4177     13.9978     -7.2240    35.24    
     69.0510      8.4261     -6.7805    35.40    
     61.6510     11.7644     -6.7758    14.07    
     66.6727     13.3478     -6.2240    38.99    
     65.3510     13.8978     -6.3740    35.74    
     63.5010      8.9978     -5.8190    20.28    
     68.7010      9.3978     -5.6240    38.03    
     72.6010     12.1894     -5.3240    10.52    
     68.9510     13.2978     -5.6240    20.68    
     68.0294     13.9978     -5.6740    18.01    
     64.5219      5.5978     -5.1240    17.32    
     63.7510      9.1478     -5.2240    20.88    
     63.7010     10.9978     -4.9240    35.01    
     72.5010     11.9978     -5.2240    10.56    
     64.9510     10.1478     -4.7240    38.18    
     69.9010     11.6928     -4.6240    20.66    
     69.5510     12.2311     -4.6740    21.52    
     69.1010      9.5978     -4.4240    34.61    
     65.1510     13.6704     -4.3998    20.53    
     66.3844      7.7978     -3.8740    21.63    
     65.4510      9.6127     -3.5740    34.91    
     65.4010     14.9785     -2.6448    11.17    
     70.5510     17.4144     -2.7856    10.69    
     69.5510     11.6394     -1.9240    14.33    
     70.9010     13.9978     -2.0240    10.57    
     66.3409     11.1978     -1.1240    14.72    
     67.3510     13.9978      0.0760    14.34    
     68.7844     16.3978      0.1260    10.70    
  3 F(N) Minima
     63.3760      7.9811     -9.6240   -11.66    
     69.3510     12.9978     -3.8508   -11.73    
     67.1260     14.5978     -4.2073   -11.26    

> <PARASURF STATUS>
Calculation ended successfully

$$$$
