# Supplementary material for: Ion-combination specific effects driving the enzymatic activity of halophilic alcohol dehydrogenase 2 from Haloferax volcanii in aqueous ionic liquid solvent mixtures
Source: RSC Sustain. 2024 Jul 8;2(9):2559–80. doi: 10.1039/d3su00412k (PMC11353702; doi:10.1039/d3su00412k)
Supplement: SU-002-D3SU00412K-s004 [file SU-002-D3SU00412K-s004.zip › IonDescriptors/cations_MEP_processed/dim_e.dat]

calc=opt charge=1 sdf vwf
generated by VMD

N           -3.270401622828128 1    -8.952686111373295 1    12.026621899502002 1
C           -2.426994753603504 1    -7.964385848015938 1    12.559877506124197 1
C           -1.448170507645685 1    -7.687318229292877 1    11.596646466783831 1
N           -1.708780350474102 1    -8.508937599165325 1    10.487642329625393 1
C           -2.819852067972898 1    -9.271951433693657 1    10.765980885853265 1
C           -0.932893456478409 1    -8.551493241742577 1     9.277506257024493 1
C           -4.417661496765566 1    -9.518737477679958 1    12.683455615388464 1
H           -2.576095022830983 1    -7.540036710824453 1    13.558431581166680 1
H           -0.609969265767311 1    -6.982940648786325 1    11.623013531653884 1
H           -3.274107736705196 1   -10.016798323608961 1    10.090487947007121 1
H           -0.779972918473454 1    -7.502861834403114 1     8.900918865076601 1
H           -1.471861552607168 1    -9.154900224260606 1     8.498880171992010 1
H            0.066583349945912 1    -9.021343616414111 1     9.492268176236434 1
H           -4.130995374389207 1    -9.826300035622529 1    13.726468587597452 1
H           -4.779420197414899 1   -10.416322796993777 1    12.113813160668007 1
H           -5.236466836013828 1    -8.748658588377360 1    12.731962263729713 1
