# Supplementary material for: Ion-combination specific effects driving the enzymatic activity of halophilic alcohol dehydrogenase 2 from Haloferax volcanii in aqueous ionic liquid solvent mixtures
Source: RSC Sustain. 2024 Jul 8;2(9):2559–80. doi: 10.1039/d3su00412k (PMC11353702; doi:10.1039/d3su00412k)
Supplement: SU-002-D3SU00412K-s004 [file SU-002-D3SU00412K-s004.zip › IonDescriptors/cations_MEP_processed/nib_e_p.sdf]

generated by VMD
ParaSurf2011252214323D 1   1.00000     0.00000     0

 59 58  0  0  0  0              1 V2000
  -24.7096   -8.5046   -1.3298 N   0  0  0  0  0  0  0  0  0  0  0  0
  -24.6410   -7.2839   -2.1931 C   0  0  0  0  0  0  0  0  0  0  0  0
  -25.6989   -9.4395   -1.9546 C   0  0  0  0  0  0  0  0  0  0  0  0
  -23.3690   -9.1947   -1.2955 C   0  0  0  0  0  0  0  0  0  0  0  0
  -22.1281   -8.3213   -1.2013 C   0  0  0  0  0  0  0  0  0  0  0  0
  -21.9755   -7.5461    0.0883 C   0  0  0  0  0  0  0  0  0  0  0  0
  -20.5358   -7.1313    0.3274 C   0  0  0  0  0  0  0  0  0  0  0  0
  -19.6627   -8.2489    0.8585 C   0  0  0  0  0  0  0  0  0  0  0  0
  -19.9198   -8.5484    2.3206 C   0  0  0  0  0  0  0  0  0  0  0  0
  -19.0195   -9.6492    2.8439 C   0  0  0  0  0  0  0  0  0  0  0  0
  -17.6228   -9.1666    3.1378 C   0  0  0  0  0  0  0  0  0  0  0  0
  -25.1919   -8.0769    0.0356 C   0  0  0  0  0  0  0  0  0  0  0  0
  -25.0823   -9.0550    1.1933 C   0  0  0  0  0  0  0  0  0  0  0  0
  -25.8671  -10.3387    1.0520 C   0  0  0  0  0  0  0  0  0  0  0  0
  -26.1508  -10.9801    2.3965 C   0  0  0  0  0  0  0  0  0  0  0  0
  -24.9117  -11.2781    3.2130 C   0  0  0  0  0  0  0  0  0  0  0  0
  -23.9508  -12.2154    2.5129 C   0  0  0  0  0  0  0  0  0  0  0  0
  -22.8407  -12.6912    3.4268 C   0  0  0  0  0  0  0  0  0  0  0  0
  -21.8671  -11.5995    3.7867 C   0  0  0  0  0  0  0  0  0  0  0  0
  -25.6723   -6.8574   -2.3120 H   0  0  0  0  0  0  0  0  0  0  0  0
  -24.2295   -7.5646   -3.1987 H   0  0  0  0  0  0  0  0  0  0  0  0
  -23.9734   -6.5163   -1.7182 H   0  0  0  0  0  0  0  0  0  0  0  0
  -26.7338   -9.0193   -1.8467 H   0  0  0  0  0  0  0  0  0  0  0  0
  -25.6471  -10.4412   -1.4531 H   0  0  0  0  0  0  0  0  0  0  0  0
  -25.4594   -9.5603   -3.0451 H   0  0  0  0  0  0  0  0  0  0  0  0
  -23.2907   -9.7864   -2.2563 H   0  0  0  0  0  0  0  0  0  0  0  0
  -23.3897   -9.9247   -0.4356 H   0  0  0  0  0  0  0  0  0  0  0  0
  -22.0668   -7.6215   -2.0764 H   0  0  0  0  0  0  0  0  0  0  0  0
  -21.2600   -9.0356   -1.3023 H   0  0  0  0  0  0  0  0  0  0  0  0
  -22.3324   -8.1622    0.9553 H   0  0  0  0  0  0  0  0  0  0  0  0
  -22.6083   -6.6190    0.0472 H   0  0  0  0  0  0  0  0  0  0  0  0
  -20.5262   -6.2796    1.0594 H   0  0  0  0  0  0  0  0  0  0  0  0
  -20.0991   -6.7475   -0.6330 H   0  0  0  0  0  0  0  0  0  0  0  0
  -18.5865   -7.9513    0.7326 H   0  0  0  0  0  0  0  0  0  0  0  0
  -19.8175   -9.1802    0.2525 H   0  0  0  0  0  0  0  0  0  0  0  0
  -20.9897   -8.8616    2.4569 H   0  0  0  0  0  0  0  0  0  0  0  0
  -19.7668   -7.6175    2.9280 H   0  0  0  0  0  0  0  0  0  0  0  0
  -18.9803  -10.4887    2.0999 H   0  0  0  0  0  0  0  0  0  0  0  0
  -19.4721  -10.0669    3.7842 H   0  0  0  0  0  0  0  0  0  0  0  0
  -17.6381   -8.3531    3.9030 H   0  0  0  0  0  0  0  0  0  0  0  0
  -17.1352   -8.7702    2.2145 H   0  0  0  0  0  0  0  0  0  0  0  0
  -17.0000  -10.0069    3.5303 H   0  0  0  0  0  0  0  0  0  0  0  0
  -26.2721   -7.7732   -0.0892 H   0  0  0  0  0  0  0  0  0  0  0  0
  -24.5924   -7.1601    0.3149 H   0  0  0  0  0  0  0  0  0  0  0  0
  -25.4726   -8.4873    2.0876 H   0  0  0  0  0  0  0  0  0  0  0  0
  -24.0079   -9.2947    1.4169 H   0  0  0  0  0  0  0  0  0  0  0  0
  -25.2917  -11.0713    0.4242 H   0  0  0  0  0  0  0  0  0  0  0  0
  -26.8439  -10.1351    0.5375 H   0  0  0  0  0  0  0  0  0  0  0  0
  -26.7143  -11.9350    2.2171 H   0  0  0  0  0  0  0  0  0  0  0  0
  -26.8220  -10.3055    2.9927 H   0  0  0  0  0  0  0  0  0  0  0  0
  -25.2340  -11.7400    4.1853 H   0  0  0  0  0  0  0  0  0  0  0  0
  -24.3850  -10.3197    3.4656 H   0  0  0  0  0  0  0  0  0  0  0  0
  -23.5027  -11.6983    1.6223 H   0  0  0  0  0  0  0  0  0  0  0  0
  -24.5161  -13.1070    2.1315 H   0  0  0  0  0  0  0  0  0  0  0  0
  -22.2879  -13.5245    2.9157 H   0  0  0  0  0  0  0  0  0  0  0  0
  -23.2871  -13.1190    4.3638 H   0  0  0  0  0  0  0  0  0  0  0  0
  -21.0524  -12.0075    4.4336 H   0  0  0  0  0  0  0  0  0  0  0  0
  -22.3770  -10.7777    4.3453 H   0  0  0  0  0  0  0  0  0  0  0  0
  -21.3981  -11.1622    2.8709 H   0  0  0  0  0  0  0  0  0  0  0  0
  1  2  1  0  0  0
  1  3  1  0  0  0
  1  4  1  0  0  0
  4  5  1  0  0  0
  5  6  1  0  0  0
  6  7  1  0  0  0
  7  8  1  0  0  0
  8  9  1  0  0  0
  9 10  1  0  0  0
 10 11  1  0  0  0
  1 12  1  0  0  0
 12 13  1  0  0  0
 13 14  1  0  0  0
 14 15  1  0  0  0
 15 16  1  0  0  0
 16 17  1  0  0  0
 17 18  1  0  0  0
 18 19  1  0  0  0
  2 20  1  0  0  0
  2 21  1  0  0  0
  2 22  1  0  0  0
  3 23  1  0  0  0
  3 24  1  0  0  0
  3 25  1  0  0  0
  4 26  1  0  0  0
  4 27  1  0  0  0
  5 28  1  0  0  0
  5 29  1  0  0  0
  6 30  1  0  0  0
  6 31  1  0  0  0
  7 32  1  0  0  0
  7 33  1  0  0  0
  8 34  1  0  0  0
  8 35  1  0  0  0
  9 36  1  0  0  0
  9 37  1  0  0  0
 10 38  1  0  0  0
 10 39  1  0  0  0
 11 40  1  0  0  0
 11 41  1  0  0  0
 11 42  1  0  0  0
 12 43  1  0  0  0
 12 44  1  0  0  0
 13 45  1  0  0  0
 13 46  1  0  0  0
 14 47  1  0  0  0
 14 48  1  0  0  0
 15 49  1  0  0  0
 15 50  1  0  0  0
 16 51  1  0  0  0
 16 52  1  0  0  0
 17 53  1  0  0  0
 17 54  1  0  0  0
 18 55  1  0  0  0
 18 56  1  0  0  0
 19 57  1  0  0  0
 19 58  1  0  0  0
 19 59  1  0  0  0
M  END

> <TOTAL CHARGE>
1

> <CALCULATION>
    1
SDF file generated by ParaSurf from a .vwf input file

> <HAMILTONIAN>
AM1  

> <ParaSurf MODE>
12

> <ParaSurf OPTIONS>
CUBE  ISO   NEWMP    0.7000E-02  0.2000      AM1         

> <ParaSurf DESCRIPTORS>
Molecular    12.3901    0.0300   36.4586  270.5207    0.7325    365.75    412.39
MEP           115.58     34.27     66.80      0.00     66.80     81.31    492.07
                0.00  492.0701    0.0000    0.0000    0.3933   -1.2338   24449.4    
IE(l)         596.07    403.14    469.79    192.93   1620.24    0.3897   -0.6682
             7441.46    
EA(l)          40.90    -76.19     11.28    -47.83    -34.75    117.10     36.22
              325.74    361.96    0.0900    0.2252     82.37    0.5744   -1.0805
            -547.034    
Eneg(l)       318.47    167.17    151.30    217.52   1077.35    0.5332   -0.7995
             3447.21    
Hard(l)       291.05    232.39     58.66    252.27    164.71    0.6168   -0.4827
             3994.25    
Alpha(l)      0.7887    0.3491    0.4374    0.4395    0.0053    1.6223    2.5947
            159.6288
Field desc   34.8495  -22.3330   11.1361  128.5528  105.2906   14.5447    0.1066
              1.4354   -0.7207 4168.0276 4339.1112 -171.0836 4510.1948

> <ATOMIC SURFACE AREAS>
  0.0000  1.1305  1.0557  0.1007  0.1826  0.1384  0.3692  0.2927  0.1318  0.2743
  1.6188  0.0423  0.1423  0.0685  0.2631  0.1548  0.1329  0.3348  0.5616 10.3398
  9.2270  7.2241  9.2161  6.7602  9.9424  9.0877  5.4404  8.4793  8.2516  4.5318
  7.1660 10.6568 10.8858  9.2685  8.2259  6.8302  9.8857  9.8680  8.8880 11.7443
 10.3526 12.8226  8.3000  6.6292  9.3264  3.4228  5.1828  9.1356 11.1686 11.0198
 10.5764  6.6435  6.5328 10.7250 11.9168 10.8108 11.4794  9.8991  6.4501

> <ATOMIC SURFACE MEP MAXIMA>
    0.00  107.70  107.44   95.31   92.00   74.07   66.43   58.00   46.14   41.30
   40.57   94.97   89.23   73.18   62.24   56.02   55.94   44.68   45.57  115.52
  114.43  107.10  112.51  107.59  115.58  114.90  106.63  102.05   93.31   90.19
  101.17   68.00   74.05   55.30   76.00   76.32   57.20   56.54   48.84   43.88
   48.81   39.37  115.11  107.69   93.56   90.11  103.22  102.55   68.46   73.75
   53.84   75.67   89.44   67.13   51.81   49.23   46.46   62.12   66.83

> <ATOMIC SURFACE MEP MINIMA>
    0.00   95.27   95.41   93.08   79.01   64.43   50.72   55.07   44.23   38.64
   34.27   94.60   80.60   70.48   52.16   54.06   51.66   40.43   40.25   93.74
   94.02   90.52   94.02   88.57   93.98   92.12   82.94   73.08   66.63   61.47
   67.11   48.11   52.42   41.70   46.11   48.31   39.85   38.70   36.39   34.75
   35.22   34.54   85.39   89.32   67.92   66.32   64.38   63.92   49.92   52.97
   45.86   49.79   51.07   44.50   40.97   40.53   40.34   41.14   44.88

> <ATOMIC SURFACE IE(L) MAXIMA>
    0.00  595.53  596.07  575.04  560.23  547.31  527.47  516.02  508.40  500.60
  489.26  576.35  560.59  533.93  519.12  515.80  505.97  506.16  499.58  568.35
  571.51  566.53  573.58  575.04  572.26  567.03  567.07  550.66  568.62  549.99
  540.07  527.85  531.56  511.94  524.44  519.42  504.10  504.82  504.24  494.30
  490.38  492.67  568.73  564.62  560.21  525.32  526.88  547.37  532.95  531.65
  512.71  500.10  504.00  510.59  507.69  497.33  500.91  495.92  509.42

> <ATOMIC SURFACE IE(L) MINIMA>
    0.00  551.51  546.66  558.29  527.91  523.35  496.45  482.05  498.63  474.43
  459.76  575.64  540.61  524.83  504.56  494.04  486.38  477.62  469.12  493.28
  494.33  488.86  494.68  496.72  493.44  486.31  471.31  462.31  454.47  457.06
  452.06  424.83  425.36  418.45  422.40  424.39  410.68  405.35  409.13  403.24
  405.97  403.14  485.99  490.93  455.43  472.80  455.40  447.26  424.21  425.23
  416.66  426.00  426.01  415.64  407.07  407.10  411.49  414.51  421.66

> <ATOMIC SURFACE EA(L) MAXIMA>
    0.00   40.90   40.87   20.85   -9.53  -26.34  -43.67  -53.51  -60.51  -64.37
  -65.89   11.75  -11.05  -26.79  -44.44  -53.04  -54.70  -62.15  -61.42   30.39
   32.21   28.68   32.81   32.05   32.68   19.99   19.28   -1.81   -2.45   -7.53
   -3.53  -35.26  -29.87  -50.35  -29.10  -31.28  -50.25  -54.77  -59.13  -64.04
  -57.82  -68.54   19.46   20.63   -6.20   -4.81   -4.87   -1.71  -38.07  -28.89
  -50.96  -31.73  -13.92  -42.29  -57.67  -54.66  -60.25  -50.71  -46.44

> <ATOMIC SURFACE EA(L) MINIMA>
    0.00    4.22    3.88    3.01  -24.82  -37.65  -51.81  -56.28  -63.32  -71.35
  -76.19    7.46  -26.12  -31.84  -49.96  -54.73  -59.80  -65.25  -68.36    4.06
    0.29   -4.52   -5.39   -6.08    4.76   -4.67  -14.18  -30.73  -30.65  -39.99
  -41.41  -57.10  -52.66  -62.43  -61.39  -60.50  -70.73  -71.04  -72.51  -74.57
  -75.57  -75.66  -13.53   -7.07  -33.74  -32.79  -38.41  -39.26  -55.56  -51.55
  -61.81  -54.42  -63.08  -62.61  -67.36  -67.73  -68.06  -67.47  -67.03

> <ATOMIC SURFACE MEAN POL>
  0.0000  0.6843  0.6702  0.6059  0.6566  0.6769  0.6960  0.6755  0.7053  0.6613
  0.6790  0.6262  0.6358  0.6530  0.6694  0.6676  0.6501  0.6739  0.6400  0.4196
  0.4132  0.4178  0.4122  0.4176  0.4152  0.4215  0.4244  0.4259  0.4304  0.4407
  0.4411  0.4450  0.4391  0.4383  0.4357  0.4442  0.4323  0.4296  0.4554  0.4282
  0.4336  0.4381  0.4158  0.4270  0.4243  0.4190  0.4283  0.4461  0.4402  0.4362
  0.4333  0.4289  0.4339  0.4333  0.4414  0.4332  0.4298  0.4277  0.4269

> <ATOMIC SURFACE FIELD(N) MAXIMA>
    0.00   27.57   27.75   22.83   12.79    5.04    3.94    0.11   -2.55   -0.35
    1.20   23.71   13.36    5.76    4.05   -0.07   -2.16    0.31   -0.71   34.69
   34.81   34.16   34.85   34.32   34.83   33.22   31.75   24.53   25.73   22.07
   24.04   15.17   13.77   13.23   15.26   10.72   10.62    8.02    9.22    8.81
    8.51    9.90   33.00   32.67   25.51   25.88   24.78   23.07   15.39   14.78
   14.31   11.01   17.46   11.32   10.98   11.71   11.55    8.05    3.49

> <ATOMIC SURFACE FIELD(N) MINIMA>
    0.00   26.38   21.26   20.77    8.16   -4.33   -3.40   -4.40   -5.56   -3.48
   -6.97   21.69   10.45    4.50    0.41   -1.50   -4.52   -2.18   -5.31   -3.49
   10.46  -14.95   -2.45   11.59   21.42    0.00    5.47   -0.82   -1.41  -12.17
   -5.31   -8.07   -5.60   -3.85  -16.20  -15.99   -8.06  -13.92   -6.67   -6.45
   -8.12   -5.65    5.79   10.25   -9.89   -4.83   -6.88   -3.33   -3.11   -3.17
   -3.00  -20.76  -21.44   -7.25  -10.82   -5.22   -3.43  -16.00  -22.33

> <ATOMIC SURFACE ENEG(L) MAXIMA>
    0.00  318.22  318.47  289.57  275.35  256.40  241.90  230.66  222.66  214.84
  209.91  294.05  274.77  251.05  236.75  231.33  223.09  221.87  215.76  299.37
  301.86  297.60  303.20  303.55  302.47  292.75  292.18  271.62  283.08  267.03
  258.93  242.96  246.04  229.18  242.64  236.25  221.14  221.54  219.53  210.08
  212.58  210.62  290.37  287.83  277.00  253.14  255.23  263.41  246.80  245.26
  230.13  232.66  232.93  226.09  223.34  215.83  216.75  218.00  225.03

> <ATOMIC SURFACE ENEG(L) MINIMA>
    0.00  278.48  276.37  287.98  253.68  248.32  224.25  212.90  219.06  205.03
  191.78  291.89  261.45  249.02  230.02  219.66  215.84  206.87  200.76  251.72
  252.11  243.31  248.03  247.63  252.01  248.69  230.53  224.80  213.82  213.70
  215.43  190.66  191.83  183.14  187.74  187.37  177.25  172.88  174.37  167.45
  169.52  167.17  248.23  246.27  219.93  224.02  216.99  212.16  190.56  191.72
  182.81  189.75  190.77  182.32  174.68  174.15  174.75  177.61  182.03

> <ATOMIC SURFACE HARD(L) MAXIMA>
    0.00  278.16  277.69  286.02  291.05  290.91  285.57  285.37  285.74  285.98
  281.72  284.43  290.43  282.88  284.54  284.47  282.89  284.29  283.82  277.24
  271.14  275.54  271.75  271.50  273.96  283.65  289.48  289.32  286.32  287.10
  285.21  286.67  286.36  284.52  286.66  284.85  287.41  283.28  287.47  284.22
  277.79  282.05  288.16  285.84  289.74  272.18  278.94  290.13  286.15  286.39
  286.55  275.77  283.04  284.50  284.36  282.53  284.16  278.74  286.80

> <ATOMIC SURFACE HARD(L) MINIMA>
    0.00  267.81  269.26  268.72  274.23  274.84  272.21  269.15  279.57  269.40
  267.98  282.30  279.16  275.81  274.50  274.38  270.54  270.75  267.96  241.56
  242.22  245.53  242.32  247.61  241.43  237.62  240.77  237.51  237.94  243.13
  236.48  234.17  233.53  235.22  234.66  236.95  233.43  232.47  234.74  235.79
  236.45  235.98  237.75  242.11  235.47  244.80  238.37  235.10  233.65  233.50
  233.85  236.24  235.04  233.30  232.39  232.95  236.74  236.90  239.63

> <BINNED_SIM_MODELS>
Model: OW1   AM1     CUBE   ISODEN   0.700000E-02
Target Property: Single CORINA conformation logP(OW) = -3.56155     +/- 0.515425    
Property-derived descriptors:
 87.51191 -198.4325 -11.93548  1234.706  1528.600  1072.801  .2423251  2.126343
 3.938082  321.3064 -146.6723  334.6403  486.5539
Atomic contributions :
  0.0     -0.61E-01 -0.58E-01 -0.27E-02 -0.17E-02 -0.18E-02  0.21E-02  0.70E-02
 0.34E-02  0.53E-02  0.24E-01 -0.16E-02 -0.13E-02 -0.15E-02  0.31E-02  0.24E-02
 0.44E-02  0.60E-02  0.12E-01 -0.42     -0.39     -0.23     -0.45     -0.22    
-0.42     -0.34     -0.19     -0.83E-01 -0.21E-01 -0.54E-01 -0.76E-01 -0.81E-01
-0.82E-01 -0.38E-01  0.14E-01  0.12      0.26E-01  0.11      0.44E-01  0.59E-01
 0.53E-01  0.60E-02 -0.33     -0.23     -0.31E-01 -0.21E-01 -0.61E-01 -0.77E-01
-0.90E-01 -0.95E-01 -0.69E-01 -0.87E-02  0.12      0.17E-01  0.58E-01 -0.11E-02
-0.39E-01  0.73E-01  0.12    

> <PROPERTY MAXIMA and MINIMA>
 12 MEP Maxima
    -24.0758     -9.1045     -3.5820    115.6    
    -25.9341     -8.1245     -3.5487    107.7    
    -24.7208     -5.9412     -3.4088    95.57    
    -24.2508    -10.6245     -2.9987    107.2    
    -26.6008     -7.7745     -2.9987    108.2    
    -22.9008     -6.7061     -3.0987    98.82    
    -24.6050     -5.7245     -3.1060    95.59    
    -26.9008    -10.6245     -2.5987    95.71    
    -24.2675    -11.0745     -1.4237    107.6    
    -26.8841     -7.3862     -1.5987    115.5    
    -26.1508     -6.4245     -0.7987    108.6    
    -24.8008     -5.9245     -0.4237    106.8    
 12 MEP Minima
    -20.5008    -10.3245      1.4815    54.39    
    -16.8841    -10.5245      2.0013    37.22    
    -17.5841    -11.2245      2.8013    38.83    
    -17.9208    -11.2245      3.5097    38.57    
    -15.9008     -8.7245      3.7230    34.27    
    -24.5008    -13.8245      3.9337    45.35    
    -21.7008    -13.6745      4.6013    40.43    
    -19.2675     -8.3245      4.3513    39.85    
    -17.8958     -9.6912      4.9513    35.38    
    -17.7425     -9.6245      5.0013    35.37    
    -22.3341    -12.1245      5.5513    40.25    
    -20.9517    -11.9245      5.8097    43.01    
  5 IEL Maxima
    -24.7208     -5.9412     -3.4088    590.7    
    -24.5008     -5.8245     -3.2487    595.5    
    -26.8508    -10.5245     -2.8320    596.1    
    -22.0026    -10.5245     -1.2537    575.0    
    -25.9008     -6.9245      1.3513    576.4    
 23 IEL Minima
    -19.6008     -6.3245     -1.7987    425.4    
    -19.7008    -10.4245     -0.2487    422.4    
    -22.6008    -11.6963      0.6013    426.0    
    -17.3508     -7.5579      0.4013    418.4    
    -18.6708    -11.5245      1.3013    405.3    
    -16.3008     -8.4495      1.2013    406.0    
    -25.1008    -14.2745      1.8347    415.6    
    -21.0591    -11.1245      1.5513    421.7    
    -20.5008     -5.1745      1.8013    424.8    
    -21.7008    -14.4745      2.1680    407.1    
    -27.3008    -13.1079      1.9763    424.2    
    -22.2008     -8.8772      3.0722    424.4    
    -27.7008     -9.5245      3.6204    425.2    
    -19.7008     -6.5245      3.7013    410.7    
    -16.2508    -11.0245      3.9888    403.1    
    -24.1008     -9.2245      4.2013    426.0    
    -17.8101     -7.5245      4.9513    403.2    
    -23.6582    -13.7245      5.5013    407.1    
    -20.1008    -12.5563      5.2013    411.5    
    -25.6748    -12.3245      5.3013    416.7    
    -22.9100    -10.1245      5.4013    415.4    
    -19.7841    -10.0995      5.1013    409.1    
    -22.6758     -9.8245      5.2513    414.5    
  3 EAL Maxima
    -24.7208     -5.9412     -3.4088    40.00    
    -24.5008     -5.8245     -3.2487    40.90    
    -26.8508    -10.5245     -2.8320    40.87    
 19 EAL Minima
    -22.5341    -13.3245      1.4513   -62.38    
    -20.5008    -10.3245      1.4815   -61.74    
    -18.9008     -6.7245      1.9847   -61.47    
    -21.6990    -12.4629      1.8180   -67.36    
    -16.6766    -10.3245      1.9013   -76.19    
    -18.6008     -6.9245      1.9680   -61.64    
    -23.4508    -14.5245      3.1231   -62.13    
    -20.5508    -12.7245      3.0013   -68.36    
    -15.7008     -9.5245      2.8180   -71.48    
    -17.3008     -7.2245      2.8013   -73.97    
    -23.6508    -14.4245      3.3680   -64.16    
    -19.3008    -11.6245      3.1513   -63.85    
    -17.9208    -11.2245      3.5097   -73.60    
    -24.6841    -13.5495      3.9813   -63.06    
    -19.0008     -8.5462      4.6013   -74.17    
    -21.5508    -13.4245      4.8013   -67.61    
    -17.7425     -9.6245      5.0013   -76.01    
    -22.3341    -12.1245      5.5513   -68.26    
    -21.5508    -11.1245      5.7013   -66.53    
  5 Alpha(l) Maxima
    -24.7208     -5.9412     -3.4088   0.7594    
    -24.5008     -5.8245     -3.2487   0.7836    
    -26.9008    -10.6245     -2.5987   0.7743    
    -21.2508     -5.5245     -0.3987   0.7268    
    -15.9008     -8.5245      3.4347   0.7887    
160 Alpha(l) Minima
    -24.9341     -7.4995     -4.3487   0.3626    
    -23.9175     -6.7245     -4.1987   0.3694    
    -26.3508    -10.1245     -3.8987   0.3658    
    -26.4008     -9.7245     -3.9987   0.3636    
    -24.3008     -8.9379     -3.7987   0.3491    
    -25.9559     -8.7245     -3.9987   0.3604    
    -23.2008     -6.9222     -3.7987   0.3638    
    -25.0341    -10.7245     -3.5987   0.3621    
    -22.9175     -7.7245     -3.5987   0.3615    
    -26.3258     -6.8611     -3.4987   0.3613    
    -21.9008     -7.9695     -3.3820   0.3768    
    -21.3008     -7.8995     -3.1820   0.3749    
    -21.0508     -7.7245     -2.9987   0.3744    
    -27.8008     -9.3295     -2.5987   0.3681    
    -27.5008     -8.6412     -2.8987   0.3623    
    -27.4008     -8.3245     -2.7987   0.3600    
    -25.9141     -5.6245     -2.7987   0.3664    
    -23.1008    -11.1245     -2.2987   0.3633    
    -20.7008     -9.3603     -2.4987   0.3683    
    -27.1008     -7.7245     -2.2853   0.3514    
    -20.9175     -6.9245     -2.3987   0.3755    
    -22.7008     -6.1245     -2.2103   0.3581    
    -25.9091     -5.5245     -2.1987   0.3640    
    -23.9008     -5.2245     -2.0903   0.3639    
    -26.3008    -11.5245     -1.9329   0.3636    
    -25.8758    -11.6245     -2.0487   0.3620    
    -25.5008    -11.6245     -2.0820   0.3597    
    -25.1407    -11.5245     -2.0987   0.3591    
    -24.9008    -11.5079     -1.8187   0.3577    
    -27.8508     -9.7579     -1.9987   0.3664    
    -27.0008     -7.5537     -2.0496   0.3504    
    -26.1008     -5.7245     -1.7028   0.3607    
    -21.2373    -10.3829     -1.3987   0.3740    
    -27.8008     -9.7245     -1.3987   0.3640    
    -19.6742     -7.5245     -1.6987   0.3700    
    -26.4008     -6.1745     -1.3987   0.3596    
    -24.3725     -5.2245     -1.5987   0.3612    
    -24.3008     -5.2245     -1.5070   0.3602    
    -26.8008    -11.1245     -1.0903   0.3650    
    -21.3008    -10.3245     -0.8153   0.3697    
    -19.2008     -9.2995     -0.9987   0.3828    
    -18.9008     -7.1245     -1.1987   0.3799    
    -22.6425     -5.7245     -1.0487   0.3809    
    -24.5041     -5.3745     -1.1987   0.3602    
    -19.9008     -5.4245     -0.9487   0.3774    
    -23.0175    -11.2245     -0.5987   0.3645    
    -21.1508    -10.2245     -0.5987   0.3637    
    -19.1008     -9.4745     -0.8987   0.3799    
    -27.6008     -9.1745     -0.7852   0.3637    
    -27.4008     -8.7245     -0.5153   0.3539    
    -18.8008     -6.3245     -0.7987   0.3775    
    -24.3341     -5.5745     -0.7987   0.3576    
    -19.3008     -5.6245     -0.7070   0.3754    
    -22.3591     -5.5245     -0.7487   0.3719    
    -22.6675    -11.0745     -0.4437   0.3643    
    -18.7508     -9.9579     -0.1969   0.3775    
    -17.7008     -8.4472     -0.1987   0.3741    
    -18.1008     -7.3228     -0.3987   0.3781    
    -25.8940    -12.2245     -0.0487   0.3790    
    -27.7008    -11.1245      0.1154   0.3784    
    -17.7008     -8.7404      0.0013   0.3720    
    -26.7008     -6.5245      0.2263   0.3658    
    -23.8091    -12.1245      0.3013   0.3837    
    -23.2841    -12.3245      0.4013   0.3824    
    -20.8008    -10.1245      0.5597   0.3727    
    -19.0758    -10.5079      0.6013   0.3753    
    -22.5008     -9.8995      0.7013   0.3712    
    -27.3008     -8.2079      0.7013   0.3777    
    -26.8008     -6.7245      0.5962   0.3654    
    -22.2675     -5.4245      0.6513   0.3815    
    -20.3008     -4.9745      0.6597   0.3735    
    -24.4758    -13.5079      0.8013   0.3736    
    -22.3508    -12.1245      0.9680   0.3864    
    -27.7008     -9.1245      0.9297   0.3687    
    -25.1434     -6.0245      0.8013   0.3615    
    -22.5008     -5.6245      1.0013   0.3802    
    -21.2859     -5.1412      0.9563   0.3753    
    -27.8008    -12.1245      1.4013   0.3790    
    -18.1008    -10.5245      1.0180   0.3707    
    -21.6841     -9.6245      1.4013   0.3747    
    -16.8675     -9.5745      1.1013   0.3650    
    -17.9008     -6.9745      1.4347   0.3652    
    -22.9258     -5.9245      1.2013   0.3799    
    -19.4008     -5.4745      1.1430   0.3803    
    -22.5508    -14.1245      1.7013   0.3822    
    -22.3008    -13.7829      1.5513   0.3786    
    -21.9008    -13.6662      1.6013   0.3738    
    -26.1458    -13.0745      1.5680   0.3645    
    -21.2808    -11.7495      1.6180   0.3719    
    -15.9008     -9.1495      1.7013   0.3742    
    -24.1008    -14.4245      2.2013   0.3827    
    -28.0841    -11.9245      2.0013   0.3766    
    -20.9008    -11.9245      1.8180   0.3678    
    -20.3008    -11.7745      2.2013   0.3656    
    -17.9008    -11.3245      1.8797   0.3812    
    -22.1008    -10.4995      1.8180   0.3664    
    -23.2675     -8.0745      2.1013   0.3969    
    -15.9175     -8.0995      2.2013   0.3795    
    -26.7008     -7.9245      2.2347   0.3604    
    -23.1008     -7.6403      2.0013   0.3747    
    -17.0675     -7.3745      2.0013   0.3685    
    -25.9508     -7.2245      2.2013   0.3757    
    -21.3008     -6.1912      2.2013   0.3679    
    -25.7008    -13.6245      2.6321   0.3755    
    -28.0008    -12.1245      2.6847   0.3748    
    -19.0808    -11.8245      2.4930   0.3764    
    -28.0841     -9.9245      2.6013   0.3815    
    -23.3008     -9.5079      2.7013   0.3759    
    -27.4008     -9.1245      2.5763   0.3836    
    -22.1008     -7.8745      2.5013   0.3784    
    -24.8692     -7.3745      2.6013   0.3692    
    -18.8508     -6.6245      2.6013   0.3700    
    -22.7508    -14.8245      2.8013   0.3760    
    -25.0865    -14.0245      3.0013   0.3684    
    -16.9258    -11.2745      2.9680   0.3650    
    -16.6234    -11.1245      2.8013   0.3642    
    -15.7508    -10.3245      3.0013   0.3737    
    -26.7008     -8.8245      2.9813   0.3695    
    -24.6951     -7.6245      2.8013   0.3684    
    -18.5508     -6.9245      3.0797   0.3691    
    -20.7508     -6.6245      3.0263   0.3750    
    -22.2508    -14.8245      3.4013   0.3744    
    -21.1508    -14.1245      3.4347   0.3827    
    -27.0708    -12.8245      3.2013   0.3812    
    -28.1508    -10.5445      3.2597   0.3771    
    -28.0841    -10.6995      3.4013   0.3753    
    -26.4425     -9.0245      3.4513   0.3664    
    -25.0008     -8.7245      3.4013   0.3768    
    -24.9008     -8.5579      3.3513   0.3753    
    -21.9008     -8.1087      3.2013   0.3775    
    -22.7508     -9.5245      3.8013   0.3737    
    -18.4008     -7.1245      3.7513   0.3626    
    -17.3008     -7.0245      3.6847   0.3686    
    -20.1008    -12.9245      4.0180   0.3635    
    -19.7008    -11.9495      4.0180   0.3689    
    -27.4008    -10.6079      4.2013   0.3782    
    -15.8008     -9.7745      4.2013   0.3808    
    -22.3008     -9.4245      4.0013   0.3733    
    -20.3008     -7.4745      4.2013   0.3771    
    -23.3008    -14.4745      4.6597   0.3745    
    -25.7008    -13.0245      4.3513   0.3649    
    -19.1008    -11.2245      4.4513   0.3807    
    -17.3258    -10.8245      4.6013   0.3654    
    -16.2508     -9.9245      4.7013   0.3733    
    -24.4623     -9.6912      4.7013   0.3772    
    -24.7008    -12.9745      4.9013   0.3740    
    -26.4508    -11.5245      4.8013   0.3821    
    -18.9008    -10.3662      5.0013   0.3885    
    -19.7291     -9.2745      4.9013   0.3676    
    -18.5258     -8.3755      4.9847   0.3695    
    -16.6008     -8.1245      4.8013   0.3755    
    -22.6050    -13.7245      5.4013   0.3783    
    -21.1226    -13.1245      5.2513   0.3694    
    -24.0365    -12.3412      5.3013   0.3643    
    -25.9008    -11.0880      5.2013   0.3757    
    -24.9758    -11.1245      5.4013   0.3729    
    -21.7008    -10.1245      5.3847   0.3774    
    -17.9225     -8.5245      5.2513   0.3648    
    -21.3008    -12.5245      5.7013   0.3647    
    -22.6925    -10.8712      5.7013   0.3657    
 34 F(N) Maxima
    -25.5791    -10.1745     -4.1987    34.37    
    -25.3008     -9.1962     -4.2987    33.48    
    -24.1341     -7.6745     -4.4987    34.25    
    -23.1591    -10.8245     -3.0487    32.46    
    -22.6800    -10.5245     -3.1487    32.50    
    -21.7125     -6.9245     -3.1487    21.94    
    -26.5008     -5.9245     -2.7296    34.28    
    -20.3008     -9.7245     -1.8987    25.10    
    -28.0225     -8.9245     -2.0421    34.45    
    -25.8892    -11.7412     -1.3987    33.79    
    -23.4508     -5.3245     -1.5403    33.92    
    -26.7008     -6.8245     -1.1153    28.20    
    -19.1008     -6.1347     -1.2987    13.58    
    -25.1341    -12.2245     -0.2487    14.98    
    -22.9008    -11.1245     -0.0820    31.25    
    -27.5008     -7.3412     -0.2237    32.46    
    -22.7008     -5.3245     -0.2987    15.00    
    -22.6008    -10.9245     -0.0060    31.34    
    -27.4008     -7.1245      0.0847    32.63    
    -28.1508    -10.3829      0.4013    15.97    
    -17.3508     -7.5579      0.4013    13.10    
    -22.9091     -5.3745      0.4347    15.60    
    -24.3508     -6.1245      1.1013    32.20    
    -20.0758     -5.1412      1.6013    14.80    
    -25.0508    -14.3245      1.9430    10.92    
    -22.8008     -9.5245      2.0513    22.97    
    -27.6008    -12.9245      2.3513    15.17    
    -21.7008    -14.7245      2.7513    10.77    
    -25.9008     -7.8995      3.1847    25.21    
    -27.8008     -9.8763      3.8013    14.41    
    -19.5175     -6.7245      3.9013    10.38    
    -23.5841    -13.9245      5.4013    11.59    
    -20.1008    -12.5563      5.2013    11.32    
    -25.7008    -12.0995      5.3847    14.20    
  5 F(N) Minima
    -21.3216     -9.5245      0.7790   -11.91    
    -20.5508    -10.2245      1.4013   -13.70    
    -21.1008     -9.8245      1.2329   -13.75    
    -21.9008    -12.2745      1.7013   -10.62    
    -22.7175    -10.2245      2.6013   -20.74    

> <PARASURF STATUS>
Calculation ended successfully

$$$$
