# Supplementary material for: Ion-combination specific effects driving the enzymatic activity of halophilic alcohol dehydrogenase 2 from Haloferax volcanii in aqueous ionic liquid solvent mixtures
Source: RSC Sustain. 2024 Jul 8;2(9):2559–80. doi: 10.1039/d3su00412k (PMC11353702; doi:10.1039/d3su00412k)
Supplement: SU-002-D3SU00412K-s004 [file SU-002-D3SU00412K-s004.zip › IonDescriptors/cations_MEP_processed/mes_e.sdf]

generated by VMD
XXEMPIRE2011252214053D 1   1.00000     0.00000     0

 13 12  0  0  0  0              1 V2000
   49.4258  -50.4306   12.5594 S   0  0  0  0  0  0  0  0  0  0  0  0
   49.3800  -48.9105   13.3690 C   0  0  0  0  0  0  0  0  0  0  0  0
   48.4382  -51.4183   13.5683 C   0  0  0  0  0  0  0  0  0  0  0  0
   48.4082  -50.1568   11.1966 C   0  0  0  0  0  0  0  0  0  0  0  0
   48.3664  -48.5385   13.6596 H   0  0  0  0  0  0  0  0  0  0  0  0
   49.8457  -48.1185   12.7256 H   0  0  0  0  0  0  0  0  0  0  0  0
   49.9884  -48.9686   14.3100 H   0  0  0  0  0  0  0  0  0  0  0  0
   47.4219  -51.0169   13.8051 H   0  0  0  0  0  0  0  0  0  0  0  0
   48.9552  -51.5957   14.5481 H   0  0  0  0  0  0  0  0  0  0  0  0
   48.2893  -52.4217   13.0891 H   0  0  0  0  0  0  0  0  0  0  0  0
   48.9139  -49.4543   10.4826 H   0  0  0  0  0  0  0  0  0  0  0  0
   47.3990  -49.7278   11.4145 H   0  0  0  0  0  0  0  0  0  0  0  0
   48.2411  -51.1203   10.6468 H   0  0  0  0  0  0  0  0  0  0  0  0
  1  2  1  0  0  0  0
  1  3  1  0  0  0  0
  1  4  1  0  0  0  0
  2  5  1  0  0  0  0
  2  6  1  0  0  0  0
  2  7  1  0  0  0  0
  3  8  1  0  0  0  0
  3  9  1  0  0  0  0
  3 10  1  0  0  0  0
  4 11  1  0  0  0  0
  4 12  1  0  0  0  0
  4 13  1  0  0  0  0
M  END

> <CALCULATION> [EMPIRE'20]
38
Geometry optimized using EF

> <HAMILTONIAN> [EMPIRE'20]
AM1

> <MOPACBASICS> [EMPIRE'20]
   145.012348   -16.140432    -5.633609    -0.038055     0.015974     0.013016

> <ENERGY> [EMPIRE'20]
        -2565.164928         1869.260699         -695.904230

> <COULSON CHARGES> [EMPIRE'20]
  1.2629736563 -0.6223380741 -0.6220521320 -0.6226475522  0.1712296520
  0.1814267488  0.1821433275  0.1710727141  0.1819171801  0.1816391916
  0.1818722546  0.1713006128  0.1814624205

> <TOTAL COULSON CHARGE> [EMPIRE'20]
  1.0000000000

> <DENSITY MATRIX ELEMENTS> [EMPIRE'20]
  1.7478345120  0.4105523614  1.1265951983 -0.1614463869 -0.0854389985
  0.9428065504 -0.0911284356 -0.0483412361  0.0189219956  0.9197900831
  1.2676095154 -0.0032577539  1.1483958822 -0.0208293541 -0.0037248617
  1.0737026861 -0.0109587983 -0.0013848970 -0.0438820322  1.1326299904
  1.2676258271  0.0106243108  1.1224775451  0.0159813895 -0.0304838046
  1.1124916245 -0.0139392956  0.0325638058  0.0384355136  1.1194571352
  1.2676059079  0.0112633046  1.1213291882 -0.0024278829  0.0097009143
  1.1529719225  0.0209063899 -0.0440286186  0.0104789223  1.0807405336

> <CHARGE ON HYDROGENS> [EMPIRE'20]
  0.1712296520  0.1814267488  0.1821433275  0.1710727141  0.1819171801
  0.1816391916  0.1818722546  0.1713006128  0.1814624205

> <ORBITAL VECTORS> [EMPIRE'20]
RHF calculation
  13   25   13   12   Nhomo, Nao, Nocc, Nunocc
Nr. of atomic orbitals of each atom
   4   4   4   4   1   1   1   1   1   1   1   1   1
Orbital information from occ. to unocc.
  -37.104
-0.317  0.222 -0.087 -0.049 -0.447  0.033  0.068  0.036
-0.447 -0.018 -0.067  0.046 -0.447 -0.019  0.001 -0.081
-0.172 -0.149 -0.147 -0.172 -0.148 -0.149 -0.148 -0.172
-0.149
  -34.792
-0.000  0.128  0.151  0.310  0.530  0.024 -0.041  0.019
 0.041  0.026  0.031  0.052 -0.572 -0.025  0.040 -0.011
 0.184  0.181  0.214  0.015  0.044 -0.013 -0.202 -0.196
-0.227
  -34.790
-0.000 -0.081 -0.309  0.184 -0.354 -0.015 -0.010  0.057
 0.636  0.038 -0.002 -0.021 -0.282 -0.038 -0.049  0.000
-0.119 -0.157 -0.111  0.219  0.236  0.240 -0.131 -0.098
-0.079
  -23.604
-0.675  0.130 -0.051 -0.029  0.103  0.033  0.291  0.154
 0.103 -0.158 -0.216  0.194  0.102 -0.163  0.039 -0.285
 0.126  0.140  0.140  0.126  0.140  0.140  0.140  0.126
 0.140
  -21.157
 0.000 -0.196 -0.365 -0.234  0.103 -0.133  0.381  0.173
-0.045  0.019 -0.088 -0.378 -0.058  0.083 -0.351  0.170
 0.246  0.127  0.085 -0.109 -0.231  0.141 -0.226 -0.147
 0.112
  -21.156
-0.000  0.008  0.253 -0.403 -0.008  0.003  0.148 -0.346
 0.093 -0.359 -0.218  0.086 -0.085  0.355  0.111  0.199
-0.033  0.203 -0.206  0.224  0.007  0.184  0.030 -0.202
-0.208
  -20.918
-0.266 -0.371  0.145  0.083 -0.033 -0.393 -0.031 -0.009
-0.033 -0.276  0.280 -0.034 -0.032 -0.272  0.122  0.254
 0.230 -0.139 -0.165  0.230 -0.153 -0.152 -0.158  0.228
-0.145
  -19.067
 0.003 -0.017 -0.000 -0.094 -0.004 -0.246 -0.087  0.297
-0.004 -0.118  0.268  0.267  0.009  0.448 -0.187 -0.197
 0.200 -0.247  0.089  0.191  0.102 -0.249  0.154 -0.377
 0.139
  -19.057
 0.000 -0.035 -0.094  0.007 -0.007 -0.441  0.181 -0.097
 0.007  0.455 -0.137  0.098  0.000  0.121  0.316 -0.026
 0.318  0.003 -0.243 -0.324  0.233  0.013  0.200  0.005
-0.206
  -18.529
-0.001 -0.001  0.001 -0.000  0.000  0.001  0.204 -0.385
-0.000  0.153  0.206  0.354 -0.000 -0.155 -0.414  0.034
-0.025  0.275 -0.251  0.007  0.261 -0.267 -0.263 -0.009
 0.272
  -17.997
 0.000 -0.099 -0.269  0.030 -0.050  0.285  0.388 -0.002
 0.052  0.031  0.481 -0.089 -0.002  0.122  0.321 -0.043
-0.121  0.296  0.085  0.118 -0.091 -0.297  0.227  0.003
-0.220
  -17.990
-0.000  0.065  0.008  0.281  0.031 -0.180 -0.049 -0.360
 0.027 -0.123  0.074 -0.366 -0.058  0.013 -0.058 -0.519
 0.053  0.090 -0.306  0.058 -0.300  0.097  0.217 -0.129
 0.220
  -16.140
 0.498  0.532 -0.209 -0.118 -0.045 -0.175  0.206  0.110
-0.045 -0.261 -0.023  0.129 -0.045 -0.265  0.092 -0.086
 0.216 -0.025 -0.045  0.217 -0.037 -0.033 -0.040  0.218
-0.031
   -5.634
-0.354  0.574 -0.225 -0.128  0.149 -0.033 -0.310 -0.166
 0.149  0.170  0.229 -0.208  0.149  0.176 -0.042  0.302
 0.070 -0.056 -0.066  0.070 -0.062 -0.060 -0.063  0.070
-0.059
   -4.529
 0.000  0.258  0.675 -0.030 -0.235  0.020  0.359  0.193
 0.226  0.202  0.243 -0.232  0.009  0.006 -0.005  0.014
 0.090 -0.064  0.028 -0.084 -0.040  0.072 -0.104 -0.007
 0.109
   -4.527
-0.000  0.148 -0.026  0.708 -0.125  0.009  0.193  0.099
-0.141 -0.128 -0.153  0.141  0.266  0.247 -0.062  0.386
 0.038  0.092 -0.101  0.051 -0.100  0.082  0.023 -0.097
 0.013
   -1.343
-0.000  0.017  0.045 -0.002 -0.004  0.299 -0.081  0.165
 0.004 -0.275  0.074 -0.196  0.000 -0.166 -0.372  0.047
 0.276  0.027 -0.319 -0.255  0.324 -0.055  0.351 -0.017
-0.334
   -1.340
-0.001  0.000 -0.003 -0.049  0.003 -0.163 -0.178  0.323
 0.003 -0.040  0.304  0.262 -0.005  0.208 -0.112 -0.174
-0.184  0.393 -0.200 -0.213 -0.169  0.393 -0.142  0.288
-0.159
   -1.300
-0.010  0.116 -0.045 -0.022  0.003 -0.368 -0.014 -0.004
 0.003 -0.289  0.222 -0.074  0.002 -0.278  0.158  0.247
-0.325  0.155  0.197 -0.324  0.230  0.121  0.180 -0.359
 0.213
   -1.238
-0.001  0.008 -0.007 -0.000  0.000 -0.027  0.176 -0.337
-0.000  0.103  0.202  0.303  0.001 -0.147 -0.332  0.044
 0.005 -0.315  0.314 -0.044 -0.288  0.333  0.311 -0.013
-0.295
   -1.203
 0.000 -0.033 -0.010 -0.136  0.014  0.226 -0.164  0.217
 0.010  0.269  0.041  0.237 -0.027 -0.342  0.174  0.183
 0.194  0.132 -0.315  0.173 -0.324  0.160  0.178 -0.394
 0.203
   -1.198
-0.000  0.047  0.131 -0.021 -0.023 -0.347 -0.034  0.194
 0.025  0.266 -0.264 -0.128 -0.002 -0.141 -0.313  0.035
-0.340  0.288  0.042  0.349 -0.071 -0.266  0.275 -0.013
-0.263
   -0.302
 0.019 -0.036  0.014  0.009 -0.316  0.010 -0.177 -0.096
-0.319  0.120  0.114 -0.120 -0.303  0.119 -0.033  0.148
 0.264  0.254  0.255  0.267  0.258  0.257  0.242  0.255
 0.242
   -0.251
 0.000  0.006  0.015 -0.000 -0.375 -0.014 -0.245 -0.121
 0.347 -0.133 -0.163  0.140  0.025 -0.016 -0.014 -0.014
 0.329  0.329  0.324 -0.305 -0.299 -0.305 -0.018 -0.022
-0.026
   -0.250
-0.000  0.004 -0.001  0.016 -0.178 -0.010 -0.107 -0.076
-0.223  0.077  0.096 -0.109  0.424 -0.163  0.042 -0.258
 0.155  0.153  0.161  0.195  0.200  0.192 -0.369 -0.371
-0.369

> <CALCULATION STATUS> [EMPIRE'20]
SUCCESS

$$$$
