# Supplementary material for: Ion-combination specific effects driving the enzymatic activity of halophilic alcohol dehydrogenase 2 from Haloferax volcanii in aqueous ionic liquid solvent mixtures
Source: RSC Sustain. 2024 Jul 8;2(9):2559–80. doi: 10.1039/d3su00412k (PMC11353702; doi:10.1039/d3su00412k)
Supplement: SU-002-D3SU00412K-s004 [file SU-002-D3SU00412K-s004.zip › IonDescriptors/cations_MEP_processed/paa.xyz]

50
 generated by VMD
 P        12.523000       17.722000      -16.679001
 C        13.775000       18.987000      -16.152000
 C        13.153000       20.399000      -15.754000
 C        14.257000       21.323000      -15.277000
 C        11.227000       17.594999      -15.384000
 C        11.685000       17.316000      -13.987000
 C        10.602000       17.521000      -12.888000
 C        11.248000       17.466999      -11.464000
 C        13.100000       16.091999      -17.304001
 C        13.752000       15.068000      -16.275999
 C        14.199000       13.827000      -17.094999
 C        15.464000       14.247000      -17.941999
 C        11.658000       18.417000      -18.103001
 C        10.235000       17.858000      -18.416000
 C         9.634000       18.674999      -19.632000
 C        13.687000       22.732000      -14.996000
 H        14.457000       19.160000      -16.986000
 H        14.364000       18.504999      -15.369000
 H        12.395000       20.136000      -15.013000
 H        12.543000       20.778999      -16.576000
 H        15.068000       21.382999      -16.007000
 H        14.776000       20.931999      -14.399000
 H        10.518000       16.893999      -15.828000
 H        10.704000       18.552999      -15.432000
 H        12.645000       17.801001      -13.804000
 H        12.004000       16.274000      -13.908000
 H         9.892000       16.691999      -12.938000
 H        10.070000       18.464001      -13.030000
 H        12.108000       18.138000      -11.505000
 H        11.358000       16.468000      -11.038000
 H        10.557000       17.952000      -10.771000
 H        13.776000       16.355000      -18.120001
 H        12.167000       15.687000      -17.702000
 H        12.960000       14.793000      -15.576000
 H        14.507000       15.521000      -15.630000
 H        13.360000       13.415000      -17.659000
 H        14.393000       13.095000      -16.308001
 H        15.720000       13.440000      -18.632999
 H        16.337999       14.429000      -17.313000
 H        15.321000       15.168000      -18.511000
 H        12.333000       18.281000      -18.950001
 H        11.542000       19.490000      -17.940001
 H         9.468000       18.025000      -17.657000
 H        10.283000       16.790001      -18.635000
 H        10.044000       18.240000      -20.546000
 H         9.935000       19.723000      -19.568001
 H         8.544000       18.643000      -19.684000
 H        13.203000       23.195999      -15.858000
 H        14.444000       23.448000      -14.670000
 H        12.968000       22.778000      -14.175000
