# Supplementary material for: Ion-combination specific effects driving the enzymatic activity of halophilic alcohol dehydrogenase 2 from Haloferax volcanii in aqueous ionic liquid solvent mixtures
Source: RSC Sustain. 2024 Jul 8;2(9):2559–80. doi: 10.1039/d3su00412k (PMC11353702; doi:10.1039/d3su00412k)
Supplement: SU-002-D3SU00412K-s004 [file SU-002-D3SU00412K-s004.zip › IonDescriptors/cations_MEP_processed/mso_e.dat]

calc=opt charge=1 sdf vwf
generated by VMD

S           29.903070242766116 1   -33.386583829548300 1    21.226433846957303 1
C           30.601976707325928 1   -31.904099700311694 1    21.027070599048539 1
O           28.683161834867118 1   -33.354165404847812 1    21.903199002515855 1
C           31.065668302499308 1   -34.289948168630374 1    21.973546249472300 1
C           29.811555095969641 1   -34.009907874056296 1    19.700639373379179 1
H           30.786526344692337 1   -31.366350630069256 1    22.003443396283760 1
H           29.958597325901817 1   -31.183098954966855 1    20.442139083544753 1
H           31.595881289007870 1   -31.888690885277359 1    20.502268153899234 1
H           32.104545327575181 1   -34.208491819153814 1    21.552032762606817 1
H           30.846271749844313 1   -35.397449826578267 1    21.975478172632613 1
H           31.180433428945371 1   -34.038384762997062 1    23.069581177415369 1
H           29.022923267848263 1   -33.508572380874789 1    19.065115669830661 1
H           29.518960452135342 1   -35.100447934104672 1    19.678447708289116 1
H           30.750241335338238 1   -33.956055508092426 1    19.084421630574745 1
