# Supplementary material for: Ion-combination specific effects driving the enzymatic activity of halophilic alcohol dehydrogenase 2 from Haloferax volcanii in aqueous ionic liquid solvent mixtures
Source: RSC Sustain. 2024 Jul 8;2(9):2559–80. doi: 10.1039/d3su00412k (PMC11353702; doi:10.1039/d3su00412k)
Supplement: SU-002-D3SU00412K-s004 [file SU-002-D3SU00412K-s004.zip › IonDescriptors/cations_MEP_processed/pgg_e.log]

  EEE  M   M  PPP  III RRR   EEE
  E    MM MM  P  P  I  R  R  E
  EE   M M M  PPP   I  RRR   EE
  E    M   M  P     I  R R   E
  EEE  M   M  P    III R  R  EEE

  EMPIRE'20 OMP (Revision A1)

  (c) Matthias Hennemann*, Johannes Margraf, David Whitley, Bernd Meyer, Tim Clark*


  References:
  ===========

  1) Matthias Hennemann, Timothy Clark,
     "EMPIRE: a highly parallel semiempirical molecular orbital program: 
     1: self-consistent field calculations", J Mol Model (2014) 20:2331 (11 pages).
     DOI 10.1007/s00894-014-2331-4

  2) Johannes T. Margraf, Matthias Hennemann, Bernd Meyer, Timothy Clark, 
     "EMPIRE: a highly parallel semiempirical molecular orbital program: 
     2: periodic boundary conditions", J Mol Model (2015) 21:144 (7 pages).
     DOI 10.1007/s00894-015-2692-3

  3) Johannes T. Margraf, Matthias Hennemann, Timothy Clark, 
     "EMPIRE: A highly parallel semiempirical molecular orbital program: 
     3: Born-Oppenheimer molecular dynamics.", J Mol Model (2020) 46:23 (9 pages).
     DOI: 10.1007/s00894-020-4293-z


 <> Computing resources

    Number of cores =     8
    MPI tasks       =     1
    OMP threads     =     8
    OMP max threads =     8
    OMP num procs   =     8

 <> Options

    Input file                             = cat/pgg.xyz

    Molecular Charge                Charge = 1
    Multiplicity                      Mult = 1

    Hamiltonian                      Hamil = AM1
    Formalism                         Form = RHF
    Calculation Type                  Calc = OPT

    Initial Guess                    Guess = DEFAULT
    Randomize initial guess      Randomize =  0.0E+00
    Initial Diagonalization       InitDiag = F
    Mix initial UHF orbitals        MixMOs = F

    Simple screening radius     ScreeningR =   40.000 Angstrom
    Integral damping radius       DampingR =   10.000 Bohr
    Integral damping coefficient  DampingC =    0.250

    Maximum computation time       MaxTime = 31536000 seconds
    Maximum optimization steps      MaxOPT =    10000
    Maximum SCF Iterations          MaxSCF =     1000

    Converge gradient norm       ConvergeG =  4.0E-01
    Converge delta(HoF)          ConvergeE =  1.0E-04 kcal/mol
    Converge max(CFC)            ConvergeR =  1.0E-04

    Dynamic level shifting      MinBandGap =  2.0E+00
    Resonance integrals cutoff     RCutoff =  2.0E+01
    Pseudodiagonalization cutoff  PDCutoff =  4.0E-02
    Eigenvalues cutoff            EiCutoff =  1.0E-02

    Do full diagonalizations      FullDiag = 1
    Memory reserved for integrals  IMemory =     1024 MB/thread
    Recalculate Hcore              RecalcH = F
    Full rotations                 FullRot = F

    Preferred Eigensolver      Eigensolver = DSYEVD

 <> Parameters

    /home/anna/cepos/cepos20/etc/AM1.par

    Hamiltonian = AM1

    H        M.J.S. Dewar et.al., J. Am. Chem. Soc., 107, 3902-3909 (1985).
    Li       J.J.P. Stewart, J. Mol. Model., 10, 155-164 (2004).
    Be       J.J.P. Stewart, J. Mol. Model., 10, 155-164 (2004).
    B        M.J.S. Dewar, C. Jie, E.G. Zoebisch, Organometallics, 7, 513 (1988).
    C        M.J.S. Dewar et.al., J. Am. Chem. Soc., 107, 3902-3909 (1985).
    N        M.J.S. Dewar et.al., J. Am. Chem. Soc., 107, 3902-3909 (1985).
    O        M.J.S. Dewar et.al., J. Am. Chem. Soc., 107, 3902-3909 (1985).
    F        M.J.S. Dewar, E.G. Zoebisch, THEOCHEM, 180, 1 (1988).
    Na       E.N. Brothers, K.M. Merz, jr., J. Phys. Chem. B, 106, 2779-2785 (2002).
    Mg       M.C.Hutter, J.R.Reimers, N.S.Hush, J. Phys. Chem. B, 102, 8080-8090 (1998).
    Al       M.J.S. Dewar, A.J. Holder, Organometallics, 9, 508 (1990).
    Si       M.J.S. Dewar, C. Jie, Organometallics, 6, 1486 (1987).
    P        M.J.S. Dewar, C. Jie, THEOCHEM, 187, 1 (1989).
    S        M.J.S. Dewar, Y.C. Yuan, Inorg. Chem., 29, 3881-3890 (1990)
    Cl       M.J.S. Dewar, E.G. Zoebisch, THEOCHEM, 180, 1 (1988).
    K        J.J.P. Stewart, J. Mol. Model., 10, 155-164 (2004).
    Ca       J.J.P. Stewart, J. Mol. Model., 10, 155-164 (2004).
    Zn       M.J.S. Dewar, K.M. Merz, Jr., Organometallics, 7, 522 (1988).
    Ga       J.J.P. Stewart, J. Mol. Model., 10, 155-164 (2004).
    Ge       M.J.S. Dewar, C. Jie, Organometallics, 8, 1544 (1989).
    As       J.J.P. Stewart, J. Mol. Model., 10, 155-164 (2004).
    Se       J.J.P. Stewart, J. Mol. Model., 10, 155-164 (2004).
    Br       M.J.S. Dewar, E.G. Zoebisch, THEOCHEM, 180, 1 (1988).
    Rb       J.J.P. Stewart, J. Mol. Model., 10, 155-164 (2004).
    Sr       J.J.P. Stewart, J. Mol. Model., 10, 155-164 (2004).
    Mo       A.A. Voityuk, N. Roesch, J. Phys. Chem. A, 104, 4089 (2000).
    In       J.J.P. Stewart, J. Mol. Model., 10, 155-164 (2004).
    Sn       J.J.P. Stewart, J. Mol. Model., 10, 155-164 (2004).
    Sb       J.J.P. Stewart, J. Mol. Model., 10, 155-164 (2004).
    Te       J.J.P. Stewart, J. Mol. Model., 10, 155-164 (2004).
    I        M.J.S. Dewar, E.G. Zoebisch, THEOCHEM, 180, 1 (1988).
    Cs       J.J.P. Stewart, J. Mol. Model., 10, 155-164 (2004).
    Ba       J.J.P. Stewart, J. Mol. Model., 10, 155-164 (2004).
    Hg       M.J.S. Dewar, C. Jie, Organometallics, 8, 1547 (1989).
    Tl       J.J.P. Stewart, J. Mol. Model., 10, 155-164 (2004).
    Pb       J.J.P. Stewart, J. Mol. Model., 10, 155-164 (2004).
    Bi       J.J.P. Stewart, J. Mol. Model., 10, 155-164 (2004).

 <><><><><><><><><><><><><><><><><><><><><><><><><><><><><><><><><><><><><><><><><><><><><><><><><>

 <> Structure

    generated by VMD
    Molecular Formula  = C30H64P
    Molecular Mass     = 455.809
    Charge             = 1
    Multiplicity       = 1

    Number of atoms                    =       95
    Number of electrons                =      188
    Number of orbitals                 =      188
    Number of occupied orbitals        =       94

 <> Extended-Hueckel initial guess

 <> Geometry optimization

    Step  Cycles   Time   Time left      Gnorm  Heat of Formation  NIMAG          Lowest Eigenvalues
       1      63    0.1  31535999.9    388.678            63.8387      0    152.20   158.63   162.13
       2      39    0.1  31535999.9    195.405             1.5387      0    151.89   157.95   162.02
       3      29    0.0  31535999.8    113.968           -26.6262      0    145.45   153.25   160.02
       4      24    0.0  31535999.8     74.183           -40.0210      0    123.75   153.42   159.34
       5      18    0.0  31535999.7     66.142           -45.0345      0     86.09   153.42   158.93
       6      15    0.0  31535999.7     49.144           -49.5146      0     69.55   153.46   158.47
       7      11    0.0  31535999.7     44.303           -52.6268      0     51.20   151.68   154.50
       8      12    0.0  31535999.7     43.526           -55.9481      0     37.34   132.45   153.76
       9      14    0.0  31535999.6     40.890           -59.3011      0     29.44   113.59   153.94
      10      13    0.0  31535999.6     36.274           -62.1290      0     24.24    99.99   154.02
      11      13    0.0  31535999.6     34.707           -64.5276      0     20.57    86.10   154.02
      12      12    0.0  31535999.5     35.862           -66.7611      0     18.09    74.58   141.89
      13      12    0.0  31535999.5     33.505           -68.6821      0     16.78    65.54   128.46
      14      13    0.0  31535999.5     28.237           -70.2298      0     15.21    59.03   116.45
      15      13    0.0  31535999.4     27.346           -71.6822      0     13.52    53.07   104.15
      16      14    0.1  31535999.4     28.289           -73.1123      0     11.67    47.42    91.83
      17      11    0.0  31535999.4     28.151           -74.3607      0     10.65    44.03    83.00
      18      10    0.0  31535999.3     23.766           -75.3428      0      9.86    42.08    76.54
      19       9    0.0  31535999.3     21.185           -76.1257      0      9.47    38.97    70.17
      20      10    0.0  31535999.3     19.234           -76.8148      0      9.01    35.71    64.40
      21       8    0.0  31535999.2     17.161           -77.4083      0      8.60    31.06    61.22
      22       8    0.0  31535999.2     15.804           -77.9391      0      7.91    28.38    58.90
      23      10    0.0  31535999.2     15.679           -78.3940      0      7.40    25.82    56.50
      24       8    0.0  31535999.2     15.297           -78.8304      0      6.75    24.07    54.18
      25      10    0.0  31535999.1     14.322           -79.2373      0      6.32    22.59    50.43
      26       9    0.0  31535999.1     12.448           -79.5676      0      6.18    21.39    47.82
      27       8    0.0  31535999.1     10.060           -79.7916      0      6.02    20.68    46.69
      28       7    0.0  31535999.0      8.727           -79.9409      0      5.98    19.94    45.62
      29       7    0.0  31535999.0      8.050           -80.0492      0      5.68    19.06    44.06
      30       7    0.0  31535999.0      8.194           -80.1573      0      5.35    17.12    40.38
      31       8    0.0  31535999.0      8.402           -80.2964      0      4.52    16.11    35.94
      32       8    0.0  31535998.9      9.717           -80.4561      0      4.49    13.83    32.22
      33       8    0.0  31535998.9      9.629           -80.6115      0      3.72    14.75    29.87
      34       8    0.0  31535998.9      9.565           -80.7529      0      4.38    13.34    28.45
      35       9    0.0  31535998.8      8.937           -80.8703      0      4.19    14.81    27.45
      36       8    0.0  31535998.8      7.216           -80.9559      0      4.34    14.57    27.41
      37       7    0.0  31535998.8      5.939           -81.0189      0      4.29    14.21    27.22
      38       6    0.0  31535998.8      4.972           -81.0640      0      4.14    13.56    26.49
      39       7    0.0  31535998.7      4.806           -81.1130      0      3.84    13.09    25.31
      40       7    0.0  31535998.7      4.889           -81.1677      0      3.67    12.89    22.72
      41       7    0.0  31535998.7      5.458           -81.2189      0      3.60    12.60    19.01
      42       7    0.0  31535998.7      5.573           -81.2722      0      3.54    11.95    16.45
      43       7    0.0  31535998.6      5.627           -81.3253      0      3.51    10.60    15.28
      44       7    0.0  31535998.6      5.935           -81.3832      0      3.37     9.20    15.14
      45       8    0.0  31535998.6      6.326           -81.4466      0      3.20     7.98    15.22
      46       8    0.0  31535998.6      6.084           -81.5135      0      2.94     7.54    15.22
      47       8    0.0  31535998.5      5.796           -81.5798      0      2.75     7.16    15.18
      48       8    0.0  31535998.5      5.684           -81.6445      0      2.47     6.98    15.03
      49       8    0.0  31535998.5      5.749           -81.7080      0      2.36     6.55    14.66
      50       8    0.0  31535998.4      6.250           -81.7733      0      2.07     6.49    14.19
      51       8    0.0  31535998.4      5.578           -81.8348      0      2.24     6.05    14.00
      52       7    0.0  31535998.4      5.300           -81.8869      0      2.02     6.62    13.85
      53       8    0.0  31535998.3      5.233           -81.9293      0      2.27     6.61    14.15
      54       7    0.0  31535998.3      4.844           -81.9668      0      2.20     6.86    14.15
      55       7    0.0  31535998.3      3.961           -81.9979      0      2.15     6.88    14.15
      56       7    0.0  31535998.3      4.063           -82.0241      0      2.03     6.88    14.13
      57       7    0.0  31535998.2      4.057           -82.0479      0      1.99     6.80    13.99
      58       7    0.0  31535998.2      4.267           -82.0740      0      1.95     6.65    13.74
      59       7    0.0  31535998.2      3.826           -82.0995      0      1.94     6.52    13.24
      60       6    0.0  31535998.2      3.788           -82.1229      0      1.93     6.42    12.29
      61       6    0.0  31535998.1      3.817           -82.1460      0      1.90     6.39    10.79
      62       6    0.0  31535998.1      3.638           -82.1709      0      1.85     6.27     9.71
      63       6    0.0  31535998.1      3.405           -82.1933      0      1.72     6.34     9.46
      64       7    0.0  31535998.0      3.303           -82.2098      0      1.81     6.23     8.90
      65       6    0.0  31535998.0      2.921           -82.2236      0      1.69     6.45     9.05
      66       7    0.0  31535998.0      3.103           -82.2394      0      1.77     6.44     8.61
      67       7    0.0  31535998.0      3.393           -82.2602      0      1.61     6.37     7.99
      68       7    0.0  31535997.9      3.810           -82.2849      0      1.62     5.80     7.27
      69       8    0.0  31535997.9      4.074           -82.3128      0      1.47     5.35     7.19
      70       8    0.0  31535997.9      3.934           -82.3403      0      1.51     4.76     7.20
      71       7    0.0  31535997.9      3.467           -82.3638      0      1.45     4.85     7.25
      72       7    0.0  31535997.8      3.225           -82.3830      0      1.50     4.53     7.26
      73       7    0.0  31535997.8      3.295           -82.4003      0      1.42     4.62     7.31
      74       7    0.0  31535997.8      3.214           -82.4194      0      1.49     4.26     7.31
      75       7    0.0  31535997.8      3.487           -82.4401      0      1.37     4.51     7.32
      76       8    0.0  31535997.7      3.332           -82.4591      0      1.38     4.26     7.29
      77       7    0.0  31535997.7      3.402           -82.4777      0      1.29     4.33     7.28
      78       7    0.0  31535997.7      3.400           -82.4977      0      1.27     4.14     7.27
      79       7    0.0  31535997.6      3.434           -82.5188      0      1.14     4.16     7.30
      80       8    0.0  31535997.6      3.448           -82.5415      0      1.12     4.01     7.31
      81       8    0.0  31535997.6      3.547           -82.5659      0      1.02     4.05     7.32
      82       8    0.0  31535997.6      3.536           -82.5859      0      1.08     4.00     7.31
      83       7    0.0  31535997.5      3.109           -82.6028      0      1.03     4.01     7.28
      84       7    0.0  31535997.5      2.990           -82.6167      0      1.15     3.96     7.21
      85       6    0.0  31535997.5      3.213           -82.6302      0      1.12     4.03     7.21
      86       8    0.0  31535997.5      3.063           -82.6427      0      1.20     4.08     7.18
      87       7    0.0  31535997.4      2.957           -82.6572      0      1.08     4.16     7.20
      88       8    0.0  31535997.4      2.698           -82.6720      0      1.06     4.14     7.18
      89       7    0.0  31535997.4      2.738           -82.6848      0      0.97     4.17     7.07
      90       7    0.0  31535997.3      2.818           -82.7003      0      0.94     4.17     6.97
      91       7    0.0  31535997.3      2.883           -82.7158      0      0.89     4.16     6.70
      92       7    0.0  31535997.3      2.861           -82.7313      0      0.86     4.16     6.61
      93       7    0.0  31535997.3      2.847           -82.7468      0      0.82     4.16     6.53
      94       7    0.0  31535997.2      2.566           -82.7606      0      0.82     4.19     6.45
      95       7    0.0  31535997.2      2.447           -82.7717      0      0.73     4.14     6.56
      96       8    0.0  31535997.2      2.418           -82.7809      0      0.90     4.05     6.54
      97       6    0.0  31535997.1      2.621           -82.7899      0      0.84     3.99     6.62
      98       8    0.0  31535997.1      2.708           -82.8006      0      0.86     3.97     6.66
      99       8    0.0  31535997.1      2.716           -82.8159      0      0.76     3.93     6.64
     100       8    0.0  31535997.1      2.780           -82.8340      0      0.76     4.08     6.50
     101       7    0.0  31535997.0      2.873           -82.8493      0      0.72     4.13     6.27
     102       7    0.0  31535997.0      2.513           -82.8607      0      0.74     4.63     5.79
     103       7    0.0  31535997.0      2.202           -82.8696      0      0.73     5.13     5.51
     104       6    0.0  31535997.0      2.044           -82.8771      0      0.73     5.03     5.53
     105       6    0.0  31535996.9      1.799           -82.8844      0      0.72     5.18     5.50
     106       7    0.0  31535996.9      1.600           -82.8898      0      0.81     5.08     5.44
     107       6    0.0  31535996.9      1.485           -82.8936      0      0.85     5.21     5.66
     108       7    0.0  31535996.9      1.652           -82.8966      0      1.06     5.21     5.77
     109       5    0.0  31535996.8      1.382           -82.8997      0      1.02     5.10     5.85
     110       7    0.0  31535996.8      1.554           -82.9037      0      0.98     5.07     5.86
     111       6    0.0  31535996.8      1.461           -82.9069      0      0.90     5.04     5.84
     112       7    0.0  31535996.7      1.433           -82.9114      0      0.82     5.09     5.85
     113       7    0.0  31535996.7      1.449           -82.9154      0      0.83     5.13     5.78
     114       6    0.0  31535996.7      1.486           -82.9191      0      0.83     5.05     5.98
     115       7    0.0  31535996.7      1.530           -82.9236      0      0.81     4.68     5.98
     116       7    0.0  31535996.6      1.639           -82.9281      0      0.82     4.32     5.95
     117       7    0.0  31535996.6      1.693           -82.9326      0      0.80     3.78     5.92
     118       7    0.0  31535996.6      1.750           -82.9380      0      0.81     3.50     5.83
     119       7    0.0  31535996.6      1.768           -82.9440      0      0.75     3.47     5.77
     120       8    0.0  31535996.5      1.872           -82.9504      0      0.81     3.14     5.43
     121       7    0.0  31535996.5      1.787           -82.9564      0      0.76     3.47     4.81
     122       7    0.0  31535996.5      1.731           -82.9619      0      0.86     3.24     4.45
     123       7    0.0  31535996.5      1.631           -82.9669      0      0.83     3.34     4.19
     124       7    0.0  31535996.4      1.598           -82.9708      0      0.97     3.13     4.25
     125       6    0.0  31535996.4      1.635           -82.9746      0      0.94     3.26     4.37
     126       7    0.0  31535996.4      1.764           -82.9791      0      0.93     3.13     4.37
     127       7    0.0  31535996.3      1.612           -82.9840      0      0.79     3.13     4.38
     128       8    0.0  31535996.3      1.681           -82.9898      0      0.78     3.03     4.40
     129       7    0.0  31535996.3      1.675           -82.9943      0      0.77     2.99     4.41
     130       7    0.0  31535996.3      1.697           -82.9989      0      0.74     2.93     4.41
     131       7    0.0  31535996.2      1.667           -83.0032      0      0.76     2.87     4.43
     132       6    0.0  31535996.2      1.572           -83.0072      0      0.73     2.90     4.45
     133       7    0.0  31535996.2      1.425           -83.0107      0      0.74     2.87     4.44
     134       7    0.0  31535996.2      1.358           -83.0144      0      0.66     2.95     4.52
     135       8    0.0  31535996.1      1.457           -83.0183      0      0.72     2.99     4.51
     136       7    0.0  31535996.1      1.420           -83.0223      0      0.61     3.03     4.47
     137       8    0.0  31535996.1      1.506           -83.0258      0      0.77     3.05     4.37
     138       6    0.0  31535996.0      1.551           -83.0290      0      0.73     3.05     4.44
     139       7    0.0  31535996.0      1.514           -83.0323      0      0.76     3.02     4.44
     140       7    0.0  31535996.0      1.495           -83.0369      0      0.70     3.06     4.50
     141       8    0.0  31535996.0      1.449           -83.0411      0      0.65     3.05     4.44
     142       8    0.0  31535995.9      1.392           -83.0451      0      0.63     3.08     4.24
     143       7    0.0  31535995.9      1.273           -83.0489      0      0.59     3.08     4.19
     144       7    0.0  31535995.9      1.278           -83.0523      0      0.59     3.05     4.01
     145       7    0.0  31535995.9      1.213           -83.0552      0      0.55     3.08     3.96
     146       7    0.0  31535995.8      1.172           -83.0576      0      0.64     3.04     3.87
     147       6    0.0  31535995.8      1.208           -83.0601      0      0.65     3.18     3.96
     148       8    0.0  31535995.8      1.335           -83.0623      0      0.83     3.22     3.95
     149       6    0.0  31535995.8      1.281           -83.0651      0      0.83     3.17     4.00
     150       7    0.0  31535995.7      1.406           -83.0693      0      0.81     3.10     3.99
     151       7    0.0  31535995.7      1.460           -83.0731      0      0.68     3.09     4.00
     152       8    0.0  31535995.7      1.489           -83.0784      0      0.60     3.02     3.97
     153       8    0.0  31535995.6      1.485           -83.0832      0      0.55     3.10     4.02
     154       8    0.0  31535995.6      1.559           -83.0875      0      0.54     3.09     4.02
     155       8    0.0  31535995.6      1.469           -83.0911      0      0.50     3.10     4.04
     156       8    0.0  31535995.6      1.424           -83.0947      0      0.53     3.11     3.98
     157       7    0.0  31535995.5      1.400           -83.0983      0      0.46     3.16     4.03
     158       8    0.0  31535995.5      1.487           -83.1013      0      0.62     3.17     3.98
     159       6    0.0  31535995.5      1.337           -83.1046      0      0.60     3.17     3.83
     160       8    0.0  31535995.5      1.417           -83.1082      0      0.64     3.15     3.95
     161       7    0.0  31535995.4      1.212           -83.1112      0      0.59     3.19     3.93
     162       7    0.0  31535995.4      1.104           -83.1138      0      0.61     3.08     3.93
     163       7    0.0  31535995.4      1.092           -83.1164      0      0.56     3.07     3.92
     164       7    0.0  31535995.3      1.111           -83.1184      0      0.62     2.99     3.93
     165       6    0.0  31535995.3      1.066           -83.1206      0      0.59     2.98     3.95
     166       7    0.0  31535995.3      1.078           -83.1231      0      0.62     2.98     3.90
     167       6    0.0  31535995.3      1.100           -83.1253      0      0.58     3.00     3.83
     168       7    0.0  31535995.2      1.109           -83.1278      0      0.55     2.99     3.66
     169       7    0.0  31535995.2      1.194           -83.1310      0      0.53     3.02     3.62
     170       7    0.0  31535995.2      1.298           -83.1345      0      0.47     3.02     3.57
     171       8    0.0  31535995.1      1.247           -83.1372      0      0.52     3.03     3.58
     172       6    0.0  31535995.1      1.119           -83.1395      0      0.48     3.03     3.64
     173       8    0.0  31535995.1      1.042           -83.1414      0      0.56     3.04     3.65
     174       6    0.0  31535995.1      1.014           -83.1434      0      0.52     3.03     3.64
     175       7    0.0  31535995.0      0.963           -83.1451      0      0.56     3.02     3.71
     176       7    0.0  31535995.0      1.110           -83.1472      0      0.51     3.07     3.72
     177       7    0.0  31535995.0      1.226           -83.1494      0      0.54     3.06     3.75
     178       7    0.0  31535995.0      1.302           -83.1525      0      0.47     2.96     3.78
     179       8    0.0  31535994.9      1.422           -83.1566      0      0.49     2.85     3.79
     180       7    0.0  31535994.9      1.329           -83.1601      0      0.45     2.79     3.79
     181       8    0.0  31535994.9      1.190           -83.1635      0      0.47     2.74     3.78
     182       7    0.0  31535994.9      1.116           -83.1660      0      0.44     2.78     3.76
     183       7    0.0  31535994.8      1.073           -83.1679      0      0.54     2.72     3.72
     184       6    0.0  31535994.8      1.026           -83.1697      0      0.60     2.84     3.80
     185       8    0.0  31535994.8      1.116           -83.1710      0      0.72     3.00     3.84
     186       5    0.0  31535994.8      0.974           -83.1725      0      0.71     3.14     3.85
     187       6    0.0  31535994.7      0.930           -83.1748      0      0.67     3.05     3.86
     188       7    0.0  31535994.7      0.962           -83.1766      0      0.59     3.28     3.88
     189       7    0.0  31535994.7      0.963           -83.1787      0      0.59     3.25     3.88
     190       7    0.0  31535994.6      0.916           -83.1804      0      0.53     3.35     3.86
     191       7    0.0  31535994.6      1.038           -83.1821      0      0.58     3.35     3.73
     192       6    0.0  31535994.6      1.073           -83.1840      0      0.53     3.35     3.56
     193       8    0.0  31535994.6      1.142           -83.1866      0      0.55     3.28     3.36
     194       6    0.0  31535994.5      0.968           -83.1886      0      0.52     3.35     3.61
     195       7    0.0  31535994.5      0.839           -83.1904      0      0.48     3.34     3.59
     196       7    0.0  31535994.5      0.814           -83.1919      0      0.45     3.33     3.72
     197       7    0.0  31535994.5      0.861           -83.1933      0      0.38     3.27     3.77
     198       8    0.0  31535994.4      0.958           -83.1949      0      0.40     3.11     3.69
     199       7    0.0  31535994.4      1.000           -83.1967      0      0.34     3.08     3.77
     200       8    0.0  31535994.4      1.048           -83.1986      0      0.40     2.99     3.70
     201       7    0.0  31535994.3      1.087           -83.2008      0      0.34     2.99     3.71
     202       8    0.0  31535994.3      1.082           -83.2025      0      0.40     3.14     3.69
     203       7    0.0  31535994.3      0.979           -83.2047      0      0.36     3.17     3.66
     204       7    0.0  31535994.3      0.959           -83.2069      0      0.37     3.18     3.63
     205       7    0.0  31535994.2      0.929           -83.2088      0      0.30     3.20     3.64
     206       8    0.0  31535994.2      0.930           -83.2108      0      0.41     3.13     3.64
     207       5    0.0  31535994.2      0.935           -83.2123      0      0.40     3.25     3.65
     208       8    0.0  31535994.2      0.981           -83.2140      0      0.48     3.22     3.56
     209       5    0.0  31535994.1      0.849           -83.2152      0      0.47     3.24     3.41
     210       6    0.0  31535994.1      0.817           -83.2164      0      0.49     2.87     3.40
     211       5    0.0  31535994.1      0.867           -83.2176      0      0.48     2.77     3.45
     212       7    0.0  31535994.1      0.951           -83.2190      0      0.53     2.25     3.50
     213       6    0.0  31535994.0      0.887           -83.2207      0      0.51     2.50     3.68
     214       7    0.0  31535994.0      0.793           -83.2221      0      0.49     2.39     3.72
     215       7    0.0  31535994.0      0.649           -83.2237      0      0.46     2.54     3.73
     216       6    0.0  31535993.9      0.609           -83.2246      0      0.49     2.55     3.69
     217       6    0.0  31535993.9      0.514           -83.2254      0      0.44     2.55     3.73
     218       7    0.0  31535993.9      0.582           -83.2259      0      0.50     2.50     3.73
     219       5    0.0  31535993.9      0.496           -83.2263      0      0.47     2.47     3.63
     220       7    0.0  31535993.8      0.508           -83.2269      0      0.45     2.25     3.62
     221       7    0.0  31535993.8      0.508           -83.2273      0      0.38     2.20     3.58
     222       7    0.0  31535993.8      0.577           -83.2279      0      0.40     2.03     3.76
     223       6    0.0  31535993.8      0.511           -83.2285      0      0.35     2.18     3.71
     224       7    0.0  31535993.7      0.550           -83.2291      0      0.32     2.15     3.72
     225       7    0.0  31535993.7      0.603           -83.2298      0      0.26     2.22     3.72
     226       8    0.0  31535993.7      0.643           -83.2306      0      0.22     2.22     3.69
     227       8    0.0  31535993.7      0.727           -83.2316      0      0.21     2.22     3.63
     228       8    0.0  31535993.6      0.723           -83.2327      0      0.18     2.22     3.42
     229       8    0.0  31535993.6      0.694           -83.2338      0      0.24     2.20     2.95
     230       6    0.0  31535993.6      0.937           -83.2344      0      0.23     2.23     3.28
     231       8    0.0  31535993.6      0.689           -83.2347      0      0.36     2.23     3.27
     232       7    0.0  31535993.5      0.432           -83.2354      0      0.54     2.20     3.17
     233       6    0.0  31535993.5      0.437           -83.2357      0      0.70     2.12     3.03
     234       6    0.0  31535993.5      0.438           -83.2360      0      0.85     1.97     2.89
     235       6    0.0  31535993.5      0.404           -83.2362      0      0.91     1.69     2.81
     236       6    0.0  31535993.4      0.380           -83.2366

 <> Geometry optimized using EF

    Heat of formation              =           -83.236608 kcal/mol
    Electronic energy              =        -48890.450380 eV
    Core-core repulsion            =         44038.367542 eV
    Ionization potential           =            12.287690 eV
    Electron affinity              =             2.381175 eV
    Computation time               =             6.567 seconds

 <> Dipole moment and components

    Dipole          Total       X         Y         Z
    Point-Chg.     11.305     7.595    -2.456     8.005
    Hybrid          0.166     0.104    -0.042     0.123
    Sum            11.471     7.699    -2.498     8.128

 <><><><><><><><><><><><><><><><><><><><><><><><><><><><><><><><><><><><><><><><><><><><><><><><><>

 <> Time used :        6.589 s
