# Supplementary material for: Ion-combination specific effects driving the enzymatic activity of halophilic alcohol dehydrogenase 2 from Haloferax volcanii in aqueous ionic liquid solvent mixtures
Source: RSC Sustain. 2024 Jul 8;2(9):2559–80. doi: 10.1039/d3su00412k (PMC11353702; doi:10.1039/d3su00412k)
Supplement: SU-002-D3SU00412K-s004 [file SU-002-D3SU00412K-s004.zip › IonDescriptors/cations_MEP_processed/paa_e.psf]

    50 generated by VMD
15  12.29929  17.80525 -16.71697   0.000    0.00    0.00    0.00    0.00   0.000
 6  13.58178  18.66800 -16.25828   0.000    0.00    0.00    0.00    0.00   0.000
 6  13.22922  20.12828 -16.04597   0.000    0.00    0.00    0.00    0.00   0.000
 6  14.23429  20.83835 -15.16356   0.196   72.73   57.78  502.85  -33.32   0.660
 6  11.22799  17.57396 -15.53699   0.000    0.00    0.00    0.00    0.00   0.000
 6  11.84112  17.64552 -14.15456   0.000    0.00    0.00    0.00    0.00   0.000
 6  10.85460  17.26353 -13.07124   0.175   66.92   57.47  505.04  -36.20   0.669
 6  11.47872  17.37256 -11.70367   1.498   71.73   50.16  479.37  -26.68   0.690
 6  12.80716  16.39400 -17.30516   0.000    0.00    0.00    0.00    0.00   0.000
 6  13.51546  15.56606 -16.25417   0.191   79.10   74.44  538.38   -6.62   0.679
 6  14.11497  14.28902 -16.80294   0.412   71.74   57.56  496.53  -34.05   0.673
 6  15.36228  14.52759 -17.61357   1.490   84.75   54.33  483.54  -27.27   0.685
 6  11.56821  18.61048 -17.91184   0.000    0.00    0.00    0.00    0.00   0.000
 6  10.46629  17.79008 -18.55150   0.151   92.06   75.64  544.03   -9.73   0.657
 6   9.55255  18.62579 -19.40919   1.455   73.90   57.94  495.01  -27.22   0.683
 6  13.89423  22.29922 -15.01623   1.556   68.82   50.22  480.36  -40.99   0.697
 1  14.43566  18.63875 -16.99546   9.543  138.64   80.05  485.86   10.07   0.426
 1  14.07385  18.30213 -15.30927   5.070  105.01   79.08  489.29    9.88   0.420
 1  12.21067  20.19314 -15.57476   5.967  118.26   73.58  463.42    1.69   0.427
 1  13.18155  20.65729 -17.03640   8.694  107.94   66.91  454.87   -1.72   0.428
 1  15.25944  20.72989 -15.60678  11.129   79.60   55.81  430.86  -17.18   0.441
 1  14.25480  20.35155 -14.15226   9.957   90.35   57.64  432.57  -12.77   0.439
 1  10.69538  16.57919 -15.60607   6.987  118.72   78.29  483.79   10.82   0.418
 1  10.37036  18.30960 -15.54739   7.709  118.37   79.02  483.40   10.09   0.416
 1  12.20997  18.68977 -13.96418   6.144   96.35   68.84  462.71   -3.79   0.433
 1  12.72704  16.95677 -14.11069   5.464  101.36   69.99  466.05    1.82   0.424
 1  10.49755  16.21330 -13.24135  10.811   88.05   56.45  430.71  -13.37   0.439
 1   9.95628  17.93325 -13.13204  11.068   83.68   55.80  430.14  -14.64   0.440
 1  11.82537  18.41583 -11.50637  11.790   72.14   50.80  423.84  -34.19   0.435
 1  12.35435  16.68555 -11.61008  11.951   74.44   50.90  423.93  -29.24   0.437
 1  10.73077  17.09690 -10.92050  12.853   57.05   50.18  423.40  -45.16   0.445
 1  13.51411  16.49643 -18.17985   7.177  134.71   75.08  472.63    8.71   0.427
 1  11.98420  15.74803 -17.72959   6.794  120.87   79.03  486.43    9.34   0.414
 1  12.77283  15.30333 -15.45293   7.648  104.48   72.22  460.78   -1.01   0.445
 1  14.32692  16.18729 -15.78884   6.956  102.95   68.46  463.69    3.00   0.443
 1  13.35181  13.75554 -17.42906  11.063   82.74   57.85  431.60  -14.57   0.443
 1  14.36275  13.61556 -15.93777  11.729   73.98   56.89  430.17  -27.48   0.443
 1  15.79547  13.55019 -17.94032  12.725   58.26   53.90  426.12  -43.45   0.442
 1  16.13310  15.06638 -17.01099  11.813   83.14   54.19  428.25  -26.58   0.433
 1  15.14255  15.13032 -18.52775  10.408   91.96   56.08  432.85  -10.64   0.438
 1  12.26243  18.93770 -18.73790   8.950  139.74   78.74  484.21    8.44   0.421
 1  11.10567  19.58627 -17.58094   6.647  118.55   75.75  484.88    9.04   0.419
 1   9.86937  17.29392 -17.73899   8.273  115.91   71.52  462.29    1.27   0.444
 1  10.92216  16.98249 -19.18584   9.231  107.39   69.73  456.46    0.59   0.438
 1  10.12831  19.12902 -20.22327  12.184   79.81   58.37  434.43  -17.31   0.435
 1   9.04168  19.41095 -18.80106  11.663   91.17   58.93  435.53  -10.81   0.428
 1   8.77061  17.97890 -19.87772  12.671   74.21   58.12  434.96  -26.51   0.439
 1  13.90890  22.81310 -16.00779  11.775   72.01   50.68  424.13  -30.86   0.432
 1  14.64043  22.79865 -14.35113  12.850   58.05   50.29  423.76  -45.39   0.442
 1  12.88015  22.42856 -14.56650  12.074   75.84   51.04  424.48  -26.89   0.440
  6838     1 OW1
   8.47061  17.93902 -21.22327   60.28  448.76  -38.27  0.3732    47    -14.63    
   8.82061  17.63902 -21.22327   61.48  450.52  -38.80  0.3686    47    -3.573    
   8.77061  17.88069 -21.27327   60.78  454.90  -38.90  0.3751    47    -28.59    
   8.47061  18.22236 -21.22327   59.71  456.20  -38.31  0.3807    47    -31.02    
   8.74466  18.13902 -21.28993   60.15  461.92  -39.05  0.3943    47    -41.71    
   8.97061  17.63902 -21.22327   61.75  454.70  -39.24  0.3751    47    -28.63    
   8.95811  17.91307 -21.28993   60.94  461.83  -39.64  0.3954    47    -41.71    
   9.02061  18.13902 -21.32327   60.43  471.55  -40.42  0.4370    47    -31.62    
   9.32061  17.73902 -21.22327   62.01  470.06  -41.35  0.4462    47    -25.23    
   9.17061  18.09831 -21.32327   60.74  475.05  -41.36  0.4605    47    -5.969    
   9.20394  18.08902 -21.32327   60.80  475.78  -41.58  0.4657    47    -6.754    
   9.34561  17.75569 -21.22327   62.02  471.44  -41.59  0.4555    47    -27.81    
   9.31228  18.08902 -21.32327   60.98  478.47  -42.36  0.4862    47    -1.616    
   9.55394  17.83902 -21.22327   62.16  480.27  -43.52  0.5202    47   -0.7132    
   9.56490  18.11402 -21.32327   61.52  480.54  -43.29  0.5114    45    -1.728    
   9.83728  17.93902 -21.22327   62.78  482.32  -43.80  0.5439    45   -0.1527    
   9.91561  18.13902 -21.32327   62.68  473.17  -41.70  0.4730    45    -6.877    
   9.97061  18.13902 -21.32327   62.88  471.72  -41.40  0.4637    45    -27.81    
   8.57061  18.44402 -21.22327   59.38  467.24  -38.43  0.4179    47    -41.57    
   8.69228  18.33902 -21.27327   59.65  467.38  -38.93  0.4160    47    -41.57    
   8.62061  18.53902 -21.22327   59.20  472.95  -38.45  0.4454    47    -10.68    
   8.97061  18.33902 -21.32327   59.96  476.57  -40.33  0.4626    47    -5.423    
   9.02061  18.59736 -21.32327   59.58  483.79  -40.16  0.5074    47    -5.264    
   9.20906  18.33902 -21.35660   60.29  481.02  -41.74  0.4926    47    -7.132    
   9.20394  18.53902 -21.37327   59.96  482.05  -41.00  0.4961    45    -1.334    
   9.33728  18.33902 -21.37327   60.54  480.91  -42.12  0.4950    45    -1.456    
   9.34561  18.53902 -21.40660   60.28  478.71  -40.94  0.4773    45    -17.04    
   9.57061  18.36402 -21.40660   61.11  475.62  -41.49  0.4682    45    -6.877    
   9.54561  18.43902 -21.42327   60.95  474.40  -41.01  0.4583    45    -6.888    
   9.77061  18.31402 -21.40660   61.83  470.66  -40.94  0.4461    45    -26.14    
   9.77061  18.35569 -21.42327   61.78  469.16  -40.62  0.4362    45    -25.23    
  10.00728  18.31402 -21.40660   62.80  463.10  -39.89  0.4111    45    -37.64    
   9.97061  18.62236 -21.52327   62.24  453.84  -38.52  0.3741    45    -26.34    
  10.17894  18.03902 -21.22327   64.17  472.48  -41.23  0.4743    45    -6.877    
  10.17061  18.33902 -21.40660   63.50  457.82  -39.23  0.3894    45    -30.72    
  10.20394  18.38902 -21.42327   63.61  455.23  -38.92  0.3804    45    -23.88    
  10.42061  18.13902 -21.22327   65.40  463.08  -39.72  0.4151    45    -37.76    
  10.33728  18.33902 -21.37327   64.41  454.55  -38.88  0.3791    45    -24.83    
  10.47299  18.53902 -21.42327   64.88  446.51  -38.06  0.3668    45    -16.28    
  10.57478  18.23902 -21.22327   66.25  456.64  -38.98  0.3855    45    -30.70    
  10.60394  18.53902 -21.37327   65.73  445.45  -37.99  0.3672    45    -16.28    
  10.87061  18.53902 -21.22327   67.80  445.39  -37.95  0.3680    45    -17.06    
   8.77061  18.73902 -21.22327   59.03  485.01  -38.25  0.5203    47    -4.703    
   9.05394  18.76402 -21.32327   59.42  484.56  -39.44  0.5139    45    -6.183    
   8.87061  18.91902 -21.22327   58.91  489.25  -37.61  0.5518    45    -5.622    
   9.17799  18.73902 -21.37327   59.66  481.08  -39.83  0.4895    45    -11.98    
   9.20394  18.96402 -21.37327   59.56  475.84  -38.57  0.4617    45    -20.97    
   9.37061  18.63902 -21.42327   60.26  475.75  -40.20  0.4599    45    -5.423    
   9.32061  18.93902 -21.42327   59.88  470.47  -38.66  0.4324    45    -29.95    
   9.71561  18.73902 -21.52327   61.19  458.76  -38.68  0.3854    45    -29.80    
   9.62061  18.93902 -21.52327   60.76  457.13  -38.21  0.3814    45    -36.94    
   9.72061  18.73902 -21.52327   61.22  458.58  -38.67  0.3849    45    -29.80    
   9.86561  18.93902 -21.57327   61.54  449.42  -37.86  0.3706    45    -11.09    
   9.95061  18.63069 -21.52327   62.17  454.16  -38.53  0.3749    45    -31.06    
   9.97061  18.88069 -21.57327   62.01  447.93  -37.85  0.3702    45    -20.99    
  10.19561  18.65569 -21.52327   63.19  447.84  -38.06  0.3678    45    -20.99    
  10.17061  18.90569 -21.57327   62.83  443.66  -37.61  0.3763    45    -14.63    
  10.34561  18.73902 -21.52327   63.80  443.84  -37.75  0.3724    45    -20.99    
  10.47894  18.93902 -21.52327   64.31  439.59  -37.40  0.3925    45    -16.92    
  10.57061  18.62236 -21.42327   65.28  443.76  -37.82  0.3703    45    -20.99    
  10.72061  18.90569 -21.42327   65.88  438.57  -37.39  0.3973    45    -22.83    
  10.82061  18.70569 -21.32327   66.96  441.32  -37.64  0.3787    45    -16.28    
  10.77061  18.98402 -21.40660   66.13  437.62  -37.31  0.4066    45    -22.89    
  10.97061  18.73569 -21.22327   68.25  441.30  -37.61  0.3806    45    -16.28    
   8.97061  19.13902 -21.22327   58.91  485.60  -36.91  0.5307    45    -4.703    
   9.17061  19.22236 -21.32327   59.33  472.36  -37.54  0.4472    45    -10.68    
   9.07061  19.36069 -21.22327   59.04  476.55  -36.74  0.4756    45    -24.29    
   9.37061  19.20569 -21.42327   59.90  461.88  -37.76  0.3985    45    -44.19    
   9.37061  19.29402 -21.40660   59.89  460.27  -37.57  0.3942    45    -37.91    
   9.62061  19.13902 -21.52327   60.64  452.99  -37.75  0.3751    45    -32.03    
   9.42061  19.33902 -21.42327   59.98  457.29  -37.50  0.3855    45    -37.91    
   9.84894  19.13902 -21.57327   61.37  446.55  -37.55  0.3745    45    -14.63    
   9.72061  19.33902 -21.52327   60.90  447.15  -37.39  0.3760    45    -14.63    
   9.87561  19.13902 -21.57327   61.51  445.92  -37.52  0.3755    45    -14.63    
   9.99061  19.28069 -21.57327   61.84  442.12  -37.30  0.3882    45    -14.63    
  10.26561  19.13902 -21.57327   63.08  439.63  -37.30  0.3981    45    -22.89    
  10.15061  19.28069 -21.57327   62.49  439.80  -37.23  0.4003    45    -22.89    
  10.27561  19.13902 -21.57327   63.11  439.52  -37.29  0.3988    45    -22.89    
  10.42061  19.33902 -21.52327   63.76  436.82  -37.12  0.4256    45    -22.89    
  10.48728  19.16402 -21.52327   64.22  437.44  -37.21  0.4146    45    -22.89    
  10.67061  19.38902 -21.42327   65.25  435.29  -37.07  0.4439    45    -22.89    
  10.77061  19.13902 -21.40660   66.04  436.33  -37.19  0.4234    45    -22.89    
  10.77061  19.39736 -21.37327   65.89  435.01  -37.06  0.4473    45    -22.89    
  11.02061  19.23402 -21.22327   68.11  435.88  -37.15  0.4308    45    -22.89    
  10.97061  19.43902 -21.22327   67.56  434.87  -37.06  0.4487    45    -22.89    
   9.37061  19.56819 -21.32327   59.88  456.84  -37.16  0.3870    45    -37.91    
   9.56311  19.56402 -21.40660   60.48  449.52  -37.22  0.3766    45    -4.724    
   9.34978  19.73902 -21.22327   59.91  457.07  -36.98  0.3890    45    -37.91    
   9.55132  19.73902 -21.32327   60.49  449.10  -37.11  0.3775    45    -4.724    
   9.69561  19.63902 -21.42327   60.86  445.41  -37.16  0.3810    45    -14.63    
   9.77061  19.77236 -21.37327   61.23  443.34  -37.09  0.3877    45    -14.63    
   9.97061  19.48902 -21.52327   61.81  440.86  -37.16  0.3971    45    -22.83    
   9.97061  19.73902 -21.42327   61.92  439.92  -37.06  0.4052    45    -22.89    
  10.17061  19.48902 -21.52327   62.63  438.27  -37.10  0.4154    45    -22.89    
  10.17061  19.73902 -21.42327   62.75  437.54  -37.02  0.4253    45    -22.89    
  10.37061  19.68902 -21.42327   63.59  435.99  -37.01  0.4422    45    -22.89    
  10.39561  19.77236 -21.37327   63.80  435.75  -36.99  0.4461    45    -22.89    
  10.61561  19.53902 -21.40660   64.88  435.02  -37.02  0.4517    45    -22.89    
  10.59882  19.73902 -21.32327   64.92  434.80  -36.99  0.4583    45    -22.89    
  10.77061  19.54140 -21.32327   66.00  434.60  -37.02  0.4568    45    -22.89    
  10.77061  19.75390 -21.22327   66.12  434.43  -36.99  0.4626    45    -11.27    
   9.65156  19.93902 -21.22327   61.05  446.42  -37.05  0.3803    45    -14.63    
  10.02061  20.03902 -21.22327   62.46  439.67  -37.03  0.4080    45    -22.89    
  10.12061  20.03902 -21.22327   62.89  438.46  -37.02  0.4177    45    -22.89    
  10.50299  19.93902 -21.22327   64.71  435.36  -36.98  0.4519    45    -22.89    
   8.07061  17.33902 -20.82327   61.66  436.13  -37.83  0.4435    47    -22.89    
   8.32061  17.13902 -20.82327   62.64  436.88  -37.97  0.4244    47    -22.89    
   8.37061  17.30569 -20.97327   62.00  438.31  -38.00  0.4108    47    -22.89    
   8.59561  17.13902 -20.92327   63.01  439.78  -38.21  0.3918    47    -16.92    
   8.43966  17.33902 -21.02327   61.90  439.36  -38.06  0.4008    47    -22.89    
   8.78549  17.10902 -20.92327   63.56  442.56  -38.46  0.3746    47    -14.63    
   8.72061  17.23902 -21.02327   62.73  442.46  -38.38  0.3768    47    -14.63    
   8.92061  17.09581 -20.92327   63.82  445.37  -38.70  0.3665    47    -20.99    
   9.02061  17.23902 -21.02327   63.39  449.08  -38.98  0.3657    47    -20.02    
   9.17061  17.13902 -20.92327   64.32  453.07  -39.36  0.3714    47    -23.91    
   9.33728  17.33902 -21.02327   63.75  462.02  -40.28  0.4073    47    -37.05    
   9.45632  17.13902 -20.82327   65.40  467.66  -40.39  0.4268    47    -37.76    
   9.39561  17.33902 -21.00660   63.91  464.89  -40.58  0.4221    47    -37.76    
   9.62061  17.33902 -20.92327   64.64  478.70  -41.69  0.5028    47    -10.35    
   7.97061  17.46140 -20.82327   61.18  436.31  -37.79  0.4446    47    -12.79    
   8.17061  17.55986 -21.00660   61.02  438.53  -37.88  0.4166    47    -22.89    
   7.97061  17.70902 -20.92327   60.56  438.30  -37.79  0.4237    47    -12.79    
   8.17061  17.60331 -21.02327   60.90  438.96  -37.88  0.4132    47    -22.89    
   8.40394  17.58902 -21.12327   61.13  441.54  -38.07  0.3907    47    -14.63    
   8.28728  17.73902 -21.12327   60.60  441.97  -37.99  0.3920    47    -14.63    
   8.53728  17.48902 -21.12327   61.58  442.23  -38.20  0.3837    47    -14.63    
   8.55061  17.71402 -21.20660   60.89  445.93  -38.31  0.3743    47    -14.63    
   8.79561  17.50569 -21.17327   61.86  447.39  -38.63  0.3680    47    -14.63    
   8.97061  17.50569 -21.17327   62.19  451.82  -39.07  0.3696    47    -31.06    
   9.13728  17.53902 -21.17327   62.38  457.86  -39.73  0.3862    47    -29.80    
   9.40394  17.53902 -21.12327   62.93  468.78  -41.23  0.4446    47    -26.14    
   9.37061  17.71402 -21.20660   62.18  471.42  -41.63  0.4566    47    -27.81    
   9.54561  17.43902 -21.02327   63.80  474.40  -41.77  0.4817    47    -6.877    
   9.57061  17.73902 -21.17327   62.56  479.64  -43.29  0.5206    47     14.83    
   9.82573  17.33902 -20.82327   65.55  495.95  -41.47  0.5984    47     43.86    
   9.77632  17.50569 -20.97327   64.26  488.77  -43.13  0.5839    47     12.85    
   9.77061  17.73902 -21.12327   63.16  486.05  -44.29  0.5753    47    -11.39    
   9.96549  17.53902 -20.92327   64.89  499.83  -42.73  0.6477    15     40.26    
  10.10894  17.73902 -21.02327   64.67  493.53  -43.08  0.6158    45     45.79    
  10.17799  17.53902 -20.82327   66.21  513.48  -39.76  0.6889    15     8.646    
  10.16823  17.70569 -20.97327   65.18  497.65  -42.41  0.6320    15     43.72    
  10.37061  17.63902 -20.82327   67.03  512.79  -38.68  0.6588    15     9.910    
   7.97061  17.97236 -20.97327   59.92  441.55  -37.79  0.3998    47    -20.60    
   8.07061  17.83069 -21.02327   60.30  440.58  -37.84  0.4042    47    -22.89    
   7.97061  18.10569 -20.97327   59.68  443.73  -37.77  0.3898    47    -14.63    
   8.03728  18.10057 -21.02327   59.68  444.47  -37.81  0.3866    47    -14.63    
   8.33728  17.91402 -21.17327   60.24  445.61  -38.07  0.3793    47    -14.63    
   8.31228  18.11902 -21.17327   59.76  449.54  -38.07  0.3755    47    -4.724    
   9.94561  17.93902 -21.20660   63.21  481.49  -43.31  0.5391    45   -0.1527    
  10.15894  17.88902 -21.12327   64.43  482.79  -42.43  0.5441    45     24.36    
  10.51049  17.93902 -21.02327   66.70  479.54  -40.41  0.4939    45    -16.15    
  10.59716  17.93902 -20.97327   67.44  481.45  -40.02  0.4926    45     35.44    
  10.63549  18.13902 -21.12327   67.00  462.94  -39.35  0.4070    45    -37.96    
  10.79144  17.93902 -20.82327   69.45  490.73  -38.82  0.5044    45     55.30    
  10.77240  18.13902 -21.02327   68.31  465.45  -39.23  0.4102    45    -36.75    
  10.97061  18.11081 -20.82327   70.58  478.24  -38.90  0.4383    45     8.095    
   7.97061  18.38902 -20.92327   59.25  450.09  -37.66  0.3798    47    -4.546    
   8.07061  18.28902 -21.02327   59.38  449.07  -37.78  0.3788    47    -4.724    
   8.14561  18.52236 -21.00660   59.05  457.69  -37.59  0.3903    47    -31.55    
   7.97061  18.63902 -20.82327   58.89  458.65  -37.30  0.3955    47    -37.91    
   8.37061  18.33902 -21.17327   59.41  457.16  -38.09  0.3845    47    -36.94    
   8.37061  18.55569 -21.12327   59.01  465.28  -37.79  0.4134    47    -41.57    
   8.57061  18.53902 -21.20660   59.17  471.23  -38.28  0.4374    47    -31.62    
  10.77061  18.33664 -21.17327   67.57  452.38  -38.51  0.3716    45    -27.25    
  11.12061  18.32652 -20.82327   71.60  465.20  -38.64  0.3917    45    -36.69    
  11.07061  18.51557 -21.02327   70.08  449.49  -38.10  0.3680    45    -6.267    
  11.17061  18.54081 -20.92327   71.26  451.94  -38.08  0.3694    45    -27.21    
   8.17061  18.75248 -20.92327   58.71  468.32  -36.91  0.4348    47    -33.35    
   8.37061  18.80248 -21.02327   58.66  476.93  -36.70  0.4801    47    -24.29    
   8.32061  18.93902 -20.92327   58.42  483.14  -35.53  0.5247    47    -11.42    
   8.52061  18.75331 -21.12327   58.76  479.29  -37.30  0.4882    47    -20.97    
   8.57061  19.03902 -21.02327   58.39  494.01  -34.70  0.5991    47    -9.360    
   8.77061  18.93902 -21.17327   58.72  490.83  -36.87  0.5649    47     8.350    
  11.15394  18.69402 -21.02327   70.48  445.07  -37.74  0.3732    45    -17.18    
  11.27061  18.71902 -20.87327   72.14  448.64  -37.66  0.3716    45    -6.267    
  11.17061  18.75569 -21.02327   70.56  443.77  -37.64  0.3768    45    -17.06    
  11.32061  18.93902 -20.85660   72.45  444.32  -37.26  0.3814    45    -16.17    
   8.57061  19.13902 -20.97327   58.26  498.37  -33.43  0.6354    47    -51.27    
   8.37061  19.14640 -20.82327   58.17  497.25  -32.70  0.6333    47    -51.40    
   8.57061  19.38902 -20.82327   58.06  507.96  -30.39  0.7157    15    -34.14    
   8.67061  19.16819 -21.02327   58.35  498.16  -33.80  0.6323    15    -51.40    
   8.77061  19.35724 -21.00660   58.37  497.32  -33.48  0.6270    45    -51.39    
   8.92061  19.33902 -21.12327   58.71  487.32  -35.52  0.5502    45    -11.42    
  11.17061  19.21736 -21.07327   69.80  437.05  -37.16  0.4196    45    -29.26    
  11.17061  19.41069 -21.02327   69.84  436.13  -37.06  0.4326    45    -29.26    
  11.35394  19.09402 -20.80839   72.84  442.94  -36.99  0.3885    45    -16.17    
  11.32061  19.34402 -20.82327   72.13  439.34  -36.90  0.4078    45    -25.45    
   8.77061  19.63902 -20.82327   58.41  500.75  -31.85  0.6585    45    -51.39    
   8.97061  19.61664 -21.02327   58.84  482.70  -35.21  0.5225    45    -21.33    
   8.97061  19.75390 -20.92327   58.94  483.76  -34.84  0.5308    45    -11.42    
   9.17061  19.54974 -21.20660   59.38  467.95  -36.76  0.4318    45    -36.67    
   9.17061  19.83902 -21.02327   59.56  468.20  -36.37  0.4353    45    -36.67    
  11.12061  19.55890 -21.02327   69.27  435.39  -37.02  0.4432    45    -22.89    
  10.97061  19.79414 -21.02327   68.12  434.75  -37.00  0.4546    45    -22.89    
  11.27061  19.51736 -20.82327   71.50  437.72  -36.90  0.4201    45    -25.33    
  11.15394  19.76402 -20.82327   70.26  436.27  -36.96  0.4334    45    -29.26    
   9.17061  20.03902 -20.82327   59.86  472.40  -36.20  0.4550    45    -17.41    
   9.29049  19.93902 -21.02327   60.04  461.57  -36.72  0.4051    45    -41.29    
   9.32061  20.13902 -20.82327   60.48  464.51  -36.80  0.4139    45    -45.16    
   9.53549  19.93902 -21.17327   60.71  450.05  -37.03  0.3783    45    -4.546    
   9.52061  20.23902 -20.82327   61.32  456.37  -37.15  0.3851    45    -37.91    
   9.62394  20.13902 -21.02327   61.29  449.30  -37.09  0.3776    45    -4.724    
  10.02061  20.13902 -21.12327   62.70  440.36  -37.06  0.4030    45    -22.89    
  10.17061  20.13902 -21.12327   63.33  438.54  -37.04  0.4166    45    -22.89    
  10.52061  20.13902 -21.02327   65.28  436.24  -37.03  0.4383    45    -22.89    
  10.55573  19.97236 -21.17327   65.10  435.25  -36.99  0.4529    45    -22.89    
  10.61049  20.23902 -20.82327   66.41  437.21  -37.11  0.4234    45    -22.89    
  10.84382  19.93902 -21.02327   67.14  434.85  -37.00  0.4546    45    -22.89    
  10.76644  20.13902 -20.84827   67.25  436.15  -37.06  0.4347    45    -22.89    
  10.97061  19.93902 -20.88005   68.61  435.42  -37.01  0.4438    45    -22.89    
   9.77061  20.32236 -20.82327   62.35  449.10  -37.27  0.3761    45    -4.724    
   9.87061  20.33902 -20.82327   62.80  446.81  -37.27  0.3780    45    -14.63    
  10.27061  20.33902 -20.82327   64.63  440.35  -37.19  0.4001    45    -22.89    
  10.34561  20.32236 -20.82327   65.03  439.47  -37.17  0.4056    45    -22.89    
   8.17061  16.93902 -20.47327   63.68  435.69  -37.98  0.4401    47    -22.89    
   8.32061  16.83902 -20.42327   64.54  436.89  -38.13  0.4215    47    -22.89    
   8.36644  16.93902 -20.62327   63.79  436.85  -38.07  0.4214    47    -22.89    
   8.57061  16.75569 -20.42327   65.48  439.95  -38.42  0.3925    47    -16.92    
   8.60394  16.93902 -20.72327   64.12  439.28  -38.26  0.3942    47    -16.92    
   8.67061  16.73902 -20.42327   65.86  441.71  -38.56  0.3826    47    -14.63    
   8.77061  16.83902 -20.62327   65.16  442.28  -38.55  0.3769    47    -14.63    
   9.07061  16.73902 -20.42327   67.28  453.96  -39.31  0.3681    47    -23.91    
   8.97061  16.83902 -20.62327   65.78  447.24  -38.91  0.3655    47    -15.30    
   9.17061  16.75569 -20.42327   67.61  458.91  -39.49  0.3756    47    -23.65    
   9.15394  16.93902 -20.72327   65.63  452.75  -39.28  0.3683    47    -23.91    
   9.33728  16.78902 -20.42327   68.08  469.74  -39.56  0.4029    47    -36.75    
   9.41728  16.93902 -20.62327   66.85  468.73  -39.86  0.4128    47    -37.76    
   9.60061  16.93902 -20.52327   67.97  487.76  -38.96  0.4804    47    -7.255    
  10.19561  16.83902 -20.42327   72.13  508.83  -17.44  0.4591    44     6.270    
  10.32061  16.73902 -20.42327   73.36  493.19  -14.57  0.4076    44    -25.03    
  10.39561  17.02236 -20.52327   71.95  510.92  -17.67  0.4694    44     15.44    
  10.57061  16.68069 -20.47327   74.70  477.19  -12.99  0.3816    44    -31.17    
  10.57061  16.88902 -20.52327   73.73  488.83  -14.21  0.3984    44    -36.69    
  10.71228  16.48902 -20.42327   76.29  466.04  -12.20  0.3885    44     2.249    
  10.73728  16.78902 -20.52327   75.09  475.54  -12.96  0.3803    44    -31.17    
  10.77061  16.86307 -20.53993   74.97  477.74  -13.18  0.3811    44    -48.68    
  10.88216  16.45569 -20.42327   77.26  461.98  -12.02  0.4009    44     2.191    
  11.00394  16.78902 -20.52327   76.71  467.55  -12.43  0.3814    44     2.249    
  10.97061  16.97748 -20.55660   75.76  475.86  -13.09  0.3774    44    -41.28    
  11.17061  16.53902 -20.42327   78.91  459.45  -11.95  0.4107    44    -2.771    
  11.19561  16.70569 -20.47327   78.42  462.02  -12.10  0.3942    44     2.249    
  11.17061  16.98902 -20.52327   77.36  470.40  -12.64  0.3743    44    -3.663    
  11.37061  16.72569 -20.42327   79.96  460.55  -12.01  0.3984    44    -3.070    
  11.47061  16.98902 -20.42327   80.26  465.50  -12.22  0.3758    44    -1.992    
   7.77061  17.33902 -20.49648   61.79  435.06  -37.78  0.4634    47    -1.166    
   7.97061  17.13902 -20.53577   62.62  434.96  -37.84  0.4592    47    -22.89    
   7.87061  17.33664 -20.62327   61.78  435.22  -37.78  0.4606    47    -1.166    
   8.17061  17.03902 -20.62327   62.99  435.63  -37.92  0.4429    47    -22.89    
   9.55299  17.03902 -20.67327   66.68  477.53  -40.15  0.4586    47    -16.15    
   9.94144  16.93902 -20.42327   70.06  521.56  -27.70  0.5590    44    -46.83    
   9.87061  17.13902 -20.62327   67.52  509.18  -37.25  0.5973    47    -9.074    
   9.94144  16.93902 -20.42327   70.06  521.56  -27.70  0.5590    44    -51.56    
  10.00394  17.13902 -20.57327   68.41  522.84  -32.76  0.6237    15    -40.73    
  10.03466  17.33902 -20.72327   66.76  516.65  -37.98  0.6720    15     7.932    
  10.17061  17.08902 -20.52327   70.00  527.67  -24.79  0.5763    44    -56.24    
  10.10728  17.23902 -20.62327   68.14  527.41  -32.64  0.6545    15    -4.628    
  10.34561  17.05569 -20.52327   71.43  517.24  -19.23  0.4996    44     8.921    
  10.39061  17.31402 -20.60660   69.73  532.32  -26.12  0.6132    44    -56.24    
  10.57061  17.19736 -20.57327   71.99  513.95  -18.48  0.4843    44     16.00    
  10.55061  17.36402 -20.60660   70.69  527.98  -23.63  0.5706    44    -22.60    
  10.77061  17.13902 -20.57327   73.74  495.30  -15.24  0.4144    44    -25.03    
  10.82894  17.33902 -20.57327   73.31  507.79  -17.64  0.4594    44     12.64    
  10.84882  17.13902 -20.57327   74.29  490.81  -14.68  0.4020    44    -36.69    
  10.86132  17.33902 -20.57327   73.54  505.74  -17.25  0.4506    44     5.277    
  11.17061  17.22236 -20.52327   76.73  481.31  -13.60  0.3808    44    -50.72    
  11.17061  17.25569 -20.52327   76.60  483.33  -13.82  0.3842    44    -50.72    
  11.47061  17.18902 -20.42327   79.86  472.39  -12.60  0.3689    44   -0.2305    
  11.37061  17.48902 -20.42327   78.16  492.01  -14.58  0.4060    44    -36.69    
   7.62061  17.55807 -20.42327   61.26  436.00  -37.76  0.4518    47    -12.79    
   7.77061  17.50152 -20.62327   61.25  435.74  -37.75  0.4558    47    -12.79    
   7.57061  17.71902 -20.42327   60.87  437.10  -37.76  0.4386    47    -12.79    
   7.67061  17.78902 -20.62327   60.52  437.61  -37.73  0.4340    47    -12.79    
  10.42061  17.53902 -20.72327   68.15  526.14  -34.32  0.6695    15     4.350    
  10.57061  17.43902 -20.62327   70.34  530.04  -25.91  0.5968    44    -14.56    
  10.57061  17.70569 -20.77327   68.45  513.27  -36.82  0.6183    45     9.910    
  10.77061  17.56402 -20.60660   71.47  525.58  -25.66  0.5673    44    -47.13    
  10.87061  17.73902 -20.62327   71.48  521.23  -30.85  0.5717    45     1.087    
  11.05394  17.56402 -20.52327   74.43  512.10  -19.47  0.4804    44     13.44    
  10.97061  17.76402 -20.57327   72.52  521.95  -29.11  0.5574    44    -5.153    
  11.06228  17.53902 -20.52327   74.61  509.71  -18.70  0.4694    44     16.21    
  11.27061  17.69736 -20.42327   76.44  513.07  -19.19  0.4843    44     13.44    
   7.57061  17.86069 -20.47327   60.54  438.32  -37.75  0.4261    47    -12.79    
   7.67061  17.90890 -20.64827   60.27  438.83  -37.72  0.4219    47    -12.79    
   7.57061  18.21736 -20.47327   59.88  443.56  -37.74  0.3917    47    -14.63    
   7.67061  18.16914 -20.64827   59.79  442.57  -37.70  0.3963    47    -20.54    
  10.97061  17.87890 -20.62327   71.90  513.38  -34.28  0.5473    45     17.19    
  11.23728  17.92736 -20.42327   75.22  526.12  -28.12  0.5540    44    -14.60    
  11.12061  18.13902 -20.65660   72.56  490.74  -38.14  0.4649    45     49.50    
  11.27061  18.06402 -20.42327   75.16  523.37  -32.49  0.5494    45    -3.261    
   7.57061  18.34402 -20.42327   59.76  446.57  -37.74  0.3830    47    -14.63    
   7.67061  18.28902 -20.62327   59.59  444.99  -37.69  0.3871    47    -14.63    
   7.62061  18.53164 -20.42327   59.40  452.30  -37.65  0.3810    47    -25.66    
   7.77061  18.60390 -20.62327   59.06  454.96  -37.44  0.3860    47    -31.55    
  11.27061  18.37331 -20.62327   73.83  477.88  -38.13  0.4158    45     14.21    
  11.35394  18.31402 -20.42327   75.67  506.64  -35.85  0.4893    45     4.132    
  11.32061  18.52652 -20.65660   74.00  466.65  -37.79  0.3875    45     4.990    
  11.37061  18.48902 -20.52327   75.22  481.05  -37.01  0.4159    45     10.03    
   7.77061  18.73902 -20.52327   58.96  461.22  -37.20  0.4039    47    -37.97    
   7.87061  18.78902 -20.62327   58.78  464.44  -36.93  0.4179    47    -45.16    
   7.87061  18.98902 -20.43005   58.69  477.62  -35.84  0.4897    47    -27.69    
   8.17061  18.94414 -20.80660   58.44  479.30  -35.57  0.5026    47    -21.89    
  11.37061  18.62569 -20.62327   74.58  464.56  -37.27  0.3823    45     1.395    
  11.37061  18.97236 -20.77327   73.32  446.24  -37.02  0.3791    45    -16.17    
  11.47061  18.68902 -20.42327   76.76  480.39  -34.36  0.4041    45     1.999    
  11.52061  18.93902 -20.38993   77.39  471.16  -32.41  0.3830    45    -27.47    
   7.98728  19.16402 -20.42327   58.36  491.83  -33.61  0.5886    47    -11.57    
   8.17061  19.18664 -20.62327   58.12  496.35  -32.51  0.6260    47    -50.49    
   8.17061  19.38902 -20.42327   58.10  509.30  -29.59  0.7265    15    -49.10    
   8.37061  19.41319 -20.62327   57.94  512.59  -28.90  0.7534    15    -49.10    
  11.47061  19.13902 -20.53993   75.59  452.47  -35.30  0.3756    45    -31.54    
  11.37061  19.36402 -20.72327   73.09  441.31  -36.63  0.3990    45    -27.76    
  11.52061  19.13902 -20.38993   77.19  462.75  -32.51  0.3749    45     2.667    
  11.47061  19.38902 -20.42327   76.04  452.17  -34.25  0.3767    45    -7.301    
   8.37061  19.61914 -20.42327   58.13  517.90  -27.54  0.7946    15    -49.99    
   8.57061  19.63902 -20.62327   58.12  514.74  -28.51  0.7688    15    -48.35    
   8.47061  19.73902 -20.42327   58.25  517.55  -27.83  0.7867    15    -49.99    
   8.67061  19.75152 -20.62327   58.35  510.64  -29.57  0.7338    15    -49.10    
  11.27061  19.73902 -20.62327   72.29  439.28  -36.69  0.4088    45    -28.77    
  11.35394  19.56224 -20.62327   73.27  441.22  -36.43  0.4003    45    -27.76    
  11.37061  19.63902 -20.47327   74.27  444.37  -35.86  0.3885    45    -20.51    
  11.32061  19.77236 -20.39827   74.06  444.52  -35.95  0.3859    45    -20.51    
   8.77061  19.93902 -20.52327   58.87  505.98  -30.92  0.6920    15    -54.85    
   8.87061  19.93902 -20.62327   59.06  497.94  -32.53  0.6332    45    -51.40    
   8.97061  20.13902 -20.46815   59.76  495.08  -34.06  0.5981    45    -10.27    
   9.17061  20.13902 -20.68577   60.11  476.59  -36.16  0.4756    45    -27.69    
  10.77061  20.23902 -20.64505   68.10  438.02  -37.17  0.4115    45    -29.26    
  11.12061  19.93902 -20.65660   70.65  437.51  -36.95  0.4188    45    -29.26    
  10.97061  20.13902 -20.55327   69.85  438.49  -37.10  0.4066    45    -25.33    
  11.17061  19.93902 -20.52327   71.80  439.50  -36.83  0.4033    45    -25.45    
   9.17061  20.28902 -20.40005   60.80  486.23  -36.32  0.5275    45    -8.944    
   9.37478  20.28902 -20.62327   61.12  468.25  -37.13  0.4253    45    -44.67    
   9.38311  20.33902 -20.52327   61.39  471.45  -37.31  0.4381    45    -26.90    
   9.50490  20.33902 -20.62327   61.72  462.66  -37.38  0.4012    45    -45.16    
   9.57061  20.43902 -20.42327   62.50  467.12  -37.91  0.4140    45    -36.85    
   9.80394  20.43902 -20.57327   63.18  454.14  -37.62  0.3768    45    -32.03    
   9.80394  20.48902 -20.42327   63.57  458.78  -37.98  0.3842    45    -32.22    
   9.97061  20.43902 -20.62327   63.81  448.70  -37.50  0.3742    45    -11.09    
   9.97061  20.48902 -20.48160   64.19  452.28  -37.76  0.3732    45    -27.31    
  10.17061  20.43902 -20.62327   64.75  444.85  -37.43  0.3792    45    -20.99    
  10.17061  20.48902 -20.45660   65.29  448.36  -37.69  0.3720    45    -6.374    
  10.35061  20.43902 -20.53993   65.98  443.54  -37.45  0.3810    45    -14.63    
  10.47894  20.43902 -20.42327   67.09  443.99  -37.55  0.3773    45    -16.28    
  10.56549  20.33902 -20.65660   66.73  439.36  -37.24  0.4022    45    -29.26    
  10.72061  20.33902 -20.42327   68.64  441.45  -37.38  0.3855    45    -16.28    
  10.80394  20.28902 -20.44827   69.08  440.52  -37.30  0.3906    45    -19.35    
   9.97061  16.48902 -20.12327   74.05  499.03  -14.87  0.4246    44    -13.71    
  10.12573  16.33902 -20.12327   75.29  482.56  -12.71  0.3846    44    -33.22    
  10.07061  16.53902 -20.22327   73.82  495.54  -14.58  0.4128    44    -25.03    
  10.24406  16.13902 -20.02327   77.02  471.92  -11.87  0.3767    44    -5.877    
  10.31144  16.33902 -20.22327   75.72  474.09  -12.32  0.3784    44     10.07    
  10.40394  16.53902 -20.37327   74.78  477.77  -12.86  0.3813    44    -31.17    
  10.57061  15.98902 -20.02327   79.12  461.93  -11.66  0.4019    44    -4.264    
  10.59061  16.33902 -20.32327   76.57  465.52  -12.05  0.3895    44     2.249    
  10.55061  16.51402 -20.40660   75.43  471.35  -12.46  0.3812    44    -3.663    
  10.74561  15.95569 -20.02327   80.24  459.40  -11.62  0.4213    44    -9.060    
  10.77061  16.28902 -20.32327   77.64  461.15  -11.90  0.4062    44    -4.264    
  11.04656  15.95569 -20.02327   82.06  457.31  -11.57  0.4506    44    -9.060    
  11.00394  16.28902 -20.32327   78.97  458.22  -11.83  0.4255    44    -9.227    
  11.20394  15.98902 -20.02327   83.02  456.98  -11.54  0.4608    44    -9.060    
  11.19894  16.33902 -20.32327   80.03  457.18  -11.81  0.4341    44    -9.227    
  11.35156  16.13902 -20.12327   82.88  456.46  -11.63  0.4605    44    -9.227    
  11.46049  16.33902 -20.22327   82.56  456.64  -11.73  0.4464    44    -9.227    
  11.35311  16.53902 -20.37327   80.40  458.13  -11.88  0.4193    44    -9.227    
  11.62061  16.33902 -20.12327   84.62  457.50  -11.67  0.4484    44    -9.227    
  11.57061  16.45724 -20.22327   83.33  457.34  -11.76  0.4358    44    -9.227    
  11.87061  16.53902 -20.02327   87.61  461.30  -11.68  0.4219    44    -3.966    
   7.97061  16.93902 -20.13660   64.22  435.69  -38.01  0.4400    47    -22.89    
   8.17061  16.78902 -20.05660   65.44  437.55  -38.25  0.4154    47    -22.89    
   8.17061  16.83902 -20.24565   64.68  436.39  -38.10  0.4290    47    -22.89    
   8.32561  16.75569 -20.22327   65.42  438.00  -38.28  0.4106    47    -22.89    
   8.27061  16.73902 -20.05660   65.88  438.67  -38.37  0.4054    47    -22.89    
   8.57061  16.63902 -20.02327   67.39  444.64  -38.91  0.3777    47    -20.99    
   8.54561  16.73902 -20.37327   65.62  439.92  -38.43  0.3935    47    -16.92    
   8.80394  16.63902 -20.17327   67.67  448.83  -39.14  0.3695    47    -15.30    
   8.77061  16.63902 -20.15160   67.67  448.07  -39.11  0.3705    47    -15.30    
   8.97061  16.63902 -20.17327   68.35  455.86  -39.49  0.3708    47    -23.78    
   8.97061  16.58902 -19.90148   69.81  466.74  -39.97  0.3885    47    -36.69    
   9.20394  16.73902 -20.37327   68.03  462.38  -39.57  0.3821    47    -36.89    
   9.17061  16.63902 -20.10660   69.54  471.47  -39.68  0.3992    47    -38.42    
   9.45394  16.63902 -20.02327   71.26  505.31  -35.27  0.4944    47    -35.16    
   9.32061  16.73902 -20.32327   68.72  472.73  -39.47  0.4075    47    -17.48    
   9.46228  16.63902 -20.02327   71.30  506.16  -34.99  0.4968    47    -35.16    
   9.57061  16.73902 -20.22327   70.30  502.76  -35.26  0.4934    47    -35.72    
   9.74561  16.55569 -20.02327   73.11  516.16  -20.53  0.4961    44     1.331    
   9.72061  16.73902 -20.22327   71.03  515.02  -29.17  0.5188    47    -35.13    
   9.96644  16.63902 -20.22327   72.88  508.26  -17.54  0.4572    44     6.270    
  10.17061  16.73902 -20.37327   72.74  502.69  -16.12  0.4353    44     5.277    
  11.57061  16.68902 -20.32327   82.19  459.27  -11.89  0.4075    44    -9.525    
  11.57061  16.97236 -20.37327   81.45  464.43  -12.11  0.3778    44    -9.390    
  11.80394  16.76402 -20.17327   85.45  461.48  -11.84  0.3992    44    -21.77    
  11.77061  16.83902 -20.22327   84.56  462.20  -11.89  0.3912    44    -25.95    
  11.97061  16.83902 -20.02327   88.55  466.12  -11.79  0.3880    44    -25.95    
   7.77061  17.13902 -20.17327   63.07  435.13  -37.89  0.4535    47    -22.89    
   7.62061  17.30569 -20.02327   62.81  435.97  -37.90  0.4406    47    -22.89    
   7.67061  17.33902 -20.28065   62.20  435.24  -37.81  0.4581    47    -12.79    
   7.93728  16.98902 -20.22327   63.69  435.25  -37.95  0.4486    47    -22.89    
  11.57061  17.13902 -20.37327   81.20  469.44  -12.33  0.3687    44    -15.25    
  11.62061  17.33902 -20.32327   81.62  478.12  -12.67  0.3726    44    -48.68    
  11.77061  17.32236 -20.22327   83.94  477.92  -12.30  0.3711    44    -48.68    
  11.77061  17.38402 -20.20660   84.01  481.54  -12.39  0.3767    44    -50.72    
  11.97061  17.34736 -20.02327   88.14  485.65  -11.92  0.3804    44    -57.17    
  11.97061  17.33902 -20.02327   88.17  485.09  -11.92  0.3796    44    -52.46    
   7.57061  17.58902 -20.32327   61.40  436.34  -37.78  0.4460    47    -12.79    
   7.47061  17.73902 -20.13993   61.31  438.18  -37.85  0.4226    47    -22.89    
   7.57061  17.38902 -19.98993   62.61  436.46  -37.91  0.4345    47    -22.89    
   7.47061  17.65569 -20.02327   61.76  438.05  -37.90  0.4208    47    -22.89    
  11.37061  17.56402 -20.40660   78.01  497.99  -15.41  0.4255    44    -13.71    
  11.37061  17.70569 -20.37327   77.69  510.68  -17.71  0.4731    44     13.44    
  11.57061  17.48902 -20.32327   80.74  488.03  -13.42  0.3937    44    -45.70    
  11.57061  17.79736 -20.22327   80.50  517.58  -16.06  0.4941    44    -1.968    
  11.82061  17.53902 -20.12327   84.98  494.69  -12.42  0.4053    44    -20.31    
  11.87061  17.72236 -20.02327   86.06  517.23  -11.78  0.4667    44    -8.423    
   7.47061  17.88902 -20.22327   60.87  439.38  -37.83  0.4140    47    -22.89    
   7.42061  17.97236 -20.02327   61.06  441.81  -37.96  0.3952    47    -20.54    
   7.47061  18.18902 -20.22327   60.32  444.15  -37.87  0.3880    47    -14.63    
   7.42061  18.13902 -20.02327   60.72  444.83  -38.01  0.3836    47    -14.63    
  11.37061  17.93902 -20.32327   77.10  530.52  -24.02  0.5571    44     17.66    
  11.37061  18.13902 -20.32327   76.55  532.48  -30.68  0.5699    45    -9.896    
  11.57061  17.95236 -20.17327   80.30  535.88  -18.05  0.5594    44     32.11    
  11.57061  18.22236 -20.12327   79.92  555.61  -20.57  0.6090    14     29.96    
  11.77061  18.02236 -20.02327   83.89  548.66  -11.69  0.5660    44    -6.323    
   7.47061  18.30569 -20.17327   60.17  447.24  -37.92  0.3802    47    -14.63    
   7.47061  18.44736 -20.02327   60.21  453.22  -38.09  0.3783    47    -25.66    
   7.57061  18.51498 -20.32327   59.57  452.30  -37.74  0.3802    47    -25.66    
   7.47061  18.45569 -20.02327   60.17  453.53  -38.09  0.3785    47    -32.03    
  11.47061  18.28902 -20.22327   77.99  540.48  -28.36  0.5766    45    -18.44    
  11.57061  18.33902 -20.12327   79.81  552.97  -21.11  0.5891    45     13.13    
  11.52061  18.50569 -20.22327   78.53  524.84  -27.66  0.5073    45     2.182    
  11.62061  18.57236 -20.12327   80.51  535.94  -17.69  0.5080    41     43.84    
  11.77061  18.33902 -20.02327   83.51  554.16   -7.47  0.5425    41    -43.19    
  11.85394  18.43902 -20.02327   84.83  541.54   -2.40  0.4816    41    -26.91    
  12.00394  18.48902 -20.02327   87.06  525.30    2.68  0.4222    41    -6.866    
   7.57061  18.73902 -20.02327   59.74  465.97  -37.92  0.4149    47    -41.57    
   7.62061  18.73902 -20.20565   59.44  463.23  -37.58  0.4073    47    -44.19    
   7.77061  18.93902 -20.31077   58.94  474.33  -36.52  0.4658    47    -27.69    
   7.67061  18.93902 -20.05160   59.35  477.21  -37.18  0.4747    47    -20.97    
  11.57061  18.73902 -20.22327   79.20  506.01  -25.12  0.4409    45     35.07    
  11.57061  18.75569 -20.22327   79.21  504.56  -25.15  0.4374    45     35.07    
  11.82894  18.73902 -20.07327   83.98  521.96   -2.11  0.4255    41    -19.72    
  11.68728  18.93902 -20.12327   81.44  507.88  -12.41  0.4157    41    -15.03    
  11.97061  18.76081 -20.07327   85.87  513.13    2.91  0.3964    41    -13.96    
  11.97061  18.93902 -20.07327   85.68  505.86    3.37  0.3861    41    -6.456    
  12.22061  18.53902 -20.02327   89.78  508.11    6.08  0.3835    41    -49.27    
  12.19061  18.53069 -20.02327   89.45  510.12    5.77  0.3864    41    -49.07    
  12.13966  18.96069 -20.07327   87.50  498.92    6.23  0.3809    41    -51.84    
  12.47061  18.73902 -20.02327   91.79  493.39    7.80  0.3872    41    -51.84    
  12.52061  18.93902 -20.02327   91.47  489.62    8.12  0.4020    41    -53.71    
   7.77061  19.13902 -20.02660   59.08  489.88  -35.61  0.5597    47     4.508    
   7.87061  19.13902 -20.26410   58.62  489.29  -34.62  0.5639    47    -11.51    
   7.87061  19.33902 -20.01077   58.84  498.78  -33.53  0.6258    15    -51.27    
   7.98728  19.33902 -20.22327   58.43  502.71  -31.72  0.6666    15    -51.39    
  11.57061  19.23902 -20.22327   78.82  475.44  -26.14  0.3802    45     15.81    
  11.55394  19.33902 -20.19827   78.65  472.82  -26.49  0.3779    45     15.81    
  11.70061  19.33902 -20.02327   81.83  496.81   -7.97  0.3894    41    -26.73    
  11.80394  19.28902 -20.02327   83.28  499.80   -1.62  0.3847    41    -24.39    
  11.97061  19.28069 -20.02327   85.27  497.70    4.16  0.3788    41    -16.56    
  12.27894  19.23902 -20.02327   88.44  491.20    7.61  0.3930    41    -18.66    
  12.47061  19.08902 -20.02327   90.52  489.03    8.13  0.4053    41    -53.65    
   8.17061  19.58902 -20.22327   58.34  511.68  -29.08  0.7393    15    -49.10    
   8.02061  19.53902 -20.05660   58.68  503.86  -31.29  0.6725    15    -51.39    
   8.17061  19.79474 -20.02327   58.93  499.24  -31.52  0.6379    46    -51.39    
   8.37061  19.82414 -20.22327   58.61  511.11  -29.03  0.7341    15    -49.10    
  11.37061  19.73902 -20.23993   75.60  451.95  -34.31  0.3745    45    -7.301    
  11.47061  19.53902 -20.24827   76.95  458.75  -31.84  0.3733    45     2.667    
  11.52061  19.57236 -20.02327   78.95  479.30  -22.56  0.3839    45     37.33    
  11.37061  19.78902 -20.04493   76.63  463.08  -31.48  0.3749    45     2.667    
   8.37061  19.93902 -20.10839   59.02  502.24  -30.90  0.6610    46    -51.40    
   8.47299  19.93902 -20.22327   58.82  508.88  -29.84  0.7101    15    -49.28    
   8.49466  20.13902 -20.02327   59.68  492.67  -33.10  0.5796    46    -12.49    
   8.72299  20.13902 -20.22327   59.57  503.27  -32.07  0.6572    15    -51.39    
  11.07061  20.13902 -20.07827   72.99  449.74  -36.71  0.3692    45    -9.589    
  11.17061  20.03902 -20.05148   74.16  452.91  -35.79  0.3702    45    -31.54    
  11.07061  20.13902 -20.08910   72.93  449.33  -36.73  0.3694    45     14.65    
  11.17061  20.03902 -20.05922   74.12  452.54  -35.83  0.3702    45     10.14    
   8.73728  20.28902 -20.02327   60.44  491.82  -34.37  0.5651    46   -0.7459    
   8.99382  20.28902 -20.22327   60.58  496.20  -34.99  0.5954    45    -7.842    
   8.97061  20.33902 -20.12327   60.83  495.00  -35.42  0.5810    46    -7.842    
   9.08906  20.33902 -20.22327   60.94  493.17  -36.10  0.5680    45    -6.869    
   9.10394  20.43902 -20.02327   61.72  490.86  -37.09  0.5439    46     13.16    
   9.37061  20.43902 -20.22327   62.16  482.75  -38.11  0.4940    45    -1.456    
   9.34561  20.48902 -20.05660   62.58  487.14  -38.70  0.5159    45    -1.456    
   9.54228  20.48902 -20.22327   62.92  475.93  -38.63  0.4521    45    -17.04    
   9.57061  20.52236 -20.08493   63.51  479.63  -39.33  0.4710    45    -17.16    
   9.74561  20.52236 -20.22327   63.91  468.04  -38.69  0.4146    45    -37.77    
   9.72061  20.53902 -20.12327   64.08  472.90  -39.20  0.4353    45    -6.877    
   9.97061  20.53902 -20.22327   65.02  460.41  -38.50  0.3873    45    -30.58    
  10.18728  20.52236 -20.26827   66.02  453.02  -38.11  0.3720    45    -27.31    
  10.17061  20.53902 -20.12327   66.43  458.19  -38.61  0.3815    45    -30.70    
  10.40394  20.48902 -20.22327   67.41  449.79  -37.98  0.3690    45    -7.293    
  10.42894  20.48902 -20.02327   68.36  455.54  -38.50  0.3761    45    -27.21    
  10.57061  20.43902 -20.22327   68.43  447.20  -37.80  0.3692    45    -17.18    
  10.57061  20.43902 -19.97327   69.50  454.79  -38.36  0.3746    45    -27.21    
  10.77061  20.33902 -20.27327   69.61  443.98  -37.50  0.3747    45    -17.18    
  10.77061  20.33902 -19.92327   71.19  454.63  -37.93  0.3735    45    -27.17    
   9.97061  20.53902 -20.23160   64.99  460.14  -38.47  0.3864    45    -30.70    
  14.57061  14.46819 -19.62327   63.70  448.82  -42.21  0.3731    40    -12.77    
  14.70132  14.33902 -19.62327   62.03  453.07  -42.89  0.3849    40    -40.64    
  14.73228  14.53902 -19.72327   63.34  445.34  -41.88  0.3695    40    -13.78    
  15.00394  14.18902 -19.62327   59.75  460.74  -44.27  0.4150    40    -37.76    
  14.93728  14.53902 -19.77327   62.29  445.53  -41.92  0.3709    40    -13.78    
  15.23311  14.36498 -19.72327   59.87  454.92  -43.03  0.3883    40    -30.74    
  15.17061  14.48069 -19.77327   60.81  449.35  -42.30  0.3754    40    -13.78    
  15.40394  14.38902 -19.72327   59.30  456.79  -43.13  0.3932    40    -30.74    
  15.34561  14.50569 -19.77327   60.19  450.84  -42.36  0.3786    40    -34.72    
  15.59228  14.23902 -19.62327   57.89  468.03  -45.08  0.4414    40    -26.41    
  15.57061  14.48902 -19.72327   59.18  456.06  -42.78  0.3920    40    -30.74    
  15.87061  14.51069 -19.62327   58.08  463.99  -43.26  0.4238    40    -37.76    
  14.37061  14.80902 -19.62327   67.95  442.50  -40.85  0.3723    40    -12.77    
  14.57061  14.76402 -19.72327   66.14  440.62  -41.15  0.3749    40    -12.77    
  14.52061  14.88069 -19.72327   67.51  439.15  -40.80  0.3823    40    -15.06    
  14.71228  14.73902 -19.77327   65.03  440.31  -41.27  0.3759    40    -12.77    
  14.77061  14.88902 -19.82327   65.83  437.59  -40.97  0.3894    40    -15.06    
  14.90394  14.73902 -19.82327   63.90  440.22  -41.33  0.3779    40    -13.78    
  14.76228  14.93902 -19.82327   66.33  436.92  -40.87  0.3943    40    -15.06    
  15.17061  14.63902 -19.82327   61.81  444.17  -41.71  0.3737    40    -13.78    
  15.17061  14.88069 -19.87327   63.41  438.68  -41.17  0.3883    40    -15.95    
  15.43728  14.73902 -19.82327   61.16  444.63  -41.61  0.3770    40    -13.66    
  15.57894  14.93902 -19.82327   61.67  441.95  -41.29  0.3834    40    -13.78    
  15.62894  14.71902 -19.77327   60.16  448.70  -41.84  0.3793    40    -13.66    
  15.57061  14.93902 -19.82327   61.73  441.82  -41.28  0.3836    40    -13.78    
  15.77061  14.73902 -19.72327   59.66  451.47  -41.93  0.3846    40    -34.72    
  15.82061  14.90569 -19.72327   60.37  447.64  -41.53  0.3819    40    -13.66    
  15.97061  14.75569 -19.62327   58.89  457.32  -42.13  0.4023    40    -30.64    
  14.32061  15.14402 -19.62327   71.94  440.38  -39.21  0.3946    40    -16.17    
  14.60394  15.16402 -19.77327   69.61  435.80  -40.20  0.4135    40    -23.46    
  14.37061  15.38902 -19.62327   74.57  440.09  -37.76  0.4178    40    -24.44    
  14.57061  15.42236 -19.72327   72.79  436.06  -39.13  0.4358    40    -24.44    
  14.77061  15.27236 -19.82327   69.28  434.25  -40.26  0.4302    40    -27.15    
  14.74561  15.33902 -19.80660   70.17  434.21  -40.06  0.4362    40    -27.15    
  14.94894  15.13902 -19.87327   66.71  434.68  -40.68  0.4174    40    -27.03    
  14.92061  15.43902 -19.82327   69.75  433.26  -40.19  0.4478    40    -27.15    
  15.17061  15.26081 -19.87327   66.30  434.11  -40.68  0.4264    40    -27.03    
  15.12894  15.50236 -19.82327   68.75  432.91  -40.38  0.4496    40    -31.75    
  15.57894  15.13902 -19.82327   62.99  438.47  -41.01  0.3963    40    -15.95    
  15.37894  15.43902 -19.82327   66.42  433.93  -40.64  0.4323    40    -31.88    
  15.57061  15.18902 -19.82327   63.37  437.70  -40.96  0.4004    40    -21.93    
  15.57061  15.31402 -19.80660   64.27  436.35  -40.85  0.4098    40    -21.14    
  15.82061  15.19736 -19.72327   62.14  441.49  -41.08  0.3880    40    -12.88    
  15.77061  15.33902 -19.72327   63.37  438.76  -40.93  0.3974    40    -21.14    
  15.97061  15.28902 -19.62327   61.99  443.61  -41.09  0.3858    40    -13.66    
  14.47061  15.58664 -19.62327   76.19  439.78  -36.86  0.4381    40    -24.44    
  14.77061  15.50569 -19.77327   71.79  434.09  -39.65  0.4511    40    -28.13    
  14.79061  15.83902 -19.62327   76.12  436.41  -37.94  0.4646    40    -12.81    
  14.99561  15.53902 -19.80660   70.15  432.99  -40.13  0.4553    40    -27.15    
  15.02061  15.73902 -19.72327   72.24  433.29  -39.72  0.4655    40    -16.50    
  15.17061  15.56402 -19.80660   68.99  432.85  -40.34  0.4524    40    -27.15    
  15.27894  15.73902 -19.72327   69.98  432.97  -40.25  0.4555    40    -27.15    
  15.37061  15.51402 -19.80660   67.08  433.56  -40.58  0.4382    40    -27.03    
  15.28728  15.73902 -19.72327   69.90  432.99  -40.26  0.4550    40    -27.15    
  15.59656  15.58902 -19.72327   66.27  434.88  -40.67  0.4246    40    -27.03    
  15.67061  15.73902 -19.62327   67.14  435.36  -40.64  0.4219    40    -23.34    
  15.77061  15.63902 -19.62327   65.67  436.81  -40.76  0.4097    40    -21.05    
   9.87061  16.13902 -19.62743   77.61  494.40  -11.57  0.4240    44    -24.09    
  10.22061  15.93902 -19.72327   79.50  472.03  -11.46  0.3753    44     15.06    
  10.14740  16.03902 -19.82327   78.06  474.94  -11.62  0.3761    44    -33.39    
  10.32061  15.83902 -19.62327   81.12  469.82  -11.37  0.3770    44    -5.877    
  10.33490  15.93902 -19.82327   79.43  467.67  -11.54  0.3803    44    -4.207    
  10.57061  15.75569 -19.62327   82.97  464.84  -11.30  0.3941    44    -4.041    
  10.62061  15.83902 -19.82327   81.31  461.89  -11.49  0.4059    44    -3.966    
  10.62894  15.73902 -19.62327   83.34  464.18  -11.26  0.3992    44    -4.098    
  10.80394  15.83902 -19.87327   81.98  459.66  -11.48  0.4265    44    -9.060    
  11.03728  15.73902 -19.67327   85.67  461.54  -11.01  0.4382    44    -3.966    
  10.97061  15.83902 -19.87327   83.06  458.75  -11.42  0.4428    44    -9.060    
  11.19061  15.75569 -19.64827   87.08  462.47  -10.78  0.4462    44    -3.966    
  11.17061  15.83902 -19.82327   84.91  459.12  -11.26  0.4561    44    -9.060    
  11.35990  15.78902 -19.62327   88.50  464.47  -10.47  0.4501    44    -6.874    
  11.46049  15.93902 -19.82327   86.77  460.24  -11.16  0.4651    44     2.264    
  11.57061  15.93902 -19.72327   88.72  463.64  -10.85  0.4589    44     7.358    
  11.62061  16.03902 -19.82327   87.91  461.43  -11.19  0.4620    44     7.358    
  11.77061  16.03902 -19.65243   91.02  469.25  -10.63  0.4464    44    -5.636    
   9.37061  16.53902 -19.67327   73.12  525.75  -30.80  0.5706    47    -40.89    
   9.52061  16.43902 -19.61993   74.58  530.99  -20.07  0.5826    44    -12.42    
   9.52061  16.53902 -19.82327   73.08  523.78  -26.80  0.5480    44    -46.75    
   9.77061  16.23902 -19.64172   76.63  505.02  -12.39  0.4647    44     5.277    
   9.77061  16.38902 -19.85660   74.83  508.92  -15.23  0.4688    44     3.738    
   9.97061  16.18902 -19.84315   76.58  486.94  -12.12  0.3959    44    -50.42    
  11.87061  16.32652 -19.87327   89.24  463.30  -11.45  0.4388    44    -3.966    
  11.97061  16.23902 -19.62505   93.11  474.99  -10.90  0.4298    44    -33.15    
  11.97061  16.42414 -19.82327   90.75  466.56  -11.45  0.4246    44    -21.47    
  12.12061  16.52890 -19.65660   94.45  477.97  -11.31  0.4077    44    -50.65    
   7.92061  16.93902 -19.82327   65.10  437.42  -38.20  0.4145    47    -22.89    
   8.13728  16.78902 -19.82327   66.20  439.38  -38.44  0.3991    47    -22.89    
   7.97061  16.93902 -19.52327   66.31  441.47  -38.59  0.3829    47    -14.63    
   8.17061  16.78902 -19.62327   67.12  442.71  -38.76  0.3813    47    -14.63    
   8.23823  16.73902 -19.81077   66.77  440.95  -38.61  0.3905    47    -14.63    
   8.27061  16.73902 -19.62327   67.64  444.77  -38.95  0.3765    47    -15.30    
   8.52061  16.63902 -19.82327   68.09  447.16  -39.15  0.3740    47    -15.30    
   8.57061  16.63902 -19.62327   69.22  454.84  -39.69  0.3730    47    -23.82    
   8.82894  16.58902 -19.82327   69.55  460.89  -39.91  0.3789    47    -36.76    
   8.87990  16.58902 -19.62327   70.77  475.58  -40.27  0.4105    47    -12.22    
   8.97061  16.58902 -19.85660   70.07  468.94  -40.05  0.3937    47    -36.69    
   8.91228  16.58902 -19.62327   70.95  478.48  -40.25  0.4185    47    -27.47    
   9.17061  16.58902 -19.85660   70.97  487.68  -39.34  0.4423    47    -6.240    
   9.24656  16.55569 -19.62327   72.67  517.77  -35.13  0.5456    47    -37.11    
   9.34561  16.58902 -19.85660   71.82  507.42  -36.00  0.5031    47    -35.16    
  12.07061  16.77236 -19.87327   91.35  470.07  -11.68  0.3906    44    -23.38    
  12.17061  16.59736 -19.62327   95.46  482.40  -11.27  0.4031    44    -56.93    
  12.12061  16.86069 -19.82327   92.59  474.62  -11.67  0.3835    44    -55.13    
  12.17061  17.03402 -19.77327   93.91  483.59  -11.68  0.3801    44    -52.46    
   7.77061  17.08902 -19.74493   64.54  437.49  -38.16  0.4127    47    -22.89    
   7.58728  17.33902 -19.82327   63.21  437.26  -38.02  0.4196    47    -22.89    
   7.77061  17.13902 -19.52327   65.17  440.03  -38.39  0.3886    47    -16.92    
   7.62061  17.30569 -19.64827   63.88  438.66  -38.17  0.4014    47    -22.89    
  12.12061  17.13902 -19.85660   92.15  483.21  -11.75  0.3773    44    -52.46    
  12.27061  17.09319 -19.59089   97.98  501.69  -11.40  0.4051    44    -15.19    
  12.12061  17.37236 -19.82327   92.44  499.87  -11.49  0.4047    44    -15.19    
  12.27061  17.29319 -19.58065   98.25  516.23  -11.17  0.4402    44    -14.78    
   7.47061  17.62236 -19.82327   62.38  439.15  -38.03  0.4057    47    -22.89    
   7.42061  17.83402 -19.82327   61.80  441.60  -38.09  0.3918    47    -14.63    
   7.57061  17.43902 -19.53993   63.77  440.63  -38.29  0.3868    47    -14.63    
   7.47061  17.68902 -19.58993   62.82  442.39  -38.29  0.3819    47    -14.63    
  12.07061  17.48069 -19.87327   90.94  505.04  -11.30  0.4188    44    -15.06    
  11.97061  17.73902 -19.92327   88.43  525.88  -10.22  0.4827    44    -16.43    
  12.17061  17.53902 -19.74148   93.92  522.53  -10.00  0.4592    44    -8.423    
  12.22061  17.77236 -19.72327   94.46  540.08   -4.32  0.4976    41    -26.91    
   7.42061  17.84402 -19.82327   61.80  441.74  -38.09  0.3912    47    -14.63    
   7.42061  17.97236 -19.62327   62.01  446.55  -38.41  0.3736    47    -14.63    
   7.42061  18.26081 -19.82327   60.98  450.38  -38.30  0.3745    47    -4.546    
   7.42061  18.13902 -19.62327   61.68  450.49  -38.56  0.3722    47    -3.573    
  11.77299  18.16402 -20.00660   83.82  557.01   -9.68  0.5750    41    -31.37    
  11.97061  18.04736 -19.92327   87.79  547.42   -4.31  0.5202    41    -26.94    
  12.04561  18.13902 -19.92327   88.85  541.00   -0.31  0.4792    41    -26.91    
  12.17061  17.91402 -19.80660   92.35  540.04   -1.92  0.4862    41    -26.91    
  12.11228  18.18902 -19.92327   89.84  533.22    1.99  0.4473    41    -18.15    
  12.39228  17.93902 -19.72327   96.71  527.68    2.62  0.4366    41    -14.87    
  12.47061  18.13902 -19.82327   95.83  512.12    5.65  0.3868    41    -17.25    
  12.62061  17.93902 -19.62327  101.27  516.74    4.58  0.4057    41    -18.02    
  12.60394  18.13902 -19.77327   98.08  506.41    6.27  0.3767    41    -41.93    
  12.77061  18.03902 -19.62327  102.57  506.27    6.01  0.3781    41    -41.93    
   7.42061  18.28069 -19.82327   60.91  450.97  -38.32  0.3745    47    -25.66    
   7.42061  18.23390 -19.63993   61.39  452.94  -38.63  0.3740    47    -31.06    
   7.47061  18.53902 -19.77327   60.53  461.41  -38.61  0.3934    47    -41.71    
   7.47061  18.53902 -19.70660   60.67  462.94  -38.79  0.3979    47    -41.77    
  11.97061  18.28069 -19.97327   87.14  540.65   -0.15  0.4752    41    -26.91    
  12.13728  18.33902 -19.97327   89.52  522.99    4.02  0.4133    41    -18.37    
  12.37061  18.28902 -19.92327   93.04  510.32    6.03  0.3834    41    -49.07    
  12.37061  18.53902 -20.00660   91.55  501.17    7.05  0.3775    41    -51.84    
  12.62061  18.23902 -19.82327   97.22  501.81    6.86  0.3718    41    -51.84    
  12.53728  18.54402 -19.97327   93.48  495.59    7.62  0.3794    41    -51.90    
  12.77061  18.33902 -19.80660   98.47  495.06    7.47  0.3730    41    -51.90    
  12.87061  18.51902 -19.82327   98.24  489.93    7.92  0.3884    41    -53.65    
  12.97061  18.23902 -19.62327  103.52  495.31    7.14  0.3690    41    -51.90    
  12.97061  18.56069 -19.77327   99.42  488.47    7.98  0.3946    41    -67.25    
   7.57061  18.83902 -19.77327   60.03  476.34  -38.52  0.4606    47    -20.97    
   7.57061  18.83902 -19.73160   60.15  477.17  -38.67  0.4653    47    -20.97    
   7.62061  18.93902 -19.82327   59.79  480.77  -38.00  0.4892    47    -20.97    
   7.58728  18.91402 -19.62327   60.25  482.45  -39.02  0.4942    47    -6.183    
  12.54561  18.73902 -20.00660   92.57  491.72    7.96  0.3913    41    -53.65    
  12.59228  18.93902 -20.00660   92.11  488.51    8.22  0.4076    41    -73.00    
  12.77061  18.70569 -19.92327   95.32  488.55    8.15  0.4016    41    -73.00    
  12.79561  18.84224 -19.92327   94.94  486.90    8.29  0.4150    41    -105.6    
  12.97061  18.69402 -19.80660   98.24  486.90    8.15  0.4085    41    -79.33    
  12.97061  19.03902 -19.82327   96.04  484.65    8.39  0.4388    41    -79.33    
  13.17061  18.61736 -19.62327  102.53  487.33    7.91  0.4002    41    -105.6    
  13.17061  18.91724 -19.67327   99.63  484.90    8.23  0.4307    41    -216.5    
   7.77061  19.28902 -19.82327   59.33  493.74  -35.57  0.5796    46    -6.880    
   7.67061  19.13902 -19.67327   59.84  489.08  -37.67  0.5395    47    -5.622    
   7.77061  19.46402 -19.62327   59.84  485.05  -36.05  0.5167    46    -8.999    
   7.78728  19.33902 -19.80065   59.37  493.59  -35.35  0.5796    46    -7.853    
  11.77061  19.33902 -20.00660   82.88  499.02   -2.92  0.3858    41    -24.39    
  11.97894  19.31902 -20.00660   85.45  497.05    4.56  0.3788    41    -16.91    
  12.15394  19.33402 -20.00660   87.08  493.00    6.89  0.3849    41    -18.66    
  12.37061  19.37236 -19.97327   89.06  488.87    8.02  0.4035    41    -53.71    
  12.62894  19.13902 -19.97327   91.91  486.63    8.36  0.4220    41    -105.6    
  12.62061  19.33902 -19.92327   91.44  486.02    8.40  0.4278    41    -79.33    
  12.77061  19.12236 -19.92327   93.34  485.44    8.42  0.4327    41    -79.33    
  12.77061  19.43902 -19.82327   92.74  484.94    8.44  0.4409    41    -79.33    
  12.97061  19.13902 -19.80660   95.69  484.35    8.42  0.4448    41    -72.14    
  12.97061  19.40390 -19.72327   94.91  484.26    8.42  0.4507    41    -72.14    
  13.17061  19.22236 -19.62327   98.16  484.21    8.33  0.4481    41    -209.3    
   7.87061  19.50307 -19.82327   59.27  493.30  -34.27  0.5818    46    -10.28    
   7.78728  19.51402 -19.62327   59.83  483.59  -35.89  0.5079    46    -11.99    
   7.87061  19.71640 -19.62327   59.93  476.83  -35.45  0.4708    46    -27.69    
   7.98728  19.73902 -19.82327   59.35  487.53  -33.98  0.5442    46    -11.42    
  11.57061  19.58902 -19.92327   80.20  491.49  -14.20  0.3951    41    -39.19    
  11.47061  19.73902 -19.82327   79.10  491.35  -17.95  0.4082    45     27.04    
  11.50216  19.83902 -19.65993   80.03  505.48   -8.97  0.4373    41    -15.47    
  11.66228  19.53902 -19.92327   81.51  496.63   -7.16  0.3917    41    -24.19    
  11.77061  19.78902 -19.72327   83.31  501.84    2.55  0.3915    41    -6.817    
  12.11561  19.52652 -19.92327   86.74  492.83    6.90  0.3829    41    -53.59    
  12.05906  19.77236 -19.77327   86.13  494.68    6.74  0.3781    41    -51.84    
  12.12061  19.52652 -19.92327   86.78  492.73    6.94  0.3831    41    -53.59    
  12.17061  19.77236 -19.77327   87.16  492.47    7.40  0.3826    41    -53.59    
  12.39561  19.48902 -19.92327   89.13  488.28    8.11  0.4063    41    -67.30    
  12.40394  19.73902 -19.77327   89.17  488.79    8.06  0.4014    41    -53.71    
  12.66644  19.53902 -19.82327   91.52  485.70    8.39  0.4314    41    -79.33    
  12.57061  19.73902 -19.72327   90.78  487.21    8.23  0.4156    41    -105.6    
  12.77061  19.53902 -19.77327   92.63  485.13    8.41  0.4392    41    -79.33    
  12.78073  19.73902 -19.62327   92.91  486.15    8.26  0.4290    41    -79.33    
  12.97061  19.56640 -19.62327   95.01  484.80    8.35  0.4459    41    -79.33    
   8.17061  19.91224 -19.92327   59.28  489.40  -33.19  0.5604    46    -11.51    
   7.98728  19.93902 -19.62327   60.15  469.84  -35.32  0.4358    46    -36.67    
   8.17061  20.13902 -19.67327   60.37  467.94  -35.23  0.4275    46    -47.99    
   8.39882  20.13902 -19.92327   59.89  485.00  -33.86  0.5287    46    -11.42    
  11.05394  20.13902 -19.88493   73.79  458.82  -36.24  0.3767    45     11.19    
  11.24894  19.93902 -19.76672   76.45  478.38  -30.09  0.4081    45    -1.032    
  10.97061  20.13902 -19.52327   74.55  487.22  -34.00  0.4671    45     24.86    
  11.27061  19.93902 -19.62327   77.20  496.43  -24.44  0.4548    45     11.45    
  11.37061  19.88902 -19.62327   78.43  503.33  -17.31  0.4576    45     26.96    
   8.37061  20.33902 -19.63339   61.15  463.65  -35.55  0.4074    46    -48.49    
   8.57061  20.33902 -19.82327   60.85  476.67  -35.22  0.4687    46    -27.69    
   8.57061  20.43902 -19.67327   61.55  466.72  -35.78  0.4163    46    -48.29    
   8.78311  20.43902 -19.82327   61.52  478.70  -35.92  0.4736    46    -27.69    
   8.75061  20.53902 -19.62327   62.39  466.04  -36.22  0.4097    46    -48.49    
   8.93728  20.48902 -19.82327   62.03  480.88  -36.60  0.4818    46    -20.50    
   8.92061  20.53902 -19.72327   62.45  474.68  -36.68  0.4460    46    -27.69    
   9.17061  20.53902 -19.82327   62.87  484.11  -37.97  0.4957    46    -1.456    
   9.42061  20.53902 -19.92327   63.42  486.31  -39.54  0.5088    45    -1.456    
   9.57061  20.53902 -20.00660   63.77  481.88  -39.76  0.4829    45    -7.255    
  10.12061  20.53902 -19.65660   68.01  477.99  -41.35  0.4749    45     8.095    
  10.17061  20.52236 -19.62327   68.47  478.16  -41.32  0.4787    45     25.53    
  10.17061  20.53902 -19.82327   67.58  470.01  -40.12  0.4295    45    -25.13    
  10.37061  20.48902 -19.78993   68.95  466.28  -39.59  0.4152    45    -36.75    
  10.45394  20.43902 -19.62327   70.23  472.93  -39.80  0.4495    45     35.82    
  10.52061  20.43902 -19.78993   69.95  463.28  -39.04  0.4024    45    -12.70    
  10.67061  20.33902 -19.59827   71.87  472.83  -38.42  0.4401    45     35.82    
  10.77061  20.32236 -19.79827   71.75  460.51  -38.02  0.3884    45    -7.872    
  10.77061  20.28902 -19.62327   72.52  471.60  -37.75  0.4284    45     14.88    
   9.17061  20.63902 -19.57327   64.13  471.97  -37.63  0.4281    46    -6.754    
   9.40394  20.63902 -19.57327   65.04  477.57  -39.00  0.4560    46    -17.16    
   9.54561  20.63902 -19.53993   65.79  479.38  -39.88  0.4671    46    -17.16    
   9.75811  20.55569 -19.99922   64.71  476.11  -39.89  0.4524    45    -1.616    
   9.82894  20.58902 -19.62327   66.63  483.06  -41.80  0.4967    45   -0.4418    
  10.17894  20.53902 -19.82327   67.62  469.81  -40.10  0.4283    45    -25.13    
  15.08311  13.33902 -19.22327   56.72  464.20  -50.65  0.4619    38    -26.13    
  15.37061  13.13902 -19.22327   56.26  448.31  -48.70  0.3815    38    -13.04    
  15.34561  13.38902 -19.32327   56.41  460.03  -49.89  0.4283    38    -36.22    
  15.67894  13.03902 -19.22327   55.75  440.08  -47.79  0.3687    38    -13.15    
  15.60394  13.28902 -19.32327   56.00  450.41  -48.63  0.3848    38    -13.04    
  15.77061  13.03902 -19.22327   55.62  438.96  -47.65  0.3705    38    -13.15    
  15.77061  13.28902 -19.32327   55.78  447.66  -48.23  0.3777    38    -12.92    
  16.07061  13.13902 -19.22327   55.29  438.51  -47.41  0.3758    38    -21.55    
  15.92061  13.33902 -19.32327   55.61  447.42  -48.05  0.3780    38    -12.13    
  16.27061  13.31902 -19.22327   55.08  442.08  -47.42  0.3766    38    -13.15    
  14.77061  13.63902 -19.22327   57.74  483.80  -52.02  0.5954    12     45.11    
  14.87061  13.53902 -19.22327   57.29  478.89  -52.19  0.5623    38     51.46    
  15.00394  13.73902 -19.37327   57.56  477.72  -51.09  0.5414    40     50.99    
  15.12394  13.53902 -19.32327   56.88  471.68  -51.45  0.5030    38    -1.886    
  15.17061  13.71402 -19.40660   57.14  475.43  -51.17  0.5180    38     50.52    
  15.33728  13.53902 -19.37327   56.56  467.24  -50.65  0.4652    38    -26.13    
  15.18728  13.73902 -19.42327   57.17  475.56  -50.97  0.5155    38     8.841    
  15.57061  13.58402 -19.40660   56.29  465.01  -49.95  0.4447    38    -26.13    
  15.57061  13.63902 -19.42327   56.34  467.61  -50.14  0.4570    38    -26.13    
  15.77061  13.46069 -19.37327   55.89  455.41  -48.80  0.3999    38    -39.76    
  15.83728  13.73902 -19.42327   56.04  468.06  -49.45  0.4551    38    -25.99    
  15.91228  13.53902 -19.37327   55.75  456.73  -48.64  0.4047    38    -46.83    
  15.92561  13.73902 -19.40660   55.89  466.69  -49.15  0.4484    38    -25.22    
  16.12061  13.53902 -19.32327   55.45  453.15  -48.08  0.3946    38    -40.79    
  16.22061  13.79736 -19.32327   55.43  464.93  -48.26  0.4450    38    -25.22    
  16.37061  13.53902 -19.22327   55.08  449.33  -47.55  0.3883    38    -19.06    
  16.37061  13.53069 -19.22327   55.06  449.00  -47.54  0.3873    38    -19.85    
  14.27061  14.12319 -19.22327   62.30  480.95  -46.24  0.5116    40     57.16    
  14.54240  13.83902 -19.22327   59.23  487.27  -49.69  0.5957    40     29.56    
  14.52978  14.13902 -19.42327   61.32  466.82  -45.00  0.4515    40     16.28    
  14.77061  13.93902 -19.40660   59.09  474.69  -47.82  0.5131    40     41.52    
  14.74823  14.13902 -19.52327   60.44  463.31  -44.74  0.4342    40    -25.70    
  14.97894  13.83902 -19.42327   57.98  476.52  -49.68  0.5253    40     50.52    
  14.97061  14.10569 -19.57327   59.37  464.90  -45.24  0.4385    40    -25.40    
  15.25394  13.93902 -19.52327   57.66  473.77  -48.48  0.4886    40     18.29    
  15.19061  14.11402 -19.60660   58.64  466.36  -45.51  0.4401    40    -26.41    
  15.37061  13.93902 -19.52327   57.37  474.43  -48.78  0.4901    40    -5.958    
  15.35061  14.11402 -19.60660   58.11  468.63  -45.96  0.4486    40    -25.40    
  15.48728  13.93902 -19.52327   57.07  475.07  -49.01  0.4899    40    -5.958    
  15.59561  14.10569 -19.57327   57.33  473.10  -46.93  0.4707    40    -5.958    
  15.77061  13.89736 -19.47327   56.35  474.86  -49.50  0.4884    38    -6.866    
  15.82061  14.13902 -19.52327   56.82  476.27  -47.22  0.4912    40    -5.958    
  15.97061  13.88902 -19.42327   55.95  473.10  -49.09  0.4811    38    -5.958    
  16.07061  14.10569 -19.42327   56.07  479.26  -47.90  0.5178    38     10.21    
  16.25394  13.98402 -19.32327   55.50  474.38  -48.06  0.4984    38    -6.972    
  16.17061  14.10569 -19.37327   55.85  479.61  -47.76  0.5265    38     14.46    
  16.42061  13.86069 -19.22327   55.15  465.12  -47.63  0.4545    38    -26.41    
  16.42240  14.04402 -19.22327   55.25  475.59  -47.26  0.5179    38    -1.174    
  14.17061  14.27152 -19.22327   64.06  476.03  -44.88  0.4688    40     35.55    
  14.37061  14.31724 -19.42327   63.50  460.57  -43.51  0.4109    40     4.932    
  14.07061  14.53902 -19.27327   67.22  464.94  -42.41  0.4024    40     4.932    
  14.37061  14.50890 -19.52327   65.18  450.95  -42.14  0.3752    40    -33.71    
  14.58632  14.33902 -19.57327   62.59  454.12  -42.96  0.3882    40    -29.73    
  15.77061  14.33902 -19.60660   57.71  468.47  -44.52  0.4440    40    -26.41    
  15.97061  14.33902 -19.52327   57.01  474.77  -45.17  0.4823    40    -7.148    
  15.97061  14.51902 -19.57327   57.74  467.40  -43.44  0.4420    40    -26.14    
  16.17061  14.31402 -19.40660   56.29  481.44  -45.88  0.5345    40     15.02    
  16.17061  14.42236 -19.42327   56.64  479.35  -44.74  0.5208    40     13.82    
  16.43549  14.26069 -19.22327   55.42  485.62  -45.97  0.5847    38    -12.23    
  16.44823  14.55986 -19.22327   56.08  488.80  -43.45  0.6056    40    -12.40    
  13.97061  14.70236 -19.22327   69.64  466.15  -40.76  0.3916    40     4.990    
  14.17061  14.66402 -19.42327   67.93  452.60  -41.36  0.3727    40    0.4350    
  13.97061  14.88069 -19.27327   71.87  460.43  -38.61  0.3737    40     17.91    
  14.07061  14.91307 -19.38993   71.50  451.98  -39.19  0.3691    40    0.4350    
  14.37061  14.73902 -19.60660   67.28  443.91  -41.11  0.3694    40    -12.77    
  15.99561  14.73902 -19.60660   58.69  458.93  -42.23  0.4080    40    -30.76    
  16.23728  14.71307 -19.42327   57.55  471.83  -42.65  0.4779    40    -27.81    
  16.25132  14.94319 -19.42327   58.64  463.73  -41.81  0.4375    40    -26.14    
  16.37061  14.81664 -19.30243   57.46  476.43  -42.20  0.5150    40     4.182    
  16.37061  14.88902 -19.30339   57.81  473.72  -41.97  0.4979    40    -6.877    
  13.97061  15.18986 -19.30065   76.32  460.16  -32.81  0.3722    40     2.667    
  14.08882  15.15569 -19.42327   74.56  450.08  -36.55  0.3774    40     14.83    
  13.87061  15.38902 -19.22327   80.70  477.70  -19.70  0.3732    40     4.711    
  14.10394  15.36498 -19.42327   77.52  452.57  -32.70  0.3886    40    -20.69    
  15.97061  15.36402 -19.60660   62.49  442.65  -41.04  0.3872    40    -13.66    
  16.24228  15.13248 -19.42327   59.72  457.43  -41.46  0.4110    40    -30.76    
  16.17061  15.43569 -19.42327   61.95  448.63  -41.17  0.3877    40    -19.70    
  16.37061  15.21736 -19.27327   59.57  463.67  -41.46  0.4400    40    -26.14    
  16.37061  15.35902 -19.22327   60.46  461.40  -41.41  0.4288    40    -37.76    
  10.37061  15.73902 -19.37327   83.99  473.40  -11.07  0.3750    44     15.06    
  10.65394  15.63902 -19.22327   88.24  473.70  -10.07  0.3808    44    -37.92    
  10.54561  15.73902 -19.57327   83.24  466.03  -11.25  0.3899    44    -4.207    
  10.77061  15.63902 -19.33993   87.73  469.59  -10.26  0.3936    44    -8.952    
  10.74561  15.63902 -19.30660   88.00  470.59  -10.19  0.3900    44    -8.952    
  10.97061  15.63902 -19.37327   88.94  469.04   -9.81  0.4087    44    -17.37    
  10.97061  15.63902 -19.36827   89.03  469.18   -9.78  0.4083    44    -17.37    
  11.15061  15.63902 -19.31493   91.19  473.36   -8.49  0.4111    44    -37.68    
  11.20394  15.63902 -19.27327   92.27  476.26   -7.65  0.4081    44    -37.68    
  11.32061  15.63902 -19.22327   93.79  482.25   -5.78  0.4032    44    -49.88    
  11.42894  15.73902 -19.42327   91.72  473.46   -8.76  0.4288    44    -37.52    
  11.55728  15.73902 -19.32327   93.80  483.52   -6.60  0.4136    44    -49.88    
  13.53311  15.76498 -19.32327   88.57  501.07    5.21  0.3741    32    -51.84    
  13.77061  15.53902 -19.22327   84.15  492.05   -6.21  0.3741    32    -47.93    
  13.80394  15.78902 -19.32327   87.81  492.39    1.07  0.3837    32    -18.31    
  14.00311  15.49974 -19.32327   81.16  467.02  -22.74  0.3834    40    -16.43    
  13.97061  15.73902 -19.32327   85.71  481.14   -8.22  0.3901    32    -46.87    
  14.17061  15.60569 -19.42327   80.77  456.21  -27.49  0.4045    40    -21.61    
  14.13728  15.73902 -19.37327   83.74  466.20  -19.02  0.4037    40   -0.1391    
  14.37061  15.56736 -19.57327   77.20  442.89  -35.40  0.4273    40    -25.47    
  14.27061  15.78902 -19.42327   82.71  457.38  -24.69  0.4191    40    -15.19    
  14.57478  15.73902 -19.60660   77.22  439.55  -36.40  0.4513    40    -27.76    
  15.77061  15.73902 -19.57327   66.51  436.67  -40.73  0.4114    40    -23.34    
  15.97061  15.58902 -19.52327   64.13  440.91  -40.93  0.3914    40    -13.66    
  15.97061  15.76724 -19.42327   65.56  440.75  -40.91  0.3919    40    -12.77    
  16.27061  15.51640 -19.27327   62.03  453.30  -41.28  0.3972    40    -30.74    
  16.17061  15.75986 -19.22327   64.43  448.40  -41.21  0.3859    40    -13.78    
   9.77061  16.13902 -19.45922   78.08  505.20  -11.01  0.4723    44     5.181    
   9.93728  15.98902 -19.42327   79.85  491.15  -10.87  0.4139    44    -43.34    
   9.97061  15.93902 -19.32327   81.06  491.33  -10.71  0.4142    44    -43.34    
   9.67061  16.13902 -19.21827   79.10  519.27   -9.40  0.5500    44    -9.621    
  10.08728  15.83902 -19.17827   83.51  489.43  -10.70  0.4029    44    -43.34    
  10.17061  15.83902 -19.41827   81.87  478.56  -11.13  0.3784    44    -33.39    
  10.37061  15.75569 -19.44493   83.23  471.72  -11.17  0.3759    44    -5.877    
  11.57061  15.78902 -19.40565   92.89  478.04   -8.21  0.4257    44    -46.76    
  11.77061  15.93902 -19.47327   93.29  479.51   -9.20  0.4310    44    -46.76    
  11.79561  15.78902 -19.25660   95.51  499.43   -4.01  0.4035    44    -37.27    
  12.05394  15.83902 -19.22327   95.61  516.27   -3.06  0.4257    33    -2.175    
  11.97061  16.13902 -19.50981   94.28  483.56  -10.15  0.4284    44    -38.78    
  12.08728  15.83902 -19.22327   95.40  518.15   -3.09  0.4310    33    -2.526    
  12.15394  16.13902 -19.32327   96.92  512.96   -8.67  0.4501    44     1.661    
  12.42061  15.83902 -19.22327   93.38  529.83   -5.22  0.4949    33    -3.706    
  12.37061  16.08069 -19.27327   96.06  529.18   -7.45  0.4997    33    -3.693    
  12.57061  15.78902 -19.22327   91.94  529.79   -4.87  0.5006    32    -13.98    
  12.62061  16.13902 -19.32327   95.49  526.65   -3.45  0.4815    32    -3.873    
  12.68728  15.73902 -19.22327   90.72  528.29   -3.64  0.4926    32    -13.98    
  12.77061  15.98902 -19.32327   93.21  522.67   -0.54  0.4543    32    -1.965    
  12.82894  16.13902 -19.37327   94.76  517.92    1.56  0.4279    32    -3.240    
  13.02061  15.63902 -19.22327   88.18  520.08    1.70  0.4395    32    -3.406    
  12.93728  15.88902 -19.32327   91.55  517.42    2.24  0.4239    32    -3.240    
  12.97061  16.13902 -19.40660   94.34  511.64    4.00  0.3975    32    -49.13    
  13.04228  15.63902 -19.22327   88.15  519.33    2.04  0.4354    32    -3.240    
  13.17061  15.90569 -19.37327   91.06  508.20    5.34  0.3832    32    -49.07    
  13.06228  16.13902 -19.42327   94.13  507.98    5.15  0.3846    32    -49.07    
  13.41228  15.75414 -19.32327   88.65  504.40    5.52  0.3751    32    -41.93    
  13.33394  15.96402 -19.40660   91.45  502.32    6.59  0.3733    32    -51.84    
  13.44894  16.00331 -19.42327   91.64  499.11    7.02  0.3751    32    -51.84    
  13.57061  15.96402 -19.40660   90.87  497.31    6.71  0.3795    32    -51.84    
  13.65394  16.03902 -19.42327   91.53  495.07    6.88  0.3876    32    -51.90    
  13.82894  15.93902 -19.37327   89.65  492.03    3.78  0.3936    32    -53.24    
  13.82061  16.13902 -19.42327   92.16  491.94    6.58  0.4052    32    -53.71    
  13.95394  16.01736 -19.37327   90.06  488.79    2.58  0.4063    32    -37.35    
  14.02894  16.13902 -19.37327   91.33  487.96    3.51  0.4186    32    -85.87    
  14.17061  16.02748 -19.33993   88.65  478.95   -5.44  0.4173    32    -46.94    
  14.25394  16.13902 -19.32327   89.62  478.72   -4.56  0.4261    32    -46.77    
  14.39061  15.93902 -19.40660   83.85  456.64  -24.05  0.4308    40    -5.887    
  14.32061  16.10569 -19.32327   88.27  472.63  -10.02  0.4265    32    -55.18    
  14.61228  16.03902 -19.42327   82.30  447.83  -30.23  0.4467    40    -23.78    
  14.52061  16.13902 -19.32327   86.00  459.62  -20.74  0.4349    40    -13.84    
  14.80394  15.98902 -19.52327   78.42  438.97  -36.35  0.4613    40    -16.13    
  14.77061  16.28902 -19.22327   85.29  453.21  -26.11  0.4326    40     2.929    
  14.97061  15.97236 -19.57327   75.97  435.71  -38.37  0.4655    40    -12.81    
  14.97061  16.13902 -19.42327   78.86  439.00  -36.60  0.4542    40    -27.46    
  15.17061  15.93902 -19.60660   73.36  433.89  -39.58  0.4622    40    -16.80    
  15.27061  16.13902 -19.42327   75.23  435.80  -39.18  0.4453    40    -24.44    
  15.42894  15.93902 -19.57327   71.01  434.01  -40.20  0.4450    40    -27.15    
  15.40394  16.23902 -19.27327   75.44  437.48  -39.34  0.4236    40    -24.44    
  15.58823  15.93902 -19.52327   69.74  435.01  -40.44  0.4294    40    -23.46    
  15.59656  16.13902 -19.32327   72.14  436.98  -40.24  0.4160    40    -23.46    
  15.78311  15.93902 -19.42327   68.36  437.49  -40.68  0.4075    40    -21.04    
  15.77478  16.12236 -19.22327   70.60  439.62  -40.64  0.3968    40    -18.69    
  16.02061  15.93902 -19.22327   66.89  443.79  -41.04  0.3850    40    -12.77    
   9.17061  16.53902 -19.27327   74.21  541.76  -27.59  0.6522    47    -55.84    
   9.32061  16.43902 -19.22327   75.73  548.89  -16.97  0.6932    14    -7.512    
   9.22061  16.53902 -19.42327   73.67  534.11  -30.73  0.6164    47    -48.73    
   9.57061  16.33902 -19.49589   75.95  528.19  -14.49  0.5778    44    -18.99    
   9.57061  16.23902 -19.25660   77.81  529.44  -10.22  0.6017    44    -25.45    
  12.17061  16.31640 -19.42327   96.98  501.11  -10.28  0.4337    44     20.56    
  12.27061  16.53069 -19.42327   98.71  505.46  -10.50  0.4347    44     10.46    
  12.37061  16.33902 -19.32327   98.37  524.65   -8.71  0.4884    44     4.312    
  12.33728  16.53902 -19.37327   99.62  515.68   -9.77  0.4580    44     9.053    
  12.48728  16.33902 -19.32327   98.20  527.61   -6.48  0.4956    32    -3.706    
  12.48728  16.52236 -19.33005  100.20  526.32   -6.57  0.4900    32    -3.693    
  12.73728  16.31402 -19.37327   97.15  520.23    0.18  0.4438    32    -4.924    
  12.71228  16.53902 -19.37327   99.94  520.56   -0.03  0.4466    32    -5.074    
  12.97061  16.23902 -19.42327   95.55  510.33    4.32  0.3937    32    -49.07    
  12.88728  16.51402 -19.42327   99.06  512.14    3.61  0.4031    32    -49.13    
  13.14894  16.33902 -19.47327   96.15  502.76    6.35  0.3746    32    -51.84    
  13.13728  16.53902 -19.47327   98.72  502.03    6.44  0.3752    32    -51.90    
  13.37061  16.38819 -19.49231   96.33  496.63    7.63  0.3783    32    -51.90    
  13.28216  16.48902 -19.48993   97.77  498.05    7.31  0.3753    32    -51.90    
  13.58311  16.22974 -19.47327   93.88  494.36    7.84  0.3899    32    -51.90    
  13.50894  16.53902 -19.50481   97.42  493.56    8.12  0.3900    32    -44.95    
  13.92061  16.33902 -19.42327   94.24  490.20    7.43  0.4233    32    -73.00    
  13.92061  16.53902 -19.42327   96.64  489.66    8.31  0.4293    32    -46.75    
  13.97061  16.31402 -19.40660   93.79  489.74    6.88  0.4257    32    -73.00    
  13.97061  16.53902 -19.40660   96.50  489.38    8.19  0.4332    32    -46.75    
  14.18728  16.40069 -19.32327   94.08  487.34    5.32  0.4397    32    -86.29    
  14.17061  16.53902 -19.32327   95.86  488.24    7.13  0.4439    32    -105.6    
  14.37061  16.47236 -19.22327   94.05  484.95    3.07  0.4417    32    -54.05    
  15.04656  16.28902 -19.24410   80.90  442.23  -35.15  0.4340    40    -1.222    
  15.09466  16.28902 -19.24410   80.21  441.19  -36.01  0.4330    40    -3.514    
   8.17061  16.83902 -19.41755   67.82  447.08  -39.09  0.3702    47    -15.30    
   8.37061  16.73902 -19.42327   68.92  453.32  -39.55  0.3708    47    -23.82    
   8.32061  16.83902 -19.20398   69.35  460.12  -39.79  0.3781    47    -29.69    
   8.17061  16.93902 -19.18577   68.50  454.43  -39.52  0.3704    47    -23.69    
   8.51228  16.68902 -19.42327   69.70  460.09  -39.93  0.3784    47    -29.69    
   8.55990  16.73902 -19.22327   70.76  474.58  -40.11  0.4099    47    -17.48    
   8.72061  16.63902 -19.42327   70.85  474.81  -40.30  0.4095    47    -17.48    
   8.71228  16.68902 -19.22327   71.64  489.46  -39.67  0.4522    47    -5.775    
   9.02894  16.58902 -19.42327   72.54  509.87  -37.87  0.5227    47    -38.16    
   8.92061  16.63902 -19.18993   73.04  518.84  -35.71  0.5569    47    -37.19    
   9.17061  16.55569 -19.42327   73.36  528.54  -33.17  0.5941    47    -46.31    
  12.32061  16.68069 -19.42327   99.85  508.56  -10.37  0.4339    44    -4.275    
  12.37061  16.68069 -19.37327  100.85  517.16   -9.60  0.4566    44     5.298    
  12.35394  16.93902 -19.42327  101.42  514.75  -10.49  0.4376    44    -12.69    
  12.37061  17.01498 -19.40660  102.16  520.48  -10.36  0.4505    44   -0.5850    
  12.57061  16.78902 -19.32327  103.20  528.65   -4.40  0.4853    32    -6.816    
  12.57061  16.79402 -19.32327  103.24  528.75   -4.41  0.4853    32    -6.816    
  12.77061  16.70569 -19.37327  101.98  518.85    1.42  0.4344    32    -38.17    
  12.77061  16.93902 -19.32327  105.43  524.24    1.08  0.4527    32    -41.07    
  12.92561  16.73902 -19.40660  102.09  511.18    4.25  0.3999    32    -49.19    
  12.97894  16.93902 -19.37327  104.98  511.60    4.70  0.3999    32    -49.19    
  13.17061  16.88902 -19.42327  103.58  502.26    6.54  0.3778    32    -51.90    
  13.17061  16.93902 -19.40660  104.46  502.87    6.47  0.3790    32    -51.90    
  13.37061  16.76069 -19.47327  100.94  495.81    7.67  0.3802    32    -71.19    
  13.32061  16.93902 -19.42327  103.91  498.05    7.31  0.3777    32    -71.19    
  13.57061  16.92236 -19.42327  102.86  492.76    8.16  0.3930    32    -183.8    
  13.59061  16.96402 -19.40660  103.49  492.69    8.16  0.3935    32    -183.8    
  13.74894  16.83902 -19.42327  100.94  490.44    8.55  0.4114    32    -183.9    
  13.77061  16.97236 -19.37327  103.02  490.61    8.49  0.4087    32    -183.9    
  13.97061  16.77236 -19.37327   99.46  489.04    8.66  0.4324    32    -183.9    
  13.97061  16.92414 -19.32327  101.83  489.14    8.71  0.4270    32    -183.9    
  14.27061  16.73902 -19.22327   98.36  488.27    7.87  0.4457    32    -60.35    
   7.67061  17.33902 -19.38065   64.77  442.59  -38.54  0.3748    47    -14.63    
   7.97061  16.98902 -19.38993   66.73  443.91  -38.79  0.3730    47    -20.99    
   7.97061  17.13902 -19.11077   67.30  451.81  -39.35  0.3679    47    -23.91    
   7.77061  17.38902 -19.12327   65.83  449.53  -39.18  0.3670    47    -15.30    
  12.35394  17.09402 -19.42327  101.98  521.43  -10.72  0.4527    44    -7.508    
  12.42061  17.18902 -19.34148  104.52  539.77   -9.57  0.5093    44    -10.93    
  12.35394  17.33902 -19.44827  101.72  536.46  -10.14  0.4994    44    -17.86    
  12.50394  17.33902 -19.27327  107.39  556.25   -7.23  0.5766    44    -28.91    
  12.62061  17.23902 -19.22327  109.39  551.21   -4.14  0.5602    32    -52.78    
  12.62061  17.23902 -19.22327  109.39  551.21   -4.14  0.5602    32    -52.84    
  12.82061  17.23902 -19.22327  110.90  535.61    0.85  0.4941    32    -49.41    
  12.97061  17.28902 -19.22327  112.05  525.75    3.07  0.4498    32    -191.8    
  13.12061  17.13902 -19.32327  108.30  509.43    5.59  0.3926    32    -54.64    
  13.41311  17.17474 -19.32327  108.15  498.91    7.21  0.3795    32    -208.3    
  13.47061  17.33902 -19.22327  111.77  501.41    6.81  0.3805    32    -182.1    
  13.65394  17.13902 -19.32327  106.41  493.30    8.04  0.3917    32    -182.1    
  13.82061  17.23902 -19.22327  107.98  492.48    8.14  0.3964    32    -183.8    
  13.97061  17.13902 -19.22327  105.58  490.20    8.53  0.4126    32    -183.9    
   7.57061  17.53902 -19.39589   63.99  443.68  -38.54  0.3729    47    -14.63    
   7.47061  17.76402 -19.50660   62.89  444.67  -38.45  0.3739    47    -14.63    
   7.57061  17.73902 -19.22327   63.97  450.24  -39.07  0.3690    47    -9.938    
   7.67061  17.52557 -19.17327   64.97  448.72  -39.05  0.3669    47    -15.30    
  12.37061  17.35569 -19.42327  102.44  540.77   -9.79  0.5148    44    -15.17    
  12.37061  17.73902 -19.60660   98.54  539.97   -2.02  0.4953    41    -26.91    
  12.57240  17.55569 -19.32327  107.37  551.02   -3.15  0.5612    41    -20.24    
  12.65632  17.73902 -19.42327  106.09  532.00    1.61  0.4753    41    -18.15    
  12.81144  17.73902 -19.32327  110.28  529.17    2.23  0.4674    41    -43.28    
   7.47061  17.88902 -19.42327   62.83  448.46  -38.71  0.3694    47    -20.02    
   7.57061  17.97236 -19.12327   63.62  458.65  -39.84  0.3906    47    -29.80    
   7.47061  18.17236 -19.37327   62.29  457.22  -39.27  0.3819    47    -34.51    
   7.57061  18.23402 -19.07505   63.02  468.91  -40.97  0.4346    47    -25.23    
  12.78573  17.93902 -19.52327  105.06  512.00    5.09  0.3958    41    -49.07    
  13.07061  17.93902 -19.27327  113.52  512.54    4.39  0.4022    41    -49.19    
  12.97061  18.09414 -19.52327  106.07  501.02    6.39  0.3704    41    -51.90    
  13.27061  18.15748 -19.22327  114.65  503.20    5.41  0.3762    41    -41.99    
   7.47061  18.33902 -19.42327   61.79  461.87  -39.44  0.3952    47    -41.71    
   7.57061  18.28069 -19.07505   62.90  470.58  -41.15  0.4427    47    -26.02    
   7.47061  18.42974 -19.47327   61.44  464.18  -39.44  0.4024    47    -36.85    
   7.57061  18.58902 -19.12327   62.12  479.34  -41.81  0.4848    47    -17.16    
  13.17061  18.22652 -19.42327  108.85  496.44    6.67  0.3685    41    -51.90    
  13.32061  18.56402 -19.42327  107.13  489.40    7.48  0.3874    41    -210.1    
  13.35394  18.31819 -19.22327  113.65  497.97    6.11  0.3712    41    -189.1    
  13.37061  18.51902 -19.32327  109.70  491.49    7.12  0.3798    41    -210.1    
   7.57061  18.83902 -19.33993   61.10  482.73  -40.56  0.4957    47    -6.183    
   7.57061  18.78902 -19.22327   61.49  482.34  -41.18  0.4948    47    -1.456    
   7.58728  18.93902 -19.42327   60.73  484.41  -39.89  0.5044    47    -1.334    
   7.58728  18.91402 -19.22327   61.35  483.00  -40.60  0.4969    46    -1.456    
  13.35394  18.69402 -19.42327  106.10  487.95    7.68  0.3983    41    -216.5    
  13.47061  18.73902 -19.22327  109.80  490.55    7.25  0.3889    41    -210.1    
  13.37061  18.83902 -19.42327  104.91  486.79    7.85  0.4105    41    -216.5    
  13.47061  18.93986 -19.24231  107.32  488.54    7.60  0.4031    41    -183.9    
   7.62061  19.08069 -19.42327   60.60  485.31  -39.10  0.5102    46    -6.049    
   7.62061  19.19736 -19.22327   61.16  477.56  -38.51  0.4619    46    -16.25    
   7.67061  19.33902 -19.38993   60.58  479.11  -37.51  0.4732    46    -20.97    
   7.65394  19.41498 -19.22327   61.13  469.90  -37.26  0.4240    46    -43.70    
  13.27061  19.38902 -19.42327   99.75  485.27    8.18  0.4397    41    -216.5    
  13.35394  19.11402 -19.42327  102.44  485.54    8.07  0.4299    41    -216.5    
  13.47061  19.08902 -19.22327  105.94  488.12    7.72  0.4096    41    -197.5    
  13.37061  19.43724 -19.22327  102.05  487.47    7.92  0.4209    41    -216.5    
   7.77061  19.63902 -19.46589   60.33  471.92  -36.20  0.4388    46    -38.34    
   7.67061  19.48902 -19.22327   61.15  467.17  -36.95  0.4131    46    -44.97    
   7.77061  19.73902 -19.33898   60.85  463.14  -36.19  0.4015    46    -48.49    
   7.78728  19.71402 -19.42327   60.55  467.40  -36.12  0.4188    46    -48.29    
  12.92061  19.73902 -19.52327   94.56  486.06    8.21  0.4322    41    -79.33    
  13.17061  19.57557 -19.42327   97.76  485.63    8.18  0.4382    41    -216.5    
  13.17061  19.73902 -19.22839   98.63  488.19    7.86  0.4165    41    -197.5    
  13.32061  19.53902 -19.22089  100.94  487.61    7.92  0.4208    41    -216.5    
   7.97061  20.03902 -19.46077   60.81  459.80  -35.69  0.3946    46    -41.23    
   7.82061  19.93902 -19.21493   61.43  453.61  -35.99  0.3797    46    -35.32    
   7.97061  20.13902 -19.28993   61.53  451.95  -35.80  0.3799    46    -28.99    
   8.02061  20.13902 -19.42327   61.06  456.42  -35.71  0.3860    46    -41.23    
  10.77061  20.23902 -19.42327   73.42  489.34  -35.58  0.5020    45     33.09    
  10.97061  20.12236 -19.42327   74.95  499.55  -31.61  0.5126    45     3.738    
  10.92061  20.13902 -19.25660   75.36  517.04  -26.20  0.5803    45     11.60    
  10.99561  20.12236 -19.22327   76.18  524.85  -21.85  0.5965    45     37.02    
  11.17061  20.03902 -19.37327   76.98  518.77  -21.17  0.5538    45     50.07    
  11.12561  20.08902 -19.25660   77.15  527.42  -18.41  0.5936    45     34.83    
  11.37061  19.93902 -19.52327   78.74  512.34  -13.50  0.4892    41     25.98    
  11.37061  20.12236 -19.22327   80.08  528.45   -6.72  0.5678    41    -39.91    
  11.52061  19.93902 -19.52327   80.67  513.17   -4.15  0.4626    41    -19.70    
  11.47061  20.13902 -19.22327   81.26  525.67   -3.52  0.5409    41    -25.65    
  11.66228  20.03902 -19.42327   82.73  513.17    1.71  0.4458    41    -17.04    
  11.82061  20.13902 -19.32327   84.83  510.93    3.72  0.4241    41    -24.12    
  11.97061  20.08902 -19.42327   86.08  503.43    5.64  0.3892    41    -7.710    
  11.98228  20.13902 -19.35660   86.33  505.04    5.29  0.3931    41    -7.000    
  12.26561  20.08902 -19.42327   88.85  496.36    6.95  0.3767    41    -51.84    
  12.12061  20.13902 -19.36648   87.60  501.12    6.10  0.3804    41    -51.84    
  12.37061  20.03902 -19.47327   89.62  493.37    7.40  0.3815    41    -51.84    
  12.37061  20.13902 -19.32327   90.10  496.64    6.79  0.3765    41    -51.84    
  12.58728  19.93902 -19.52327   91.36  489.36    7.90  0.4005    41    -73.00    
  12.57632  20.13902 -19.22327   92.40  495.29    6.87  0.3790    41    -51.84    
  12.79561  19.92236 -19.42327   93.47  488.52    7.92  0.4094    41    -46.75    
  12.82061  20.03902 -19.21815   94.55  491.87    7.35  0.3913    41    -72.94    
  12.97061  19.92236 -19.24827   95.95  489.59    7.69  0.4049    41    -73.00    
   8.17061  20.33902 -19.33731   61.89  450.97  -35.75  0.3798    46    -28.99    
   8.37061  20.43902 -19.46815   61.86  455.38  -35.79  0.3829    46    -41.23    
   8.37061  20.52236 -19.24827   62.92  447.86  -35.83  0.3812    46    -8.046    
   8.61882  20.53902 -19.52327   62.44  459.29  -36.02  0.3891    46    -41.23    
   8.57061  20.63902 -19.20327   63.80  447.58  -35.95  0.3804    46    -8.046    
  10.07061  20.53902 -19.42327   68.98  484.46  -41.85  0.5168    45     41.24    
  10.20394  20.48902 -19.37827   70.01  485.94  -41.08  0.5293    45     41.80    
  10.04228  20.53902 -19.24231   70.11  484.30  -40.10  0.5139    46     41.24    
  10.17061  20.48902 -19.22327   70.93  488.13  -39.08  0.5366    46     38.09    
  10.37061  20.43902 -19.46493   70.50  482.32  -40.32  0.5059    45     37.06    
  10.47061  20.33902 -19.13993   73.32  502.19  -30.67  0.5795    15    -7.964    
  10.60394  20.28902 -19.24827   73.29  500.24  -32.87  0.5660    45     11.66    
  10.57061  20.33902 -19.40660   72.12  486.34  -37.81  0.5138    45     38.40    
   8.79061  20.63902 -19.42327   63.53  457.15  -36.29  0.3818    46    -41.23    
   8.73728  20.68902 -19.22327   64.34  449.60  -36.11  0.3767    46    -14.41    
   8.97061  20.68902 -19.38993   64.34  458.88  -36.64  0.3830    46    -36.52    
   8.97061  20.72236 -19.26827   65.03  454.31  -36.48  0.3754    46    -30.60    
   9.13728  20.68902 -19.42327   64.83  463.94  -37.16  0.3960    46    -40.39    
   9.27061  20.73902 -19.22327   66.56  459.08  -37.11  0.3812    46    -33.20    
   9.33728  20.68902 -19.42327   65.61  469.17  -38.01  0.4145    46    -37.76    
   9.37061  20.72236 -19.24827   66.87  462.69  -37.52  0.3912    46    -41.30    
   9.59561  20.63902 -19.50660   66.21  479.31  -40.08  0.4681    46    -17.16    
   9.57061  20.68902 -19.25660   67.70  469.15  -38.43  0.4170    46    -37.76    
   9.68728  20.63902 -19.42327   67.11  478.75  -40.25  0.4675    46    -16.15    
   9.77061  20.63902 -19.22327   68.89  474.78  -39.21  0.4488    46   -0.6014    
  14.97061  12.93902 -18.92327   56.78  451.97  -49.28  0.3965    38    -40.66    
  15.09049  12.73902 -18.82327   56.57  442.71  -48.39  0.3675    38    -12.92    
  15.14049  12.93902 -19.02327   56.51  446.34  -48.69  0.3771    38    -13.04    
  15.37061  12.63902 -18.87327   56.02  434.84  -47.62  0.3709    38    -19.13    
  15.38728  12.93902 -19.12327   56.11  441.27  -48.09  0.3668    38    -13.05    
  15.52561  12.73902 -19.00660   55.86  434.49  -47.51  0.3740    38    -23.85    
  15.53728  12.88902 -19.12327   55.87  437.71  -47.72  0.3681    38    -16.84    
  15.92061  12.53902 -18.82327   55.13  428.41  -46.97  0.4232    38    -32.82    
  15.87061  12.73902 -19.02327   55.34  431.34  -47.14  0.3968    38    -24.40    
  15.73728  12.94081 -19.17327   55.59  436.71  -47.53  0.3727    38    -21.55    
  15.99561  12.73902 -19.00660   55.12  430.54  -47.05  0.4060    38    -30.37    
  15.93728  12.88902 -19.12327   55.31  433.60  -47.23  0.3864    38    -23.58    
  16.24144  12.73902 -18.92327   54.77  429.25  -46.90  0.4237    38    -32.82    
  16.18132  12.83902 -19.02327   54.96  430.98  -46.99  0.4074    38    -30.37    
  16.40073  12.73902 -18.82327   54.62  428.60  -46.83  0.4341    38    -32.82    
  16.37061  12.93902 -19.00660   54.71  431.69  -46.95  0.4060    38    -30.37    
  16.57061  12.88902 -18.82327   54.47  430.05  -46.83  0.4217    38    -30.37    
  14.47061  13.33390 -18.82327   57.91  501.66  -51.06  0.6432    12     29.03    
  14.77061  13.12652 -18.92327   57.10  469.14  -50.85  0.4842    38     15.55    
  14.77061  13.28902 -19.02327   57.17  475.29  -51.60  0.5334    38     50.52    
  14.87061  13.18164 -19.02327   56.97  465.37  -50.69  0.4711    38    -26.13    
  14.97061  13.33902 -19.17327   56.88  467.93  -51.11  0.4882    38     15.55    
  15.15216  13.08902 -19.12327   56.54  451.26  -49.16  0.3950    38    -39.90    
  16.19561  13.10569 -19.17327   55.07  436.45  -47.23  0.3818    38    -21.55    
  16.37061  13.16307 -19.12327   54.84  436.49  -47.13  0.3843    38    -21.28    
  16.37061  13.30569 -19.17327   54.93  440.56  -47.28  0.3782    38    -17.86    
  16.57061  13.12390 -18.97327   54.60  434.19  -46.95  0.3947    38    -23.58    
  16.57061  13.22474 -19.02327   54.60  436.61  -47.02  0.3863    38    -21.28    
  16.77061  13.18902 -18.82327   54.34  434.85  -46.89  0.3932    38    -23.58    
  14.12061  13.63902 -18.82327   60.42  517.53  -46.44  0.6392    36     5.607    
  14.35478  13.43902 -18.82327   58.51  512.49  -49.81  0.6746    12    -22.40    
  14.37061  13.73724 -19.02327   59.29  505.25  -50.30  0.6764    12     26.19    
  14.57061  13.52057 -19.02327   57.88  494.97  -52.02  0.6520    12     32.34    
  14.57061  13.73902 -19.17327   58.62  490.89  -50.97  0.6266    12     20.49    
  14.77061  13.55486 -19.17327   57.52  483.21  -52.31  0.5941    38     45.11    
  16.67061  13.50569 -19.02327   54.60  444.62  -47.10  0.3841    38    -17.86    
  16.57061  13.73902 -19.12327   54.85  456.16  -47.29  0.4163    38    -39.87    
  16.87061  13.53902 -18.82327   54.35  444.67  -46.94  0.3864    38    -17.86    
  16.87061  13.68902 -18.83672   54.41  450.88  -46.89  0.4031    38    -40.24    
  13.47061  13.93902 -18.82327   67.17  468.28  -37.66  0.3999    36    -37.76    
  13.57061  14.13902 -18.82327   67.32  486.99  -39.72  0.4549    36     35.44    
  13.73728  13.78902 -18.82327   64.21  486.58  -40.08  0.4605    36     34.43    
  13.56228  14.13902 -18.82327   67.39  486.26  -39.60  0.4520    36     34.43    
  13.92061  13.73902 -18.82327   62.40  504.72  -43.01  0.5436    36     51.83    
  14.02061  13.96402 -18.92327   62.48  512.68  -46.79  0.6118    36    -13.73    
  13.97061  14.16069 -18.97327   64.11  504.97  -46.39  0.5682    40     37.47    
  14.17061  13.93724 -19.00660   61.36  507.10  -48.36  0.6315    40     36.18    
  14.17061  14.10748 -19.12327   62.61  491.18  -46.92  0.5489    40     51.59    
  14.37061  13.93902 -19.17327   60.47  490.28  -48.50  0.5873    40     30.33    
  16.57061  13.93902 -19.12327   54.92  467.53  -47.08  0.4757    38    -26.41    
  16.67061  14.18902 -19.02327   54.82  482.27  -45.57  0.5820    38    -12.40    
  16.87061  14.04736 -18.82327   54.41  471.75  -45.98  0.5175    38    -22.28    
  16.77061  14.17236 -18.92327   54.61  480.78  -45.38  0.5777    38     2.678    
  13.62061  14.30569 -18.82327   67.83  500.32  -41.31  0.4999    36     48.43    
  13.97061  14.27236 -19.02327   65.04  496.93  -45.75  0.5305    40     54.67    
  13.77061  14.57236 -18.92327   69.03  501.72  -42.15  0.4975    40     68.05    
  13.87061  14.51069 -19.02327   67.91  491.03  -43.24  0.4752    40     46.39    
  16.67061  14.19402 -19.02327   54.82  482.59  -45.54  0.5842    38    -12.40    
  16.57061  14.53069 -19.08839   55.60  494.72  -43.02  0.6684    12     3.064    
  16.77061  14.35069 -18.88993   54.74  492.28  -43.69  0.6684    38     1.315    
  16.77061  14.72236 -18.82327   55.48  505.78  -40.80  0.7703    12   -0.3982    
  13.82061  14.70569 -19.02327   70.43  487.47  -40.05  0.4391    40     33.06    
  13.65728  14.67057 -18.82327   70.60  513.06  -39.10  0.5173    40     38.02    
  13.78728  14.95902 -19.04827   74.15  484.84  -33.14  0.4008    40     13.24    
  13.62061  14.88069 -18.82327   73.43  518.08  -30.84  0.4919    40     30.83    
  16.57061  14.84831 -19.07327   56.69  491.38  -41.58  0.6357    40     1.586    
  16.57061  15.12236 -19.02327   58.04  484.57  -41.36  0.5796    40    -12.60    
  16.75394  14.73902 -18.84827   55.58  505.13  -40.87  0.7614    12   -0.3982    
  16.72061  14.91402 -18.85660   56.36  502.53  -40.70  0.7331    12     41.12    
  11.30156  15.33902 -18.82327   96.97  498.40    6.87  0.3998    33    -45.01    
  11.53632  15.13902 -18.82327   94.15  496.51    8.40  0.3981    33    -45.01    
  11.55632  15.28902 -18.92327   94.99  499.46    7.29  0.3872    33    -71.19    
  11.72061  15.03902 -18.82327   92.18  496.71    8.46  0.3880    33    -51.90    
  11.77061  15.33902 -19.00660   94.00  503.24    6.59  0.3762    33    -51.90    
  11.88728  15.13902 -18.92327   91.70  501.16    7.66  0.3757    33    -51.84    
  11.87061  15.33902 -19.02327   93.31  505.11    6.38  0.3753    33    -41.93    
  12.18728  15.10724 -18.92327   89.00  507.60    6.29  0.3842    33    -49.27    
  12.17061  15.28902 -19.02327   90.52  511.45    5.18  0.3916    33    -49.07    
  12.47894  15.13902 -18.92327   86.43  518.29    2.97  0.4397    33    -3.240    
  12.34882  15.28902 -19.02327   88.87  517.25    3.29  0.4221    33    -14.56    
  12.48728  15.13902 -18.92327   86.34  518.62    2.83  0.4418    33    -17.75    
  12.72061  15.33902 -19.02327   86.11  528.63   -2.61  0.5115    33    -18.22    
  12.68728  15.03902 -18.82327   83.31  524.53   -0.50  0.4926    33    -18.08    
  12.77061  15.31402 -19.00660   85.43  529.32   -2.88  0.5184    33    -25.62    
  13.10073  15.11402 -18.82327   80.17  535.88   -6.75  0.5610    32    -41.34    
  12.93394  15.31581 -19.00660   84.27  530.16   -2.91  0.5212    32    -25.62    
  13.35906  15.10569 -18.82327   78.37  534.22   -9.79  0.5168    32    -16.69    
  13.23406  15.31402 -19.00660   82.75  525.54   -0.80  0.4712    32    -26.08    
  13.35906  15.10569 -18.82327   78.37  534.22   -9.79  0.5168    32    -16.82    
  13.27061  15.33902 -19.02327   83.05  523.37   -0.15  0.4569    32    -18.08    
  13.62061  15.12236 -18.92327   77.60  512.31  -17.88  0.4308    40     7.083    
  13.29882  15.33902 -19.02327   82.96  522.53   -0.20  0.4509    32    -23.87    
  13.77061  14.95569 -19.02327   74.17  488.13  -32.69  0.4072    40     16.38    
  13.77061  15.28902 -19.12327   79.82  488.37  -18.21  0.3769    40    -38.52    
  16.55394  15.13902 -19.04827   58.21  482.27  -41.42  0.5608    40   -0.9832    
  16.67061  15.11069 -18.87327   57.52  495.17  -41.03  0.6655    40     1.293    
  16.52061  15.33902 -19.02327   59.55  475.50  -41.56  0.5091    40    -1.079    
  16.57061  15.37331 -18.92327   59.51  480.90  -41.66  0.5449    40   -0.8959    
  10.27061  15.73902 -19.02327   86.99  488.26  -10.39  0.3907    44    -35.13    
  10.60728  15.63902 -18.99827   90.92  482.91   -8.79  0.3761    44    -47.16    
  10.27061  15.73902 -18.95160   87.85  491.52  -10.15  0.3977    44    -31.70    
  10.62061  15.63902 -18.82327   93.66  491.67   -6.60  0.3818    44    -33.28    
  10.89240  15.58902 -19.02327   93.36  483.23   -6.26  0.3820    44    -47.01    
  10.82894  15.58902 -18.82327   95.99  492.85   -3.16  0.3811    44    -33.12    
  10.97061  15.58902 -19.05660   93.62  482.72   -5.98  0.3855    44    -46.71    
  10.94561  15.55569 -18.84327   96.66  493.93   -1.16  0.3836    44    -47.32    
  11.17061  15.55569 -18.99827   96.03  491.30   -1.40  0.3870    44    -68.05    
  11.17061  15.43902 -18.82327   97.66  498.53    4.68  0.3946    33    -71.19    
  11.32061  15.53902 -19.02327   96.28  494.89    0.59  0.3870    33    -51.55    
  11.62061  15.43902 -19.02327   95.51  502.19    5.22  0.3796    33    -51.90    
  11.77061  15.58902 -19.12327   95.51  505.84    2.35  0.3829    33    -41.39    
  11.75061  15.71402 -19.20660   95.62  501.23   -1.90  0.3947    44    -37.21    
  12.05394  15.53902 -19.12327   93.40  514.20    3.11  0.3964    33    -48.72    
  11.91966  15.68069 -19.17327   95.20  510.93    0.52  0.3959    33    -44.55    
  12.17061  15.53902 -19.12327   92.57  517.81    2.28  0.4139    33    -17.67    
  12.17061  15.68402 -19.17327   93.71  520.93   -0.23  0.4303    33    -5.635    
  12.25656  15.52236 -19.12327   91.65  520.22    1.52  0.4280    33    -6.700    
  12.37061  15.68069 -19.17327   92.24  526.86   -2.49  0.4723    33    -3.706    
  12.46644  15.53331 -19.12327   90.11  526.23   -1.64  0.4759    33    -13.98    
  12.57061  15.73902 -19.20660   91.41  529.68   -4.67  0.5003    32    -13.98    
  12.68216  15.52236 -19.12327   88.40  528.85   -3.54  0.5046    33    -18.22    
  12.97061  15.48902 -19.12327   86.43  525.61   -0.66  0.4816    32    -18.68    
  13.17061  15.53902 -19.17327   86.44  518.10    2.61  0.4275    32    -3.406    
  13.38882  15.52236 -19.17327   85.63  511.58    2.98  0.3950    32    -13.79    
  13.57061  15.50569 -19.17327   84.74  504.96    0.14  0.3800    32    -2.281    
  16.37061  15.55890 -19.12327   61.78  460.31  -41.50  0.4205    40    -37.96    
  16.32061  15.71914 -19.05660   63.29  457.98  -41.58  0.4088    40    -30.76    
  16.37061  15.83902 -18.84148   63.99  466.06  -42.26  0.4374    40    -25.13    
  16.55394  15.55152 -18.82327   60.79  479.63  -42.16  0.5282    40    -1.456    
   9.57061  16.13902 -18.92327   80.60  528.63   -6.78  0.6066    44    -37.19    
   9.77061  15.98902 -18.82327   83.69  518.69   -7.96  0.5426    44    -18.06    
   9.77061  16.03902 -19.13160   80.84  512.01   -9.26  0.5118    44    -13.89    
   9.87061  15.93902 -18.93993   83.63  510.77   -9.25  0.4975    44    -13.89    
   9.87061  15.93902 -18.90660   83.99  511.85   -9.11  0.5032    44    -13.89    
  10.17061  15.78902 -19.08160   85.36  489.42  -10.61  0.3988    44    -43.34    
  10.17061  15.78902 -18.82327   88.33  501.26   -9.86  0.4336    44    -4.934    
  15.73906  16.23902 -19.07327   72.47  441.75  -40.53  0.3886    40    -12.77    
  15.97061  16.12236 -19.02743   69.25  446.23  -41.16  0.3809    40    -12.77    
  16.07061  16.13902 -18.85981   68.78  453.14  -41.69  0.3855    40    -29.73    
  16.17061  15.93902 -19.04255   66.00  451.48  -41.46  0.3869    40    -39.63    
  16.27061  15.93902 -18.87327   65.46  460.04  -42.03  0.4095    40    -36.94    
   9.37061  16.33902 -19.04827   77.53  544.03   -9.73  0.6827    14    -26.69    
   9.07061  16.53902 -18.93993   75.64  544.13  -17.28  0.6589    14    -6.602    
   9.37061  16.23902 -18.80327   79.58  530.90   -6.23  0.6115    43    -37.19    
   9.17061  16.43902 -18.88660   76.95  541.41  -11.09  0.6545    43    -32.94    
   9.53728  16.18902 -19.00660   79.54  531.97   -7.32  0.6255    44    -37.19    
  14.37061  16.53902 -19.20660   95.11  486.17    4.57  0.4437    32    -86.22    
  14.62894  16.33902 -19.17327   88.85  466.23  -14.85  0.4285    40    -19.25    
  14.57061  16.61736 -19.02327   95.32  484.48    2.09  0.4307    32    -50.94    
  14.85394  16.43902 -19.02327   87.74  459.83  -21.41  0.4128    40    -14.14    
  14.77061  16.53902 -18.92327   91.60  473.37   -9.58  0.4096    32    -59.43    
  14.88728  16.43902 -19.02327   87.10  457.84  -23.26  0.4119    40     35.49    
  14.99561  16.52236 -18.82327   87.76  460.65  -22.87  0.3911    40     20.00    
  15.17061  16.43902 -18.97327   82.59  447.10  -33.82  0.4003    40     18.61    
  15.14561  16.48902 -18.85660   84.33  451.75  -31.12  0.3897    40    -3.250    
  15.37061  16.33902 -19.12327   77.65  440.26  -38.48  0.4096    40     17.24    
  15.37061  16.43902 -18.90660   79.82  445.18  -37.26  0.3883    40     25.51    
  15.58490  16.32236 -19.04827   75.08  441.31  -39.83  0.3930    40    -15.20    
  15.48728  16.43902 -18.82327   78.49  446.43  -38.50  0.3796    40     25.51    
  15.79561  16.32236 -18.83755   73.30  447.88  -40.84  0.3771    40     11.47    
   8.32061  16.93902 -19.02327   69.88  469.93  -39.84  0.4023    47    -36.75    
   8.50573  16.83902 -19.02327   71.09  484.80  -39.33  0.4401    47    -6.240    
   8.57061  16.93902 -18.72327   72.63  515.73  -30.83  0.5335    47    -27.63    
   8.77061  16.73902 -18.95660   73.17  520.28  -32.86  0.5552    47    -40.59    
   8.77061  16.75569 -18.82327   73.87  527.69  -26.51  0.5731    47    -56.24    
   8.94478  16.63902 -19.00898   74.17  535.99  -27.50  0.6208    47    -57.28    
   8.97061  16.58902 -18.84827   75.43  538.04  -17.61  0.6194    43    -14.26    
  14.17061  16.96402 -19.20660  101.99  488.77    8.68  0.4342    32    -183.9    
  14.37061  16.80569 -19.12327   99.20  488.38    7.72  0.4419    32    -86.59    
  14.37061  17.02057 -19.02327  102.63  489.33    8.46  0.4272    32    -183.9    
  14.67061  16.75807 -18.82327   97.40  487.57    3.76  0.4133    32    -86.22    
  14.57061  16.95414 -18.82327  101.43  490.31    7.49  0.4139    32    -73.00    
   7.87061  17.33902 -19.02327   66.66  453.86  -39.53  0.3738    47    -24.82    
   8.17061  17.03902 -19.02327   68.86  461.76  -39.79  0.3852    47    -36.89    
   8.17061  17.30831 -18.72327   69.13  481.69  -39.82  0.4689    47    -6.240    
   8.37061  17.03902 -18.82327   70.68  488.50  -38.56  0.4627    47    -6.240    
  12.81740  17.41402 -19.17327  113.62  545.38   -0.36  0.5375    32    -156.4    
  12.99561  17.33902 -19.20660  113.01  526.53    3.05  0.4514    32    -173.5    
  13.17061  17.36402 -19.20660  113.47  515.70    4.77  0.4102    32    -180.1    
  13.61561  17.33902 -19.20660  111.12  497.66    7.34  0.3819    32    -182.1    
  13.79061  17.38902 -19.12327  111.78  495.87    7.57  0.3851    32    -182.1    
  14.07061  17.33902 -19.02327  109.91  492.49    8.16  0.3963    32    -183.8    
  14.27061  17.15724 -19.02327  105.35  489.99    8.59  0.4164    32    -183.9    
  14.20394  17.43902 -18.80065  113.00  495.62    7.76  0.3830    32    -182.1    
  14.47061  17.12319 -18.82327  104.90  491.09    8.35  0.4068    32    -183.9    
   7.77061  17.49081 -19.02327   65.80  453.85  -39.55  0.3754    47    -24.83    
   7.67061  17.73902 -19.02327   64.77  456.87  -39.83  0.3865    47    -30.58    
   7.97061  17.43331 -18.82327   67.42  466.45  -40.36  0.4201    47    -36.75    
   7.82061  17.70569 -18.82327   65.92  466.59  -40.86  0.4338    47    -25.13    
  12.77061  17.53902 -19.20660  112.82  547.45   -0.89  0.5489    41    -57.14    
  13.05394  17.53902 -19.12327  117.28  532.33    1.92  0.4752    32    -64.47    
  13.00394  17.73902 -19.17327  116.27  529.48    1.88  0.4691    41    -173.1    
  13.06228  17.53902 -19.12327  117.29  531.79    2.01  0.4724    32    -64.47    
  13.22061  17.73902 -19.02327  121.83  529.89    1.33  0.4620    32     31.62    
  13.32061  17.63902 -19.02327  120.94  523.02    2.91  0.4316    32    -113.4    
  13.39561  17.73902 -18.92327  124.58  526.88    1.54  0.4446    32     25.36    
  13.67061  17.53902 -19.02327  116.98  503.86    6.19  0.3820    32    -172.2    
  13.62061  17.73902 -18.82327  125.27  520.36    2.62  0.4171    32    -71.15    
  13.77061  17.63902 -18.87327  120.56  507.89    5.30  0.3860    32    -179.3    
  14.03966  17.53902 -18.82327  116.41  499.39    6.98  0.3788    32    -182.1    
   7.62061  17.97236 -19.02327   63.99  462.36  -40.37  0.4086    47    -37.64    
   7.77061  17.83902 -18.82327   65.31  468.66  -41.25  0.4476    47    -25.13    
   7.62061  18.11402 -18.98993   63.68  468.03  -41.08  0.4367    47    -26.14    
   7.77061  18.13902 -18.72327   64.73  480.31  -43.35  0.5286    47   -0.7132    
  13.27061  17.93902 -19.02327  121.93  522.64    1.90  0.4352    41    -113.4    
  13.37061  17.93902 -18.87327  127.17  531.39   -0.48  0.4665    41     35.79    
  13.35394  18.11402 -19.02327  121.07  513.63    3.23  0.4030    41    -191.8    
  13.47061  18.13902 -18.77327  129.30  530.31   -1.08  0.4599    41    -110.4    
   7.58728  18.36319 -19.03398   62.85  474.78  -41.80  0.4667    47    -6.877    
   7.67061  18.44736 -18.82327   63.47  481.64  -43.41  0.5203    47   -0.7132    
   7.58728  18.53902 -19.04827   62.45  479.44  -42.21  0.4896    47    -17.16    
   7.67061  18.48902 -18.82327   63.42  481.86  -43.35  0.5213    47   -0.7132    
  13.47061  18.38902 -19.02327  118.39  503.15    5.03  0.3782    41    -179.1    
  13.52061  18.32236 -18.79493  126.12  519.47    1.50  0.4192    41    -121.3    
  13.52061  18.57236 -19.02327  116.21  498.64    5.88  0.3760    41    -208.3    
  13.55394  18.52236 -18.86827  120.94  507.16    4.29  0.3862    41    -184.4    
   7.58728  18.73902 -19.08493   62.00  481.98  -41.78  0.4975    47    -1.456    
   7.67061  18.73902 -18.73993   63.46  477.82  -41.42  0.4856    46    -1.616    
   7.62061  18.93902 -18.90148   62.56  475.67  -40.01  0.4597    46    -1.616    
   7.62061  18.93902 -18.88160   62.62  475.15  -39.96  0.4564    46    -1.493    
  13.55394  18.73902 -18.99827  114.64  496.65    6.32  0.3789    41    -208.3    
  13.57061  18.68902 -18.92327  117.03  500.52    5.67  0.3786    41    -208.3    
  13.55394  18.93902 -19.02327  111.44  493.50    6.95  0.3864    41    -208.3    
  13.57061  18.93902 -18.97327  112.35  495.13    6.74  0.3838    41    -194.6    
   7.62061  19.26081 -19.02327   61.93  468.19  -37.89  0.4164    46    -36.85    
   7.62061  19.13902 -18.85660   62.65  467.15  -38.31  0.4135    46    -36.85    
   7.62061  19.30569 -19.02327   61.88  466.61  -37.66  0.4090    46    -41.57    
   7.62061  19.27974 -18.87327   62.52  462.59  -37.57  0.3947    46    -45.11    
  13.52061  19.16402 -19.05660  107.86  491.13    7.40  0.3973    41    -183.8    
  13.57061  19.08902 -18.92327  111.13  495.55    6.84  0.3856    41    -208.3    
  13.47061  19.35331 -19.05660  105.44  490.54    7.55  0.4024    41    -183.9    
  13.52061  19.37236 -18.82327  108.58  497.60    6.77  0.3854    41    -208.3    
   7.67061  19.58902 -19.05660   61.81  458.05  -36.62  0.3836    46    -41.23    
   7.67061  19.62236 -18.82327   62.78  450.90  -36.43  0.3744    46    -35.35    
   7.77061  19.88902 -19.05660   62.00  450.38  -36.07  0.3776    46    -7.868    
   7.72061  19.79736 -18.84327   62.79  447.53  -36.15  0.3786    46    -8.046    
  13.37061  19.53902 -19.10755  102.47  489.42    7.70  0.4092    41    -183.9    
  13.27061  19.73902 -19.02327  101.12  491.57    7.37  0.3979    41    -46.75    
  13.32061  19.73902 -18.85660  103.06  495.83    6.67  0.3851    41    -71.19    
  13.47061  19.48902 -18.82327  106.95  497.10    6.79  0.3857    41    -208.3    
   7.78728  19.93902 -19.02327   62.16  448.65  -36.01  0.3789    46    -8.046    
   7.78728  19.95902 -18.84172   62.94  444.74  -35.97  0.3868    46    -17.95    
   7.97061  20.23902 -18.97327   62.87  443.49  -35.80  0.3937    46    -23.86    
   7.97061  20.23902 -18.77327   63.82  440.53  -35.78  0.4106    46    -26.21    
  10.97061  20.13902 -19.17327   76.34  527.78  -19.57  0.6060    45     33.33    
  11.22061  20.23902 -19.02327   80.18  531.97   -5.85  0.5861    42    -39.75    
  11.24228  20.23902 -19.02327   80.39  531.77   -5.67  0.5859    42    -43.56    
  12.77061  20.13902 -19.05089   94.96  496.50    6.39  0.3783    41    -51.84    
  12.97061  20.03902 -18.98898   97.46  495.11    6.56  0.3822    41    -51.90    
  12.87061  20.13902 -18.89327   96.85  499.19    5.39  0.3765    41    -51.84    
  12.97061  20.08902 -18.84827   98.16  498.97    5.28  0.3769    41    -51.90    
   8.07061  20.33902 -19.02327   62.98  443.50  -35.77  0.3940    46    -23.86    
   8.17061  20.43902 -18.73993   64.67  439.03  -35.73  0.4241    46    -26.21    
   8.37061  20.53902 -19.18993   63.20  446.34  -35.82  0.3841    46    -17.95    
   8.30394  20.53902 -18.94922   64.11  441.55  -35.77  0.4043    46    -26.21    
  10.02061  20.53902 -18.96493   72.50  479.42  -35.20  0.4676    46     17.80    
  10.22061  20.43902 -18.96493   73.66  492.35  -30.28  0.5257    46     35.27    
   9.97061  20.53902 -18.70660   75.08  473.02  -30.70  0.4139    46    -1.032    
  10.22061  20.43902 -18.91827   74.19  492.62  -28.34  0.5155    46    -3.139    
  10.45394  20.33902 -19.06827   73.90  505.10  -27.22  0.5797    15    -15.47    
  10.49561  20.33902 -18.78993   77.73  515.61   -7.95  0.5151    42     21.05    
  10.57061  20.28902 -18.96493   75.75  517.84  -16.15  0.5759    42     25.14    
  10.54561  20.32236 -18.82327   77.58  518.57   -7.75  0.5275    42     21.05    
  10.69561  20.23902 -19.02327   75.85  523.13  -16.27  0.5922    42     28.14    
  10.77061  20.32236 -18.82327   79.29  524.51   -1.16  0.5121    42    -20.63    
  10.87061  20.33902 -18.82327   80.05  524.57    0.25  0.5061    42    -18.08    
  11.13728  20.33902 -18.87327   81.33  526.95   -0.77  0.5332    42    -25.62    
  11.45394  20.33902 -18.92327   83.34  527.94   -3.55  0.5459    42    -25.65    
  11.60394  20.28902 -19.02327   83.97  525.68   -2.67  0.5276    41    -25.62    
  11.48728  20.33902 -18.92327   83.66  527.70   -3.61  0.5442    42    -25.65    
  11.77061  20.28902 -19.05660   85.45  520.86   -0.25  0.4817    41    -10.68    
  11.74049  20.33902 -18.94827   85.86  524.15   -2.33  0.5047    41    -18.08    
  12.02156  20.28902 -19.06910   87.98  513.18    2.68  0.4235    41    -13.85    
  11.92478  20.33902 -18.95565   87.62  519.79   -0.21  0.4634    41     3.667    
  12.17061  20.28902 -19.05660   89.47  509.47    3.71  0.4016    41    -14.56    
  12.17061  20.33902 -18.92327   90.18  514.41    1.78  0.4213    41    -14.56    
  12.37061  20.28902 -18.98993   91.66  506.65    4.21  0.3877    41    -41.74    
  12.37061  20.33902 -18.82327   92.65  512.68    1.81  0.4082    41    -13.85    
  12.53728  20.23902 -19.02327   92.96  501.68    5.37  0.3771    41    -51.84    
  12.57061  20.28902 -18.82327   94.44  507.45    3.11  0.3885    41    -48.72    
   8.48728  20.63902 -18.99827   64.52  442.75  -35.84  0.3967    46    -23.86    
   8.60394  20.68902 -18.76160   66.30  439.87  -35.81  0.4145    46    -26.21    
   8.72561  20.72236 -19.02327   65.35  444.71  -35.99  0.3864    46    -17.95    
   8.77061  20.73902 -18.92327   66.13  443.24  -35.97  0.3918    46    -17.95    
   8.93728  20.73902 -19.17327   65.43  450.78  -36.32  0.3742    46    -9.518    
   8.76228  20.73902 -18.82327   66.66  441.63  -35.91  0.4003    46    -32.58    
   9.17061  20.73902 -19.23160   66.10  457.00  -36.86  0.3776    46    -27.28    
   9.30073  20.76402 -18.82327   69.50  448.65  -36.30  0.3711    46    -9.696    
   9.47061  20.73902 -18.97327   69.28  456.31  -36.86  0.3745    46    -28.19    
   9.47061  20.73902 -18.82327   70.46  452.66  -36.38  0.3692    46    -31.54    
   9.52561  20.72236 -19.02327   69.21  459.41  -37.15  0.3817    46    -34.10    
   9.52561  20.72236 -18.82327   70.83  454.19  -36.37  0.3705    46    -31.51    
   9.80216  20.63902 -19.01160   70.79  469.41  -37.35  0.4196    46    -37.76    
   9.77061  20.63902 -18.77327   72.88  462.32  -35.25  0.3862    46    -37.43    
  14.97061  12.53902 -18.43577   56.78  446.37  -48.73  0.3708    38    -12.92    
  15.18906  12.43902 -18.47327   56.34  436.95  -47.92  0.3691    38    -15.82    
  15.16382  12.53902 -18.62327   56.43  437.90  -47.99  0.3662    38    -15.82    
  15.36728  12.35569 -18.42327   56.05  432.65  -47.53  0.3837    38    -23.58    
  15.42061  12.43902 -18.62327   55.94  431.84  -47.42  0.3854    38    -24.40    
  15.42061  12.33902 -18.42327   55.93  431.67  -47.44  0.3891    38    -24.40    
  15.53728  12.43902 -18.67327   55.69  430.38  -47.26  0.3960    38    -24.40    
  15.77061  12.38902 -18.62327   55.31  428.04  -47.02  0.4233    38    -32.82    
  15.77061  12.33902 -18.52327   55.33  427.80  -47.02  0.4265    38    -32.82    
  15.97061  12.43902 -18.67327   55.04  427.28  -46.90  0.4386    38    -32.82    
  16.09561  12.33902 -18.42327   54.87  426.32  -46.84  0.4555    38    -26.45    
  16.16728  12.35569 -18.42327   54.72  426.21  -46.82  0.4592    38    -26.45    
  16.20811  12.53902 -18.72327   54.72  427.20  -46.83  0.4470    38    -26.45    
  16.37061  12.43902 -18.41077   54.54  426.22  -46.77  0.4639    38    -15.13    
  14.57061  12.83902 -18.42565   57.61  484.40  -50.20  0.4973    38     56.25    
  14.77061  12.73902 -18.52327   57.18  460.95  -49.79  0.4130    38    -37.61    
  14.77061  12.83902 -18.65398   57.16  461.49  -49.92  0.4235    38    -37.61    
  14.96144  12.73902 -18.72327   56.81  447.68  -48.86  0.3771    38    -13.04    
  16.37478  12.55569 -18.62327   54.57  426.89  -46.78  0.4554    38    -26.45    
  16.57061  12.73902 -18.67505   54.42  428.21  -46.78  0.4411    38    -26.45    
  16.57061  12.58902 -18.45660   54.35  426.98  -46.76  0.4563    38    -26.45    
  16.77061  12.88902 -18.60422   54.16  429.86  -46.80  0.4245    38    -30.37    
  16.87061  12.88902 -18.42327   54.07  430.13  -46.81  0.4214    38    -30.37    
  12.57061  13.31819 -18.42327   69.47  432.42  -34.75  0.4543    36    -33.72    
  12.67061  13.16581 -18.42327   67.87  432.24  -34.82  0.4563    36    -33.72    
  12.77061  13.35069 -18.57327   68.48  433.80  -34.87  0.4338    36    -33.72    
  12.97061  12.93902 -18.42327   65.24  434.11  -34.93  0.4347    36    -33.72    
  12.93966  13.08902 -18.52327   66.09  434.15  -34.95  0.4328    36    -33.72    
  12.87061  13.35748 -18.62327   67.96  434.83  -34.95  0.4232    36    -33.72    
  13.27894  12.83902 -18.42327   63.40  438.85  -35.13  0.4018    36    -26.21    
  13.17061  13.11402 -18.60660   65.07  437.84  -35.17  0.4061    36    -26.21    
  13.17061  13.38902 -18.72327   66.42  440.34  -35.35  0.3922    36    -26.61    
  13.41644  12.95331 -18.52327   63.25  442.99  -35.41  0.3888    36    -24.31    
  13.18728  13.13902 -18.62327   65.10  438.36  -35.21  0.4033    36    -27.86    
  13.28728  13.33902 -18.72327   65.51  442.99  -35.55  0.3863    36    -19.60    
  13.58728  12.83902 -18.42327   62.02  448.60  -35.66  0.3818    36    -9.696    
  13.72061  13.13902 -18.62327   62.22  460.84  -36.88  0.3919    36    -33.20    
  13.65394  13.33902 -18.72327   63.26  461.31  -37.05  0.3918    36    -33.20    
  13.82894  12.88902 -18.42327   60.97  463.35  -36.81  0.3974    36    -40.45    
  13.79561  13.13902 -18.60660   61.80  466.54  -37.41  0.4036    36    -39.28    
  13.80394  13.38902 -18.72327   62.38  475.96  -38.59  0.4277    36    -17.16    
  13.99561  12.93902 -18.42327   60.18  478.97  -38.58  0.4396    36    -17.16    
  13.97061  13.13902 -18.57327   60.69  483.15  -39.33  0.4532    36    -7.255    
  14.05394  13.23902 -18.62327   60.27  496.38  -41.46  0.5072    36     12.31    
  14.09228  13.08902 -18.52327   59.82  493.85  -41.11  0.4959    36     14.35    
  14.17061  13.23902 -18.62327   59.45  507.04  -44.13  0.5663    36    -1.955    
  14.37061  13.10569 -18.57327   58.26  505.26  -48.30  0.5903    38     38.90    
  14.37061  13.28902 -18.72327   58.30  509.26  -49.38  0.6401    12     38.26    
  14.57061  13.09081 -18.72327   57.53  485.79  -50.99  0.5435    38     56.81    
  16.87061  13.15486 -18.67327   54.22  434.04  -46.86  0.3967    38    -23.58    
  16.97061  13.03902 -18.38243   54.07  432.57  -46.87  0.4032    38    -29.55    
  16.95394  13.33902 -18.64827   54.17  438.39  -46.91  0.3846    38    -17.59    
  17.07061  13.35902 -18.42327   54.06  439.82  -46.97  0.3824    38    -17.86    
  12.47061  13.54402 -18.42327   71.73  433.99  -34.50  0.4395    36    -40.08    
  12.77061  13.51902 -18.62327   69.59  435.20  -34.84  0.4191    36    -40.08    
  12.57061  13.65569 -18.52327   71.97  435.60  -34.46  0.4214    36    -36.28    
  12.72061  13.67236 -18.62327   71.02  436.66  -34.68  0.4085    36    -36.28    
  13.02061  13.53902 -18.72327   68.19  438.83  -35.18  0.3951    36    -21.89    
  12.93490  13.83402 -18.72327   70.71  442.20  -34.98  0.3800    36    -20.51    
  13.19561  13.57236 -18.77327   67.23  443.69  -35.56  0.3810    36    -20.52    
  13.11228  13.73902 -18.77327   68.79  444.28  -35.46  0.3769    36    -20.51    
  13.37061  13.48069 -18.77327   65.65  448.45  -35.98  0.3787    36    -10.61    
  13.30894  13.73902 -18.80660   67.38  451.53  -36.14  0.3747    36    -31.54    
  13.57061  13.48069 -18.77327   64.33  459.46  -36.94  0.3875    36    -34.10    
  13.57061  13.69557 -18.81160   65.23  466.46  -37.65  0.3990    36    -37.76    
  13.77061  13.53902 -18.77327   63.07  478.77  -38.99  0.4356    36    -17.16    
  13.77061  13.67736 -18.80660   63.51  485.07  -39.84  0.4560    36    -7.255    
  13.94561  13.57236 -18.77327   61.73  500.09  -42.03  0.5226    36     50.82    
  14.17061  13.50569 -18.77327   59.76  516.83  -46.43  0.6373    36     8.449    
  16.97061  13.48069 -18.67327   54.19  442.65  -46.92  0.3840    38    -17.86    
  16.97061  13.78486 -18.70398   54.27  455.57  -46.74  0.4234    38    -40.06    
  17.07061  13.53902 -18.50660   54.07  445.42  -46.96  0.3871    38    -17.86    
  17.12061  13.73902 -18.42327   54.04  454.93  -46.93  0.4174    38    -44.78    
  12.57061  14.02236 -18.52327   75.24  445.20  -32.80  0.3838    36    -18.11    
  12.72061  13.98069 -18.62327   73.51  443.71  -33.91  0.3806    36    -28.01    
  12.47061  14.22236 -18.42327   78.27  459.22  -27.77  0.3747    36     2.512    
  12.77061  14.13902 -18.62327   74.45  450.65  -33.18  0.3710    36     6.312    
  12.97061  14.04736 -18.72327   71.94  449.21  -34.79  0.3692    36    -10.60    
  13.02061  14.13902 -18.72327   72.19  454.25  -34.80  0.3697    36    -7.266    
  13.11228  13.93902 -18.77327   70.05  449.34  -35.51  0.3703    36    -10.60    
  13.22894  14.13902 -18.77327   70.38  461.93  -36.12  0.3816    36    -13.18    
  13.29466  13.93902 -18.80660   68.61  456.96  -36.38  0.3766    36    -31.51    
  13.41228  14.11902 -18.80660   68.63  472.40  -37.65  0.4078    36     23.18    
  16.97061  13.83807 -18.70243   54.27  458.47  -46.64  0.4379    38    -26.75    
  16.97061  14.32236 -18.62327   54.34  491.25  -43.60  0.6683    38     1.315    
  17.12061  13.90569 -18.42327   54.03  464.30  -46.63  0.4669    38    -26.29    
  17.07061  14.19736 -18.47327   54.16  483.14  -44.91  0.6026    38    -12.40    
  12.27061  14.53902 -18.42327   83.95  495.64   -2.05  0.3783    33    -34.29    
  12.47061  14.38902 -18.42327   80.02  476.72  -20.21  0.3780    36     4.711    
  12.62894  14.58902 -18.52327   79.98  497.21  -14.57  0.4131    36    -27.59    
  12.77061  14.39736 -18.57327   76.63  470.97  -28.80  0.3833    36    -22.40    
  12.66228  14.53902 -18.52327   79.11  490.42  -19.16  0.4052    36     17.13    
  12.87061  14.33902 -18.62327   75.13  464.84  -31.83  0.3784    36    -10.45    
  12.94561  14.53902 -18.60660   75.81  487.34  -28.69  0.4234    36     20.20    
  13.17894  14.33902 -18.72327   72.10  472.07  -35.24  0.3997    36    0.9123    
  13.02061  14.57236 -18.62327   75.23  492.39  -29.45  0.4406    36    -12.34    
  13.39561  14.30569 -18.77327   69.88  482.42  -37.74  0.4339    36     30.25    
  13.42061  14.53902 -18.72327   71.14  503.34  -37.13  0.4949    36     26.06    
  13.57061  14.31402 -18.80660   68.33  496.93  -40.43  0.4862    36     52.16    
  13.57061  14.57236 -18.77327   70.17  512.38  -39.43  0.5251    36     34.89    
  16.95394  14.33902 -18.64827   54.38  492.34  -43.45  0.6761    38     1.315    
  17.07061  14.42236 -18.42327   54.33  496.85  -42.89  0.7097    12     1.021    
  16.92061  14.51402 -18.65660   54.64  502.36  -41.75  0.7547    12     40.85    
  17.07061  14.43069 -18.42327   54.34  497.27  -42.83  0.7125    12     43.00    
  11.36049  14.83902 -18.42327   93.74  490.36    9.29  0.4338    33    -46.75    
  11.52061  14.73902 -18.42327   91.91  490.70    9.10  0.4192    33    -46.75    
  11.47061  14.93902 -18.62327   93.44  492.46    9.10  0.4183    33    -46.75    
  11.77061  14.63902 -18.42327   89.43  492.69    8.16  0.3940    33    -53.59    
  11.80394  14.88902 -18.72327   90.65  495.48    8.55  0.3873    33    -57.40    
  11.97061  14.58902 -18.42327   87.39  494.85    6.16  0.3790    33    -51.84    
  11.97061  14.90569 -18.77327   89.37  498.64    7.96  0.3768    33    -51.84    
  12.17061  14.58902 -18.45660   85.51  497.28    2.94  0.3758    33    -16.56    
  12.07061  14.73902 -18.62327   87.48  498.37    6.96  0.3758    33    -51.84    
  12.21561  14.93902 -18.80660   87.50  505.10    6.52  0.3817    33    -41.93    
  12.37061  14.61402 -18.50660   83.43  500.23   -1.74  0.3878    33    -12.75    
  12.37061  14.90569 -18.77327   85.64  509.47    4.81  0.3995    33    -14.20    
  12.57061  14.73902 -18.60660   82.03  510.32   -3.33  0.4285    33    -20.26    
  12.60394  14.88902 -18.72327   82.89  517.69    0.09  0.4530    33    -20.41    
  12.82156  14.76402 -18.60660   79.03  516.91  -13.23  0.4884    33    -1.968    
  12.82061  14.93902 -18.72327   80.74  527.65   -5.66  0.5242    33    -31.98    
  12.97061  14.73902 -18.60660   77.00  515.69  -21.13  0.5027    36     46.82    
  12.97061  14.78902 -18.62327   77.42  521.83  -18.44  0.5213    36     36.97    
  13.12061  14.73902 -18.62327   75.35  517.45  -26.11  0.5193    36     3.706    
  13.11728  14.76402 -18.62327   75.58  520.80  -24.89  0.5296    36     6.548    
  13.12561  14.73902 -18.62327   75.30  517.52  -26.26  0.5199    36     20.20    
  13.42061  14.93902 -18.72327   75.08  536.63  -21.90  0.5482    32     15.34    
  13.57061  14.83402 -18.77327   72.92  524.13  -31.70  0.5207    40     26.18    
  13.53728  14.93902 -18.77327   74.55  528.82  -25.14  0.5144    40    -5.823    
  16.87061  14.73902 -18.67327   55.28  508.79  -40.44  0.8003    12    -9.353    
  16.87061  14.93902 -18.62327   56.04  508.73  -40.34  0.7898    12    -9.353    
  16.97061  14.73902 -18.52327   55.13  508.16  -40.64  0.7958    12    -9.625    
  16.97061  15.05569 -18.42327   56.52  502.98  -41.10  0.7421    12     40.85    
  10.97061  15.33902 -18.51410   99.39  499.30    7.75  0.4209    33    -182.2    
  11.07061  15.13902 -18.44410   97.84  493.99    9.00  0.4392    33    -182.2    
  11.17061  15.32414 -18.72327   97.60  498.18    7.22  0.4092    33    -45.01    
  11.35478  15.13902 -18.72327   95.39  495.22    8.62  0.4148    33    -45.01    
  16.77061  15.08902 -18.72327   57.03  503.40  -40.69  0.7367    12   -0.1268    
  16.75394  15.33902 -18.62327   58.56  497.93  -41.75  0.6800    12     25.26    
  16.87061  15.37652 -18.42327   58.58  496.02  -42.48  0.6650    12     42.70    
  16.95394  15.13902 -18.42327   56.98  501.29  -41.42  0.7218    12     40.97    
  10.37061  15.73902 -18.57327   94.24  508.35   -6.80  0.4348    44    -8.622    
  10.65394  15.63902 -18.62327   97.25  502.49   -2.32  0.3954    44    -2.281    
  10.47061  15.73902 -18.33993   99.41  517.15   -1.66  0.4440    44    0.9341    
  10.77061  15.58902 -18.62327   98.52  502.39    0.59  0.3925    44    -41.58    
  10.73728  15.58902 -18.44827  100.93  508.31    3.70  0.4054    33    -49.19    
  10.78728  15.53902 -18.44827  101.07  506.56    5.09  0.4064    33    -35.10    
  10.97061  15.43902 -18.62327   99.22  500.95    5.78  0.4048    33    -71.25    
  16.67061  15.53724 -18.62327   60.20  490.83  -42.72  0.6094    40     25.43    
  16.52061  15.77236 -18.63815   62.68  480.76  -43.33  0.5231    40     23.53    
  16.57061  15.83902 -18.44648   63.11  485.26  -44.68  0.5498    40     41.99    
  16.77061  15.57652 -18.42327   60.25  491.68  -43.56  0.6162    39     43.03    
   9.37061  16.13902 -18.52327   82.08  511.00   -5.71  0.4961    43    -13.90    
   9.52061  16.03902 -18.45660   84.36  509.35   -6.10  0.4830    43    -13.90    
   9.57061  16.03902 -18.53993   84.16  514.83   -6.16  0.5147    43    -14.62    
   9.77061  15.95569 -18.59827   85.93  517.93   -7.43  0.5267    43    -18.08    
   9.77061  15.93902 -18.47327   87.23  514.71   -7.24  0.5029    43    -14.62    
  10.07894  15.83902 -18.42327   92.04  516.52   -7.97  0.4909    44    -18.06    
   9.82061  15.93902 -18.62327   86.29  517.80   -7.84  0.5258    43    -18.06    
  10.20394  15.78902 -18.62327   91.25  509.63   -8.76  0.4583    44    -20.25    
  10.08728  15.83902 -18.42327   92.19  516.51   -7.96  0.4910    44    -18.06    
  10.39561  15.75569 -18.42327   96.94  514.84   -4.59  0.4508    44    -9.336    
  16.17061  16.13902 -18.64731   68.24  463.78  -42.79  0.4172    40    -12.50    
  16.37061  15.93902 -18.67327   64.93  471.52  -43.10  0.4602    40    -2.553    
  16.27061  16.13902 -18.41993   67.68  475.53  -44.80  0.4738    40     35.55    
  16.37061  16.03902 -18.44827   66.03  478.23  -44.78  0.4945    40     50.72    
   8.97061  16.53902 -18.70993   76.49  528.35  -11.73  0.5682    43    -25.60    
   9.17061  16.33902 -18.67327   78.72  522.55   -6.92  0.5540    43    -17.64    
   9.17061  16.23902 -18.42327   80.86  501.13   -5.94  0.4475    43    -12.92    
   8.87061  16.53902 -18.46589   77.46  506.77   -8.26  0.4614    43    -12.92    
   9.37061  16.18902 -18.65660   80.90  520.62   -5.64  0.5524    43    -18.11    
  15.00394  16.53902 -18.77327   88.16  462.38  -21.92  0.3871    40     2.568    
  15.22061  16.53902 -18.62327   84.84  457.25  -30.50  0.3735    40   -0.1745    
  15.32561  16.52236 -18.62327   82.77  454.33  -34.18  0.3728    40     8.344    
  15.35394  16.53902 -18.42327   83.13  461.10  -33.64  0.3767    40     24.84    
  15.31966  16.54736 -18.42327   83.83  461.95  -32.33  0.3756    40     20.46    
  15.65394  16.43902 -18.62327   76.83  452.75  -40.02  0.3760    40     17.87    
  15.57061  16.48902 -18.42327   79.06  459.50  -39.01  0.3859    40     9.149    
  15.87061  16.33902 -18.63660   73.12  455.45  -41.61  0.3849    40     11.96    
  15.72061  16.43902 -18.45660   76.33  459.57  -40.99  0.3915    40     7.817    
  15.97061  16.28902 -18.62327   71.56  458.34  -42.15  0.3938    40     11.99    
  15.97061  16.32236 -18.46827   72.14  464.36  -42.95  0.4143    40     4.932    
   8.62061  16.90569 -18.66827   73.37  521.89  -25.75  0.5432    43    -35.13    
   8.77061  16.73902 -18.63993   75.07  524.96  -16.59  0.5416    43    -5.775    
   8.77061  16.63902 -18.37827   77.12  502.19   -8.54  0.4395    43    -12.91    
   8.62061  16.90569 -18.42327   74.99  515.10  -13.97  0.4865    43    -5.775    
  14.77061  16.73902 -18.69410   96.30  486.82    1.07  0.3970    32    -51.05    
  14.67061  16.98902 -18.62327  102.00  492.72    7.06  0.3922    32    -53.65    
  14.75394  16.96402 -18.42327  101.64  496.04    6.18  0.3752    32    -51.84    
  14.87061  16.73902 -18.44827   95.81  489.73   -0.90  0.3758    32    -43.39    
  14.97061  16.63902 -18.47327   91.96  479.61  -10.64  0.3737    40    -35.49    
   8.27061  17.30831 -18.62327   70.05  497.24  -37.80  0.5231    47     54.55    
   8.42061  17.13902 -18.62327   71.55  509.84  -33.21  0.5329    47    -26.91    
   8.38728  17.35152 -18.42565   71.59  521.40  -28.88  0.5833    43    -46.71    
   8.57061  16.98902 -18.36493   74.75  514.46  -14.14  0.4823    43    -5.775    
  14.37061  17.33902 -18.72743  110.22  494.23    8.13  0.3858    32    -208.3    
  14.57061  17.13902 -18.65755  105.24  493.15    8.07  0.3910    32    -71.19    
  14.52061  17.33902 -18.45660  110.99  499.16    7.73  0.3705    32    -189.1    
  14.67061  17.13902 -18.40660  105.79  497.76    7.53  0.3715    32    -51.90    
   8.17061  17.42890 -18.62327   69.05  490.27  -39.60  0.5185    47     38.42    
   7.98728  17.71402 -18.62327   67.12  483.22  -41.75  0.5280    47     41.80    
   8.17061  17.72652 -18.42327   68.69  507.68  -39.27  0.6387    47   -0.7214    
   8.27061  17.54640 -18.42327   69.99  514.82  -35.22  0.6172    47     5.875    
  13.80061  17.73902 -18.72327  125.21  516.80    3.31  0.4040    32    -71.50    
  13.96882  17.72236 -18.62327  124.26  514.15    4.07  0.3943    32    -120.9    
  13.99299  17.83902 -18.42327  129.98  529.69    0.59  0.4379    32     30.80    
  14.17061  17.53902 -18.70005  116.54  500.23    7.00  0.3762    32    -182.1    
  14.20394  17.68902 -18.42327  122.88  514.53    4.73  0.3892    32    -121.6    
   7.97061  17.95569 -18.52327   66.58  491.41  -43.22  0.6008    47     26.45    
   7.87061  18.13902 -18.57327   65.54  487.36  -44.16  0.5839    47     30.29    
   8.07061  17.93902 -18.42327   67.47  500.87  -42.26  0.6496    15     40.26    
   7.98728  18.13902 -18.42327   66.60  495.01  -43.80  0.6346    15     45.76    
  13.57061  17.95474 -18.62327  134.67  545.73   -4.79  0.5161    32    -16.57    
  13.52061  18.13902 -18.65660  133.37  541.49   -4.16  0.5028    41     17.84    
  13.67061  18.13902 -18.42327  139.74  561.01   -9.53  0.5828    41    -18.47    
  13.85061  17.93902 -18.42327  134.71  543.82   -3.72  0.4948    32    -16.57    
   7.77061  18.42569 -18.62327   64.52  483.83  -43.87  0.5500    46    0.3123    
   7.78728  18.33902 -18.62327   64.69  484.83  -44.21  0.5604    47     24.47    
   7.97061  18.36498 -18.32327   66.74  488.37  -42.85  0.5858    46     30.29    
   7.87061  18.53902 -18.37327   65.96  479.34  -41.75  0.5181    46    -10.35    
  13.57061  18.33902 -18.62327  131.56  534.27   -2.21  0.4729    41     40.77    
  13.57061  18.53902 -18.80660  122.42  510.39    3.69  0.3933    41    -120.9    
  13.67061  18.28902 -18.42327  137.72  555.85   -7.97  0.5627    41    -30.21    
  13.67061  18.53902 -18.47327  131.19  538.96   -2.46  0.4908    41     17.84    
   7.77061  18.70569 -18.47327   65.02  473.35  -40.56  0.4685    46    -6.877    
   7.67061  18.98902 -18.62327   63.90  465.68  -38.69  0.4135    46    -37.64    
   7.77061  18.78902 -18.42327   65.26  468.66  -39.57  0.4386    46    -26.14    
   7.78728  18.71902 -18.42327   65.32  471.76  -40.20  0.4590    46    -27.81    
  13.67061  18.73902 -18.51493  125.63  527.73    1.14  0.4450    41    -70.73    
  13.72061  18.73902 -18.42327  126.86  534.83   -0.17  0.4752    41     40.77    
  13.67061  18.93902 -18.49493  121.48  524.65    2.71  0.4326    41    -184.3    
  13.67061  18.97236 -18.47327  121.13  525.91    2.66  0.4372    41    -121.4    
   7.67061  19.13902 -18.57327   64.11  458.80  -37.69  0.3859    46    -33.20    
   7.77061  19.19736 -18.27327   66.01  450.70  -37.01  0.3702    46    -6.196    
   7.67061  19.37236 -18.57327   64.05  451.66  -36.83  0.3721    46    -32.03    
   7.77061  19.33902 -18.27327   65.99  447.11  -36.64  0.3711    46    -19.60    
  13.55394  19.33902 -18.64827  111.60  506.71    5.73  0.3872    41    -172.2    
  13.57061  19.28902 -18.65660  112.30  506.71    5.74  0.3873    41    -198.4    
  13.57061  19.33902 -18.52327  113.12  516.14    4.61  0.4034    41    -180.1    
  13.67061  19.08902 -18.42327  119.06  529.01    2.72  0.4462    41    -179.3    
   7.67061  19.48902 -18.62327   63.76  449.76  -36.58  0.3727    46    -8.046    
   7.77061  19.55569 -18.32327   65.63  443.51  -36.27  0.3822    46    -17.95    
   7.77061  19.83902 -18.57327   64.22  442.36  -36.02  0.3939    46    -23.86    
   7.78728  19.74140 -18.39827   65.21  441.55  -36.06  0.3951    46    -26.16    
  13.35394  19.76402 -18.60327  105.21  505.88    4.29  0.3816    41    -41.99    
  13.47061  19.53902 -18.67327  108.02  503.76    5.85  0.3832    41    -47.50    
  13.37061  19.73902 -18.57327  105.92  507.57    4.04  0.3840    41    -49.14    
  13.47061  19.58902 -18.45660  109.32  517.88    3.17  0.4046    41    -49.56    
   7.82061  19.97236 -18.62327   64.12  441.29  -35.91  0.4022    46    -26.21    
   7.87061  19.93902 -18.37327   65.53  439.04  -35.89  0.4164    46    -26.21    
   7.97061  20.23902 -18.75160   63.91  440.27  -35.78  0.4125    46    -26.21    
   7.98728  20.16402 -18.43993   65.59  437.73  -35.77  0.4341    46    -26.21    
  12.97061  20.13902 -18.67327   99.07  503.42    2.33  0.3808    41    -41.58    
  13.17061  19.93902 -18.77327  101.18  499.09    5.36  0.3779    41    -51.90    
  13.17061  20.14736 -18.42327  100.30  498.45   -5.96  0.3879    20    -2.448    
  13.27061  19.98902 -18.42327  102.73  506.27   -2.99  0.3890    41    -37.21    
   8.07061  20.33902 -18.67327   64.64  438.76  -35.74  0.4261    46    -26.21    
   8.17061  20.33902 -18.37327   66.63  436.45  -35.71  0.4521    46    -26.21    
   8.37061  20.53902 -18.51827   66.67  437.05  -35.71  0.4453    46    -26.21    
   8.33728  20.48902 -18.42327   67.06  436.48  -35.70  0.4527    46    -26.21    
   8.62061  20.63902 -18.45422   68.24  437.23  -35.74  0.4406    46    -26.21    
   9.72061  20.63902 -18.64827   73.84  458.19  -34.54  0.3735    46    -31.51    
   9.97061  20.52236 -18.59827   76.44  472.80  -27.94  0.4014    46    -1.526    
   9.78490  20.53902 -18.34827   77.93  461.30  -28.98  0.3681    46    -20.86    
   9.97061  20.48902 -18.42327   78.82  474.37  -22.43  0.3864    46     37.33    
  10.17061  20.43902 -18.62327   77.77  490.09  -18.03  0.4412    46     28.45    
  10.17061  20.43902 -18.42327   80.84  491.91   -9.03  0.4047    42    -57.63    
  10.31228  20.38902 -18.72327   77.40  502.24  -14.02  0.4862    46     9.078    
  10.33728  20.43902 -18.47327   81.58  502.14   -1.47  0.4125    42    -24.25    
  10.57061  20.33902 -18.77327   78.57  518.84   -4.03  0.5031    42    -24.44    
  10.54561  20.52236 -18.42327   84.00  503.09    5.41  0.3912    42    -7.000    
  10.80394  20.43902 -18.67327   81.96  515.31    4.02  0.4388    42    -17.75    
  10.77061  20.53902 -18.52327   83.96  506.80    6.10  0.3969    42    -7.710    
  10.97061  20.48902 -18.65660   83.27  514.02    4.72  0.4308    42    -3.042    
  10.92061  20.63902 -18.42327   86.07  502.60    7.03  0.3823    42    -17.62    
  11.17061  20.52236 -18.64827   84.55  515.23    3.93  0.4376    42    -3.406    
  11.17061  20.63902 -18.47327   86.70  507.51    5.80  0.3940    42    -15.05    
  11.47061  20.53902 -18.62327   86.61  520.09    0.80  0.4615    42   -0.5073    
  11.59561  20.52236 -18.62327   87.47  522.97   -1.27  0.4789    42    -18.08    
  11.57061  20.63902 -18.42327   89.37  516.44    2.01  0.4231    42    -3.406    
  11.74561  20.48902 -18.65660   88.21  526.10   -3.96  0.4975    42    -18.22    
  11.82061  20.53902 -18.52327   90.02  525.80   -3.95  0.4817    42    -3.873    
  11.97061  20.43902 -18.70660   89.68  525.75   -4.35  0.4888    41    -13.98    
  12.02061  20.53902 -18.42327   92.38  527.11   -6.61  0.4805    42    -3.873    
  12.17061  20.43902 -18.62327   92.03  524.49   -4.46  0.4702    41     4.298    
  12.19561  20.48902 -18.45660   93.45  525.83   -7.58  0.4770    41    -3.859    
  12.39561  20.33902 -18.80660   92.97  512.62    1.69  0.4075    41    -13.85    
  12.40394  20.43902 -18.47327   94.98  519.55   -6.72  0.4508    41    -2.526    
  12.57061  20.33902 -18.62827   95.62  512.98   -1.10  0.4128    41    -12.79    
  12.57061  20.43902 -18.42327   96.09  509.74   -8.13  0.4284    20     1.661    
  12.82061  20.23902 -18.62827   97.83  506.49    0.27  0.3913    41    -37.21    
  12.62561  20.43902 -18.42327   96.18  506.21   -8.34  0.4214    20    -5.434    
  13.02061  20.33902 -18.42327   97.48  490.47   -8.83  0.3959    20    -33.27    
   8.52061  20.63902 -18.62327   66.73  438.14  -35.75  0.4315    46    -26.21    
   8.77061  20.72236 -18.62327   67.93  439.34  -35.83  0.4168    46    -26.21    
   8.77561  20.68902 -18.45660   69.01  438.02  -35.77  0.4293    46    -26.21    
   8.83728  20.73902 -18.62327   68.24  439.82  -35.85  0.4117    46    -26.21    
   8.97061  20.68902 -18.36493   70.89  438.90  -35.73  0.4180    46    -26.21    
   9.17061  20.72236 -18.46827   71.45  441.84  -35.76  0.3935    46    -19.60    
   9.17061  20.73902 -18.52327   70.97  442.32  -35.82  0.3906    46    -19.60    
   9.43228  20.72236 -18.62327   71.95  448.30  -35.80  0.3699    46    -10.60    
   9.37061  20.68902 -18.42327   73.28  445.05  -35.36  0.3783    46    -20.51    
   9.57061  20.68902 -18.62327   72.93  452.20  -35.40  0.3673    46    -31.54    
   9.57061  20.63902 -18.42327   74.98  450.65  -34.22  0.3673    46    -10.43    
  11.33728  20.63902 -18.47327   87.54  511.17    4.48  0.4059    42    -14.20    
  14.77061  12.53902 -18.02327   57.24  473.07  -50.25  0.4367    38    -6.866    
  14.92061  12.43902 -17.94493   56.98  460.86  -49.75  0.3991    38    -37.61    
  14.87061  12.53902 -18.27327   57.02  455.22  -49.38  0.3877    38    -40.29    
  15.17061  12.35569 -18.19827   56.47  439.46  -48.18  0.3700    38    -12.13    
  15.17061  12.33902 -18.12327   56.47  440.47  -48.27  0.3702    38    -12.13    
  15.45394  12.23902 -18.02327   55.99  433.43  -47.63  0.3863    38    -23.85    
  15.22061  12.33902 -18.22327   56.34  437.44  -48.00  0.3721    38    -15.82    
  15.57061  12.23902 -18.17327   55.72  430.30  -47.32  0.4025    38    -24.46    
  15.44228  12.23902 -18.02327   55.98  433.68  -47.65  0.3853    38    -23.85    
  15.85394  12.23902 -18.22327   55.23  427.43  -47.01  0.4334    38    -32.82    
  15.77061  12.21069 -18.01672   55.50  428.91  -47.17  0.4162    38    -32.82    
  15.97061  12.23902 -18.17327   55.03  426.94  -46.95  0.4417    38    -32.82    
  16.07894  12.23902 -18.02327   54.90  426.99  -46.94  0.4411    38    -32.82    
  16.27061  12.33902 -18.24827   54.66  426.12  -46.81  0.4611    38    -15.13    
  16.06228  12.23902 -18.02327   54.98  427.04  -46.95  0.4401    38    -32.82    
  16.40394  12.38902 -18.20327   54.51  426.24  -46.79  0.4611    38    -15.13    
  16.39561  12.35569 -18.02327   54.54  426.59  -46.84  0.4515    38    -26.45    
  16.57061  12.53902 -18.36255   54.27  426.75  -46.76  0.4584    38    -26.45    
  16.67061  12.53902 -18.07327   54.20  427.42  -46.81  0.4446    38    -26.45    
  12.47061  12.93902 -18.02327   67.50  431.81  -34.82  0.4679    36    -25.79    
  12.67061  12.73902 -17.97327   65.58  432.91  -34.86  0.4518    36    -33.72    
  12.77240  12.93902 -18.32327   66.09  432.47  -34.85  0.4548    36    -33.72    
  12.97394  12.75569 -18.24827   64.33  434.31  -34.91  0.4334    36    -33.72    
  12.95632  12.63902 -18.07327   63.89  434.88  -34.91  0.4282    36    -33.72    
  13.14561  12.55569 -18.02327   62.83  437.83  -34.97  0.4053    36    -33.72    
  13.27894  12.73902 -18.32327   63.00  438.82  -35.08  0.4013    36    -26.21    
  13.25394  12.53902 -18.02327   62.38  439.79  -35.02  0.3953    36    -20.24    
  13.28728  12.73902 -18.32327   62.97  438.99  -35.09  0.4005    36    -26.21    
  13.63728  12.53902 -18.02327   60.88  451.40  -35.41  0.3813    36    -35.35    
  13.57061  12.73902 -18.32327   61.78  447.42  -35.49  0.3816    36    -14.41    
  13.74561  12.55569 -18.02327   60.48  456.75  -35.67  0.3886    36    -36.52    
  13.95394  12.73902 -18.22327   60.02  471.20  -37.20  0.4200    36    -43.24    
  13.97061  12.63902 -18.07327   59.73  472.31  -36.93  0.4281    36    -10.15    
  14.01561  12.75569 -18.22327   59.75  476.96  -37.88  0.4375    36    -17.16    
  14.17061  12.83902 -18.27327   59.13  493.18  -40.85  0.4961    36     14.35    
  14.22061  12.73902 -18.12327   58.79  496.25  -41.07  0.5141    36     12.87    
  14.42061  12.73902 -18.12327   58.02  503.54  -46.66  0.5500    38     40.40    
  14.37061  12.83902 -18.27327   58.24  502.61  -46.24  0.5464    36     52.01    
  14.57061  12.63902 -18.00993   57.58  497.23  -49.34  0.5254    38     35.71    
  14.57061  12.73902 -18.26410   57.60  487.46  -49.89  0.4953    38     40.70    
  14.77061  12.58902 -18.22327   57.21  465.61  -49.94  0.4163    38    -37.75    
  16.77061  12.63902 -18.11493   54.12  428.15  -46.82  0.4371    38    -26.45    
  16.87061  12.73902 -18.02327   54.07  429.65  -46.88  0.4201    38    -30.49    
  16.97061  12.93902 -18.22327   54.01  431.57  -46.88  0.4082    38    -30.37    
  16.97061  12.88902 -18.08993   53.98  431.46  -46.92  0.4071    38    -30.37    
  12.37061  13.16248 -18.12327   69.44  431.73  -34.74  0.4697    36    -25.79    
  12.22061  13.34236 -18.02327   71.66  433.00  -34.59  0.4570    36    -33.72    
  12.37061  13.31557 -18.22327   70.62  432.20  -34.66  0.4633    36    -33.42    
  12.47061  13.13902 -18.22327   68.79  431.60  -34.76  0.4698    36    -25.79    
  17.07061  13.13902 -18.19827   54.00  435.56  -46.99  0.3883    38    -23.58    
  17.07061  13.05569 -17.97827   53.94  435.39  -47.09  0.3862    38    -23.58    
  17.12061  13.30569 -18.22327   53.99  439.70  -47.07  0.3808    38    -17.86    
  17.15394  13.29402 -18.02327   53.92  441.32  -47.25  0.3778    38    -17.86    
  12.17061  13.51736 -18.02327   73.57  434.93  -34.25  0.4420    36    -36.15    
  12.37061  13.53902 -18.32327   72.36  434.00  -34.39  0.4440    36    -40.08    
  12.17061  13.66069 -18.07327   74.98  437.25  -33.70  0.4287    36    -36.28    
  12.27061  13.63069 -18.22327   73.92  435.71  -34.01  0.4352    36    -36.28    
  17.15394  13.52236 -18.26827   53.99  446.71  -47.13  0.3872    38    -17.86    
  17.17061  13.35569 -18.02327   53.91  443.37  -47.30  0.3786    38    -13.15    
  17.17061  13.67236 -18.27327   53.96  453.29  -47.13  0.4074    38    -40.06    
  17.22061  13.73902 -18.05660   53.93  459.74  -47.48  0.4307    38    -26.59    
  12.17061  14.00236 -18.11315   78.79  450.62  -29.24  0.3910    36    -23.81    
  12.27061  14.02748 -18.23993   78.20  449.49  -29.92  0.3897    36    -24.03    
  12.17061  14.18902 -18.12327   81.18  466.12  -21.80  0.3772    36     7.829    
  12.27061  14.18581 -18.24827   80.01  461.91  -24.54  0.3775    36    -6.434    
  17.17061  13.93902 -18.27327   54.01  467.99  -46.73  0.4863    38    -26.41    
  17.17061  14.28902 -18.22327   54.16  489.04  -44.73  0.6390    38    -12.28    
  17.22061  13.93902 -18.08160   53.97  470.59  -47.17  0.4950    38    -26.24    
  17.22061  14.13902 -18.08160   54.05  481.69  -46.32  0.5737    38     3.319    
  11.57061  14.53902 -18.06827   90.51  491.32    8.18  0.4042    33    -53.65    
  11.77061  14.43902 -17.97827   88.31  493.36    4.91  0.3836    33    -51.84    
  11.73990  14.53902 -18.22327   89.18  492.23    7.42  0.3934    33    -53.59    
  11.93728  14.38902 -18.04493   86.16  491.32   -0.24  0.3764    33    -33.12    
  11.92061  14.53902 -18.32327   87.59  493.77    5.81  0.3810    33    -51.84    
  12.02061  14.33902 -18.04255   84.73  486.86   -6.10  0.3747    33    -64.20    
  12.16490  14.38902 -18.22327   83.75  486.43   -7.68  0.3743    33    -57.28    
  12.32061  14.37236 -18.32327   81.68  479.80  -15.31  0.3754    36    -51.23    
  17.15394  14.32236 -18.26827   54.18  490.89  -44.32  0.6546    38     1.315    
  17.27061  14.31902 -17.91493   54.32  486.04  -45.73  0.5973    39    -12.23    
  17.15394  14.58402 -18.22327   54.69  497.43  -42.61  0.7059    12     1.021    
  17.27061  14.61736 -17.97327   54.99  485.76  -43.91  0.5993    39    -12.40    
  11.17061  14.93902 -18.34172   95.85  490.57    9.34  0.4455    33    -183.9    
  11.37061  14.73902 -18.27898   93.16  489.63    9.26  0.4324    33    -46.75    
  11.37061  14.63902 -18.04327   92.79  489.77    9.05  0.4231    33    -46.75    
  11.02061  14.93902 -18.05660   97.51  489.99    9.33  0.4442    33    -183.9    
  11.60394  14.58902 -18.22327   90.55  491.03    8.48  0.4071    33    -73.00    
  17.12061  14.78402 -18.25660   55.32  498.45  -41.84  0.7126    12     1.316    
  17.27061  14.73902 -17.97327   55.43  482.61  -43.55  0.5774    39    -12.87    
  17.12061  14.93902 -18.22327   56.01  493.74  -42.07  0.6709    39     3.064    
  17.17061  15.02236 -18.12327   56.50  484.65  -42.75  0.5956    39    -12.40    
  10.97061  15.13902 -18.28672   98.89  493.62    9.10  0.4431    33    -182.2    
  10.82061  15.33902 -18.22327  101.64  499.52    8.45  0.4276    33    -182.2    
  10.77061  15.33902 -18.07327  102.70  499.15    8.57  0.4242    33    -182.2    
  10.87061  15.13902 -18.05160  100.25  493.19    9.12  0.4377    33    -182.2    
  17.07061  15.18902 -18.22327   57.34  488.08  -42.56  0.6179    39    -12.25    
  16.97061  15.45414 -18.22327   59.15  483.57  -43.38  0.5714    39    -12.87    
  17.17061  15.29236 -18.02327   58.13  471.08  -43.34  0.4940    39    -27.81    
  17.15394  15.35664 -18.02327   58.51  469.96  -43.44  0.4843    39    -26.14    
  10.67061  15.53902 -18.02327  105.28  508.27    7.32  0.4105    33    -179.6    
  10.77061  15.43902 -18.22327  102.66  503.69    7.80  0.4194    33    -182.2    
  10.52061  15.73902 -18.14493  103.42  520.27    2.12  0.4379    33    -38.17    
  10.57061  15.69414 -17.92327  107.09  516.71    5.16  0.4120    33    -49.91    
  16.77061  15.73902 -18.26410   61.69  483.86  -44.66  0.5512    39     41.99    
  16.92061  15.54914 -18.22327   59.92  482.61  -43.75  0.5587    39    -1.255    
  17.07061  15.53902 -18.02327   59.85  468.00  -43.71  0.4675    39    -26.14    
  16.92061  15.77236 -18.02327   61.89  467.99  -44.30  0.4571    39    -25.40    
   9.17061  16.13902 -18.03993   84.02  479.57   -6.14  0.3803    43    -47.18    
   9.37061  16.03902 -18.13160   85.58  487.47   -6.19  0.3927    43    -46.88    
   9.42061  16.03902 -18.25660   85.05  495.17   -6.14  0.4176    43    -26.95    
   9.53728  15.98902 -18.24827   86.57  497.94   -6.35  0.4254    43    -16.85    
   9.54561  15.95569 -18.02327   88.83  487.36   -6.41  0.3884    43    -56.98    
   9.67061  15.93902 -18.22327   88.55  500.86   -6.66  0.4323    43    -12.92    
   9.62061  15.93902 -18.08160   89.32  492.28   -6.52  0.4006    43    -43.45    
  10.11561  15.83902 -18.22327   95.26  515.49   -6.68  0.4733    43    -14.62    
  10.08406  15.84736 -18.02327   97.35  508.61   -6.00  0.4365    43    -16.02    
  10.12061  15.83902 -18.22327   95.35  515.60   -6.65  0.4737    43    -14.62    
  10.17061  15.83902 -18.07327   98.30  513.80   -5.43  0.4540    43    -20.26    
  10.37061  15.78902 -18.22327   99.68  520.12   -2.80  0.4646    44     3.667    
  10.21132  15.83902 -18.02327   99.80  514.09   -4.70  0.4491    43     1.481    
  16.17061  16.23902 -18.30660   69.62  475.73  -45.44  0.4736    40     35.55    
  16.37061  16.12236 -18.24827   67.05  480.46  -46.39  0.5067    40     56.69    
  16.47061  16.13902 -18.05505   66.95  476.25  -46.55  0.4855    39     35.72    
  16.57061  15.93902 -18.29148   64.14  483.35  -45.69  0.5330    39     42.17    
  16.57061  16.08902 -18.03577   65.94  473.94  -46.01  0.4734    39     35.55    
   8.97061  16.33902 -18.22327   80.40  486.80   -6.25  0.3953    43    -68.62    
   8.82061  16.50569 -18.22327   78.85  488.25   -6.78  0.3978    43    -68.68    
   8.77061  16.53902 -18.12327   79.05  483.11   -6.70  0.3871    43    -51.12    
   8.97061  16.33902 -18.23160   80.32  487.30   -6.26  0.3964    43    -51.12    
   9.17061  16.18902 -18.28160   82.02  491.61   -5.99  0.4090    43    -47.69    
  15.37061  16.53902 -18.22327   83.17  469.40  -33.31  0.4009    40     7.227    
  15.32061  16.53902 -18.02327   84.07  480.60  -30.62  0.4410    40     20.20    
  15.41561  16.52236 -18.02327   82.27  478.20  -35.03  0.4517    40     28.72    
  15.60394  16.48902 -18.22327   78.88  468.11  -40.02  0.4205    40     18.58    
  15.60394  16.48902 -18.02327   79.05  476.65  -41.10  0.4699    40     50.99    
  15.77061  16.43902 -18.22327   76.06  469.95  -42.79  0.4376    40     33.33    
  15.82061  16.43902 -17.96493   75.78  478.62  -45.78  0.4968    40     70.17    
  15.97061  16.33902 -18.37327   72.45  468.16  -43.62  0.4311    40     13.71    
  16.07061  16.33902 -18.07327   71.91  478.12  -47.03  0.4924    40     62.41    
  16.20394  16.28902 -18.04827   70.28  478.29  -47.41  0.4935    39     42.79    
   8.67061  16.68902 -18.08160   78.26  483.84   -7.12  0.3884    43    -61.22    
   8.67061  16.73902 -18.22327   77.20  493.91   -8.11  0.4098    43    -53.33    
   8.58728  16.91402 -18.22327   76.12  500.64   -9.76  0.4279    43    -4.934    
   8.57061  16.93902 -18.17327   76.27  498.07   -9.38  0.4197    43    -24.23    
  14.77061  17.03902 -18.13993  103.88  504.99    6.20  0.3677    32    -41.93    
  14.92061  16.73902 -18.18993   95.47  497.79   -1.34  0.3723    32    -34.29    
  15.02061  16.63902 -18.22327   91.52  487.61  -10.71  0.3774    40    -18.05    
  14.92061  16.73902 -18.05660   95.55  504.44   -0.96  0.3814    32    -24.19    
  15.02061  16.63902 -18.08160   91.55  495.39   -9.48  0.3912    32    -4.038    
  14.77061  17.03902 -18.10660  104.03  506.25    6.10  0.3693    32    -10.11    
  15.37894  16.53902 -18.22327   83.03  469.31  -33.58  0.4014    40     7.227    
   8.50394  17.12736 -18.02327   76.31  496.05   -9.38  0.4138    43    -43.22    
   8.57061  16.95569 -18.22327   75.87  502.52  -10.26  0.4338    43    -1.178    
   8.47061  17.28902 -18.18993   74.19  517.68  -15.09  0.4980    43    -5.775    
   8.47061  17.33902 -18.02327   75.35  507.79  -11.75  0.4521    43    -8.516    
  14.57061  17.33902 -18.32327  111.40  502.79    7.41  0.3675    32    -51.90    
  14.72061  17.13902 -18.16493  106.44  504.90    6.84  0.3673    32    -41.99    
  14.72061  17.17236 -18.02327  107.69  511.16    6.33  0.3777    32    -49.14    
  14.67061  17.28902 -18.02327  110.79  513.03    6.43  0.3816    32    -49.14    
   8.37061  17.63902 -18.22327   71.52  531.59  -27.24  0.6406    43    -14.56    
   8.42061  17.53902 -18.16493   72.86  529.34  -20.81  0.5786    43    -8.612    
   8.47061  17.53902 -17.89493   75.68  509.81  -12.22  0.4596    43    -2.060    
   8.42061  17.73902 -18.05660   72.83  533.35  -22.43  0.6089    43    -22.39    
  14.13632  17.83902 -18.32327  128.05  527.27    1.94  0.4247    32     29.77    
  14.47061  17.53902 -18.22327  117.54  512.13    6.22  0.3794    32    -179.3    
  14.37061  17.76402 -18.20660  122.55  518.90    4.93  0.3951    17    -71.44    
  14.57061  17.48569 -18.07327  115.88  515.12    6.23  0.3859    32    -180.0    
  14.67061  17.73902 -18.02327  115.69  508.53    7.44  0.3787    17    -121.1    
   8.17061  18.09819 -18.22327   68.62  509.90  -40.37  0.6827    15    -8.059    
   8.27061  17.88902 -18.22327   69.78  524.19  -35.63  0.6993    15     5.815    
   8.37061  18.05902 -18.02327   71.46  528.04  -32.68  0.6780    15    -3.192    
   8.42061  17.96402 -17.98993   72.46  533.92  -27.60  0.6537    43    -13.12    
  13.77061  18.10569 -18.37327  138.64  557.64   -8.15  0.5609    17    -30.21    
  14.00394  17.98902 -18.32327  132.58  538.77   -1.61  0.4698    17    -15.94    
  13.88728  18.13902 -18.32327  135.92  548.07   -4.98  0.5182    17     35.24    
  14.35394  17.93902 -18.22327  123.15  516.28    5.18  0.3913    17     24.65    
  14.20156  18.06069 -18.27327  126.79  522.28    3.22  0.4111    17    -125.1    
  14.41561  17.93902 -18.20660  121.49  512.90    5.96  0.3843    17    -120.9    
  14.40394  17.98902 -18.22327  121.50  511.88    6.02  0.3831    17    -120.9    
  14.53728  17.93902 -18.17327  118.28  507.05    7.16  0.3766    17    -172.2    
  14.62061  18.13902 -18.22327  114.72  498.53    8.23  0.3760    17    -182.1    
  14.79049  17.83902 -18.02327  112.63  500.91    8.37  0.3785    17    -182.1    
  14.77061  18.13902 -18.17327  111.46  494.44    8.86  0.3855    17    -182.1    
  15.07061  18.13902 -18.02327  105.54  489.55    9.50  0.4124    17    -183.9    
   7.97061  18.53164 -18.22327   67.28  478.87  -40.92  0.5126    46     13.89    
   8.07061  18.31224 -18.22327   67.83  493.86  -42.04  0.6109    46     45.79    
   8.17061  18.44581 -18.02327   69.69  488.02  -39.88  0.5438    46     42.26    
   8.37061  18.27736 -17.92327   71.90  512.60  -36.11  0.6210    46     6.588    
  13.73728  18.31402 -18.37327  137.09  554.24   -7.28  0.5562    17    -30.21    
  13.80394  18.58402 -18.37327  129.54  538.36   -1.64  0.4911    17     17.84    
  14.02061  18.33902 -18.32327  128.83  527.74    1.05  0.4415    17     25.36    
  13.97061  18.49236 -18.34648  127.21  527.65    1.21  0.4445    17    -70.73    
  14.17061  18.33902 -18.32327  124.17  515.59    4.33  0.3982    17    -121.6    
  14.17061  18.36724 -18.32327  123.85  514.75    4.49  0.3969    17    -180.0    
  14.33728  18.38902 -18.32327  118.87  504.67    6.76  0.3741    17    -184.6    
  14.47894  18.53902 -18.32327  113.59  497.23    8.15  0.3702    17    -51.90    
  14.62894  18.33902 -18.27327  112.61  495.00    8.59  0.3780    17    -208.3    
  14.48728  18.53902 -18.32327  113.38  496.99    8.20  0.3704    17    -194.6    
  14.77061  18.28902 -18.22327  110.11  492.41    9.04  0.3890    17    -183.8    
  14.87061  18.53902 -18.22327  106.06  489.05    9.47  0.4030    17    -183.9    
  15.02061  18.33902 -18.12327  105.09  488.34    9.59  0.4163    17    -197.5    
  14.97061  18.48069 -18.17327  104.87  488.10    9.60  0.4139    17    -197.5    
  15.17061  18.32236 -18.02327  102.65  487.20    9.74  0.4302    17    -197.5    
  15.22061  18.51736 -18.02327  100.56  486.17    9.88  0.4397    17    -216.5    
   7.97061  18.70569 -18.12327   67.92  467.91  -39.12  0.4390    46    -26.14    
   7.87061  18.90569 -18.17327   67.11  458.91  -38.04  0.3927    46    -33.13    
   7.97061  18.91069 -18.02327   68.55  457.15  -37.76  0.3858    46    -34.10    
   8.07061  18.75831 -17.97327   69.49  464.63  -38.40  0.4166    46    -37.76    
  13.80394  18.71402 -18.37327  126.53  534.88   -0.07  0.4776    17    -60.29    
  13.85394  18.93902 -18.32327  120.70  530.86    2.22  0.4637    17    -173.1    
  13.97061  18.86736 -18.32327  119.79  522.56    3.70  0.4312    17    -184.7    
  13.93728  18.88902 -18.32327  120.04  525.04    3.27  0.4406    17    -41.48    
  14.17061  18.86736 -18.32327  115.34  509.52    6.37  0.3849    17    -49.14    
  14.17061  18.85569 -18.32327  115.59  509.44    6.34  0.3850    17    -49.14    
  14.37061  18.82236 -18.32327  111.95  500.17    7.92  0.3674    17    -51.90    
  14.34561  18.85569 -18.32327  111.86  501.30    7.80  0.3679    17    -51.90    
  14.48728  18.73902 -18.32327  110.75  496.28    8.45  0.3687    17    -189.1    
  14.59561  19.12236 -18.22327  103.76  496.49    9.00  0.3693    17    -51.90    
  14.87061  18.73902 -18.22327  104.10  488.86    9.56  0.4016    17    -210.1    
  14.77061  18.97236 -18.22327  103.04  491.27    9.45  0.3853    17    -72.94    
  14.97061  18.79736 -18.17327  101.99  487.91    9.73  0.4117    17    -197.5    
  15.02061  18.93902 -18.12327   99.82  488.10    9.82  0.4123    17    -197.5    
  15.22061  18.76069 -18.02327   98.69  486.16    9.96  0.4378    17    -216.5    
  15.17061  18.93902 -18.02327   97.87  487.07    9.96  0.4268    17    -197.5    
   7.82061  19.13902 -18.18993   66.75  451.05  -37.10  0.3706    46    -27.31    
   7.97061  19.10569 -17.97327   68.86  449.80  -37.01  0.3689    46    -7.159    
   7.78728  19.29974 -18.23910   66.28  447.52  -36.70  0.3703    46    -9.696    
   7.97061  19.42748 -17.95660   68.79  442.34  -36.33  0.3810    46    -19.60    
  13.82061  19.23902 -18.22327  114.59  539.62    1.84  0.4964    17    -49.67    
  13.67061  19.36402 -18.22327  113.87  546.83    0.10  0.5143    41    -45.53    
  13.77061  19.37236 -18.17327  112.18  547.23    0.08  0.5223    17    -8.144    
  13.95132  19.22236 -18.22327  112.62  530.35    3.69  0.4572    17    -43.63    
  13.93728  19.33902 -18.17327  110.23  536.02    2.72  0.4763    17    -11.32    
  14.06311  19.20807 -18.22327  111.03  521.98    5.22  0.4240    17    -42.04    
  14.10656  19.33486 -18.17327  107.64  524.09    5.18  0.4253    17    -9.447    
  14.55394  19.13902 -18.22327  104.19  497.83    8.85  0.3677    17    -51.90    
  14.42894  19.38902 -18.12327  102.05  509.30    7.84  0.3762    17    -49.27    
  14.59061  19.16402 -18.20660  103.29  497.34    8.96  0.3687    17    -51.90    
  14.59561  19.33902 -18.12327  100.64  501.63    8.78  0.3687    17    -51.90    
  14.74466  19.13902 -18.17327  101.48  493.58    9.38  0.3782    17    -71.19    
  14.87061  19.33902 -18.02327   97.22  495.51    9.49  0.3800    17    -51.90    
  15.07061  19.13902 -18.02327   97.08  489.50    9.87  0.4063    17    -46.75    
   7.82061  19.59736 -18.22327   66.32  441.77  -36.18  0.3893    46    -17.95    
   7.97061  19.68902 -18.02327   68.18  439.07  -36.03  0.4062    46    -26.21    
   7.87061  19.77736 -18.22327   66.43  439.45  -35.99  0.4078    46    -26.21    
   7.98728  19.73902 -18.02327   68.23  438.54  -35.99  0.4120    46    -26.21    
  13.57061  19.56402 -18.22327  110.15  542.16   -1.98  0.4850    41    -39.93    
  13.52061  19.73902 -18.22327  106.63  529.21   -5.10  0.4463    20    -11.90    
  13.60394  19.76402 -18.17327  105.07  529.57   -7.23  0.4531    20    -25.60    
  13.72061  19.57236 -18.12327  107.94  549.31   -4.03  0.5213    20    -16.57    
  13.68728  19.73902 -18.12327  104.56  535.03   -7.70  0.4745    20    -21.15    
  14.00394  19.68902 -18.02327  101.29  541.55   -3.02  0.4889    17    -26.91    
  14.08728  19.63902 -18.02327  101.32  539.07    0.18  0.4735    17    -15.27    
  14.47061  19.53902 -18.02327   98.81  515.17    7.27  0.3860    17    -17.25    
   7.97061  19.98902 -18.22327   66.77  437.47  -35.84  0.4315    46    -26.21    
   8.17061  19.93902 -17.92327   69.69  436.62  -35.85  0.4367    46    -26.21    
   8.07061  20.13902 -18.22327   67.13  436.51  -35.76  0.4467    46    -26.21    
   8.34049  20.13902 -17.92327   70.55  435.76  -35.77  0.4539    46    -26.21    
  13.38466  20.00569 -18.32327  102.01  502.76   -7.31  0.3908    20    -19.94    
  13.42061  20.13902 -18.32327   99.07  490.23  -10.00  0.3824    20    -47.04    
  13.59561  19.93902 -18.20660  101.46  508.10   -9.75  0.4056    20    -26.29    
  13.67061  20.13069 -18.22327   96.98  488.89  -11.81  0.3809    20    -38.86    
  13.77061  19.93069 -18.12327   99.56  512.46  -10.59  0.4196    20    -11.07    
  13.77061  20.10569 -18.17327   96.35  492.59  -11.93  0.3848    20    -45.64    
  13.97061  19.88902 -18.02327   97.74  525.28   -8.81  0.4502    20    -25.95    
  14.07061  20.22236 -18.02327   91.06  492.25  -12.25  0.3861    20    -31.92    
   8.27061  20.33902 -18.22148   68.04  435.76  -35.71  0.4608    46    -25.92    
   8.47061  20.33902 -18.02327   70.46  435.53  -35.71  0.4618    46    -14.59    
   8.55478  20.52236 -18.22327   69.39  435.98  -35.70  0.4573    46    -25.92    
   8.77061  20.53902 -18.12327   71.50  436.61  -35.67  0.4463    46    -26.21    
   8.79561  20.43902 -17.97327   72.98  436.74  -35.62  0.4446    46    -26.21    
   8.97061  20.48902 -17.98993   74.12  438.17  -35.46  0.4284    46    -28.78    
   9.09323  20.63902 -18.23910   72.85  439.63  -35.55  0.4113    46    -27.86    
   9.17061  20.48902 -17.98993   75.96  440.94  -34.96  0.4066    46    -28.77    
   9.10156  20.63902 -18.23910   72.92  439.74  -35.54  0.4105    46    -28.77    
   9.37061  20.48902 -18.02327   77.59  445.48  -33.71  0.3851    46    -18.11    
   9.45394  20.53902 -18.12327   77.23  447.36  -33.38  0.3773    46    -18.11    
   9.57894  20.43902 -18.02327   79.99  454.29  -29.74  0.3692    46    -14.77    
   9.62394  20.53902 -18.22327   77.88  453.49  -31.49  0.3669    46    -14.77    
   9.79061  20.48902 -18.22327   79.69  463.70  -25.77  0.3671    46    -13.04    
   9.77061  20.33902 -17.92327   83.92  471.68  -17.31  0.3680    46    -25.00    
   9.97061  20.43902 -18.22327   81.83  478.75  -14.70  0.3775    46    -51.23    
   9.91228  20.38902 -18.02327   84.18  479.74  -10.81  0.3728    46    -57.17    
  10.08728  20.43902 -18.22327   83.12  488.03   -6.44  0.3834    42    -68.62    
  10.17061  20.48902 -18.02327   86.77  491.68    3.36  0.3853    42    -18.31    
  10.37061  20.53902 -18.24089   85.27  496.86    4.95  0.3848    42    -16.91    
  10.27061  20.53902 -18.07327   86.80  493.07    5.17  0.3870    42    -53.59    
  10.57061  20.63902 -18.22327   86.65  495.91    7.42  0.3834    42    -51.84    
  12.27894  20.53902 -18.32327   94.75  519.27   -9.83  0.4554    20     10.25    
  12.37061  20.53902 -18.32327   95.08  513.51  -10.37  0.4426    20     13.39    
  12.57061  20.58902 -18.32327   94.78  494.28  -11.53  0.4181    20    -19.49    
  12.77061  20.53902 -18.37327   95.12  486.91  -11.18  0.4117    20    -35.19    
  12.97061  20.45057 -18.40660   95.85  484.02  -10.55  0.4029    20    -52.69    
  13.12561  20.33902 -18.40660   97.12  485.33   -9.84  0.3932    20    -55.71    
  13.20311  20.53902 -18.38398   93.45  470.29  -12.33  0.4084    20    -16.68    
  13.31228  20.33902 -18.37327   96.11  478.65  -11.23  0.3892    20    -55.13    
  13.33728  20.53902 -18.37327   92.58  467.90  -12.63  0.4054    20    -19.25    
  13.52061  20.37236 -18.32327   94.05  473.11  -12.43  0.3854    20   -0.2305    
  13.57061  20.53902 -18.32327   90.94  465.93  -13.05  0.3958    20    -19.49    
  13.77061  20.31402 -18.22327   92.82  476.66  -12.78  0.3746    20    -43.96    
  13.82061  20.51736 -18.22327   89.26  467.73  -13.27  0.3795    20    -19.49    
  13.97061  20.38902 -18.12327   89.73  476.30  -13.06  0.3706    20    -43.96    
  13.97061  20.41069 -18.12327   89.44  475.11  -13.13  0.3704    20    -7.427    
  10.57061  20.72236 -17.99827   89.04  491.16    8.32  0.3988    42    -53.65    
  10.74561  20.68902 -18.25660   87.09  496.60    7.81  0.3801    42    -51.84    
  10.72061  20.73902 -18.12327   88.37  493.46    8.22  0.3872    42    -51.84    
  10.87061  20.73902 -18.22327   87.97  496.26    7.92  0.3789    42    -51.84    
  11.05394  20.83902 -18.02327   90.74  494.82    8.06  0.3835    42    -51.84    
  11.19144  20.73902 -18.30089   88.62  502.40    6.73  0.3765    42    -51.84    
  11.06228  20.83902 -18.02327   90.79  494.94    8.04  0.3831    42    -51.84    
  11.52894  20.73902 -18.22327   91.18  509.63    4.37  0.3859    42    -49.07    
  11.32061  20.83902 -18.02327   91.98  500.18    6.98  0.3736    42    -51.84    
  11.57061  20.72236 -18.24827   91.13  511.62    3.64  0.3924    42    -14.50    
  11.57061  20.83902 -17.91493   94.05  506.24    4.79  0.3712    42    -41.93    
  11.77061  20.68902 -18.22327   92.48  517.58    0.18  0.4129    42    -10.39    
  11.72061  20.73902 -18.12327   93.13  513.66    1.80  0.3925    42    -16.90    
  11.97061  20.63902 -18.22327   93.66  521.52   -4.86  0.4385    42    -2.526    
  12.03228  20.73902 -18.05660   94.51  510.89   -6.81  0.4037    20    -12.79    
  12.17061  20.83902 -18.02327   93.50  493.77  -10.70  0.3940    20    -19.43    
  12.33728  20.73902 -18.17327   93.74  493.63  -11.95  0.4108    20    -13.03    
  12.27061  20.95748 -18.02327   91.66  479.98  -12.26  0.3980    20    -28.74    
  12.47061  20.76736 -18.22327   92.94  483.88  -12.57  0.4140    20    -28.74    
  12.57061  20.93902 -18.20660   90.40  469.68  -13.14  0.4261    20    0.8196    
  12.77061  20.76402 -18.32327   91.95  471.61  -12.83  0.4261    20    0.8196    
  12.62061  20.95307 -18.22327   90.00  467.70  -13.20  0.4308    20     2.490    
  12.97061  20.70569 -18.37327   91.89  468.76  -12.70  0.4255    20     2.490    
  12.97061  20.93902 -18.32327   88.63  461.05  -13.32  0.4474    20    -2.771    
  13.20394  20.73902 -18.37327   90.28  462.99  -13.08  0.4291    20    -15.01    
  13.20394  20.98902 -18.32327   86.83  457.72  -13.46  0.4516    20    -2.771    
  13.28132  20.71902 -18.37327   90.11  462.67  -13.10  0.4253    20    -15.01    
  13.37061  20.93902 -18.32327   86.58  457.58  -13.48  0.4421    20    -2.771    
  13.57061  20.65569 -18.32327   89.18  462.50  -13.27  0.4060    20    -15.31    
  13.72061  20.95569 -18.22327   84.20  457.75  -13.61  0.4165    20    -2.771    
  13.77061  20.83902 -18.22327   85.34  459.50  -13.57  0.4044    20    -24.81    
  13.77061  20.93402 -18.20660   84.12  458.32  -13.62  0.4102    20    -3.070    
  13.97061  20.78902 -18.12327   84.38  462.77  -13.61  0.3824    20    -19.49    
  14.07061  20.89402 -18.02327   82.29  463.39  -13.75  0.3770    20    -19.49    
  12.57061  21.15390 -18.12327   87.59  463.19  -13.36  0.4343    20     2.490    
  12.76728  21.13902 -18.20660   86.96  459.95  -13.46  0.4505    20    -2.771    
  12.75490  21.43902 -18.02327   83.45  457.42  -13.57  0.4477    20    -2.771    
  13.05394  21.23902 -18.22327   84.43  456.00  -13.57  0.4641    20     8.553    
  12.97061  21.38902 -18.12327   83.10  455.77  -13.61  0.4617    20    -2.771    
  13.06228  21.23902 -18.22327   84.41  455.94  -13.58  0.4641    20     8.553    
  13.17061  21.33902 -18.17327   82.78  455.01  -13.63  0.4639    20    -2.771    
  13.32061  21.23902 -18.22327   83.15  455.06  -13.62  0.4589    20    -2.771    
  13.40394  21.38902 -18.12327   81.09  454.87  -13.69  0.4531    20    -2.771    
  13.59561  21.13902 -18.20660   82.83  455.82  -13.65  0.4368    20    -2.771    
  13.52394  21.33902 -18.12327   81.04  455.18  -13.70  0.4448    20    -2.771    
  13.77061  21.15474 -18.12327   81.61  456.91  -13.72  0.4184    20    -2.771    
  13.07061  21.53902 -18.02327   81.03  455.45  -13.67  0.4553    20    -2.771    
  13.05394  12.43902 -17.62327   62.73  440.96  -35.10  0.3908    36    -20.24    
  12.92061  12.53902 -17.82327   63.65  436.40  -34.96  0.4159    36    -33.72    
  13.17061  12.43902 -17.73160   62.32  441.49  -35.07  0.3886    36    -20.24    
  13.17061  12.43902 -17.73993   62.30  441.40  -35.07  0.3889    36    -20.24    
  13.37061  12.43902 -17.82327   61.54  444.83  -35.13  0.3812    36    -17.95    
  13.37061  12.38902 -17.62327   61.41  448.29  -35.24  0.3790    36    -14.41    
  13.52061  12.43902 -17.82327   60.99  449.46  -35.24  0.3797    36    -14.41    
  13.57061  12.38902 -17.62327   60.67  455.30  -35.37  0.3877    36    -41.23    
  13.77061  12.43902 -17.73993   60.02  462.47  -35.61  0.4063    36    -41.29    
  13.77061  12.43902 -17.73160   60.04  462.61  -35.60  0.4072    36    -41.29    
  13.92061  12.43902 -17.62327   59.44  475.08  -35.96  0.4581    36    -23.90    
  14.06228  12.53902 -17.82327   59.10  482.87  -37.15  0.4795    36    -11.06    
  14.18228  12.53902 -17.72327   58.63  496.21  -38.22  0.5454    36     12.87    
  14.77061  12.53902 -18.03160   57.23  472.66  -50.23  0.4352    38    -6.866    
  14.92061  12.43902 -17.88160   57.02  463.70  -49.92  0.4067    38    -37.61    
  14.67061  12.53902 -17.62327   57.33  510.54  -48.98  0.5861    38     14.13    
  14.92061  12.43902 -17.68160   57.02  475.11  -50.39  0.4399    38    -6.866    
  15.17061  12.33902 -17.63993   56.67  454.14  -49.28  0.3839    38    -40.17    
  15.14561  12.35569 -17.60327   56.74  457.80  -49.52  0.3912    38    -47.49    
  15.42061  12.23902 -17.88160   56.08  436.07  -47.86  0.3790    38    -15.82    
  15.18728  12.33902 -17.59827   56.66  454.91  -49.32  0.3851    38    -40.30    
  15.44228  12.23902 -17.82327   56.10  436.46  -47.89  0.3784    38    -20.54    
  15.58728  12.23902 -17.62327   55.93  436.55  -47.85  0.3778    38    -15.82    
  15.77061  12.20831 -17.86077   55.57  430.08  -47.28  0.4061    38    -30.37    
  15.76228  12.23902 -17.59327   55.67  433.57  -47.56  0.3854    38    -23.85    
  16.07894  12.23902 -17.82327   54.99  428.05  -47.04  0.4251    38    -32.82    
  15.92061  12.23902 -17.62327   55.34  431.08  -47.32  0.3971    38    -24.40    
  16.08728  12.23902 -17.84827   54.96  427.85  -47.02  0.4278    38    -32.82    
  16.27061  12.33902 -17.57327   54.83  429.57  -47.12  0.4059    38    -32.82    
  16.39561  12.35569 -17.82327   54.61  427.47  -46.92  0.4343    38    -32.82    
  16.40394  12.38902 -17.62327   54.65  428.98  -47.04  0.4125    38    -32.82    
  16.67061  12.53902 -17.77327   54.29  428.81  -46.94  0.4203    38    -32.82    
  16.57061  12.53902 -17.47327   54.50  431.29  -47.17  0.3915    38    -24.40    
  12.37061  12.93902 -17.84255   67.98  432.38  -34.84  0.4598    36    -33.42    
  12.57061  12.73902 -17.82327   65.99  433.24  -34.89  0.4482    36    -33.72    
  12.47061  12.73902 -17.53993   66.37  435.18  -34.99  0.4267    36    -33.72    
  12.37061  12.83902 -17.53993   67.38  434.67  -34.97  0.4312    36    -33.72    
  12.72061  12.63902 -17.83910   64.84  434.22  -34.91  0.4365    36    -33.72    
  12.77061  12.55569 -17.64827   64.29  436.56  -35.00  0.4155    36    -33.72    
  14.17561  12.58902 -17.85660   58.75  493.49  -38.72  0.5215    36     12.87    
  14.34561  12.63902 -17.90660   58.17  506.90  -42.97  0.5701    36    -43.81    
  14.37061  12.55569 -17.64827   57.97  514.22  -41.47  0.6270    36    -33.31    
  14.57061  12.58902 -17.78993   57.54  509.03  -48.25  0.5790    38     38.90    
  14.57061  12.55569 -17.62327   57.48  517.98  -46.73  0.6269    38     8.449    
  16.87061  12.73902 -17.82327   54.12  430.78  -46.99  0.4062    38    -30.37    
  16.77061  12.63902 -17.70660   54.18  430.31  -47.01  0.4059    38    -30.37    
  16.97061  12.88902 -17.74493   54.05  433.87  -47.14  0.3874    38    -23.58    
  16.97061  12.93902 -17.59327   54.09  436.41  -47.33  0.3763    38    -21.55    
  12.22061  13.13902 -17.80755   70.07  432.86  -34.79  0.4547    36    -33.72    
  12.18728  13.11402 -17.62327   70.09  434.05  -34.87  0.4390    36    -33.72    
  12.17061  13.34640 -17.92327   71.99  433.53  -34.59  0.4512    36    -40.08    
  12.07061  13.38902 -17.64827   72.92  436.04  -34.61  0.4266    36    -36.29    
  17.07061  13.05569 -17.82327   53.95  436.80  -47.22  0.3799    38    -21.55    
  17.07061  13.13902 -17.57327   53.99  442.13  -47.63  0.3716    38    -17.86    
  17.17061  13.33902 -17.82327   53.93  445.35  -47.55  0.3780    38    -13.15    
  17.15394  13.33902 -17.64827   53.95  448.06  -47.86  0.3804    38    -13.15    
  12.07061  13.58902 -17.82327   74.92  437.76  -33.96  0.4234    36    -36.28    
  12.02061  13.57236 -17.62327   74.99  439.54  -34.12  0.4105    36    -36.28    
  12.07061  13.70569 -17.87327   76.16  440.28  -33.25  0.4146    36    -36.28    
  11.98728  13.75331 -17.56160   77.14  446.18  -32.97  0.3931    36    -24.03    
  17.17061  13.43902 -17.57327   53.93  453.70  -48.25  0.3951    38    -40.00    
  17.17061  13.33069 -17.82327   53.91  445.09  -47.54  0.3775    38    -13.15    
  17.25394  13.82748 -17.82327   53.90  468.50  -48.12  0.4691    38    -26.11    
  17.22061  13.66069 -17.62327   53.95  463.34  -48.59  0.4370    38    -26.53    
  12.07061  13.93902 -17.90660   78.94  450.09  -29.93  0.3924    36    0.3955    
  11.98728  13.93902 -17.62327   79.46  455.32  -29.78  0.3843    36    -20.69    
  12.02061  14.13902 -17.82327   82.00  469.03  -21.39  0.3781    36    -8.824    
  11.97061  14.13902 -17.62327   82.30  474.07  -21.40  0.3797    36     19.90    
  17.27061  14.01402 -17.78993   54.01  477.61  -47.92  0.5267    38     8.734    
  17.27061  13.97236 -17.62327   54.07  476.81  -48.54  0.5152    38     8.734    
  17.27061  14.08902 -17.82327   54.08  480.17  -47.48  0.5476    38     15.02    
  17.32061  14.23402 -17.62327   54.41  479.22  -46.92  0.5309    39     14.00    
  11.47061  14.53902 -17.85660   91.50  491.96    8.29  0.4023    33    -53.65    
  11.80394  14.38902 -17.82327   87.52  494.60    1.99  0.3787    33    -17.27    
  11.47061  14.53902 -17.51493   91.90  497.55    7.46  0.3833    33    -51.84    
  11.77061  14.38902 -17.68160   87.79  497.40    1.80  0.3788    33    -16.56    
  11.83728  14.33902 -17.58481   86.34  498.00   -3.41  0.3809    33    -29.58    
  11.87061  14.33902 -17.77327   86.22  493.08   -2.67  0.3771    33    -53.28    
  17.27061  14.33902 -17.93160   54.33  486.60  -45.57  0.6012    39    -12.23    
  17.35394  14.40069 -17.62327   54.79  475.58  -45.67  0.5083    39    -1.350    
  17.32061  14.53902 -17.82327   54.93  480.24  -44.70  0.5509    39     14.38    
  17.37061  14.48902 -17.62327   55.04  472.65  -45.14  0.4910    39    -7.148    
  10.97061  14.93902 -17.87327   98.34  490.10    9.25  0.4332    33    -183.9    
  11.17061  14.73902 -17.87327   95.23  489.48    9.22  0.4273    33    -46.75    
  11.17061  14.73902 -17.52327   96.19  492.52    8.84  0.3966    33    -46.70    
  10.97061  14.93902 -17.52327   99.75  491.96    8.95  0.4002    33    -46.75    
  11.37061  14.58902 -17.82327   92.65  491.20    8.72  0.4086    33    -73.00    
  11.37061  14.58902 -17.58993   93.11  494.14    8.33  0.3922    33    -51.90    
  17.32061  14.73902 -17.85660   55.59  475.72  -43.91  0.5240    39    -1.350    
  17.37061  14.73902 -17.72327   55.78  468.39  -44.09  0.4731    39    -26.41    
  17.32061  14.93902 -17.85660   56.42  469.10  -43.58  0.4824    39    -26.14    
  17.37061  15.06736 -17.72327   57.21  458.12  -43.56  0.4217    39    -30.64    
  10.82061  15.13902 -17.70148  102.26  493.12    8.95  0.4124    33    -182.2    
  10.82061  15.13902 -17.70160  102.26  493.12    8.95  0.4124    33    -182.2    
  10.77061  15.23902 -17.73993  103.64  495.16    8.79  0.4104    33    -182.2    
  10.77061  15.23902 -17.67327  104.06  495.23    8.74  0.4047    33    -182.2    
  17.27061  15.35569 -17.82327   58.66  457.39  -43.48  0.4178    39    -30.76    
  17.32061  15.10569 -17.82327   57.28  462.42  -43.49  0.4440    39    -26.14    
  17.37061  15.08902 -17.72327   57.30  457.57  -43.55  0.4191    39    -30.77    
  17.35394  15.36402 -17.62327   58.95  448.12  -43.41  0.3882    39    -19.58    
  10.67061  15.48902 -17.82327  106.65  504.19    7.85  0.4014    33    -172.2    
  10.67061  15.48902 -17.62327  108.41  503.39    7.74  0.3874    33    -182.1    
  10.57061  15.73902 -17.63993  111.44  515.35    4.90  0.3918    33    -49.85    
  10.57061  15.73902 -17.62327  111.62  515.28    4.89  0.3904    33    -180.0    
  17.07061  15.73902 -17.83577   61.57  455.59  -43.79  0.4044    39    -29.78    
  17.17061  15.58902 -17.82327   60.31  455.08  -43.60  0.4057    39    -30.80    
  17.17061  15.73902 -17.66410   61.57  447.19  -43.54  0.3836    39    -12.77    
  17.27061  15.58902 -17.62327   60.43  446.04  -43.42  0.3837    39    -13.66    
   9.17061  16.13902 -17.63993   87.29  468.33   -6.19  0.3952    43    -15.95    
   9.32061  16.03902 -17.82327   87.65  474.84   -6.24  0.3789    43    -37.94    
   9.37061  16.03902 -17.59827   90.39  470.62   -6.17  0.3903    43    -58.87    
   9.52561  15.95569 -17.82327   90.47  479.48   -6.33  0.3772    43    -47.18    
   9.59561  15.95569 -17.62327   93.59  476.08   -6.17  0.3801    43    -37.94    
   9.58728  15.93902 -17.82327   91.41  481.14   -6.35  0.3777    43    -57.28    
   9.67061  15.93902 -17.62327   94.87  478.15   -6.15  0.3783    43    -47.18    
   9.84882  15.88902 -17.82327   95.72  490.15   -6.33  0.3865    43    -43.39    
   9.97061  15.93902 -17.43993  102.91  486.16   -5.22  0.3770    43    -47.18    
  10.23906  15.83902 -17.92660  101.68  512.78   -3.87  0.4346    43    -8.622    
  10.17061  15.93902 -17.41493  107.85  496.99   -4.03  0.3792    43    -12.55    
  10.37061  15.83902 -17.82327  106.05  516.22   -0.99  0.4263    43    -1.465    
  10.34561  15.88902 -17.58993  109.30  510.46   -1.87  0.3993    43    -12.79    
  16.67061  16.13902 -17.81815   66.35  460.89  -44.96  0.4122    39     4.661    
  16.77061  16.03902 -17.85839   64.95  460.75  -44.67  0.4148    39    -36.75    
  16.77061  16.13902 -17.67327   66.19  452.12  -44.29  0.3856    39    -39.63    
  16.97061  15.93902 -17.72839   63.59  451.23  -43.91  0.3878    39    -39.63    
   8.87061  16.36819 -17.79565   82.44  469.58   -6.26  0.3886    43    -58.87    
   8.77061  16.50152 -17.83255   81.16  470.95   -6.36  0.3866    43    -58.87    
   8.97061  16.33902 -17.43993   86.29  463.89   -6.18  0.4241    43    -15.71    
   8.77061  16.53902 -17.53993   83.14  464.76   -6.30  0.4130    43    -15.71    
   9.14561  16.15569 -17.62327   87.08  467.77   -6.19  0.3977    43    -15.71    
  15.07061  16.53902 -17.67327   87.71  517.96  -17.36  0.5233    40     68.95    
  15.20311  16.48902 -17.53398   84.40  513.43  -28.31  0.5855    12     11.25    
  15.17061  16.53902 -17.82327   86.40  499.30  -22.34  0.4838    40     37.03    
  15.28216  16.52236 -17.82327   84.26  492.71  -29.32  0.4990    40    -3.518    
  15.37061  16.48902 -17.62327   82.24  496.65  -35.90  0.5636    40     67.88    
  15.57061  16.48902 -17.82327   79.60  483.69  -41.75  0.5184    40     51.14    
  15.47799  16.48902 -17.63993   80.87  490.73  -39.97  0.5540    40     56.04    
  15.85394  16.43902 -17.82327   75.65  479.33  -47.03  0.5101    39     66.60    
  15.81406  16.46069 -17.62327   76.75  477.60  -46.60  0.5068    39     61.34    
  15.86228  16.43902 -17.82327   75.56  479.23  -47.07  0.5089    39     70.34    
  16.02061  16.43902 -17.62327   74.52  470.67  -46.75  0.4634    39     29.94    
  16.17061  16.33902 -17.91493   71.36  476.13  -47.56  0.4845    39     32.88    
  16.10394  16.43902 -17.54493   74.02  464.87  -46.03  0.4329    39     32.76    
  16.37061  16.28902 -17.82327   69.58  468.53  -46.36  0.4446    39     16.28    
  16.32061  16.33902 -17.72327   70.72  465.45  -46.14  0.4315    39     11.81    
  16.62061  16.23902 -17.65660   67.92  454.64  -44.68  0.3901    39     2.054    
   8.62061  16.75724 -17.81493   79.57  473.41   -6.71  0.3862    43    -37.94    
   8.67061  16.68902 -17.58993   81.64  466.48   -6.43  0.4042    43    -15.71    
   8.57061  16.88902 -17.74493   79.40  473.40   -6.85  0.3878    43    -37.94    
   8.57061  16.93902 -17.58160   80.44  469.33   -6.70  0.3963    43    -58.57    
  14.87061  16.78902 -17.82327   97.33  520.69    0.73  0.4175    32    -35.76    
  14.97061  16.63902 -17.82327   92.12  515.87   -6.66  0.4405    32     19.48    
  14.87061  16.73902 -17.67327   95.80  532.87   -2.03  0.4714    32    -28.31    
  14.77061  17.03902 -17.77327  104.61  524.28    4.08  0.4232    32    -9.447    
  14.77061  17.03902 -17.73160  104.59  527.25    3.67  0.4352    32    -36.96    
   8.52061  17.04402 -17.82327   78.12  480.65   -7.51  0.3875    43    -61.22    
   8.52061  17.13402 -17.62327   79.39  474.62   -7.15  0.3885    43    -37.94    
   8.47061  17.37236 -17.89827   76.24  499.86  -10.21  0.4245    43    -12.50    
   8.52061  17.33902 -17.52827   79.74  476.64   -7.45  0.3872    43    -59.48    
  14.72061  17.19736 -17.82327  108.85  521.93    5.21  0.4123    32    -53.37    
  14.75394  17.07736 -17.62327  105.74  535.22    2.77  0.4704    32    -18.15    
  14.67061  17.33902 -17.90660  112.30  519.00    5.89  0.3994    32    -166.3    
  14.75394  17.31402 -17.62327  110.57  529.47    4.83  0.4389    17    -179.7    
   8.47061  17.53902 -17.87327   75.86  508.04  -11.85  0.4522    43    -8.516    
   8.52061  17.56402 -17.58993   78.75  488.18   -8.77  0.3958    43    -68.61    
   8.47061  17.73902 -17.90660   74.69  524.10  -16.58  0.5295    43    -5.775    
   8.57061  17.75236 -17.52327   79.32  493.27   -9.64  0.4044    43    -53.13    
  14.75394  17.53902 -17.82327  113.21  514.58    6.94  0.3900    17    -121.6    
  14.82061  17.43902 -17.64077  110.80  519.32    6.36  0.4050    17    -180.1    
  14.77573  17.68902 -17.92327  113.27  506.73    7.81  0.3790    17    -172.2    
  14.97061  17.55569 -17.62327  108.25  507.28    7.73  0.3827    17    -172.2    
  14.97240  17.73902 -17.82327  108.86  499.20    8.62  0.3822    17    -182.1    
  15.17061  17.73902 -17.63005  104.63  496.08    8.82  0.3866    17    -182.1    
   8.57061  17.97236 -17.67327   77.00  518.32  -15.75  0.4967    43    -2.101    
   8.57061  18.13902 -17.72327   75.82  527.42  -23.00  0.5675    43     1.489    
   8.58728  17.96402 -17.62327   77.73  513.69  -14.30  0.4737    43    -5.062    
   8.62061  18.08069 -17.62327   77.62  520.00  -17.28  0.5071    43     12.73    
  14.95240  17.91402 -17.97327  108.97  494.88    9.01  0.3898    17    -182.1    
  15.17061  17.92652 -17.82327  104.45  491.57    9.33  0.4033    17    -183.9    
  15.17061  18.08902 -17.92327  104.00  489.17    9.55  0.4168    17    -183.9    
  15.32061  17.93902 -17.65660  101.72  490.55    9.37  0.4076    17    -183.9    
  15.47061  18.16319 -17.62327   98.53  487.76    9.67  0.4284    17    -197.5    
   8.37061  18.48902 -17.82327   72.62  493.14  -37.82  0.5260    46     55.57    
   8.57061  18.25569 -17.72327   75.46  524.80  -27.93  0.5831    43    -6.554    
   8.57061  18.48069 -17.67327   75.59  507.11  -34.61  0.5368    46     1.372    
   8.67061  18.30390 -17.60327   77.56  523.77  -24.97  0.5484    43    -5.066    
   8.77061  18.62236 -17.52327   78.83  508.61  -34.09  0.5129    46    -3.619    
  15.37061  18.28902 -17.82327   99.70  486.61    9.82  0.4402    17    -216.5    
  15.37061  18.46069 -17.87327   98.75  485.86    9.93  0.4478    17    -216.5    
  15.52061  18.30236 -17.62327   97.20  486.85    9.80  0.4377    17    -216.5    
  15.55394  18.53902 -17.64827   95.44  486.05    9.96  0.4467    17    -216.5    
   8.17061  18.87236 -17.82327   71.18  459.47  -37.67  0.3892    46    -33.09    
   8.37061  18.71974 -17.72327   73.43  473.85  -37.88  0.4329    46     35.82    
   8.33728  18.96402 -17.67327   73.55  457.98  -37.32  0.3794    46    -27.17    
   8.57061  18.66736 -17.62327   75.98  488.80  -37.00  0.4700    46     35.44    
   8.42061  18.96402 -17.62327   74.63  460.15  -37.32  0.3824    46     8.591    
  15.37061  18.81736 -17.87327   96.24  485.93   10.05  0.4450    17    -216.5    
  15.37061  18.98902 -17.82327   94.78  486.83   10.07  0.4352    17    -60.35    
  15.55394  18.73902 -17.64827   94.16  486.11   10.04  0.4452    17    -79.33    
  15.52061  18.99236 -17.62327   92.59  487.24   10.06  0.4320    17    -60.35    
   8.08728  19.22748 -17.82327   70.47  446.14  -36.66  0.3692    46    -20.51    
   8.08073  19.35902 -17.82327   70.31  443.25  -36.42  0.3764    46    -20.52    
   8.37061  19.12236 -17.62327   74.13  451.97  -36.93  0.3690    46    -27.21    
   8.37061  19.52236 -17.62327   73.71  441.66  -36.24  0.3872    46    -19.49    
  14.97061  19.33902 -17.97327   95.95  494.08    9.65  0.3863    17    -71.19    
  15.17061  19.18902 -17.92327   95.30  489.48    9.94  0.4103    17    -46.75    
  15.17061  19.33902 -17.82327   93.54  492.26    9.83  0.3978    17    -73.00    
  15.47061  19.11581 -17.62327   92.18  488.31   10.04  0.4225    17    -60.35    
  15.32061  19.33902 -17.65660   91.65  491.92    9.85  0.4012    17    -73.00    
   8.12061  19.59736 -17.82327   70.39  439.55  -36.12  0.3989    46    -32.58    
   8.17061  19.73902 -17.82327   70.57  438.06  -35.99  0.4148    46    -32.58    
   8.34561  19.53902 -17.63993   73.35  441.19  -36.22  0.3894    46    -22.80    
   8.37061  19.73902 -17.67327   73.02  438.66  -36.01  0.4103    46    -28.65    
   8.57061  19.48902 -17.52327   76.30  444.79  -36.32  0.3788    46    -19.49    
   8.47061  19.74402 -17.62327   74.23  439.25  -36.01  0.4071    46    -27.76    
  14.01561  19.73902 -18.00660  100.08  539.71   -4.25  0.4847    17    -26.91    
  14.13728  19.73902 -17.97327   98.56  538.62   -1.52  0.4718    17    -26.91    
  14.40132  19.83902 -17.82327   93.41  536.74    1.05  0.4565    17    -19.19    
  14.57061  19.57236 -17.97327   97.05  513.18    7.70  0.3816    17    -49.07    
  14.59323  19.73902 -17.82327   93.50  524.59    6.00  0.4080    17    -18.37    
  14.77061  19.53902 -17.92327   95.39  505.05    8.78  0.3743    17    -41.93    
  14.78549  19.73902 -17.72327   91.42  518.68    7.24  0.3950    17    -14.86    
  14.98573  19.68902 -17.62327   90.17  510.41    8.22  0.3849    17    -49.27    
  15.17061  19.53902 -17.63577   90.60  499.12    9.30  0.3835    17    -51.84    
   8.37061  20.03902 -17.82327   71.55  436.24  -35.81  0.4439    46    -26.21    
   8.56882  19.97236 -17.67327   74.28  437.65  -35.83  0.4270    46    -28.78    
   8.47240  20.13902 -17.82327   72.07  436.08  -35.76  0.4488    46    -26.21    
   8.63966  19.93902 -17.62327   75.30  438.61  -35.82  0.4185    46    -27.76    
   8.68728  20.13902 -17.72327   74.54  437.31  -35.70  0.4349    46    -28.65    
   9.00394  19.88902 -17.52327   80.00  445.64  -35.05  0.3877    46    -19.49    
   8.89228  20.13902 -17.67327   76.88  439.56  -35.43  0.4173    46    -27.76    
   9.15632  19.91319 -17.52327   81.74  450.28  -33.77  0.3791    46     24.76    
   9.17061  20.17236 -17.67327   79.74  444.97  -34.04  0.3930    46     1.233    
   9.44323  19.89319 -17.52327   85.68  468.18  -26.29  0.3691    46     2.467    
   9.44894  20.13902 -17.67327   83.34  457.96  -28.35  0.3709    46     19.95    
   9.60061  19.93902 -17.52327   87.89  481.04  -16.32  0.3695    46    -26.99    
   9.57061  20.18902 -17.72327   84.25  464.35  -23.75  0.3677    46     8.485    
   9.76382  20.13902 -17.62327   88.51  484.88   -6.99  0.3713    42    -64.20    
  14.17061  19.88902 -17.92327   95.16  533.04   -5.41  0.4646    20    -27.27    
  14.17061  20.08902 -17.92327   91.78  512.53  -10.19  0.4259    20    -3.801    
  14.40394  19.93902 -17.77327   91.30  538.03   -2.16  0.4730    17    -26.91    
  14.47061  20.21498 -17.63993   85.56  526.23   -9.97  0.4852    20    -16.43    
  14.57061  19.98902 -17.62327   88.15  543.32   -1.23  0.4910    17    -26.91    
   8.97061  20.33902 -17.82327   75.88  438.90  -35.33  0.4235    46    -27.76    
   9.27061  20.33902 -17.82327   78.94  444.96  -33.67  0.3917    46    -24.03    
   9.73728  20.23902 -17.77327   85.81  475.68  -14.23  0.3688    46    -9.985    
   9.97061  20.33902 -17.67327   89.80  489.20    2.97  0.3865    42    -37.46    
   9.87061  20.22236 -17.59827   89.97  489.01    0.28  0.3786    42    -33.28    
   9.98728  20.33902 -17.57827   91.07  489.55    4.85  0.3920    42    -53.59    
  10.13728  20.48902 -17.82327   89.02  489.99    5.43  0.3947    42    -53.59    
  10.37061  20.63902 -17.90660   89.22  490.29    7.78  0.4031    42    -53.65    
  10.32061  20.63902 -17.62327   91.80  487.74    8.44  0.4246    42    -86.59    
  14.22061  20.37236 -17.92327   87.15  488.25  -12.75  0.3834    20    -46.00    
  14.32061  20.61736 -17.82327   82.85  480.96  -13.73  0.3765    20    -46.00    
  14.47061  20.42152 -17.63398   82.88  507.61  -13.31  0.4478    20    -4.619    
  14.47061  20.64736 -17.62327   80.28  494.24  -14.76  0.4147    20    -26.68    
  10.57061  20.73902 -17.92827   89.76  490.17    8.49  0.4053    42    -53.71    
  10.48311  20.73902 -17.63755   92.08  487.61    8.81  0.4304    42    -60.35    
  10.77061  20.83902 -17.77327   91.90  489.52    8.78  0.4161    42    -73.00    
  10.72632  20.83902 -17.63160   92.93  488.60    8.90  0.4290    42    -46.75    
  11.01228  20.88902 -17.76993   92.78  492.30    8.47  0.4034    42    -73.00    
  10.93728  20.88902 -17.62327   93.77  490.92    8.70  0.4187    42    -46.75    
  11.17061  20.88902 -17.82327   93.06  495.32    8.00  0.3893    42    -57.40    
  11.17061  20.90248 -17.62327   94.95  495.23    8.14  0.4009    42    -45.01    
  11.37061  20.88902 -17.78993   94.17  500.15    6.98  0.3783    42    -51.90    
  11.43490  20.89402 -17.63577   95.85  502.46    6.46  0.3802    42    -57.40    
  11.57061  20.83902 -17.90660   94.17  506.16    4.81  0.3712    42    -41.93    
  11.57061  20.88902 -17.65660   95.89  506.09    4.55  0.3733    42    -41.99    
  11.77061  20.83902 -17.84493   95.06  509.04    0.37  0.3736    42    -44.55    
  11.75061  20.92236 -17.59827   95.62  506.60   -0.86  0.3723    42    -37.21    
  11.94299  20.88902 -17.82327   94.41  501.42   -6.08  0.3753    20    -5.391    
  11.82061  20.93902 -17.62327   95.07  503.65   -3.47  0.3715    20    -2.281    
  12.12061  20.93902 -17.92327   92.71  488.73  -10.61  0.3841    20    -21.54    
  14.27061  20.70569 -17.87327   82.43  474.72  -13.80  0.3682    20    -7.427    
  14.17061  20.93902 -17.92327   80.81  466.14  -13.92  0.3702    20    -13.58    
  14.47061  20.65569 -17.62327   80.19  493.89  -14.79  0.4136    20    -25.03    
  14.37061  21.05248 -17.62327   77.13  479.95  -15.18  0.3788    20    -48.68    
  12.02061  21.13331 -17.65660   90.95  484.34  -10.81  0.3718    20    -35.43    
  12.17061  21.15152 -17.82327   89.73  475.81  -12.24  0.3852    20    -26.93    
  12.17061  21.33902 -17.65577   87.18  472.42  -12.79  0.3799    20     21.51    
  12.37061  21.13902 -18.00660   88.76  468.68  -13.05  0.4108    20     2.490    
  12.42061  21.43902 -17.82327   84.78  463.08  -13.39  0.4093    20     2.490    
  12.57061  21.33902 -18.00660   85.41  460.45  -13.47  0.4336    20    -2.771    
  13.79561  21.33902 -18.00660   79.42  457.51  -13.84  0.4146    20    -2.771    
  13.97061  21.14081 -18.00660   80.33  459.84  -13.84  0.3934    20    -3.012    
  13.95156  21.43902 -17.82327   77.17  462.17  -14.28  0.3904    20    -1.992    
  14.17061  21.14581 -17.82327   78.50  466.34  -14.21  0.3724    20    -13.58    
  14.17061  21.43902 -17.57327   75.00  475.32  -15.70  0.3755    20    -7.427    
  14.32061  21.17236 -17.62327   76.39  477.52  -15.20  0.3750    20    -7.427    
  12.37061  21.53902 -17.65339   83.74  465.14  -13.40  0.3927    20     2.249    
  12.54644  21.53902 -17.82327   83.05  460.52  -13.52  0.4182    20    -2.771    
  12.53906  21.68902 -17.62327   81.20  462.79  -13.60  0.3979    20     2.191    
  12.73823  21.63902 -17.82327   81.24  458.43  -13.64  0.4277    20    -2.771    
  12.78228  21.73902 -17.72327   79.87  459.42  -13.76  0.4165    20    -2.771    
  12.97061  21.68902 -17.85660   79.79  457.07  -13.76  0.4361    20    -2.771    
  12.92061  21.83902 -17.62327   78.25  460.76  -14.17  0.4059    20    -3.070    
  13.19061  21.72236 -17.84827   78.51  457.10  -13.94  0.4331    20    -2.771    
  13.11228  21.83902 -17.67327   77.58  459.86  -14.39  0.4114    20    -2.771    
  13.37061  21.72236 -17.82327   77.76  457.83  -14.14  0.4252    20    -2.771    
  13.33728  21.83902 -17.67327   76.59  460.61  -14.90  0.4066    20    -3.070    
  13.65216  21.63902 -17.82327   77.11  459.30  -14.30  0.4115    20    -2.771    
  13.60894  21.73902 -17.72327   76.27  461.20  -14.85  0.4029    20    -14.71    
  13.82061  21.53902 -17.82327   77.10  460.65  -14.29  0.4005    20    -3.070    
  13.79561  21.72236 -17.62327   75.18  466.03  -15.81  0.3859    20    -1.992    
  13.94978  21.53902 -17.72327   76.06  464.91  -14.77  0.3851    20    -19.49    
  12.77061  12.53902 -17.57327   64.19  437.52  -35.04  0.4087    36    -33.72    
  12.97061  12.43902 -17.42327   63.02  443.04  -35.25  0.3848    36    -17.95    
  12.77061  12.53902 -17.17327   64.22  444.88  -35.46  0.3812    36    -17.95    
  12.97061  12.43902 -17.27327   63.03  446.40  -35.44  0.3792    36    -8.046    
  13.17061  12.38902 -17.42327   62.15  447.34  -35.34  0.3787    36    -8.046    
  13.17061  12.38902 -17.22327   62.16  452.80  -35.68  0.3808    36    -35.35    
  13.39061  12.35569 -17.39827   61.21  454.55  -35.52  0.3847    36    -41.23    
  13.37061  12.35569 -17.22327   61.30  459.42  -35.86  0.3951    36    -41.23    
  13.57061  12.35569 -17.42327   60.55  460.84  -35.59  0.4020    36    -41.29    
  13.57061  12.35152 -17.25398   60.60  466.48  -35.91  0.4227    36    -48.49    
  13.77061  12.38902 -17.51827   59.90  468.07  -35.65  0.4303    36    -47.99    
  13.77061  12.35569 -17.22327   59.85  477.81  -36.08  0.4784    36    -27.69    
  13.89228  12.38902 -17.42327   59.41  478.81  -35.89  0.4814    36    -23.76    
  14.02894  12.38902 -17.22327   58.99  493.61  -36.07  0.5709    36    -6.869    
  14.12061  12.43902 -17.42327   58.67  496.62  -36.57  0.5747    36    -2.153    
  14.29894  12.43902 -17.22327   58.19  511.93  -36.95  0.6667    11    -36.49    
  14.40394  12.53902 -17.57327   57.85  517.91  -41.58  0.6494    36    -34.28    
  14.36228  12.43902 -17.17327   58.06  514.69  -37.22  0.6790    11    -33.75    
  14.57061  12.48902 -17.22827   57.56  525.59  -40.99  0.7015    11    -8.572    
  14.57061  12.53902 -17.52327   57.46  522.50  -45.48  0.6559    38     7.435    
  14.62061  12.53902 -17.51827   57.39  520.86  -46.72  0.6438    38     8.449    
  14.72561  12.51998 -17.33577   57.29  522.75  -46.54  0.6545    38     7.435    
  15.02061  12.43902 -17.42327   56.97  482.71  -50.42  0.4645    38     8.768    
  14.98728  12.48902 -17.20160   57.08  505.00  -49.14  0.5523    38    -2.691    
  15.17061  12.38902 -17.42327   56.80  466.49  -49.89  0.4118    38    -37.75    
  15.22061  12.43902 -17.22327   56.83  476.90  -49.98  0.4413    38     3.042    
  15.32561  12.33902 -17.42327   56.52  454.27  -49.16  0.3828    38    -39.70    
  15.39561  12.43902 -17.13993   56.63  467.51  -49.55  0.4119    38    -37.61    
  15.52061  12.33902 -17.32327   56.28  448.34  -48.67  0.3733    38    -12.92    
  15.59561  12.38902 -17.18993   56.22  451.35  -48.76  0.3760    38    -33.98    
  15.73728  12.33902 -17.29315   55.93  441.50  -48.13  0.3687    38    -12.13    
  15.77061  12.38902 -17.18993   55.93  444.43  -48.29  0.3681    38    -12.13    
  15.95394  12.33902 -17.32327   55.47  436.06  -47.68  0.3731    38    -23.85    
  15.96228  12.38902 -17.22327   55.52  438.67  -47.85  0.3677    38    -16.84    
  16.18823  12.35569 -17.42327   55.02  431.85  -47.31  0.3877    38    -24.40    
  16.15990  12.43902 -17.22327   55.17  436.18  -47.63  0.3696    38    -16.84    
  16.37061  12.43902 -17.40743   54.76  431.65  -47.25  0.3876    38    -24.40    
  16.37240  12.53902 -17.22327   54.89  435.39  -47.53  0.3700    38    -23.85    
  12.47061  12.73902 -17.50660   66.41  435.53  -35.01  0.4234    36    -33.72    
  12.27061  12.95152 -17.37327   68.55  436.37  -35.06  0.4150    36    -36.28    
  12.47061  12.73902 -17.22327   66.36  439.78  -35.25  0.3952    36    -20.24    
  12.37061  12.83902 -17.22327   67.36  439.04  -35.22  0.3982    36    -28.77    
  16.60394  12.58902 -17.41077   54.45  432.52  -47.25  0.3835    38    -23.58    
  16.57061  12.73902 -17.12505   54.55  439.51  -47.80  0.3647    38    -13.15    
  16.92061  12.93902 -17.42327   54.11  438.60  -47.55  0.3697    38    -21.55    
  16.77061  12.93902 -17.14410   54.28  443.43  -48.04  0.3686    38    -13.15    
  12.17061  13.13902 -17.60660   70.36  434.30  -34.87  0.4365    36    -36.28    
  12.07061  13.33902 -17.53160   72.47  436.63  -34.76  0.4193    36    -36.29    
  12.17061  13.13902 -17.12327   70.16  441.22  -35.30  0.3896    36    -21.89    
  12.07061  13.33902 -17.22327   72.33  441.23  -35.10  0.3925    36    -22.80    
  16.97061  13.03902 -17.40065   54.07  441.67  -47.74  0.3690    38    -13.15    
  16.92061  13.10569 -17.22327   54.15  446.94  -48.23  0.3757    38    -13.15    
  16.97061  13.32390 -17.12327   54.09  457.88  -49.23  0.4145    38    -48.44    
  17.12061  13.39736 -17.42327   53.99  454.67  -48.53  0.3980    38    -39.87    
  12.02061  13.48069 -17.42327   74.00  440.24  -34.63  0.4014    36    -36.28    
  12.02061  13.50569 -17.22327   74.08  444.48  -34.90  0.3873    36    -20.51    
  11.98728  13.67736 -17.42327   76.22  445.56  -33.87  0.3907    36    -24.03    
  11.98728  13.71402 -17.22327   76.37  451.61  -34.16  0.3836    36    -31.54    
  17.15394  13.51402 -17.42327   53.98  460.10  -48.89  0.4198    38    -37.74    
  17.07061  13.50569 -17.17327   54.01  464.87  -49.77  0.4447    38    -25.99    
  17.17061  13.58902 -17.41493   53.98  463.82  -49.14  0.4372    38    -26.53    
  17.15394  13.71402 -17.21993   54.07  471.92  -50.04  0.4811    38    -27.80    
  11.97061  13.83902 -17.42327   78.13  453.13  -32.28  0.3841    36    -3.250    
  11.97061  14.01402 -17.50660   80.44  463.98  -27.97  0.3817    36     14.03    
  11.97061  14.03902 -17.22327   80.17  475.70  -29.23  0.3979    36    -1.331    
  11.96228  13.93902 -17.28672   79.12  464.07  -31.09  0.3858    36    -3.250    
  17.17061  13.75569 -17.22327   54.08  473.03  -50.00  0.4863    38    -6.866    
  17.27061  13.98902 -17.42327   54.19  476.63  -48.78  0.5074    39     8.734    
  17.32061  14.17236 -17.42327   54.50  475.11  -47.28  0.4973    39    -6.972    
  17.32061  14.17236 -17.22327   54.73  469.58  -46.82  0.4604    39    -26.41    
  11.57061  14.53902 -17.27327   91.03  508.56    5.43  0.3830    33    -49.07    
  11.77061  14.38902 -17.48160   87.50  503.65   -0.01  0.3836    33    -2.448    
  11.77061  14.43902 -17.23993   87.62  517.37   -1.05  0.4082    33    -32.30    
  11.87061  14.33902 -17.33993   85.48  507.86   -8.05  0.4043    33    -33.22    
  11.87061  14.33902 -17.30660   85.34  509.67   -8.58  0.4090    33    -34.13    
  17.35394  14.27736 -17.42327   54.72  472.21  -46.38  0.4791    39    -7.148    
  17.37061  14.33902 -17.40660   54.92  469.46  -45.86  0.4639    39    -26.41    
  17.37061  14.35569 -17.44827   54.91  470.37  -45.81  0.4704    39    -26.41    
  17.47061  14.68402 -17.22327   56.32  450.20  -44.02  0.3860    39    -13.66    
  11.02061  14.90569 -17.42327   99.45  493.15    8.81  0.3901    33    -71.19    
  11.32061  14.63902 -17.45660   94.19  495.72    8.31  0.3856    33    -51.90    
  11.27061  14.73902 -17.24089   96.13  499.89    8.01  0.3751    33    -51.84    
  11.07061  14.93902 -17.19731  100.38  498.08    8.30  0.3720    33    -51.90    
  11.57061  14.55569 -17.22327   91.20  510.88    5.24  0.3859    33    -17.25    
  17.47061  14.76402 -17.33993   56.44  451.36  -43.92  0.3907    39    -40.52    
  17.47061  14.68902 -17.22327   56.35  450.04  -44.00  0.3858    39    -13.79    
  17.47061  14.93902 -17.42327   57.01  449.26  -43.65  0.3879    39    -18.79    
  17.48728  14.93902 -17.31172   57.21  445.87  -43.59  0.3821    39    -12.88    
  10.87061  15.13902 -17.36493  104.02  495.53    8.56  0.3811    33    -71.19    
  10.77061  15.33902 -17.36493  107.84  499.53    8.12  0.3751    33    -182.1    
  10.82061  15.33902 -17.18993  108.80  502.57    7.81  0.3671    33    -51.90    
  10.97061  15.03902 -17.24327  102.37  496.85    8.43  0.3737    33    -51.90    
  17.37061  15.48902 -17.45660   59.90  441.42  -43.31  0.3833    39    -12.88    
  17.47061  15.13902 -17.37327   58.02  443.57  -43.41  0.3821    39    -12.88    
  17.47061  15.28402 -17.22327   59.01  438.08  -43.26  0.3889    39    -19.88    
  17.47061  15.28902 -17.22327   59.03  438.03  -43.26  0.3891    39    -15.17    
  10.67061  15.53902 -17.47327  110.60  505.71    7.29  0.3764    33    -172.2    
  10.77061  15.43902 -17.20660  110.78  505.27    7.47  0.3672    33    -184.6    
  10.62061  15.73902 -17.38993  114.96  515.54    5.12  0.3780    33    -180.0    
  10.67061  15.73902 -17.18160  117.34  519.31    5.07  0.3798    33    -121.6    
  17.35394  15.53902 -17.44827   60.24  440.83  -43.30  0.3838    39    -13.79    
  17.37061  15.53902 -17.37327   60.35  438.96  -43.26  0.3870    39    -12.88    
  17.27061  15.73902 -17.37327   61.85  438.15  -43.28  0.3885    39    -14.94    
  17.27061  15.78902 -17.22327   62.43  435.10  -43.20  0.4007    39    -24.74    
   9.27061  16.13902 -17.39255   90.82  466.49   -6.04  0.4161    43    -15.71    
   9.62894  15.98902 -17.42327   96.29  473.93   -5.84  0.3901    43    -37.94    
   9.52061  16.13902 -17.12327   97.65  471.49   -5.15  0.4233    43    -58.63    
   9.79561  15.95569 -17.42327   99.40  479.06   -5.60  0.3816    43    -47.18    
   9.72061  16.03902 -17.22327  100.41  476.20   -5.06  0.3983    43    -39.74    
   9.97061  15.95569 -17.37827  103.73  485.71   -5.00  0.3779    43    -47.18    
  10.01561  15.98902 -17.25660  106.39  488.29   -4.17  0.3796    43    -46.88    
  10.17061  15.93902 -17.42327  107.77  496.95   -4.08  0.3796    43    -12.55    
  10.17061  15.98902 -17.25660  110.30  497.37   -3.31  0.3784    43    -14.78    
  10.27061  15.93902 -17.42327  110.26  503.62   -3.13  0.3842    43    -5.391    
  10.37061  15.98902 -17.22327  115.91  513.01   -1.28  0.3863    43    -44.61    
  10.57061  15.83902 -17.37327  116.31  519.68    3.15  0.3859    33    -180.0    
  10.55394  15.93902 -17.05898  120.87  527.97    2.41  0.3993    33    -82.61    
  16.77061  16.23902 -17.37327   67.76  442.05  -43.77  0.3753    39    -12.77    
  17.02061  16.03902 -17.42327   64.73  440.35  -43.51  0.3809    39    -12.77    
  16.82061  16.23902 -17.18993   67.88  437.28  -43.48  0.3850    39    -15.06    
  16.97061  16.12236 -17.24827   66.00  436.87  -43.40  0.3890    39    -15.06    
   8.82061  16.53902 -17.37327   84.91  462.88   -6.24  0.4324    43    -37.45    
   9.17061  16.18902 -17.42327   89.11  465.45   -6.11  0.4183    43    -15.71    
   9.17061  16.33902 -17.10243   91.84  464.98   -5.78  0.4536    43    -15.71    
   8.97061  16.43902 -17.24148   87.88  462.68   -6.11  0.4474    43    -15.71    
   9.37061  16.15569 -17.22327   94.00  467.56   -5.72  0.4273    43    -15.71    
  15.02061  16.53902 -17.38993   87.79  543.09  -18.85  0.6066    32     30.95    
  15.17061  16.48902 -17.42327   84.75  522.44  -27.27  0.6039    12     10.69    
  15.07061  16.53902 -17.22327   87.19  539.37  -21.02  0.6019    35     39.21    
  15.20394  16.48902 -17.22327   84.55  522.73  -27.33  0.5908    35     10.69    
  15.37061  16.48902 -17.54505   82.25  499.14  -36.14  0.5736    12     15.01    
  15.37061  16.48902 -17.10148   83.14  502.42  -30.84  0.5247    39     22.30    
  15.64323  16.48902 -17.37410   79.49  480.85  -43.11  0.5094    39     41.15    
  15.69240  16.48902 -17.22327   79.47  474.34  -42.23  0.4678    39     36.00    
  15.77061  16.48902 -17.31398   78.41  471.67  -44.00  0.4643    39     24.52    
  15.77061  16.48902 -17.22327   78.71  469.27  -43.15  0.4476    39     26.46    
  15.97061  16.47236 -17.37172   76.15  463.52  -45.18  0.4291    39     29.64    
  15.93728  16.48902 -17.22327   77.13  460.51  -44.07  0.4112    39     18.58    
  16.22061  16.43902 -17.42327   73.40  456.32  -45.05  0.3961    39     9.113    
  16.24656  16.45569 -17.22327   73.98  449.09  -44.21  0.3756    39     26.07    
  16.55394  16.33902 -17.42327   69.88  447.47  -44.25  0.3745    39     28.91    
  16.32061  16.43902 -17.22327   73.20  447.03  -44.13  0.3725    39     28.91    
  16.59561  16.32236 -17.42327   69.43  446.61  -44.16  0.3739    39     11.47    
  16.57061  16.33902 -17.37327   69.92  445.54  -44.10  0.3729    39     28.91    
   8.67061  16.73902 -17.47327   82.40  464.79   -6.40  0.4148    43    -15.71    
   8.62061  16.90569 -17.42327   82.13  465.44   -6.51  0.4123    43    -15.71    
   8.77061  16.73902 -17.20839   85.43  462.29   -6.27  0.4446    43    -15.71    
   8.67061  16.98902 -17.22327   84.06  463.70   -6.43  0.4277    43    -15.71    
  14.87061  16.70331 -17.43493   94.13  553.13   -7.95  0.5738    32    -18.86    
  14.87061  16.73902 -17.27327   94.74  557.96  -10.74  0.6061    35     11.74    
  14.77061  16.95569 -17.42327  102.22  552.48   -1.93  0.5574    32    -28.11    
  14.77061  17.03902 -17.27327  104.05  558.23   -3.04  0.5795    32    -28.92    
   8.57061  17.08902 -17.42327   81.39  467.90   -6.72  0.4019    43    -15.71    
   8.57061  17.33902 -17.34731   81.64  470.79   -7.00  0.3929    43    -58.87    
   8.67061  17.08069 -17.17327   84.34  464.15   -6.46  0.4253    43    -15.71    
   8.62061  17.33902 -17.22327   83.16  468.19   -6.78  0.4003    43    -15.71    
  14.75394  17.13902 -17.42327  106.98  547.34    1.10  0.5233    32    -12.32    
  14.77061  17.13902 -17.32327  106.48  551.39   -0.01  0.5410    17    -45.53    
  14.87061  17.33902 -17.41160  108.11  527.91    4.85  0.4362    17    -179.7    
  14.85394  17.23902 -17.22327  106.53  541.02    1.66  0.4937    17    -174.4    
   8.57061  17.62236 -17.42327   80.53  481.84   -8.10  0.3857    43    -61.51    
   8.67061  17.59736 -17.17327   83.86  472.79   -7.13  0.3852    43    -48.04    
   8.58728  17.73902 -17.44827   80.20  488.10   -8.92  0.3928    43    -68.61    
   8.67061  17.71402 -17.22327   83.22  477.47   -7.61  0.3802    43    -68.92    
  14.97061  17.43902 -17.42660  107.13  515.70    6.47  0.3998    17    -180.1    
  14.97061  17.35569 -17.24827  105.78  524.35    4.65  0.4285    17    -35.09    
  15.17061  17.53902 -17.30089  103.33  506.04    7.30  0.3818    17    -35.04    
  15.22061  17.63902 -17.40743  103.09  499.96    8.20  0.3794    17    -182.1    
  15.37061  17.73902 -17.28398  100.22  497.02    8.40  0.3804    17    -71.19    
   8.67061  17.96581 -17.42327   80.71  498.28  -10.79  0.4152    43    -12.50    
   8.77061  17.97081 -17.22327   83.95  487.70   -8.85  0.3864    43    -68.61    
   8.77061  18.19819 -17.42327   81.05  512.08  -15.02  0.4659    43    -2.291    
   8.87061  18.15414 -17.22327   84.72  497.71  -10.54  0.4099    43    -7.787    
  15.47061  17.93902 -17.39731   98.75  491.56    9.16  0.3987    17    -46.75    
  15.52061  17.93902 -17.27327   97.56  492.79    8.95  0.3915    17    -46.70    
  15.55394  18.11402 -17.42327   97.05  489.26    9.47  0.4137    17    -183.9    
  15.57061  18.03902 -17.27327   96.65  491.44    9.15  0.3979    17    -46.75    
   8.87061  18.33664 -17.37327   82.30  517.18  -17.52  0.4880    43     36.97    
   8.97061  18.68902 -17.42327   81.93  519.73  -32.19  0.5326    46     9.947    
   9.02061  18.37236 -17.22327   85.98  513.08  -14.11  0.4651    43    -1.255    
   9.17061  18.53902 -17.22327   87.43  527.87  -17.92  0.5276    43     46.40    
  15.57061  18.28902 -17.52327   96.38  487.38    9.74  0.4314    17    -197.5    
  15.67061  18.63998 -17.40243   92.92  487.38    9.89  0.4294    17    -60.35    
  15.67061  18.25569 -17.22327   94.30  490.19    9.38  0.4049    17    -46.75    
  15.72061  18.53902 -17.22327   92.30  489.14    9.65  0.4118    17    -46.75    
   8.72061  18.77236 -17.52327   78.27  489.72  -36.76  0.4566    46     29.28    
   8.77061  18.93902 -17.47327   79.19  478.59  -37.11  0.4174    46     11.37    
   8.94561  18.73902 -17.43993   81.43  512.87  -34.17  0.5151    46     34.99    
   8.97061  18.93902 -17.42327   81.79  494.87  -36.45  0.4566    46     59.54    
   9.17061  18.68902 -17.32327   85.53  535.57  -26.75  0.5726    43     1.185    
   8.96228  18.93902 -17.42327   81.70  494.18  -36.46  0.4544    46     59.54    
   9.33728  18.58902 -17.12327   91.26  535.04  -14.48  0.5421    43     31.42    
   9.34740  18.73902 -17.23993   88.96  548.21  -22.56  0.6051    43     32.76    
   9.37061  18.93902 -17.32327   87.64  544.91  -29.19  0.5916    46     4.755    
   9.57061  18.73902 -17.07148   95.49  558.77  -11.89  0.6119    43     11.74    
   9.57061  18.95069 -17.22327   92.06  566.36  -19.46  0.6413    14    -12.84    
  15.67061  18.70664 -17.39827   92.49  487.46    9.92  0.4283    17    -60.35    
  15.57061  19.00569 -17.52327   91.70  487.81   10.03  0.4258    17    -60.35    
  15.72061  18.73902 -17.22327   91.09  489.16    9.76  0.4109    17    -46.75    
  15.67061  18.97236 -17.27327   90.16  489.54    9.83  0.4085    17    -73.00    
   8.57061  19.08902 -17.52327   76.71  458.75  -37.06  0.3757    46    -2.929    
   8.54644  19.33307 -17.52327   76.29  448.43  -36.57  0.3709    46    -9.589    
   8.81561  19.13902 -17.43993   79.88  466.73  -36.90  0.3863    46     1.590    
   8.79561  19.33902 -17.43993   79.47  455.43  -36.49  0.3717    46     11.19    
   8.87061  19.18902 -17.42327   80.58  466.76  -36.72  0.3850    46    -4.574    
   8.87061  19.33902 -17.42327   80.43  458.56  -36.38  0.3737    46     7.012    
   8.99466  19.13902 -17.40660   82.17  478.66  -36.49  0.4083    46     26.39    
   9.17061  19.58402 -17.42327   83.67  462.93  -33.87  0.3741    46     8.344    
   9.26132  19.13902 -17.37327   85.64  506.96  -33.68  0.4709    46     17.23    
   9.38490  19.34402 -17.37327   87.24  501.69  -29.30  0.4356    46     6.368    
   9.57061  19.10569 -17.27327   91.17  554.67  -20.17  0.5824    46     42.15    
   9.57061  19.33902 -17.32327   90.59  527.34  -18.33  0.4758    46     42.09    
   9.67061  19.24736 -17.22327   93.71  545.11  -10.85  0.5200    42     5.254    
   9.67061  19.25569 -17.22327   93.71  544.19  -10.67  0.5157    42    -19.12    
  15.47061  19.33902 -17.40398   89.37  493.10    9.58  0.3947    17    -51.84    
  15.55394  19.16402 -17.42327   90.31  489.97    9.88  0.4087    17    -73.00    
  15.57061  19.28902 -17.19493   88.03  494.21    9.16  0.3877    17    -51.84    
  15.52061  19.37236 -17.22327   87.72  495.70    8.92  0.3854    17    -51.84    
   8.73728  19.53902 -17.47327   78.27  446.95  -36.18  0.3771    46    -9.589    
   8.72061  19.73902 -17.52327   77.31  442.32  -35.93  0.3934    46    -25.41    
   8.95394  19.58402 -17.43993   80.87  452.10  -35.64  0.3738    46     11.15    
   8.97061  19.73902 -17.47327   80.43  448.15  -35.33  0.3799    46     14.65    
   9.02061  19.53902 -17.42327   81.88  456.65  -35.38  0.3727    46     8.344    
   9.17061  19.77236 -17.47327   82.80  455.11  -33.63  0.3733    46     3.682    
   9.45394  19.63902 -17.42327   87.46  484.62  -24.85  0.3852    46     13.17    
   9.34561  19.77236 -17.47327   85.13  466.19  -29.77  0.3713    46    -7.371    
   9.53728  19.68902 -17.42327   88.66  490.51  -19.32  0.3848    46     15.42    
   9.54561  19.73902 -17.43993   88.51  487.86  -18.85  0.3798    46     1.826    
   9.77061  19.48902 -17.12327   96.89  520.50    0.11  0.4151    42    -35.76    
   9.67061  19.74402 -17.37327   91.36  500.50   -7.62  0.3824    42    -26.87    
   9.77061  19.73902 -17.22327   94.92  505.08    1.12  0.3781    42    -6.622    
  14.97061  19.83902 -17.42327   86.76  526.80    5.14  0.4233    17    -15.05    
  15.22061  19.63902 -17.42327   87.99  505.39    8.19  0.3839    17    -41.93    
  15.17061  19.73902 -17.32327   86.38  514.30    6.25  0.3974    17    -14.91    
  15.37061  19.53902 -17.30565   87.54  500.57    8.36  0.3830    17    -51.84    
   9.77061  19.88902 -17.32327   93.17  498.16    0.38  0.3725    42    -22.65    
   9.87061  19.94474 -17.17327   96.17  496.62    5.42  0.3729    42    -51.84    
   9.87061  20.13902 -17.42327   92.41  491.88    3.37  0.3795    42    -21.42    
   9.97061  20.13902 -17.15743   96.39  491.62    7.27  0.3872    42    -53.65    
  14.67061  20.13902 -17.42327   83.50  551.77   -7.51  0.5586    17    -42.31    
  14.87061  19.93902 -17.39315   85.42  541.30    1.69  0.4736    17    -31.09    
  14.77061  20.11498 -17.32327   82.44  556.96   -7.63  0.5699    17    -43.12    
  14.97061  19.93902 -17.27327   83.96  540.27   -0.06  0.4774    17    -26.91    
  10.02061  20.33902 -17.42327   93.07  489.31    6.82  0.4008    42    -53.71    
  10.17061  20.43902 -17.24493   95.59  487.60    8.51  0.4224    42    -60.35    
  10.37061  20.63902 -17.33993   94.78  486.76    8.91  0.4411    42    -79.33    
  10.27061  20.53902 -17.26827   95.49  486.97    8.79  0.4339    42    -79.33    
  14.57061  20.21069 -17.52327   83.96  538.44   -9.70  0.5280    20     6.518    
  14.57061  20.61736 -17.47327   78.84  510.25  -16.54  0.4749    20     1.740    
  14.77061  20.43902 -17.22327   77.48  543.72  -22.63  0.6035    20     16.78    
  14.75394  20.58402 -17.22327   76.10  534.33  -24.90  0.5839    20    -14.56    
  10.57061  20.73902 -17.30160   95.80  487.40    9.04  0.4477    42    -60.35    
  10.57061  20.72236 -17.23993   96.46  487.57    9.04  0.4482    42    -60.35    
  10.62061  20.73902 -17.21993   96.82  488.05    9.02  0.4479    42    -197.5    
  10.77061  20.83902 -17.42327   95.09  488.96    8.95  0.4393    42    -46.75    
  11.02894  20.88902 -17.42327   96.04  493.20    8.57  0.4221    42    -45.01    
  10.92894  20.83902 -17.22327   97.57  492.75    8.71  0.4339    42    -183.9    
  11.17061  20.88902 -17.34493   97.30  497.69    8.10  0.4120    42    -45.01    
  11.17061  20.83902 -17.11493   99.43  501.72    7.80  0.4145    42    -182.2    
  11.37061  20.88902 -17.30148   98.12  505.69    6.68  0.3975    42    -35.10    
  11.37061  20.88902 -17.25660   98.26  506.93    6.54  0.3992    42    -35.10    
  11.61561  20.92236 -17.42327   96.77  509.83    2.48  0.3824    42    -48.79    
  11.57061  20.92236 -17.22327   97.50  514.37    2.55  0.4010    42    -49.56    
  11.67061  20.93902 -17.42327   96.33  509.54    0.63  0.3822    42    -48.72    
  11.67061  20.98902 -17.18993   95.74  513.98   -1.72  0.4103    20    -9.677    
  14.57061  20.82236 -17.42327   76.51  505.83  -18.08  0.4614    20     17.42    
  14.52061  20.91736 -17.45660   76.26  498.59  -17.28  0.4336    20    -15.36    
  14.67061  20.95902 -17.22327   73.19  521.76  -25.22  0.5358    20    -35.13    
  14.72061  20.79736 -17.22327   74.30  525.22  -25.87  0.5543    20    -5.414    
  11.97061  21.23902 -17.44743   89.65  486.41  -11.17  0.3725    20    -35.43    
  11.82061  21.13902 -17.25660   92.06  501.98   -8.13  0.3956    20    -19.94    
  11.97061  21.33902 -17.27327   87.89  488.92  -11.80  0.3818    20    -43.58    
  12.07061  21.38902 -17.42327   86.83  479.45  -12.54  0.3719    20    -26.93    
  14.47061  21.11724 -17.42327   74.66  496.79  -17.71  0.4222    20    -31.40    
  14.32061  21.37236 -17.42327   73.70  490.20  -17.52  0.3982    20    -36.69    
  14.47061  21.33902 -17.22327   71.44  516.56  -23.02  0.4851    20    -1.287    
  14.57061  21.16140 -17.22327   72.16  519.02  -23.62  0.5108    20     21.49    
  12.17061  21.53902 -17.34565   84.18  476.54  -13.06  0.3726    20    -48.68    
  12.32061  21.63902 -17.42505   82.41  470.20  -13.38  0.3760    20    0.5782    
  12.37061  21.73902 -17.28993   80.64  473.23  -13.51  0.3734    20     17.27    
  12.47061  21.73902 -17.45481   80.64  466.99  -13.62  0.3813    20     2.249    
  13.76728  21.88902 -17.42327   73.21  471.68  -21.09  0.3761    20    -13.66    
  13.97061  21.73902 -17.44648   73.30  476.86  -19.00  0.3783    20     7.270    
  14.17061  21.53902 -17.46315   73.63  482.21  -17.38  0.3824    20    -48.68    
  14.17061  21.75307 -17.22327   70.53  496.50  -27.73  0.4179    20    -49.43    
  14.32061  21.53902 -17.24089   71.15  507.82  -23.12  0.4441    20    -13.37    
  12.57061  21.88902 -17.18993   77.87  474.72  -14.53  0.3750    20    -7.427    
  12.75490  21.88902 -17.42327   77.95  465.79  -14.46  0.3838    20    -1.992    
  12.77061  21.93902 -17.32327   77.05  468.83  -15.20  0.3772    20    -19.49    
  12.89561  21.93902 -17.42327   76.88  465.61  -15.25  0.3839    20    -1.992    
  12.93394  22.03902 -17.22327   75.01  471.16  -18.94  0.3741    20    -13.66    
  13.23394  21.93902 -17.50839   75.82  463.90  -16.29  0.3892    20    -19.49    
  13.17061  22.12236 -17.22327   73.19  466.81  -25.82  0.3713    20    -36.37    
  13.24228  21.93902 -17.50839   75.78  463.94  -16.33  0.3891    20    -19.49    
  13.27061  22.18902 -17.22327   72.01  461.26  -31.49  0.3686    48    -39.01    
  13.63394  21.93902 -17.42327   73.57  468.97  -20.97  0.3762    20    -4.797    
  13.51228  22.07319 -17.32327   72.53  465.51  -27.20  0.3714    20    -37.28    
  13.76561  21.93902 -17.37327   72.56  471.74  -24.09  0.3750    20    -25.29    
  13.83228  22.08902 -17.28993   70.38  462.87  -35.52  0.3724    48     2.976    
  14.10394  21.91402 -17.22327   69.72  481.69  -34.14  0.3972    48    -35.45    
  14.05061  22.19736 -17.27327   68.05  452.20  -43.07  0.3722    48     7.971    
  14.15061  22.09736 -17.22327   68.02  461.62  -42.43  0.3800    48     4.990    
  13.32061  22.33902 -17.22327   70.18  449.27  -39.63  0.3665    48     28.91    
  13.54466  22.33902 -17.28993   69.49  446.05  -41.25  0.3696    48     28.91    
  13.27299  22.67986 -17.22327   66.97  433.96  -45.80  0.3810    48     22.93    
  13.62061  22.50569 -17.32327   67.68  436.55  -44.84  0.3815    48     5.490    
  13.73728  22.38902 -17.32327   68.24  441.11  -43.77  0.3752    48     28.91    
  13.77061  22.37974 -17.32327   68.17  441.34  -43.85  0.3750    48     11.47    
  13.97061  22.38902 -17.32327   67.12  439.78  -45.18  0.3772    48     28.91    
  13.97061  22.39402 -17.32327   67.08  439.52  -45.24  0.3776    48     11.47    
  14.17561  22.30569 -17.27327   66.53  444.26  -45.70  0.3733    48     28.91    
  14.17061  22.53902 -17.32327   65.01  433.66  -46.73  0.3879    48    -18.75    
  14.37061  22.31902 -17.22327   65.20  444.52  -46.89  0.3732    48     28.64    
  14.47061  22.51402 -17.22327   63.52  436.18  -47.45  0.3777    48    -16.73    
  13.27240  22.71402 -17.22327   66.66  433.06  -46.03  0.3835    48    -18.75    
  13.57061  22.78902 -17.32327   65.42  429.05  -46.52  0.4076    48    -27.99    
  13.37061  23.08069 -17.22327   63.39  426.87  -46.95  0.4201    48    -27.99    
  13.62061  22.93902 -17.32327   64.06  426.75  -46.82  0.4250    48    -27.99    
  13.81644  22.73902 -17.35565   65.09  428.96  -46.62  0.4102    48    -27.99    
  13.77061  23.06736 -17.32327   62.69  425.21  -46.94  0.4423    48    -27.99    
  13.89228  22.72474 -17.36910   64.85  429.14  -46.64  0.4093    48    -27.99    
  13.98490  23.00069 -17.33993   62.54  425.48  -46.98  0.4383    48    -27.99    
  14.22061  22.66069 -17.32327   63.95  430.53  -47.01  0.3984    48    -19.63    
  14.17061  22.95569 -17.32327   62.19  426.04  -47.06  0.4298    48    -27.99    
  14.52061  22.73902 -17.22327   61.96  430.66  -47.42  0.3912    48    -19.58    
  14.47061  23.02236 -17.22327   60.50  426.67  -47.22  0.4174    48    -27.99    
  13.57061  23.28902 -17.22327   61.45  424.84  -46.98  0.4474    48    -27.99    
  13.80394  23.08902 -17.32327   62.43  425.01  -46.95  0.4448    48    -27.99    
  13.67061  23.33902 -17.22327   60.91  424.40  -46.98  0.4551    48    -32.59    
  13.97061  23.08902 -17.32327   61.96  424.86  -46.99  0.4461    48    -27.87    
  14.15394  23.33902 -17.22327   59.66  424.15  -47.02  0.4562    48    -31.80    
  14.19561  23.17236 -17.27327   60.64  424.68  -47.05  0.4461    48    -32.59    
  14.37061  23.16736 -17.22327   60.04  425.27  -47.12  0.4349    48    -32.59    
  12.82061  12.53902 -17.02327   64.01  450.09  -35.80  0.3786    36    -14.23    
  13.06228  12.43902 -17.02327   62.71  456.38  -36.10  0.3859    36    -41.23    
  12.97061  12.53902 -16.77327   63.44  463.54  -36.96  0.4069    36    -40.45    
  13.17061  12.43902 -16.87327   62.36  465.75  -36.88  0.4132    36    -40.25    
  13.45906  12.35569 -17.02327   60.99  470.53  -36.65  0.4346    36    -38.34    
  13.42894  12.38902 -16.82327   61.33  476.71  -37.63  0.4633    36    -20.97    
  13.55061  12.35569 -16.99827   60.73  475.19  -36.82  0.4593    36    -20.97    
  13.63228  12.35569 -16.82327   60.55  483.16  -37.71  0.5011    36    -6.183    
  13.84656  12.35569 -17.03577   59.70  487.02  -36.53  0.5335    36    -8.944    
  13.68216  12.35569 -16.82327   60.43  484.49  -37.62  0.5119    36    -6.049    
  13.97061  12.35569 -17.02327   59.26  492.71  -36.41  0.5679    36    -8.618    
  13.97061  12.33902 -16.82327   59.53  490.44  -36.83  0.5548    37     8.361    
  14.19561  12.38902 -17.05660   58.62  502.88  -36.09  0.6293    11    -51.45    
  14.18490  12.35569 -16.88493   58.88  496.23  -36.17  0.5913    37    -6.869    
  14.35061  12.38902 -16.96493   58.35  504.53  -36.33  0.6314    37    -46.74    
  14.34561  12.35569 -16.82327   58.62  494.74  -36.18  0.5760    37    -6.869    
  14.54561  12.43902 -17.02327   57.87  514.46  -38.03  0.6638    11    -33.75    
  14.55728  12.38902 -16.82327   58.24  497.73  -36.83  0.5772    37    -3.547    
  14.80394  12.48902 -17.02327   57.49  518.33  -42.35  0.6412    37    -34.10    
  14.77061  12.43902 -16.80327   57.99  500.11  -38.35  0.5668    37     1.169    
  15.09978  12.53069 -16.93898   57.26  507.38  -46.33  0.5592    38     20.59    
  15.12061  12.53902 -16.82327   57.41  505.49  -44.11  0.5490    37    -2.299    
  15.17061  12.53902 -16.92327   57.18  503.52  -47.12  0.5387    38     10.19    
  15.24228  12.53902 -16.92327   57.04  498.33  -48.01  0.5146    38     9.627    
  15.47656  12.53902 -16.93910   56.66  477.72  -49.36  0.4433    38     3.042    
  15.65716  12.53902 -16.93160   56.28  465.31  -49.19  0.4079    38    -36.84    
  16.07061  12.53902 -17.02327   55.43  444.29  -48.20  0.3667    38    -12.92    
  12.57061  12.73902 -16.88993   65.85  449.58  -35.89  0.3798    36    -14.41    
  12.37061  12.93902 -16.90660   67.85  446.82  -35.71  0.3805    36    -9.696    
  12.42061  12.93902 -16.78993   67.55  451.40  -36.04  0.3840    36    -30.64    
  12.73728  12.58902 -16.99827   64.52  449.12  -35.78  0.3786    36    -14.41    
  12.77061  12.63902 -16.78160   64.57  457.71  -36.51  0.3917    36    -36.52    
  15.19561  12.55569 -16.82327   57.28  503.70  -45.42  0.5365    38     9.315    
  15.37061  12.58902 -16.82327   56.98  495.07  -47.85  0.5009    38     15.13    
  15.57061  12.63902 -16.77327   56.61  485.23  -48.78  0.4705    38     9.535    
  15.78728  12.63902 -16.82327   56.12  467.13  -49.22  0.4202    38    -37.61    
  16.13132  12.73902 -16.82327   55.38  455.06  -48.90  0.3959    38    -39.70    
  16.20394  12.58902 -17.02327   55.19  442.58  -48.08  0.3654    38    -13.15    
  16.20394  12.93902 -16.67327   55.15  467.11  -49.69  0.4568    38    -25.99    
  16.46549  12.73902 -17.02327   54.72  442.45  -48.05  0.3662    38    -13.15    
  16.45549  12.93902 -16.82327   54.70  454.32  -49.01  0.4042    38    -39.76    
  16.67061  12.93902 -17.02327   54.43  446.39  -48.34  0.3752    38    -13.93    
  12.17061  13.18902 -17.02327   70.50  444.03  -35.46  0.3836    36    -20.51    
  12.22061  13.10569 -16.99827   69.63  444.13  -35.50  0.3830    36    -19.60    
  12.27061  13.13902 -16.80065   69.46  451.12  -35.97  0.3849    36    -31.54    
  12.17061  13.33902 -16.80898   71.40  453.59  -35.97  0.3890    36    -37.43    
  16.57061  13.06557 -16.82327   54.53  457.35  -49.33  0.4221    38    -47.55    
  16.77061  13.07652 -17.02327   54.31  450.59  -48.68  0.3885    38    -19.85    
  16.77061  13.33902 -16.82327   54.24  466.81  -50.41  0.4750    38    -26.13    
  16.92061  13.33902 -17.02327   54.11  461.03  -49.65  0.4323    38    -26.29    
  12.07061  13.51902 -16.93993   73.58  453.18  -35.56  0.3861    36    -37.43    
  12.17061  13.51069 -16.67327   72.56  465.95  -36.49  0.4225    36    -44.48    
  12.02061  13.70569 -17.02327   75.77  457.74  -34.92  0.3892    36    -13.18    
  12.07061  13.73902 -16.82327   75.39  469.37  -35.66  0.4189    36    -1.789    
  16.97061  13.43902 -17.02327   54.06  465.30  -50.08  0.4527    38    -26.13    
  16.87061  13.50831 -16.82327   54.20  472.13  -50.97  0.5044    38    -1.068    
  16.97061  13.73902 -16.75243   54.44  474.01  -50.08  0.5071    39    -1.068    
  17.07061  13.67652 -17.01589   54.13  472.96  -50.52  0.4917    38    -6.866    
  12.02061  13.93902 -16.94493   77.94  478.97  -33.66  0.4270    36     17.80    
  12.07061  13.88069 -16.77327   76.58  484.40  -35.25  0.4584    36     28.72    
  11.98728  14.13902 -17.04827   80.67  497.50  -27.91  0.4453    36    -10.59    
  12.02061  14.13902 -16.88160   79.82  509.00  -30.18  0.4965    36     4.420    
  17.17061  13.93902 -16.95993   54.57  471.12  -48.44  0.4740    39    -26.24    
  17.12061  13.93902 -16.81755   54.77  468.78  -47.99  0.4637    39    -26.24    
  17.17061  14.03902 -16.78065   55.05  463.88  -46.79  0.4338    39    -26.71    
  17.27061  14.13902 -16.93993   55.05  463.13  -46.31  0.4265    39    -38.03    
  11.97061  14.33902 -16.92327   82.74  536.79  -20.07  0.5346    36     34.78    
  11.77061  14.53902 -16.97327   88.09  539.11   -2.50  0.4735    33    -26.91    
  11.87061  14.53902 -16.73993   85.89  559.62  -11.74  0.5938    33    -7.129    
  11.98728  14.33902 -16.82327   82.16  543.80  -22.23  0.5755    36     13.94    
  17.35394  14.29402 -17.02327   55.35  458.75  -45.36  0.4071    39    -38.03    
  17.32061  14.30569 -16.82327   55.76  453.14  -44.92  0.3879    39    -40.52    
  17.42061  14.48069 -17.02327   55.94  451.43  -44.44  0.3851    39    -33.82    
  17.37061  14.43902 -16.78993   56.24  447.51  -44.31  0.3758    39    -12.88    
  11.33728  14.78902 -17.02327   96.43  510.10    6.80  0.3801    33    -49.07    
  11.57061  14.63902 -17.02327   92.02  521.97    4.17  0.4091    33    -18.37    
  11.57061  14.75569 -16.79827   93.26  536.88    1.65  0.4627    33    -19.19    
  11.37061  14.93902 -16.76077   98.60  526.73    4.32  0.4269    33    -15.05    
  11.72061  14.63902 -16.82327   89.64  547.04   -2.35  0.5065    33    -26.91    
  17.47061  14.68902 -16.98993   56.75  444.19  -43.81  0.3768    39    -12.88    
  17.47061  14.77236 -16.87327   57.32  440.03  -43.59  0.3796    39    -12.88    
  17.49561  14.97236 -16.95981   58.01  437.73  -43.38  0.3874    39    -19.88    
  17.47061  14.93902 -16.77327   58.22  435.68  -43.35  0.3936    39    -23.58    
  10.87061  15.33902 -17.07089  109.39  505.76    7.51  0.3672    33    -41.99    
  11.02061  15.13902 -16.99410  104.85  505.56    7.56  0.3690    33    -41.99    
  11.02061  15.30569 -16.81077  109.00  516.82    6.53  0.3914    33    -49.85    
  11.17061  15.13902 -16.77327  104.41  519.28    5.94  0.4023    33    -18.02    
  17.48728  15.22748 -17.02327   59.06  435.35  -43.22  0.3989    39    -23.63    
  17.47061  15.13902 -16.77327   59.11  433.25  -43.20  0.4097    39    -29.55    
  17.47061  15.31402 -17.07327   59.46  435.21  -43.19  0.4001    39    -29.55    
  17.47061  15.23569 -16.84827   59.46  433.09  -43.17  0.4121    39    -29.55    
  10.77061  15.63902 -16.97327  116.89  520.05    5.90  0.3860    33    -121.6    
  10.82061  15.48069 -17.02327  112.81  511.83    6.88  0.3727    33    -49.14    
  10.87061  15.53902 -16.79827  115.06  521.97    6.33  0.3969    33    -166.3    
  10.67061  15.73902 -16.78160  118.57  522.48    6.53  0.3913    23    -71.44    
  17.27061  15.78902 -16.92827   63.04  431.20  -43.08  0.4299    39    -28.53    
  17.37061  15.61581 -17.05327   61.42  433.00  -43.12  0.4147    39    -29.55    
  17.27061  15.73902 -16.73993   63.08  429.72  -43.04  0.4465    39    -28.53    
  17.37061  15.53902 -16.74493   61.53  430.28  -43.05  0.4397    39    -29.55    
   9.67061  16.13902 -17.02327  101.71  478.08   -4.01  0.4150    43    -41.97    
   9.94561  16.08902 -16.98993  108.19  491.55   -1.76  0.3918    43    -36.23    
   9.87061  16.13902 -16.87327  107.58  493.24   -0.37  0.3980    43    -47.44    
  10.22061  16.03902 -17.02327  114.49  507.21    0.03  0.3831    43    -5.391    
  10.12061  16.03902 -16.82327  112.94  506.69    3.89  0.3824    23    -184.4    
  10.26228  16.03902 -17.02327  115.66  510.03    0.31  0.3844    43    -181.8    
  10.32894  15.93902 -16.82327  116.30  514.33    5.64  0.3807    23    -121.6    
  10.53728  15.83902 -16.82327  118.72  521.12    6.14  0.3868    23    -71.44    
  10.55394  15.93902 -17.05898  120.87  527.97    2.41  0.3993    33    -82.61    
  16.82061  16.23902 -16.96493   68.43  433.73  -43.28  0.4017    39    -24.73    
  16.99382  16.12236 -17.05993   66.25  433.63  -43.25  0.4057    39    -24.73    
  16.77061  16.23902 -16.77327   69.21  432.08  -43.17  0.4131    39    -24.73    
  17.00394  16.08902 -16.84827   66.45  431.12  -43.13  0.4266    39    -24.73    
   9.17061  16.43902 -16.97327   92.99  466.33   -5.58  0.4641    43    -4.387    
   9.36882  16.33902 -16.92327   96.92  471.50   -4.83  0.4519    43    -58.63    
   9.34478  16.43902 -16.82327   97.38  474.13   -4.52  0.4576    43    -28.61    
   9.57061  16.18902 -16.98993  100.01  475.66   -4.25  0.4269    43    -39.93    
   9.57061  16.33902 -16.74493  102.38  486.71   -1.84  0.4294    43    -49.88    
   9.77061  16.18902 -16.82327  105.79  491.18   -0.55  0.4066    43    -68.17    
  15.17061  16.53902 -17.10993   86.30  525.19  -22.23  0.5547    35     41.77    
  15.40394  16.48902 -17.02327   83.11  497.79  -29.94  0.4963    39   -0.7432    
  15.37061  16.53902 -16.87327   85.03  498.11  -22.38  0.4494    35     47.83    
  15.44882  16.48902 -17.02327   82.65  493.17  -31.69  0.4861    39     46.99    
  15.53728  16.48902 -16.82327   82.63  482.62  -29.20  0.4235    39     8.877    
  15.79561  16.48902 -17.05660   79.07  464.19  -41.59  0.4141    39     14.84    
  15.77061  16.45569 -16.74731   80.11  462.63  -36.73  0.3841    39     11.72    
  15.94561  16.48902 -17.05660   77.62  456.05  -42.92  0.3896    39     25.61    
  15.99061  16.43902 -16.71493   77.85  449.31  -40.81  0.3677    39     42.56    
  16.24656  16.45569 -17.02327   74.62  444.38  -43.56  0.3689    39     26.07    
  16.22061  16.43902 -16.82327   75.29  441.95  -42.90  0.3688    39     26.07    
  16.32061  16.43902 -16.98993   73.91  441.87  -43.51  0.3695    39     28.91    
  16.22561  16.43902 -16.82327   75.24  441.82  -42.91  0.3689    39     28.91    
  16.63644  16.33902 -17.05422   70.31  437.17  -43.49  0.3820    39     9.182    
  16.57061  16.33902 -16.77827   71.48  434.42  -43.19  0.3935    39     5.490    
   8.97061  16.73664 -16.92327   90.33  464.47   -5.96  0.4692    43    -4.387    
   8.82061  16.93902 -16.98993   87.66  463.34   -6.22  0.4533    43    -15.71    
   8.97061  16.89640 -16.82327   90.98  466.69   -5.95  0.4654    43    -4.387    
   9.17061  16.73724 -16.72327   95.01  473.41   -5.25  0.4693    43    -26.21    
  14.97061  16.80248 -17.02327   95.00  536.43  -12.00  0.5256    35     30.41    
  14.87061  16.93402 -17.07327   99.55  550.24   -8.69  0.5579    35    -31.08    
  14.97061  16.93902 -16.92327   98.10  531.34   -9.54  0.4879    35    -13.87    
  15.17061  16.76248 -16.82327   91.82  507.02  -12.57  0.4287    35     26.96    
   8.77061  17.01402 -17.02327   86.69  463.44   -6.30  0.4444    43    -15.71    
   8.77061  17.44831 -16.97327   86.93  468.08   -6.55  0.4063    43    -15.71    
   8.97061  17.31081 -16.72327   91.68  472.37   -6.11  0.4319    43    -37.70    
   8.97061  17.33902 -16.72327   91.69  472.70   -6.12  0.4288    43    -37.70    
  14.87061  17.08902 -17.02327  102.95  547.85   -5.02  0.5331    35    -41.23    
  14.97061  17.17236 -16.87327  102.29  535.29   -4.31  0.4870    17    -38.64    
  14.97061  17.23902 -16.96493  103.44  535.47   -0.95  0.4817    17    -45.24    
  15.07061  17.28902 -16.78993  101.63  528.85   -2.04  0.4669    17    -38.70    
   8.77061  17.64402 -17.02327   86.37  471.98   -6.85  0.3865    43    -37.94    
   8.97061  17.36724 -16.72327   91.69  473.05   -6.12  0.4256    43    -37.70    
   8.82061  17.73902 -16.98993   87.24  474.37   -6.90  0.3807    43    -55.44    
   8.97061  17.78902 -16.82327   90.92  478.36   -6.28  0.3801    43    -57.28    
  15.27061  17.53902 -16.97327  100.36  510.81    5.58  0.3934    17    -49.14    
  15.27061  17.53902 -16.93160  100.25  511.91    5.22  0.3979    17    -49.13    
  15.37061  17.63902 -16.89493   98.62  508.13    5.96  0.3873    17    -49.33    
  15.37061  17.63902 -16.82327   98.33  510.35    5.31  0.3946    17    -49.07    
   8.87061  17.91486 -17.02327   87.42  480.41   -7.37  0.3743    43    -68.92    
   9.07061  17.98902 -16.82327   92.44  486.69   -5.97  0.3724    43    -68.92    
   9.02061  18.15748 -17.02327   89.17  492.59   -8.18  0.3880    43    -55.01    
   9.18728  18.15986 -16.82327   94.29  497.09   -5.26  0.3804    43    -34.29    
  15.55394  17.91402 -17.02327   96.29  497.23    8.19  0.3778    17    -57.40    
  15.57061  17.93902 -16.72327   94.59  505.02    6.56  0.3810    17    -41.93    
  15.67061  18.15152 -16.87827   93.37  497.17    8.26  0.3774    17    -51.90    
  15.67061  18.15152 -16.87565   93.36  497.23    8.25  0.3773    17    -51.84    
   9.37061  18.52236 -17.02327   93.75  528.13   -9.79  0.4986    43    -16.56    
   9.37061  18.33902 -16.77327   98.16  513.83   -2.09  0.4054    43    -19.95    
   9.57061  18.68902 -17.00398   97.01  552.67   -8.45  0.5734    43    -43.24    
   9.57061  18.58902 -16.82327  100.84  536.95   -0.75  0.4745    24    -7.142    
  15.72061  18.33902 -17.02327   92.57  492.65    9.09  0.3898    17    -72.94    
  15.72061  18.33902 -16.76493   91.30  498.42    8.18  0.3763    17    -51.84    
  15.75394  18.55902 -16.99827   90.88  492.32    9.28  0.3905    17    -72.94    
  15.75394  18.53902 -16.82327   90.11  495.95    8.75  0.3791    17    -51.84    
   9.62061  18.73902 -17.01255   97.58  559.12   -8.49  0.5973    43    -31.89    
   9.67061  18.73902 -16.74827  103.72  538.61    2.97  0.4637    24    -43.85    
   9.77061  18.96402 -16.95660  100.86  560.06   -3.24  0.5745    42    -40.56    
   9.82061  18.99736 -16.82327  104.43  548.05    1.75  0.5096    24    -44.11    
  15.75394  18.71402 -17.02327   90.01  491.86    9.43  0.3924    17    -53.65    
  15.75394  18.73902 -16.82327   88.83  495.82    8.89  0.3795    17    -51.84    
  15.72061  18.93902 -17.05660   88.94  492.10    9.47  0.3914    17    -53.59    
  15.72061  18.97236 -16.82327   87.39  496.77    8.64  0.3792    17    -51.84    
   9.78728  19.16402 -17.02327   99.40  547.65   -2.57  0.5242    42    -26.94    
   9.87061  19.15569 -16.82327  104.74  538.71    2.73  0.4774    42    -43.85    
   9.82061  19.33902 -16.98993  100.19  529.71    1.32  0.4469    42    -23.95    
   9.97061  19.33902 -16.66827  107.98  522.59    5.80  0.4110    42    -53.37    
  15.57061  19.33902 -17.07327   86.88  496.95    8.30  0.3819    17    -51.84    
  15.67061  19.13902 -16.97327   87.34  495.27    8.80  0.3820    17    -51.84    
  15.67061  19.13902 -16.71493   85.62  500.94    6.91  0.3837    17    -49.44    
  15.57061  19.38902 -16.88160   85.09  501.15    5.68  0.3843    17    -16.91    
   9.82061  19.48069 -17.02327   99.24  518.99    2.59  0.4082    42    -16.96    
   9.97061  19.68902 -16.82327  103.22  504.58    6.74  0.3697    42    -41.93    
   9.87061  19.73902 -17.02327   98.94  503.52    5.44  0.3716    42    -41.93    
   9.98728  19.73902 -16.82327  103.13  502.40    7.02  0.3678    42    -51.90    
  15.32061  19.73902 -17.02327   83.36  513.55   -0.14  0.4124    17    -9.843    
  15.47061  19.53902 -17.00660   84.92  503.70    4.99  0.3868    17    -7.000    
  15.37061  19.73902 -16.92327   82.32  510.36   -4.49  0.4161    17    -33.24    
  15.47061  19.62236 -16.82327   82.52  505.23   -3.49  0.4058    17    -2.505    
   9.97061  20.00414 -17.02327   98.76  494.12    7.39  0.3770    42    -51.90    
  10.07061  19.95152 -16.82327  102.57  495.40    7.94  0.3729    42    -51.90    
  10.07061  20.18902 -17.02327   98.50  490.35    8.21  0.3952    42    -72.94    
  10.18728  20.16402 -16.82327  101.89  491.38    8.49  0.3921    42    -72.94    
  15.10156  20.18402 -17.02327   78.07  522.99  -24.68  0.5045    21     29.92    
  15.17061  19.94236 -17.02327   81.09  526.80   -9.96  0.4695    17    -16.43    
  15.20394  20.13902 -16.97327   78.10  508.23  -25.68  0.4626    21    -1.939    
  15.47061  19.99236 -16.82327   78.15  479.37  -27.34  0.4000    21    -7.424    
  15.37061  20.18902 -16.92327   76.87  479.59  -30.95  0.4071    21    -5.505    
  15.57061  20.12498 -16.82327   76.43  461.44  -32.32  0.3849    21    -3.250    
  10.37061  20.48902 -16.98993   99.17  487.99    8.92  0.4317    42    -197.5    
  10.39656  20.33902 -16.77327  102.87  490.68    8.69  0.4103    42    -183.9    
  10.57061  20.63902 -17.02327   98.99  488.80    8.96  0.4424    42    -183.9    
  10.57061  20.48902 -16.78993  102.54  491.38    8.66  0.4222    42    -183.9    
  10.74466  20.53902 -16.72327  103.64  495.12    8.18  0.4147    42    -182.2    
  14.77061  20.58402 -17.20660   75.89  534.55  -25.83  0.5866    20    -14.56    
  15.12061  20.30569 -17.02327   76.67  509.64  -30.22  0.4857    21     11.92    
  14.88728  20.56402 -17.12327   75.08  527.98  -30.86  0.5704    21    -9.896    
  15.19561  20.33902 -17.00660   76.09  495.00  -32.21  0.4496    21    -2.621    
  15.17061  20.43902 -17.02327   75.21  492.46  -33.91  0.4512    21     36.41    
  15.31228  20.33902 -16.97327   75.70  478.55  -33.35  0.4117    21     6.472    
  15.44894  20.53902 -16.97327   73.39  458.30  -35.54  0.3806    21     4.255    
  15.48728  20.33902 -16.92327   75.01  460.65  -34.26  0.3835    21     4.255    
  15.57061  20.45569 -16.92327   73.61  451.82  -35.19  0.3772    21    -31.54    
  15.77061  20.38902 -16.82327   73.14  443.06  -35.11  0.3873    21    -20.51    
  10.77061  20.72236 -17.02327   99.54  491.52    8.79  0.4389    42    -183.9    
  10.97061  20.73902 -16.92327  101.02  498.00    8.14  0.4221    42    -182.2    
  10.97061  20.68902 -16.82327  102.27  499.61    7.77  0.4151    42    -182.2    
  11.17061  20.73902 -16.79827  102.03  507.95    6.18  0.4061    42    -179.6    
  11.17061  20.83902 -17.10660   99.43  501.95    7.77  0.4144    42    -182.2    
  11.32061  20.83902 -17.02327   99.93  510.95    6.25  0.4090    42    -42.24    
  11.37061  20.83902 -16.82327   99.63  516.83    3.43  0.4193    42    -49.49    
  11.57061  20.93902 -17.07327   97.17  518.51    1.13  0.4219    42    -6.349    
  11.57061  21.03902 -16.77327   94.03  520.14   -3.32  0.4615    19     3.667    
  14.77061  20.79736 -17.17327   73.70  525.69  -28.90  0.5660    20    -6.678    
  14.77061  20.98902 -17.12327   71.71  522.35  -31.47  0.5628    21    0.8264    
  15.00394  20.76402 -17.07327   72.68  501.44  -35.76  0.4991    21     7.137    
  15.00394  21.08902 -17.02327   69.61  494.16  -37.60  0.4927    21     53.99    
  15.27061  20.73902 -17.02327   72.17  469.26  -36.49  0.4035    21    -2.804    
  15.17061  20.93902 -17.02327   70.61  475.91  -37.23  0.4282    21     24.52    
  15.34561  20.73902 -17.00660   71.96  462.40  -36.40  0.3885    21    -20.38    
  15.42894  20.93902 -16.97327   69.92  454.49  -36.61  0.3757    21    -31.51    
  15.64656  20.73902 -16.92327   70.86  444.59  -35.89  0.3736    21    -20.51    
  15.57061  20.98902 -16.92327   69.05  447.03  -36.32  0.3687    21    -10.60    
  15.86382  20.73902 -16.82327   69.88  437.72  -35.64  0.3917    21    -22.80    
  15.77061  21.06902 -16.82327   67.68  440.38  -35.99  0.3752    21    -22.68    
  11.77061  21.13902 -17.11827   92.09  508.80   -7.40  0.4201    20    -19.93    
  11.67061  21.13902 -16.82327   91.64  519.16   -6.05  0.4715    20    -18.08    
  11.97061  21.43902 -17.02327   85.63  497.92  -11.81  0.4160    20    -12.50    
  11.87061  21.38902 -16.78993   85.95  513.19   -9.94  0.4798    20    -2.157    
  14.67061  21.36902 -17.02327   68.36  532.51  -35.16  0.5984    20    -3.655    
  14.79561  21.23902 -17.02327   68.89  520.11  -36.33  0.5764    21     4.226    
  14.79561  21.37236 -16.97327   67.51  521.70  -38.79  0.5893    21     4.830    
  14.97061  21.16402 -17.00660   68.97  498.02  -37.97  0.5100    21     54.55    
  15.00394  21.38902 -16.92327   66.67  496.50  -40.13  0.5154    21     55.57    
  15.17061  21.17236 -16.97327   68.43  475.02  -37.99  0.4334    21     24.52    
  15.12061  21.33902 -16.92327   66.93  482.25  -39.13  0.4633    21     34.43    
  15.40394  21.18902 -16.92327   67.76  456.76  -37.12  0.3811    21    -34.10    
  15.39894  21.43902 -16.82327   65.47  462.11  -37.96  0.3951    21    -40.33    
  15.72061  21.16402 -16.82327   67.05  442.56  -36.17  0.3703    21    -20.51    
  12.17061  21.63902 -17.07327   82.02  486.94  -12.85  0.3908    20    -50.42    
  12.12061  21.63902 -16.82327   81.14  502.92  -11.79  0.4496    20    -1.178    
  12.27061  21.73902 -16.97327   79.92  489.65  -13.05  0.4024    20    -36.69    
  12.37061  21.83902 -16.82327   77.40  497.69  -13.95  0.4343    20    -13.71    
  14.37061  21.53902 -17.17327   70.25  517.45  -26.06  0.4795    20    -35.13    
  14.47061  21.65569 -17.02327   67.50  528.11  -37.70  0.5486    20   -0.3696    
  14.60394  21.56402 -16.97327   66.91  535.72  -39.35  0.6032    20    -4.482    
  14.65394  21.69402 -16.92327   65.50  526.70  -44.72  0.5884    48     5.749    
  14.72061  21.57236 -16.92327   65.97  529.92  -42.48  0.6112    21    -2.256    
  14.87061  21.78902 -16.82327   63.56  513.23  -48.03  0.5701    48    -12.53    
  14.97561  21.63902 -16.82327   64.31  507.17  -44.27  0.5574    21    -5.115    
  15.17061  21.53902 -16.82327   64.88  483.90  -40.57  0.4711    21     34.43    
  12.54561  21.92236 -17.00327   76.73  483.97  -15.44  0.3906    20    -50.42    
  12.57061  21.93902 -17.00660   76.44  483.53  -15.84  0.3899    20    -53.28    
  12.77061  22.03902 -17.03660   74.72  479.12  -19.77  0.3854    20     4.711    
  12.77061  22.28902 -16.82327   70.44  468.76  -37.64  0.4075    48     3.918    
  12.97061  22.28902 -17.02327   71.02  460.83  -36.32  0.3750    48    -7.266    
  13.14561  22.13902 -17.20660   72.99  466.48  -26.67  0.3710    20    -37.28    
  14.20394  21.93902 -17.17327   68.55  481.16  -38.84  0.4066    48     22.80    
  14.32061  21.93902 -17.12327   67.46  483.67  -42.10  0.4217    48     32.60    
  14.37061  22.17236 -17.17327   65.96  455.77  -46.31  0.3804    48     7.699    
  14.60394  21.91402 -16.97327   64.96  495.71  -47.60  0.4826    48     53.97    
  14.57061  22.01998 -17.02327   64.93  478.25  -47.78  0.4324    48     45.63    
  14.87061  21.93902 -16.82327   62.79  500.12  -49.88  0.5232    48     48.26    
  14.77061  22.06902 -16.92327   63.16  479.04  -49.57  0.4476    48     45.19    
  12.95132  22.34319 -17.00660   70.38  457.25  -38.85  0.3734    48     15.07    
  12.77061  22.43902 -16.82327   68.88  457.23  -43.16  0.3904    48     9.149    
  12.97061  22.53902 -17.02327   68.40  444.54  -44.36  0.3657    48     28.91    
  13.12061  22.33902 -17.12327   70.48  453.09  -38.78  0.3666    48     15.45    
  13.12061  22.44402 -17.12327   69.38  446.17  -42.30  0.3655    48     28.91    
  14.57061  22.28902 -17.12327   63.98  449.44  -47.89  0.3766    48     28.64    
  14.57061  22.48069 -17.17327   63.08  438.72  -47.71  0.3735    48    -16.73    
  14.77061  22.31736 -17.00660   62.41  452.85  -48.75  0.3838    48     7.699    
  14.77061  22.38902 -17.02327   62.14  447.88  -48.54  0.3765    48    -13.04    
  14.97061  22.26902 -16.82327   60.98  466.72  -49.89  0.4242    48     15.25    
  14.92061  22.48069 -16.92327   60.68  447.83  -48.78  0.3780    48     11.20    
  12.77061  22.83902 -16.82327   65.26  441.19  -47.43  0.3676    48     28.64    
  12.97061  22.78902 -17.02327   66.09  436.09  -46.66  0.3695    48     22.93    
  12.97061  22.93902 -17.00660   64.76  433.48  -47.10  0.3752    48    -18.75    
  13.18882  22.72236 -17.17327   66.70  433.85  -46.11  0.3789    48     5.490    
  13.12061  22.90569 -17.12327   65.09  431.27  -46.84  0.3858    48    -19.58    
  14.54894  22.71224 -17.20660   61.97  431.47  -47.48  0.3874    48    -19.58    
  14.60394  22.91402 -17.17327   60.52  428.77  -47.39  0.3983    48    -22.08    
  14.83073  22.72569 -17.02327   60.25  435.57  -47.94  0.3718    48    -19.02    
  14.77061  23.09402 -17.02327   58.67  429.18  -47.46  0.3917    48    -22.02    
  14.97061  22.78402 -16.90481   59.03  437.89  -48.16  0.3686    48    -16.73    
  14.97061  22.98069 -16.87327   58.09  434.42  -47.90  0.3707    48    -19.02    
  12.87061  23.21164 -16.82327   62.26  434.32  -47.56  0.3743    48    -19.02    
  13.07061  23.15902 -17.02327   62.95  429.78  -47.20  0.3935    48    -19.58    
  13.17061  23.36402 -17.00660   61.25  427.95  -47.16  0.4102    48    -27.99    
  12.97061  23.38902 -16.82327   60.91  431.88  -47.41  0.3850    48    -19.58    
  13.37061  23.13902 -17.20660   62.93  426.51  -46.98  0.4239    48    -27.99    
  13.35073  23.33902 -17.12327   61.36  426.05  -47.05  0.4305    48    -27.99    
  13.59561  23.33902 -17.20660   61.05  424.65  -46.99  0.4509    48    -32.59    
  14.17061  23.36402 -17.20660   59.46  424.15  -47.02  0.4562    48    -31.80    
  14.40394  23.38902 -17.12327   58.51  424.98  -47.10  0.4402    48    -31.80    
  14.57061  23.19474 -17.12327   59.05  426.42  -47.23  0.4179    48    -27.87    
  14.55216  23.43902 -17.02327   57.62  426.06  -47.17  0.4246    48    -31.80    
  14.77061  23.16069 -17.00660   58.28  428.81  -47.43  0.3941    48    -21.90    
  14.87061  23.33902 -16.82327   56.75  430.55  -47.54  0.3840    48    -19.45    
  13.07061  23.50807 -16.82327   60.05  430.31  -47.29  0.3952    48    -19.45    
  13.36549  23.53902 -17.00660   59.83  426.22  -47.06  0.4317    48    -32.59    
  13.35311  23.73902 -16.82327   58.24  427.78  -47.10  0.4186    48    -31.80    
  13.57894  23.63902 -17.02327   58.83  425.16  -47.00  0.4478    48    -31.80    
  13.57061  23.83902 -16.82327   57.32  426.82  -47.03  0.4299    48    -31.80    
  13.72061  23.53902 -17.12327   59.37  424.32  -46.98  0.4593    48    -31.80    
  13.77061  23.83902 -16.87327   57.10  425.85  -47.00  0.4413    48    -31.80    
  14.09894  23.53902 -17.12327   58.51  424.13  -47.00  0.4602    48    -31.80    
  13.97061  23.88902 -16.82327   56.37  426.20  -47.02  0.4369    48    -32.82    
  14.11228  23.53902 -17.12327   58.46  424.14  -47.00  0.4597    48    -31.80    
  14.24894  23.83902 -16.82327   56.04  426.48  -47.07  0.4308    48    -32.82    
  14.42061  23.53902 -17.02327   57.52  425.34  -47.10  0.4374    48    -31.80    
  14.47061  23.73902 -16.82327   56.02  427.14  -47.16  0.4196    48    -32.82    
  14.60156  23.53902 -16.92327   56.80  426.92  -47.21  0.4162    48    -31.80    
  13.17061  12.53902 -16.51493   62.84  479.23  -39.20  0.4786    36    -17.04    
  13.37061  12.43902 -16.58993   61.82  481.15  -38.96  0.4851    36    -7.132    
  13.22061  12.53902 -16.42327   62.75  481.59  -39.75  0.4915    36    -7.255    
  13.53728  12.38902 -16.62327   61.16  483.07  -38.66  0.4978    36    -1.334    
  13.57061  12.38902 -16.48160   61.27  481.37  -38.74  0.4875    37    -11.98    
  13.82156  12.33069 -16.62327   60.24  483.71  -37.69  0.5066    37    -1.334    
  13.77061  12.33902 -16.52327   60.60  480.43  -37.87  0.4868    37    -20.97    
  13.75894  12.33902 -16.42327   60.83  476.29  -37.77  0.4635    37    -20.97    
  13.97061  12.33902 -16.83160   59.51  490.66  -36.82  0.5559    37     8.483    
  14.17061  12.33902 -16.80660   59.04  491.99  -36.29  0.5648    37     5.161    
  14.17061  12.28902 -16.53255   59.58  474.94  -36.48  0.4644    37    -27.69    
  14.38728  12.28902 -16.50160   59.23  470.62  -36.20  0.4436    37    -38.34    
  14.42061  12.33902 -16.72327   58.67  487.46  -36.24  0.5301    37    -8.933    
  14.75394  12.33902 -16.42327   58.80  465.73  -36.40  0.4164    37    -48.49    
  14.55394  12.33069 -16.60327   58.71  478.08  -36.32  0.4752    37    -23.90    
  14.77061  12.38902 -16.62327   58.36  482.43  -37.04  0.4830    37    -11.06    
  14.79561  12.35569 -16.42327   58.78  466.22  -36.47  0.4174    37    -48.29    
  14.92061  12.43902 -16.61493   58.17  485.25  -37.93  0.4832    37    -7.255    
  14.97061  12.43902 -16.50660   58.36  476.70  -37.46  0.4466    37    -20.97    
  15.17061  12.53902 -16.47327   58.17  481.15  -38.67  0.4514    37    -6.347    
  12.77061  12.73902 -16.57327   64.98  467.25  -37.61  0.4290    36    -37.34    
  12.57061  12.93902 -16.53243   66.72  465.76  -37.38  0.4301    36    -40.86    
  12.77061  12.83902 -16.41315   65.43  475.60  -38.82  0.4774    36    -17.16    
  12.97061  12.58902 -16.62898   63.62  469.94  -37.83  0.4335    36    -26.02    
  12.97061  12.73902 -16.29672   64.31  482.65  -40.30  0.5116    36    -1.456    
  13.13728  12.58902 -16.39827   63.18  481.38  -39.87  0.4929    36    -7.255    
  15.17061  12.55569 -16.64827   57.73  496.24  -41.21  0.5078    37     12.31    
  15.37061  12.63902 -16.67327   57.26  499.53  -45.03  0.5144    37     9.315    
  15.47061  12.73902 -16.42327   57.63  492.64  -41.70  0.4825    37     12.60    
  15.60061  12.73902 -16.62327   56.74  495.07  -47.37  0.5065    38     15.27    
  15.57061  12.83902 -16.33993   57.58  493.73  -41.95  0.4877    37     14.08    
  15.76228  12.83902 -16.57327   56.34  492.67  -48.43  0.5159    38     13.38    
  16.08632  12.93902 -16.62327   55.43  474.92  -49.83  0.4859    38     17.38    
  12.27061  13.31664 -16.62327   70.55  462.64  -36.66  0.4180    36    -44.68    
  12.37061  13.13902 -16.60339   68.82  461.06  -36.74  0.4131    36    -37.48    
  12.57061  13.03902 -16.40839   67.18  473.95  -38.24  0.4747    36    -6.877    
  12.38728  13.31402 -16.42327   69.69  476.65  -37.80  0.4864    36     7.080    
  15.80394  12.98902 -16.42327   56.43  503.43  -47.23  0.5639    38     39.15    
  16.02061  13.13902 -16.42327   55.63  500.03  -49.50  0.6042    38     39.56    
  16.19740  13.13902 -16.52327   55.11  484.42  -50.41  0.5604    38     56.72    
  16.27240  13.33902 -16.42327   54.98  493.63  -50.69  0.6337    12     35.83    
  16.38311  13.13902 -16.62327   54.72  472.18  -50.35  0.5047    38    -1.068    
  16.35478  13.33902 -16.47327   54.79  487.65  -50.95  0.6091    38     29.56    
  16.57061  13.31402 -16.63993   54.42  474.07  -50.91  0.5283    38    -1.068    
  12.17061  13.59736 -16.62327   73.18  473.55  -36.68  0.4480    36     18.81    
  12.18728  13.53902 -16.62327   72.63  470.47  -36.70  0.4397    36    -10.29    
  12.37061  13.48902 -16.32327   70.83  492.49  -38.11  0.5597    36     55.77    
  12.27061  13.70569 -16.37327   73.07  502.60  -36.96  0.5769    36   -0.8455    
  16.34740  13.53902 -16.32327   55.13  495.74  -50.43  0.6564    12     32.34    
  16.57061  13.53902 -16.47327   54.65  483.54  -51.09  0.5947    12     45.11    
  16.59382  13.73902 -16.32327   55.29  480.11  -49.39  0.5625    39     56.72    
  16.87061  13.73902 -16.61410   54.66  474.37  -49.82  0.5193    39    -1.068    
  12.17061  13.90569 -16.47327   75.49  512.01  -35.27  0.5785    36     3.622    
  12.07061  14.13069 -16.67327   78.70  523.46  -31.90  0.5725    36     17.57    
  12.17061  13.98902 -16.38993   76.14  526.38  -32.65  0.6210    36    -9.896    
  12.18728  13.91402 -16.42327   75.38  517.08  -34.75  0.5997    36     1.769    
  16.87061  13.93902 -16.39231   55.59  464.63  -47.05  0.4529    39    -26.41    
  16.97061  13.93902 -16.52327   55.28  464.99  -47.21  0.4507    39    -26.41    
  16.97061  14.13902 -16.32327   56.45  453.19  -45.31  0.3937    39    -40.64    
  17.15394  14.13902 -16.59827   55.70  455.85  -45.55  0.3990    39    -40.97    
  12.02061  14.30569 -16.62327   80.88  547.60  -25.45  0.6292    36    -19.24    
  11.98728  14.33902 -16.42327   81.47  541.91  -21.45  0.6140    34     16.78    
  11.87061  14.53902 -16.57327   85.47  555.91  -14.87  0.6144    34     18.20    
  11.87061  14.48902 -16.38993   84.66  537.72  -16.18  0.5737    34    0.1323    
  17.27061  14.33902 -16.62327   56.31  447.96  -44.51  0.3756    39    -13.66    
  17.17061  14.33724 -16.42327   56.82  445.43  -44.37  0.3713    39    -13.79    
  17.35394  14.53902 -16.62327   56.97  441.73  -43.90  0.3728    39    -12.88    
  17.27061  14.54736 -16.42327   57.50  439.30  -43.80  0.3732    39    -12.88    
  11.47061  14.93902 -16.64648   97.42  539.59    1.11  0.4814    33    -31.09    
  11.77061  14.63902 -16.70660   88.57  556.21   -6.93  0.5637    33    -43.12    
  11.77061  14.63902 -16.42327   88.02  541.83  -12.57  0.5625    34    -24.11    
  11.57061  14.92140 -16.36077   95.35  541.27   -7.45  0.5216    34    -29.46    
  17.37061  14.73902 -16.52327   57.97  436.24  -43.50  0.3855    39    -18.86    
  17.32061  14.71902 -16.42327   58.17  435.76  -43.51  0.3855    39    -18.86    
  17.35394  14.96402 -16.42327   59.22  432.31  -43.26  0.4098    39    -29.55    
  17.37061  14.90569 -16.47327   58.84  433.31  -43.31  0.4024    39    -29.55    
  11.17061  15.33902 -16.52827  109.28  535.80    4.56  0.4553    33    -44.26    
  11.37061  15.13902 -16.50743  102.57  543.48    0.81  0.4971    33    -9.177    
  11.22061  15.33902 -16.44827  108.92  540.52    3.75  0.4723    33    -11.93    
  11.42061  15.13902 -16.41827  101.95  547.46   -1.62  0.5179    33    -26.94    
  17.35394  15.07736 -16.42327   59.78  431.18  -43.18  0.4216    39    -29.55    
  17.37061  15.13902 -16.47327   59.97  430.91  -43.15  0.4261    39    -29.55    
  17.32061  15.30569 -16.42327   61.08  429.53  -43.08  0.4434    39    -31.88    
  17.37061  15.43902 -16.62327   61.22  429.88  -43.06  0.4431    39    -29.55    
  10.37061  15.58902 -16.42327  109.26  498.39    9.89  0.3934    23    -182.1    
  10.52061  15.53902 -16.42327  110.37  501.43    9.70  0.3885    23    -182.1    
  10.58228  15.73902 -16.72327  117.00  516.91    7.47  0.3829    23    -121.6    
  10.79561  15.58902 -16.62660  115.73  520.14    7.48  0.3932    23    -71.44    
  10.77894  15.53902 -16.52327  113.83  515.20    8.32  0.3877    23    -180.0    
  11.02061  15.43902 -16.42327  112.06  526.51    6.98  0.4142    23    -191.6    
  10.87061  15.53902 -16.60660  114.84  522.69    7.19  0.4002    23    -180.1    
  11.14561  15.38902 -16.42660  110.58  535.88    5.20  0.4477    23    -23.52    
  17.12061  15.73902 -16.40243   64.47  428.25  -43.01  0.4645    39    -20.57    
  17.17061  15.57890 -16.32327   63.36  428.26  -43.02  0.4627    39    -19.65    
  17.17061  15.83902 -16.63160   64.34  429.05  -43.03  0.4542    39    -30.98    
  17.32061  15.57236 -16.62327   62.13  429.37  -43.03  0.4504    39    -30.86    
   9.77061  16.03902 -16.42327  104.55  498.86    8.50  0.3859    23    -182.1    
   9.97061  15.83902 -16.43339  106.37  496.93    9.50  0.3924    23    -182.1    
   9.97061  16.03902 -16.67327  109.46  502.93    6.09  0.3826    23    -208.3    
  10.08882  15.73902 -16.42327  107.13  496.31    9.81  0.3963    23    -182.1    
  10.18490  15.93902 -16.72327  113.04  507.29    6.88  0.3783    23    -179.5    
  10.34799  15.75569 -16.62327  112.89  505.66    8.74  0.3795    23    -172.2    
  16.59716  16.13902 -16.32327   70.71  431.21  -42.83  0.4238    39    -24.73    
  16.77061  16.08902 -16.39910   68.88  429.73  -42.98  0.4398    39    -24.73    
  16.87061  16.13902 -16.65755   68.06  430.35  -43.08  0.4325    39    -24.73    
  16.97061  16.03902 -16.59505   66.82  429.42  -43.05  0.4460    39    -27.06    
  16.97061  15.93902 -16.42327   66.51  428.63  -43.01  0.4572    39    -27.17    
   9.47061  16.48902 -16.63993  101.06  489.43   -1.93  0.4391    43    -68.11    
   9.62061  16.33902 -16.62327  103.85  496.51    1.27  0.4131    43    -51.61    
   9.58728  16.33902 -16.44827  102.89  502.51    4.95  0.3960    23    -71.19    
   9.47061  16.53902 -16.33993  100.74  507.24    3.72  0.4076    23    -41.86    
  15.52061  16.53902 -16.58993   84.62  481.19  -19.67  0.3848    35     44.92    
  15.57061  16.48902 -16.68160   82.94  478.84  -26.06  0.3964    35     32.79    
  15.57061  16.53902 -16.43993   84.61  476.37  -17.51  0.3737    35    -9.985    
  15.77061  16.43902 -16.62327   80.39  462.80  -34.20  0.3758    39     18.92    
  15.82061  16.33902 -16.31827   79.84  460.85  -30.28  0.3673    39   -0.1745    
  15.97061  16.43902 -16.70660   78.07  450.25  -40.46  0.3680    39     45.69    
  16.05394  16.33902 -16.42327   77.11  445.73  -39.52  0.3685    39     23.64    
  16.17061  16.32236 -16.42327   75.80  440.91  -41.12  0.3750    39     28.91    
  16.20394  16.33902 -16.47327   75.50  439.89  -41.61  0.3761    39     24.74    
  16.33728  16.28902 -16.42327   73.93  436.07  -42.27  0.3897    39     26.62    
  16.43728  16.33902 -16.62327   73.01  435.06  -42.91  0.3904    39     22.93    
  16.57061  16.28902 -16.61493   71.50  432.95  -43.03  0.4045    39    -24.73    
   9.17061  16.93402 -16.62327   95.59  479.35   -5.37  0.4627    43    -37.84    
   9.27061  16.75152 -16.62327   97.38  482.46   -4.49  0.4622    43    -38.55    
   9.37061  16.86402 -16.38993   99.41  508.27   -2.40  0.4557    43    -33.28    
   9.42061  16.70569 -16.39827  100.30  506.92   -0.12  0.4368    43    -26.01    
  15.17061  16.98902 -16.62327   95.98  502.77   -9.27  0.4014    35    -24.23    
  15.32061  16.73902 -16.65660   89.85  491.42  -12.64  0.3881    35    -39.19    
  15.37061  16.83902 -16.45089   91.08  483.57  -10.47  0.3766    35    -52.46    
  15.32061  16.93902 -16.40898   93.18  486.55   -9.48  0.3828    35    -68.91    
   9.10394  17.12736 -16.62327   94.45  478.44   -5.80  0.4518    43    -35.45    
   9.17061  17.42236 -16.52327   96.09  492.44   -5.52  0.4301    43    -33.18    
   9.27061  17.18902 -16.42327   97.75  504.41   -5.30  0.4618    43    -25.95    
   9.27061  17.33902 -16.37327   97.72  511.60   -5.16  0.4616    43    -32.72    
  15.07061  17.17236 -16.67327  100.16  522.77   -6.60  0.4527    35    -1.486    
  15.17061  17.23902 -16.42327   98.72  515.67   -7.43  0.4450    35    -2.512    
  15.12061  17.30569 -16.64827  100.47  526.51   -3.88  0.4676    17    -38.64    
  15.17061  17.23902 -16.42327   98.72  515.67   -7.43  0.4450    35    -5.621    
   9.17061  17.43069 -16.52327   96.09  492.58   -5.50  0.4293    43    -33.18    
   9.17061  17.83902 -16.62327   96.00  493.56   -4.25  0.3848    43    -31.53    
   9.22061  17.53902 -16.45660   97.20  503.10   -4.60  0.4275    43    -5.448    
   9.22061  17.71902 -16.48160   97.41  503.58   -3.23  0.4061    43    -5.448    
  15.27061  17.52331 -16.56077   98.59  523.97   -0.41  0.4608    17    -31.10    
  15.27061  17.51640 -16.37243   97.82  528.48   -4.11  0.4912    17    -6.816    
  15.37061  17.63902 -16.67327   97.60  515.64    3.50  0.4160    17    -49.49    
  15.37061  17.68902 -16.34493   96.02  526.75   -1.92  0.4805    17    -3.706    
   9.22061  17.97236 -16.62327   96.99  499.29   -2.91  0.3797    43    -2.476    
   9.27061  18.05069 -16.45660   98.92  509.12    2.14  0.3818    24    -48.72    
   9.27061  18.08902 -16.62327   97.98  504.49   -1.34  0.3795    43    -5.391    
   9.27061  18.13902 -16.42327   99.09  508.86    4.01  0.3768    24    -49.14    
  15.55394  17.93902 -16.57827   94.01  510.54    5.08  0.3968    17    -49.07    
  15.52061  17.93902 -16.38993   93.36  518.77    2.12  0.4346    17    -3.951    
  15.67061  18.18902 -16.65660   91.98  503.26    7.09  0.3787    17    -51.84    
  15.57061  18.03902 -16.39827   92.31  516.26    3.16  0.4222    17    -14.56    
   9.37061  18.38902 -16.52327  100.69  511.24    5.10  0.3806    24    -54.64    
   9.38728  18.33902 -16.62327  100.27  514.04    2.41  0.3889    24    -48.79    
   9.47061  18.50569 -16.64327  101.52  519.57    3.87  0.4017    24    -42.95    
   9.37061  18.55069 -16.42327  101.08  505.78    7.45  0.3806    24    -35.04    
  15.72061  18.41736 -16.62327   89.99  502.24    7.53  0.3787    17    -51.84    
  15.67061  18.34736 -16.42327   89.61  510.61    5.40  0.4022    17    -14.91    
  15.72061  18.51902 -16.56493   89.01  503.70    7.34  0.3828    17    -51.84    
  15.67061  18.51402 -16.33993   87.91  512.96    4.93  0.4187    17    -14.20    
   9.47061  18.76974 -16.42327  102.64  505.10    8.16  0.3891    24    -172.2    
   9.62061  18.77236 -16.62327  104.26  523.27    5.92  0.4135    24    -183.6    
   9.77061  18.93902 -16.68160  106.06  533.51    5.11  0.4445    24    -179.2    
   9.58728  18.94581 -16.42327  104.43  505.96    8.38  0.3935    24    -172.2    
  15.72061  18.73902 -16.54493   87.30  504.01    7.37  0.3868    17    -41.93    
  15.67061  18.78402 -16.33993   85.75  512.39    5.01  0.4253    17    -14.20    
  15.72061  18.88069 -16.62327   86.74  501.72    7.70  0.3828    17    -49.44    
  15.67061  18.94736 -16.42327   85.02  509.25    5.20  0.4137    17    -14.37    
   9.77061  19.13902 -16.43672  107.23  510.22    8.20  0.3934    24    -179.5    
   9.87061  19.13902 -16.62327  107.83  526.88    6.11  0.4232    24    -180.2    
   9.97061  19.32236 -16.44827  110.17  515.22    7.63  0.3898    24    -180.0    
   9.98728  19.33902 -16.59827  109.13  521.17    6.39  0.4035    42    -55.41    
  10.08728  19.43902 -16.42327  111.74  515.32    7.41  0.3833    24    -180.0    
  15.67061  19.13902 -16.67327   85.26  502.03    6.40  0.3864    17    -16.91    
  15.62061  19.19736 -16.42327   82.99  509.39    0.11  0.4289    17    -20.26    
  15.57061  19.43902 -16.62327   82.50  503.90   -3.05  0.4097    17    -24.25    
  15.58728  19.43902 -16.48493   81.27  501.87   -9.75  0.4242    17    -18.83    
  10.07061  19.57569 -16.62327  108.28  510.99    6.90  0.3760    42    -49.14    
  10.17061  19.82736 -16.62327  107.25  501.15    7.74  0.3658    42    -51.90    
  10.18728  19.53902 -16.39827  112.84  514.73    7.22  0.3774    42    -180.0    
  10.37061  19.81498 -16.42327  112.38  507.43    7.22  0.3665    42    -179.5    
  15.55394  19.53902 -16.62327   81.47  500.57   -8.98  0.4127    17    -19.52    
  15.57061  19.53902 -16.57327   80.99  498.19  -11.90  0.4146    17    -15.06    
  15.57061  19.70902 -16.62327   79.60  485.32  -21.29  0.4040    21    -5.523    
  15.80656  19.73902 -16.42327   77.06  457.30  -31.40  0.3901    21    -3.250    
  10.37061  19.98902 -16.52327  109.10  499.64    7.85  0.3711    42    -208.3    
  10.37061  20.13902 -16.62327  106.28  494.73    8.29  0.3849    42    -182.1    
  10.47061  19.95390 -16.42327  111.79  504.14    7.26  0.3686    42    -172.2    
  10.57061  20.14081 -16.47327  109.85  499.78    7.44  0.3784    42    -182.1    
  10.77061  20.14640 -16.32327  112.42  504.38    4.78  0.3745    42    -172.2    
  15.57061  19.89140 -16.72327   78.29  473.59  -27.30  0.3932    21     15.81    
  15.77061  19.91640 -16.60660   76.55  453.92  -32.18  0.3884    21    -20.69    
  15.77061  20.12557 -16.72327   75.16  447.76  -33.92  0.3886    21    0.2182    
  15.97061  19.90890 -16.42327   74.88  443.02  -34.18  0.4029    21    -33.98    
  16.00394  20.15152 -16.57327   73.30  438.31  -34.86  0.4133    21    -36.28    
  10.72061  20.43902 -16.62327  105.59  496.43    7.82  0.4027    42    -182.2    
  10.87061  20.33902 -16.37327  108.86  500.94    4.06  0.3788    42    -208.3    
  10.97061  20.53902 -16.55660  105.48  502.09    5.50  0.3909    42    -182.1    
  11.02061  20.53902 -16.38993  104.80  498.51    1.55  0.3801    19    -51.55    
  15.77061  20.32236 -16.80660   73.65  444.09  -34.87  0.3877    21    -20.51    
  16.07061  20.38902 -16.62327   71.28  434.83  -35.26  0.4249    21    -36.28    
  15.97061  20.45569 -16.72327   71.44  436.48  -35.31  0.4101    21    -28.65    
  16.17061  20.35902 -16.52327   70.74  433.45  -35.25  0.4389    21    -40.08    
  16.27061  20.59736 -16.47327   68.57  431.64  -35.33  0.4527    21    -37.41    
  11.13728  20.68902 -16.64827  102.73  506.92    4.62  0.3970    42    -47.50    
  11.17061  20.73902 -16.43993  100.34  499.88   -0.51  0.3851    19    -5.586    
  11.27061  20.78902 -16.62327  100.19  509.97    1.69  0.4038    19    -48.78    
  11.37061  20.93902 -16.55089   95.89  508.89   -2.20  0.4144    19    -9.843    
  11.42061  20.93902 -16.65089   96.30  514.61   -1.30  0.4295    19    -9.336    
  16.02061  20.73902 -16.72327   69.07  434.58  -35.51  0.4123    21    -32.58    
  15.97061  21.01402 -16.72327   67.27  435.82  -35.68  0.3970    21    -26.61    
  16.32061  20.73902 -16.42327   67.31  431.25  -35.35  0.4559    21    -37.41    
  16.27061  20.88069 -16.47327   66.70  431.81  -35.40  0.4439    21    -37.41    
  11.57061  21.23902 -16.41077   88.14  509.21   -5.86  0.4472    19    -12.86    
  11.58728  21.13902 -16.62327   91.12  516.80   -5.36  0.4671    19    -18.08    
  11.67061  21.33902 -16.37827   85.74  512.52   -6.21  0.4727    19    -13.90    
  11.97061  21.52236 -16.66827   82.74  515.78   -9.70  0.5060    20    -6.330    
  15.59561  21.33902 -16.80660   65.93  449.39  -36.75  0.3694    21    -10.60    
  15.77061  21.13902 -16.80660   67.09  440.90  -36.04  0.3736    21    -21.89    
  15.77061  21.33902 -16.72327   65.43  443.33  -36.27  0.3706    21    -19.60    
  16.07061  21.08902 -16.62327   66.26  434.69  -35.62  0.4068    21    -32.58    
  15.97061  21.37236 -16.57327   64.46  439.34  -35.95  0.3832    21    -26.61    
  16.17061  21.11069 -16.52327   65.61  433.69  -35.54  0.4185    21    -26.21    
  11.97061  21.53902 -16.57327   81.98  519.89   -8.76  0.5297    20    -17.60    
  12.17061  21.68902 -16.73255   79.75  507.78  -11.57  0.4755    20    -2.157    
  12.17061  21.72236 -16.42327   77.31  528.14  -10.24  0.5846    20    -31.81    
  12.37061  21.83902 -16.78255   77.17  500.59  -13.96  0.4475    20     5.277    
  12.37061  21.88902 -16.45660   74.11  523.73  -17.25  0.5812    20     1.151    
  15.02894  21.73902 -16.77327   63.29  505.20  -45.60  0.5486    21     37.55    
  15.17061  21.73902 -16.72327   62.94  494.27  -43.48  0.5069    21     56.78    
  15.37061  21.53902 -16.77327   64.57  467.67  -38.73  0.4117    21    -37.76    
  15.42061  21.73902 -16.62327   62.50  475.66  -40.11  0.4345    21    -1.616    
  15.59656  21.63902 -16.62327   63.18  459.34  -37.86  0.3864    21    -33.13    
  15.62061  21.73902 -16.52327   62.14  464.00  -38.39  0.3974    21    -37.96    
  15.77061  21.57236 -16.57327   63.40  449.39  -36.81  0.3726    21    -7.293    
  15.93906  21.58902 -16.42327   62.75  445.40  -36.41  0.3765    21    -19.60    
  12.47061  21.93902 -16.65660   74.54  507.46  -17.97  0.4921    20     23.77    
  12.42061  21.93902 -16.48160   73.38  519.45  -19.97  0.5694    20     41.18    
  12.47061  22.08069 -16.42327   70.87  508.61  -30.87  0.5822    48    0.2223    
  12.62061  22.13902 -16.65660   71.42  491.39  -30.86  0.4789    48     28.91    
  15.02061  21.93902 -16.72327   61.84  502.60  -49.33  0.5423    48     47.00    
  14.97061  22.08069 -16.77327   61.55  487.71  -50.42  0.4894    48     36.53    
  15.17061  21.95569 -16.62327   61.01  501.33  -47.72  0.5398    21     51.87    
  15.32061  22.17236 -16.42327   58.66  500.31  -49.37  0.5614    48     39.40    
  15.47573  21.93902 -16.42327   60.27  488.87  -42.42  0.4822    21     34.62    
  12.62061  22.33902 -16.62327   69.01  473.37  -41.86  0.4577    48     32.98    
  12.47061  22.38819 -16.39231   67.47  479.83  -46.31  0.5314    48     73.47    
  12.62061  22.45390 -16.62660   67.93  464.78  -45.15  0.4360    48     13.44    
  12.47061  22.57331 -16.41077   65.96  469.13  -49.18  0.4838    48     13.62    
  15.15394  22.27736 -16.62327   59.40  479.57  -50.62  0.4818    48     45.19    
  15.27061  22.33902 -16.47327   58.14  484.97  -50.93  0.5202    48     56.25    
  15.17061  22.38902 -16.62327   58.89  470.49  -50.40  0.4546    48     15.55    
  15.27061  22.52986 -16.48398   57.43  469.34  -50.69  0.4704    48     15.55    
  12.62061  22.81736 -16.62327   64.82  449.83  -48.37  0.3891    48     22.72    
  12.47061  22.81736 -16.37327   63.88  462.29  -50.42  0.4495    48     11.38    
  12.67061  22.93902 -16.67327   64.01  444.64  -48.18  0.3743    48     11.20    
  12.57061  22.92236 -16.52327   63.63  451.93  -49.05  0.3974    48     1.725    
  15.17061  22.92236 -16.62327   56.86  444.12  -48.79  0.3787    48    -13.04    
  15.15394  22.93902 -16.64827   56.93  442.74  -48.66  0.3751    48    -13.04    
  15.27061  22.98902 -16.42327   55.61  451.10  -49.60  0.4066    48    -40.90    
  15.27061  22.81736 -16.47327   56.37  454.62  -49.83  0.4184    48     1.330    
  12.58728  23.13902 -16.44827   61.79  450.55  -49.09  0.3908    48     5.286    
  12.77061  23.15569 -16.72327   62.49  438.32  -47.86  0.3688    48    -16.73    
  12.67061  23.32890 -16.45660   60.48  446.13  -48.52  0.3779    48    -13.04    
  12.78728  23.35890 -16.62327   60.73  438.64  -47.89  0.3705    48    -16.73    
  15.12061  23.13902 -16.62327   56.20  439.19  -48.33  0.3697    48    -13.04    
  14.97061  23.45152 -16.62327   55.46  434.45  -47.83  0.3723    48    -19.92    
  15.17061  23.15474 -16.52327   55.70  442.44  -48.66  0.3758    48    -13.04    
  15.15394  23.33902 -16.40505   54.77  443.56  -48.75  0.3782    48    -13.04    
  12.97061  23.51724 -16.72327   59.80  432.98  -47.45  0.3828    48    -18.75    
  12.78728  23.53902 -16.42327   58.99  443.10  -48.07  0.3746    48    -13.04    
  12.97061  23.73902 -16.44148   57.68  438.51  -47.61  0.3753    48    -16.61    
  13.21823  23.73902 -16.72327   58.20  429.96  -47.20  0.4015    48    -19.51    
  14.57061  23.83902 -16.62327   54.91  430.35  -47.33  0.3957    48    -24.40    
  14.87061  23.53902 -16.67148   55.51  432.15  -47.61  0.3799    48    -19.68    
  14.77061  23.73902 -16.53898   54.71  433.36  -47.59  0.3797    48    -19.13    
  14.97061  23.53902 -16.52327   54.89  436.28  -47.94  0.3709    48    -17.62    
  13.17061  23.88902 -16.44077   56.68  435.60  -47.34  0.3811    48    -18.90    
  13.33728  23.88902 -16.62327   56.93  430.57  -47.16  0.3998    48    -18.73    
  13.27061  23.93902 -16.45898   56.36  434.15  -47.25  0.3851    48    -18.86    
  13.44978  23.93902 -16.62327   56.51  429.90  -47.11  0.4045    48    -30.37    
  13.57061  24.03902 -16.50660   55.57  431.34  -47.12  0.3970    48    -24.40    
  13.66228  23.93902 -16.72327   56.43  427.71  -47.04  0.4219    48    -32.82    
  13.79061  24.08902 -16.48160   54.95  431.21  -47.11  0.3978    48    -24.46    
  13.94049  24.03902 -16.59827   55.21  429.10  -47.08  0.4105    48    -32.82    
  13.97061  24.12236 -16.39827   54.35  432.76  -47.17  0.3908    48    -23.58    
  14.15394  23.93902 -16.72327   55.56  427.48  -47.08  0.4225    48    -32.82    
  14.17061  24.08902 -16.42327   54.23  432.50  -47.23  0.3909    48    -23.58    
  14.37061  23.92236 -16.64827   55.05  429.04  -47.19  0.4073    48    -32.82    
  14.36823  24.03902 -16.42327   54.05  433.22  -47.34  0.3868    48    -23.58    
  14.57061  23.93902 -16.43065   54.11  434.13  -47.49  0.3817    48    -19.13    
  13.37061  12.53902 -16.03993   62.99  470.57  -38.42  0.4371    37    -27.69    
  13.48728  12.43902 -16.26827   61.99  476.04  -38.69  0.4595    37    -20.97    
  13.57061  12.43902 -15.93993   62.47  459.37  -37.27  0.3929    37    -33.20    
  13.77061  12.33902 -16.03993   61.58  457.74  -36.94  0.3882    37    -37.91    
  13.77061  12.33902 -16.02327   61.60  457.04  -36.91  0.3863    37    -37.91    
  13.91228  12.28902 -16.22327   60.76  462.62  -36.89  0.4037    37    -45.16    
  13.92894  12.28902 -16.02327   61.14  453.31  -36.59  0.3796    37    -28.99    
  14.26740  12.23902 -16.14827   60.09  452.62  -36.25  0.3811    37    -35.35    
  14.25394  12.23902 -16.02327   60.35  447.98  -36.21  0.3766    37    -8.046    
  14.37061  12.23902 -16.13993   59.91  451.13  -36.17  0.3797    37    -35.35    
  14.37061  12.23902 -16.02327   60.14  446.78  -36.14  0.3773    37    -17.95    
  14.59656  12.27236 -16.22327   59.42  453.48  -36.12  0.3846    37    -41.23    
  14.39882  12.23902 -16.02327   60.07  446.55  -36.12  0.3775    37    -17.95    
  14.77061  12.33902 -16.37327   58.92  462.49  -36.34  0.4060    37    -48.49    
  14.86311  12.33902 -16.09589   59.29  448.77  -36.18  0.3807    37    -8.046    
  14.97061  12.38902 -16.16493   59.05  453.12  -36.38  0.3841    37    -41.27    
  14.97061  12.38902 -16.02327   59.35  446.91  -36.23  0.3821    37    -8.046    
  15.22061  12.53902 -16.20148   58.69  461.62  -37.17  0.3957    37    -37.91    
  15.22061  12.53902 -16.00160   59.12  450.55  -36.63  0.3839    37    -14.23    
  12.97061  12.78902 -16.19731   64.59  484.76  -40.75  0.5291    36   -0.8959    
  13.17061  12.63902 -16.18160   63.52  481.27  -40.10  0.4972    37    -1.456    
  13.17061  12.73902 -15.90993   64.40  474.26  -38.95  0.4661    37    -6.877    
  12.97061  12.93902 -15.92565   65.60  485.67  -40.31  0.5427    37   -0.8959    
  13.34561  12.55569 -16.04327   63.10  471.62  -38.57  0.4428    37    -26.90    
  15.45061  12.73902 -16.28815   58.12  481.06  -39.55  0.4429    37    -11.06    
  15.33466  12.63902 -16.02743   59.03  455.61  -37.06  0.3877    37    -37.91    
  15.57061  12.83902 -16.33160   57.60  493.15  -41.81  0.4851    37     14.08    
  15.57061  12.93902 -15.86493   59.16  459.65  -37.82  0.3937    37    -37.91    
  12.57061  13.23724 -16.22327   68.21  490.57  -39.61  0.5775    36     44.16    
  12.67061  13.08902 -16.22327   66.98  487.27  -40.06  0.5595    36    0.4964    
  12.67061  13.28902 -16.02327   68.11  504.20  -40.42  0.6574    11   -0.7214    
  12.77061  13.13902 -16.02327   66.97  496.53  -41.07  0.6205    11     43.99    
  15.77061  13.13902 -16.15898   57.42  501.89  -43.15  0.5313    37     9.139    
  15.72061  13.13902 -15.99827   58.30  484.66  -40.50  0.4581    37    -7.266    
  15.77061  13.23902 -16.00660   58.10  493.17  -41.68  0.4931    37     14.35    
  15.97061  13.33902 -16.22327   56.24  515.76  -47.65  0.6552    12    -10.53    
  12.37061  13.65331 -16.22327   71.95  512.80  -36.96  0.6399    36     9.910    
  12.42061  13.51914 -16.22327   70.69  503.51  -38.24  0.6174    36   -0.7214    
  12.57061  13.48390 -16.02327   69.73  516.59  -38.47  0.6976    11     10.53    
  12.47061  13.68902 -16.01315   71.74  531.31  -34.05  0.7072    11    -2.190    
  15.92061  13.50569 -16.02327   57.35  514.06  -45.68  0.6121    37    -10.43    
  15.97061  13.51486 -16.07327   56.89  517.18  -46.89  0.6463    37     7.435    
  15.97061  13.73902 -15.92327   57.86  513.18  -46.92  0.6195    37    -9.561    
  16.18132  13.53902 -16.22327   55.68  508.06  -49.54  0.6869    12     29.03    
  16.18644  13.73902 -16.07327   56.54  504.65  -49.02  0.6478    12     39.03    
  16.44978  13.73902 -16.22327   55.66  486.68  -49.37  0.5950    39     29.56    
  12.27061  13.88902 -16.21827   74.51  529.51  -31.98  0.6519    36    -11.23    
  12.37061  13.83902 -16.00327   73.65  535.75  -28.41  0.6628    34    -14.16    
  12.17061  14.03902 -16.27327   76.63  533.11  -28.34  0.6295    34    -14.56    
  12.07061  14.13902 -15.97327   78.96  510.58  -16.52  0.4857    34     1.740    
  16.13906  13.93902 -15.92327   57.87  498.85  -48.49  0.5897    39     40.17    
  16.39561  13.93902 -16.03993   56.98  479.90  -47.92  0.5290    39     57.16    
  16.43311  14.13902 -15.92327   58.21  466.86  -46.52  0.4475    39    -1.154    
  16.57061  13.83902 -16.22327   55.87  476.42  -48.33  0.5314    39   -0.1595    
  16.62061  14.13902 -16.02327   57.63  458.65  -45.82  0.4171    39    -38.03    
  16.77061  14.13902 -16.12327   57.14  454.85  -45.48  0.4017    39    -40.97    
  11.97061  14.33902 -16.32327   81.70  532.64  -19.34  0.5785    34     14.37    
  11.78728  14.53902 -16.22327   86.31  517.12  -13.55  0.4914    34    -1.968    
  11.77061  14.53902 -16.17327   86.48  511.42  -13.10  0.4695    34     1.729    
  11.97061  14.23902 -15.98993   80.88  503.83  -14.85  0.4561    34     2.586    
  16.77061  14.28902 -16.02327   58.11  448.48  -44.79  0.3776    39    -13.78    
  16.97061  14.25664 -16.22327   57.18  447.63  -44.69  0.3757    39    -13.78    
  16.77061  14.47414 -15.92327   59.28  442.63  -44.25  0.3667    39    -13.78    
  17.12061  14.50569 -16.22327   58.01  439.19  -43.87  0.3701    39    -12.88    
  11.62061  14.70569 -16.02327   90.49  498.43  -10.76  0.4101    34    -15.07    
  11.67061  14.73902 -16.27327   90.75  525.69  -11.13  0.4971    34    -16.43    
  11.57061  14.92140 -16.36077   95.35  541.27   -7.45  0.5216    34    -29.46    
  11.57061  14.78902 -16.01493   92.37  500.21   -9.97  0.4077    34    -15.06    
  16.97061  14.61069 -16.02327   59.31  437.12  -43.76  0.3726    39    -15.17    
  17.17061  14.63902 -16.22327   58.54  436.19  -43.62  0.3789    39    -18.86    
  17.05299  15.00986 -16.02327   61.21  431.13  -43.28  0.4116    39    -29.55    
  17.17061  14.94557 -16.15160   60.23  431.58  -43.29  0.4092    39    -29.55    
  11.17061  15.33902 -16.12327  107.94  524.31    5.73  0.4069    23    -53.37    
  11.37061  15.18902 -15.98993  102.58  519.15   -1.96  0.4124    34    -13.85    
  11.37061  15.23902 -16.17327  104.48  537.29   -1.01  0.4645    34    -7.142    
  11.47061  15.08902 -16.22327   99.93  535.83   -5.49  0.4850    34    -26.91    
  11.42061  15.13902 -16.05660  101.25  522.19   -4.19  0.4316    34    -24.43    
  17.06490  15.03486 -16.02327   61.22  430.89  -43.26  0.4144    39    -29.55    
  17.17061  15.16498 -16.15660   61.37  429.74  -43.15  0.4326    39    -29.55    
  16.97061  15.43902 -16.02327   64.02  428.84  -43.08  0.4463    39    -30.98    
  17.17061  15.41069 -16.22327   62.57  428.57  -43.06  0.4540    39    -30.98    
   9.97061  15.73902 -16.30505  104.46  493.66   10.12  0.4064    23    -182.2    
  10.17061  15.55569 -16.22327  104.59  492.08   10.43  0.4178    23    -183.9    
  10.07061  15.53902 -16.07327  101.90  489.85   10.62  0.4318    23    -183.9    
   9.97061  15.58902 -16.03065  100.83  489.50   10.63  0.4333    23    -183.9    
  10.37061  15.38902 -16.02327  103.17  490.94   10.61  0.4249    23    -183.9    
  10.33823  15.53902 -16.32327  107.36  495.31   10.19  0.4036    23    -182.2    
  10.60394  15.43902 -16.27327  108.44  499.27    9.96  0.3941    23    -182.1    
  10.55061  15.35569 -16.04827  104.70  493.75   10.41  0.4100    23    -182.2    
  10.84894  15.38902 -16.22327  109.05  507.32    9.21  0.3867    23    -179.5    
  10.58728  15.33902 -16.02327  104.50  494.15   10.37  0.4079    23    -182.2    
  10.97061  15.38902 -16.22327  109.69  514.37    8.35  0.3906    23    -180.0    
  10.97061  15.33902 -16.07327  107.49  508.65    8.66  0.3845    23    -179.5    
  11.19561  15.35569 -16.22327  108.79  532.27    5.00  0.4304    23    -166.0    
  16.57061  15.73902 -15.92327   68.62  431.57  -42.83  0.4231    39    -24.73    
  16.77061  15.54081 -15.92327   65.94  429.79  -43.06  0.4356    39    -24.73    
  16.79061  15.73486 -16.03993   66.90  429.16  -42.98  0.4469    39    -27.17    
  17.07061  15.53902 -16.17327   63.90  428.27  -43.03  0.4592    39    -31.76    
  16.97061  15.76819 -16.22327   65.73  428.25  -43.00  0.4617    39    -31.76    
   9.77061  15.93902 -16.31648  103.04  495.99    9.51  0.3934    23    -182.1    
   9.58728  16.13902 -16.22089  100.63  498.41    8.91  0.3845    23    -44.95    
   9.57061  16.03902 -16.03398   98.52  494.79    9.82  0.3933    23    -44.95    
   9.62061  15.93902 -16.01493   98.49  492.99   10.12  0.4028    23    -46.75    
  15.87894  16.13902 -16.02327   77.87  459.55  -29.64  0.3698    39    -14.77    
  15.97061  15.98902 -15.92327   75.63  453.91  -34.58  0.3713    39     10.17    
  16.02061  16.23902 -16.22327   76.99  448.28  -37.28  0.3700    39     32.57    
  16.17061  16.03902 -16.02327   74.11  441.70  -40.02  0.3828    39     26.49    
  16.12061  16.13902 -16.12327   75.32  443.44  -39.31  0.3777    39     26.49    
  16.46823  15.93902 -16.02327   70.73  432.96  -42.47  0.4150    39   -0.4841    
  16.42061  16.13902 -16.22327   72.39  433.79  -42.35  0.4065    39   -0.4841    
  16.56882  16.03902 -16.17327   70.46  431.29  -42.72  0.4255    39    -24.73    
  16.79656  15.93902 -16.22327   67.96  429.09  -42.95  0.4492    39    -27.17    
   9.42061  16.37236 -15.99827   97.06  502.69    8.27  0.3781    23    -57.40    
   9.57061  16.28902 -16.33398  101.86  502.29    7.06  0.3858    23    -71.19    
   9.42061  16.56402 -16.18993   98.87  509.59    5.23  0.3986    23    -49.19    
   9.38728  16.51402 -16.02327   96.91  507.58    6.94  0.3854    23    -49.33    
  15.72061  16.37236 -16.16160   81.75  468.41  -19.78  0.3725    35    -7.356    
  15.79561  16.32236 -16.22327   80.19  463.66  -26.58  0.3685    39     4.402    
  15.72061  16.33902 -15.98993   81.72  468.18  -16.28  0.3799    35    -22.06    
  15.57061  16.63902 -16.18993   86.46  471.91  -11.83  0.3813    35    -27.62    
  15.67061  16.45569 -16.09922   83.38  469.48  -14.85  0.3792    35    -21.16    
   9.37061  16.73902 -16.12327   97.61  516.04    3.20  0.4227    23    -49.49    
   9.33728  16.95331 -16.11160   96.92  523.81   -0.78  0.4677    23    0.7241    
   9.37061  16.87236 -16.22327   98.43  518.69   -0.27  0.4540    23    -33.44    
   9.38728  16.76402 -16.22327   98.69  515.52    1.68  0.4332    23    -38.17    
  15.37061  16.93902 -16.30327   92.48  482.50   -9.28  0.3860    35    -68.91    
  15.52061  16.73902 -16.18993   88.22  473.05  -10.51  0.3851    35    -47.94    
  15.55394  16.73902 -15.99827   87.93  469.72   -9.66  0.4027    35    -39.11    
  15.37061  17.03902 -16.07327   93.60  482.56   -8.23  0.4082    35    -46.92    
   9.35394  16.97736 -16.22327   98.15  521.38   -2.12  0.4727    23    -31.10    
   9.27061  17.18998 -15.91493   94.15  530.13   -3.49  0.5019    23    -3.706    
   9.27061  17.44736 -16.22327   97.19  523.03   -3.45  0.4709    24    0.7241    
   9.27061  17.28902 -16.02327   95.32  529.68   -3.87  0.4994    24    -3.706    
  15.27061  17.13902 -16.22327   96.15  496.01   -8.15  0.4119    35    -12.40    
  15.32061  17.13902 -16.02327   95.24  490.16   -7.62  0.4188    35    -33.33    
  15.17061  17.29736 -16.42660   99.09  521.11   -6.76  0.4629    35     1.203    
  15.27061  17.23069 -16.02327   96.73  500.45   -7.12  0.4309    35     6.600    
   9.27061  17.45569 -16.22327   97.22  522.93   -3.34  0.4699    24    -31.10    
   9.22061  17.51402 -16.02327   95.22  524.12   -0.49  0.4576    24     3.123    
   9.22061  17.77236 -16.22327   97.29  515.08    1.98  0.4086    24    -49.49    
   9.18728  17.72236 -16.06827   95.83  516.26    2.98  0.4113    24    -49.49    
  15.27061  17.51736 -16.15898   97.29  529.45   -6.14  0.5017    17    -3.706    
  15.27061  17.51402 -16.09327   97.20  528.57   -6.02  0.4971    35    -6.816    
  15.37061  17.73902 -16.07327   94.91  531.24   -4.94  0.5079    17    -3.706    
  15.35394  17.71402 -16.00327   95.13  530.91   -4.70  0.5037    18    -3.706    
   9.22061  17.93902 -16.28160   97.90  510.79    3.66  0.3870    24    -49.07    
   9.17061  17.93902 -16.12327   96.61  509.06    5.45  0.3816    24    -49.07    
   9.18728  18.13902 -16.19827   97.64  504.75    6.72  0.3725    24    -41.99    
   9.17061  18.13486 -16.16755   97.21  504.25    6.89  0.3721    24    -41.99    
  15.47061  17.98902 -15.98993   91.87  529.41   -3.86  0.5008    17    -3.873    
  15.47061  17.88902 -16.25660   93.51  525.37   -1.18  0.4731    17    -4.171    
  15.55394  18.11402 -16.20327   90.97  523.24   -0.05  0.4649    17     3.833    
  15.52061  18.13902 -15.99827   90.21  528.21   -3.17  0.4995    17    -13.98    
   9.22061  18.31402 -16.25660   98.50  502.49    7.48  0.3734    24    -44.95    
   9.17061  18.35569 -16.12327   97.48  498.62    8.36  0.3781    24    -71.19    
   9.27061  18.59736 -16.22327   99.42  497.56    8.76  0.3885    24    -182.1    
   9.17061  18.55236 -16.02327   97.27  493.88    9.20  0.3962    24    -44.95    
  15.57061  18.30569 -16.07327   88.74  525.43   -1.16  0.4901    17    -4.338    
  15.55394  18.32236 -15.97827   88.30  527.45   -2.46  0.5057    17    -18.22    
  15.57061  18.50569 -15.97327   86.48  527.23   -1.86  0.5168    17    -25.62    
  15.67061  18.53902 -16.33160   87.66  513.21    4.88  0.4208    17    -14.37    
   9.37061  18.83902 -16.22327  100.76  495.93    9.18  0.4016    24    -182.2    
   9.22061  18.73902 -15.98993   97.86  491.56    9.55  0.4129    24    -183.9    
   9.37061  18.93902 -16.11315  100.30  492.78    9.53  0.4145    24    -183.9    
   9.47061  18.98902 -16.22327  102.19  495.91    9.30  0.4056    24    -182.2    
  15.55394  18.95569 -15.97827   82.08  527.34   -6.07  0.5501    17    -33.05    
  15.57061  18.92236 -16.02327   82.63  526.05   -3.87  0.5350    17    -25.62    
  15.57061  18.96402 -16.03993   82.33  525.19   -4.48  0.5319    17    -17.61    
  15.67061  18.73902 -16.33160   86.07  512.74    5.02  0.4258    17    -24.47    
   9.47061  19.13902 -15.99922  100.96  490.78    9.78  0.4260    24    -183.9    
   9.77061  19.28902 -16.20839  106.51  499.19    9.22  0.3956    24    -182.1    
   9.77061  19.33902 -16.12089  105.84  496.61    9.43  0.3998    24    -182.2    
   9.87061  19.33902 -16.24505  108.25  502.76    8.94  0.3879    24    -182.1    
  15.55394  19.11902 -15.99827   80.59  522.19  -12.48  0.5371    17    -1.968    
  15.57061  19.13902 -16.07327   80.86  519.61  -10.66  0.5167    17    -8.434    
  15.57061  19.18902 -16.02327   80.05  516.60  -15.77  0.5158    17     39.71    
  15.57894  19.22236 -16.12648   80.47  513.91  -13.20  0.4951    17    -1.255    
   9.97061  19.48902 -16.01493  107.99  498.05    9.29  0.3872    24    -182.1    
  10.17061  19.52236 -16.19827  112.74  509.65    8.12  0.3740    24    -179.5    
  10.17061  19.53902 -16.12327  112.21  507.03    8.37  0.3732    24    -172.2    
  10.37061  19.63902 -16.27327  115.66  516.10    6.73  0.3748    42    -121.6    
  10.42061  19.63902 -15.98993  115.05  511.85    7.05  0.3723    24    -179.3    
  10.60394  19.73902 -16.16993  118.55  519.71    4.80  0.3825    42    -71.44    
  10.60394  19.68902 -16.02327  118.37  519.12    4.69  0.3859    24    -71.44    
  10.77061  19.83902 -16.04827  118.26  515.02    1.59  0.3903    19    -71.09    
  15.72061  19.53902 -16.25660   78.23  473.75  -28.21  0.4040    21    -1.526    
  15.87061  19.53902 -15.98993   76.25  457.69  -33.36  0.3911    21    -3.250    
  15.80394  19.58902 -16.22327   77.28  462.54  -31.17  0.3936    21    -3.250    
  15.97061  19.73902 -16.23577   75.38  446.65  -33.89  0.3961    21    -24.03    
  15.97061  19.63902 -16.04231   75.32  448.76  -34.18  0.3913    21    -24.03    
  10.77061  20.00902 -16.22327  115.38  508.92    3.43  0.3758    42    -120.9    
  10.82061  19.93902 -16.02327  116.07  506.41    0.06  0.3896    19    -167.5    
  10.82061  20.10902 -16.22327  113.42  504.41    2.58  0.3762    42    -184.3    
  10.87061  20.18902 -16.02327  109.78  490.98   -1.87  0.3905    19    -35.52    
  16.15394  19.93902 -16.24315   72.98  437.28  -34.94  0.4217    21    -36.28    
  16.27061  19.93902 -16.00898   71.65  435.59  -35.20  0.4280    21    -36.28    
  16.27061  20.10331 -16.22327   71.25  433.78  -35.19  0.4433    21    -40.08    
  16.37061  20.13902 -16.07327   70.04  432.83  -35.25  0.4512    21    -33.72    
  10.97061  20.48902 -16.18993  104.21  489.21   -1.70  0.3806    19    -35.52    
  10.87061  20.19402 -16.02327  109.64  490.78   -1.89  0.3906    19    -43.39    
  10.97061  20.53902 -16.11493  102.21  484.41   -3.01  0.3843    19    -46.88    
  10.98728  20.51402 -16.22327  103.95  490.41   -1.41  0.3793    19    -35.52    
  16.37061  20.31902 -16.22327   69.36  431.69  -35.26  0.4625    21    -37.11    
  16.37061  20.53902 -16.32327   68.19  431.05  -35.30  0.4657    21    -37.11    
  16.47061  20.33902 -16.02327   68.22  431.46  -35.28  0.4662    21    -37.11    
  16.52061  20.57236 -16.02327   66.65  430.86  -35.28  0.4726    21    -25.79    
  11.17061  20.83902 -16.27327   96.70  490.19   -3.64  0.3784    19    -33.28    
  11.02061  20.70569 -16.04327   97.75  479.16   -4.46  0.3862    19    -46.88    
  11.17061  20.93902 -16.09731   93.25  481.95   -5.12  0.3775    19    -47.18    
  11.22061  20.93902 -16.23993   94.18  489.20   -4.51  0.3789    19    -43.39    
  16.37061  20.82748 -16.33993   66.44  431.11  -35.34  0.4588    21    -37.41    
  16.37061  20.93902 -16.32327   65.69  431.44  -35.37  0.4528    21    -37.41    
  16.52061  20.73902 -16.04077   65.78  430.87  -35.29  0.4704    21    -25.79    
  16.52061  20.88069 -16.02327   64.91  431.24  -35.30  0.4634    21    -37.11    
  11.37061  21.23902 -15.93993   86.25  482.96   -6.04  0.3787    19    -47.18    
  11.53728  21.28902 -16.22327   86.41  500.35   -5.90  0.4190    19    -24.25    
  11.57061  21.33902 -16.17327   85.13  500.41   -6.02  0.4218    19    -24.25    
  11.72061  21.43902 -16.22327   83.02  510.94   -6.23  0.4719    19    -13.90    
  16.27061  21.36914 -16.22327   63.17  435.84  -35.62  0.4110    21    -26.21    
  16.37061  21.15307 -16.22327   64.22  432.76  -35.43  0.4376    21    -33.72    
  16.37061  21.33902 -16.06755   62.77  435.21  -35.54  0.4189    21    -26.21    
  16.47061  21.13164 -16.02327   63.62  432.71  -35.38  0.4427    21    -33.72    
  11.77061  21.52236 -16.04827   80.57  509.08   -7.21  0.4677    19    -13.90    
  11.87061  21.53902 -16.23660   80.69  520.32   -6.70  0.5275    19    -18.08    
  11.97061  21.63902 -16.10660   77.87  524.53   -9.12  0.5557    19    -15.42    
  12.17061  21.73902 -16.32327   76.39  532.44  -10.91  0.6101    20    -28.27    
  12.07061  21.73902 -16.02327   75.25  527.15  -15.13  0.5891    19     20.13    
  15.77061  21.88902 -16.22743   60.19  469.68  -38.85  0.4134    21    -37.77    
  16.15394  21.53902 -16.23577   62.31  440.51  -35.95  0.3900    21    -26.61    
  15.97061  21.83902 -16.04410   60.10  459.60  -37.54  0.3917    21    -33.20    
  16.27061  21.53902 -16.01410   61.67  440.19  -35.85  0.3952    21    -26.16    
  12.37061  21.93902 -16.34493   72.55  525.62  -22.21  0.6219    20     28.82    
  12.22061  21.93902 -16.05660   71.57  519.89  -29.05  0.6342    50     8.622    
  12.37061  22.18486 -16.22898   68.82  500.09  -40.99  0.6188    16     54.18    
  12.22061  22.13902 -16.02327   69.06  497.12  -42.08  0.6033    50     57.24    
  15.47061  22.18902 -16.22327   57.66  506.83  -47.89  0.5917    21     38.90    
  15.57061  22.03902 -16.24922   58.93  494.65  -43.12  0.5069    21     14.08    
  15.57061  22.13902 -16.13815   57.77  504.87  -45.45  0.5649    21     39.29    
  15.87061  21.93902 -16.00839   59.26  472.63  -38.98  0.4226    21    -18.20    
  12.37061  22.18486 -16.22898   68.82  500.09  -40.99  0.6188    16     54.18    
  12.22061  22.22974 -16.02327   68.11  489.97  -45.73  0.5896    50     44.12    
  12.37061  22.68902 -16.22327   64.36  472.39  -52.00  0.5153    48     57.39    
  12.22061  22.53902 -16.02327   65.27  476.78  -51.85  0.5437    50     67.77    
  15.37061  22.33902 -16.32327   57.28  495.48  -50.96  0.5753    48     41.44    
  15.37061  22.36724 -16.32327   57.15  493.37  -51.15  0.5705    48     44.90    
  15.52061  22.33902 -16.05660   56.10  509.70  -50.37  0.6519    16     29.03    
  15.47061  22.51402 -16.10660   55.48  495.57  -52.41  0.6278    48     47.94    
  12.27061  22.84236 -16.02327   62.73  472.95  -53.12  0.5128    50     37.77    
  12.38728  22.73902 -16.24827   64.05  470.27  -51.81  0.4994    48     12.71    
  12.42061  22.97236 -16.22327   62.22  465.88  -51.54  0.4657    48     15.55    
  12.37061  22.98402 -16.12327   61.84  469.71  -52.41  0.4873    48     15.55    
  15.37061  22.80569 -16.27327   55.34  466.48  -51.30  0.4877    48     15.55    
  15.35394  22.95902 -16.24827   54.84  461.18  -50.97  0.4633    48    -11.79    
  15.47061  22.90569 -15.97327   53.83  477.56  -53.82  0.5808    48     39.84    
  15.47061  22.82236 -16.02327   54.19  479.54  -53.49  0.5848    48     39.84    
  12.47061  23.11640 -16.22327   61.20  462.67  -50.83  0.4443    48     15.55    
  12.38728  23.14914 -16.02327   60.40  470.53  -52.23  0.4861    48     15.55    
  12.57061  23.33902 -16.22327   59.69  457.61  -49.69  0.4160    48    -23.30    
  12.47061  23.33902 -15.98577   58.98  469.47  -51.28  0.4746    48     15.55    
  15.17061  23.43902 -16.24231   53.94  448.83  -49.34  0.3940    48    -20.74    
  15.32061  23.11736 -16.22327   54.40  457.20  -50.59  0.4412    48    -36.22    
  15.37061  23.08902 -16.12327   54.02  463.43  -51.65  0.4805    48     15.55    
  15.27061  23.38902 -16.05327   53.28  459.30  -51.06  0.4458    48    -36.36    
  12.77061  23.63902 -16.22327   57.74  450.26  -48.40  0.3902    48    -18.96    
  12.62061  23.53902 -16.02327   57.76  463.65  -49.73  0.4430    48    -25.99    
  12.97061  23.83902 -16.21993   56.46  445.34  -47.78  0.3817    48    -13.04    
  12.97061  23.88902 -16.02327   55.57  453.51  -47.92  0.4068    48    -40.97    
  14.77061  23.88902 -16.23160   53.39  441.68  -48.09  0.3747    48    -13.93    
  15.12061  23.53902 -16.20565   53.66  448.69  -49.24  0.3916    48    -20.74    
  14.97061  23.73902 -16.17327   53.29  446.77  -48.78  0.3829    48    -14.06    
  15.17061  23.53902 -16.07327   53.17  455.26  -50.19  0.4186    48    -41.37    
  13.17061  23.93902 -16.33755   56.10  438.28  -47.39  0.3782    48    -17.62    
  13.22061  24.03902 -16.08160   54.77  446.27  -47.43  0.3882    48    -14.06    
  13.28728  24.03902 -16.22327   55.14  440.31  -47.33  0.3795    48    -13.15    
  13.39561  24.12236 -16.02327   54.02  446.47  -47.28  0.3910    48    -19.85    
  13.55394  24.12236 -16.26827   54.57  436.86  -47.19  0.3816    48    -16.84    
  13.47061  24.13902 -16.07327   54.03  443.76  -47.25  0.3853    48    -13.15    
  13.72061  24.13902 -16.32327   54.42  434.79  -47.16  0.3851    48    -18.86    
  13.97394  24.13902 -16.34827   54.15  433.90  -47.19  0.3871    48    -23.58    
  14.27061  24.13902 -16.20160   53.28  438.69  -47.46  0.3785    48    -13.15    
  14.40394  24.08902 -16.22327   53.33  438.69  -47.57  0.3774    48    -16.84    
  14.37061  24.13902 -16.05660   52.75  444.42  -47.75  0.3821    48    -13.15    
  14.52061  24.03902 -16.24327   53.34  438.93  -47.68  0.3761    48    -13.15    
  14.62061  24.03902 -16.02327   52.61  448.08  -48.29  0.3873    48    -13.93    
  14.77061  23.93902 -16.07327   52.80  447.78  -48.52  0.3853    48    -13.93    
  13.77061  24.18902 -16.13255   53.63  440.15  -47.23  0.3812    48    -13.15    
  13.97061  24.20569 -16.06172   53.11  442.53  -47.33  0.3829    48    -13.15    
  14.19228  24.18902 -16.02327   52.74  444.71  -47.56  0.3846    48    -13.15    
  13.71228  12.38902 -15.82327   62.22  451.03  -36.72  0.3763    37    -28.99    
  13.47061  12.53902 -15.77327   63.33  456.39  -37.16  0.3870    37    -37.91    
  13.57061  12.53902 -15.59148   63.48  447.90  -36.65  0.3757    37    -8.046    
  13.77061  12.43902 -15.57327   62.74  442.96  -36.38  0.3799    37    -17.95    
  13.87061  12.33902 -15.77327   61.84  446.07  -36.43  0.3757    37    -17.95    
  13.94561  12.35569 -15.62327   62.00  441.17  -36.26  0.3847    37    -20.24    
  14.15811  12.27236 -15.79731   61.06  442.40  -36.19  0.3817    37    -17.95    
  14.22061  12.33902 -15.52327   61.56  436.41  -36.08  0.4078    37    -26.21    
  14.37061  12.23902 -15.99505   60.18  445.86  -36.13  0.3777    37    -17.95    
  14.45394  12.33902 -15.52327   61.09  435.01  -36.02  0.4188    37    -26.21    
  14.62894  12.28902 -15.82327   60.15  439.84  -36.03  0.3915    37    -20.24    
  14.67061  12.33902 -15.62327   60.47  435.91  -36.02  0.4127    37    -26.21    
  14.77061  12.33902 -15.73660   60.09  437.93  -36.04  0.4012    37    -26.21    
  14.82894  12.38902 -15.62327   60.28  435.95  -36.03  0.4137    37    -26.21    
  15.02061  12.43902 -15.78993   59.77  440.20  -36.15  0.3951    37    -26.16    
  14.97061  12.43902 -15.67327   60.06  437.32  -36.09  0.4070    37    -26.21    
  15.17061  12.53902 -15.74827   59.70  440.85  -36.27  0.3953    37    -26.16    
  13.02061  12.93902 -15.83577   65.69  481.39  -39.51  0.5156    37    -1.456    
  13.32061  12.63902 -15.81827   63.91  463.89  -37.79  0.4135    37    -39.48    
  13.37061  12.73902 -15.50422   64.84  452.55  -36.87  0.3822    37    -27.31    
  13.17061  12.93902 -15.54148   66.05  464.56  -37.47  0.4218    37    -41.23    
  15.17061  12.58902 -15.58993   60.08  437.40  -36.20  0.4089    37    -26.21    
  15.37061  12.73902 -15.68993   59.80  443.26  -36.57  0.3916    37    -17.95    
  15.47061  12.88902 -15.62327   59.96  444.61  -36.78  0.3891    37    -14.63    
  15.55394  12.93902 -15.77827   59.42  454.16  -37.43  0.3877    37    -37.91    
  12.77061  13.33902 -15.82327   68.35  508.92  -39.28  0.6684    11    -8.059    
  12.87061  13.13902 -15.85148   66.94  494.50  -40.26  0.6002    37     26.43    
  12.87061  13.37152 -15.62327   68.75  503.76  -37.42  0.6088    37    -1.736    
  12.98728  13.13902 -15.62327   67.17  483.26  -38.34  0.5154    37    -1.456    
  15.67061  13.13902 -15.81493   59.22  466.36  -38.64  0.4062    37    -41.57    
  15.57061  13.13902 -15.50505   60.41  446.53  -37.12  0.3840    37    -20.99    
  15.75394  13.35331 -15.80160   59.14  478.27  -40.08  0.4393    37    -16.25    
  15.67061  13.33902 -15.57327   60.29  457.32  -38.11  0.3882    37    -36.94    
  12.57061  13.73902 -15.74922   72.22  537.84  -27.73  0.6697    34    -14.16    
  12.67061  13.52890 -15.82327   69.90  525.82  -36.23  0.7152    11     5.959    
  12.67061  13.73902 -15.55565   72.35  532.66  -25.16  0.6101    34    -14.56    
  12.78728  13.52414 -15.62327   69.97  520.58  -34.62  0.6557    37     4.611    
  15.77061  13.48902 -15.72327   59.51  478.78  -40.36  0.4413    37    -17.16    
  15.72061  13.51402 -15.58993   60.32  466.72  -39.16  0.4063    37    -36.85    
  15.75394  13.71902 -15.59827   60.47  478.54  -40.78  0.4427    37    -17.16    
  15.87061  13.68902 -15.82327   58.75  503.42  -44.19  0.5472    37     9.315    
  12.32061  13.93902 -15.78993   75.52  521.57  -18.91  0.5338    34     12.73    
  12.17061  14.03902 -15.71315   77.64  501.18  -14.62  0.4394    34     5.277    
  12.37061  13.93902 -15.52327   75.88  505.69  -15.05  0.4492    34     5.277    
  12.17061  14.03902 -15.70660   77.65  500.73  -14.55  0.4376    34     5.277    
  12.57061  13.78902 -15.64493   73.01  533.74  -23.54  0.6088    34    -23.86    
  15.77061  13.75569 -15.62327   60.33  483.45  -41.47  0.4606    37    -7.255    
  15.97061  13.93902 -15.82327   58.80  507.99  -47.53  0.5929    39     39.06    
  15.77061  14.02652 -15.58898   61.00  494.83  -43.99  0.5092    37     56.78    
  15.97061  14.20902 -15.72327   60.27  498.76  -48.20  0.5455    39     51.87    
  16.17061  14.11402 -15.83993   58.87  486.80  -47.91  0.5221    39     41.61    
  11.92061  14.23902 -15.76493   81.39  486.67  -12.52  0.3936    34    -50.42    
  11.67061  14.53902 -15.81493   87.12  482.30  -11.03  0.3774    34    -52.46    
  11.97061  14.18902 -15.62327   80.57  481.97  -12.10  0.3832    34    -50.72    
  11.67061  14.51498 -15.63577   86.53  474.18  -10.72  0.3703    34    -47.94    
  15.82061  14.33902 -15.62327   61.75  504.49  -48.03  0.5544    39     38.90    
  15.93728  14.33902 -15.67327   61.21  496.48  -48.22  0.5274    39     53.91    
  15.87061  14.48902 -15.62327   62.45  497.49  -48.18  0.5210    39     53.91    
  15.97061  14.53902 -15.63993   62.48  484.97  -47.47  0.4741    39     35.81    
  16.17061  14.38902 -15.72327   60.77  472.77  -46.80  0.4446    39     35.55    
  16.14561  14.53902 -15.67327   61.95  468.29  -46.32  0.4214    39    -12.78    
  16.44716  14.33902 -15.82327   59.54  457.07  -45.54  0.3988    39    -29.86    
  16.37061  14.53902 -15.72327   61.20  453.62  -45.17  0.3828    39    -33.71    
  16.56549  14.33902 -15.87327   59.14  452.16  -45.11  0.3853    39    -40.64    
  16.57061  14.46819 -15.82327   60.01  447.62  -44.70  0.3727    39    -12.77    
  11.57061  14.73902 -15.90660   91.28  490.44  -10.08  0.3863    34    -42.32    
  11.47061  14.93902 -15.87327   95.78  495.83   -7.81  0.3852    34    -29.37    
  11.57061  14.67057 -15.57827   89.34  473.41   -9.97  0.3726    34    -59.67    
  11.47061  14.88902 -15.70160   94.19  484.15   -8.26  0.3725    34    -68.91    
  16.07061  14.73902 -15.62327   63.72  467.09  -45.83  0.4093    39     4.661    
  16.19561  14.73902 -15.63993   63.29  457.48  -45.23  0.3866    39    -29.80    
  16.17061  14.83902 -15.62327   64.16  456.28  -44.93  0.3825    39    -5.482    
  16.37061  14.77236 -15.67327   62.88  447.08  -44.51  0.3703    39    -12.77    
  16.42894  14.91902 -15.67327   63.69  441.91  -44.03  0.3702    39    -12.77    
  16.52061  14.73902 -15.72327   62.03  442.43  -44.20  0.3678    39    -12.77    
  16.57061  14.88902 -15.72327   62.84  438.38  -43.84  0.3732    39    -12.77    
  16.77061  14.73902 -15.83993   60.96  436.97  -43.78  0.3734    39    -15.95    
  16.77061  14.83902 -15.82327   61.59  435.42  -43.65  0.3797    39    -18.75    
  10.32061  15.33902 -15.68993   99.06  488.71   10.79  0.4372    23    -46.75    
  10.51228  15.28902 -15.62327   99.49  490.36   10.64  0.4210    23    -183.9    
  10.57061  15.33902 -16.00660  104.26  493.59   10.42  0.4101    23    -182.2    
  10.77061  15.28902 -15.88160  103.85  496.57   10.00  0.3949    23    -182.1    
  10.82061  15.26724 -15.64827  101.65  495.54    9.82  0.3903    23    -182.1    
  10.97061  15.28902 -15.88160  104.87  503.17    8.76  0.3803    23    -182.1    
  11.02061  15.26819 -15.65398  102.56  500.57    8.11  0.3745    23    -71.19    
  11.25394  15.23902 -15.79827  103.21  508.67    2.57  0.3780    23    -48.72    
  11.22061  15.23902 -15.62327  101.83  502.49    3.31  0.3703    23    -41.58    
  11.37061  15.13902 -15.82327  100.63  504.42   -3.04  0.3839    34    -19.95    
  11.37061  15.08902 -15.64493   98.41  492.97   -4.17  0.3730    34    -43.69    
  15.87061  15.33902 -15.62327   69.97  470.75  -39.54  0.3908    39     3.319    
  15.97061  15.28902 -15.62327   68.94  461.59  -41.72  0.3815    39     4.990    
  15.99061  15.36402 -15.63993   69.55  458.55  -41.18  0.3771    39     17.91    
  16.17061  15.13902 -15.62327   66.60  449.58  -43.65  0.3730    39    -12.77    
  16.15394  15.29402 -15.63993   67.98  448.22  -42.86  0.3732    39     11.47    
  16.42894  15.13902 -15.67327   65.27  438.75  -43.59  0.3781    39    -12.77    
  16.29228  15.33902 -15.67327   67.57  441.10  -43.05  0.3785    39    -12.77    
  16.57061  15.13902 -15.72327   64.54  435.23  -43.49  0.3877    39    -18.75    
  16.72061  15.33902 -15.82327   65.00  431.29  -43.21  0.4158    39    -24.73    
  16.77061  15.18902 -15.82327   63.77  431.72  -43.30  0.4083    39    -24.60    
  16.80394  15.35902 -15.87327   64.59  430.32  -43.17  0.4254    39    -24.60    
   9.77061  15.73902 -15.97327   99.00  490.14   10.52  0.4246    23    -183.9    
   9.97061  15.53902 -15.87327   99.05  488.35   10.75  0.4425    23    -197.5    
   9.92061  15.53902 -15.66493   96.57  487.84   10.80  0.4449    23    -197.5    
   9.79240  15.63902 -15.59827   95.17  488.40   10.73  0.4366    23    -197.5    
  10.12061  15.43902 -15.82327   99.35  488.17   10.80  0.4446    23    -197.5    
  10.17478  15.38902 -15.57565   97.05  487.97   10.82  0.4431    23    -197.5    
  10.40728  15.33069 -15.82327  101.03  489.82   10.71  0.4298    23    -183.9    
  15.67061  15.53902 -15.57327   73.52  488.09  -25.16  0.3975    35    -58.81    
  15.77061  15.56402 -15.63993   73.04  477.56  -30.83  0.3865    39    -1.274    
  15.72061  15.73902 -15.62327   75.47  477.76  -22.21  0.3798    35    -3.439    
  15.77061  15.73902 -15.67327   75.01  474.04  -26.03  0.3775    35    -25.87    
  15.97061  15.50569 -15.67327   71.05  458.33  -39.28  0.3746    39     17.91    
  15.98728  15.83902 -15.82327   74.13  453.82  -36.19  0.3720    39     11.19    
  16.25394  15.53902 -15.72327   69.42  440.90  -42.25  0.3823    39     11.47    
  16.27061  15.73902 -15.82327   70.93  438.96  -41.75  0.3894    39     28.91    
  16.33728  15.48902 -15.72327   68.46  438.24  -42.73  0.3873    39    -15.06    
  16.39561  15.77236 -15.87327   70.18  435.03  -42.35  0.4035    39    -24.73    
  16.55632  15.55902 -15.82327   67.51  432.47  -42.98  0.4132    39    -24.73    
   9.57061  15.93902 -15.80660   96.10  491.94   10.29  0.4058    23    -46.75    
   9.47061  16.08902 -15.62327   93.62  494.28   10.01  0.3899    23    -71.19    
   9.47061  16.13902 -15.83993   95.81  495.75    9.73  0.3862    23    -44.95    
   9.58728  15.91402 -15.82327   96.31  491.65   10.33  0.4083    23    -46.75    
  15.72061  15.84402 -15.62327   76.65  474.99  -19.16  0.3780    35     7.270    
  15.77061  15.90569 -15.72327   76.84  471.04  -22.26  0.3754    35    -25.28    
  15.75394  16.15902 -15.82327   79.63  468.35  -17.52  0.3798    35    -14.78    
  15.67061  16.16402 -15.53993   80.61  467.62  -11.35  0.3987    35    -26.01    
   9.38728  16.36402 -15.82327   94.96  501.55    8.69  0.3763    23    -51.90    
   9.38728  16.30831 -15.60660   92.77  499.46    9.22  0.3766    23    -51.90    
   9.37061  16.43902 -15.83993   94.96  504.01    8.16  0.3777    23    -51.84    
   9.37061  16.35569 -15.62327   92.71  500.89    8.95  0.3758    23    -51.84    
  15.67061  16.44736 -15.82327   83.55  466.78  -11.35  0.4007    35    -26.01    
  15.67061  16.33902 -15.62327   82.41  465.90  -10.65  0.4085    35    -25.71    
  15.67061  16.45569 -15.84827   83.62  466.98  -11.51  0.3990    35    -26.01    
  15.57061  16.63902 -15.54827   86.49  464.83   -8.63  0.4403    35    -15.70    
   9.32061  16.70569 -15.82327   94.07  514.27    5.32  0.4070    23    -49.84    
   9.28728  16.82748 -15.62327   91.31  519.14    3.73  0.4344    23    -38.17    
   9.27061  17.09831 -15.82327   93.13  528.79   -2.20  0.4930    23    -3.706    
   9.27061  16.98902 -15.62327   90.95  525.35    0.44  0.4750    23     3.833    
  15.55394  16.74402 -15.77981   88.00  467.38   -8.83  0.4256    35    -15.70    
  15.52061  16.77236 -15.59827   88.56  466.74   -8.22  0.4437    35    -15.70    
  15.47061  16.90652 -15.83755   90.79  471.94   -8.22  0.4257    35    -37.68    
  15.37061  17.03902 -15.57327   93.29  477.09   -6.57  0.4456    35    -46.94    
   9.27061  17.17236 -15.87327   93.74  529.92   -3.23  0.5020    23    -3.706    
   9.27061  17.01069 -15.62327   90.96  525.98    0.01  0.4806    23    -4.338    
   9.22061  17.37236 -15.82327   93.00  527.66   -1.84  0.4848    24    -3.706    
   9.22061  17.30569 -15.62327   90.73  528.05   -1.90  0.4964    24    -3.873    
  15.32061  17.17057 -15.81993   95.38  489.64   -6.52  0.4300    35    -33.18    
  15.32061  17.13902 -15.62327   95.03  484.87   -5.75  0.4382    35    -49.17    
  15.27061  17.28902 -15.82327   96.90  502.70   -5.31  0.4354    35     5.876    
  15.27061  17.25569 -15.62327   96.64  496.16   -4.00  0.4312    35    -47.37    
   9.17061  17.53902 -15.77327   92.54  521.25    1.73  0.4423    24    -6.700    
   9.12061  17.70569 -15.64827   91.63  512.91    5.09  0.4023    24    -49.13    
   9.17061  17.58902 -15.85660   93.49  519.84    2.24  0.4321    24    -38.17    
   9.18728  17.51402 -15.82327   93.12  522.72    0.95  0.4512    24    -6.139    
  15.27061  17.48902 -15.82327   97.09  520.55   -2.96  0.4549    18    -36.90    
  15.27061  17.50902 -15.68160   97.07  517.14   -0.41  0.4329    18    -34.00    
  15.35394  17.72652 -15.87422   94.92  528.43   -2.79  0.4833    18    -3.706    
  15.35394  17.73902 -15.62327   94.76  519.72    2.20  0.4257    18    -38.17    
   9.07061  18.00902 -15.74827   93.14  502.15    7.71  0.3727    24    -51.84    
   9.07061  17.93902 -15.62327   91.91  503.60    7.49  0.3749    24    -51.84    
   9.07061  18.18902 -15.79827   94.11  497.66    8.54  0.3762    24    -57.40    
   9.07061  18.13902 -15.79505   93.94  498.85    8.33  0.3741    24    -57.40    
  15.37061  17.75569 -15.84827   94.45  527.90   -2.29  0.4778    18    -3.706    
  15.37061  17.78902 -15.58993   94.21  518.67    2.86  0.4200    18    -49.49    
  15.47061  18.05569 -15.82327   91.04  527.38   -2.14  0.4871    18    -3.873    
  15.47061  18.13902 -15.57327   90.14  519.63    2.62  0.4357    18    -3.240    
   9.07061  18.33902 -15.77327   94.27  494.40    9.08  0.3866    24    -44.95    
   9.07061  18.46736 -15.62327   93.47  491.59    9.51  0.4005    24    -46.75    
   9.12061  18.58069 -15.82327   95.54  491.30    9.53  0.4072    24    -46.75    
   9.07061  18.45569 -15.62327   93.49  491.74    9.49  0.3994    24    -46.75    
  15.52061  18.31402 -15.78993   88.13  527.28   -1.97  0.5014    18    -18.22    
  15.51228  18.33902 -15.68672   87.81  525.17   -0.26  0.4843    18     3.667    
  15.55394  18.53902 -15.88493   85.89  528.66   -2.70  0.5292    17    -25.62    
  15.52061  18.53902 -15.70160   85.69  527.59   -1.41  0.5162    18    -18.22    
   9.17061  18.78902 -15.68160   95.38  488.61    9.89  0.4299    24    -46.75    
   9.18728  18.76402 -15.84327   96.61  489.79    9.74  0.4226    24    -183.9    
   9.27061  18.93902 -15.82327   97.52  488.69    9.89  0.4349    24    -183.9    
   9.27061  18.98902 -15.62327   96.11  487.44   10.04  0.4435    24    -197.5    
  15.52061  18.73902 -15.76493   83.61  530.61   -4.08  0.5567    18    -25.73    
  15.47061  18.73902 -15.49493   83.67  525.99    0.06  0.5046    18    -26.08    
  15.52061  18.93902 -15.82327   81.58  530.82   -8.90  0.5756    17    -39.74    
  15.47061  18.93902 -15.57327   81.21  530.43   -7.71  0.5588    18    -39.91    
   9.57061  19.28902 -15.85660  101.18  489.54    9.91  0.4301    24    -183.9    
   9.57061  19.32236 -15.66827   99.69  488.08   10.03  0.4368    24    -197.5    
   9.77061  19.43902 -15.82327  103.35  491.19    9.81  0.4137    24    -183.9    
   9.72061  19.43902 -15.55981  100.20  488.80    9.98  0.4238    24    -183.9    
  15.52061  19.08069 -15.82327   80.10  526.52  -15.51  0.5677    17     2.538    
  15.52061  19.17236 -15.62327   78.57  516.52  -22.91  0.5383    21     38.92    
  15.67061  19.33902 -15.82327   77.57  486.90  -30.21  0.4456    21     20.20    
  15.57061  19.23902 -15.62327   77.85  504.47  -27.33  0.5024    21    -5.099    
   9.94561  19.52236 -15.82327  105.77  493.85    9.57  0.3956    24    -182.1    
   9.97061  19.53902 -15.80660  105.84  494.14    9.54  0.3932    24    -182.1    
   9.98728  19.53902 -15.82327  106.35  494.65    9.49  0.3914    24    -208.3    
  10.25394  19.63902 -15.62327  107.46  498.28    8.79  0.3727    24    -57.40    
  10.37061  19.63902 -15.87327  112.79  506.40    7.75  0.3698    24    -172.2    
  10.26228  19.63902 -15.62327  107.62  498.47    8.75  0.3723    24    -51.90    
  10.57061  19.68902 -15.78993  114.54  510.76    5.52  0.3805    24    -179.3    
  10.53728  19.68902 -15.62327  111.27  506.23    6.22  0.3776    24    -184.6    
  10.72061  19.73902 -15.82327  116.75  512.99    2.35  0.3972    24    -179.0    
  10.72061  19.73902 -15.58993  112.57  506.86    2.40  0.4021    24    -184.2    
  15.77061  19.43902 -15.90660   76.95  470.07  -32.24  0.4068    21    -27.72    
  15.75478  19.38902 -15.56493   75.96  472.71  -33.57  0.4178    21     6.472    
  15.97061  19.53902 -15.62327   74.27  452.77  -35.04  0.3841    21    -13.22    
  16.00394  19.58902 -15.79827   74.49  448.90  -34.84  0.3866    21    -10.60    
  16.17061  19.73902 -15.80660   72.71  440.74  -35.21  0.3994    21    -28.77    
  10.82061  19.90569 -15.82327  114.16  499.81   -1.28  0.4039    19    -37.53    
  10.82061  19.90569 -15.62327  110.82  493.40   -1.85  0.4181    19    -47.44    
  10.87061  20.29831 -15.82327  104.57  478.28   -4.07  0.4134    19    -46.94    
  10.83728  20.10057 -15.62327  106.34  480.73   -3.67  0.4289    19    -49.33    
  16.32061  19.93902 -15.85660   70.90  435.57  -35.29  0.4254    21    -28.77    
  16.35394  19.93902 -15.62327   69.98  436.82  -35.40  0.4133    21    -27.86    
  16.37061  19.98902 -15.78993   70.11  435.00  -35.33  0.4286    21    -33.72    
  16.47061  20.13902 -15.57327   68.13  434.84  -35.38  0.4274    21    -26.21    
  10.87061  20.33902 -15.77327  102.96  475.66   -4.42  0.4195    19    -37.70    
  10.87061  20.33902 -15.57327  100.54  470.98   -4.93  0.4417    19    -58.63    
  10.97061  20.68902 -15.78993   95.76  470.96   -5.34  0.4104    19    -58.63    
  10.97061  20.72057 -15.62327   93.56  467.47   -5.63  0.4256    19    -15.71    
  16.52061  20.33902 -15.82327   67.51  432.01  -35.29  0.4589    21    -37.41    
  16.55394  20.38402 -15.62327   66.60  433.01  -35.32  0.4457    21    -33.72    
  16.55394  20.52236 -15.86827   66.45  431.34  -35.28  0.4669    21    -25.79    
  16.57061  20.43902 -15.57327   66.07  433.24  -35.32  0.4426    21    -33.72    
  10.98728  20.73902 -15.77827   94.64  470.55   -5.45  0.4091    19    -58.63    
  10.98728  20.74819 -15.62327   93.11  467.38   -5.68  0.4238    19    -15.71    
  11.17061  21.03902 -15.82327   89.37  473.62   -5.84  0.3859    19    -59.68    
  11.07061  20.90569 -15.71172   90.99  469.48   -5.79  0.4040    19    -80.37    
  16.57061  20.88902 -15.82327   64.26  431.95  -35.30  0.4554    21    -37.41    
  16.55394  20.93902 -15.86827   64.16  431.96  -35.31  0.4547    21    -37.41    
  16.57061  21.01902 -15.57327   63.02  434.36  -35.33  0.4286    21    -33.72    
  16.57061  20.73902 -15.86827   65.19  431.36  -35.28  0.4647    21    -37.11    
  11.27061  21.13902 -15.93160   88.15  479.17   -5.88  0.3774    19    -68.92    
  11.27061  21.18664 -15.62327   85.40  472.30   -6.31  0.3858    19    -37.94    
  11.57061  21.43902 -15.73993   81.35  487.04   -7.70  0.3886    19    -68.62    
  11.57061  21.43902 -15.70660   81.20  486.08   -7.88  0.3870    19    -68.62    
  16.52061  21.13902 -15.82327   63.03  433.55  -35.37  0.4360    21    -33.72    
  16.52061  21.19736 -15.64327   62.35  435.46  -35.40  0.4198    21    -26.21    
  16.37061  21.43902 -15.90660   61.87  437.76  -35.64  0.4059    21    -26.21    
  16.47061  21.32652 -15.57327   61.62  438.22  -35.51  0.4036    21    -26.21    
  11.77061  21.53902 -15.97327   79.96  506.70   -7.92  0.4580    19    -12.92    
  11.70061  21.53902 -15.62505   78.76  490.62  -11.41  0.4026    19    -38.62    
  11.97061  21.72236 -15.84827   75.36  513.29  -17.95  0.5196    19     13.44    
  11.87061  21.73902 -15.57327   74.70  489.48  -26.14  0.4377    19     13.88    
  11.98728  21.73902 -15.84827   75.01  513.49  -19.19  0.5264    19     55.12    
  15.97061  21.92236 -15.84827   59.01  469.85  -38.49  0.4148    21    -41.57    
  16.32061  21.53902 -15.85660   61.27  440.92  -35.83  0.3944    21    -32.52    
  16.17061  21.73902 -15.80660   60.14  451.46  -36.61  0.3844    21    -35.35    
  16.35394  21.53902 -15.62327   60.74  443.38  -35.86  0.3887    21    -17.95    
  12.07061  22.02236 -15.82327   70.59  490.13  -39.42  0.5297    50     72.64    
  11.97061  21.88807 -15.69827   72.49  489.62  -33.95  0.4808    50     24.86    
  11.97061  22.31081 -15.72327   67.78  463.83  -47.37  0.4451    50     33.06    
  12.07061  22.01069 -15.82327   70.73  491.21  -38.84  0.5312    50     69.51    
  15.72061  22.17236 -15.82327   56.74  508.37  -45.23  0.5860    21    -3.220    
  15.77061  22.12236 -15.81493   57.18  501.75  -43.50  0.5432    21     9.139    
  15.77061  22.23902 -15.58660   55.81  511.97  -47.64  0.6267    21    -10.58    
  15.97061  21.93902 -15.77827   58.74  473.10  -38.82  0.4243    21    -18.20    
  11.97061  22.36319 -15.72327   67.27  462.38  -47.92  0.4415    50     13.44    
  12.07061  22.27474 -15.84743   67.92  474.87  -47.25  0.5041    50     58.30    
  11.97061  22.36724 -15.72327   67.23  462.28  -47.95  0.4412    50     13.44    
  12.07061  22.58902 -15.82327   64.96  466.22  -50.38  0.4726    50     12.71    
  15.57061  22.31402 -15.97327   55.99  513.06  -49.63  0.6598    16    -19.55    
  15.57061  22.68902 -15.82327   53.94  493.64  -54.36  0.6698    16     30.09    
  15.72061  22.33902 -15.62327   55.18  512.72  -50.13  0.6681    16    -19.55    
  15.67061  22.62236 -15.62327   53.91  495.95  -54.18  0.6683    16     34.27    
  11.97061  22.81140 -15.62327   63.18  454.91  -49.01  0.4084    50     1.920    
  12.17061  22.69736 -15.92327   63.89  471.30  -52.12  0.5063    50     17.18    
  12.02061  22.93902 -15.62327   62.03  457.12  -49.31  0.4159    50    -5.866    
  12.17061  22.93902 -15.82327   61.85  468.40  -51.69  0.4780    50     15.55    
  15.55394  22.73902 -15.84827   53.86  490.23  -54.52  0.6549    16     55.75    
  15.67061  22.77236 -15.57327   53.47  485.19  -54.92  0.6254    49     55.78    
  15.52061  22.94736 -15.82327   53.32  480.36  -55.02  0.6076    16     50.36    
  15.57061  22.91902 -15.72327   53.21  482.06  -55.41  0.6199    16     50.36    
  12.17061  23.23902 -15.58065   59.40  463.29  -49.69  0.4403    50     15.39    
  12.27061  23.15486 -15.82327   60.07  471.46  -51.99  0.4873    50     15.55    
  12.27061  23.33902 -15.62327   58.51  469.02  -50.36  0.4683    50     15.55    
  12.38728  23.33902 -15.82148   58.64  473.39  -51.70  0.4949    48     34.81    
  15.37061  23.33902 -15.83755   52.71  469.61  -53.72  0.5160    48    -20.33    
  15.47061  23.11307 -15.82327   53.02  474.89  -54.76  0.5676    48     59.59    
  15.55394  23.12414 -15.62327   52.74  474.55  -55.34  0.5658    49     71.21    
  15.47061  23.33902 -15.58731   52.38  470.93  -54.87  0.5281    49     21.35    
  12.57061  23.53902 -15.87660   57.33  470.89  -50.41  0.4821    48    -1.886    
  12.57061  23.63902 -15.62327   56.06  477.52  -49.95  0.5254    48     33.55    
  12.77061  23.73902 -15.92827   56.19  463.51  -48.85  0.4466    48    -25.22    
  12.67061  23.73902 -15.57327   55.20  479.46  -49.17  0.5429    48     10.63    
  14.97061  23.83902 -15.82327   52.16  462.27  -50.62  0.4432    48    -27.44    
  15.17061  23.63902 -15.82327   52.34  465.38  -52.04  0.4690    48    -26.13    
  15.02061  23.83902 -15.63160   51.77  469.79  -52.24  0.4870    48    -26.13    
  15.32061  23.53902 -15.62565   52.12  470.59  -54.25  0.5105    49    -20.33    
  12.97061  23.92236 -15.82327   54.70  463.89  -47.96  0.4570    48    -26.41    
  12.97061  23.93902 -15.62327   53.92  475.34  -47.62  0.5302    48    -1.174    
  13.17061  24.03902 -15.87327   54.13  456.88  -47.47  0.4272    48    -40.77    
  13.14406  24.03902 -15.65660   53.37  470.25  -47.16  0.5031    48    -26.24    
  13.34561  24.12236 -15.82327   53.40  456.82  -47.21  0.4309    48    -40.77    
  13.34561  24.12236 -15.62327   52.69  469.08  -46.72  0.5033    48    -26.41    
  13.38728  24.13902 -15.82327   53.28  456.29  -47.18  0.4287    48    -40.77    
  13.38728  24.13902 -15.62327   52.57  468.54  -46.70  0.5001    48    -26.41    
  14.43728  24.13902 -15.81827   52.04  455.97  -48.32  0.4179    48    -40.65    
  14.57061  24.08902 -15.82327   52.02  457.10  -48.73  0.4199    48    -47.97    
  14.47061  24.13902 -15.62327   51.50  466.86  -48.91  0.4733    48    -26.24    
  14.60394  24.08902 -15.62327   51.52  467.76  -49.60  0.4751    48    -27.00    
  14.82061  23.93902 -15.88160   52.26  457.28  -49.47  0.4188    48    -48.56    
  14.87061  23.93902 -15.67327   51.75  467.52  -50.96  0.4712    48    -27.14    
  13.87478  24.23331 -15.82327   52.36  453.28  -47.30  0.4150    48    -40.85    
  13.82716  24.21736 -15.62327   51.88  464.89  -46.92  0.4800    48    -26.41    
  13.90299  24.23486 -15.74827   52.09  457.37  -47.29  0.4337    48    -36.52    
  13.94561  24.22319 -15.72089   52.06  458.76  -47.28  0.4424    48    -26.75    
  14.26561  24.18902 -15.82327   52.10  454.38  -47.88  0.4143    48    -40.85    
  14.08216  24.22236 -15.62327   51.59  465.00  -47.50  0.4732    48    -26.41    
  13.67061  12.53902 -15.46077   63.49  442.71  -36.40  0.3804    37    -17.95    
  13.92394  12.43902 -15.42327   62.60  437.94  -36.19  0.3980    37    -26.21    
  14.13728  12.38902 -15.42327   62.01  435.69  -36.09  0.4129    37    -26.21    
  14.12894  12.53902 -15.17327   62.89  433.24  -36.06  0.4350    37    -26.21    
  14.37061  12.38902 -15.38993   61.57  433.75  -36.03  0.4302    37    -26.21    
  14.37894  12.53902 -15.13839   62.31  431.59  -36.02  0.4551    37    -29.91    
  14.53728  12.38902 -15.42327   61.20  433.46  -36.01  0.4333    37    -26.21    
  14.71228  12.53902 -15.22327   61.49  431.37  -36.01  0.4578    37    -19.80    
  14.74466  12.43902 -15.42327   60.92  433.15  -36.01  0.4371    37    -16.11    
  14.97061  12.53902 -15.41077   60.66  433.42  -36.06  0.4351    37    -26.21    
  13.27061  12.93902 -15.37327   66.15  455.76  -36.84  0.3897    37    -33.20    
  13.57061  12.63902 -15.39648   64.20  443.94  -36.45  0.3785    37    -17.95    
  13.57978  12.90569 -15.07327   65.79  441.36  -36.27  0.3859    37    -20.24    
  13.75811  12.63902 -15.22327   64.05  437.91  -36.22  0.3978    37    -26.21    
  13.92799  12.55569 -15.22327   63.29  435.54  -36.14  0.4134    37    -26.21    
  14.78311  12.58902 -15.18993   61.53  431.14  -36.02  0.4604    37    -19.80    
  15.08549  12.73902 -15.22327   61.21  432.24  -36.11  0.4446    37    -29.91    
  15.17061  12.73902 -15.32327   60.92  433.70  -36.16  0.4314    37    -26.21    
  15.27061  12.92414 -15.22327   61.27  433.96  -36.26  0.4250    37    -26.21    
  15.37061  12.93902 -15.34410   60.85  436.72  -36.40  0.4089    37    -26.21    
  13.17061  13.03902 -15.42327   66.78  463.73  -37.11  0.4157    37    -41.36    
  13.02061  13.30569 -15.42327   68.54  484.23  -36.77  0.4931    37    -4.778    
  13.17061  13.29414 -15.22327   68.61  469.48  -36.28  0.4206    37    -44.48    
  13.27061  13.11724 -15.22327   67.42  457.08  -36.56  0.3906    37    -36.52    
  15.37061  13.08224 -15.22327   61.52  435.83  -36.43  0.4087    37    -26.21    
  15.52061  13.11581 -15.42327   60.70  442.49  -36.84  0.3881    37    -14.63    
  15.57061  13.23902 -15.42327   60.85  445.48  -37.12  0.3823    37    -20.99    
  15.47061  13.28902 -15.22327   61.73  439.25  -36.74  0.3889    37    -20.24    
  12.97061  13.41140 -15.42327   69.30  495.11  -35.87  0.5304    37     33.79    
  12.77061  13.73902 -15.42148   72.37  527.24  -24.85  0.5733    34    -56.24    
  12.97061  13.71224 -15.22327   72.03  514.07  -27.89  0.5181    37    -34.42    
  13.07061  13.53902 -15.22327   70.47  493.53  -33.91  0.4834    37     5.588    
  15.52061  13.48069 -15.22327   62.10  443.18  -37.13  0.3764    37    -20.99    
  15.67061  13.51402 -15.47327   60.92  457.51  -38.32  0.3864    37    -36.94    
  15.52061  13.71402 -15.18993   62.83  447.78  -37.67  0.3708    37    -16.28    
  15.67061  13.78902 -15.43577   61.66  466.13  -39.51  0.4057    37    -37.77    
  12.37061  13.95569 -15.42327   76.23  498.26  -13.85  0.4214    34    -25.03    
  12.07061  14.13902 -15.33993   79.51  474.85  -11.43  0.3778    34    -55.13    
  12.17061  14.13902 -15.10065   78.91  470.79  -11.03  0.3840    34    -10.12    
  12.40394  13.98902 -15.22327   76.63  487.78  -12.46  0.3931    34    -50.42    
  12.62061  13.83902 -15.42327   73.93  520.66  -18.65  0.5099    34     8.921    
  12.52061  13.93902 -15.24589   75.68  497.69  -13.69  0.4148    34    -25.03    
  12.78966  13.83902 -15.22327   73.71  516.41  -19.03  0.4815    34     8.921    
  15.52061  13.97236 -15.22327   63.51  458.32  -38.90  0.3875    37    -30.72    
  15.67061  13.79402 -15.43577   61.67  466.36  -39.54  0.4063    37    -37.76    
  15.47061  14.17569 -15.22327   64.37  467.97  -40.10  0.4195    37    -37.76    
  15.57061  14.08902 -15.32327   63.27  471.04  -40.49  0.4265    37    -27.81    
  11.92061  14.23902 -15.42327   81.33  472.21  -11.20  0.3749    34    -6.686    
  11.67061  14.53902 -15.31493   86.04  465.90  -10.32  0.3897    34    -29.02    
  11.97061  14.23902 -15.22327   80.89  467.94  -10.89  0.3838    34    -4.207    
  11.77061  14.43902 -15.19827   83.92  464.21  -10.48  0.3968    34    -7.282    
  15.17061  14.57319 -15.12327   67.88  496.38  -40.11  0.5286    37     55.57    
  15.37061  14.40748 -15.22327   65.72  483.65  -41.51  0.4840    37     18.00    
  15.42061  14.50569 -15.32327   65.49  499.91  -43.23  0.5476    37     51.83    
  15.57061  14.38902 -15.42327   63.83  498.94  -44.60  0.5368    37     52.01    
  15.57061  14.53902 -15.47327   64.31  512.83  -46.31  0.5869    37    -12.53    
  11.57061  14.68902 -15.36493   88.82  468.30   -9.80  0.3880    34    -37.68    
  11.47061  14.88902 -15.38993   92.59  474.27   -8.37  0.3859    34    -59.67    
  11.57061  14.73902 -15.22327   88.90  466.69   -9.65  0.4035    34    -33.20    
  11.47061  14.93902 -15.27327   92.70  473.72   -8.16  0.3965    34    -55.13    
  15.17061  14.88902 -15.22327   69.69  535.56  -30.79  0.6315    35    -8.091    
  15.37478  14.95307 -15.42327   68.46  541.22  -35.00  0.6281    35    -9.671    
  15.17061  14.88902 -15.22327   69.69  535.56  -30.79  0.6315    35    -8.091    
  15.37478  14.99498 -15.42327   68.90  541.01  -33.04  0.6149    35    -5.497    
  15.57061  14.78902 -15.52327   65.79  525.13  -45.25  0.6002    39     5.607    
  15.52061  15.03402 -15.52327   68.33  529.59  -37.65  0.5653    39    -3.299    
  15.83216  14.73902 -15.58993   64.44  493.54  -46.97  0.4883    39     56.95    
  15.79382  14.93902 -15.57827   66.31  492.09  -44.75  0.4652    39     49.40    
  16.19894  14.93902 -15.62327   64.84  451.90  -44.45  0.3752    39     7.971    
  10.37061  15.33902 -15.37327   96.28  489.57   10.60  0.4242    23    -46.75    
  10.56561  15.28902 -15.42327   97.75  491.27   10.46  0.4105    23    -46.75    
  10.51228  15.33902 -15.22327   95.63  491.90   10.11  0.4046    23    -46.75    
  10.77061  15.28902 -15.32827   97.99  494.84    9.77  0.3879    23    -71.19    
  10.77061  15.33902 -15.12327   95.84  497.08    9.01  0.3803    23    -51.90    
  10.97061  15.28902 -15.32827   98.92  498.64    8.33  0.3738    23    -51.90    
  10.92061  15.33902 -15.12327   96.52  500.28    8.11  0.3733    23    -51.90    
  11.22061  15.23902 -15.48160  100.38  499.74    2.93  0.3702    23    -51.49    
  11.22061  15.33902 -15.12327   97.44  503.58    2.84  0.3804    23    -41.58    
  11.37061  15.13902 -15.32327   96.80  487.17   -4.20  0.3843    34    -46.88    
  11.37061  15.18902 -15.22327   96.62  489.07   -3.77  0.3901    34    -33.28    
  11.38728  15.13902 -15.24827   96.01  485.55   -4.84  0.3907    34    -64.38    
  15.17061  15.18724 -15.12327   73.20  519.19  -15.20  0.5046    35    -1.968    
  15.37478  14.99498 -15.42327   68.90  541.01  -33.04  0.6149    35    -22.93    
  15.32061  15.30569 -15.22327   73.50  509.74  -14.93  0.4535    35    -2.060    
  15.47061  15.32569 -15.42327   72.42  512.47  -21.05  0.4576    35   -0.6409    
  15.52061  15.04402 -15.52327   68.44  529.27  -37.26  0.5620    39   -0.4568    
  15.57061  15.28902 -15.52327   71.13  510.45  -28.92  0.4622    35    -40.78    
  15.74466  15.23902 -15.58993   69.55  489.49  -38.40  0.4289    39     35.91    
   9.97061  15.53902 -15.31493   93.72  488.69   10.57  0.4316    23    -46.75    
   9.77061  15.68902 -15.38160   93.22  489.22   10.59  0.4256    23    -46.75    
   9.93728  15.58902 -15.21993   92.67  489.44   10.30  0.4226    23    -46.75    
   9.77061  15.73902 -15.19827   91.43  490.66   10.14  0.4111    23    -73.00    
  10.12061  15.43902 -15.36493   94.93  488.45   10.66  0.4353    23    -60.35    
  10.17061  15.43902 -15.23993   93.95  489.33   10.36  0.4247    23    -46.75    
  10.31228  15.38902 -15.22327   94.57  490.12   10.26  0.4177    23    -46.75    
  15.37061  15.54640 -15.12327   76.09  486.46  -10.88  0.3900    35    -56.88    
  15.55394  15.53902 -15.42327   74.53  492.32  -17.01  0.3988    35    -26.78    
  15.57061  15.61402 -15.42327   75.34  487.07  -15.69  0.3896    35    -50.23    
  15.47061  15.73902 -15.17327   77.54  476.61  -10.36  0.3826    35    -58.89    
   9.57061  15.93902 -15.37327   91.87  492.19   10.29  0.4003    23    -46.75    
   9.47061  16.13902 -15.33993   90.74  496.03    9.84  0.3829    23    -51.90    
   9.57061  15.98902 -15.25160   90.71  493.63   10.05  0.3924    23    -51.84    
   9.62061  15.93902 -15.17327   90.19  493.41    9.88  0.3935    23    -71.19    
  15.52061  15.93902 -15.18993   79.32  469.75   -9.69  0.3927    35    -17.61    
  15.57061  15.97236 -15.27327   79.30  469.58  -10.13  0.3938    35    -39.35    
  15.55394  16.12652 -15.22327   80.99  465.97   -9.28  0.4096    35    -15.70    
  15.57061  16.19736 -15.27327   81.67  465.16   -9.25  0.4157    35    -15.70    
   9.38728  16.33902 -15.42327   90.80  500.71    9.13  0.3765    23    -51.84    
   9.42061  16.33902 -15.22827   88.88  502.06    8.99  0.3784    23    -51.84    
   9.37061  16.38902 -15.42327   90.55  502.29    8.85  0.3770    23    -51.84    
   9.38728  16.51902 -15.19827   87.91  508.45    7.92  0.3931    23    -49.27    
  15.52061  16.31402 -15.18993   83.21  463.72   -8.70  0.4305    35    -15.70    
  15.57061  16.38902 -15.32327   83.67  463.69   -8.85  0.4334    35    -15.70    
  15.55394  16.55902 -15.39827   85.71  463.82   -8.53  0.4450    35    -15.70    
  15.47061  16.58902 -15.22327   86.68  463.83   -8.09  0.4547    35    -15.70    
   9.32061  16.66069 -15.42327   89.68  512.28    6.59  0.4048    23    -14.20    
   9.37061  16.73902 -15.12327   86.15  518.68    5.48  0.4448    23    -3.029    
   9.27061  17.04736 -15.42327   88.54  527.15   -0.21  0.4977    23    -3.873    
   9.37061  16.91402 -15.03993   84.47  527.62    2.17  0.5102    23    -22.86    
  15.27061  16.98902 -15.22327   93.74  475.31   -5.52  0.4568    35    -28.61    
  15.37061  16.83902 -15.25243   90.73  468.42   -7.06  0.4632    35    -4.387    
  15.37061  16.93902 -15.37327   92.01  471.81   -6.69  0.4583    35    -47.31    
  15.47061  16.78902 -15.42327   89.12  466.71   -7.75  0.4564    35    -15.70    
   9.27061  17.05569 -15.42327   88.55  527.33   -0.35  0.4996    23    -13.98    
   9.27061  17.19736 -15.27327   86.75  529.74   -1.50  0.5283    23    -25.62    
   9.22061  17.33902 -15.38993   88.14  527.13   -0.63  0.5006    24    -13.98    
   9.27061  17.23069 -15.22327   86.15  530.07   -1.45  0.5319    24    -25.62    
  15.15394  17.33902 -15.19827   98.36  499.75    2.74  0.4058    18    -57.11    
  15.17061  17.21402 -15.22327   97.46  491.77   -0.89  0.4264    35    -68.11    
  15.17061  17.33902 -15.23993   98.16  499.99    2.24  0.4073    18    -51.61    
  15.27061  17.13902 -15.41827   95.62  484.68   -4.40  0.4418    35    -49.88    
   9.17061  17.53902 -15.37327   88.43  519.84    3.09  0.4487    24    -2.680    
   9.12061  17.69736 -15.44327   89.56  512.66    5.44  0.4057    24    -49.13    
   9.17061  17.63902 -15.19827   86.96  516.35    4.65  0.4322    24    -3.589    
   9.18728  17.56402 -15.22327   86.95  519.57    3.55  0.4522    24    -2.846    
  15.17061  17.38902 -15.22327   98.28  502.04    3.62  0.4001    18    -47.20    
  15.27061  17.53902 -15.47327   96.87  511.68    3.13  0.4026    18    -48.85    
  15.32061  17.68069 -15.42327   95.46  511.88    4.95  0.3923    18    -49.07    
  15.32061  17.73902 -15.28160   95.05  507.34    6.66  0.3800    18    -49.33    
   9.07061  17.93902 -15.47327   90.59  503.17    7.69  0.3756    24    -51.84    
   9.12061  17.91902 -15.16493   87.89  504.91    7.41  0.3831    24    -41.93    
   9.07061  18.13902 -15.29493   89.83  497.61    8.73  0.3756    24    -51.84    
   9.07061  18.13902 -15.30660   89.97  497.56    8.74  0.3757    24    -51.84    
  15.37061  17.83902 -15.37327   93.80  510.51    5.92  0.3863    18    -49.07    
  15.37061  17.93902 -15.17327   92.86  504.22    7.62  0.3750    18    -41.99    
  15.47061  18.24736 -15.42327   89.14  514.75    4.75  0.4120    18    -49.84    
  15.37061  18.13902 -15.01493   91.11  500.75    8.34  0.3754    18    -51.84    
   9.07061  18.36402 -15.33993   91.02  492.92    9.40  0.3897    24    -53.65    
   9.07061  18.31402 -15.30660   90.56  493.87    9.27  0.3852    24    -51.90    
   9.07061  18.45569 -15.42327   91.89  491.46    9.57  0.3990    24    -46.75    
   9.17061  18.57236 -15.07327   90.01  491.31    9.39  0.3983    24    -73.00    
  15.47061  18.33902 -15.37327   88.25  513.98    5.15  0.4106    18    -14.20    
  15.47061  18.33902 -15.36827   88.24  513.81    5.21  0.4096    18    -14.91    
  15.47061  18.53902 -15.37327   86.09  517.51    4.25  0.4349    18    -3.756    
  15.42061  18.53902 -15.14493   86.72  509.95    6.63  0.3949    18    -14.14    
   9.17061  18.73902 -15.27327   92.14  488.77    9.90  0.4213    24    -46.75    
   9.18728  18.73902 -15.19827   91.61  489.07    9.84  0.4179    24    -46.75    
   9.27061  18.98902 -15.45660   94.80  487.18   10.08  0.4431    24    -197.5    
   9.27061  18.93902 -15.25327   93.02  487.75   10.03  0.4335    24    -60.35    
  15.47061  18.73902 -15.47327   83.66  525.42    0.37  0.4978    18    -26.08    
  15.37061  18.77236 -15.07327   84.38  514.94    5.04  0.4184    18    -15.08    
  15.47061  18.93902 -15.56827   81.20  530.34   -7.65  0.5575    18    -33.14    
  15.37061  18.93902 -15.12327   81.99  521.81    0.36  0.4686    18    -18.08    
   9.57061  19.32236 -15.42327   97.44  487.52   10.09  0.4366    24    -197.5    
   9.52061  19.23902 -15.22660   95.07  487.81   10.07  0.4324    24    -60.35    
   9.72061  19.43902 -15.54505  100.05  488.76    9.99  0.4238    24    -183.9    
   9.67061  19.33902 -15.17327   95.90  488.96    9.99  0.4193    24    -46.75    
  15.47061  19.13902 -15.38993   78.70  519.53  -17.76  0.5371    21     54.41    
  15.37061  19.08902 -15.08993   79.82  521.90   -7.34  0.5156    18     21.51    
  15.67061  19.33902 -15.37327   76.00  484.00  -32.19  0.4537    21     13.62    
  15.57061  19.33902 -15.03993   75.55  495.23  -29.79  0.5139    21    -1.390    
   9.97061  19.53902 -15.32327  100.23  491.70    9.73  0.3946    24    -46.70    
   9.99561  19.52236 -15.22327   99.34  492.52    9.66  0.3903    24    -46.70    
  10.12561  19.53902 -15.12327   99.11  496.01    9.31  0.3776    24    -71.19    
  10.29894  19.63902 -15.42327  105.17  498.32    8.67  0.3713    24    -51.90    
  10.32061  19.63902 -15.38993  104.92  498.89    8.55  0.3708    24    -51.90    
  10.39561  19.63902 -15.30660  104.42  501.29    8.07  0.3712    24    -51.90    
  10.62894  19.68902 -15.42327  108.94  506.57    4.95  0.3904    24    -41.99    
  10.57061  19.63902 -15.22327  104.88  507.41    6.25  0.3854    24    -49.33    
  10.77061  19.73902 -15.37327  108.83  504.75    1.36  0.4159    19    -41.51    
  10.77061  19.68902 -15.22327  106.34  509.22    2.05  0.4193    24    -48.85    
  10.87061  19.78902 -15.22327  105.86  498.72   -1.44  0.4368    19    -4.227    
  15.82061  19.43902 -15.38993   74.71  466.96  -34.68  0.4076    21    -2.999    
  15.77061  19.43902 -15.18160   74.20  473.93  -34.71  0.4341    21     17.80    
  15.99561  19.55569 -15.47422   73.46  452.94  -35.36  0.3825    21    -31.54    
  15.97061  19.58902 -15.18993   72.32  458.52  -35.90  0.3908    21    -37.43    
  16.17061  19.73902 -15.32327   70.98  446.31  -35.71  0.3800    21    -20.51    
  10.87061  19.93902 -15.31493  105.01  485.47   -3.07  0.4429    19    -49.17    
  10.87061  19.93902 -15.30660  104.84  485.50   -3.07  0.4432    19    -49.33    
  10.87061  20.13902 -15.37327  101.99  474.46   -4.40  0.4531    19    -37.70    
  10.97061  20.11402 -15.03993   97.75  473.40   -4.78  0.4659    19    -26.21    
  16.27061  19.88902 -15.22327   69.30  444.23  -35.74  0.3815    21    -20.38    
  16.32061  19.90569 -15.39827   69.58  440.19  -35.55  0.3938    21    -21.89    
  16.47061  20.13902 -15.55160   68.06  435.05  -35.38  0.4255    21    -26.21    
  16.37061  20.03902 -15.22327   68.01  441.23  -35.62  0.3887    21    -26.61    
  10.87061  20.25569 -15.42327  100.31  470.98   -4.83  0.4539    19    -58.63    
  10.97061  20.39736 -15.12327   94.16  465.48   -5.46  0.4720    19    -4.387    
  10.97061  20.68902 -15.45660   92.61  465.22   -5.73  0.4425    19    -15.71    
  10.97061  20.54140 -15.22327   92.85  464.16   -5.65  0.4651    19    -4.387    
  16.52061  20.30569 -15.39827   66.53  435.60  -35.39  0.4197    21    -26.21    
  16.47061  20.25569 -15.22327   66.45  438.72  -35.50  0.3989    21    -26.21    
  16.57061  20.58902 -15.32327   64.62  435.75  -35.36  0.4170    21    -26.21    
  16.55394  20.55902 -15.24827   64.60  436.91  -35.39  0.4084    21    -26.21    
  10.98728  20.71402 -15.42327   91.89  464.80   -5.78  0.4433    19    -15.71    
  11.07061  20.78902 -15.21160   88.79  463.42   -5.96  0.4479    19    -15.71    
  11.17061  21.03902 -15.42327   86.53  466.73   -6.18  0.4110    19    -15.71    
  11.17061  20.93902 -15.17327   86.18  464.24   -6.21  0.4315    19    -15.71    
  16.55394  20.73902 -15.21827   63.63  437.54  -35.37  0.4038    21    -26.21    
  16.57061  20.73902 -15.27327   63.68  436.62  -35.35  0.4099    21    -26.21    
  16.55394  20.93902 -15.26827   62.70  437.63  -35.36  0.4033    21    -26.21    
  16.57061  20.88902 -15.32327   63.06  436.45  -35.34  0.4109    21    -26.21    
  11.27061  21.13902 -15.33993   84.36  467.93   -6.59  0.4016    19    -15.71    
  11.37061  21.13902 -15.07327   82.40  467.72   -7.45  0.4028    19    -15.71    
  11.57061  21.43902 -15.42327   79.77  479.44  -10.30  0.3792    19    -60.93    
  11.57061  21.33902 -15.07327   79.26  473.30  -12.09  0.3799    19   -0.2305    
  16.52061  21.17236 -15.39827   61.91  438.01  -35.42  0.4027    21    -26.21    
  16.47061  21.22236 -15.22327   61.33  442.10  -35.50  0.3869    21    -17.95    
  16.47061  21.32652 -15.56827   61.61  438.28  -35.51  0.4032    21    -26.21    
  16.37061  21.43902 -15.21993   60.35  448.33  -35.83  0.3812    21    -14.41    
  11.77061  21.63902 -15.42327   76.07  483.17  -22.11  0.4001    19    -3.911    
  11.67061  21.48902 -15.18993   77.54  476.41  -17.64  0.3785    19    -9.985    
  11.77061  21.68902 -15.32327   74.98  474.29  -28.77  0.3905    50    -1.274    
  11.82061  21.73902 -15.45660   74.55  480.01  -28.97  0.4100    50    -3.874    
  16.15394  21.76402 -15.24327   58.71  468.91  -37.74  0.4127    21    -37.76    
  16.32061  21.53902 -15.25660   59.95  451.66  -36.11  0.3826    21    -35.35    
  16.17061  21.73902 -15.23993   58.87  466.71  -37.47  0.4074    21    -44.00    
  16.35394  21.53902 -15.44827   60.33  446.47  -35.94  0.3838    21    -24.31    
  11.82061  21.86069 -15.42327   72.88  467.59  -37.28  0.3990    50   -0.3355    
  11.77061  21.88902 -15.32327   72.45  458.62  -39.84  0.3814    50     9.149    
  11.78728  22.09402 -15.42327   70.29  452.43  -44.32  0.3820    50     5.129    
  11.67061  22.22236 -15.22327   68.84  439.60  -45.87  0.3688    50     28.91    
  15.87061  22.13902 -15.42327   56.38  505.03  -45.36  0.5669    21     39.29    
  15.97061  21.98902 -15.50160   57.73  486.48  -40.51  0.4702    21    -7.255    
  15.87061  22.24736 -15.22327   55.58  500.65  -50.01  0.5797    49     39.40    
  15.97061  21.98902 -15.16493   57.08  496.78  -43.16  0.5160    21     12.60    
  11.67061  22.23069 -15.22327   68.76  439.43  -45.92  0.3689    50     28.91    
  11.77061  22.23902 -15.42327   68.80  447.25  -46.03  0.3760    50     28.91    
  11.67061  22.53902 -15.22327   65.81  436.23  -46.80  0.3716    50     22.93    
  11.78728  22.53902 -15.44827   65.87  444.25  -47.39  0.3741    50     28.64    
  15.77061  22.29402 -15.52327   55.38  510.95  -49.38  0.6429    16     30.92    
  15.75394  22.57569 -15.44827   54.10  491.05  -53.77  0.6211    49     40.23    
  15.87061  22.50569 -15.17327   54.60  478.67  -52.97  0.5221    49     50.99    
  15.87061  22.37236 -15.17327   55.06  489.16  -52.22  0.5529    49     41.26    
  11.82061  22.77236 -15.42327   63.71  443.89  -47.65  0.3740    50     11.20    
  11.77061  22.80902 -15.32327   63.38  440.17  -47.30  0.3705    50    -13.04    
  11.87061  22.92152 -15.42327   62.35  445.71  -47.83  0.3772    50    -13.04    
  11.78728  22.94414 -15.24827   62.18  439.07  -47.18  0.3718    50    -13.04    
  15.75394  22.71402 -15.42327   53.71  480.85  -54.23  0.5800    49     59.59    
  15.77061  22.73902 -15.37327   53.70  476.49  -54.02  0.5541    49     51.46    
  15.72061  22.90569 -15.42327   53.24  472.12  -54.27  0.5403    49     40.61    
  15.77061  22.88902 -15.32327   53.40  466.97  -53.58  0.5021    49    -26.13    
  11.87061  23.13902 -15.20839   60.48  441.03  -47.22  0.3735    50    -13.04    
  11.98728  23.13902 -15.42327   60.41  450.60  -48.15  0.3890    50    -18.96    
  12.17061  23.33902 -15.47148   58.58  460.75  -48.94  0.4266    50    -36.84    
  12.12061  23.43902 -15.22327   57.81  451.56  -47.64  0.3942    50    -39.90    
  15.67061  23.08902 -15.42327   52.86  467.24  -54.07  0.5097    49     21.35    
  15.55394  23.33902 -15.43755   52.38  465.47  -53.90  0.4882    49    -26.13    
  15.67061  23.33902 -15.21910   52.57  453.92  -52.13  0.4189    49    -40.49    
  15.75394  23.13902 -15.22327   52.98  455.55  -52.41  0.4322    49    -36.36    
  12.37061  23.53902 -15.46315   56.78  470.37  -49.31  0.4783    50    -25.99    
  12.37061  23.63902 -15.22327   55.90  464.14  -47.90  0.4506    50    -25.40    
  12.53728  23.68902 -15.41493   55.42  476.85  -48.87  0.5239    50     9.749    
  12.57061  23.73902 -15.32327   54.91  477.01  -48.23  0.5293    50     8.734    
  12.77061  23.83902 -15.42327   54.12  483.74  -47.86  0.5819    48     3.319    
  15.17061  23.73902 -15.56160   51.78  470.71  -53.43  0.4964    49    -26.13    
  15.37061  23.53902 -15.52327   52.05  469.14  -54.19  0.5005    49    -26.13    
  15.22061  23.83902 -15.23910   51.58  462.15  -52.09  0.4440    49    -36.33    
  15.52061  23.53902 -15.25660   52.15  456.87  -52.28  0.4272    49    -47.69    
  12.72061  23.83902 -15.25660   53.89  482.83  -47.26  0.5786    50     3.319    
  12.97061  23.93902 -15.60660   53.86  476.26  -47.56  0.5371    48    -1.174    
  12.92061  23.93902 -15.24493   52.90  489.95  -45.94  0.6416    16    -12.10    
  13.17061  24.03902 -15.27827   52.09  492.44  -44.76  0.6746    16     1.490    
  13.17061  24.03902 -15.22327   51.93  494.86  -44.37  0.6941    16     3.240    
  13.37061  24.12236 -15.42327   51.96  482.57  -45.57  0.6014    48    -12.40    
  13.31228  24.08902 -15.22327   51.52  495.40  -43.97  0.7029    16     3.064    
  13.42061  24.13902 -15.45660   51.96  479.65  -45.78  0.5808    48     2.678    
  13.57061  24.13902 -15.07327   50.70  501.41  -42.75  0.7609    16    -10.06    
  14.47061  24.13902 -15.55160   51.35  470.55  -49.06  0.4970    48    -26.24    
  14.54561  24.12236 -15.42327   51.10  475.89  -49.75  0.5311    48     7.826    
  14.55394  24.13902 -15.22327   50.85  478.42  -49.79  0.5529    49     8.852    
  14.63228  24.12236 -15.22327   50.89  476.64  -50.32  0.5365    49     7.826    
  14.77061  24.03902 -15.42327   51.22  474.38  -51.28  0.5145    48    -2.082    
  14.73728  24.08902 -15.22327   50.99  474.04  -50.89  0.5165    49    -2.082    
  14.97061  23.92236 -15.46827   51.44  472.24  -52.41  0.4995    49    -6.866    
  15.07061  23.93902 -15.22327   51.38  465.29  -51.87  0.4601    49    -27.14    
  13.66132  24.18902 -15.42327   51.45  479.60  -45.72  0.5839    48     2.678    
  13.77990  24.18902 -15.22327   50.77  491.55  -44.52  0.6777    48     1.315    
  13.97061  24.20902 -15.42148   51.16  477.78  -46.52  0.5669    48     9.207    
  13.95632  24.20152 -15.12827   50.47  492.94  -44.95  0.6847    16     1.490    
  14.26561  24.18902 -15.42327   51.05  476.85  -47.97  0.5481    48     9.295    
  14.26561  24.18902 -15.22327   50.68  484.28  -47.55  0.6072    48    -12.23    
  13.77573  12.93902 -14.92327   65.67  437.03  -36.17  0.4055    37    -26.21    
  13.90299  12.73902 -15.02327   64.34  434.69  -36.12  0.4206    37    -26.21    
  13.99561  12.93902 -14.83993   65.27  433.88  -36.12  0.4293    37    -26.21    
  14.31561  12.63902 -15.02327   62.97  431.30  -36.03  0.4586    37    -29.91    
  14.03728  12.93902 -14.82327   65.11  433.43  -36.12  0.4335    37    -26.21    
  14.37061  12.63902 -15.02327   62.84  431.05  -36.03  0.4621    37    -29.91    
  14.44894  12.88902 -14.82327   63.88  430.56  -36.07  0.4662    37    -29.61    
  14.39882  12.63902 -15.02327   62.76  430.95  -36.03  0.4636    37    -19.50    
  14.65394  12.93902 -14.82327   63.49  430.18  -36.09  0.4684    37    -18.28    
  14.78823  12.73902 -15.02327   62.20  430.33  -36.04  0.4696    37    -8.179    
  14.80394  12.93902 -14.87327   63.04  430.17  -36.09  0.4664    37    -29.61    
  15.07061  12.93902 -15.02327   62.14  431.24  -36.15  0.4498    37    -29.91    
  13.37061  13.28664 -15.02327   68.51  456.03  -36.17  0.3839    37    -37.30    
  13.57061  13.15152 -14.92327   67.31  444.31  -36.23  0.3828    37    -24.31    
  13.53728  13.33902 -14.87327   68.59  450.34  -36.15  0.3797    37    -9.518    
  13.77061  13.13164 -14.82327   66.84  438.97  -36.20  0.3986    37    -26.21    
  13.82061  13.33902 -14.72327   67.90  441.80  -36.24  0.3919    37    -17.95    
  13.97061  13.18902 -14.72327   66.68  436.35  -36.20  0.4130    37    -26.21    
  14.82061  13.03902 -14.82327   63.44  430.37  -36.13  0.4602    37    -29.91    
  14.97061  13.15724 -14.83993   63.48  431.06  -36.21  0.4447    37    -29.91    
  15.07061  13.35569 -14.82327   63.88  432.58  -36.37  0.4196    37    -29.91    
  15.17061  13.06724 -15.02327   62.36  432.16  -36.23  0.4348    37    -29.91    
  15.17061  13.27236 -14.92327   63.19  432.78  -36.35  0.4205    37    -29.91    
  13.17061  13.71402 -15.03993   71.85  498.65  -30.92  0.4600    37    -41.46    
  13.27061  13.52736 -15.02327   70.30  475.28  -35.00  0.4151    37    -35.21    
  13.32061  13.71902 -14.92327   71.62  487.37  -32.92  0.4270    37    -13.98    
  13.57061  13.43902 -14.82327   69.16  452.88  -36.08  0.3801    37    -31.42    
  13.47061  13.75569 -14.82327   71.54  479.80  -34.10  0.4087    37    -35.51    
  14.93728  13.52736 -14.72327   65.18  433.86  -36.50  0.4065    37    -26.21    
  15.20394  13.60069 -14.87327   64.29  436.26  -36.72  0.3866    37    -20.24    
  14.95132  13.70152 -14.72327   65.91  436.58  -36.76  0.3870    37    -20.24    
  15.20394  13.73902 -14.87327   64.84  438.72  -36.96  0.3749    37    -23.28    
  15.37061  13.58902 -15.02327   63.41  439.03  -36.91  0.3780    37    -23.28    
  12.32478  14.13902 -14.92327   78.20  470.70  -10.90  0.3876    34    -10.12    
  12.53728  14.03902 -14.97327   76.66  482.02  -11.73  0.3842    34    -57.17    
  12.47061  14.13902 -14.82327   77.63  472.67  -10.92  0.3859    34     10.82    
  12.77061  13.95569 -15.02327   75.14  499.79  -14.28  0.4129    34    -6.046    
  12.77061  14.13902 -14.72327   76.65  481.25  -11.39  0.3810    34    -49.78    
  12.84561  13.93902 -15.02327   74.75  504.67  -15.61  0.4265    34     3.627    
  13.07894  14.03902 -14.82327   74.91  504.05  -16.17  0.4190    34     5.277    
  13.11561  13.93902 -14.92327   73.94  510.13  -20.91  0.4482    34    0.4009    
  13.27894  14.13902 -14.72327   75.05  507.45  -17.45  0.4308    34     19.97    
  13.34561  13.93902 -14.83993   73.26  504.65  -27.48  0.4478    37    -48.96    
  13.37061  14.13902 -14.72327   74.71  510.61  -20.10  0.4455    34    0.4009    
  13.65394  13.93902 -14.72327   72.27  485.44  -33.95  0.4177    37    -25.30    
  15.07061  14.02236 -14.82327   66.63  446.11  -37.65  0.3672    37    -16.28    
  15.17061  13.93902 -14.87327   65.78  443.76  -37.46  0.3664    37    -16.28    
  14.97061  14.19474 -14.82327   67.90  455.25  -38.29  0.3804    37    -27.21    
  15.17061  14.13569 -14.92327   66.47  452.58  -38.27  0.3754    37    -28.22    
  11.97061  14.33902 -14.97327   81.44  463.03  -10.53  0.4087    34    -7.721    
  11.77061  14.53902 -15.00815   84.55  462.00  -10.28  0.4213    34    -15.70    
  11.97061  14.43902 -14.82327   82.08  461.27  -10.38  0.4282    34    -7.041    
  12.17061  14.18902 -14.98993   79.29  467.60  -10.79  0.3917    34    -4.207    
  12.07061  14.33902 -14.83839   80.76  462.61  -10.48  0.4158    34    -7.041    
  12.34144  14.18902 -14.82327   78.47  468.34  -10.71  0.3936    34    -4.207    
  14.67061  14.53902 -14.82327   71.15  500.96  -37.19  0.5177    37    -4.136    
  14.77061  14.43902 -14.82327   70.08  482.25  -38.60  0.4551    37    -6.240    
  14.80394  14.53902 -14.87327   70.33  495.14  -38.00  0.5024    37     37.57    
  14.97061  14.32652 -14.87327   68.42  465.73  -38.88  0.4083    37    -37.76    
  15.07061  14.53390 -15.02327   68.51  489.50  -39.47  0.4961    37     41.70    
  15.17061  14.36819 -15.02327   67.24  470.75  -39.65  0.4311    37    -27.81    
  11.57061  14.83902 -15.05565   89.32  466.82   -9.40  0.4231    34    -33.20    
  11.67061  14.68902 -14.99731   86.65  463.14   -9.99  0.4285    34    -15.70    
  11.77061  14.68902 -14.82327   85.49  461.78  -10.10  0.4461    34    -15.70    
  11.67061  14.95664 -14.77327   88.59  467.37   -9.65  0.4532    34    -15.70    
  14.57240  14.73902 -14.82327   72.93  535.93  -28.26  0.6464    37    -33.03    
  14.78644  14.79974 -14.92327   72.00  532.11  -28.40  0.6302    37    -14.56    
  14.57240  14.73569 -14.82327   72.91  535.55  -28.45  0.6450    37    -57.28    
  14.82061  14.96736 -14.92327   73.28  536.18  -18.90  0.6250    35    -10.91    
  14.97061  14.76402 -15.03993   70.41  523.24  -33.13  0.6065    37     3.376    
  14.97061  14.93902 -15.03993   71.88  534.64  -23.15  0.6178    35    -23.86    
  11.37061  15.33902 -14.99231   95.71  500.79   -2.72  0.4047    34    -2.339    
  11.47061  15.13902 -15.02327   93.55  480.64   -7.10  0.4165    34    -46.92    
  11.57061  15.35569 -14.72327   92.24  496.14   -8.33  0.4462    34     8.832    
  11.58728  15.15902 -14.79827   91.30  477.98   -8.79  0.4435    34    -44.88    
  14.77061  15.11724 -14.82327   75.24  527.03  -11.92  0.5727    35    -31.81    
  14.97061  14.98902 -15.02327   72.41  533.46  -20.23  0.6023    35    -13.68    
  14.77061  15.30331 -14.72327   77.31  509.93   -8.73  0.4876    35    -13.89    
  14.97061  15.32081 -14.83993   76.22  503.58   -9.81  0.4517    35    -4.934    
  15.17061  15.33390 -15.02327   75.05  502.12  -11.34  0.4373    35    -1.178    
   9.97061  15.63902 -15.02327   90.88  491.09    8.97  0.4036    23    -53.65    
  10.17061  15.53902 -14.95743   91.14  491.46    7.97  0.3976    23    -53.65    
  10.17061  15.58902 -14.84827   89.90  491.49    5.46  0.3876    23    -21.77    
   9.97061  15.73902 -14.80660   88.25  491.52    4.25  0.3838    23    -19.37    
  10.35061  15.43902 -15.02327   92.72  492.14    8.84  0.3987    23    -53.71    
  10.37061  15.53902 -14.72327   88.97  490.41   -0.12  0.3777    23    -33.12    
  10.57061  15.38902 -15.02327   93.78  494.85    8.65  0.3873    23    -51.90    
  10.54561  15.43902 -14.90660   92.34  495.65    6.81  0.3816    23    -20.02    
  10.77061  15.38902 -14.98993   94.41  499.33    7.80  0.3760    23    -51.84    
  10.69228  15.43902 -14.87327   92.62  499.21    5.86  0.3757    23    -20.02    
  10.94561  15.38902 -14.98993   95.10  503.89    6.78  0.3730    23    -41.93    
  10.93728  15.43902 -14.87327   93.59  506.90    4.91  0.3762    23    -9.398    
  11.17061  15.38902 -15.02327   96.38  507.63    3.86  0.3817    23    -17.25    
  11.22061  15.53902 -14.72327   92.30  525.35   -2.51  0.4281    23    -12.33    
  11.37061  15.53902 -14.72327   92.74  527.67   -4.92  0.4519    23    -3.873    
  14.97061  15.54414 -14.72327   78.66  487.62   -8.52  0.3962    35    -61.21    
  15.27061  15.50831 -15.02327   76.39  487.70  -10.16  0.3938    35    -60.63    
  15.17061  15.68902 -14.82327   78.95  477.66   -8.75  0.3794    35    -49.36    
  15.35394  15.74236 -14.99827   78.33  475.02   -9.30  0.3814    35    -42.17    
   9.67061  15.93902 -15.05422   89.34  494.36    9.23  0.3890    23    -51.84    
   9.57061  16.13902 -15.00398   87.74  499.11    8.54  0.3801    23    -51.84    
   9.67061  16.08902 -14.82565   86.21  499.08    5.43  0.3819    23    -16.91    
   9.78728  15.91402 -14.82327   87.20  494.62    5.14  0.3815    23    -20.02    
  15.37061  15.89736 -14.97327   79.86  469.87   -8.91  0.3892    35    -17.61    
  15.27061  16.11081 -14.82327   82.66  466.43   -8.38  0.4043    35    -15.70    
  15.27061  16.13902 -14.82327   82.96  466.10   -8.35  0.4071    35    -15.70    
  15.37061  16.13902 -14.94648   82.40  465.35   -8.52  0.4117    35    -15.70    
   9.47061  16.38902 -15.02327   86.69  506.37    7.97  0.3885    23    -41.93    
   9.57061  16.31402 -14.82327   84.90  506.81    5.26  0.3966    23    -7.000    
   9.42061  16.53902 -15.05660   86.26  511.48    7.26  0.4057    23    -14.20    
   9.57061  16.43069 -14.72327   82.98  512.61    1.70  0.4302    23    -17.04    
  15.27061  16.16724 -14.82327   83.27  465.81   -8.32  0.4099    35    -15.70    
  15.37061  16.52236 -15.02327   86.67  463.94   -7.96  0.4504    35    -15.70    
  15.35394  16.56736 -15.02327   87.37  464.31   -7.83  0.4535    35    -15.70    
  15.17061  16.58902 -14.82327   89.17  466.69   -7.38  0.4433    35    -15.70    
   9.42061  16.73902 -14.96493   84.31  522.13    4.54  0.4672    23   -0.8564    
   9.47061  16.73902 -14.82327   82.53  526.09    2.23  0.4958    23    -30.25    
   9.38728  16.93902 -14.97827   83.63  530.01    1.20  0.5293    23    -29.79    
   9.47061  16.91402 -14.73993   80.61  535.61   -3.67  0.5769    23    -45.64    
  14.82061  16.93902 -14.72327   98.21  484.01   -2.62  0.4194    35    -49.88    
  14.97061  16.72831 -14.72327   93.10  472.66   -6.09  0.4322    35    -37.53    
  14.97061  16.96402 -14.83993   96.78  480.91   -3.27  0.4341    35    -49.88    
  15.27061  16.75414 -15.02327   90.54  467.63   -6.99  0.4604    35    -4.387    
   9.37061  17.16402 -14.92327   82.54  535.71   -3.21  0.5844    23    -38.23    
   9.27061  17.36402 -15.10660   85.04  528.90   -0.31  0.5276    24    -25.62    
   9.37061  17.30902 -14.82327   81.42  535.71   -5.54  0.5897    24    -44.86    
   9.42061  17.11402 -14.78993   80.81  538.67   -6.00  0.6075    23    -41.05    
  14.77061  17.13902 -14.72327  101.29  496.10    3.00  0.4070    35    -51.61    
  15.07061  17.13902 -15.02327   97.89  488.50   -0.73  0.4288    35    -68.17    
  14.92061  17.33902 -14.78993  100.39  499.30    6.80  0.4044    18    -182.2    
  15.07061  17.31902 -15.02327   99.09  498.47    4.22  0.4044    18    -71.25    
   9.27061  17.50569 -14.97327   83.99  525.52    0.91  0.5034    24    -26.08    
   9.32061  17.59736 -14.72327   81.44  522.47   -5.22  0.5043    24    -17.61    
   9.18728  17.73902 -15.04827   85.94  513.39    5.21  0.4203    24    -14.37    
   9.27061  17.71402 -14.82327   83.41  517.12    0.97  0.4546    24    -20.41    
  15.07061  17.53902 -14.82898   98.14  498.83    8.56  0.3994    18    -45.01    
  15.15394  17.53902 -14.99827   97.66  500.96    7.67  0.3892    18    -44.95    
  15.27061  17.73902 -15.07327   95.38  501.75    8.11  0.3794    18    -71.19    
  15.17061  17.73902 -14.82327   95.91  497.21    9.14  0.3965    18    -44.95    
   9.17061  17.87236 -15.02327   86.42  508.02    6.33  0.3963    24    -15.05    
   9.17061  18.16819 -14.93065   87.00  499.38    7.24  0.3768    24    -51.84    
   9.22061  17.91402 -14.85660   84.97  508.02    4.24  0.4024    24    -14.37    
   9.22061  18.06069 -14.82327   85.52  503.09    4.76  0.3863    24    -7.000    
  15.32061  17.90569 -15.02327   93.47  500.34    8.45  0.3779    18    -51.90    
  15.27061  17.93902 -14.87327   93.57  497.27    9.02  0.3871    18    -44.95    
  15.37061  18.11402 -15.02327   91.30  500.83    8.33  0.3753    18    -51.84    
  15.27061  18.13902 -14.77327   91.80  496.08    9.15  0.3897    18    -71.19    
   9.17061  18.48902 -15.02327   89.33  492.67    9.05  0.3900    24    -53.59    
   9.22061  18.28069 -14.82327   86.69  497.55    6.22  0.3770    24    -51.84    
   9.18728  18.56402 -15.02327   89.65  491.77    9.20  0.3951    24    -53.65    
   9.27061  18.53902 -14.82327   88.10  493.74    7.50  0.3835    24    -51.84    
  15.32061  18.35807 -14.83243   89.43  499.12    8.66  0.3800    18    -51.84    
  15.37061  18.28069 -14.97327   89.85  500.97    8.34  0.3761    18    -51.84    
  15.27061  18.47736 -14.73993   88.67  499.48    8.52  0.3828    18    -51.84    
  15.37061  18.65569 -15.02327   85.89  509.74    6.67  0.3950    18    -14.14    
   9.27061  18.78902 -15.02327   90.79  489.88    9.56  0.4103    24    -73.00    
   9.37061  18.78902 -14.82327   89.42  492.03    8.36  0.3942    24    -53.59    
   9.37061  18.93902 -14.99315   91.51  489.57    9.63  0.4146    24    -46.75    
   9.47061  18.93902 -14.82148   90.39  491.93    8.73  0.3980    24    -53.71    
  15.35394  18.76402 -15.02327   84.68  513.38    5.52  0.4109    18    -14.20    
  15.27061  18.78902 -14.82327   85.10  509.76    5.88  0.4003    18    -14.91    
  15.32061  18.96402 -14.98993   82.11  519.75    0.86  0.4601    18    -18.08    
  15.27061  18.87736 -14.83993   83.82  513.42    4.06  0.4192    18    -28.36    
   9.57061  19.13902 -14.92327   92.31  490.80    9.53  0.4074    24    -46.75    
   9.78644  19.23902 -14.82327   92.72  494.73    9.07  0.3898    24    -51.90    
   9.77061  19.33902 -15.00243   94.71  491.53    9.72  0.4015    24    -73.00    
   9.95632  19.33902 -14.82327   93.72  497.93    8.93  0.3808    24    -51.90    
  15.37061  19.13902 -15.02327   79.08  519.11  -10.49  0.5274    18    -8.423    
  15.27061  19.05569 -14.82327   81.02  516.98   -3.13  0.4799    18    -17.31    
  15.37061  19.23902 -14.78160   77.42  508.47  -18.53  0.5412    22     58.12    
  15.42061  19.20569 -15.02327   77.83  513.49  -17.18  0.5390    21     55.12    
   9.94978  19.43902 -15.03065   96.53  493.70    9.57  0.3884    24    -71.19    
  10.14561  19.48902 -14.98993   97.49  498.60    9.07  0.3749    24    -51.90    
  10.12394  19.33902 -14.72327   93.22  506.11    7.86  0.3774    24    -41.93    
  10.28728  19.53902 -15.02327   99.02  502.08    8.58  0.3717    24    -51.90    
  10.28728  19.43902 -14.82327   95.86  508.25    7.91  0.3774    24    -49.27    
  10.64894  19.48902 -14.82327   97.95  526.50    4.25  0.4287    24    -49.98    
  10.65394  19.53902 -14.92327   99.99  520.87    4.76  0.4159    24    -49.84    
  10.77061  19.48902 -14.78993   97.93  534.32    1.58  0.4632    24    -7.881    
  10.68728  19.53902 -14.92327  100.26  522.38    4.21  0.4233    24    -41.98    
  10.97061  19.53902 -14.74493   98.04  534.68   -3.36  0.4871    24    -3.706    
  10.97061  19.83902 -15.02327  101.71  492.81   -3.41  0.4500    19    -24.96    
  11.07061  19.73902 -14.82327   99.34  504.75   -4.23  0.4498    19     5.876    
  15.59561  19.35569 -15.04327   75.27  492.51  -30.94  0.5055    21     38.11    
  15.62061  19.43902 -14.84493   73.85  490.02  -33.96  0.5160    21     47.66    
  15.77061  19.53902 -14.88993   72.45  478.15  -36.36  0.4642    21     17.80    
  15.80394  19.58902 -14.82565   71.69  477.33  -36.97  0.4609    21     7.080    
  16.07061  19.73902 -15.02327   70.28  456.61  -36.30  0.3861    21    -37.43    
  10.98728  19.93902 -14.99827   99.88  483.77   -4.15  0.4553    19    -37.84    
  11.07061  19.93402 -14.84410   97.56  484.44   -4.65  0.4512    19    -37.84    
  10.98728  20.21498 -15.02327   95.94  469.48   -5.12  0.4706    19    -47.31    
  11.17061  20.24736 -14.72327   91.79  469.61   -5.42  0.4565    19    -58.63    
  16.12061  19.93902 -14.81315   68.11  459.33  -36.62  0.3914    21    -37.43    
  16.17061  19.83902 -15.05660   69.42  451.10  -36.08  0.3782    21    -31.42    
  16.27061  20.16914 -14.82327   66.26  452.58  -36.11  0.3782    21    -30.64    
  16.35394  20.13902 -15.02327   66.85  445.10  -35.77  0.3790    21    -19.60    
  11.02061  20.36402 -14.98993   93.17  465.87   -5.46  0.4727    19    -4.387    
  11.17061  20.25569 -14.72327   91.67  469.40   -5.43  0.4567    19    -58.63    
  11.07061  20.53902 -14.97327   90.34  463.70   -5.73  0.4678    19    -4.387    
  11.17061  20.57831 -14.82327   88.23  464.04   -5.83  0.4586    19    -15.71    
  16.37061  20.28902 -14.92327   65.65  446.56  -35.77  0.3771    21    -14.41    
  16.32061  20.30236 -14.82327   65.41  450.53  -35.92  0.3769    21    -9.518    
  16.37061  20.48069 -14.82327   64.30  448.87  -35.74  0.3766    21    -9.696    
  16.47061  20.48902 -15.02327   64.58  441.91  -35.53  0.3851    21    -17.95    
  11.17061  20.83902 -15.03577   86.52  463.45   -6.13  0.4435    19    -15.71    
  11.27061  20.78902 -14.82327   85.32  464.26   -6.25  0.4395    19    -15.71    
  11.27061  20.98902 -15.02327   84.21  465.02   -6.59  0.4236    19    -15.71    
  11.57061  20.94914 -14.63993   81.32  470.46   -8.23  0.3992    19    -39.11    
  16.47061  20.73902 -14.97327   63.15  443.24  -35.48  0.3817    21    -17.95    
  16.37061  20.67236 -14.77327   63.09  450.58  -35.67  0.3781    21    -14.23    
  16.47061  20.98902 -15.02327   61.99  443.58  -35.45  0.3817    21    -17.95    
  16.37061  21.02236 -14.82327   61.42  451.47  -35.57  0.3807    21    -35.35    
  11.57061  21.28902 -14.98993   79.43  472.42  -11.72  0.3822    19    -6.686    
  11.57061  21.13902 -14.80481   80.16  471.16  -10.06  0.3901    19    -39.35    
  11.62061  21.33902 -14.98993   78.63  473.40  -14.07  0.3789    19    -2.711    
  11.77061  21.33902 -14.72327   76.41  471.37  -23.74  0.3767    19    -25.28    
  16.32061  21.13902 -14.78993   60.80  455.80  -35.68  0.3884    21    -41.23    
  16.37061  21.20331 -14.92327   60.78  451.15  -35.64  0.3808    21    -35.35    
  16.35394  21.33902 -15.02148   60.40  451.51  -35.78  0.3816    21    -35.35    
  16.27061  21.30807 -14.82327   60.12  460.10  -35.94  0.3983    21    -36.57    
  11.72061  21.53902 -15.02327   75.84  468.70  -26.89  0.3752    50    -20.89    
  11.77061  21.45569 -14.72327   75.02  462.92  -31.68  0.3735    50    -1.507    
  11.72061  21.66069 -15.02327   74.31  459.43  -34.77  0.3720    50     7.330    
  11.67061  21.76402 -14.77660   72.17  442.48  -42.42  0.3747    50     26.07    
  16.15394  21.53902 -14.82327   58.96  474.29  -37.28  0.4387    21    -17.16    
  16.17061  21.63902 -15.00422   58.89  470.38  -37.40  0.4206    21    -41.57    
  16.07061  21.78902 -15.01827   58.07  484.18  -39.59  0.4646    21    -7.255    
  15.97061  21.83902 -14.77827   57.30  500.43  -44.22  0.5359    21     9.315    
  11.67061  21.93402 -15.07327   71.49  443.91  -43.24  0.3694    50     26.07    
  11.62061  21.93902 -14.85660   70.76  437.22  -44.43  0.3788    50     26.62    
  11.62061  22.13902 -15.05660   69.37  436.58  -45.51  0.3742    50     22.93    
  11.57061  22.11402 -14.82327   68.95  432.21  -45.66  0.3910    50     22.93    
  15.95394  21.91402 -14.82327   57.01  500.79  -45.84  0.5390    21     51.00    
  15.97061  21.93902 -14.93993   57.03  499.16  -44.67  0.5285    21     9.315    
  15.92061  22.13902 -15.02327   56.08  497.70  -49.29  0.5446    49     53.14    
  15.92061  22.13902 -14.94505   56.08  494.65  -50.14  0.5341    49     56.60    
  11.58728  22.36402 -15.02327   67.13  432.56  -46.30  0.3833    50     5.490    
  11.57061  22.25569 -14.92327   67.92  431.82  -46.06  0.3888    50     5.490    
  11.58728  22.53902 -14.99827   65.49  431.23  -46.50  0.3893    50    -19.58    
  11.57061  22.53902 -14.92327   65.35  430.03  -46.44  0.3971    50    -19.58    
  15.92061  22.33902 -14.98993   55.31  480.47  -52.22  0.4988    49     50.99    
  15.95394  22.33902 -14.79827   55.46  469.28  -52.23  0.4460    49     15.55    
  15.92061  22.59736 -15.02089   54.52  463.19  -52.47  0.4471    49    -26.13    
  15.95394  22.53902 -14.88493   54.83  459.43  -52.13  0.4225    49    -47.69    
  11.62061  22.70569 -15.02327   64.06  431.72  -46.62  0.3878    50    -18.75    
  11.58728  22.76402 -14.82327   63.21  428.85  -46.45  0.4088    50    -27.99    
  11.67061  22.88902 -15.02089   62.47  432.57  -46.69  0.3861    50    -18.75    
  11.67061  22.98902 -14.85660   61.42  430.54  -46.53  0.3995    50    -19.63    
  15.92061  22.78402 -14.98993   54.09  452.74  -51.90  0.4087    49    -40.49    
  15.97894  22.73902 -14.78660   54.39  445.93  -51.28  0.3797    49    -13.63    
  15.87061  22.93902 -15.07327   53.62  451.86  -51.91  0.4104    49    -40.49    
  15.95394  22.91402 -14.82327   53.94  442.35  -50.99  0.3731    49    -13.63    
  11.77061  23.13902 -14.94327   60.32  433.72  -46.68  0.3855    50    -18.75    
  11.78728  23.13902 -15.01493   60.37  435.27  -46.79  0.3803    50    -18.75    
  11.97061  23.33902 -15.11589   58.72  442.86  -47.15  0.3765    50    -13.04    
  11.97061  23.43902 -14.78993   57.68  436.76  -46.63  0.3815    50    -16.46    
  15.87061  23.10569 -14.97327   53.33  444.39  -51.15  0.3803    49    -13.63    
  15.75394  23.33902 -15.02898   52.81  444.83  -51.09  0.3813    49    -13.51    
  15.77061  23.43902 -14.83493   52.76  437.75  -50.37  0.3687    49    -17.60    
  15.92061  23.08069 -14.82327   53.55  439.49  -50.70  0.3686    49    -17.38    
  12.17061  23.53902 -15.08493   56.92  450.17  -47.27  0.3928    50    -18.96    
  12.07061  23.53902 -14.73993   56.77  438.99  -46.63  0.3800    50    -13.66    
  12.37061  23.68902 -15.05660   55.45  459.23  -47.28  0.4308    50    -26.71    
  12.34561  23.72236 -14.80327   55.07  451.11  -46.77  0.4018    50    -40.97    
  12.47061  23.73902 -15.10660   54.91  466.34  -47.40  0.4678    50    -26.41    
  12.59561  23.83902 -14.80339   53.73  464.37  -46.50  0.4683    50    -26.41    
  15.47061  23.73902 -15.00065   52.01  446.53  -50.81  0.3830    49    -14.52    
  15.57061  23.63902 -15.00243   52.18  445.07  -50.83  0.3793    49    -14.52    
  15.37061  23.88902 -14.83993   51.76  442.67  -50.28  0.3762    49    -13.91    
  15.72061  23.53902 -14.80993   52.53  437.23  -50.26  0.3695    49    -17.60    
  12.77061  23.88902 -15.05660   53.20  482.23  -46.20  0.5842    50     3.319    
  12.73728  23.88902 -14.86827   53.10  475.13  -46.06  0.5391    50    -1.350    
  12.87299  23.93902 -14.89493   52.47  484.65  -45.28  0.6100    50    -12.40    
  12.87061  23.93902 -14.82327   52.41  482.59  -45.30  0.5963    50    -12.40    
  13.17061  24.03902 -15.15160   51.75  497.41  -43.92  0.7146    16     43.00    
  13.25394  24.03902 -14.79827   51.00  502.60  -42.49  0.7668    16     31.62    
  13.37061  24.08902 -15.02327   50.96  503.55  -42.49  0.7741    16     31.62    
  13.44894  24.08902 -14.82327   50.56  506.63  -41.89  0.8034    16    -9.625    
  13.50894  24.12236 -15.02327   50.70  503.67  -42.41  0.7782    16     31.62    
  13.59561  24.12236 -14.82327   50.34  505.82  -42.07  0.7988    16    -9.625    
  13.58728  24.13902 -15.02327   50.58  503.02  -42.52  0.7741    16     31.62    
  13.67061  24.13902 -14.87327   50.32  504.28  -42.31  0.7885    16     31.62    
  14.67061  24.13902 -15.04827   50.86  470.94  -50.12  0.5033    49    -27.14    
  14.77061  24.12236 -15.02327   50.94  466.55  -50.42  0.4733    49    -27.14    
  14.77061  24.13902 -14.92327   50.97  462.23  -50.12  0.4521    49    -26.88    
  14.97061  24.03902 -15.07327   51.20  462.11  -50.99  0.4447    49    -27.14    
  15.00394  24.08902 -14.82327   51.25  450.57  -50.16  0.3982    49    -20.50    
  15.17061  23.93902 -15.07327   51.47  456.36  -51.13  0.4161    49    -48.58    
  15.27061  23.93902 -14.89827   51.60  446.76  -50.45  0.3841    49    -13.74    
  13.93728  24.18902 -15.02327   50.36  495.64  -44.32  0.7127    16     3.535    
  13.99240  24.18902 -14.82327   50.23  492.34  -44.91  0.6885    16     1.490    
  14.21978  24.20331 -15.05660   50.43  486.82  -46.97  0.6299    49    -12.07    
  14.04882  24.18902 -14.82327   50.29  489.62  -45.39  0.6687    49    -12.10    
  14.37061  24.18902 -15.02327   50.56  481.00  -48.21  0.5843    49     3.319    
  14.37061  24.21402 -14.79315   50.49  473.16  -48.39  0.5318    49    -1.174    
  14.60394  24.18902 -14.82327   50.77  464.22  -49.49  0.4689    49    -27.00    
  13.97061  13.33902 -14.67327   67.49  438.79  -36.27  0.4020    37    -26.21    
  14.13728  13.08902 -14.72327   65.65  433.39  -36.15  0.4341    37    -26.21    
  14.17061  13.31402 -14.63993   66.76  435.50  -36.27  0.4175    37    -26.21    
  14.37061  13.17236 -14.67327   65.43  432.23  -36.18  0.4425    37    -29.91    
  14.37061  13.37569 -14.61493   66.46  434.35  -36.32  0.4217    37    -26.21    
  14.53728  13.08902 -14.72327   64.56  430.92  -36.14  0.4564    37    -29.91    
  14.57061  13.33902 -14.63993   65.61  432.61  -36.29  0.4316    37    -29.91    
  14.85394  13.33902 -14.72327   64.68  431.92  -36.31  0.4308    37    -29.91    
  13.72061  13.53902 -14.72327   69.40  451.48  -36.18  0.3807    37    -30.64    
  13.80394  13.73902 -14.67327   70.43  459.10  -36.17  0.3830    37    -37.43    
  13.97061  13.51402 -14.63993   68.51  443.13  -36.38  0.3897    37    -24.31    
  13.90894  13.73902 -14.63993   70.07  454.68  -36.42  0.3814    37    -31.52    
  14.02061  13.53902 -14.62327   68.48  442.78  -36.42  0.3903    37    -17.95    
  13.98728  13.73902 -14.62327   69.83  451.78  -36.55  0.3814    37    -30.64    
  14.35061  13.33069 -14.62327   66.27  433.95  -36.28  0.4256    37    -26.21    
  14.37061  13.80152 -14.59255   68.81  444.42  -36.90  0.3821    37    -16.28    
  14.57061  13.43902 -14.62327   66.14  433.74  -36.38  0.4202    37    -26.21    
  14.67061  13.73902 -14.62327   67.23  438.50  -36.79  0.3876    37    -23.28    
  14.82894  13.55902 -14.67327   65.73  434.34  -36.52  0.4055    37    -26.21    
  14.74561  13.70236 -14.63993   66.72  437.16  -36.73  0.3907    37    -20.24    
  13.57061  14.08902 -14.72327   73.58  506.21  -28.64  0.4549    37    -52.42    
  13.80394  13.89402 -14.67327   71.43  471.29  -35.75  0.3963    37    -46.10    
  13.84894  14.13902 -14.67327   72.86  495.49  -33.92  0.4470    37   -0.2100    
  13.94561  13.93902 -14.63993   71.20  467.43  -36.37  0.3929    37    -44.43    
  13.86132  14.13902 -14.67327   72.82  494.64  -34.15  0.4460    37   -0.2100    
  14.17061  14.03902 -14.62327   70.93  464.97  -37.10  0.3927    37    -41.30    
  14.17061  14.13902 -14.63993   71.51  474.82  -37.04  0.4116    37    -28.79    
  14.42061  14.03902 -14.62327   69.85  455.46  -37.48  0.3811    37    -28.06    
  14.37061  14.13902 -14.63993   70.61  465.11  -37.64  0.3954    37    -40.13    
  14.57061  13.93902 -14.62327   68.66  446.45  -37.25  0.3758    37    -16.28    
  14.60394  14.13902 -14.67327   69.53  457.24  -37.88  0.3831    37    -34.10    
  14.77061  13.93902 -14.67327   67.78  443.78  -37.27  0.3729    37    -16.28    
  14.77061  14.16402 -14.72327   68.81  455.42  -38.03  0.3799    37    -28.19    
  12.06823  14.53902 -14.62327   82.16  460.78  -10.26  0.4445    34    -15.70    
  12.35549  14.33902 -14.62327   79.45  464.31  -10.39  0.4116    34    -7.041    
  12.35990  14.53902 -14.43993   80.74  462.61  -10.17  0.4302    34    -15.70    
  12.62061  14.33902 -14.52327   78.49  468.55  -10.38  0.3942    34    -7.282    
  12.67894  14.43902 -14.42327   78.96  468.00  -10.22  0.3957    34    -7.282    
  12.66228  14.23902 -14.62327   77.72  472.56  -10.66  0.3854    34     10.82    
  12.68728  14.43902 -14.42327   78.95  468.18  -10.22  0.3950    34    -7.282    
  13.05906  14.23902 -14.60660   76.53  488.85  -11.85  0.3854    34    -35.88    
  13.05394  14.43902 -14.42327   77.89  479.88  -10.44  0.3769    34    -39.67    
  13.17061  14.33902 -14.52327   76.83  489.90  -11.53  0.3870    34    -43.28    
  13.06228  14.43902 -14.42327   77.86  480.25  -10.46  0.3769    34    -39.67    
  13.42894  14.28902 -14.62327   75.60  509.64  -16.33  0.4417    34    -2.060    
  13.39561  14.53902 -14.43993   77.56  496.82  -11.01  0.4077    34    -31.49    
  13.57061  14.33902 -14.62327   75.39  516.59  -18.66  0.4747    34     8.921    
  13.62061  14.53902 -14.52327   76.65  515.43  -13.60  0.4784    34    0.5905    
  13.77061  14.26069 -14.67327   73.98  514.35  -28.85  0.4920    37    -35.13    
  13.77061  14.43902 -14.62327   75.21  526.27  -21.34  0.5307    34   -0.5809    
  14.02894  14.33902 -14.67327   73.34  510.74  -33.24  0.5062    37    -26.91    
  13.94561  14.53902 -14.63993   75.06  535.28  -22.80  0.5895    34    -23.86    
  14.13728  14.33902 -14.67327   72.81  503.53  -35.10  0.4905    37    -35.72    
  14.29894  14.53902 -14.72327   73.20  524.03  -32.55  0.5812    37    -16.49    
  14.35061  14.28069 -14.67327   71.47  481.47  -37.54  0.4347    37    -16.15    
  14.32061  14.50569 -14.72327   72.89  517.29  -34.08  0.5565    37    -12.66    
  14.55061  14.33902 -14.72327   70.81  478.44  -38.17  0.4340    37    -16.15    
  11.97061  14.63902 -14.62327   83.40  460.86  -10.19  0.4544    34    -15.70    
  11.93728  14.93902 -14.47327   85.65  465.58  -10.03  0.4682    34    -4.373    
  12.19478  14.68902 -14.42327   82.47  461.91  -10.10  0.4516    34    -15.70    
  12.17061  14.90748 -14.32327   84.00  465.28   -9.94  0.4578    34    -15.53    
  12.34049  14.73902 -14.32327   82.17  463.35   -9.99  0.4420    34    -15.70    
  13.37799  14.73902 -14.32327   79.21  490.91   -9.69  0.3940    34    -55.01    
  13.67061  14.78902 -14.42327   78.49  512.98   -9.88  0.4825    34    -2.157    
  13.82061  14.71486 -14.52327   77.08  528.86  -12.57  0.5584    34    -19.15    
  13.77061  14.90664 -14.42327   79.06  519.99   -8.88  0.5234    34    -17.60    
  13.97061  14.63569 -14.62327   75.66  540.11  -18.94  0.6187    34    -14.72    
  13.97061  14.89140 -14.52327   77.81  537.77   -9.93  0.6232    34    -26.74    
  14.17061  14.72569 -14.67327   75.22  548.33  -19.88  0.6782    10    -10.25    
  14.17061  14.88902 -14.62327   76.63  549.18  -12.23  0.6933    10    -26.45    
  14.32061  14.73902 -14.72327   74.44  547.17  -22.87  0.6818    10    -24.24    
  14.42061  14.90569 -14.72327   75.25  549.24  -15.68  0.6966    10    -28.17    
  11.77061  14.98664 -14.62327   87.55  467.43   -9.89  0.4642    34    -4.373    
  11.67061  15.28902 -14.62327   90.49  486.77   -9.51  0.4558    34    -35.60    
  11.97061  15.00569 -14.42327   85.92  467.58  -10.00  0.4673    34    -4.373    
  11.97061  15.31069 -14.32327   87.39  485.82  -10.21  0.4564    34    -27.46    
  13.72061  15.13902 -14.32327   81.61  514.21   -7.71  0.4893    34    -13.90    
  13.97061  15.13902 -14.43993   80.30  531.40   -6.60  0.5965    34    -37.19    
  14.07061  15.33902 -14.42327   81.96  529.06   -5.86  0.5820    35    -37.19    
  14.17061  15.13902 -14.52327   79.10  538.38   -6.62  0.6431    10    -37.05    
  14.18966  15.31736 -14.47327   80.99  529.50   -5.81  0.5915    35    -37.19    
  14.39799  15.13902 -14.62327   77.76  536.66   -7.90  0.6369    35    -37.05    
  14.35394  15.33902 -14.52327   80.24  523.82   -6.32  0.5627    35    -17.73    
  14.62061  15.13902 -14.72327   76.40  529.60   -9.92  0.5917    35    -31.81    
  14.62061  15.33902 -14.62327   78.58  512.68   -7.72  0.5025    35    -13.90    
  10.14561  15.63902 -14.70993   87.69  487.81   -0.87  0.3792    23    -68.62    
   9.97061  15.63902 -14.42327   81.73  460.31  -23.70  0.3792    27    -21.68    
  10.12061  15.53902 -14.42327   82.39  459.27  -23.96  0.3815    27    -6.128    
  10.34561  15.55569 -14.62327   87.21  483.79   -7.20  0.3761    23    -68.92    
  10.38728  15.43902 -14.42327   83.48  461.64  -23.77  0.3809    27     2.568    
  10.38728  15.53902 -14.62327   87.34  484.40   -7.21  0.3758    23    -64.20    
  10.56561  15.43902 -14.44172   84.67  468.76  -21.95  0.3784    27     25.27    
  10.84466  15.50569 -14.62327   89.20  502.02   -6.19  0.3855    23    -24.19    
  10.80394  15.43902 -14.42327   85.23  477.42  -22.22  0.3825    27     37.33    
  11.05394  15.53902 -14.62327   89.94  516.45   -6.24  0.4119    23    -35.76    
  11.05394  15.53902 -14.52327   88.05  510.54  -13.37  0.4176    27     37.06    
  11.14561  15.55569 -14.62327   90.22  523.39   -6.60  0.4300    23    -26.66    
  11.19561  15.55569 -14.42327   86.61  514.09  -19.90  0.4484    27     36.86    
  11.37061  15.58902 -14.62327   90.96  536.12   -8.28  0.4800    23    -22.18    
  11.31228  15.58902 -14.42327   86.94  527.30  -19.02  0.4848    27     46.40    
  11.55061  15.53902 -14.62327   91.59  524.54   -9.30  0.4797    34    -9.621    
  11.51311  15.61640 -14.42327   87.72  539.88  -16.52  0.5290    34     43.84    
  11.82061  15.53902 -14.32327   87.68  517.58  -12.67  0.4893    34    0.5905    
  14.17061  15.46736 -14.42327   82.90  523.08   -6.12  0.5461    35    -17.64    
  14.38990  15.50569 -14.47327   81.91  512.43   -6.76  0.4939    35    -13.90    
  14.37061  15.66902 -14.42327   84.01  505.54   -7.14  0.4523    35    -12.92    
  14.57061  15.53902 -14.52327   81.14  501.91   -7.38  0.4465    35    -12.92    
  14.57061  15.70569 -14.47327   83.06  494.15   -7.59  0.4106    35    -45.94    
  14.77061  15.51224 -14.62327   79.60  495.11   -7.97  0.4215    35    -53.14    
  14.72061  15.73902 -14.52327   82.43  486.60   -7.88  0.3901    35    -46.88    
  15.00394  15.73902 -14.67327   80.52  478.39   -8.33  0.3785    35    -47.16    
   9.77061  15.83902 -14.42327   80.64  465.67  -22.74  0.3774    27    -21.68    
   9.62061  16.13402 -14.42327   79.50  479.15  -20.78  0.4014    27     29.20    
   9.77061  15.98902 -14.58993   83.36  487.13   -8.03  0.3836    23    -63.89    
   9.82061  15.92652 -14.64231   84.62  488.74   -4.31  0.3800    23    -55.03    
  14.52061  15.90569 -14.42327   85.90  489.70   -7.67  0.3919    35    -43.37    
  14.59561  15.93902 -14.43993   85.70  485.62   -7.77  0.3836    35    -46.87    
  14.57061  16.13902 -14.42327   88.52  482.75   -7.63  0.3793    35    -47.16    
  14.82061  15.97236 -14.52327   84.38  476.92   -8.01  0.3772    35    -45.12    
  14.82978  16.15807 -14.52327   86.60  473.73   -7.89  0.3833    35    -37.92    
  14.97061  15.84736 -14.62327   81.90  475.88   -8.22  0.3773    35    -37.92    
  15.02061  16.14402 -14.62327   84.86  469.57   -8.08  0.3926    35    -17.61    
   9.57061  16.48902 -14.62327   81.14  514.57   -3.78  0.4650    23    -14.62    
   9.57061  16.28402 -14.42327   78.84  488.19  -19.86  0.4318    27    -2.577    
   9.57061  16.45569 -14.52327   79.74  507.67  -11.08  0.4734    23     19.53    
   9.62061  16.30569 -14.64827   82.58  505.12   -2.16  0.4170    23    -24.25    
  14.52061  16.33902 -14.42327   91.83  482.85   -7.16  0.3816    35    -47.16    
  14.57061  16.36402 -14.43993   91.69  480.87   -7.15  0.3825    35    -47.16    
  14.37061  16.61402 -14.42327   97.60  490.24   -5.45  0.3871    35    -35.52    
  14.57061  16.53902 -14.47327   94.39  481.48   -6.36  0.3880    35    -46.71    
  14.77061  16.42236 -14.52327   90.62  474.17   -7.27  0.3947    35    -37.63    
  14.72061  16.51069 -14.52327   92.44  476.02   -6.83  0.3961    35    -37.64    
  14.97061  16.42236 -14.62327   88.73  469.28   -7.56  0.4113    35    -17.37    
  15.00394  16.51902 -14.67327   89.80  468.93   -7.32  0.4225    35    -15.70    
   9.52061  16.71736 -14.62327   79.84  527.55   -5.81  0.5402    23    -28.20    
   9.47061  16.73902 -14.42327   76.77  517.15  -21.06  0.5812    27     38.34    
   9.47061  16.98902 -14.58993   78.29  536.49  -13.71  0.6239    23     18.83    
   9.42061  16.99736 -14.42327   76.14  522.74  -25.42  0.6253    28    -7.871    
  14.17061  16.75986 -14.29565  100.02  493.41   -4.90  0.4030    26    -66.36    
  14.40394  16.76402 -14.47327   99.88  492.36   -3.79  0.3871    35    -36.23    
  14.27061  16.88902 -14.42327  102.66  499.52   -2.01  0.3879    35    -37.47    
  14.42061  16.93902 -14.52327  102.71  498.27   -0.50  0.3878    35    -47.38    
  14.57061  16.70569 -14.52327   97.23  484.15   -4.99  0.3933    35    -49.11    
  14.67061  16.88902 -14.62327   99.17  486.78   -2.64  0.4048    35    -49.88    
  14.77061  16.76664 -14.62327   95.90  479.04   -4.98  0.4123    35    -46.77    
   9.47061  17.01069 -14.62327   78.70  538.01  -12.00  0.6243    23     18.83    
   9.38728  17.11402 -14.42327   76.12  520.06  -27.01  0.6117    28    -7.871    
   9.38728  17.36402 -14.62327   79.02  530.63  -14.88  0.5879    24     19.87    
   9.37061  17.38069 -14.52327   77.89  520.89  -21.29  0.5689    28     38.34    
  14.32061  17.17236 -14.42327  105.01  506.61    4.37  0.3893    18    -172.2    
  14.37061  17.13902 -14.47327  104.90  506.07    4.25  0.3893    18    -61.28    
  14.47061  17.33902 -14.42327  103.82  504.66    7.93  0.4058    18    -172.2    
  14.62061  16.98069 -14.62327  101.19  492.98   -0.28  0.4001    35    -49.19    
  14.57061  17.28902 -14.52327  103.55  503.48    7.57  0.4043    18    -182.2    
   9.37061  17.43902 -14.62327   79.34  526.96  -13.96  0.5639    24    -21.71    
   9.27061  17.55569 -14.42327   77.52  496.11  -26.01  0.4744    28     15.63    
   9.32061  17.68069 -14.62327   80.73  514.21   -9.85  0.4800    24    -4.716    
   9.27061  17.73902 -14.47327   79.13  494.92  -20.56  0.4414    28     15.08    
  14.59478  17.43902 -14.42327  102.09  501.46    9.04  0.4181    18    -182.2    
  14.82061  17.53902 -14.52327   99.74  497.72    9.49  0.4230    18    -182.2    
  14.77061  17.62986 -14.42327   99.37  496.59    9.78  0.4323    18    -182.2    
  14.97061  17.75248 -14.52327   96.86  494.57    9.77  0.4264    18    -182.2    
   9.27061  17.97236 -14.67327   83.23  504.18   -2.04  0.4064    24    -24.25    
   9.27061  17.93902 -14.48160   80.51  489.93  -16.87  0.4092    28    -39.25    
   9.27061  18.13902 -14.67327   84.32  499.57    0.12  0.3870    24    -34.29    
   9.27061  18.18902 -14.42327   81.13  479.05  -17.81  0.3843    28    -9.985    
  14.77061  17.91640 -14.27327   96.58  494.01    9.88  0.4418    18    -182.2    
  15.12061  17.90569 -14.62327   94.68  494.12    9.61  0.4130    18    -45.01    
  14.97061  17.95569 -14.42327   95.08  492.98    9.81  0.4315    18    -46.75    
  15.17061  18.06902 -14.62327   92.96  494.00    9.50  0.4067    18    -45.01    
   9.37061  18.47236 -14.54827   84.86  491.43   -2.56  0.3776    24    -43.39    
   9.37061  18.43902 -14.47327   83.61  486.28   -8.66  0.3788    24    -71.60    
   9.37061  18.53902 -14.62327   86.22  493.76    2.32  0.3776    24    -16.56    
   9.42061  18.53902 -14.42327   83.53  483.40  -10.80  0.3783    24    -52.46    
  15.07061  18.36402 -14.44505   90.97  494.48    9.10  0.4069    18    -45.01    
  15.17061  18.33402 -14.57327   90.66  495.18    9.15  0.3985    18    -57.46    
  14.92061  18.66081 -14.32327   89.06  497.18    6.19  0.3944    18    -51.84    
  15.17061  18.72236 -14.62327   86.72  503.47    6.69  0.3899    18    -41.93    
   9.47061  18.73902 -14.62327   87.49  494.17    4.31  0.3803    24    -16.91    
   9.57061  18.73902 -14.42327   84.98  489.94   -6.23  0.3788    24    -55.03    
   9.72061  19.03902 -14.62327   89.40  498.07    6.38  0.3814    24    -51.84    
   9.77061  18.92236 -14.42327   86.31  499.62   -2.29  0.3829    24    -24.39    
   9.94799  19.03902 -14.42327   87.13  509.38   -0.36  0.3920    24    -24.13    
  15.15394  18.73902 -14.59827   86.59  503.45    6.36  0.3909    18    -7.000    
  14.92061  18.73902 -14.32327   88.01  497.66    4.39  0.3916    18    -16.91    
  15.15394  18.91402 -14.62327   84.14  508.35    2.26  0.4156    18    -28.36    
  14.97061  18.96069 -14.32327   84.16  493.66   -5.87  0.4011    18    -53.33    
   9.85478  19.13902 -14.62327   90.18  501.32    6.76  0.3798    24    -51.84    
  10.14561  19.12236 -14.42327   87.82  522.41    0.30  0.4153    24    -35.76    
  10.15061  19.23902 -14.57327   90.74  514.74    5.55  0.3903    24    -49.79    
  10.37561  19.13902 -14.32327   86.18  545.93   -6.30  0.5006    24    -28.18    
  10.32561  19.32236 -14.62327   92.40  521.09    5.59  0.4024    24    -14.91    
  10.42061  19.33902 -14.62327   92.79  526.90    4.75  0.4192    24    -15.22    
  10.54561  19.23902 -14.42327   88.77  551.81   -3.12  0.5196    24    -28.21    
  10.74561  19.32236 -14.42327   89.52  554.26   -6.78  0.5545    24    -46.93    
  10.68728  19.33902 -14.52327   91.52  549.93   -2.15  0.5171    24    -28.21    
  10.92061  19.43902 -14.50160   92.28  542.79   -7.32  0.5218    25    -29.59    
  15.17061  19.02236 -14.62327   82.22  509.10   -2.77  0.4466    18    -22.82    
  15.15394  19.13902 -14.39827   79.86  491.31  -16.72  0.4422    22    -27.92    
  15.20394  19.18902 -14.39827   78.68  489.53  -20.39  0.4523    22     28.45    
  15.37061  19.33902 -14.43993   75.51  488.89  -28.90  0.4902    22     23.96    
  10.97061  19.48902 -14.58993   94.56  539.05   -6.03  0.5040    25    -26.91    
  11.02061  19.53902 -14.65660   96.35  533.31   -5.41  0.4874    25    -25.62    
  11.17061  19.65831 -14.35243   90.80  504.66   -9.45  0.4165    25    -15.58    
  11.18728  19.76402 -14.62327   95.74  500.82   -5.87  0.4299    19     8.819    
  11.27061  19.78902 -14.45660   92.85  495.72   -7.27  0.4059    19    -12.40    
  15.55394  19.53902 -14.41493   72.19  486.03  -35.99  0.5014    22     35.93    
  15.57061  19.53902 -14.46160   72.21  487.47  -36.20  0.5103    22     36.90    
  15.72061  19.73902 -14.41315   69.64  484.80  -38.52  0.4992    22     23.80    
  15.77061  19.73902 -14.51077   69.69  483.73  -38.63  0.4948    21   -0.4418    
  11.22061  19.93902 -14.62327   94.30  485.13   -5.46  0.4301    19    -46.77    
  11.37061  19.95069 -14.42327   91.47  484.86   -6.54  0.4009    19    -46.94    
  11.27061  20.06069 -14.57327   92.29  478.38   -5.53  0.4297    19    -46.94    
  11.57061  20.18902 -14.32327   87.89  477.92   -6.28  0.3950    19    -46.88    
  15.87061  19.93902 -14.42327   67.59  481.74  -38.63  0.4814    21    -7.255    
  15.97061  19.93902 -14.57327   67.73  474.24  -37.88  0.4445    21    -1.616    
  15.97061  20.11581 -14.42327   66.10  478.40  -37.98  0.4648    21    -17.16    
  16.12061  20.13902 -14.62327   66.23  465.04  -36.87  0.4083    21    -41.36    
  11.37061  20.33902 -14.52327   88.33  470.25   -5.70  0.4303    19    -58.63    
  11.37061  20.63902 -14.62327   85.44  466.29   -6.13  0.4327    19    -15.71    
  11.47061  20.28902 -14.42327   87.81  473.45   -5.84  0.4130    19    -37.70    
  11.54561  20.53569 -14.43993   84.82  471.01   -6.23  0.4096    19    -58.63    
  11.77061  20.54736 -14.32327   83.13  478.08   -6.99  0.3881    19    -46.88    
  16.17061  20.23902 -14.62327   65.48  462.71  -36.59  0.4008    21    -44.56    
  15.97061  20.30902 -14.32327   64.60  481.33  -37.57  0.4848    21    -17.16    
  16.07061  20.57236 -14.37327   62.94  477.00  -36.54  0.4679    21    -23.88    
  16.17061  20.48902 -14.52327   63.73  466.20  -36.34  0.4169    21    -43.58    
  11.57061  20.75986 -14.52327   82.73  470.36   -7.05  0.4052    19    -58.63    
  11.77061  20.81224 -14.42327   80.62  477.84   -8.86  0.3873    19    -66.86    
  11.72061  20.93902 -14.52327   80.07  475.67   -9.81  0.3879    19    -66.86    
  11.97061  21.06402 -14.42327   76.59  486.63  -19.77  0.3905    19    -38.40    
  16.12061  20.73902 -14.42327   62.07  473.83  -36.07  0.4555    21    -23.88    
  16.27061  20.73902 -14.62327   62.49  459.08  -35.79  0.3958    21    -36.52    
  16.07061  20.86069 -14.37327   61.32  479.90  -35.92  0.4898    21    -23.88    
  16.17061  20.98902 -14.52327   60.99  470.04  -35.78  0.4400    21    -36.67    
  11.77061  21.16998 -14.62327   77.77  476.29  -16.44  0.3806    19    -9.077    
  11.97061  21.13902 -14.43993   75.85  483.20  -23.90  0.3894    19    -16.67    
  11.82061  21.33902 -14.62327   75.55  469.26  -28.07  0.3766    50    -26.82    
  11.97061  21.23902 -14.42327   74.63  474.80  -31.12  0.3852    50    -4.116    
  12.17061  21.10569 -14.27327   73.77  492.50  -32.15  0.4200    50     39.26    
  15.97061  21.13902 -14.32327   59.75  494.58  -36.14  0.5689    21    -2.153    
  16.17061  21.23902 -14.62327   59.99  471.12  -36.07  0.4405    21    -33.62    
  16.12061  21.35414 -14.62327   59.42  477.75  -36.62  0.4655    21    -20.48    
  15.97061  21.36402 -14.42327   58.86  498.40  -37.73  0.5707    21     1.169    
  11.77061  21.53902 -14.57327   73.22  450.43  -39.51  0.3732    50     36.15    
  11.67061  21.75902 -14.73755   72.04  441.60  -42.70  0.3761    50     24.74    
  11.77061  21.58902 -14.45660   72.07  443.62  -42.56  0.3771    50     28.91    
  11.82061  21.50569 -14.44827   72.69  449.17  -40.96  0.3743    50     26.07    
  15.87061  21.52736 -14.37327   57.99  513.29  -41.72  0.6290    21     8.374    
  15.97061  21.53331 -14.52327   58.27  500.58  -39.80  0.5622    21    -2.291    
  15.92061  21.76402 -14.58993   57.36  506.00  -45.33  0.5691    21     39.29    
  15.87061  21.79736 -14.47327   57.12  506.58  -48.44  0.5736    49     38.90    
  11.62061  21.88069 -14.62327   70.36  434.27  -44.84  0.3905    50     22.93    
  11.62061  21.93902 -14.41493   68.89  430.10  -45.69  0.4092    50     16.13    
  11.57061  22.04736 -14.62327   68.84  430.46  -45.69  0.4038    50     5.433    
  11.57061  22.13902 -14.37327   67.00  427.04  -46.08  0.4303    50    -27.99    
  15.92061  21.93902 -14.65660   56.75  499.02  -49.19  0.5367    49     51.87    
  15.87061  21.93902 -14.42327   56.69  491.23  -51.70  0.5088    49     54.29    
  15.92061  22.06069 -14.62327   56.36  486.74  -51.55  0.4940    49     56.25    
  15.92061  22.13902 -14.42327   56.19  468.60  -52.30  0.4296    49    -26.43    
  11.54061  22.25390 -14.62327   67.04  427.94  -46.12  0.4183    50    -27.99    
  11.57061  22.30569 -14.27327   65.26  425.42  -46.20  0.4486    50    -27.99    
  11.57061  22.76736 -14.62327   62.73  426.87  -46.33  0.4304    50    -27.99    
  11.57061  22.53902 -14.27327   63.46  424.83  -46.22  0.4586    50    -27.99    
  15.97894  22.38998 -14.62327   55.43  456.77  -51.87  0.4008    49    -47.69    
  15.97061  22.33902 -14.42327   55.67  452.21  -51.67  0.3859    49    -40.44    
  15.97061  22.53902 -14.80660   54.90  455.66  -51.89  0.4060    49    -47.69    
  15.97061  22.33069 -14.42327   55.67  452.78  -51.69  0.3870    49    -40.44    
  11.57061  22.73902 -14.72327   63.21  427.69  -46.38  0.4201    50    -27.99    
  11.58728  22.78402 -14.42327   62.08  425.64  -46.26  0.4485    50    -27.99    
  11.62061  22.91402 -14.53898   61.40  426.78  -46.31  0.4344    50    -27.99    
  11.67061  23.02236 -14.44827   60.34  426.81  -46.29  0.4362    50    -32.59    
  15.97061  22.73902 -14.83160   54.34  447.64  -51.42  0.3850    49    -13.63    
  15.97061  23.03902 -14.62327   53.77  434.78  -50.31  0.3675    49    -20.49    
  16.02061  22.72652 -14.43255   54.58  436.41  -50.52  0.3672    49    -17.38    
  15.97061  23.08902 -14.42327   53.75  430.56  -49.96  0.3800    49    -19.71    
  11.77061  23.20569 -14.69922   59.46  430.71  -46.45  0.4024    50    -19.51    
  11.77061  23.13902 -14.27327   59.05  426.93  -46.26  0.4370    50    -31.80    
  11.87061  23.33902 -14.73160   58.44  433.32  -46.52  0.3904    50    -18.63    
  11.97061  23.43902 -14.42327   57.11  431.94  -46.38  0.3984    50    -18.92    
  15.95394  23.11402 -14.62327   53.58  433.97  -50.22  0.3688    49    -19.71    
  15.95394  23.16402 -14.42327   53.54  430.00  -49.89  0.3831    49    -24.54    
  15.87061  23.33902 -14.62327   53.09  432.58  -50.01  0.3740    49    -20.72    
  15.87061  23.36819 -14.42898   53.12  429.19  -49.74  0.3908    49    -27.88    
  12.07061  23.53902 -14.53993   56.52  435.81  -46.47  0.3850    50    -19.64    
  12.07061  23.53902 -14.50660   56.45  435.40  -46.45  0.3860    50    -18.86    
  12.37061  23.73902 -14.72327   54.84  450.22  -46.66  0.4003    50    -20.03    
  12.37061  23.72236 -14.42327   54.61  443.89  -46.49  0.3860    50    -13.15    
  12.65394  23.83902 -14.42327   53.24  457.28  -46.38  0.4341    50    -19.55    
  15.57061  23.73902 -14.74493   52.18  436.80  -50.06  0.3728    49    -22.32    
  15.75394  23.53902 -14.66827   52.62  433.51  -49.98  0.3747    49    -25.44    
  15.77061  23.53902 -14.52327   52.71  430.63  -49.77  0.3859    49    -25.44    
  15.57061  23.78902 -14.42327   52.19  430.24  -49.60  0.3955    49    -25.44    
  12.59049  23.83902 -14.70660   53.66  461.21  -46.44  0.4523    50    -26.41    
  12.73728  23.88902 -14.62327   52.90  467.75  -46.07  0.4940    50    -26.41    
  12.82894  23.88902 -14.42327   52.49  467.77  -46.04  0.4958    50    -26.41    
  12.97061  23.93902 -14.51493   51.90  479.89  -45.21  0.5825    50     2.678    
  12.97061  23.92236 -14.42327   51.93  477.08  -45.51  0.5612    50   -0.8768    
  13.14561  23.93902 -14.32327   51.36  485.25  -45.16  0.6211    50    -12.25    
  13.11228  23.98902 -14.62327   51.37  492.27  -43.90  0.6800    50     1.315    
  13.37061  24.03902 -14.57327   50.65  501.88  -42.67  0.7632    16     31.62    
  13.49894  24.03902 -14.42327   50.51  498.57  -43.53  0.7377    16     7.382    
  13.57061  24.08902 -14.62327   50.34  503.41  -42.44  0.7821    16     31.62    
  13.52061  24.03902 -14.40993   50.50  497.91  -43.65  0.7337    16     10.84    
  13.70894  24.12236 -14.62327   50.24  499.64  -43.18  0.7522    16     31.62    
  13.69228  24.08902 -14.42327   50.35  493.69  -44.45  0.7012    16     3.240    
  13.78728  24.13902 -14.62327   50.22  496.38  -43.79  0.7264    16     1.316    
  13.97061  24.13902 -14.32327   50.50  474.78  -47.27  0.5555    49   -0.7009    
  14.95394  24.13902 -14.62327   51.21  444.79  -49.75  0.3855    49    -13.91    
  14.99561  24.12236 -14.62327   51.29  443.71  -49.77  0.3834    49    -13.91    
  14.97061  24.13902 -14.42327   51.33  438.72  -49.53  0.3812    49    -22.32    
  15.17061  24.03902 -14.70660   51.49  442.35  -49.95  0.3790    49    -18.63
[truncated: 3,137,029 more chars]
