# Supplementary material for: Ion-combination specific effects driving the enzymatic activity of halophilic alcohol dehydrogenase 2 from Haloferax volcanii in aqueous ionic liquid solvent mixtures
Source: RSC Sustain. 2024 Jul 8;2(9):2559–80. doi: 10.1039/d3su00412k (PMC11353702; doi:10.1039/d3su00412k)
Supplement: SU-002-D3SU00412K-s004 [file SU-002-D3SU00412K-s004.zip › IonDescriptors/cations_MEP_processed/paa_e.arc]

                    ***  Summary of  AM1 Calculation  ***
                    ***   EMPIRE'20 (Revision A1)   ***

 <><><><><><><><><><><><><><><><><><><><><><><><><><><><><><><><><><><><><><>

    generated by VMD
    Molecular Formula = C15H34P
    Charge            = 1
    Multiplicity      = 1

 <> Geometry optimization
 <> Optimization completed

    Heat of formation              =            20.617129 kcal/mol
    Electronic energy              =        -20026.748062 eV
    Core-core repulsion            =         17512.236922 eV
    No. of filled levels           =            49
    Ionization potential           =            14.487654 eV 
    Electron affinity              =             2.475673 eV
    SCF calculations               =           196
    Computation time               =             2.098 seconds

 <> Final geometry obtained

    50
    generated by VMD
    P              12.299289       17.805253      -16.716973        3.254307
    C              13.581775       18.667996      -16.258285       -1.046150
    C              13.229217       20.128278      -16.045975       -0.137674
    C              14.234293       20.838353      -15.163563       -0.155507
    C              11.227987       17.573963      -15.536993       -1.048083
    C              11.841117       17.645522      -14.154555       -0.138822
    C              10.854601       17.263534      -13.071243       -0.155082
    C              11.478719       17.372559      -11.703674       -0.218085
    C              12.807161       16.393999      -17.305159       -1.049136
    C              13.515458       15.566064      -16.254166       -0.138195
    C              14.114973       14.289024      -16.802938       -0.157671
    C              15.362280       14.527589      -17.613566       -0.217760
    C              11.568206       18.610484      -17.911844       -1.043627
    C              10.466293       17.790079      -18.551504       -0.135806
    C               9.552552       18.625793      -19.409189       -0.215408
    C              13.894233       22.299222      -15.016227       -0.218500
    H              14.435659       18.638749      -16.995459        0.183987
    H              14.073850       18.302131      -15.309269        0.188475
    H              12.210673       20.193143      -15.574761        0.074296
    H              13.181546       20.657289      -17.036396        0.103438
    H              15.259441       20.729895      -15.606779        0.096892
    H              14.254796       20.351551      -14.152257        0.086383
    H              10.695383       16.579186      -15.606067        0.186414
    H              10.370363       18.309599      -15.547392        0.187887
    H              12.209974       18.689770      -13.964175        0.099854
    H              12.727038       16.956767      -14.110692        0.082985
    H              10.497548       16.213296      -13.241355        0.090023
    H               9.956281       17.933245      -13.132038        0.093505
    H              11.825367       18.415825      -11.506370        0.081346
    H              12.354348       16.685552      -11.610080        0.079898
    H              10.730773       17.096896      -10.920504        0.100400
    H              13.514115       16.496431      -18.179846        0.186064
    H              11.984196       15.748026      -17.729587        0.185123
    H              12.772826       15.303332      -15.452935        0.091935
    H              14.326915       16.187291      -15.788844        0.084625
    H              13.351808       13.755543      -17.429064        0.094467
    H              14.362752       13.615561      -15.937771        0.107475
    H              15.795466       13.550191      -17.940321        0.103519
    H              16.133099       15.066378      -17.010990        0.079664
    H              15.142550       15.130320      -18.527750        0.064910
    H              12.262433       18.937698      -18.737898        0.182120
    H              11.105668       19.586267      -17.580935        0.183128
    H               9.869375       17.293922      -17.738988        0.075920
    H              10.922164       16.982493      -19.185844        0.097468
    H              10.128309       19.129016      -20.223267        0.093861
    H               9.041679       19.410951      -18.801064        0.086816
    H               8.770610       17.978905      -19.877719        0.105372
    H              13.908902       22.813100      -16.007791        0.083552
    H              14.640428       22.798645      -14.351126        0.100423
    H              12.880146       22.428562      -14.566496        0.078970
