# Supplementary material for: Ion-combination specific effects driving the enzymatic activity of halophilic alcohol dehydrogenase 2 from Haloferax volcanii in aqueous ionic liquid solvent mixtures
Source: RSC Sustain. 2024 Jul 8;2(9):2559–80. doi: 10.1039/d3su00412k (PMC11353702; doi:10.1039/d3su00412k)
Supplement: SU-002-D3SU00412K-s004 [file SU-002-D3SU00412K-s004.zip › IonDescriptors/cations_MEP_processed/sim_desc.csv]

MolID	MEP1	MEP2	MEP3	MEP4	MEP5	MEP6	MEP7	MEP8	MEP9	MEP10	MEP11	MEP12	IEL1	IEL2	IEL3	IEL4	IEL5	IEL6	IEL7	IEL8	IEL9	IEL10	IEL11	IEL12	EAL1	EAL2	EAL3	EAL4	EAL5	EAL6	EAL7	EAL8	EAL9	EAL10	EAL11	EAL12	POL1	POL2	POL3	POL4	POL5	POL6	POL7	POL8	POL9	POL10	POL11	POL12	HD1
[truncated: 287 more columns]
