# Supplementary material for: Ion-combination specific effects driving the enzymatic activity of halophilic alcohol dehydrogenase 2 from Haloferax volcanii in aqueous ionic liquid solvent mixtures
Source: RSC Sustain. 2024 Jul 8;2(9):2559–80. doi: 10.1039/d3su00412k (PMC11353702; doi:10.1039/d3su00412k)
Supplement: SU-002-D3SU00412K-s004 [file SU-002-D3SU00412K-s004.zip › IonDescriptors/cations_MEP_processed/mso_e.log]

  EEE  M   M  PPP  III RRR   EEE
  E    MM MM  P  P  I  R  R  E
  EE   M M M  PPP   I  RRR   EE
  E    M   M  P     I  R R   E
  EEE  M   M  P    III R  R  EEE

  EMPIRE'20 OMP (Revision A1)

  (c) Matthias Hennemann*, Johannes Margraf, David Whitley, Bernd Meyer, Tim Clark*


  References:
  ===========

  1) Matthias Hennemann, Timothy Clark,
     "EMPIRE: a highly parallel semiempirical molecular orbital program: 
     1: self-consistent field calculations", J Mol Model (2014) 20:2331 (11 pages).
     DOI 10.1007/s00894-014-2331-4

  2) Johannes T. Margraf, Matthias Hennemann, Bernd Meyer, Timothy Clark, 
     "EMPIRE: a highly parallel semiempirical molecular orbital program: 
     2: periodic boundary conditions", J Mol Model (2015) 21:144 (7 pages).
     DOI 10.1007/s00894-015-2692-3

  3) Johannes T. Margraf, Matthias Hennemann, Timothy Clark, 
     "EMPIRE: A highly parallel semiempirical molecular orbital program: 
     3: Born-Oppenheimer molecular dynamics.", J Mol Model (2020) 46:23 (9 pages).
     DOI: 10.1007/s00894-020-4293-z


 <> Computing resources

    Number of cores =     8
    MPI tasks       =     1
    OMP threads     =     8
    OMP max threads =     8
    OMP num procs   =     8

 <> Options

    Input file                             = cat/mso.xyz

    Molecular Charge                Charge = 1
    Multiplicity                      Mult = 1

    Hamiltonian                      Hamil = AM1
    Formalism                         Form = RHF
    Calculation Type                  Calc = OPT

    Initial Guess                    Guess = DEFAULT
    Randomize initial guess      Randomize =  0.0E+00
    Initial Diagonalization       InitDiag = F
    Mix initial UHF orbitals        MixMOs = F

    Simple screening radius     ScreeningR =   40.000 Angstrom
    Integral damping radius       DampingR =   10.000 Bohr
    Integral damping coefficient  DampingC =    0.250

    Maximum computation time       MaxTime = 31536000 seconds
    Maximum optimization steps      MaxOPT =    10000
    Maximum SCF Iterations          MaxSCF =     1000

    Converge gradient norm       ConvergeG =  4.0E-01
    Converge delta(HoF)          ConvergeE =  1.0E-04 kcal/mol
    Converge max(CFC)            ConvergeR =  1.0E-04

    Dynamic level shifting      MinBandGap =  2.0E+00
    Resonance integrals cutoff     RCutoff =  2.0E+01
    Pseudodiagonalization cutoff  PDCutoff =  4.0E-02
    Eigenvalues cutoff            EiCutoff =  1.0E-02

    Do full diagonalizations      FullDiag = 1
    Memory reserved for integrals  IMemory =     1024 MB/thread
    Recalculate Hcore              RecalcH = F
    Full rotations                 FullRot = F

    Preferred Eigensolver      Eigensolver = DSYEVD

 <> Parameters

    /home/anna/cepos/cepos20/etc/AM1.par

    Hamiltonian = AM1

    H        M.J.S. Dewar et.al., J. Am. Chem. Soc., 107, 3902-3909 (1985).
    Li       J.J.P. Stewart, J. Mol. Model., 10, 155-164 (2004).
    Be       J.J.P. Stewart, J. Mol. Model., 10, 155-164 (2004).
    B        M.J.S. Dewar, C. Jie, E.G. Zoebisch, Organometallics, 7, 513 (1988).
    C        M.J.S. Dewar et.al., J. Am. Chem. Soc., 107, 3902-3909 (1985).
    N        M.J.S. Dewar et.al., J. Am. Chem. Soc., 107, 3902-3909 (1985).
    O        M.J.S. Dewar et.al., J. Am. Chem. Soc., 107, 3902-3909 (1985).
    F        M.J.S. Dewar, E.G. Zoebisch, THEOCHEM, 180, 1 (1988).
    Na       E.N. Brothers, K.M. Merz, jr., J. Phys. Chem. B, 106, 2779-2785 (2002).
    Mg       M.C.Hutter, J.R.Reimers, N.S.Hush, J. Phys. Chem. B, 102, 8080-8090 (1998).
    Al       M.J.S. Dewar, A.J. Holder, Organometallics, 9, 508 (1990).
    Si       M.J.S. Dewar, C. Jie, Organometallics, 6, 1486 (1987).
    P        M.J.S. Dewar, C. Jie, THEOCHEM, 187, 1 (1989).
    S        M.J.S. Dewar, Y.C. Yuan, Inorg. Chem., 29, 3881-3890 (1990)
    Cl       M.J.S. Dewar, E.G. Zoebisch, THEOCHEM, 180, 1 (1988).
    K        J.J.P. Stewart, J. Mol. Model., 10, 155-164 (2004).
    Ca       J.J.P. Stewart, J. Mol. Model., 10, 155-164 (2004).
    Zn       M.J.S. Dewar, K.M. Merz, Jr., Organometallics, 7, 522 (1988).
    Ga       J.J.P. Stewart, J. Mol. Model., 10, 155-164 (2004).
    Ge       M.J.S. Dewar, C. Jie, Organometallics, 8, 1544 (1989).
    As       J.J.P. Stewart, J. Mol. Model., 10, 155-164 (2004).
    Se       J.J.P. Stewart, J. Mol. Model., 10, 155-164 (2004).
    Br       M.J.S. Dewar, E.G. Zoebisch, THEOCHEM, 180, 1 (1988).
    Rb       J.J.P. Stewart, J. Mol. Model., 10, 155-164 (2004).
    Sr       J.J.P. Stewart, J. Mol. Model., 10, 155-164 (2004).
    Mo       A.A. Voityuk, N. Roesch, J. Phys. Chem. A, 104, 4089 (2000).
    In       J.J.P. Stewart, J. Mol. Model., 10, 155-164 (2004).
    Sn       J.J.P. Stewart, J. Mol. Model., 10, 155-164 (2004).
    Sb       J.J.P. Stewart, J. Mol. Model., 10, 155-164 (2004).
    Te       J.J.P. Stewart, J. Mol. Model., 10, 155-164 (2004).
    I        M.J.S. Dewar, E.G. Zoebisch, THEOCHEM, 180, 1 (1988).
    Cs       J.J.P. Stewart, J. Mol. Model., 10, 155-164 (2004).
    Ba       J.J.P. Stewart, J. Mol. Model., 10, 155-164 (2004).
    Hg       M.J.S. Dewar, C. Jie, Organometallics, 8, 1547 (1989).
    Tl       J.J.P. Stewart, J. Mol. Model., 10, 155-164 (2004).
    Pb       J.J.P. Stewart, J. Mol. Model., 10, 155-164 (2004).
    Bi       J.J.P. Stewart, J. Mol. Model., 10, 155-164 (2004).

 <><><><><><><><><><><><><><><><><><><><><><><><><><><><><><><><><><><><><><><><><><><><><><><><><>

 <> Structure

    generated by VMD
    Molecular Formula  = C3H9OS
    Molecular Mass     = 93.164
    Charge             = 1
    Multiplicity       = 1

    Number of atoms                    =       14
    Number of electrons                =       32
    Number of orbitals                 =       29
    Number of occupied orbitals        =       16

 <> Extended-Hueckel initial guess

 <> Geometry optimization

    Step  Cycles   Time   Time left      Gnorm  Heat of Formation  NIMAG          Lowest Eigenvalues
       1      20    0.0  31536000.0    142.807           160.8012      0    149.77   156.75   157.32
       2      17    0.0  31536000.0     76.493           150.9401      0    149.35   154.45   157.54
       3      16    0.0  31536000.0     47.219           145.9936      0    147.26   156.20   157.92
       4      16    0.0  31536000.0     26.681           143.6000      0    129.06   156.46   157.93
       5      16    0.0  31536000.0     20.833           142.5200      0     89.88   155.09   156.47
       6      16    0.0  31536000.0     11.878           141.9793      0     78.82   151.98   157.11
       7      13    0.0  31536000.0      9.167           141.8052      0     61.87   136.51   157.22
       8      13    0.0  31536000.0      6.718           141.6691      0     48.98   117.67   156.29
       9      12    0.0  31536000.0      5.289           141.5908      0     35.29   102.58   155.58
      10      13    0.0  31536000.0      4.624           141.5303      0     29.99    95.97   152.77
      11      11    0.0  31536000.0      3.327           141.4968      0     28.65    90.81   137.98
      12       8    0.0  31536000.0      2.855           141.4825      0     28.37    87.79   120.89
      13      10    0.0  31536000.0      2.206           141.4751      0     27.96    83.15   106.98
      14      11    0.0  31536000.0      1.700           141.4690      0     26.29    72.22    99.87
      15      12    0.0  31536000.0      1.089           141.4637      0     25.08    67.58   101.54
      16       9    0.0  31535999.9      0.763           141.4621      0     24.16    63.52   101.49
      17       6    0.0  31535999.9      0.574           141.4613      0     24.63    58.69    97.99
      18       4    0.0  31535999.9      0.449           141.4608      0     24.42    39.74    78.49
      19       6    0.0  31535999.9      0.497           141.4601      0     17.83    25.85    72.85
      20       7    0.0  31535999.9      0.655           141.4590      0     10.84    25.28    71.19
      21       7    0.0  31535999.9      0.634           141.4580      0      8.02    25.24    70.21
      22       7    0.0  31535999.9      0.453           141.4572      0      7.66    25.15    69.74
      23       6    0.0  31535999.9      0.312           141.4569

 <> Geometry optimized using EF

    Heat of formation              =           141.456884 kcal/mol
    Electronic energy              =         -3830.049366 eV
    Core-core repulsion            =          2815.308709 eV
    Ionization potential           =            18.003031 eV
    Electron affinity              =             7.010636 eV
    Computation time               =             0.056 seconds

 <> Dipole moment and components

    Dipole          Total       X         Y         Z
    Point-Chg.      3.059     2.674    -0.064    -1.484
    Hybrid          1.238     1.083    -0.032    -0.600
    Sum             4.297     3.757    -0.096    -2.084

 <><><><><><><><><><><><><><><><><><><><><><><><><><><><><><><><><><><><><><><><><><><><><><><><><>

 <> Time used :        0.061 s
