# Supplementary material for: Ion-combination specific effects driving the enzymatic activity of halophilic alcohol dehydrogenase 2 from Haloferax volcanii in aqueous ionic liquid solvent mixtures
Source: RSC Sustain. 2024 Jul 8;2(9):2559–80. doi: 10.1039/d3su00412k (PMC11353702; doi:10.1039/d3su00412k)
Supplement: SU-002-D3SU00412K-s004 [file SU-002-D3SU00412K-s004.zip › IonDescriptors/cations_MEP_processed/paa_e.sdf]

generated by VMD
XXEMPIRE2011252214053D 1   1.00000     0.00000     0

 50 49  0  0  0  0              1 V2000
   12.2993   17.8053  -16.7170 P   0  0  0  0  0  0  0  0  0  0  0  0
   13.5818   18.6680  -16.2583 C   0  0  0  0  0  0  0  0  0  0  0  0
   13.2292   20.1283  -16.0460 C   0  0  0  0  0  0  0  0  0  0  0  0
   14.2343   20.8384  -15.1636 C   0  0  0  0  0  0  0  0  0  0  0  0
   11.2280   17.5740  -15.5370 C   0  0  0  0  0  0  0  0  0  0  0  0
   11.8411   17.6455  -14.1546 C   0  0  0  0  0  0  0  0  0  0  0  0
   10.8546   17.2635  -13.0712 C   0  0  0  0  0  0  0  0  0  0  0  0
   11.4787   17.3726  -11.7037 C   0  0  0  0  0  0  0  0  0  0  0  0
   12.8072   16.3940  -17.3052 C   0  0  0  0  0  0  0  0  0  0  0  0
   13.5155   15.5661  -16.2542 C   0  0  0  0  0  0  0  0  0  0  0  0
   14.1150   14.2890  -16.8029 C   0  0  0  0  0  0  0  0  0  0  0  0
   15.3623   14.5276  -17.6136 C   0  0  0  0  0  0  0  0  0  0  0  0
   11.5682   18.6105  -17.9118 C   0  0  0  0  0  0  0  0  0  0  0  0
   10.4663   17.7901  -18.5515 C   0  0  0  0  0  0  0  0  0  0  0  0
    9.5526   18.6258  -19.4092 C   0  0  0  0  0  0  0  0  0  0  0  0
   13.8942   22.2992  -15.0162 C   0  0  0  0  0  0  0  0  0  0  0  0
   14.4357   18.6387  -16.9955 H   0  0  0  0  0  0  0  0  0  0  0  0
   14.0739   18.3021  -15.3093 H   0  0  0  0  0  0  0  0  0  0  0  0
   12.2107   20.1931  -15.5748 H   0  0  0  0  0  0  0  0  0  0  0  0
   13.1815   20.6573  -17.0364 H   0  0  0  0  0  0  0  0  0  0  0  0
   15.2594   20.7299  -15.6068 H   0  0  0  0  0  0  0  0  0  0  0  0
   14.2548   20.3516  -14.1523 H   0  0  0  0  0  0  0  0  0  0  0  0
   10.6954   16.5792  -15.6061 H   0  0  0  0  0  0  0  0  0  0  0  0
   10.3704   18.3096  -15.5474 H   0  0  0  0  0  0  0  0  0  0  0  0
   12.2100   18.6898  -13.9642 H   0  0  0  0  0  0  0  0  0  0  0  0
   12.7270   16.9568  -14.1107 H   0  0  0  0  0  0  0  0  0  0  0  0
   10.4975   16.2133  -13.2414 H   0  0  0  0  0  0  0  0  0  0  0  0
    9.9563   17.9332  -13.1320 H   0  0  0  0  0  0  0  0  0  0  0  0
   11.8254   18.4158  -11.5064 H   0  0  0  0  0  0  0  0  0  0  0  0
   12.3543   16.6856  -11.6101 H   0  0  0  0  0  0  0  0  0  0  0  0
   10.7308   17.0969  -10.9205 H   0  0  0  0  0  0  0  0  0  0  0  0
   13.5141   16.4964  -18.1798 H   0  0  0  0  0  0  0  0  0  0  0  0
   11.9842   15.7480  -17.7296 H   0  0  0  0  0  0  0  0  0  0  0  0
   12.7728   15.3033  -15.4529 H   0  0  0  0  0  0  0  0  0  0  0  0
   14.3269   16.1873  -15.7888 H   0  0  0  0  0  0  0  0  0  0  0  0
   13.3518   13.7555  -17.4291 H   0  0  0  0  0  0  0  0  0  0  0  0
   14.3628   13.6156  -15.9378 H   0  0  0  0  0  0  0  0  0  0  0  0
   15.7955   13.5502  -17.9403 H   0  0  0  0  0  0  0  0  0  0  0  0
   16.1331   15.0664  -17.0110 H   0  0  0  0  0  0  0  0  0  0  0  0
   15.1426   15.1303  -18.5278 H   0  0  0  0  0  0  0  0  0  0  0  0
   12.2624   18.9377  -18.7379 H   0  0  0  0  0  0  0  0  0  0  0  0
   11.1057   19.5863  -17.5809 H   0  0  0  0  0  0  0  0  0  0  0  0
    9.8694   17.2939  -17.7390 H   0  0  0  0  0  0  0  0  0  0  0  0
   10.9222   16.9825  -19.1858 H   0  0  0  0  0  0  0  0  0  0  0  0
   10.1283   19.1290  -20.2233 H   0  0  0  0  0  0  0  0  0  0  0  0
    9.0417   19.4110  -18.8011 H   0  0  0  0  0  0  0  0  0  0  0  0
    8.7706   17.9789  -19.8777 H   0  0  0  0  0  0  0  0  0  0  0  0
   13.9089   22.8131  -16.0078 H   0  0  0  0  0  0  0  0  0  0  0  0
   14.6404   22.7986  -14.3511 H   0  0  0  0  0  0  0  0  0  0  0  0
   12.8801   22.4286  -14.5665 H   0  0  0  0  0  0  0  0  0  0  0  0
  1  2  1  0  0  0  0
  2  3  1  0  0  0  0
  3  4  1  0  0  0  0
  1  5  1  0  0  0  0
  5  6  1  0  0  0  0
  6  7  1  0  0  0  0
  7  8  1  0  0  0  0
  1  9  1  0  0  0  0
  9 10  1  0  0  0  0
 10 11  1  0  0  0  0
 11 12  1  0  0  0  0
  1 13  1  0  0  0  0
 13 14  1  0  0  0  0
 14 15  1  0  0  0  0
  4 16  1  0  0  0  0
  2 17  1  0  0  0  0
  2 18  1  0  0  0  0
  3 19  1  0  0  0  0
  3 20  1  0  0  0  0
  4 21  1  0  0  0  0
  4 22  1  0  0  0  0
  5 23  1  0  0  0  0
  5 24  1  0  0  0  0
  6 25  1  0  0  0  0
  6 26  1  0  0  0  0
  7 27  1  0  0  0  0
  7 28  1  0  0  0  0
  8 29  1  0  0  0  0
  8 30  1  0  0  0  0
  8 31  1  0  0  0  0
  9 32  1  0  0  0  0
  9 33  1  0  0  0  0
 10 34  1  0  0  0  0
 10 35  1  0  0  0  0
 11 36  1  0  0  0  0
 11 37  1  0  0  0  0
 12 38  1  0  0  0  0
 12 39  1  0  0  0  0
 12 40  1  0  0  0  0
 13 41  1  0  0  0  0
 13 42  1  0  0  0  0
 14 43  1  0  0  0  0
 14 44  1  0  0  0  0
 15 45  1  0  0  0  0
 15 46  1  0  0  0  0
 15 47  1  0  0  0  0
 16 48  1  0  0  0  0
 16 49  1  0  0  0  0
 16 50  1  0  0  0  0
M  END

> <CALCULATION> [EMPIRE'20]
196
Geometry optimized using EF

> <HAMILTONIAN> [EMPIRE'20]
AM1

> <MOPACBASICS> [EMPIRE'20]
    20.617129   -14.487654    -2.475673    -0.724140    -0.188507    -2.111018

> <ENERGY> [EMPIRE'20]
       -20026.748062        17512.236922        -2514.511140

> <COULSON CHARGES> [EMPIRE'20]
  3.2543065365 -1.0461497082 -0.1376741325 -0.1555070369 -1.0480827467
 -0.1388221461 -0.1550821254 -0.2180850075 -1.0491355657 -0.1381948639
 -0.1576711831 -0.2177604012 -1.0436268428 -0.1358055265 -0.2154076774
 -0.2185002618  0.1839871797  0.1884752958  0.0742962491  0.1034384315
  0.0968918390  0.0863830553  0.1864140619  0.1878871938  0.0998541851
  0.0829851413  0.0900229156  0.0935048767  0.0813456507  0.0798982847
  0.1004004522  0.1860640825  0.1851234866  0.0919347486  0.0846250839
  0.0944670341  0.1074746168  0.1035194537  0.0796643409  0.0649102899
  0.1821197115  0.1831279498  0.0759197323  0.0974681315  0.0938612245
  0.0868164084  0.1053717362  0.0835524261  0.1004230386  0.0789703809

> <TOTAL COULSON CHARGE> [EMPIRE'20]
  1.0000000000

> <DENSITY MATRIX ELEMENTS> [EMPIRE'20]
  0.6441228971  0.0000539384  0.3703633283  0.0000315325  0.0012826507
  0.3659287997 -0.0006194169 -0.0039852963 -0.0002407611  0.3652784384
  1.3372952255 -0.1620530106  1.3083948719 -0.1370445649  0.1132829431
  1.1935914664 -0.0612751873  0.0518639359  0.0253111067  1.2068681444
  1.2180065246 -0.0344628678  1.0065178057  0.0521342324  0.0513002762
  0.8773583095 -0.0107967111  0.0161685777 -0.0251448648  1.0357914926
  1.2163862150  0.0395263683  0.9795034601 -0.0006853717 -0.0299969501
  0.9730348750  0.0256806590 -0.0528489972 -0.0359728806  0.9865824867
  1.3366831278  0.1314946009  1.2629365490  0.0308718696  0.0175082788
  1.1934462544 -0.1736427545 -0.1278838423 -0.0263846920  1.2550168156
  1.2179453747  0.0487873386  0.9934089809  0.0141797439  0.0027603977
  1.0337330760  0.0428441084 -0.0752403533 -0.0083100623  0.8937347145
  1.2160714109 -0.0431385745  0.9717643041 -0.0141957438 -0.0254429585
  1.0269099152  0.0128543743  0.0451937939  0.0207850631  0.9403364952
  1.2242648349  0.0145318442  1.0185213361  0.0023904112  0.0013440067
  1.0264454878  0.0390942936 -0.0467062188 -0.0095801779  0.9488533488
  1.3377675934 -0.0797869995  1.1964697348  0.1991784895 -0.0461942392
  1.3384498658  0.0611683438 -0.0485920700  0.0876949066  1.1764483717
  1.2174586981  0.0189887019  0.9904401302 -0.0123008961  0.0332523637
  0.9927105342  0.0613092338 -0.0595383957  0.0646803047  0.9375855014
  1.2153817557 -0.0028512425  0.9857767095 -0.0494470791  0.0333924281
  0.9403419970 -0.0006662624  0.0415351291 -0.0379414270  1.0161707209
  1.2244678691  0.0328331058  0.9633749036  0.0005305889 -0.0164189997
  1.0393095107 -0.0169768817  0.0346747273  0.0188857350  0.9906081178
  1.3385538484  0.1144051892  1.1991646317 -0.0939325826 -0.0802003098
  1.2092839361  0.1688370393  0.0588452359 -0.0932020276  1.2966244267
  1.2143454542 -0.0283629663  0.9428329665 -0.0555222020 -0.0783288706
  0.9755787461 -0.0115855132 -0.0383932164 -0.0335138779  1.0030483597
  1.2239680907 -0.0315766991  0.9926418687  0.0250199117  0.0519190256
  1.0012302584 -0.0297347892 -0.0435191419  0.0418395627  0.9975674595
  1.2242792125 -0.0066963847  1.0287377750  0.0411546444  0.0270368746
  0.9320523724  0.0052351672  0.0111906472 -0.0070364540  1.0334309019

> <CHARGE ON HYDROGENS> [EMPIRE'20]
  0.1839871797  0.1884752958  0.0742962491  0.1034384315  0.0968918390
  0.0863830553  0.1864140619  0.1878871938  0.0998541851  0.0829851413
  0.0900229156  0.0935048767  0.0813456507  0.0798982847  0.1004004522
  0.1860640825  0.1851234866  0.0919347486  0.0846250839  0.0944670341
  0.1074746168  0.1035194537  0.0796643409  0.0649102899  0.1821197115
  0.1831279498  0.0759197323  0.0974681315  0.0938612245  0.0868164084
  0.1053717362  0.0835524261  0.1004230386  0.0789703809

> <ORBITAL VECTORS> [EMPIRE'20]
RHF calculation
  49   98   49   49   Nhomo, Nao, Nocc, Nunocc
Nr. of atomic orbitals of each atom
   4   4   4   4   4   4   4   4   4   4   4   4   4   4   4   4   1   1   1   1
   1   1   1   1   1   1   1   1   1   1   1   1   1   1   1   1   1   1   1   1
   1   1   1   1   1   1   1   1   1   1
Orbital information from occ. to unocc.
  -42.397
-0.256 -0.002  0.001 -0.016 -0.312  0.058 -0.009  0.001
-0.258 -0.015  0.048 -0.006 -0.161  0.033  0.020  0.026
-0.321 -0.061 -0.009 -0.003 -0.275  0.025  0.006  0.043
-0.168 -0.035 -0.013  0.032 -0.085  0.007 -0.000  0.034
-0.298 -0.003 -0.023 -0.054 -0.255  0.019 -0.023  0.038
-0.158  0.010 -0.046 -0.003 -0.090  0.030 -0.005 -0.017
-0.267  0.000  0.043 -0.031 -0.201 -0.031 -0.026 -0.023
-0.102 -0.028  0.016 -0.025 -0.081 -0.001  0.032  0.007
-0.100 -0.113 -0.101 -0.087 -0.054 -0.057 -0.108 -0.106
-0.104 -0.106 -0.057 -0.057 -0.030 -0.030 -0.024 -0.099
-0.101 -0.095 -0.097 -0.054 -0.048 -0.025 -0.032 -0.036
-0.087 -0.093 -0.078 -0.071 -0.035 -0.036 -0.030 -0.028
-0.023 -0.029
  -40.083
 0.006  0.002 -0.108 -0.040 -0.223  0.026 -0.089 -0.020
-0.339 -0.039  0.015 -0.027 -0.293  0.050  0.008  0.036
-0.051 -0.006 -0.028 -0.026 -0.092  0.011 -0.011 -0.000
-0.075 -0.014 -0.007  0.006 -0.047  0.004 -0.000  0.016
 0.325  0.038 -0.049  0.057  0.406  0.002 -0.022 -0.072
 0.361 -0.002  0.080 -0.002  0.234 -0.067  0.005  0.041
-0.023 -0.009 -0.023 -0.018  0.019  0.003 -0.007 -0.000
 0.007  0.001 -0.003  0.001 -0.178 -0.004  0.061  0.013
-0.066 -0.073 -0.121 -0.114 -0.097 -0.099 -0.002 -0.026
-0.049 -0.021 -0.023 -0.026 -0.017 -0.016 -0.014  0.114
 0.114  0.130  0.132  0.122  0.113  0.070  0.081  0.086
-0.009 -0.023  0.008  0.015  0.002  0.001  0.003 -0.062
-0.054 -0.062
  -39.670
-0.042 -0.027 -0.039  0.100 -0.129  0.007 -0.041  0.022
-0.177 -0.024  0.005 -0.002 -0.154  0.025  0.001  0.021
 0.284  0.034 -0.007  0.106  0.436 -0.071 -0.026  0.013
 0.407  0.072  0.024 -0.030  0.256 -0.023 -0.002 -0.084
-0.072 -0.001 -0.016  0.015 -0.028 -0.006  0.002  0.019
-0.036 -0.001 -0.008  0.003 -0.027  0.007 -0.001 -0.004
-0.260  0.021  0.034  0.018 -0.264 -0.021 -0.043 -0.001
-0.175 -0.039  0.024 -0.034 -0.097 -0.003  0.032  0.007
-0.053 -0.026 -0.051 -0.068 -0.052 -0.048  0.099  0.090
 0.139  0.147  0.136  0.136  0.089  0.089  0.078 -0.035
-0.029  0.008 -0.008 -0.013 -0.010 -0.008 -0.009 -0.011
-0.094 -0.088 -0.081 -0.090 -0.061 -0.060 -0.054 -0.034
-0.030 -0.033
  -39.481
 0.048 -0.107  0.016 -0.055 -0.195 -0.004 -0.044 -0.019
-0.260 -0.048  0.003 -0.031 -0.260  0.040  0.003  0.029
 0.125 -0.008  0.007 -0.013  0.085 -0.028 -0.007 -0.001
 0.087  0.013  0.005 -0.008  0.052 -0.005 -0.001 -0.017
-0.087 -0.055  0.043 -0.040 -0.206 -0.015  0.017  0.030
-0.202 -0.004 -0.041  0.001 -0.137  0.037 -0.002 -0.024
 0.362 -0.079 -0.065 -0.028  0.437  0.021  0.066  0.008
 0.293  0.063 -0.041  0.057 -0.165 -0.005  0.054  0.011
-0.069 -0.077 -0.079 -0.081 -0.088 -0.087  0.047  0.057
 0.016  0.018  0.030  0.030  0.018  0.018  0.016 -0.035
-0.012 -0.062 -0.077 -0.067 -0.065 -0.042 -0.048 -0.049
 0.113  0.119  0.152  0.143  0.100  0.101  0.092 -0.057
-0.051 -0.057
  -35.951
-0.210 -0.036  0.009 -0.043 -0.275  0.060  0.056  0.023
 0.018  0.038  0.116  0.053  0.274 -0.019  0.073  0.006
-0.230 -0.058 -0.009  0.052  0.013 -0.029 -0.015  0.123
 0.262  0.031  0.006  0.062  0.269 -0.023 -0.004 -0.055
-0.196  0.023 -0.072 -0.036  0.021  0.062 -0.096 -0.002
 0.254  0.048  0.008 -0.022  0.245 -0.045 -0.010  0.031
-0.016 -0.071  0.004 -0.071  0.188 -0.039  0.033 -0.040
 0.215  0.027 -0.024  0.025  0.284  0.013 -0.061 -0.007
-0.087 -0.086  0.003  0.012  0.089  0.090 -0.067 -0.063
 0.006 -0.001  0.086  0.086  0.093  0.093  0.092 -0.050
-0.050 -0.003 -0.000  0.084  0.090  0.085  0.085  0.082
-0.001  0.002  0.055  0.060  0.075  0.074  0.074  0.098
 0.097  0.099
  -34.424
 0.003 -0.121 -0.122  0.045 -0.392  0.034 -0.029  0.032
-0.150  0.023  0.154  0.070  0.261 -0.000  0.128  0.037
 0.342  0.022 -0.019 -0.012  0.099 -0.012 -0.002 -0.130
-0.195 -0.019 -0.001 -0.102 -0.284  0.022  0.004  0.040
 0.133 -0.035 -0.011  0.031  0.055 -0.049  0.037 -0.005
-0.097 -0.039  0.009  0.019 -0.133  0.016  0.006 -0.012
-0.078 -0.039 -0.027 -0.003  0.009 -0.008 -0.016  0.009
-0.004 -0.003 -0.003  0.001  0.373  0.018 -0.058 -0.002
-0.141 -0.115 -0.040 -0.050  0.084  0.087  0.130  0.110
 0.015  0.027 -0.061 -0.063 -0.100 -0.100 -0.102  0.021
 0.060  0.037  0.003 -0.030 -0.036 -0.049 -0.048 -0.046
-0.046 -0.034  0.022  0.007 -0.004 -0.002  0.000  0.130
 0.135  0.131
  -34.202
-0.026 -0.082  0.111  0.107  0.050 -0.028  0.037  0.026
 0.050 -0.021 -0.040 -0.011 -0.076 -0.004 -0.037 -0.009
 0.300  0.023  0.038  0.021  0.129 -0.003  0.020 -0.128
-0.191 -0.015  0.005 -0.105 -0.288  0.022  0.005  0.038
-0.436  0.003 -0.034 -0.036 -0.149  0.100 -0.130  0.040
 0.287  0.106 -0.033 -0.049  0.379 -0.046 -0.023  0.037
 0.008 -0.023  0.029  0.021  0.008 -0.019  0.016  0.001
 0.033  0.001 -0.000  0.004 -0.109 -0.006  0.016  0.001
-0.003  0.018  0.032  0.014 -0.027 -0.024  0.082  0.114
 0.046  0.031 -0.064 -0.061 -0.101 -0.102 -0.105 -0.140
-0.144 -0.052 -0.042  0.092  0.111  0.141  0.134  0.124
-0.008  0.026  0.009 -0.014  0.011  0.014  0.011 -0.038
-0.040 -0.038
  -32.268
 0.124 -0.104  0.059 -0.130 -0.146 -0.028 -0.005 -0.046
-0.074 -0.021  0.045 -0.010  0.029  0.006  0.057  0.017
 0.013 -0.025  0.020 -0.078 -0.099 -0.018  0.000  0.026
 0.043 -0.007 -0.004  0.049  0.109 -0.009 -0.002 -0.004
-0.009 -0.047  0.057 -0.056 -0.136  0.020 -0.028 -0.012
 0.050  0.051 -0.027 -0.037  0.147 -0.006 -0.009  0.003
 0.488  0.084 -0.040  0.095 -0.121  0.207 -0.013  0.161
-0.511  0.003  0.035 -0.005  0.120  0.004 -0.006  0.001
-0.050 -0.084 -0.014 -0.004  0.007  0.005  0.002  0.024
-0.041 -0.051  0.016  0.018  0.039  0.038  0.043  0.010
 0.007 -0.061 -0.059  0.019  0.019  0.059  0.052  0.054
 0.163  0.153 -0.041 -0.046 -0.184 -0.185 -0.206  0.045
 0.046  0.044
  -29.326
-0.141 -0.079  0.091 -0.007 -0.159  0.007  0.121  0.034
 0.168 -0.016  0.035  0.004  0.023 -0.031 -0.071 -0.038
-0.062 -0.025  0.015  0.055  0.075  0.000 -0.003  0.021
 0.015  0.008  0.005 -0.045 -0.086  0.002  0.001 -0.012
-0.284  0.068 -0.165  0.076  0.380  0.032 -0.122  0.081
 0.158 -0.167  0.073  0.151 -0.406 -0.051  0.006  0.049
 0.187 -0.026  0.042 -0.006  0.020  0.060  0.030  0.047
-0.125  0.020  0.006  0.015 -0.158 -0.008 -0.020 -0.010
-0.071 -0.055  0.079  0.075  0.004  0.006 -0.023 -0.004
 0.032  0.040  0.006  0.005 -0.034 -0.033 -0.039 -0.132
-0.096  0.184  0.135  0.055  0.079 -0.178 -0.161 -0.181
 0.071  0.098 -0.003 -0.013 -0.047 -0.046 -0.061 -0.061
-0.072 -0.061
  -28.577
 0.001 -0.153 -0.089  0.047 -0.263  0.001  0.175  0.050
 0.311  0.003  0.085  0.035  0.108 -0.056 -0.147 -0.077
 0.297 -0.047 -0.013 -0.177 -0.288 -0.035  0.005 -0.084
-0.083 -0.039 -0.019  0.144  0.275 -0.004 -0.004  0.056
 0.096 -0.065 -0.021 -0.007 -0.047 -0.036  0.003 -0.034
-0.016  0.009 -0.010 -0.023  0.041  0.005 -0.002 -0.009
-0.130 -0.048 -0.025  0.030  0.012 -0.034 -0.034  0.011
 0.013 -0.010 -0.008  0.001 -0.317 -0.010 -0.060 -0.023
-0.118 -0.115  0.130  0.121  0.036  0.033  0.136  0.128
-0.117 -0.138 -0.024 -0.022  0.110  0.109  0.130  0.016
 0.072 -0.020 -0.053  0.002 -0.011  0.019  0.014  0.020
-0.080 -0.037  0.042  0.010 -0.001  0.005  0.011 -0.128
-0.149 -0.128
  -28.394
-0.116  0.019 -0.077 -0.122 -0.221  0.043  0.130  0.023
 0.223  0.017  0.079  0.032  0.102 -0.040 -0.121 -0.057
-0.251 -0.014 -0.025  0.173  0.283 -0.017 -0.009  0.103
 0.132  0.027  0.021 -0.174 -0.327 -0.005  0.004 -0.071
 0.244 -0.029  0.022 -0.086 -0.136 -0.041  0.062 -0.070
-0.102  0.054 -0.017 -0.071  0.148  0.027  0.005 -0.032
 0.023 -0.005 -0.026 -0.062  0.055  0.047 -0.022  0.008
-0.083  0.018 -0.012  0.008 -0.261 -0.005 -0.054 -0.018
-0.073 -0.078  0.087  0.091  0.037  0.039 -0.081 -0.095
 0.114  0.099  0.048  0.049 -0.134 -0.135 -0.153  0.123
 0.116 -0.073 -0.073 -0.031 -0.056  0.066  0.059  0.077
 0.028 -0.008  0.008  0.045 -0.034 -0.040 -0.037 -0.107
-0.122 -0.107
  -26.324
 0.066 -0.027  0.056 -0.059 -0.152 -0.090  0.053 -0.059
 0.098 -0.092  0.044 -0.053 -0.085 -0.042  0.034 -0.022
 0.003 -0.001  0.029 -0.003 -0.004 -0.029  0.003  0.012
 0.042 -0.011  0.001 -0.015 -0.036 -0.009 -0.001 -0.015
 0.069  0.021  0.013 -0.003  0.002 -0.013  0.014 -0.026
-0.019  0.001  0.006 -0.010  0.012  0.004  0.004 -0.007
 0.217  0.183  0.188  0.117 -0.467 -0.050  0.193 -0.083
 0.367 -0.101  0.142 -0.104  0.044 -0.020  0.024 -0.008
-0.077 -0.123  0.084  0.089 -0.054 -0.056 -0.018  0.013
-0.006 -0.021  0.019  0.023 -0.019 -0.020 -0.017  0.036
-0.004 -0.009 -0.016 -0.006 -0.014  0.005  0.005  0.010
 0.133  0.165 -0.257 -0.249  0.201  0.204  0.166  0.029
 0.014  0.029
  -25.412
-0.007  0.016  0.004  0.015 -0.055  0.033 -0.080  0.065
-0.128  0.081  0.039  0.097  0.221  0.062 -0.066  0.042
-0.079  0.147  0.028  0.080  0.233  0.218  0.056 -0.077
-0.360  0.157  0.041  0.062  0.239  0.103  0.023  0.121
-0.051  0.053  0.002  0.071  0.097  0.001  0.096  0.064
-0.166  0.049  0.051 -0.007  0.120  0.066  0.027 -0.033
 0.124  0.015  0.046 -0.025 -0.066  0.032  0.069 -0.009
 0.030  0.000  0.032 -0.012 -0.161  0.039 -0.095  0.007
-0.028  0.058 -0.064 -0.091  0.115  0.133 -0.098 -0.091
 0.162  0.186 -0.204 -0.207  0.144  0.146  0.103 -0.030
-0.066  0.057  0.096 -0.099 -0.080  0.055  0.075  0.065
 0.071  0.058 -0.069 -0.049  0.027  0.022  0.004 -0.096
-0.073 -0.092
  -25.152
 0.065  0.004 -0.001 -0.023  0.101  0.106 -0.132 -0.005
-0.273  0.214  0.005  0.115  0.391  0.152 -0.099  0.068
 0.064 -0.071 -0.030 -0.067 -0.153 -0.118 -0.049  0.038
 0.211 -0.098 -0.032 -0.027 -0.132 -0.063 -0.016 -0.071
-0.035 -0.007  0.054  0.003 -0.030  0.025 -0.033  0.006
 0.076 -0.011 -0.024  0.016 -0.052 -0.027 -0.013  0.021
 0.078  0.049  0.003  0.031 -0.116  0.004  0.052 -0.003
 0.080 -0.029  0.042 -0.029 -0.245  0.084 -0.157  0.013
 0.093  0.091 -0.206 -0.175  0.231  0.221  0.064  0.045
-0.112 -0.099  0.125  0.122 -0.084 -0.083 -0.056 -0.016
-0.033 -0.017 -0.005  0.036  0.044 -0.024 -0.029 -0.034
 0.034  0.013 -0.059 -0.069  0.048  0.049  0.038 -0.152
-0.104 -0.157
  -24.844
-0.049 -0.016  0.020  0.048 -0.005  0.015  0.012  0.006
 0.032 -0.012  0.005 -0.019 -0.036 -0.014  0.009 -0.014
 0.041 -0.067 -0.030 -0.052 -0.153 -0.089 -0.056  0.025
 0.169 -0.088 -0.036 -0.011 -0.098 -0.055 -0.017 -0.056
-0.148  0.115 -0.072  0.190  0.307 -0.006  0.205  0.136
-0.405  0.094  0.164  0.000  0.265  0.168  0.079 -0.083
 0.025 -0.054  0.039 -0.010  0.037 -0.003  0.020  0.024
-0.039  0.017 -0.007  0.023  0.021 -0.008  0.015 -0.004
 0.003  0.004  0.012  0.026 -0.019 -0.027  0.058  0.040
-0.109 -0.066  0.108  0.099 -0.068 -0.063 -0.039 -0.099
-0.130  0.154  0.228 -0.252 -0.208  0.121  0.179  0.154
 0.002  0.042  0.024 -0.012 -0.022 -0.015 -0.026  0.015
 0.008  0.013
  -21.887
-0.339  0.020  0.029 -0.029  0.085  0.293  0.131 -0.027
-0.031  0.126 -0.062 -0.080 -0.045  0.048 -0.011 -0.042
 0.113 -0.286 -0.020  0.240  0.007 -0.134  0.014 -0.092
-0.099 -0.003  0.027 -0.044  0.069  0.034  0.015  0.086
 0.055  0.148 -0.263 -0.192 -0.001  0.001 -0.013 -0.163
-0.041 -0.050  0.077 -0.064 -0.007 -0.018  0.046 -0.042
 0.057 -0.066  0.183 -0.229 -0.021  0.061  0.103 -0.041
-0.029  0.060  0.033  0.013  0.037  0.012  0.054 -0.007
 0.198  0.075 -0.112  0.018  0.024 -0.039  0.140  0.182
-0.033 -0.083 -0.051 -0.025  0.055  0.044  0.051  0.177
 0.103 -0.077 -0.046  0.007 -0.085 -0.025 -0.012  0.048
 0.151  0.105 -0.073 -0.019  0.013 -0.009 -0.055  0.037
 0.034  0.010
  -21.148
 0.000 -0.026  0.159  0.077  0.014 -0.200 -0.053  0.145
-0.062 -0.134 -0.096  0.160  0.037 -0.007 -0.015  0.146
-0.021 -0.030  0.386 -0.038 -0.023 -0.045  0.291  0.034
 0.039 -0.068  0.144  0.038 -0.022 -0.045  0.064 -0.026
 0.033  0.183 -0.193 -0.117  0.034  0.061  0.009 -0.184
-0.031 -0.040  0.114 -0.060 -0.012 -0.031  0.063 -0.030
-0.020 -0.111  0.056  0.174  0.027 -0.097  0.001  0.079
-0.014 -0.024 -0.015  0.059 -0.010  0.000 -0.029  0.063
-0.155  0.037  0.121 -0.153 -0.027  0.112 -0.223  0.177
 0.183 -0.165 -0.066  0.111  0.021 -0.063 -0.013  0.139
 0.030 -0.126 -0.006 -0.009 -0.094 -0.042 -0.011  0.045
-0.131  0.088  0.082 -0.043 -0.049  0.017 -0.006 -0.053
 0.011  0.012
  -20.629
-0.080 -0.108 -0.071  0.132  0.054  0.085  0.076  0.328
-0.006  0.003 -0.140  0.139 -0.055 -0.037 -0.068  0.064
-0.035  0.147 -0.125 -0.153 -0.038  0.126 -0.092  0.030
 0.052 -0.004 -0.087  0.048 -0.031 -0.024 -0.043 -0.052
 0.041 -0.229 -0.251  0.097 -0.047 -0.258 -0.036 -0.029
-0.010 -0.076 -0.096 -0.076  0.034  0.019 -0.060 -0.066
 0.052 -0.263  0.146 -0.029 -0.036  0.014  0.171  0.109
-0.009  0.020  0.089  0.066  0.039 -0.030  0.065  0.048
-0.081  0.217  0.029 -0.129 -0.059  0.038  0.025 -0.139
-0.030  0.100  0.075 -0.014 -0.053 -0.010 -0.021 -0.141
 0.198  0.097 -0.165  0.095 -0.015  0.066 -0.022  0.022
-0.044  0.174 -0.018 -0.134 -0.003  0.059 -0.066  0.007
 0.042  0.055
  -20.296
 0.011 -0.147  0.068 -0.131  0.020  0.169  0.183 -0.163
-0.024  0.152 -0.055 -0.169 -0.006  0.118  0.009 -0.085
-0.065 -0.142  0.027 -0.105  0.079  0.043  0.002  0.176
-0.037  0.137  0.048 -0.044 -0.004  0.071  0.024 -0.030
-0.023 -0.124 -0.124 -0.060  0.045 -0.060 -0.085  0.034
-0.048 -0.043  0.044  0.019  0.027  0.047  0.023 -0.035
 0.016 -0.024 -0.136  0.429 -0.046 -0.166 -0.095  0.254
 0.045 -0.192  0.021  0.040  0.014  0.056  0.043 -0.035
 0.164 -0.066 -0.159  0.066  0.095 -0.056  0.012  0.061
 0.055  0.067 -0.072 -0.069  0.025  0.025 -0.051 -0.037
 0.114  0.080 -0.034 -0.020 -0.036  0.018  0.029  0.033
-0.246  0.010  0.210 -0.118 -0.063  0.107  0.092  0.043
 0.030 -0.037
  -19.881
 0.004 -0.060  0.106 -0.041  0.037 -0.125  0.145  0.021
-0.028 -0.007 -0.178  0.027  0.011  0.058 -0.026  0.095
 0.006 -0.011  0.055  0.013 -0.008 -0.026  0.067 -0.007
 0.000 -0.025  0.042  0.005  0.001 -0.012  0.024  0.006
-0.068 -0.231 -0.260 -0.077  0.069 -0.179 -0.164  0.066
-0.079 -0.107  0.042  0.019  0.053  0.092  0.018 -0.087
 0.016  0.344 -0.167 -0.055 -0.031  0.151 -0.220 -0.235
 0.031  0.000 -0.068 -0.213  0.012  0.031  0.020  0.060
-0.064 -0.042 -0.013 -0.093  0.016  0.072 -0.018  0.020
 0.038 -0.046 -0.022  0.031  0.014 -0.016  0.005 -0.093
 0.221  0.176 -0.111 -0.001 -0.059  0.055  0.040  0.065
 0.142 -0.209 -0.123  0.247  0.103 -0.102  0.103 -0.026
 0.050  0.005
  -19.703
-0.038 -0.090 -0.137 -0.126 -0.031  0.328  0.061  0.272
 0.045  0.049 -0.017  0.200 -0.091 -0.163 -0.114  0.004
-0.009 -0.195  0.067 -0.059 -0.007 -0.020  0.173  0.112
-0.010  0.005  0.149  0.001 -0.006  0.004  0.085 -0.015
 0.026 -0.121  0.240 -0.030  0.001  0.148  0.020  0.172
 0.014  0.116 -0.026  0.141 -0.009  0.043 -0.013  0.103
 0.044 -0.001 -0.231 -0.040 -0.069  0.157  0.030  0.051
 0.043 -0.039  0.101 -0.088  0.040 -0.113  0.089  0.028
 0.040  0.241  0.059 -0.114 -0.136 -0.000  0.017  0.128
 0.139 -0.071 -0.102  0.057  0.054 -0.039 -0.026 -0.020
-0.023  0.006  0.153 -0.095  0.109 -0.006  0.054 -0.077
-0.010 -0.124 -0.071 -0.025  0.082  0.047  0.025  0.026
 0.006  0.106
  -19.449
 0.023  0.043 -0.089  0.060 -0.004  0.071 -0.044 -0.154
-0.010  0.079  0.112 -0.164  0.010  0.077  0.060 -0.139
-0.004  0.057  0.233  0.010  0.005 -0.083  0.293 -0.007
 0.014 -0.093  0.249  0.033 -0.004 -0.063  0.144  0.000
 0.043 -0.173  0.037  0.293 -0.001 -0.232  0.053  0.059
 0.008 -0.025 -0.174 -0.016  0.026  0.046 -0.124 -0.026
-0.037 -0.101  0.112 -0.138  0.027  0.014  0.098 -0.047
-0.023  0.090  0.008  0.045 -0.012  0.048 -0.009 -0.091
 0.103 -0.069 -0.089  0.140  0.089 -0.100 -0.165  0.077
 0.162 -0.177 -0.144  0.162  0.081 -0.101  0.003 -0.217
 0.008  0.108 -0.094  0.079  0.065  0.104 -0.018 -0.037
 0.039  0.058 -0.053 -0.019  0.001 -0.019 -0.072  0.051
-0.023 -0.064
  -19.139
 0.042 -0.170 -0.013  0.109 -0.049  0.179  0.103  0.075
 0.017  0.198  0.038 -0.122 -0.035  0.074 -0.007 -0.218
 0.076  0.398  0.145 -0.260 -0.011  0.168  0.035 -0.046
 0.075 -0.061 -0.042  0.134 -0.035 -0.095 -0.034 -0.089
-0.039  0.110 -0.090 -0.122  0.005  0.170 -0.015 -0.130
 0.005  0.005  0.160 -0.042 -0.021 -0.071  0.109  0.012
 0.009 -0.022 -0.125 -0.044 -0.010  0.154  0.018 -0.076
 0.014  0.053  0.033 -0.095  0.018  0.037  0.081 -0.121
 0.048  0.062 -0.162  0.095  0.093 -0.152 -0.196 -0.128
 0.033  0.063  0.058  0.044 -0.071 -0.059 -0.011  0.102
-0.007 -0.146  0.055 -0.038 -0.089 -0.098 -0.003  0.040
-0.002 -0.083 -0.126  0.062  0.085 -0.033 -0.005  0.113
 0.001 -0.046
  -18.513
-0.032  0.013 -0.007  0.008 -0.003 -0.129  0.212  0.023
 0.001  0.012 -0.210 -0.096 -0.002  0.189 -0.018  0.039
-0.008  0.154  0.051  0.210  0.003 -0.042  0.007 -0.235
-0.006 -0.175 -0.049  0.011  0.015 -0.093 -0.033  0.110
 0.074 -0.171  0.098 -0.237 -0.014  0.120 -0.093  0.212
-0.017  0.155 -0.005  0.296  0.002  0.158  0.012  0.182
-0.030 -0.117  0.099 -0.004  0.008 -0.053  0.076  0.047
-0.010  0.013  0.031  0.097  0.012  0.125  0.074  0.043
-0.085 -0.072 -0.054 -0.013  0.114  0.032 -0.091 -0.060
-0.042 -0.036  0.069  0.077 -0.022 -0.024  0.112  0.082
 0.138  0.068  0.087 -0.199  0.183 -0.000  0.159 -0.124
-0.042  0.086  0.017 -0.060 -0.042  0.047 -0.055  0.005
 0.108 -0.058
  -18.366
 0.014 -0.015 -0.052  0.040 -0.002 -0.187  0.302 -0.011
 0.015 -0.009 -0.307 -0.113 -0.008  0.234 -0.046  0.110
 0.022 -0.138 -0.076 -0.275 -0.003  0.034  0.002  0.297
 0.013  0.230  0.089 -0.012 -0.018  0.122  0.062 -0.153
 0.044  0.084  0.102  0.130 -0.008  0.067  0.114 -0.065
 0.031  0.090 -0.006 -0.020 -0.015 -0.056 -0.016  0.076
-0.056 -0.069  0.062 -0.144  0.020  0.048  0.100 -0.105
-0.013  0.146  0.009  0.000  0.017  0.157  0.106  0.106
-0.103 -0.131 -0.049 -0.032  0.122  0.088  0.106  0.045
 0.053  0.024 -0.107 -0.089  0.041  0.022 -0.156 -0.015
-0.108 -0.096  0.042 -0.024  0.020 -0.029 -0.011 -0.054
 0.037  0.005 -0.091  0.009  0.052 -0.052 -0.086 -0.022
 0.163 -0.055
  -18.276
 0.027  0.010 -0.011 -0.082 -0.005 -0.088  0.215 -0.007
 0.038  0.065 -0.183  0.014 -0.016  0.051 -0.078  0.030
-0.031  0.076 -0.053  0.280  0.030 -0.138 -0.010 -0.201
-0.030 -0.133 -0.003 -0.073  0.026 -0.040  0.005  0.152
-0.011  0.142  0.068  0.219  0.028 -0.075  0.092 -0.116
 0.017 -0.075 -0.014 -0.179 -0.001 -0.106 -0.027 -0.104
 0.053 -0.087 -0.406  0.025 -0.000  0.175  0.110  0.191
 0.033 -0.048  0.178 -0.009  0.019  0.027  0.086  0.055
-0.054 -0.091 -0.046 -0.075  0.021  0.034 -0.019 -0.084
-0.055 -0.085  0.026  0.064  0.027 -0.004  0.109 -0.061
-0.176 -0.034 -0.048  0.119 -0.099  0.009 -0.107  0.064
-0.122 -0.208 -0.025 -0.109  0.059  0.118 -0.031  0.002
 0.074  0.014
  -18.078
 0.034  0.046  0.038  0.034  0.080 -0.148 -0.198 -0.215
-0.010 -0.114  0.125 -0.022  0.042 -0.059  0.121  0.027
 0.007 -0.065  0.038 -0.066 -0.002 -0.017 -0.032  0.101
 0.003  0.113 -0.019 -0.027 -0.003  0.077 -0.019 -0.054
-0.039 -0.100 -0.064 -0.189  0.014  0.000 -0.212  0.054
-0.031 -0.073  0.111  0.108  0.014  0.090  0.106 -0.026
-0.060 -0.293 -0.244 -0.126  0.008  0.256  0.255  0.067
 0.015  0.164  0.261  0.004 -0.024 -0.015 -0.145 -0.017
 0.056 -0.111  0.072  0.044 -0.037 -0.004  0.002  0.053
-0.017  0.007 -0.009 -0.073 -0.005  0.048 -0.063  0.045
 0.110  0.080 -0.062 -0.059 -0.015 -0.029  0.080  0.056
-0.141 -0.111 -0.159 -0.083  0.152  0.087 -0.191 -0.051
-0.075 -0.019
  -17.819
-0.021  0.011  0.045 -0.023 -0.010 -0.040 -0.009  0.137
 0.002  0.035 -0.007  0.003 -0.005  0.074  0.007 -0.127
-0.020 -0.199  0.397  0.060 -0.011  0.020 -0.069  0.003
-0.005  0.093 -0.320 -0.027  0.001  0.094 -0.292 -0.008
 0.044  0.072  0.029  0.031  0.001 -0.101  0.133  0.086
-0.011  0.008 -0.206 -0.007 -0.000  0.041 -0.174 -0.032
-0.001 -0.034 -0.054  0.043  0.003  0.071 -0.004 -0.052
 0.003  0.048  0.002 -0.072  0.004  0.062  0.049 -0.106
-0.094  0.071 -0.018 -0.005  0.084 -0.090 -0.197  0.296
-0.058  0.064  0.200 -0.195 -0.184  0.191  0.003  0.029
-0.039  0.068  0.028  0.068  0.087  0.132 -0.053 -0.056
-0.053 -0.011 -0.061  0.048  0.059 -0.043 -0.002  0.089
 0.002 -0.068
  -17.703
-0.020 -0.075 -0.035 -0.008 -0.049  0.289  0.181 -0.353
-0.003 -0.043 -0.051 -0.014 -0.008 -0.127 -0.079  0.317
 0.047  0.142  0.186 -0.076  0.011  0.093  0.018 -0.059
 0.016 -0.017 -0.132  0.077 -0.009 -0.047 -0.126 -0.030
 0.014  0.047  0.035  0.035  0.005 -0.035  0.044  0.019
-0.001  0.005 -0.061  0.000 -0.001  0.011 -0.051 -0.007
-0.025 -0.025  0.036  0.014  0.013 -0.016  0.020 -0.062
-0.004  0.057 -0.038  0.001  0.001 -0.132 -0.041  0.303
 0.319 -0.179  0.041 -0.017 -0.174  0.235 -0.152  0.031
 0.026  0.046  0.093 -0.044 -0.107  0.025  0.026  0.016
-0.048  0.021 -0.002  0.018  0.029  0.038 -0.016 -0.018
-0.016  0.025 -0.035  0.016  0.006 -0.042 -0.017 -0.217
 0.055  0.181
  -17.365
-0.021  0.010  0.009 -0.007 -0.028 -0.022  0.039  0.029
 0.011 -0.002 -0.033 -0.010 -0.009  0.046 -0.019 -0.007
 0.032 -0.026 -0.053 -0.127 -0.026  0.178  0.031  0.014
 0.010 -0.069  0.075  0.140 -0.014 -0.124  0.078 -0.059
-0.040  0.238  0.199 -0.314  0.013 -0.091 -0.083  0.270
-0.047 -0.236 -0.184  0.006 -0.003  0.070 -0.087 -0.329
-0.026  0.052 -0.009 -0.104  0.007 -0.064  0.053  0.037
-0.002 -0.017  0.012  0.107  0.002  0.039  0.041 -0.001
-0.032  0.000  0.000  0.001  0.031 -0.000  0.066  0.006
 0.060  0.104 -0.044  0.078  0.012 -0.120  0.009  0.310
-0.148  0.246  0.004  0.165  0.028  0.151 -0.131  0.183
 0.074 -0.055  0.040 -0.066 -0.063  0.055 -0.032  0.017
 0.034 -0.022
  -17.138
 0.056  0.048 -0.061  0.004  0.002 -0.076  0.079 -0.008
 0.007  0.172 -0.045  0.095  0.001 -0.089 -0.109 -0.074
 0.027  0.018  0.161 -0.028 -0.003 -0.041  0.052  0.028
 0.012  0.094 -0.103 -0.001 -0.001  0.080 -0.132 -0.063
 0.016 -0.111  0.133  0.089  0.009 -0.008 -0.198 -0.058
 0.013 -0.086  0.177  0.042  0.012  0.016  0.196 -0.018
-0.032  0.219  0.009 -0.302  0.012 -0.196  0.104  0.081
-0.003 -0.099 -0.009  0.310  0.011 -0.114  0.064 -0.042
-0.043 -0.064 -0.099 -0.083 -0.035 -0.020 -0.100  0.074
 0.024 -0.062  0.056 -0.100 -0.085  0.106 -0.050 -0.085
-0.032  0.006 -0.117 -0.036 -0.067 -0.116  0.077  0.093
 0.262 -0.152  0.112 -0.163 -0.219  0.157 -0.047  0.055
-0.049  0.077
  -17.073
 0.088 -0.018  0.020 -0.005  0.003 -0.044  0.104 -0.002
-0.003  0.251 -0.046  0.155  0.008 -0.153 -0.154 -0.112
 0.008  0.130  0.001  0.059  0.006 -0.233 -0.094  0.022
 0.006  0.095  0.077 -0.165  0.013  0.159  0.092  0.021
 0.016  0.066  0.141 -0.055  0.012 -0.040 -0.116  0.050
-0.012 -0.109  0.005  0.071  0.003  0.074  0.048 -0.094
 0.011 -0.113  0.101  0.259  0.029 -0.067  0.090 -0.229
-0.002  0.237 -0.170 -0.042  0.016 -0.199  0.073 -0.070
-0.029 -0.063 -0.141 -0.138 -0.063 -0.034 -0.059 -0.077
-0.131 -0.104 -0.062 -0.018  0.112  0.059 -0.080  0.083
-0.086  0.079 -0.065  0.016  0.016  0.013  0.019  0.077
-0.182  0.144 -0.141  0.049  0.053 -0.200 -0.042  0.077
-0.100  0.130
  -16.917
-0.029 -0.010  0.119  0.075  0.041 -0.142  0.037 -0.090
-0.015  0.168 -0.010  0.078  0.029 -0.154 -0.029 -0.066
 0.046  0.097 -0.033 -0.066 -0.010 -0.012 -0.049  0.024
 0.019  0.060  0.072  0.028 -0.000  0.021  0.088 -0.082
-0.010  0.257 -0.325 -0.050  0.004 -0.107  0.182 -0.088
-0.030  0.145 -0.199  0.123 -0.007  0.177 -0.266  0.203
 0.021  0.082 -0.109 -0.104  0.001  0.027 -0.011  0.106
 0.003 -0.103  0.076  0.054  0.007 -0.174 -0.049 -0.065
-0.020 -0.106 -0.120 -0.077 -0.078 -0.031  0.009 -0.060
-0.049  0.005 -0.063  0.002  0.056 -0.036 -0.073  0.116
 0.017 -0.028 -0.021 -0.070  0.180  0.184  0.079 -0.272
 0.087 -0.126  0.057 -0.038 -0.043  0.103  0.007  0.026
-0.134  0.099
  -16.604
-0.005 -0.059 -0.034  0.082 -0.025  0.141 -0.053  0.101
 0.019 -0.136  0.043 -0.089 -0.020  0.076  0.055  0.087
 0.063  0.311  0.105  0.018 -0.037 -0.348 -0.095  0.012
 0.045  0.176  0.057 -0.192  0.014  0.313  0.081 -0.078
-0.027 -0.025 -0.009 -0.117  0.012  0.067  0.049  0.112
-0.016 -0.032 -0.068 -0.030 -0.007 -0.028 -0.075 -0.116
-0.004  0.021  0.011 -0.115 -0.013  0.045 -0.087  0.096
-0.006 -0.180  0.053  0.023 -0.006  0.120 -0.015  0.112
 0.028  0.106  0.080  0.099  0.017  0.035 -0.170 -0.110
-0.183 -0.195 -0.051 -0.062  0.129  0.153 -0.216  0.053
 0.047  0.015  0.117  0.052  0.001  0.067 -0.096  0.050
 0.084 -0.015  0.053  0.020 -0.069  0.107  0.068 -0.084
 0.107 -0.054
  -16.451
-0.002 -0.014 -0.044 -0.008 -0.035  0.171 -0.061  0.084
 0.017 -0.151  0.040 -0.006 -0.028  0.102  0.018  0.028
 0.011  0.051 -0.060 -0.010 -0.001 -0.033  0.052  0.000
 0.004  0.022 -0.026 -0.005  0.001  0.031 -0.043 -0.016
 0.035  0.290  0.063  0.153 -0.012 -0.213 -0.198 -0.241
 0.001 -0.172  0.016  0.266  0.001  0.352  0.127  0.094
 0.033 -0.010 -0.053  0.025  0.002  0.030 -0.027  0.025
 0.000 -0.053 -0.070 -0.087 -0.006  0.162  0.053  0.029
 0.050  0.099  0.134  0.035  0.054  0.005  0.025 -0.057
 0.042 -0.067  0.018 -0.026 -0.026  0.039 -0.017  0.068
-0.236  0.005 -0.318 -0.041  0.127  0.001  0.285 -0.059
-0.014 -0.008  0.007 -0.001  0.004 -0.060  0.094 -0.000
 0.116 -0.104
  -16.173
-0.036  0.092 -0.062  0.084  0.031 -0.156  0.036 -0.054
-0.011  0.144 -0.035 -0.025  0.016 -0.045 -0.077 -0.015
-0.002 -0.012  0.017  0.015 -0.003  0.016  0.044 -0.006
 0.005  0.032 -0.007  0.065  0.002 -0.017 -0.041 -0.065
 0.019  0.013  0.153  0.034 -0.012 -0.001 -0.058  0.025
 0.011 -0.058  0.013  0.039 -0.002  0.011  0.106 -0.056
-0.047 -0.224  0.260 -0.140 -0.035  0.249 -0.349  0.242
-0.041 -0.258  0.216 -0.339  0.002 -0.146  0.019  0.008
-0.057 -0.092 -0.130  0.001 -0.018  0.022 -0.004  0.024
 0.028 -0.018 -0.008 -0.025 -0.044  0.005 -0.020  0.010
-0.060  0.021 -0.034  0.012  0.014 -0.059  0.022  0.085
 0.022  0.214  0.158  0.169  0.163  0.063  0.148  0.001
-0.067  0.113
  -15.982
 0.019  0.014  0.008 -0.003 -0.002 -0.074 -0.062  0.230
 0.022  0.146  0.103 -0.311 -0.010 -0.027  0.005  0.084
-0.020 -0.112  0.188  0.011 -0.001  0.080 -0.266  0.003
-0.005 -0.044  0.055 -0.044 -0.002 -0.048  0.210  0.064
 0.025  0.020  0.024  0.051 -0.022 -0.054 -0.039 -0.055
 0.011 -0.027  0.016  0.022  0.002  0.044  0.086  0.047
 0.000  0.031 -0.050  0.003  0.005 -0.014  0.029 -0.013
 0.004  0.022 -0.011  0.024 -0.002 -0.104 -0.067  0.290
-0.182  0.157 -0.239  0.290 -0.058  0.060 -0.112  0.165
-0.207  0.217 -0.034  0.063  0.155 -0.131  0.020 -0.013
-0.033  0.000 -0.073  0.003  0.007 -0.058  0.080 -0.001
 0.004 -0.042 -0.010 -0.017 -0.008 -0.003 -0.014 -0.235
 0.059  0.164
  -15.826
 0.021 -0.009  0.014  0.001  0.011 -0.086 -0.039  0.153
-0.007  0.140  0.073 -0.261 -0.003 -0.025  0.037  0.043
-0.014  0.014 -0.223 -0.029  0.013 -0.083  0.363  0.051
-0.010 -0.020 -0.059 -0.044 -0.005  0.078 -0.294  0.047
-0.020  0.016 -0.041 -0.050  0.021  0.067  0.013 -0.003
-0.016 -0.055 -0.026  0.039 -0.008  0.062 -0.088 -0.073
 0.015  0.026 -0.033  0.066  0.004 -0.043  0.041 -0.023
 0.007  0.078 -0.011  0.014  0.000 -0.116 -0.087  0.172
-0.138  0.098 -0.216  0.228 -0.042  0.029  0.162 -0.152
 0.285 -0.254  0.060 -0.025 -0.199  0.201  0.042  0.022
 0.018 -0.045  0.061  0.017  0.019  0.098 -0.036 -0.002
-0.027 -0.018 -0.005 -0.028  0.024 -0.029 -0.042 -0.158
-0.012  0.135
  -15.689
-0.043 -0.011 -0.038 -0.008  0.055 -0.025  0.207  0.065
-0.015  0.017 -0.163 -0.045  0.027 -0.130  0.389  0.012
 0.016 -0.004  0.005  0.078 -0.006 -0.010  0.011 -0.054
 0.008  0.076  0.017  0.131  0.011 -0.051 -0.019 -0.139
 0.030 -0.018  0.067  0.008 -0.003 -0.008 -0.002  0.034
 0.005  0.023  0.003 -0.006  0.002 -0.043  0.034 -0.009
 0.053 -0.169 -0.084 -0.086 -0.015  0.066  0.164  0.019
 0.008 -0.196 -0.346 -0.075  0.032  0.053 -0.397 -0.049
-0.027 -0.001 -0.064 -0.056 -0.125 -0.128 -0.002  0.011
-0.015 -0.021 -0.048 -0.045 -0.046 -0.030 -0.044  0.006
-0.022  0.025 -0.003 -0.010  0.003 -0.036 -0.016  0.031
-0.031 -0.009 -0.108 -0.106 -0.174 -0.169  0.322 -0.107
-0.129 -0.086
  -15.632
-0.009  0.063  0.031 -0.039 -0.017 -0.036 -0.166 -0.008
 0.021  0.012  0.127 -0.021 -0.017  0.081 -0.247 -0.006
 0.035 -0.010 -0.043  0.291 -0.031 -0.049  0.014 -0.189
 0.028  0.247  0.050  0.422  0.039 -0.153 -0.032 -0.457
-0.008 -0.049 -0.035 -0.013  0.004 -0.002 -0.003  0.014
-0.001  0.029  0.018 -0.028  0.005 -0.031 -0.020  0.019
 0.039 -0.038 -0.084  0.073  0.005  0.008  0.074 -0.019
 0.009 -0.014 -0.094  0.009 -0.021 -0.041  0.244  0.092
-0.030  0.019  0.004  0.085  0.077  0.081  0.036 -0.002
-0.059 -0.078 -0.150 -0.151 -0.121 -0.105 -0.159 -0.028
 0.045  0.010  0.009 -0.010 -0.023  0.003 -0.016 -0.018
-0.071 -0.012 -0.056 -0.032 -0.047 -0.044  0.056  0.019
 0.105  0.079
  -15.558
-0.013 -0.028 -0.003 -0.060 -0.004  0.093  0.173  0.123
-0.014  0.001 -0.115 -0.006  0.011 -0.096  0.283  0.008
 0.017  0.036 -0.001  0.152 -0.008 -0.044 -0.014 -0.110
 0.015  0.122  0.027  0.194  0.021 -0.072 -0.004 -0.216
 0.021  0.024  0.071  0.067  0.002 -0.016  0.002 -0.025
 0.005 -0.032 -0.008  0.013 -0.002  0.028  0.037 -0.003
-0.027  0.210  0.085  0.170  0.017 -0.113 -0.179 -0.037
-0.005  0.242  0.341  0.075  0.026  0.074 -0.278 -0.037
-0.012  0.066 -0.026 -0.053 -0.097 -0.098 -0.013 -0.015
-0.053 -0.040 -0.075 -0.073 -0.048 -0.054 -0.077 -0.015
-0.054 -0.009 -0.021  0.017  0.010 -0.018  0.030  0.013
 0.009  0.024  0.120  0.108  0.195  0.150 -0.349 -0.071
-0.070 -0.089
  -15.276
 0.014 -0.000 -0.020 -0.006  0.002 -0.022  0.027 -0.039
 0.000 -0.008 -0.031  0.021  0.005  0.001  0.000  0.004
-0.001 -0.037  0.005  0.012  0.028  0.004 -0.082  0.021
-0.006  0.057 -0.002  0.012  0.005 -0.129  0.030  0.023
 0.013 -0.141 -0.026  0.100  0.014  0.354  0.066 -0.180
-0.012 -0.380 -0.074  0.177 -0.049  0.363 -0.052 -0.253
-0.001 -0.034  0.012  0.003 -0.004  0.061 -0.001 -0.081
 0.000 -0.082 -0.006  0.094  0.001 -0.012 -0.003 -0.031
 0.007 -0.033  0.011 -0.031  0.002  0.003 -0.005  0.024
-0.052  0.045 -0.023 -0.046 -0.005 -0.101  0.084 -0.154
 0.091 -0.362  0.233  0.172  0.077  0.201  0.063  0.063
-0.025  0.026 -0.092  0.071 -0.103  0.079  0.019  0.022
-0.023 -0.001
  -15.228
 0.005 -0.011  0.011 -0.006 -0.001  0.013  0.007  0.019
-0.009  0.004 -0.003 -0.025  0.001  0.011  0.010  0.003
 0.000 -0.035 -0.039 -0.017 -0.002  0.002  0.036  0.028
-0.004 -0.004  0.007 -0.007 -0.002 -0.007 -0.035  0.017
-0.006  0.071  0.030  0.009 -0.006 -0.109  0.000  0.034
 0.006  0.077 -0.003 -0.044  0.010 -0.072  0.052  0.074
 0.004 -0.079  0.021  0.128  0.006  0.242 -0.097 -0.319
-0.004 -0.276  0.100  0.368  0.000 -0.032 -0.015 -0.001
-0.003  0.014 -0.013  0.014  0.008  0.000  0.039 -0.004
 0.036 -0.014 -0.004  0.005 -0.028  0.014  0.021  0.038
-0.055  0.091 -0.070 -0.022 -0.009 -0.077  0.017 -0.009
-0.135  0.102 -0.325  0.345 -0.339  0.368 -0.019 -0.005
-0.025  0.023
  -15.012
 0.040  0.019 -0.038  0.001  0.011 -0.001 -0.023  0.012
 0.031  0.084  0.043  0.075 -0.004 -0.101  0.012 -0.067
 0.003  0.002  0.024 -0.031  0.033 -0.055 -0.050  0.070
-0.004  0.092  0.014 -0.034  0.004 -0.151 -0.016  0.065
 0.012 -0.011  0.125 -0.015  0.079  0.055 -0.307 -0.116
-0.006  0.060  0.351  0.014  0.028 -0.049 -0.452 -0.033
-0.019 -0.036  0.064 -0.025 -0.002  0.023 -0.037 -0.005
-0.007 -0.032  0.019 -0.004  0.007  0.154 -0.000  0.111
-0.007 -0.001 -0.027 -0.030 -0.065 -0.069 -0.024  0.012
-0.036 -0.005 -0.039 -0.062 -0.045 -0.091  0.134 -0.005
-0.056  0.007 -0.142 -0.210 -0.175  0.356 -0.236 -0.181
 0.002  0.046 -0.002  0.035 -0.008  0.022  0.008 -0.084
 0.152 -0.083
  -14.936
-0.020 -0.009 -0.039 -0.040 -0.016  0.061  0.071  0.062
-0.071 -0.207 -0.119 -0.192  0.003  0.234  0.028  0.169
-0.005 -0.021  0.002  0.057 -0.039  0.115  0.018 -0.119
 0.004 -0.126 -0.075  0.060 -0.005  0.187  0.115 -0.095
 0.024 -0.016  0.102  0.028  0.036  0.046 -0.152 -0.084
 0.001 -0.012  0.175  0.012  0.010  0.013 -0.210 -0.021
-0.006  0.003 -0.018  0.008  0.002  0.000  0.005 -0.007
 0.002  0.004 -0.002  0.008 -0.011 -0.336 -0.048 -0.247
-0.001  0.060  0.065  0.083  0.140  0.145  0.006  0.018
 0.022  0.045  0.098  0.054  0.133  0.060 -0.197 -0.022
-0.046 -0.025 -0.065 -0.080 -0.091  0.179 -0.092 -0.091
-0.011 -0.003 -0.008 -0.001 -0.004  0.002 -0.004  0.171
-0.353  0.179
  -14.888
-0.006  0.049  0.011 -0.028  0.004 -0.054 -0.017 -0.068
 0.041  0.157  0.064  0.114 -0.001 -0.165 -0.007 -0.108
-0.018 -0.075 -0.031  0.078 -0.068  0.252  0.097 -0.198
 0.001 -0.286 -0.096  0.107 -0.015  0.385  0.129 -0.158
 0.001 -0.039  0.009  0.016  0.006  0.064 -0.019 -0.042
 0.000 -0.061  0.033 -0.003 -0.004  0.057 -0.047 -0.009
 0.010 -0.024  0.015  0.037 -0.001  0.021 -0.008 -0.028
-0.001 -0.017  0.004  0.018  0.010  0.216  0.018  0.146
-0.000 -0.059 -0.063 -0.055 -0.104 -0.093  0.055  0.032
 0.094  0.089  0.161  0.161  0.189  0.186 -0.363 -0.039
 0.020 -0.056  0.025  0.025 -0.033  0.057  0.010 -0.033
-0.033  0.029 -0.029  0.032 -0.021  0.020  0.002 -0.105
 0.217 -0.121
  -14.613
 0.009  0.004 -0.017 -0.006 -0.004 -0.005  0.019  0.001
 0.001 -0.003 -0.018 -0.001  0.001  0.003  0.007  0.005
 0.006  0.016  0.006 -0.012  0.000 -0.024 -0.017  0.015
 0.002  0.001  0.077 -0.008  0.001 -0.001 -0.078  0.006
-0.035 -0.036  0.129 -0.131  0.014  0.034 -0.017  0.111
-0.007 -0.240  0.050 -0.412  0.007  0.211 -0.052  0.364
-0.015 -0.024  0.028 -0.023 -0.003 -0.003  0.001  0.012
-0.002 -0.003 -0.006 -0.014  0.001 -0.007 -0.008 -0.008
-0.005 -0.004  0.000 -0.006  0.001  0.001 -0.011 -0.002
-0.025  0.007 -0.068  0.044 -0.068  0.046  0.023  0.035
-0.007  0.073  0.093  0.350 -0.378  0.023  0.313 -0.358
 0.003  0.018  0.008 -0.007  0.005 -0.010  0.010  0.004
-0.011  0.002
  -14.519
-0.004 -0.002 -0.002 -0.003 -0.004  0.024  0.000 -0.021
-0.003 -0.095 -0.044  0.149  0.002  0.264  0.100 -0.379
-0.004  0.003 -0.012 -0.004  0.000  0.006  0.013  0.000
-0.001  0.002 -0.032 -0.002 -0.001 -0.001  0.031  0.002
-0.001 -0.003  0.002  0.001  0.001  0.004  0.002  0.001
-0.000 -0.004 -0.001 -0.004 -0.000  0.003  0.000  0.002
 0.001  0.010  0.005 -0.007 -0.001 -0.008 -0.003  0.002
-0.000  0.004  0.002 -0.002 -0.000 -0.234 -0.091  0.339
 0.041 -0.027  0.179 -0.172  0.370 -0.373  0.010 -0.008
 0.015 -0.007  0.029 -0.020  0.027 -0.019 -0.005 -0.002
 0.001 -0.002  0.004  0.006 -0.003  0.000  0.004 -0.003
 0.009  0.000  0.008 -0.003  0.004 -0.001 -0.003 -0.334
 0.004  0.328
  -14.488
-0.002  0.000 -0.002 -0.002 -0.001  0.008  0.004 -0.005
 0.003 -0.035 -0.014  0.021  0.002  0.030  0.001 -0.012
-0.002 -0.014  0.017  0.003 -0.002  0.062 -0.182 -0.019
 0.000 -0.147  0.441  0.033 -0.000  0.130 -0.385 -0.030
 0.010 -0.001 -0.014  0.032 -0.005  0.016 -0.021 -0.052
 0.004  0.019  0.020  0.076 -0.002 -0.013 -0.017 -0.064
 0.001  0.006 -0.005 -0.001  0.000 -0.001 -0.001 -0.001
 0.000  0.001  0.001  0.001 -0.001 -0.025 -0.001  0.007
 0.008 -0.001  0.034 -0.024  0.033 -0.015 -0.031  0.038
-0.175  0.184 -0.363  0.369 -0.315  0.327 -0.013 -0.017
-0.000 -0.038 -0.023 -0.061  0.049  0.025 -0.053  0.044
 0.003 -0.004  0.000  0.000  0.000  0.001 -0.002 -0.008
-0.013  0.025
   -2.476
 0.821  0.002 -0.004  0.027 -0.141  0.203  0.125  0.072
 0.008  0.016 -0.002 -0.002 -0.016  0.021  0.012  0.019
-0.146 -0.179 -0.039  0.179  0.007 -0.011  0.001  0.003
-0.018 -0.022 -0.009  0.022  0.005 -0.004 -0.001 -0.008
-0.137  0.073 -0.211 -0.096  0.006  0.001 -0.008 -0.005
-0.015  0.011 -0.024 -0.010 -0.001 -0.000 -0.002  0.002
-0.130 -0.101  0.126 -0.170  0.009  0.004  0.009 -0.006
-0.015 -0.018  0.017 -0.016  0.005  0.003 -0.008 -0.001
 0.006 -0.009  0.015 -0.005 -0.004  0.001  0.000  0.001
 0.003  0.010 -0.000 -0.002  0.001  0.001 -0.007  0.005
 0.001  0.001  0.006 -0.002  0.008 -0.005  0.002  0.001
 0.003 -0.005  0.011 -0.003 -0.003 -0.000  0.010  0.001
-0.007  0.001
   -1.326
-0.009 -0.168 -0.044  0.247  0.016 -0.143 -0.038  0.330
-0.021 -0.044  0.039  0.072 -0.006  0.004  0.009  0.026
-0.079 -0.089 -0.033  0.081  0.008  0.007 -0.008  0.005
-0.006 -0.008 -0.005  0.007  0.002 -0.001 -0.001 -0.002
 0.024 -0.174 -0.096  0.205 -0.051  0.032 -0.068  0.122
 0.013 -0.008  0.014  0.019 -0.008 -0.001 -0.011  0.018
 0.035 -0.202  0.006  0.206 -0.030 -0.086 -0.040  0.006
-0.000 -0.014 -0.002  0.005 -0.006 -0.004  0.010  0.005
 0.386 -0.303 -0.070  0.092  0.019 -0.008 -0.020  0.007
 0.002 -0.007 -0.002  0.001  0.001  0.000 -0.003  0.323
-0.156 -0.061  0.027  0.014 -0.038  0.009 -0.001  0.006
 0.315 -0.218 -0.060  0.062  0.017 -0.000 -0.021  0.004
-0.001 -0.001
   -1.311
 0.001 -0.021  0.296  0.044 -0.040 -0.033  0.172  0.009
-0.075 -0.058  0.160  0.011  0.010 -0.019  0.004 -0.010
-0.001 -0.054  0.427  0.042 -0.023 -0.002  0.079  0.033
 0.007  0.007  0.028 -0.008 -0.003  0.002  0.006  0.005
 0.071  0.090  0.162  0.025 -0.008  0.028  0.016 -0.009
 0.003  0.002  0.010  0.004  0.002  0.002  0.005 -0.007
-0.030 -0.040  0.225  0.107  0.070  0.093  0.122  0.079
-0.012 -0.016  0.034 -0.006 -0.015 -0.009  0.028  0.001
 0.073  0.110 -0.006 -0.009  0.010  0.007  0.436 -0.393
-0.100  0.092  0.016 -0.014 -0.006  0.003  0.005 -0.120
 0.144  0.038 -0.030  0.006  0.000  0.001 -0.002 -0.002
 0.072 -0.273 -0.017  0.049 -0.008 -0.017  0.039 -0.002
 0.012 -0.003
   -1.234
 0.005 -0.259  0.021 -0.183  0.064 -0.141  0.135 -0.221
-0.074 -0.060  0.159 -0.018  0.019 -0.035 -0.002 -0.035
-0.007 -0.223  0.012 -0.185  0.120 -0.147 -0.010 -0.235
-0.013 -0.039 -0.009  0.001  0.027 -0.025 -0.005 -0.044
 0.011 -0.327 -0.053 -0.115  0.093 -0.154  0.062 -0.153
-0.008 -0.012 -0.021 -0.027 -0.002 -0.006 -0.006  0.006
-0.068 -0.149  0.014 -0.055 -0.037 -0.069 -0.064 -0.045
-0.002 -0.009 -0.004 -0.004 -0.017 -0.010  0.031 -0.001
-0.093  0.301  0.015 -0.051  0.009  0.014 -0.113 -0.215
-0.004  0.027 -0.016 -0.023  0.004  0.005 -0.021  0.142
-0.389 -0.061  0.085 -0.038  0.044 -0.003  0.008 -0.000
 0.106 -0.012 -0.009  0.003  0.006  0.008 -0.020 -0.006
 0.019 -0.003
   -1.008
-0.002  0.025  0.016  0.040 -0.013  0.086  0.048 -0.284
 0.012  0.022 -0.001 -0.065  0.004 -0.006 -0.004 -0.026
 0.005  0.027 -0.256 -0.013 -0.004 -0.005 -0.054 -0.009
-0.003 -0.004 -0.017  0.004  0.001 -0.002 -0.004 -0.003
 0.014  0.135 -0.001  0.131 -0.071  0.068 -0.073  0.114
 0.006  0.004  0.008  0.021  0.002 -0.001 -0.001  0.004
 0.000 -0.171  0.236  0.291  0.053  0.012  0.106  0.123
-0.012 -0.024  0.032  0.005  0.002  0.001 -0.002 -0.005
-0.275  0.255  0.060 -0.084 -0.013  0.014 -0.239  0.211
 0.072 -0.052 -0.013  0.009  0.004 -0.002 -0.003  0.011
 0.154  0.010 -0.016  0.020 -0.037  0.001 -0.004  0.002
 0.291 -0.411 -0.096  0.124  0.012 -0.028  0.028 -0.005
 0.003  0.001
   -0.963
-0.003 -0.065 -0.049 -0.081  0.024  0.010 -0.169  0.138
 0.063  0.015 -0.124  0.037 -0.011  0.018 -0.003  0.025
-0.003 -0.220 -0.033 -0.228  0.131 -0.136 -0.025 -0.243
-0.014 -0.038 -0.012 -0.004  0.029 -0.027 -0.005 -0.045
-0.022  0.261  0.179 -0.232  0.071  0.023  0.113 -0.121
-0.014  0.015 -0.005 -0.021  0.005  0.010  0.016 -0.026
-0.002 -0.248 -0.088  0.042 -0.100 -0.169 -0.099 -0.040
 0.007 -0.012 -0.019  0.008  0.012  0.007 -0.022  0.002
 0.075 -0.201 -0.041  0.057  0.003 -0.017 -0.158 -0.157
 0.014  0.007 -0.018 -0.019  0.005  0.005 -0.022 -0.391
 0.246  0.103 -0.097 -0.000  0.043 -0.006 -0.000 -0.010
 0.236 -0.040 -0.044  0.052  0.023  0.002 -0.046  0.005
-0.012  0.001
   -0.877
 0.004 -0.018  0.101 -0.021  0.007 -0.250  0.326  0.193
-0.167 -0.135  0.343  0.078  0.008 -0.033  0.030 -0.005
 0.006  0.067 -0.272  0.002 -0.011  0.033 -0.078  0.011
 0.002  0.008 -0.019 -0.001 -0.002  0.003 -0.004  0.003
 0.013  0.026  0.141 -0.196  0.086 -0.044  0.110 -0.135
-0.007  0.001 -0.001 -0.023  0.002  0.004  0.009 -0.016
-0.032  0.145  0.157 -0.011  0.079  0.135  0.115  0.065
-0.005  0.007  0.023 -0.002 -0.038 -0.022  0.066  0.004
 0.344  0.050 -0.057  0.045  0.041  0.014 -0.225  0.246
 0.081 -0.084 -0.017  0.020  0.004 -0.004  0.002 -0.210
 0.031  0.040 -0.038 -0.014  0.047 -0.002  0.003 -0.008
-0.134 -0.063  0.018 -0.003 -0.018 -0.013  0.047 -0.004
 0.024 -0.007
   -0.794
 0.009 -0.001 -0.010 -0.002  0.009  0.012  0.018 -0.057
-0.009  0.020  0.012 -0.018 -0.001  0.004  0.002 -0.004
 0.006  0.300  0.042  0.304 -0.158  0.183  0.024  0.316
 0.012  0.047  0.013  0.015 -0.038  0.036  0.007  0.061
-0.017 -0.121  0.088 -0.300  0.111 -0.122  0.142 -0.234
-0.006 -0.012 -0.001 -0.041  0.000  0.004  0.008 -0.018
 0.003 -0.286 -0.150  0.064 -0.089 -0.210 -0.141 -0.042
-0.000 -0.025 -0.023  0.001 -0.000  0.001  0.001 -0.001
-0.055  0.045  0.032 -0.016 -0.007  0.006  0.205  0.202
-0.015 -0.022  0.026  0.031 -0.006 -0.006  0.027 -0.162
-0.147  0.027  0.020 -0.043  0.077 -0.001  0.007 -0.011
 0.283 -0.021 -0.076  0.043  0.037  0.008 -0.060 -0.001
 0.000  0.001
   -0.751
-0.016  0.034  0.018 -0.030 -0.024  0.170 -0.312  0.084
 0.136  0.073 -0.288  0.003 -0.011  0.029 -0.024  0.024
 0.020 -0.002 -0.004 -0.032  0.018  0.005 -0.008 -0.011
-0.002 -0.002 -0.003  0.002  0.001 -0.001 -0.000 -0.001
-0.009 -0.246  0.029 -0.248  0.113 -0.157  0.115 -0.202
-0.004 -0.020 -0.004 -0.037  0.000 -0.003  0.002 -0.007
-0.021  0.178  0.337  0.139  0.148  0.223  0.210  0.145
-0.010  0.007  0.048  0.004  0.031  0.017 -0.055  0.000
-0.060 -0.240 -0.023  0.042 -0.016 -0.028 -0.014 -0.005
 0.003 -0.010 -0.001  0.003  0.001 -0.000 -0.001 -0.032
-0.260 -0.025  0.056 -0.047  0.069 -0.001  0.008 -0.008
-0.092 -0.253 -0.007  0.041 -0.025 -0.031  0.085  0.007
-0.023  0.004
   -0.013
-0.016  0.009  0.080  0.071  0.232  0.120  0.111  0.110
-0.223  0.412  0.230 -0.121 -0.038  0.158  0.077  0.002
-0.068 -0.019  0.021 -0.061  0.041  0.027 -0.148 -0.087
 0.001  0.013 -0.040 -0.019  0.009 -0.004 -0.012 -0.016
-0.048 -0.083  0.071  0.001  0.094  0.033  0.158  0.029
 0.016  0.005  0.062  0.018 -0.010  0.021  0.015  0.001
 0.000  0.005 -0.021  0.004 -0.014  0.019  0.013 -0.029
 0.000  0.005  0.001 -0.007 -0.013  0.032  0.021 -0.006
-0.178 -0.244  0.532 -0.017 -0.140  0.088  0.049  0.004
 0.090 -0.118 -0.052  0.042  0.011 -0.010 -0.003  0.084
 0.022 -0.031 -0.165  0.039  0.014  0.020 -0.013 -0.000
 0.009  0.004  0.041 -0.007 -0.012  0.006  0.002 -0.010
-0.029  0.039
    0.048
 0.000  0.044 -0.075  0.055  0.029 -0.007  0.052  0.018
-0.061  0.069  0.048 -0.005 -0.004  0.023  0.013 -0.002
 0.153 -0.093 -0.015  0.076 -0.117 -0.147  0.081  0.133
-0.021 -0.074  0.012  0.054 -0.007 -0.013  0.005  0.011
 0.007  0.005 -0.030 -0.024 -0.028  0.016 -0.004 -0.023
 0.004  0.000  0.003 -0.007 -0.003  0.005  0.003 -0.007
-0.202  0.186 -0.075  0.091  0.232 -0.016 -0.118  0.453
 0.039  0.032 -0.068  0.149 -0.004  0.004  0.006 -0.001
-0.007 -0.026  0.094  0.011 -0.023  0.012 -0.128 -0.148
 0.040  0.235  0.023 -0.057  0.000  0.018 -0.018 -0.025
-0.021  0.035  0.014 -0.005  0.005  0.002  0.001 -0.003
 0.127  0.243 -0.513 -0.009  0.120 -0.076  0.025 -0.002
-0.003  0.006
    0.140
 0.030 -0.026  0.036 -0.014 -0.037  0.032 -0.029 -0.062
 0.066 -0.179 -0.071  0.061  0.020 -0.075 -0.034  0.006
-0.042 -0.003  0.022 -0.017  0.074  0.122 -0.046 -0.048
 0.011  0.048 -0.012 -0.025 -0.000  0.014 -0.003  0.001
-0.270 -0.131  0.152  0.046  0.234  0.008  0.419  0.118
 0.060 -0.009  0.204  0.071 -0.025  0.045  0.044  0.019
-0.064  0.036 -0.022 -0.032  0.021 -0.046 -0.006  0.141
 0.014  0.001 -0.013  0.052  0.002 -0.018 -0.004  0.004
-0.027  0.079 -0.212  0.023  0.068 -0.044  0.048  0.022
-0.037 -0.158 -0.011  0.045  0.000 -0.013  0.013  0.268
 0.189 -0.150 -0.434  0.098  0.035  0.070 -0.043 -0.000
 0.004  0.078 -0.139  0.056  0.041 -0.041  0.006  0.007
 0.016 -0.021
    0.145
 0.020  0.104  0.033 -0.086 -0.012  0.020  0.036  0.026
-0.014 -0.020  0.007  0.060 -0.001 -0.001 -0.001  0.028
-0.193  0.066  0.089 -0.193  0.203  0.273 -0.159 -0.271
 0.047  0.148 -0.028 -0.118  0.014  0.027 -0.011 -0.027
 0.068  0.064 -0.058 -0.001 -0.022 -0.128 -0.236  0.033
-0.042 -0.018 -0.123 -0.011  0.034 -0.059 -0.039  0.021
-0.121  0.032 -0.040  0.030  0.094 -0.036 -0.051  0.205
 0.011  0.001 -0.026  0.066 -0.001 -0.002  0.001  0.007
 0.001 -0.012 -0.033  0.053  0.017 -0.026  0.229  0.134
-0.057 -0.421 -0.054  0.113  0.000 -0.038  0.038 -0.080
-0.043 -0.115  0.226 -0.056 -0.038 -0.047  0.024  0.009
 0.091  0.108 -0.248  0.022  0.064 -0.039  0.008  0.008
-0.003 -0.004
    0.268
-0.008  0.008  0.121 -0.002 -0.066 -0.009 -0.034  0.014
 0.015  0.029 -0.046 -0.018 -0.011  0.010 -0.002 -0.022
 0.227 -0.100  0.031  0.125 -0.109  0.003 -0.300  0.184
-0.026 -0.049 -0.133  0.078 -0.017  0.002 -0.034  0.028
-0.079  0.047  0.147  0.020  0.088 -0.377 -0.107  0.098
 0.004 -0.113 -0.017  0.036  0.052 -0.104 -0.031  0.054
 0.090 -0.038 -0.009 -0.109 -0.059 -0.153  0.030  0.005
-0.017 -0.062  0.029 -0.010  0.008  0.008 -0.014 -0.006
 0.050  0.015  0.009 -0.001 -0.014  0.017 -0.142 -0.222
 0.314 -0.080 -0.119  0.091  0.042 -0.016 -0.023  0.036
 0.157 -0.370  0.198 -0.092 -0.016 -0.015  0.018 -0.002
-0.108 -0.038 -0.010  0.117  0.034 -0.032 -0.025 -0.007
-0.003  0.006
    0.302
-0.002  0.132 -0.050 -0.057  0.070  0.024  0.084  0.053
-0.021  0.045  0.113  0.050 -0.021  0.053  0.040  0.064
-0.055  0.064 -0.081 -0.104  0.048 -0.060  0.376 -0.084
 0.023  0.009  0.152 -0.044  0.006 -0.004  0.042 -0.011
-0.109  0.009  0.039 -0.003  0.042 -0.221 -0.027  0.039
 0.014 -0.074  0.016  0.017  0.024 -0.053 -0.011  0.028
 0.144 -0.018  0.006 -0.102 -0.123 -0.273  0.165  0.105
-0.027 -0.111  0.080  0.013 -0.010  0.005  0.020  0.013
-0.037 -0.080  0.050  0.019 -0.001 -0.010  0.010  0.123
-0.332  0.226  0.148 -0.134 -0.046  0.030  0.016  0.057
 0.077 -0.208  0.107 -0.059  0.005  0.002  0.009 -0.005
-0.149 -0.079 -0.047  0.354  0.070 -0.110 -0.010  0.013
-0.020  0.006
    0.335
-0.011  0.015  0.018 -0.147  0.183  0.107  0.081 -0.036
-0.081 -0.052  0.058  0.373 -0.043  0.026  0.031  0.184
 0.095  0.021  0.057  0.026 -0.039 -0.008 -0.165  0.079
-0.023 -0.027 -0.070  0.045 -0.006 -0.002 -0.018  0.012
 0.107 -0.037 -0.132  0.043 -0.048  0.259 -0.023 -0.029
-0.030  0.096 -0.054 -0.020 -0.025  0.058  0.000 -0.024
 0.111 -0.032  0.043 -0.125 -0.058 -0.226  0.083  0.067
-0.032 -0.103  0.061 -0.002 -0.009 -0.002  0.006  0.046
-0.196 -0.099 -0.122  0.352  0.111 -0.142 -0.010 -0.066
 0.171 -0.055 -0.061  0.054  0.022 -0.008 -0.015 -0.019
-0.146  0.209 -0.094  0.069 -0.022 -0.016 -0.007  0.016
-0.150 -0.084 -0.067  0.228  0.065 -0.072 -0.019  0.050
-0.034 -0.019
    0.356
-0.003  0.060  0.025  0.015  0.159  0.133  0.121 -0.050
-0.099 -0.032  0.069  0.359 -0.031  0.028  0.023  0.191
 0.042 -0.004 -0.044  0.006  0.003 -0.028  0.108  0.038
-0.005 -0.022  0.037  0.019 -0.003 -0.002  0.012  0.009
-0.037  0.032  0.060 -0.026  0.068 -0.213 -0.024  0.102
 0.011 -0.071  0.016  0.038  0.034 -0.061 -0.010  0.034
-0.128 -0.032 -0.027  0.158  0.069  0.269 -0.105 -0.154
 0.022  0.110 -0.062 -0.036 -0.011 -0.002  0.007  0.049
-0.210 -0.091 -0.086  0.336  0.099 -0.152 -0.053 -0.009
-0.085  0.091  0.046 -0.042 -0.011  0.013 -0.003 -0.003
 0.074 -0.248  0.067 -0.038 -0.014 -0.001  0.003 -0.004
 0.190  0.055  0.132 -0.305 -0.094  0.111  0.015  0.054
-0.034 -0.019
    0.547
 0.016 -0.000  0.024  0.016 -0.197 -0.126 -0.029 -0.082
-0.053  0.181 -0.153  0.169 -0.028  0.092 -0.039  0.085
-0.197  0.119  0.033 -0.079 -0.065 -0.229 -0.103 -0.097
-0.009 -0.088 -0.043 -0.023  0.031 -0.055 -0.020 -0.053
-0.205 -0.041  0.125  0.111 -0.109 -0.052  0.032 -0.243
 0.028 -0.049  0.038 -0.097 -0.033  0.014  0.013 -0.039
-0.124  0.028 -0.080  0.042 -0.059  0.039  0.138  0.025
 0.008  0.022  0.044  0.016  0.032  0.044 -0.071  0.024
 0.139  0.189  0.096  0.236 -0.041 -0.098  0.164  0.160
 0.196  0.123 -0.083 -0.051  0.023  0.013 -0.036  0.195
 0.181  0.182  0.157 -0.111  0.104  0.027  0.029 -0.032
 0.092  0.116  0.078  0.114 -0.034 -0.047  0.051  0.030
-0.050  0.016
    0.615
 0.002 -0.069  0.014 -0.139 -0.225 -0.219 -0.097 -0.066
-0.016  0.300 -0.158  0.146 -0.049  0.185 -0.031  0.106
 0.014  0.036 -0.022  0.009 -0.027  0.047  0.068 -0.023
 0.028  0.050  0.046 -0.037 -0.006  0.020  0.016  0.004
 0.095  0.038 -0.076 -0.038  0.056  0.021  0.038  0.186
 0.005  0.026  0.035  0.096  0.015  0.000  0.008  0.036
 0.137 -0.065  0.155 -0.111  0.096 -0.051 -0.234 -0.011
-0.005 -0.025 -0.089 -0.009  0.045  0.079 -0.092  0.028
 0.230  0.237  0.196  0.207 -0.109 -0.089  0.004  0.029
-0.066  0.021  0.036 -0.014 -0.020 -0.002  0.027 -0.095
-0.073 -0.131 -0.144  0.097 -0.074  0.008 -0.038  0.023
-0.159 -0.188 -0.161 -0.193  0.062  0.074 -0.082  0.035
-0.085  0.043
    0.627
 0.002 -0.015 -0.164 -0.023 -0.079 -0.123 -0.019 -0.042
-0.031  0.091 -0.063  0.032 -0.002  0.041 -0.023  0.012
 0.059 -0.038  0.038  0.059 -0.011  0.064  0.003  0.041
 0.009  0.031 -0.002  0.005 -0.012  0.020  0.001  0.019
 0.139  0.063 -0.150 -0.123  0.089  0.034  0.006  0.232
-0.011  0.041  0.001  0.110  0.027 -0.006 -0.002  0.043
-0.226  0.082 -0.143  0.152 -0.120  0.071  0.376  0.014
-0.007  0.022  0.162 -0.001  0.013  0.021 -0.030  0.003
 0.101  0.121  0.077  0.065 -0.040 -0.026 -0.023 -0.088
-0.027 -0.029  0.005  0.024 -0.002 -0.009  0.013 -0.188
-0.169 -0.176 -0.167  0.115 -0.099 -0.011 -0.039  0.032
 0.213  0.224  0.237  0.305 -0.096 -0.118  0.136  0.006
-0.017  0.012
    0.655
 0.002  0.113  0.017 -0.073  0.026  0.053  0.020  0.057
 0.017 -0.120  0.026 -0.072  0.012 -0.077  0.009 -0.071
-0.220  0.216  0.063 -0.154 -0.035 -0.392 -0.137 -0.050
-0.054 -0.224 -0.086  0.038  0.046 -0.112 -0.037 -0.068
 0.133  0.025 -0.120 -0.091  0.031 -0.056  0.051  0.243
 0.031 -0.016  0.082  0.129  0.029 -0.021  0.022  0.047
 0.017 -0.033  0.017  0.003  0.037 -0.025 -0.047 -0.003
-0.013 -0.020 -0.014 -0.012 -0.011 -0.029  0.027 -0.020
-0.016 -0.067 -0.093 -0.082  0.039  0.056  0.255  0.228
 0.258  0.222 -0.121 -0.101  0.051  0.040 -0.096 -0.137
-0.146 -0.211 -0.096  0.088 -0.083  0.026 -0.047  0.013
 0.003 -0.036 -0.056 -0.038  0.021  0.019 -0.020 -0.025
 0.038 -0.014
    0.816
-0.001  0.244 -0.036  0.290 -0.074  0.043  0.082 -0.050
 0.080  0.010  0.066  0.061 -0.052  0.052  0.056  0.067
 0.026 -0.128  0.013 -0.024 -0.144  0.093 -0.011 -0.181
 0.100  0.160  0.007 -0.175  0.002  0.054 -0.002 -0.042
 0.114 -0.011 -0.100 -0.097 -0.310 -0.137  0.243  0.104
 0.175 -0.151  0.389  0.047 -0.016 -0.001  0.175 -0.053
 0.111  0.026 -0.077  0.052  0.022 -0.059  0.006 -0.041
-0.029 -0.053  0.009 -0.041  0.000  0.016  0.012  0.020
-0.008  0.045 -0.071 -0.033  0.027 -0.001 -0.050 -0.086
 0.106  0.007 -0.052  0.038 -0.013 -0.050  0.085 -0.101
-0.128  0.113  0.127 -0.031  0.096  0.189 -0.054 -0.129
-0.021 -0.005 -0.001 -0.000  0.019  0.017 -0.029  0.015
-0.037  0.008
    0.919
-0.009  0.161 -0.284 -0.066 -0.008 -0.079  0.013 -0.018
 0.391  0.122  0.295  0.141 -0.213  0.318  0.279  0.173
 0.029  0.011  0.099 -0.025  0.003 -0.030 -0.046  0.020
-0.008 -0.021 -0.059  0.016  0.001 -0.010 -0.026 -0.000
-0.133 -0.012 -0.040 -0.027  0.104  0.043 -0.043 -0.055
-0.047  0.037 -0.102 -0.047 -0.004  0.007 -0.051 -0.001
 0.055 -0.009  0.045  0.082 -0.075  0.096 -0.053  0.045
 0.064  0.100 -0.064  0.066 -0.006  0.117  0.078  0.044
 0.036  0.044 -0.202 -0.266 -0.024  0.127  0.045 -0.041
 0.047 -0.006 -0.055  0.028  0.029 -0.011 -0.017  0.057
 0.033 -0.024 -0.060 -0.013  0.006 -0.054  0.028  0.028
 0.015 -0.045  0.041  0.002 -0.027  0.005  0.010  0.017
-0.174  0.102
    0.972
-0.004 -0.251 -0.164  0.038  0.079 -0.064 -0.027 -0.047
-0.005  0.032  0.021  0.011  0.009  0.013 -0.003  0.048
-0.081 -0.001  0.037  0.026  0.354 -0.055 -0.046  0.269
-0.178 -0.219 -0.082  0.298 -0.000 -0.086 -0.029  0.083
 0.044  0.113 -0.039 -0.017 -0.202 -0.098  0.109  0.088
 0.094 -0.120  0.222  0.006  0.003 -0.034  0.122 -0.047
 0.045  0.038  0.060 -0.050 -0.128  0.087 -0.062  0.111
 0.097  0.111 -0.076  0.138 -0.005  0.002  0.003  0.021
-0.021  0.016  0.037  0.007  0.000 -0.042  0.052  0.022
-0.219 -0.228  0.040  0.033  0.052  0.056 -0.156 -0.073
-0.003  0.061  0.116 -0.049  0.081  0.125 -0.018 -0.113
-0.072 -0.040  0.022  0.069  0.001 -0.047  0.015  0.023
-0.013 -0.003
    1.024
-0.011  0.097  0.365 -0.055 -0.097  0.049 -0.040  0.042
 0.169  0.069  0.061  0.043 -0.064  0.158  0.062  0.065
 0.051  0.019 -0.079 -0.074  0.210 -0.041 -0.009  0.150
-0.101 -0.144  0.016  0.177 -0.002 -0.063  0.013  0.054
 0.074 -0.071  0.032  0.062 -0.053  0.008  0.028 -0.006
 0.018  0.018  0.048  0.024 -0.010  0.025  0.027  0.006
-0.149  0.006 -0.097  0.020  0.293 -0.193  0.166 -0.187
-0.209 -0.247  0.196 -0.264  0.012  0.074 -0.003  0.020
 0.038  0.014 -0.074 -0.107 -0.062  0.022 -0.058  0.018
-0.137 -0.115  0.078 -0.033  0.004  0.064 -0.094  0.021
-0.022  0.058  0.023  0.035 -0.009  0.028 -0.029  0.002
 0.103  0.134 -0.091 -0.112  0.012  0.055 -0.002  0.013
-0.085  0.059
    1.140
 0.024 -0.112 -0.002 -0.659  0.111 -0.045 -0.061  0.125
-0.013 -0.045  0.003  0.034 -0.011  0.070  0.076 -0.183
 0.128  0.139  0.024  0.027 -0.125  0.059  0.021 -0.016
 0.038  0.127  0.036 -0.030 -0.025  0.079  0.019  0.022
-0.063  0.080 -0.107  0.138 -0.176 -0.054  0.071  0.079
 0.061 -0.067  0.177  0.006 -0.006 -0.014  0.119 -0.027
-0.180 -0.098  0.110 -0.025  0.015  0.043  0.014  0.001
 0.001  0.054  0.051 -0.006 -0.011  0.041  0.050 -0.101
 0.012 -0.126 -0.029  0.027 -0.114  0.195 -0.009 -0.002
 0.053  0.059  0.037  0.047 -0.032 -0.038  0.072  0.065
 0.055  0.053  0.093 -0.009  0.065  0.120 -0.034 -0.090
 0.085  0.004  0.006 -0.019 -0.058 -0.009  0.065 -0.115
 0.021  0.086
    1.161
 0.007 -0.135  0.335  0.061 -0.010  0.077 -0.052 -0.005
 0.101  0.018  0.030  0.041 -0.039  0.084  0.042  0.025
-0.024  0.002 -0.084  0.026 -0.038  0.019 -0.009 -0.031
 0.014  0.008  0.086 -0.028  0.001  0.002  0.048 -0.009
 0.061 -0.031  0.108  0.021 -0.114 -0.123  0.026 -0.131
 0.035  0.173  0.040  0.322 -0.015  0.159  0.003  0.262
-0.044 -0.034 -0.035 -0.098 -0.183  0.097 -0.080  0.112
 0.117  0.131 -0.081  0.173  0.005  0.047  0.005  0.008
-0.036 -0.035 -0.074 -0.047 -0.030  0.024 -0.039  0.042
 0.032  0.006  0.064 -0.057 -0.049  0.030  0.023 -0.016
-0.007  0.087  0.169  0.277 -0.285  0.035 -0.251  0.252
-0.004  0.045  0.062  0.089 -0.000 -0.070  0.023  0.002
-0.050  0.040
    1.222
 0.002  0.128 -0.345 -0.134  0.027 -0.085  0.049  0.039
-0.077  0.022  0.012 -0.101  0.037 -0.140 -0.046  0.089
 0.039  0.007  0.071 -0.026  0.052 -0.033  0.102  0.049
-0.021  0.063 -0.259  0.038 -0.006  0.044 -0.160  0.018
-0.188  0.020 -0.024 -0.032 -0.074 -0.115  0.040 -0.147
 0.026  0.129  0.041  0.192 -0.027  0.142  0.006  0.195
 0.030  0.015  0.053  0.092  0.138 -0.062  0.058 -0.081
-0.085 -0.080  0.054 -0.140 -0.011 -0.092 -0.004  0.062
 0.037 -0.003  0.106 -0.023  0.122 -0.113  0.021 -0.043
-0.102  0.025 -0.187  0.213  0.148 -0.137 -0.022  0.059
 0.083  0.073  0.131  0.178 -0.165  0.033 -0.189  0.192
 0.012 -0.050 -0.046 -0.077 -0.016  0.067 -0.014  0.070
 0.041 -0.107
    1.257
-0.004  0.122 -0.197  0.207 -0.000  0.014  0.088 -0.076
-0.136 -0.152 -0.110  0.207  0.030  0.165  0.045 -0.404
-0.028 -0.060  0.040 -0.021  0.087 -0.010 -0.006  0.030
-0.028 -0.050 -0.020  0.041  0.004 -0.035 -0.014  0.009
-0.062 -0.015  0.013 -0.071  0.020 -0.030  0.003 -0.077
-0.001  0.054 -0.028  0.054 -0.010  0.053 -0.032  0.069
 0.098  0.043 -0.016  0.057  0.041 -0.034  0.017 -0.031
-0.030 -0.054 -0.016 -0.053 -0.003  0.120  0.043 -0.259
-0.032  0.044 -0.067  0.262 -0.309  0.324  0.015 -0.027
-0.062 -0.057 -0.006 -0.003  0.021  0.017 -0.041  0.000
 0.013  0.015  0.023  0.050 -0.065 -0.022 -0.050  0.088
-0.036 -0.037 -0.014 -0.020  0.021  0.038 -0.044 -0.269
 0.066  0.218
    1.270
-0.004 -0.295  0.229  0.120  0.041  0.052 -0.069 -0.047
 0.073 -0.007  0.011  0.070 -0.013  0.113  0.032 -0.027
-0.091  0.016 -0.111  0.052 -0.025 -0.061  0.255 -0.017
 0.019  0.130 -0.386 -0.068  0.007  0.089 -0.261 -0.039
 0.123  0.021  0.071  0.021  0.024  0.034 -0.023  0.056
-0.009 -0.052 -0.028 -0.038  0.018 -0.062 -0.013 -0.053
-0.050  0.035 -0.023 -0.082 -0.004 -0.006  0.006  0.015
 0.003 -0.012  0.026  0.039  0.001  0.075  0.009 -0.024
-0.056 -0.023 -0.075 -0.003 -0.092  0.047 -0.002  0.083
-0.145  0.170 -0.318  0.291  0.230 -0.245  0.019 -0.052
-0.017 -0.035 -0.040 -0.056  0.028 -0.019  0.064 -0.055
-0.019  0.055 -0.009  0.016  0.019 -0.046  0.020 -0.028
-0.046  0.080
    1.308
-0.006 -0.582 -0.277  0.141  0.180 -0.059 -0.092 -0.112
 0.073  0.024  0.058  0.047 -0.046  0.009  0.107  0.046
-0.172 -0.015  0.046  0.154 -0.114  0.047 -0.077 -0.081
 0.038  0.011  0.138 -0.099  0.013  0.003  0.096 -0.052
-0.019  0.136  0.079 -0.039 -0.011 -0.057 -0.001 -0.010
 0.004 -0.035 -0.015  0.069  0.020 -0.026 -0.013  0.061
-0.020  0.158  0.057 -0.021  0.218 -0.109  0.117 -0.087
-0.127 -0.148  0.152 -0.135 -0.019  0.005  0.064  0.026
-0.091 -0.032 -0.051 -0.034  0.056  0.036  0.095  0.055
 0.126  0.010  0.075 -0.104 -0.098  0.052  0.060 -0.055
 0.089 -0.024  0.044  0.001 -0.054  0.001 -0.024  0.037
-0.059  0.026 -0.101 -0.078  0.011  0.001  0.030  0.010
-0.038  0.002
    1.564
-0.003  0.056 -0.035 -0.014 -0.011 -0.007  0.009  0.003
-0.009  0.009 -0.008  0.004 -0.013 -0.020  0.021 -0.007
 0.012  0.001  0.008 -0.012  0.006 -0.003 -0.002  0.003
-0.001  0.002  0.001  0.012 -0.003 -0.000  0.000  0.009
-0.021 -0.004 -0.006 -0.005  0.006 -0.006 -0.004 -0.006
-0.004  0.018  0.006 -0.012 -0.004  0.018  0.004 -0.002
 0.017 -0.038  0.006  0.043  0.057  0.113 -0.096 -0.237
 0.009 -0.335  0.263  0.500  0.001 -0.020  0.012 -0.007
 0.008  0.007  0.012  0.011  0.024  0.022 -0.003 -0.006
-0.003 -0.004  0.004  0.003  0.001  0.002 -0.005  0.010
 0.011 -0.004  0.002  0.010  0.010 -0.001 -0.009  0.002
 0.017 -0.019  0.092 -0.202  0.360 -0.530  0.108 -0.012
 0.012 -0.017
    1.585
-0.005 -0.038 -0.011  0.038  0.012  0.001 -0.003 -0.009
 0.002 -0.007  0.005 -0.001  0.011  0.011 -0.011  0.003
 0.002 -0.005 -0.006  0.028 -0.015  0.051  0.020  0.005
 0.059 -0.087 -0.020 -0.098  0.004 -0.069 -0.015 -0.057
-0.006  0.020  0.040  0.014  0.109 -0.077 -0.244 -0.011
-0.283  0.372  0.143 -0.192  0.082  0.195  0.308 -0.137
 0.003  0.014 -0.002  0.000  0.002 -0.000  0.012  0.004
-0.003 -0.010 -0.019 -0.013 -0.002  0.012 -0.004  0.003
-0.008 -0.004 -0.005 -0.003 -0.017 -0.014 -0.001 -0.001
-0.015 -0.003 -0.092 -0.096  0.041  0.044 -0.013  0.011
 0.018 -0.131  0.072  0.380  0.338  0.082 -0.255 -0.269
-0.005  0.003 -0.000  0.005  0.006  0.016 -0.018  0.006
-0.006  0.012
    1.604
-0.006  0.028 -0.067 -0.006  0.069  0.014  0.058  0.024
-0.016 -0.156  0.092 -0.085  0.189  0.187 -0.322  0.032
 0.027 -0.004  0.017  0.016 -0.018  0.066 -0.001  0.007
 0.066 -0.103 -0.017 -0.115  0.006 -0.086 -0.005 -0.067
-0.019  0.004 -0.011 -0.009 -0.013 -0.001  0.020 -0.007
 0.026 -0.023 -0.007  0.011 -0.011 -0.003 -0.022  0.016
 0.077 -0.037  0.000 -0.023  0.041 -0.108 -0.131 -0.025
 0.003  0.240  0.342  0.009 -0.006  0.182 -0.185  0.036
-0.025 -0.038 -0.060 -0.075 -0.295 -0.272 -0.002 -0.013
 0.009 -0.025 -0.102 -0.114  0.037  0.062 -0.016  0.004
 0.008  0.015  0.005 -0.029 -0.026 -0.004  0.012  0.029
-0.030 -0.044 -0.083 -0.067 -0.237 -0.115  0.324  0.116
-0.055  0.168
    1.609
 0.004 -0.046 -0.070 -0.062  0.081  0.004  0.034  0.028
 0.000 -0.139  0.094 -0.082  0.177  0.174 -0.282  0.041
-0.006  0.014  0.020  0.011 -0.031 -0.020 -0.029 -0.012
-0.020  0.040  0.018  0.019  0.004  0.041  0.026  0.006
-0.022  0.021 -0.013  0.003 -0.011 -0.001  0.007 -0.002
-0.003 -0.028 -0.004  0.018  0.009 -0.023  0.006  0.021
-0.081  0.044  0.026  0.050 -0.023  0.131  0.152 -0.003
-0.011 -0.316 -0.359  0.019 -0.012  0.176 -0.157  0.049
-0.025 -0.045 -0.066 -0.088 -0.270 -0.256  0.012 -0.001
 0.056  0.019  0.041  0.033 -0.040 -0.019  0.028  0.003
 0.011  0.005  0.008 -0.007 -0.007  0.012 -0.005  0.001
 0.039  0.034  0.099  0.048  0.300  0.090 -0.363  0.120
-0.066  0.159
    1.634
 0.003 -0.021  0.016 -0.106 -0.000 -0.012 -0.022  0.013
-0.001  0.037 -0.021  0.011 -0.027 -0.039  0.073 -0.005
 0.096  0.000 -0.011  0.073 -0.009  0.243  0.081  0.057
 0.242 -0.328 -0.080 -0.330 -0.014 -0.291 -0.072 -0.164
-0.002  0.003 -0.020  0.018 -0.047  0.020  0.063  0.004
 0.074 -0.084 -0.020  0.044 -0.025 -0.040 -0.052  0.030
-0.052 -0.003  0.017  0.008 -0.017  0.052  0.052  0.004
 0.002 -0.098 -0.127  0.007 -0.005 -0.042  0.050 -0.005
 0.008 -0.006  0.027  0.014  0.053  0.052 -0.046 -0.037
-0.111 -0.092 -0.360 -0.365  0.190  0.199 -0.084  0.004
 0.001  0.055 -0.004 -0.087 -0.076 -0.000  0.052  0.056
 0.023  0.015  0.042  0.021  0.095  0.033 -0.123 -0.022
 0.012 -0.036
    1.693
 0.000 -0.051  0.005 -0.018  0.015 -0.002 -0.010  0.001
 0.002 -0.003  0.002 -0.003  0.016  0.003  0.007  0.004
-0.008  0.006 -0.001  0.009 -0.004  0.000 -0.003 -0.002
 0.001  0.004  0.003  0.002 -0.001  0.006  0.005  0.002
 0.027  0.043 -0.006 -0.012 -0.026 -0.153  0.014  0.131
 0.384  0.363  0.146 -0.270 -0.299  0.482 -0.197 -0.302
-0.014  0.005  0.006 -0.008  0.001  0.004  0.010  0.004
-0.002 -0.009 -0.016 -0.006 -0.010  0.008  0.014  0.008
-0.005 -0.010 -0.003 -0.004 -0.011 -0.011  0.006  0.006
 0.006  0.002  0.003  0.000 -0.006 -0.001  0.004 -0.035
 0.003 -0.106  0.047 -0.121 -0.080 -0.195  0.148  0.170
 0.001  0.005  0.001  0.005  0.008  0.010 -0.015  0.008
-0.009  0.010
    1.759
 0.004  0.037  0.014  0.001 -0.050  0.013 -0.031  0.003
-0.044 -0.027 -0.152 -0.059  0.454 -0.102  0.410  0.043
 0.005 -0.001 -0.001 -0.008 -0.002 -0.007 -0.008 -0.001
-0.003  0.004  0.001  0.007  0.001  0.004  0.006  0.004
-0.001 -0.010 -0.004 -0.001  0.004  0.008  0.000 -0.004
-0.012 -0.009 -0.005  0.006  0.008 -0.014  0.002  0.006
 0.006 -0.010 -0.005 -0.001 -0.006 -0.003 -0.010 -0.000
 0.005  0.010  0.007  0.004 -0.300  0.079  0.565  0.164
 0.022  0.028  0.027  0.037 -0.182 -0.184 -0.003 -0.003
 0.011  0.001  0.005  0.005 -0.007 -0.001  0.000  0.003
-0.004  0.003 -0.008  0.004  0.004  0.003 -0.001 -0.004
-0.001 -0.007  0.000 -0.000 -0.008 -0.005  0.008  0.116
-0.154  0.165
    1.780
 0.004 -0.029 -0.002  0.023  0.009  0.006 -0.001 -0.007
 0.003 -0.007  0.006 -0.002  0.003  0.005 -0.010  0.002
-0.048 -0.022 -0.005 -0.026 -0.047  0.007  0.012 -0.166
 0.456  0.179  0.031  0.378 -0.300  0.017 -0.020  0.592
 0.003  0.004  0.006 -0.003  0.003 -0.000 -0.005 -0.002
-0.006  0.003 -0.001 -0.001  0.004 -0.000  0.001 -0.001
 0.001  0.007  0.000 -0.005  0.005 -0.005  0.001  0.001
-0.003  0.002  0.003 -0.004 -0.001  0.010 -0.007  0.005
-0.008 -0.007 -0.009 -0.005 -0.006 -0.008  0.024  0.023
 0.036  0.030 -0.185 -0.185  0.138  0.151 -0.159 -0.003
 0.001 -0.003 -0.000  0.005  0.004 -0.002 -0.003 -0.003
-0.004  0.001 -0.007 -0.000 -0.002  0.003  0.003  0.008
-0.006  0.008
    1.984
-0.000 -0.002 -0.000 -0.001  0.001 -0.001 -0.000 -0.001
-0.001 -0.001 -0.001 -0.001  0.002 -0.000  0.000  0.000
 0.002 -0.001  0.001  0.002 -0.001  0.001  0.000  0.001
 0.000 -0.001 -0.000 -0.001  0.000  0.000  0.001 -0.002
-0.000 -0.000  0.001  0.000  0.000  0.000  0.000 -0.000
-0.001 -0.001  0.001 -0.002 -0.000  0.001 -0.001  0.002
 0.008 -0.012 -0.020 -0.004 -0.048 -0.041  0.052 -0.049
-0.535  0.206 -0.143  0.227 -0.001 -0.001  0.001 -0.001
 0.000  0.000  0.000  0.001 -0.001 -0.001 -0.002 -0.004
-0.000 -0.000 -0.001 -0.000 -0.000  0.000  0.001 -0.000
 0.000  0.000 -0.000 -0.001  0.002 -0.000 -0.001  0.002
-0.007 -0.009  0.042  0.038  0.446  0.396  0.480 -0.000
 0.001  0.000
    2.026
-0.003 -0.014  0.025 -0.002 -0.001  0.002 -0.006 -0.001
 0.002  0.002 -0.002  0.001 -0.003 -0.001  0.002 -0.001
-0.001  0.003 -0.005  0.001 -0.000 -0.000  0.001 -0.000
 0.001 -0.001  0.000  0.001 -0.000  0.003  0.000 -0.000
 0.062  0.025 -0.032  0.017  0.010  0.076 -0.036  0.114
-0.085 -0.254  0.080 -0.380 -0.012  0.251 -0.057  0.489
-0.004 -0.000 -0.002 -0.006 -0.003  0.001 -0.000  0.004
 0.004  0.002 -0.002 -0.001  0.001  0.002  0.001  0.004
 0.001  0.002 -0.001 -0.000  0.003  0.004  0.001  0.003
-0.000  0.002 -0.000 -0.001 -0.001 -0.002  0.002 -0.047
-0.024 -0.032 -0.049 -0.212  0.363  0.004 -0.328  0.392
 0.000  0.003  0.000  0.005 -0.003 -0.001 -0.003  0.002
-0.005 -0.001
    2.105
 0.002 -0.006 -0.003 -0.018  0.005 -0.002  0.000  0.003
-0.000 -0.000  0.003 -0.000  0.001  0.002 -0.001  0.001
 0.003  0.001  0.002  0.002  0.000  0.006  0.001  0.002
-0.003  0.004 -0.003 -0.006 -0.001 -0.013  0.003 -0.001
 0.004  0.013 -0.012  0.012 -0.113 -0.043  0.040 -0.001
-0.291 -0.030  0.395  0.106  0.025 -0.167 -0.504 -0.018
-0.004 -0.001  0.003 -0.001 -0.000  0.002  0.001  0.001
 0.001 -0.001 -0.001  0.000 -0.000 -0.002 -0.002 -0.002
-0.001 -0.006  0.000 -0.001 -0.002 -0.001 -0.002 -0.002
-0.002 -0.006 -0.001  0.005  0.002  0.011 -0.006 -0.007
-0.007  0.046  0.061  0.351  0.309 -0.343  0.280  0.159
 0.001  0.001  0.001  0.001  0.000 -0.000 -0.002 -0.001
 0.003 -0.001
    2.134
 0.000  0.002 -0.007  0.007  0.009  0.011  0.011 -0.011
-0.014 -0.072 -0.024  0.079  0.025  0.217  0.074 -0.326
-0.001 -0.002  0.002  0.000  0.000  0.003 -0.006 -0.001
-0.004 -0.004  0.032 -0.000 -0.000  0.004 -0.049 -0.001
-0.001  0.000 -0.000 -0.002  0.000 -0.001  0.000 -0.001
-0.000  0.001 -0.000  0.001  0.001 -0.000 -0.000 -0.001
 0.003  0.001 -0.001  0.001  0.000 -0.001 -0.000 -0.000
-0.000  0.000  0.001  0.000 -0.001 -0.308 -0.114  0.510
-0.009 -0.002 -0.043  0.050 -0.256  0.220  0.001  0.000
 0.000 -0.004  0.024 -0.014  0.037 -0.028 -0.007 -0.000
 0.000  0.000  0.001  0.001 -0.001 -0.001  0.001 -0.001
-0.001 -0.001 -0.000 -0.000 -0.000  0.000  0.001  0.427
-0.040 -0.390
    2.148
 0.000  0.001 -0.010 -0.003  0.002 -0.002  0.002  0.002
-0.013 -0.001 -0.002 -0.013 -0.022 -0.053 -0.017  0.003
 0.004 -0.005  0.015  0.004 -0.006  0.037 -0.102 -0.010
 0.007 -0.116  0.383  0.019 -0.000  0.166 -0.576 -0.028
-0.002  0.001 -0.002 -0.001 -0.002 -0.002  0.001  0.000
-0.002  0.000  0.005  0.001 -0.001 -0.002 -0.005 -0.001
 0.001  0.000  0.001  0.001  0.000  0.000  0.000 -0.000
-0.001 -0.000  0.000  0.000 -0.001  0.087 -0.002 -0.001
-0.000 -0.001  0.007  0.000  0.050  0.004  0.001 -0.005
 0.048 -0.046  0.237 -0.243  0.409 -0.400 -0.010  0.000
 0.000  0.001  0.002  0.004  0.003 -0.003  0.004  0.002
-0.000 -0.001  0.000 -0.000  0.000  0.000  0.000 -0.000
-0.049  0.066
    2.175
 0.002  0.015 -0.011 -0.003  0.009  0.002  0.023  0.009
-0.112 -0.042 -0.046 -0.039 -0.196 -0.293 -0.077 -0.200
 0.006 -0.001 -0.002  0.001 -0.014  0.007  0.024 -0.007
-0.050  0.078 -0.026 -0.041  0.005 -0.143  0.029  0.019
-0.005 -0.000 -0.003 -0.001  0.000 -0.001  0.000 -0.002
 0.000  0.001 -0.000  0.002 -0.000 -0.001  0.000 -0.002
 0.004 -0.003 -0.000  0.002 -0.001 -0.001 -0.002 -0.001
-0.001  0.001  0.001  0.001  0.030  0.487 -0.072  0.301
-0.005 -0.011  0.042  0.049  0.256  0.229 -0.004 -0.004
-0.015  0.012  0.026  0.087  0.007  0.102 -0.091  0.002
 0.001 -0.001  0.001  0.001 -0.002  0.000  0.001 -0.002
-0.001 -0.005  0.001 -0.000  0.000  0.000  0.002  0.223
-0.427  0.249
    2.195
 0.001 -0.024  0.001 -0.006  0.004  0.000 -0.009 -0.003
 0.027  0.007  0.013  0.005  0.046  0.063  0.014  0.052
 0.008  0.002 -0.002  0.026 -0.116  0.037  0.011 -0.063
-0.203  0.307  0.108 -0.177  0.032 -0.539 -0.180  0.094
 0.001  0.003  0.002  0.001  0.005 -0.001 -0.004  0.004
 0.004  0.000 -0.007 -0.004  0.006  0.008  0.007 -0.000
-0.005  0.001  0.003 -0.003  0.000  0.001  0.003  0.000
-0.001 -0.001 -0.001 -0.000 -0.011 -0.099  0.014 -0.073
-0.002 -0.004 -0.014 -0.015 -0.054 -0.060 -0.009 -0.008
 0.054  0.046  0.250  0.252  0.240  0.228 -0.427 -0.001
 0.002 -0.010 -0.003 -0.007 -0.003 -0.002 -0.010 -0.005
 0.001  0.002  0.001  0.001  0.001  0.001 -0.001 -0.049
 0.096 -0.044
    2.315
-0.002 -0.002  0.000  0.016  0.001  0.002 -0.000 -0.003
 0.001 -0.000  0.000  0.001  0.000  0.001  0.000  0.000
-0.003 -0.001 -0.002  0.001 -0.003 -0.003  0.001 -0.003
-0.002  0.005  0.001 -0.001  0.002 -0.004 -0.001  0.003
 0.010  0.008  0.012 -0.007  0.050 -0.013 -0.093 -0.002
-0.095  0.166  0.010 -0.082 -0.527 -0.269  0.125  0.122
 0.003  0.003 -0.002  0.001  0.000 -0.001 -0.000  0.000
 0.000  0.000  0.000 -0.000 -0.000 -0.001  0.000 -0.000
-0.003  0.000 -0.001  0.000 -0.001 -0.000  0.001  0.001
 0.002  0.006  0.003  0.003 -0.000  0.001 -0.006 -0.032
-0.002 -0.041 -0.000  0.106  0.079  0.554  0.378  0.306
-0.001  0.000 -0.000  0.000 -0.000 -0.000  0.000 -0.000
 0.001 -0.001
    2.458
 0.001 -0.001  0.012  0.004 -0.018 -0.003 -0.017 -0.007
 0.026  0.058 -0.018  0.034 -0.086 -0.043  0.143  0.007
-0.002 -0.000 -0.002 -0.002  0.006 -0.006  0.002  0.002
-0.007  0.004 -0.002  0.013 -0.046 -0.001  0.004 -0.027
 0.003 -0.002  0.002  0.001  0.001  0.001 -0.000  0.001
-0.000 -0.000 -0.001 -0.001 -0.000  0.000  0.000  0.000
-0.002  0.001 -0.001 -0.001  0.000  0.001  0.000  0.001
 0.000 -0.000 -0.000 -0.000 -0.536 -0.012 -0.304 -0.068
 0.006  0.010  0.001 -0.000  0.087  0.085  0.000  0.001
-0.008 -0.001  0.005  0.007  0.030  0.033  0.046 -0.000
-0.001 -0.000 -0.001 -0.000  0.000  0.000 -0.000  0.000
 0.000  0.002 -0.000  0.000 -0.000 -0.000 -0.000  0.403
 0.503  0.377
    2.470
-0.000 -0.004  0.001 -0.011  0.001 -0.000 -0.003  0.000
 0.002  0.005 -0.001  0.003 -0.010 -0.005  0.012 -0.002
 0.018  0.000 -0.002  0.019 -0.026  0.068  0.021 -0.002
 0.088 -0.073 -0.015 -0.132  0.535  0.043 -0.000  0.308
-0.000  0.001 -0.001  0.002 -0.002  0.001  0.001 -0.001
 0.000 -0.001  0.001  0.001  0.002  0.000 -0.001 -0.000
-0.003 -0.001  0.002 -0.001 -0.000  0.001  0.001 -0.000
-0.000 -0.000 -0.001  0.000 -0.045  0.001 -0.027 -0.004
-0.000 -0.002  0.001  0.000  0.009  0.012 -0.008 -0.006
-0.001 -0.001 -0.088 -0.088 -0.392 -0.384 -0.505  0.001
 0.000  0.004  0.001  0.000  0.000 -0.002 -0.001 -0.001
 0.001  0.000  0.001  0.000  0.000  0.000 -0.000  0.036
 0.041  0.033

> <CALCULATION STATUS> [EMPIRE'20]
SUCCESS

$$$$
