# Supplementary material for: Ion-combination specific effects driving the enzymatic activity of halophilic alcohol dehydrogenase 2 from Haloferax volcanii in aqueous ionic liquid solvent mixtures
Source: RSC Sustain. 2024 Jul 8;2(9):2559–80. doi: 10.1039/d3su00412k (PMC11353702; doi:10.1039/d3su00412k)
Supplement: SU-002-D3SU00412K-s004 [file SU-002-D3SU00412K-s004.zip › IonDescriptors/cations_MEP_processed/cho_e_p.out]

 <> ParaSurf'20, Revision A1 
 <> Copyright (c) 2006-2020 Cepos InSilico GmbH. All rights reserved.

 <> Input = cho_e.sdf
 <> Taking Shannon entropy statistics from 

 <> Program options :

    Using marching-cube isodensity surface 
    Surface fitting turned off 
    Using an isodensity surface contour 
    Isodensity value =  0.7000E-02 electrons/Angstrom**3 
    Triangulation mesh =    0.20 Angstrom
    Using multipole electrostatics 


 <<>> Molecule 1 of 1 (molecule 1 of file 1) <<>>


 <> AM1   calculation for generated by VMD                                                                
 <> Number of triangles =   6206
 <> Number of unique points :   3105

 <> Property ranges:
    Density   :   0.6815E-02 to   0.7191E-02
    IE(l)     :       460.12 to       625.16
    EA(l)     :       -28.85 to        47.62
    MEP       :        43.82 to       122.26
    Alpha(l)  :       0.2147 to       1.0870
    Field(N)  :       -79.27 to        52.28

 <> Descriptors :

    Dipole moment        :       2.6019 Debye
    Dipolar density      :   0.1764E-01 Debye.Angstrom**-3
    Molecular pol.       :      12.0123 Angstrom**3
    Molecular weight     :       104.17
    Globularity          :       0.8703
    Total surface area   :       155.10 Angstrom**2
    Molecular volume     :       147.48 Angstrom**3

    Most positive MEP    :       122.26 kcal/mol
    Most negative MEP    :        43.82 kcal/mol
    Mean +ve MEP         :        97.70 kcal/mol
    Mean -ve MEP         :         0.00 kcal/mol
    Mean MEP             :        97.70 kcal/mol
    MEP range            :        78.43 kcal/mol
    MEP +ve Variance     :       137.60 (kcal/mol)**2
    MEP -ve Variance     :         0.00 (kcal/mol)**2
    MEP total variance   :       137.60 (kcal/mol)**2
    MEP balance parameter:       0.0000
    MEP balance*variance :       0.0000 kcal/mol
    MEP skewness         :      -1.7265
    MEP kurtosis         :       4.6736
    Integral MEP         :   15131.2     kcal.Angstrom**2/mol

    Maximum IE(l)        :       625.16 kcal/mol
    Minimum IE(l)        :       460.12 kcal/mol
    Mean IE(l)           :       523.44 kcal/mol
    IE(l) range          :       165.04 kcal/mol
    IE(l) variance       :       857.38 (kcal/mol)**2
    IE(l) skewness       :       0.7218
    IE(l) kurtosis       :      -0.0777
    Integral IE(l)       :   3518.46     eV.Angstrom**2

    Maximum EA(l)        :        47.62 kcal/mol
    Minimum EA(l)        :       -28.85 kcal/mol
    Mean +ve EA(l)       :        13.58 kcal/mol
    Mean -ve EA(l)       :       -19.44 kcal/mol
    Mean EA(l)           :        10.43 kcal/mol
    EA(l) range          :        76.47 kcal/mol
    EA(l) +ve variance   :        62.51 (kcal/mol)**2
    EA(l) -ve variance   :        86.09 (kcal/mol)**2
    EA(l) total variance :       148.60 (kcal/mol)**2
    EA(l) skewness       :      -1.0937
    EA(l) kurtosis       :       2.6559
    Integral EA(l)       :   70.1872     eV.Angstrom**2
    EA(l) balance param. :       0.2437
    Fraction pos. EA(l)  :       0.9006 ( =  139.69 Angstrom**2)

    Max. local Eneg.     :       323.41 kcal/mol
    Min. local Eneg.     :       232.68 kcal/mol
    Mean local Eneg.     :       266.94 kcal/mol
    Local Eneg. range    :        90.73 kcal/mol
    Local Eneg. variance :       220.61 (kcal/mol)**2
    Local Eneg. skewness :         0.73
    Local Eneg. kurtosis :         0.85
    Integral local Eneg. :   1794.32     eV.Angstrom**2

    Max. local hardness  :       323.06 kcal/mol
    Min. local hardness  :       227.44 kcal/mol
    Mean local hardness  :       256.51 kcal/mol
    Local hard. range    :        95.62 kcal/mol
    Local hard. variance :       287.47 (kcal/mol)**2
    Local hard. skewness :         1.44
    Local hard. kurtosis :         1.75
    Integral local Hard. :   1724.14     eV.Angstrom**2

    Maximum alpha(l)     :    1.087     Angstrom**3
    Minimum alpha(l)     :   0.2147     Angstrom**3
    Mean alpha(l)        :   0.4101     Angstrom**3
    Alpha(l) range       :   0.8723     Angstrom**3
    Variance in alpha(l) :   0.1258E-01 Angstrom**6
    Alpha(l) skewness    :       2.3921
    Alpha(l) kurtosis    :       8.0784
    Integral Alpha(l)    :   63.4562     Angstrom**5

    Maximum field normal :    52.28 kcal/mol.Angstrom
    Minimum field normal :   -79.27 kcal/mol.Angstrom
    Mean field           :    26.60 kcal/mol.Angstrom
    Field range          :   131.55 kcal/mol.Angstrom
    Total field variance :   221.83 (kcal/mol.Angstrom)**2
    +ve field variance   :    37.47 (kcal/mol.Angstrom)**2
    -ve field variance   :   502.95 (kcal/mol.Angstrom)**2
    Field balance param. :     0.06
    Field skew           :     4.40
    Field kurtosis       :   20.46    
    Integral F(N)        :   4154.     kcal.Angstrom/mol
    Integral F(N +ve)    :   4372.     kcal.Angstrom/mol
    Integral F(N -ve)    :  -218.4     kcal.Angstrom/mol
    Integral |F(N)|      :   4590.     kcal.Angstrom/mol

 <> Atomic surface properties:

   Atom    Area         MEP            IE(l)           EA(l)        mean      Field(N)        Eneg(L)         Hard(L)
                    max     min     max     min     max     min     pol.    max     min     max     min     max     min
 N     1   0.000
 C     2   0.202  113.03  103.59  592.49  557.04   31.31   15.35   0.579   28.03   25.28  309.25  286.19  285.72  270.85
 C     3   1.130  112.34   98.55  598.77  548.95   46.07    3.37   0.622   28.65   21.77  322.42  278.39  277.73  266.40
 C     4   1.410  108.90   87.22  592.76  541.33   42.52    2.23   0.624   27.93   11.72  317.64  272.51  275.69  264.59
 C     5   1.251  112.81   98.42  599.20  549.08   47.62    7.70   0.619   29.28   22.36  323.41  279.91  277.97  266.51
 C     6   1.280  105.19   77.69  610.40  541.69    7.90  -12.21   0.659   28.83  -17.44  304.64  274.79  311.30  266.89
 O     7   4.516   77.54   43.82  586.59  460.12    9.21   -8.83   0.828   16.23  -79.27  295.22  232.68  291.37  227.44
 H     8   9.453  120.00  101.80  588.99  497.74   30.35    6.87   0.394   36.45    2.31  304.09  259.15  291.06  238.60
 H     9   9.462  116.42   75.28  590.64  492.97   28.43    7.34   0.388   36.14   -7.05  300.58  254.83  291.57  238.13
 H    10  10.327  118.66   96.33  573.69  495.79   36.50    5.93   0.387   35.83   22.50  305.10  255.32  273.78  240.46
 H    11  10.471  120.40   97.32  572.01  495.69   36.67    7.18   0.388   34.93   15.42  304.34  255.60  278.02  240.08
 H    12   8.459  108.80   97.19  575.87  499.00   37.52    6.72   0.383   35.22   14.13  306.70  256.20  271.19  242.05
 H    13   9.927  116.32   63.96  564.81  486.54   31.72    4.54   0.385   38.49  -20.02  298.26  246.45  266.55  240.07
 H    14  10.533  118.43   92.21  571.30  490.05   35.49    3.99   0.390   33.79  -16.29  303.39  250.29  276.20  239.76
 H    15   8.856  108.24   55.97  556.89  485.17   26.64    1.23   0.402   31.70  -48.17  291.76  244.69  270.68  240.48
 H    16  10.284  116.13   96.45  577.11  496.21   38.74    6.46   0.385   36.20   22.63  307.92  255.49  274.39  240.72
 H    17  10.532  122.26   97.03  577.95  496.68   39.86    9.53   0.393   35.38    0.00  308.91  256.12  273.25  240.57
 H    18  10.341  117.94   96.46  572.10  497.27   36.62    8.68   0.388   36.08  -19.62  304.36  256.23  274.80  241.03
 H    19  10.104  113.33   78.28  576.69  472.04   11.47   -9.78   0.410   29.26   -9.90  289.84  237.91  291.09  234.12
 H    20  12.149  103.92   87.66  581.20  473.92   12.58  -10.47   0.398   35.05    7.93  295.87  238.73  293.85  235.17
 H    21  12.690  106.35   60.22  625.16  533.88    1.26  -28.85   0.339   52.28  -27.93  302.88  263.39  323.06  270.49

 Total   153.379

 <> Stationary points on the molecular surface
    (A. Jakobi, H. Mauser and T. Clark, J. Mol. Model., 2008, 14, 547-558)

         x           y           z      value

 <>      9 MEP Maxima      :
      2.3131     13.6067     24.6232    115.0    
      6.1131     15.9067     24.6232    118.7    
      2.1631     13.8067     25.1065    115.1    
      2.1631     14.0067     25.3649    115.5    
      5.3464     16.5067     25.2565    112.2    
      3.7131     15.9067     26.0899    112.5    
      6.1631     12.1910     26.3065    116.4    
      2.8631     14.4233     26.3565    122.3    
      3.8964     13.2067     27.3565    114.2    
 <>      2 MEP Minima      :
      6.0631     11.1474     23.6565    44.18    
      6.0131     10.9733     23.8565    43.82    

 <>      1 IEL Maxima      :
      3.1631     10.3751     22.8065    625.2    
 <>      3 IEL Minima      :
      2.4631     12.6767     22.1565    472.0    
      5.8131     10.8260     24.2565    460.1    
      2.0631     10.0067     24.8792    473.9    

 <>      3 EAL Maxima      :
      3.0631     15.9567     23.2333    46.07    
      7.6631     13.0567     23.4565    42.52    
      5.6131     15.2067     27.9565    47.62    
 <>      1 EAL Minima      :
      4.3548      9.4067     22.3565   -28.85    

 <>      1 Alpha(l) Maxima :
      6.0464     11.0067     23.4565    1.087    
 <>      4 Alpha(l) Minima :
      4.4631     10.7900     21.8565   0.2187    
      5.4131     10.3283     22.1565   0.2289    
      5.4631      9.6067     23.4399   0.2197    
      4.8931      9.4567     23.8565   0.2147    

 <>     31 F(N) Maxima      :
      5.8581     13.1733     21.9214    30.56    
      6.1131     13.4067     21.9565    30.64    
      6.4631     13.3067     22.0565    30.89    
      3.2131     14.5160     22.0565    34.65    
      3.5131     14.5733     21.9565    34.68    
      4.0456      9.6067     22.2565    51.25    
      2.2631     12.5400     22.2565    25.86    
      2.2631     12.8567     22.3565    25.94    
      4.2964      9.2567     22.6565    51.33    
      3.8631      9.4567     22.6232    51.54    
      5.0913     16.9067     23.6065    35.30    
      6.2631     11.4233     24.0565    34.45    
      7.8631     15.1067     24.0065    33.24    
      7.6631     15.3067     23.9065    33.37    
      2.2631      9.8067     24.6649    30.38    
      1.9964     10.0067     24.6682    30.41    
      7.6631     11.8067     24.9565    32.33    
      1.7964     15.2451     24.8565    34.14    
      6.2857     15.9067     24.8565    30.41    
      5.4631     11.0233     25.2565    32.08    
      7.5631     11.8067     25.2565    32.60    
      1.9631     15.6900     25.0315    34.75    
      5.6631     16.4067     25.0565    31.20    
      5.2881     10.8233     25.4565    32.19    
      3.0798     15.4108     26.2565    30.06    
      6.6631     16.4067     26.3065    35.67    
      5.0631     11.0067     26.8565    35.56    
      2.0631     13.1650     26.6565    36.10    
      6.5131     13.1841     27.9565    35.69    
      3.4631     15.1224     27.8565    35.21    
      4.6381     15.2900     28.1565    31.86    
 <>      3 F(N) Minima      :
      5.3631     11.8349     22.4565   -59.18    
      6.0464     11.1817     23.8565   -70.55    
      5.8631     10.9966     24.2565   -76.06    

 <><><><><><><><><><><><><><><><><><><><><><><><><><><><><><><><><><><><><><><><><><><><>

                                 ParaSurf ADMET Profiler

 <><><><><><><><><><><><><><><><><><><><><><><><><><><><><><><><><><><><><><><><><><><><>

 <> Binned SIM models : 

  Model       Property                         Value        StdDev
   No.   
   7    Single CORINA conformation logP(OW)    -9.13 +/-     0.52

 <> Model-derived descriptors : 
       Model No.     :      7
       Code          :     OW1
       Maximum       :    115.4    
       Minimum       :   -245.6    
       Mean          :   -78.73    
       Variance      :    3854.    
       +ve variance  :   0.1354E+05
       -ve variance  :    3555.    
       balance param.:   0.1647    
       Skew          :    1.533    
       Kurtosis      :  -0.3785    
       Dipolar moment: 
                   x :    23.21    
                   y :   -78.59    
                   z :   -98.09    
               Total :    127.8    

 <>  Atomic contributions: : 
     Model No.       :         7
     Sum over atoms  :      -9.2204

     Atom         Area    Contributions
      N1         0.0000      0.0000
      C2         0.2024     -0.0077
      C3         1.1300     -0.0729
      C4         1.4100     -0.0728
      C5         1.2511     -0.0807
      C6         1.2804     -0.0500
      O7         4.5160      0.0354
      H8         9.4527     -0.8658
      H9         9.4622     -0.6980
      H10       10.3272     -0.7724
      H11       10.4708     -0.7896
      H12        8.4590     -0.5583
      H13        9.9273     -0.3958
      H14       10.5333     -0.4003
      H15        8.8562     -0.3147
      H16       10.2845     -0.8248
      H17       10.5321     -0.8080
      H18       10.3414     -0.8557
      H19       10.1038     -0.2929
      H20       12.1490     -0.4988
      H21       12.6898     -0.7501

 <> ParaSurf used         1.77 seconds CPU time
