# Supplementary material for: Ion-combination specific effects driving the enzymatic activity of halophilic alcohol dehydrogenase 2 from Haloferax volcanii in aqueous ionic liquid solvent mixtures
Source: RSC Sustain. 2024 Jul 8;2(9):2559–80. doi: 10.1039/d3su00412k (PMC11353702; doi:10.1039/d3su00412k)
Supplement: SU-002-D3SU00412K-s004 [file SU-002-D3SU00412K-s004.zip › IonDescriptors/cations_MEP_processed/pgg_e.dat]

calc=opt charge=1 sdf vwf
generated by VMD

P           66.747533476979342 1    10.811954501636686 1    -6.424216588795771 1
C           66.767889148619147 1     9.275967170140623 1    -6.911872566420356 1
C           65.785702606942181 1     8.423027380633295 1    -6.132771998468836 1
C           65.490166289531274 1     7.097084048634761 1    -6.800787178218637 1
C           67.829155617943925 1    11.628670279512489 1    -7.297724570019589 1
C           69.247975150026988 1    11.258068843295835 1    -6.918579053652866 1
C           70.270528254801278 1    11.866849526661674 1    -7.853311557217459 1
C           71.676272456774058 1    11.480497731765093 1    -7.443129117748630 1
C           67.090786840644384 1    10.850557779467447 1    -4.851027674235657 1
C           67.107360884685590 1    12.273583117015665 1    -4.331691033586520 1
C           67.493775252454270 1    12.347211343275083 1    -2.870391345847148 1
C           67.483012005704992 1    13.769590038598118 1    -2.350589647043893 1
C           64.541281545083535 1     7.233384706857762 1    -7.972637706868134 1
C           64.226544258100205 1     5.880459943356483 1    -8.577361237824839 1
C           63.274581798483709 1     6.005143004248946 1    -9.738521396220067 1
C           72.703214451869840 1    12.092654839948947 1    -8.372625381389472 1
C           74.102816021007470 1    11.693092603967068 1    -7.982435563681452 1
C           68.692552864586560 1    14.563971330817958 1    -2.796797970008267 1
C           68.652358953837023 1    15.971078605703566 1    -2.258079932673312 1
C           65.305515076559487 1    11.496526882677323 1    -6.653672816530319 1
C           64.750698926501741 1    11.168540142607634 1    -8.024598831316679 1
C           63.501757667271789 1    11.959851799838507 1    -8.346401876458987 1
C           62.976552865117732 1    11.604840195747954 1    -9.721946052653831 1
C           61.700406380084146 1    12.358724392997328 1   -10.031485689346171 1
C           61.192583745062912 1    12.019671957349560 1   -11.416962247935688 1
C           59.885722468365088 1    12.724820845783446 1   -11.711403780416918 1
C           59.387767920819122 1    12.392064019033596 1   -13.101790895694654 1
C           58.063100360987185 1    13.065984540509204 1   -13.388577472109503 1
C           57.568131419324054 1    12.731277395879667 1   -14.779416962428352 1
C           56.237557748903832 1    13.394484016372735 1   -15.065418399786610 1
C           55.737680220192033 1    13.056694873494617 1   -16.446159214298412 1
H           67.774486165799360 1     8.773836518035422 1    -6.822443477490620 1
H           66.531378566506888 1     9.145996703818241 1    -8.009186164852371 1
H           64.827705911428708 1     8.995511537645255 1    -6.003169749154709 1
H           66.208499366629368 1     8.221898027256294 1    -5.111209617810631 1
H           65.033402295759643 1     6.408074589305319 1    -6.039541382688917 1
H           66.449008538930244 1     6.625147702270223 1    -7.141831918126538 1
H           67.746233423099909 1    12.750876245015306 1    -7.214265199900633 1
H           67.729169326351084 1    11.459087157041804 1    -8.409909137798435 1
H           69.349807913920174 1    10.140104685008186 1    -6.934427781826677 1
H           69.452845592527567 1    11.607187853894908 1    -5.870813626639417 1
H           70.168001597100996 1    12.984082202189358 1    -7.846235877283505 1
H           70.076322481186423 1    11.521584199228995 1    -8.903128152064037 1
H           71.780115921982542 1    10.363389478614298 1    -7.454613603379211 1
H           71.871595344802884 1    11.822270345723735 1    -6.392509606148835 1
H           68.080834364774390 1    10.380091572221158 1    -4.582667466635154 1
H           66.362711609228072 1    10.272732884414639 1    -4.210238864024830 1
H           66.086705831036156 1    12.720798078781096 1    -4.469494379574816 1
H           67.833449953714933 1    12.874586072088679 1    -4.942362670454870 1
H           68.513403060846770 1    11.900739175780883 1    -2.728788049041221 1
H           66.772992861499873 1    11.730320640011595 1    -2.270259832741545 1
H           67.461972109849683 1    13.739659135378510 1    -1.227846958354061 1
H           66.546359018669406 1    14.289974385416235 1    -2.683000159252848 1
H           64.991778805613393 1     7.893473529403479 1    -8.760631377976065 1
H           63.589194106038853 1     7.722501067609746 1    -7.635082028848101 1
H           63.777767710156233 1     5.216466300284740 1    -7.791723193714063 1
H           65.178105365883070 1     5.393292805431216 1    -8.918606307719411 1
H           63.063401646071831 1     4.997776824024542 1   -10.172734547926355 1
H           63.709067747699571 1     6.649517827497634 1   -10.540493027839911 1
H           62.306989854468675 1     6.456206968492168 1    -9.410414032591385 1
H           72.609450549764787 1    13.210662007527722 1    -8.349645744065148 1
H           72.497311921220245 1    11.764953452646116 1    -9.425989562491651 1
H           74.225917065485348 1    10.584030703032983 1    -8.030186717048366 1
H           74.334879485721657 1    12.027092155731522 1    -6.942342566822735 1
H           74.843388592308941 1    12.159860923659606 1    -8.676164010318784 1
H           68.735438232394614 1    14.593707997792915 1    -3.917648076461971 1
H           69.627201120351458 1    14.052650848947087 1    -2.443758378811482 1
H           67.737358876874609 1    16.504865378174472 1    -2.611909875400107 1
H           69.549070135543289 1    16.541953587409061 1    -2.600652879414231 1
H           68.644291710628082 1    15.965193745570581 1    -1.141093963411549 1
H           65.322510099180889 1    12.622522725926697 1    -6.565543714438332 1
H           64.520749715573430 1    11.205729764898180 1    -5.897159511473557 1
H           64.512057238463044 1    10.070262895002363 1    -8.072613559992334 1
H           65.540063806111704 1    11.385239856175815 1    -8.793477987575212 1
H           63.725556395315962 1    13.058236489008571 1    -8.300662885606686 1
H           62.714977867185411 1    11.748140531732027 1    -7.575037696469783 1
H           62.782005070566115 1    10.501152676903635 1    -9.778848952503839 1
H           63.751912092159472 1    11.846459186857707 1   -10.496158290783715 1
H           61.885707206738722 1    13.462770614013218 1    -9.958284506302638 1
H           60.917224528121046 1    12.102551113960709 1    -9.269995738210710 1
H           61.047780795799085 1    10.910327770575464 1   -11.503981683660205 1
H           61.959133228638692 1    12.314551221180363 1   -12.181454649839148 1
H           60.025375595436458 1    13.833980110174634 1   -11.616964936322644 1
H           59.115498934841298 1    12.422398325576275 1   -10.953644772477084 1
H           59.273242666096202 1    11.280622921732883 1   -13.204344537928145 1
H           60.146675748004789 1    12.717686793874647 1   -13.861286856901868 1
H           58.176006122518288 1    14.177535109823920 1   -13.286750072792412 1
H           57.302849489234532 1    12.739966991299333 1   -12.630594431933865 1
H           57.463125697777492 1    11.619177846322772 1   -14.884181222669879 1
H           58.323661712908574 1    13.064910080624340 1   -15.538749268688324 1
H           56.345358160529941 1    14.506847311376232 1   -14.964980275391081 1
H           55.484247961128290 1    13.065900991183263 1   -14.301419672766288 1
H           56.457686223012416 1    13.408644246259547 1   -17.223979727436074 1
H           54.751045921713676 1    13.545874836390746 1   -16.631664117044163 1
H           55.610926758927192 1    11.953000365372700 1   -16.560942077943668 1
