# Supplementary material for: Ion-combination specific effects driving the enzymatic activity of halophilic alcohol dehydrogenase 2 from Haloferax volcanii in aqueous ionic liquid solvent mixtures
Source: RSC Sustain. 2024 Jul 8;2(9):2559–80. doi: 10.1039/d3su00412k (PMC11353702; doi:10.1039/d3su00412k)
Supplement: SU-002-D3SU00412K-s004 [file SU-002-D3SU00412K-s004.zip › IonDescriptors/cations_MEP_processed/dim_e_p.out]

 <> ParaSurf'20, Revision A1 
 <> Copyright (c) 2006-2020 Cepos InSilico GmbH. All rights reserved.

 <> Input = dim_e.sdf
 <> Taking Shannon entropy statistics from 

 <> Program options :

    Using marching-cube isodensity surface 
    Surface fitting turned off 
    Using an isodensity surface contour 
    Isodensity value =  0.7000E-02 electrons/Angstrom**3 
    Triangulation mesh =    0.20 Angstrom
    Using multipole electrostatics 


 <<>> Molecule 1 of 1 (molecule 1 of file 1) <<>>


 <> AM1   calculation for generated by VMD                                                                
 <> Number of triangles =   5824
 <> Number of unique points :   2915

 <> Property ranges:
    Density   :   0.6810E-02 to   0.7195E-02
    IE(l)     :       459.24 to       655.50
    EA(l)     :         0.07 to       102.84
    MEP       :        88.47 to       122.26
    Alpha(l)  :       0.2789 to       1.0484
    Field(N)  :       -17.67 to        56.03

 <> Descriptors :

    Dipole moment        :       1.0211 Debye
    Dipolar density      :   0.8125E-02 Debye.Angstrom**-3
    Molecular pol.       :      11.4981 Angstrom**3
    Molecular weight     :        97.14
    Globularity          :       0.8165
    Total surface area   :       148.60 Angstrom**2
    Molecular volume     :       125.68 Angstrom**3

    Most positive MEP    :       122.26 kcal/mol
    Most negative MEP    :        88.47 kcal/mol
    Mean +ve MEP         :       100.62 kcal/mol
    Mean -ve MEP         :         0.00 kcal/mol
    Mean MEP             :       100.62 kcal/mol
    MEP range            :        33.79 kcal/mol
    MEP +ve Variance     :        72.64 (kcal/mol)**2
    MEP -ve Variance     :         0.00 (kcal/mol)**2
    MEP total variance   :        72.64 (kcal/mol)**2
    MEP balance parameter:       0.0000
    MEP balance*variance :       0.0000 kcal/mol
    MEP skewness         :       0.7396
    MEP kurtosis         :      -0.3941
    Integral MEP         :   14923.8     kcal.Angstrom**2/mol

    Maximum IE(l)        :       655.50 kcal/mol
    Minimum IE(l)        :       459.24 kcal/mol
    Mean IE(l)           :       523.31 kcal/mol
    IE(l) range          :       196.26 kcal/mol
    IE(l) variance       :       979.92 (kcal/mol)**2
    IE(l) skewness       :       0.7347
    IE(l) kurtosis       :       0.5902
    Integral IE(l)       :   3366.82     eV.Angstrom**2

    Maximum EA(l)        :       102.84 kcal/mol
    Minimum EA(l)        :         0.07 kcal/mol
    Mean +ve EA(l)       :        22.02 kcal/mol
    Mean -ve EA(l)       :         0.00 kcal/mol
    Mean EA(l)           :        22.02 kcal/mol
    EA(l) range          :       102.77 kcal/mol
    EA(l) +ve variance   :       528.24 (kcal/mol)**2
    EA(l) -ve variance   :         0.00 (kcal/mol)**2
    EA(l) total variance :       528.24 (kcal/mol)**2
    EA(l) skewness       :       1.5535
    EA(l) kurtosis       :       1.4700
    Integral EA(l)       :   144.412     eV.Angstrom**2
    EA(l) balance param. :       0.0000
    Fraction pos. EA(l)  :       1.0000 ( =  148.60 Angstrom**2)

    Max. local Eneg.     :       359.13 kcal/mol
    Min. local Eneg.     :       242.19 kcal/mol
    Mean local Eneg.     :       272.66 kcal/mol
    Local Eneg. range    :       116.94 kcal/mol
    Local Eneg. variance :       428.85 (kcal/mol)**2
    Local Eneg. skewness :         0.78
    Local Eneg. kurtosis :         0.35
    Integral local Eneg. :   1755.62     eV.Angstrom**2

    Max. local hardness  :       297.42 kcal/mol
    Min. local hardness  :       186.19 kcal/mol
    Mean local hardness  :       250.65 kcal/mol
    Local hard. range    :       111.23 kcal/mol
    Local hard. variance :       325.23 (kcal/mol)**2
    Local hard. skewness :        -0.94
    Local hard. kurtosis :         2.08
    Integral local Hard. :   1611.20     eV.Angstrom**2

    Maximum alpha(l)     :    1.048     Angstrom**3
    Minimum alpha(l)     :   0.2789     Angstrom**3
    Mean alpha(l)        :   0.5286     Angstrom**3
    Alpha(l) range       :   0.7696     Angstrom**3
    Variance in alpha(l) :   0.3710E-01 Angstrom**6
    Alpha(l) skewness    :       0.9253
    Alpha(l) kurtosis    :      -0.4364
    Integral Alpha(l)    :   78.3929     Angstrom**5

    Maximum field normal :    56.03 kcal/mol.Angstrom
    Minimum field normal :   -17.67 kcal/mol.Angstrom
    Mean field           :    28.09 kcal/mol.Angstrom
    Field range          :    73.70 kcal/mol.Angstrom
    Total field variance :    76.55 (kcal/mol.Angstrom)**2
    +ve field variance   :    75.72 (kcal/mol.Angstrom)**2
    -ve field variance   :     0.00 (kcal/mol.Angstrom)**2
    Field balance param. :     0.00
    Field skew           :     1.77
    Field kurtosis       :  0.7181    
    Integral F(N)        :   4155.     kcal.Angstrom/mol
    Integral F(N +ve)    :   4156.     kcal.Angstrom/mol
    Integral F(N -ve)    :  -1.234     kcal.Angstrom/mol
    Integral |F(N)|      :   4157.     kcal.Angstrom/mol

 <> Atomic surface properties:

   Atom    Area         MEP            IE(l)           EA(l)        mean      Field(N)        Eneg(L)         Hard(L)
                    max     min     max     min     max     min     pol.    max     min     max     min     max     min
 N     1   1.432  110.36  103.23  609.89  578.35   56.01   15.88   0.925   21.26   12.78  322.75  306.16  292.74  261.25
 C     2   9.430  109.42   91.27  630.78  459.68   87.46   20.44   0.827   25.20   10.93  342.81  266.91  288.69  186.66
 C     3   9.357  108.76   91.27  621.35  459.24   87.59   20.55   0.815   25.39   10.48  338.63  267.72  289.51  186.19
 N     4   1.496  109.53  103.19  607.73  576.24   49.34   12.07   0.919   20.64   12.49  324.33  300.22  292.48  265.85
 C     5   9.824  119.60  108.32  655.50  494.75  102.84   24.91   0.822   36.38   19.21  359.13  296.12  297.42  196.60
 C     6   3.234  115.51   92.46  612.76  527.60   29.93    0.07   0.720   28.72   15.68  321.35  264.23  295.17  263.25
 C     7   3.244  116.52   92.37  613.20  525.34   29.78    0.35   0.723   28.75    0.00  320.07  262.93  294.59  262.42
 H     8  11.556  109.58   94.66  584.49  508.94   35.20    7.73   0.457   46.05    0.00  302.30  264.11  282.20  237.96
 H     9  11.774  109.67   95.11  585.82  506.86   36.17    6.69   0.464   45.94  -17.67  302.99  264.12  282.82  235.40
 H    10  10.431  122.26  113.35  567.13  529.70   60.74   24.12   0.420   56.03   24.13  298.94  280.33  269.25  234.48
 H    11  12.566  108.56   88.90  569.72  482.73   23.59    0.92   0.418   33.63   17.48  296.64  244.01  279.18  238.72
 H    12  11.862  120.71   91.44  575.34  490.21   25.60    1.53   0.424   35.40   19.58  300.47  249.30  277.34  240.91
 H    13  13.037  106.80   88.55  580.77  479.67   24.03    1.10   0.418   32.81   16.40  299.82  242.23  283.56  237.43
 H    14  12.510  108.40   89.00  587.68  482.89   23.66    0.67   0.418   33.66    0.00  303.96  244.07  283.72  238.81
 H    15  11.900  120.46   91.45  576.39  490.12   27.94    2.25   0.422   35.60   12.21  301.08  249.27  275.31  240.86
 H    16  13.186  107.61   88.47  577.58  479.61   24.06    1.37   0.419   32.78    8.00  298.65  242.19  284.49  237.41

 Total   146.839

 <> Stationary points on the molecular surface
    (A. Jakobi, H. Mauser and T. Clark, J. Mol. Model., 2008, 14, 547-558)

         x           y           z      value

 <>      4 MEP Maxima      :
     -2.6565    -10.4163      8.9155    122.1    
     -1.6365    -10.3997      9.8739    118.3    
     -4.4365    -10.7163     10.4989    122.3    
     -4.7365     -9.3663     10.6989    118.5    
 <>     11 MEP Minima      :
     -1.1315     -9.3830      7.1989    91.44    
     -0.1916     -6.8163      7.8989    88.90    
      1.2635     -9.4663      9.0872    88.55    
     -0.1365     -8.8163     11.8272    96.95    
     -2.6365     -6.2163     11.7989    91.27    
     -5.8365    -11.2163     12.4489    91.45    
     -6.5865     -8.8163     12.5572    89.57    
     -5.4648     -7.4163     12.6989    94.81    
     -6.4365     -8.3163     13.1489    88.47    
     -0.6365     -8.4895     13.0989    91.27    
     -4.6365    -10.4663     14.7989    89.00    

 <>      2 IEL Maxima      :
     -3.2698     -7.4663     10.8864    649.2    
     -1.5031     -9.6663     11.9007    655.5    
 <>      4 IEL Minima      :
     -2.4365     -6.3163     11.0771    459.6    
     -3.2365     -6.6163     11.6932    459.8    
     -0.4365     -8.9163     12.3671    459.2    
     -1.2365     -9.1663     13.1164    459.7    

 <>      2 EAL Maxima      :
     -4.0365     -8.4163      9.8623    102.6    
     -2.0365    -10.7163     11.2757    102.8    
 <>     11 EAL Minima      :
     -2.3865     -7.6163      8.5322   0.6920E-01
     -0.8365    -10.4663      9.2896   0.7649    
      0.5135     -7.4163      9.8989    1.707    
     -0.2999    -10.1663     10.3072    2.730    
     -5.4365     -9.1913     11.1155   0.4270    
     -4.8981     -7.6663     11.8655    3.295    
     -3.5365    -11.2163     12.1322    5.619    
     -3.4365    -11.1163     13.0707   0.3452    
     -5.0365     -7.4330     13.0989    4.348    
     -2.8365    -10.4163     13.6989    3.498    
     -4.4230     -8.2080     14.0989    1.449    

 <>      8 Alpha(l) Maxima :
     -2.8865     -8.0163      9.3989   0.9717    
     -1.1865    -10.1163     10.5572   0.9606    
     -4.5365     -8.6038     10.8989   0.9669    
     -3.2698     -7.4663     10.8864    1.048    
     -2.8031    -10.5663     12.1239   0.9697    
     -1.5365     -9.6163     12.0489    1.047    
     -1.8565     -6.1163     12.5905   0.9904    
     -0.7531     -7.6163     13.3989   0.9895    
 <>     26 Alpha(l) Minima :
     -0.8365     -7.4080      7.4989   0.3681    
     -2.6365     -9.0737      7.8030   0.3504    
     -2.4365     -8.5520      7.6989   0.3167    
     -1.6365     -6.6330      8.2840   0.2790    
     -1.6865    -10.5163      8.6989   0.3541    
     -1.2165    -10.5163      8.3905   0.3481    
      0.9635     -9.3530      8.4989   0.3791    
     -4.2365     -9.6997      9.1989   0.3407    
     -3.2365    -11.3422     10.2846   0.3460    
     -2.9081    -11.3163     10.0989   0.3408    
      0.3635    -10.1997     10.1239   0.2952    
     -5.7083    -10.2913     11.0989   0.3486    
     -0.7581     -5.6663     11.2989   0.3511    
     -6.2365     -8.5747     11.7989   0.3154    
     -6.0365     -8.3163     11.6989   0.3065    
     -5.6022     -7.8163     11.7989   0.3009    
      0.6635     -7.2413     11.9822   0.3538    
     -4.0865    -11.6163     12.1322   0.3156    
      0.5469     -7.2163     12.2989   0.3515    
     -3.2365    -10.8163     14.0647   0.2789    
     -6.0365     -8.6163     13.8489   0.3842    
     -3.2365     -6.4163     13.8989   0.3528    
     -1.6365     -6.9163     14.2989   0.3798    
     -2.2781     -8.2163     14.6989   0.3596    
     -2.0365     -8.0280     14.6989   0.3512    
     -1.8365     -7.8497     14.6489   0.3506    

 <>     16 F(N) Maxima      :
     -1.6365     -9.7163      7.2989    33.37    
     -0.1823     -6.6163      8.0989    33.15    
      1.2635     -9.4663      9.0872    32.63    
     -3.6641    -10.9663      9.2989    55.55    
      1.2635     -9.5663      9.2405    32.64    
     -1.0031     -6.4663      9.8989    23.72    
     -3.4365     -7.6663     10.6655    29.87    
     -1.5031     -9.6663     11.9007    29.94    
      0.3635     -6.1163     11.6989    45.70    
     -5.6365    -11.4163     11.8905    33.55    
     -6.3365     -8.0163     12.9322    32.66    
     -4.2698     -7.4663     12.8989    21.10    
     -4.0365     -7.9163     13.8989    23.32    
     -2.8365     -9.0163     14.1989    23.36    
     -2.5706     -6.8163     14.6489    45.53    
     -4.3865    -10.4163     14.8989    33.32    
 <>      0 F(N) Minima      :

 <><><><><><><><><><><><><><><><><><><><><><><><><><><><><><><><><><><><><><><><><><><><>

                                 ParaSurf ADMET Profiler

 <><><><><><><><><><><><><><><><><><><><><><><><><><><><><><><><><><><><><><><><><><><><>

 <> Binned SIM models : 

  Model       Property                         Value        StdDev
   No.   
   7    Single CORINA conformation logP(OW)    -6.44 +/-     0.52

 <> Model-derived descriptors : 
       Model No.     :      7
       Code          :     OW1
       Maximum       :    66.56    
       Minimum       :   -259.2    
       Mean          :   -58.75    
       Variance      :    1742.    
       +ve variance  :    7655.    
       -ve variance  :    1562.    
       balance param.:   0.1407    
       Skew          :    2.208    
       Kurtosis      :    3.389    
       Dipolar moment: 
                   x :   -2.607    
                   y :   -6.089    
                   z :   -5.680    
               Total :    8.726    

 <>  Atomic contributions: : 
     Model No.       :         7
     Sum over atoms  :      -6.4403

     Atom         Area    Contributions
      N1         1.4323     -0.0781
      C2         9.4295     -0.4113
      C3         9.3573     -0.3923
      N4         1.4959     -0.0722
      C5         9.8241     -0.5783
      C6         3.2342     -0.0893
      C7         3.2441     -0.0952
      H8        11.5565     -0.6007
      H9        11.7738     -0.6136
      H10       10.4309     -0.5461
      H11       12.5656     -0.4768
      H12       11.8616     -0.4327
      H13       13.0369     -0.5066
      H14       12.5103     -0.4681
      H15       11.9003     -0.4252
      H16       13.1856     -0.5074

 <> ParaSurf used         1.48 seconds CPU time
