# Supplementary material for: Ion-combination specific effects driving the enzymatic activity of halophilic alcohol dehydrogenase 2 from Haloferax volcanii in aqueous ionic liquid solvent mixtures
Source: RSC Sustain. 2024 Jul 8;2(9):2559–80. doi: 10.1039/d3su00412k (PMC11353702; doi:10.1039/d3su00412k)
Supplement: SU-002-D3SU00412K-s004 [file SU-002-D3SU00412K-s004.zip › IonDescriptors/cations_MEP_processed/nai_e_p.sdf]

generated by VMD
ParaSurf2011252214323D 1   1.00000     0.00000     0

 26 25  0  0  0  0              1 V2000
  -37.0462   71.9753  -44.6332 N   0  0  0  0  0  0  0  0  0  0  0  0
  -38.4325   72.1424  -45.2082 C   0  0  0  0  0  0  0  0  0  0  0  0
  -36.2694   70.9777  -45.4259 C   0  0  0  0  0  0  0  0  0  0  0  0
  -37.1760   71.4812  -43.2272 C   0  0  0  0  0  0  0  0  0  0  0  0
  -36.3218   73.2793  -44.6262 C   0  0  0  0  0  0  0  0  0  0  0  0
  -38.4967   72.7860  -46.5863 C   0  0  0  0  0  0  0  0  0  0  0  0
  -39.9392   72.7959  -47.0616 C   0  0  0  0  0  0  0  0  0  0  0  0
  -40.0528   73.4600  -48.4101 C   0  0  0  0  0  0  0  0  0  0  0  0
  -39.0185   72.7737  -44.4791 H   0  0  0  0  0  0  0  0  0  0  0  0
  -38.8979   71.1156  -45.2495 H   0  0  0  0  0  0  0  0  0  0  0  0
  -36.8165   69.9977  -45.4310 H   0  0  0  0  0  0  0  0  0  0  0  0
  -35.2573   70.8412  -44.9595 H   0  0  0  0  0  0  0  0  0  0  0  0
  -36.1475   71.3459  -46.4788 H   0  0  0  0  0  0  0  0  0  0  0  0
  -36.1530   71.3141  -42.7962 H   0  0  0  0  0  0  0  0  0  0  0  0
  -37.7472   70.5152  -43.2234 H   0  0  0  0  0  0  0  0  0  0  0  0
  -37.7214   72.2451  -42.6121 H   0  0  0  0  0  0  0  0  0  0  0  0
  -35.3464   73.1596  -44.0832 H   0  0  0  0  0  0  0  0  0  0  0  0
  -36.9505   74.0508  -44.1074 H   0  0  0  0  0  0  0  0  0  0  0  0
  -36.1223   73.6036  -45.6823 H   0  0  0  0  0  0  0  0  0  0  0  0
  -37.8699   72.2210  -47.3249 H   0  0  0  0  0  0  0  0  0  0  0  0
  -38.1151   73.8406  -46.5462 H   0  0  0  0  0  0  0  0  0  0  0  0
  -40.5787   73.3410  -46.3177 H   0  0  0  0  0  0  0  0  0  0  0  0
  -40.3224   71.7430  -47.1261 H   0  0  0  0  0  0  0  0  0  0  0  0
  -39.7082   74.5214  -48.3619 H   0  0  0  0  0  0  0  0  0  0  0  0
  -41.1181   73.4514  -48.7483 H   0  0  0  0  0  0  0  0  0  0  0  0
  -39.4379   72.9223  -49.1717 H   0  0  0  0  0  0  0  0  0  0  0  0
  1  2  1  0  0  0
  1  3  1  0  0  0
  1  4  1  0  0  0
  1  5  1  0  0  0
  2  6  1  0  0  0
  6  7  1  0  0  0
  7  8  1  0  0  0
  2  9  1  0  0  0
  2 10  1  0  0  0
  3 11  1  0  0  0
  3 12  1  0  0  0
  3 13  1  0  0  0
  4 14  1  0  0  0
  4 15  1  0  0  0
  4 16  1  0  0  0
  5 17  1  0  0  0
  5 18  1  0  0  0
  5 19  1  0  0  0
  6 20  1  0  0  0
  6 21  1  0  0  0
  7 22  1  0  0  0
  7 23  1  0  0  0
  8 24  1  0  0  0
  8 25  1  0  0  0
  8 26  1  0  0  0
M  END

> <TOTAL CHARGE>
1

> <CALCULATION>
    1
SDF file generated by ParaSurf from a .vwf input file

> <HAMILTONIAN>
AM1  

> <ParaSurf MODE>
12

> <ParaSurf OPTIONS>
CUBE  ISO   NEWMP    0.7000E-02  0.2000      AM1         

> <ParaSurf DESCRIPTORS>
Molecular     5.6019    0.0305   15.2818  116.2259    0.8267    189.23    183.97
MEP           121.17     52.80     90.20      0.00     90.20     68.37    358.69
                0.00  358.6888    0.0000    0.0000   -0.6612   -0.9774   17032.8    
IE(l)         601.80    429.98    502.24    171.82   1277.73   -0.1350   -0.3845
             4113.86    
EA(l)          48.19    -51.48     17.31    -31.85     -2.77     99.67     46.02
              207.77    253.79    0.1485    0.5903    111.70   -0.5381   -1.2007
            -23.1202    
Eneg(l)       324.59    192.52    132.07    249.73    860.78   -0.3205   -0.7124
             2045.37    
Hard(l)       289.52    233.23     56.30    252.50    126.05    0.6025   -0.3925
             2068.49    
Alpha(l)      0.7806    0.3414    0.4264    0.4393    0.0060    1.6261    2.6232
             80.4286
Field desc   36.6724   -6.7024   21.9079  117.7858  108.8293    2.6997    0.0236
              1.2951   -1.1002 4159.6958 4164.3392   -4.6434 4168.9826

> <ATOMIC SURFACE AREAS>
  0.0000  0.0000  1.3861  1.2976  1.2486  0.0000  0.1722  1.5809  8.6876  8.3826
 10.2913 10.3491  8.4120 10.1722 10.2690 10.2156 10.3702 10.1196  8.6835  8.2905
  8.1211 11.2897 11.0512 11.9388 12.7634 12.0220

> <ATOMIC SURFACE MEP MAXIMA>
    0.00    0.00  113.03  112.92  112.58    0.00   90.63   74.79  120.30  119.41
  121.10  120.56  113.00  121.17  119.38  120.13  121.03  119.41  113.33  109.90
  106.08   93.11   93.57   76.66   62.06   76.47

> <ATOMIC SURFACE MEP MINIMA>
    0.00    0.00   98.92   99.35   98.89    0.00   62.64   52.80   93.26   92.33
   97.00   97.07   97.42   97.46   97.60   97.50   96.95   96.99   97.38   75.25
   74.85   61.09   61.00   53.45   52.91   53.52

> <ATOMIC SURFACE IE(L) MAXIMA>
    0.00    0.00  601.80  598.46  599.11    0.00  543.56  531.71  569.40  570.22
  579.62  571.75  579.81  577.11  578.08  576.04  570.43  577.99  577.09  560.83
  562.05  557.89  559.63  537.88  527.01  539.59

> <ATOMIC SURFACE IE(L) MINIMA>
    0.00    0.00  549.62  550.15  548.10    0.00  511.53  486.71  490.98  491.17
  497.32  496.98  500.55  498.18  497.68  497.85  496.46  496.81  499.34  467.20
  464.93  439.23  439.33  429.98  430.48  430.11

> <ATOMIC SURFACE EA(L) MAXIMA>
    0.00    0.00   47.39   48.19   46.71    0.00   -7.08  -21.20   25.84   25.42
   39.75   36.26   39.43   39.58   40.16   39.42   35.46   39.26   38.05    6.68
    4.75   -3.72   -6.44  -26.48  -40.53  -28.09

> <ATOMIC SURFACE EA(L) MINIMA>
    0.00    0.00    3.20    8.38    8.13    0.00  -35.39  -51.34   -6.57   -5.49
    3.13    8.99    3.42    9.70   10.17    8.58    9.01    1.99    4.76  -29.05
  -30.56  -42.81  -42.05  -50.35  -51.48  -50.86

> <ATOMIC SURFACE MEAN POL>
  0.0000  0.0000  0.6501  0.6593  0.6604  0.0000  0.6568  0.6749  0.4054  0.4089
  0.4091  0.4111  0.4126  0.4132  0.4082  0.4099  0.4110  0.4075  0.4161  0.4210
  0.4174  0.4329  0.4306  0.4255  0.4317  0.4267

> <ATOMIC SURFACE FIELD(N) MAXIMA>
    0.00    0.00   29.15   29.87   29.20    0.00    9.08    6.94   34.75   34.39
   36.22   35.91   35.51   36.67   36.51   36.40   35.83   35.72   35.71   28.97
   27.95   21.65   21.01   14.13   16.52   13.51

> <ATOMIC SURFACE FIELD(N) MINIMA>
    0.00    0.00   20.67   22.52   19.45    0.00    4.09   -6.70    0.00    0.00
   22.40    8.74   21.95    0.00   22.63   21.40   20.10   18.81   11.49    0.00
    0.28   -3.34   -2.39   -5.32    0.88   -6.19

> <ATOMIC SURFACE ENEG(L) MAXIMA>
    0.00    0.00  324.59  323.33  322.91    0.00  268.24  255.26  291.93  293.62
  309.69  304.01  309.62  308.34  309.12  307.73  302.89  308.63  307.57  279.65
  276.65  271.67  270.11  251.81  242.63  251.39

> <ATOMIC SURFACE ENEG(L) MINIMA>
    0.00    0.00  280.00  281.47  279.56    0.00  242.20  217.69  247.99  249.66
  256.33  256.35  256.36  257.29  256.87  257.02  256.04  256.00  257.14  226.68
  222.58  206.00  206.06  193.56  192.52  193.67

> <ATOMIC SURFACE HARD(L) MAXIMA>
    0.00    0.00  278.67  278.29  277.63    0.00  284.40  282.61  287.98  287.03
  281.61  275.39  274.06  274.04  276.43  277.59  276.15  273.57  277.34  288.06
  287.95  287.36  289.52  287.05  284.37  288.20

> <ATOMIC SURFACE HARD(L) MINIMA>
    0.00    0.00  266.98  265.87  267.11    0.00  269.33  267.87  237.63  237.78
  240.99  240.62  242.57  240.89  240.81  240.83  240.42  240.82  242.14  237.21
  236.55  233.23  233.25  236.42  237.96  236.44

> <BINNED_SIM_MODELS>
Model: OW1   AM1     CUBE   ISODEN   0.700000E-02
Target Property: Single CORINA conformation logP(OW) = -9.76618     +/- 0.515425    
Property-derived descriptors:
 58.94856 -211.7119 -67.75022  4702.026  7856.398  4433.317  .2306050  1.483354
-.6198910 -259.1238  137.5456 -327.9398  440.0096
Atomic contributions :
  0.0       0.0     -0.89E-01 -0.88E-01 -0.83E-01   0.0     -0.59E-02 -0.48E-02
-0.54     -0.57     -0.83     -0.86     -0.60     -0.89     -0.92     -0.91    
-0.83     -0.78     -0.59     -0.19     -0.16     -0.15     -0.13     -0.74E-01
-0.15     -0.72E-01

> <PROPERTY MAXIMA and MINIMA>
 14 MEP Maxima
    -35.8847     72.7977    -46.9217    113.3    
    -37.9181     70.3644    -46.4717    109.3    
    -35.1181     72.5977    -46.2741    112.3    
    -34.9181     72.4144    -45.8717    112.6    
    -34.7181     72.3394    -45.4717    112.8    
    -38.1399     69.7977    -44.5967    121.1    
    -34.4181     71.9977    -44.4633    114.8    
    -36.5681     69.5977    -43.8433    113.0    
    -36.1431     69.8144    -43.7717    113.0    
    -34.7681     71.7644    -43.7717    121.0    
    -39.2181     71.0310    -43.6217    113.0    
    -38.3681     73.5977    -43.3717    120.3    
    -35.9431     72.9977    -42.5883    112.9    
    -36.2931     73.1977    -42.5883    113.0    
  3 MEP Minima
    -40.5681     74.1977    -50.0717    52.80    
    -39.9181     75.7977    -48.7800    58.43    
    -41.1681     75.0977    -48.2500    56.19    
  3 IEL Maxima
    -35.2681     69.7977    -46.3717    601.8    
    -35.3056     74.7810    -44.5717    599.1    
    -37.3514     71.0477    -41.4717    598.5    
  5 IEL Minima
    -38.7181     72.3745    -50.1717    430.1    
    -42.4181     73.3977    -49.0800    430.5    
    -39.2731     75.7810    -48.1717    430.0    
    -40.8014     70.4977    -47.1717    439.3    
    -41.3181     73.9977    -45.4217    439.2    
  3 EAL Maxima
    -35.2681     69.7977    -46.3717    47.39    
    -35.3056     74.7810    -44.5717    46.71    
    -37.3514     71.0477    -41.4717    48.19    
  8 EAL Minima
    -40.9181     72.0144    -49.3967   -51.48    
    -38.1181     73.6060    -48.9717   -45.09    
    -38.3681     74.1977    -49.1717   -49.22    
    -39.7306     71.4977    -48.9310   -45.96    
    -41.9181     72.3977    -48.2217   -47.93    
    -41.9181     72.5977    -47.8717   -48.30    
    -42.0181     72.9844    -47.7217   -48.55    
    -41.3181     74.7477    -47.7435   -51.33    
  4 Alpha(l) Maxima
    -40.3181     74.2477    -50.0717   0.7806    
    -35.2681     69.7977    -46.3717   0.7655    
    -35.3056     74.7810    -44.5717   0.7546    
    -37.3514     71.0477    -41.4717   0.7538    
 86 Alpha(l) Minima
    -39.5181     73.2560    -50.5217   0.3726    
    -39.1014     73.5477    -50.3717   0.3715    
    -39.9464     71.8977    -49.9717   0.3604    
    -41.5282     72.5977    -49.7717   0.3636    
    -38.5181     73.6102    -49.9717   0.3643    
    -41.5139     74.0177    -49.9550   0.3775    
    -39.7181     71.6144    -49.5717   0.3593    
    -38.1181     73.2477    -49.4717   0.3593    
    -39.6088     75.3477    -49.4717   0.3713    
    -38.6181     71.7977    -48.9999   0.3649    
    -41.7681     72.2977    -49.1717   0.3573    
    -38.5681     74.9977    -49.0050   0.3614    
    -37.7181     72.5477    -48.6717   0.3682    
    -41.9181     74.5810    -48.8167   0.3635    
    -38.4181     74.8810    -48.7717   0.3603    
    -40.9238     71.0977    -48.1717   0.3749    
    -40.3189     70.9786    -48.2717   0.3671    
    -37.2181     72.8403    -48.3717   0.3672    
    -42.1181     74.1977    -48.1458   0.3571    
    -38.4181     74.9977    -48.1217   0.3596    
    -39.7681     70.7977    -47.9717   0.3598    
    -41.5014     71.4102    -47.7717   0.3728    
    -36.5181     72.2060    -47.7717   0.3905    
    -38.5181     74.9977    -47.7217   0.3594    
    -40.5181     75.5810    -47.9717   0.3597    
    -36.5014     70.5977    -47.5717   0.3571    
    -37.9431     70.8977    -47.6550   0.3598    
    -35.3181     70.7278    -47.3717   0.3587    
    -37.1681     74.3977    -47.3717   0.3677    
    -40.3113     75.4977    -47.5717   0.3587    
    -41.6681     71.4310    -47.1717   0.3692    
    -35.0181     71.1977    -47.2217   0.3563    
    -34.9681     71.8310    -46.9717   0.3521    
    -36.9181     74.2302    -47.1717   0.3672    
    -41.6181     71.3977    -46.7800   0.3678    
    -35.7181     72.7277    -46.8717   0.3438    
    -41.8681     73.7644    -46.5717   0.3727    
    -37.7181     69.5926    -46.3717   0.3522    
    -39.9181     70.5977    -46.2717   0.3664    
    -39.4847     70.4977    -46.3717   0.3662    
    -41.9522     73.1977    -46.3443   0.3710    
    -34.9681     73.3644    -46.3717   0.3509    
    -36.6681     74.6977    -46.3717   0.3623    
    -36.4347     74.7977    -46.2717   0.3596    
    -36.3264     68.8477    -45.9717   0.3601    
    -38.2181     69.7977    -45.7967   0.3452    
    -40.2181     70.7977    -45.9683   0.3649    
    -41.7181     72.7792    -45.7717   0.3672    
    -40.5181     74.6977    -46.0800   0.3600    
    -35.2181     74.5977    -45.9467   0.3583    
    -38.7681     74.8977    -45.9717   0.3595    
    -35.9181     74.8977    -46.0550   0.3582    
    -34.3181     69.9977    -45.4717   0.3607    
    -40.2181     70.8477    -45.6050   0.3631    
    -40.2181     70.9144    -44.9467   0.3580    
    -40.7181     72.9060    -44.9717   0.3707    
    -36.3347     68.8977    -44.7717   0.3551    
    -37.9181     69.5977    -44.5467   0.3419    
    -34.2181     72.5477    -44.5717   0.3509    
    -40.3847     73.0427    -44.6217   0.3606    
    -39.7681     73.8977    -44.6810   0.3690    
    -39.0397     74.1477    -44.5717   0.3612    
    -37.7514     74.9477    -44.7717   0.3526    
    -40.3181     72.4644    -44.1717   0.3571    
    -38.9181     74.1477    -44.4300   0.3549    
    -38.7231     74.0977    -44.1383   0.3481    
    -36.9181     75.3810    -44.3967   0.3581    
    -38.9181     70.1334    -44.0175   0.3505    
    -34.6181     71.7977    -43.9717   0.3425    
    -34.8181     71.4227    -43.6550   0.3416    
    -34.8681     71.8760    -43.3717   0.3414    
    -38.1181     73.7477    -43.2717   0.3421    
    -34.7181     74.1977    -43.4541   0.3589    
    -39.1181     72.4177    -42.7633   0.3522    
    -34.9282     74.0977    -43.1717   0.3578    
    -36.5347     74.6977    -42.9717   0.3561    
    -37.3181     69.3977    -42.5717   0.3565    
    -35.5181     70.0977    -42.8550   0.3538    
    -39.0681     72.6310    -42.7717   0.3496    
    -35.1181     73.4477    -42.7717   0.3535    
    -38.5181     70.1111    -42.1717   0.3569    
    -35.6788     72.0977    -41.7717   0.3566    
    -35.5181     72.1977    -41.9717   0.3540    
    -37.1205     73.2977    -41.9717   0.3525    
    -38.3181     71.9644    -41.4217   0.3580    
    -37.5181     72.3977    -41.2717   0.3579    
 30 F(N) Maxima
    -39.1931     72.6310    -50.4717    13.42    
    -42.3014     73.3727    -49.3717    16.30    
    -39.9181     75.6977    -49.0217    13.32    
    -39.5514     75.6977    -49.0217    13.47    
    -37.3181     71.8167    -48.4717    22.48    
    -41.1181     70.6977    -47.3800    17.18    
    -35.6847     71.3727    -47.7217    35.35    
    -35.5181     74.2477    -46.6717    35.33    
    -37.9764     75.1477    -46.7717    22.29    
    -36.9847     68.7977    -45.9717    35.45    
    -41.7014     73.9977    -45.9717    17.24    
    -37.3181     68.7977    -45.6467    35.46    
    -34.8681     69.4977    -44.9717    31.05    
    -34.7181     69.5977    -45.3133    32.22    
    -39.7181     70.0977    -45.0883    33.99    
    -34.1181     70.1977    -44.7633    35.69    
    -38.1399     69.7977    -44.5967    30.04    
    -37.5631     69.4144    -44.1717    30.84    
    -38.7431     69.9977    -44.2917    30.65    
    -34.5181     71.8977    -44.1217    30.24    
    -34.7681     71.5977    -43.7717    30.29    
    -39.9181     73.4195    -43.7717    34.30    
    -34.1681     73.3977    -43.5383    35.52    
    -37.4955     75.0977    -43.5217    35.33    
    -38.1681     69.2977    -42.9383    35.87    
    -34.9681     72.1527    -42.9383    31.13    
    -38.9181     72.9977    -42.9217    31.55    
    -38.1181     73.5977    -43.0717    30.12    
    -35.2181     70.9977    -41.9217    36.34    
    -38.1005     72.7977    -41.4717    35.89    
  0 F(N) Minima

> <PARASURF STATUS>
Calculation ended successfully

$$$$
