# Supplementary material for: Ion-combination specific effects driving the enzymatic activity of halophilic alcohol dehydrogenase 2 from Haloferax volcanii in aqueous ionic liquid solvent mixtures
Source: RSC Sustain. 2024 Jul 8;2(9):2559–80. doi: 10.1039/d3su00412k (PMC11353702; doi:10.1039/d3su00412k)
Supplement: SU-002-D3SU00412K-s004 [file SU-002-D3SU00412K-s004.zip › IonDescriptors/cations_MEP_processed/paa_e_p.out]

 <> ParaSurf'20, Revision A1 
 <> Copyright (c) 2006-2020 Cepos InSilico GmbH. All rights reserved.

 <> Input = paa_e.sdf
 <> Taking Shannon entropy statistics from 

 <> Program options :

    Using marching-cube isodensity surface 
    Surface fitting turned off 
    Using an isodensity surface contour 
    Isodensity value =  0.7000E-02 electrons/Angstrom**3 
    Triangulation mesh =    0.20 Angstrom
    Using multipole electrostatics 


 <<>> Molecule 1 of 1 (molecule 1 of file 1) <<>>


 <> AM1   calculation for generated by VMD                                                                
 <> Number of triangles =  13664
 <> Number of unique points :   6838

 <> Property ranges:
    Density   :   0.6805E-02 to   0.7190E-02
    IE(l)     :       423.40 to       566.36
    EA(l)     :       -55.86 to        10.82
    MEP       :        50.16 to       139.74
    Alpha(l)  :       0.3646 to       0.8034
    Field(N)  :       -20.44 to        58.08

 <> Descriptors :

    Dipole moment        :       2.2397 Debye
    Dipolar density      :   0.6300E-02 Debye.Angstrom**-3
    Molecular pol.       :      31.4024 Angstrom**3
    Molecular weight     :       245.41
    Globularity          :       0.7175
    Total surface area   :       338.24 Angstrom**2
    Molecular volume     :       355.51 Angstrom**3

    Most positive MEP    :       139.74 kcal/mol
    Most negative MEP    :        50.16 kcal/mol
    Mean +ve MEP         :        72.96 kcal/mol
    Mean -ve MEP         :         0.00 kcal/mol
    Mean MEP             :        72.96 kcal/mol
    MEP range            :        89.58 kcal/mol
    MEP +ve Variance     :       273.20 (kcal/mol)**2
    MEP -ve Variance     :         0.00 (kcal/mol)**2
    MEP total variance   :       273.20 (kcal/mol)**2
    MEP balance parameter:       0.0000
    MEP balance*variance :       0.0000 kcal/mol
    MEP skewness         :       0.7607
    MEP kurtosis         :      -0.0884
    Integral MEP         :   24588.0     kcal.Angstrom**2/mol

    Maximum IE(l)        :       566.36 kcal/mol
    Minimum IE(l)        :       423.40 kcal/mol
    Mean IE(l)           :       474.13 kcal/mol
    IE(l) range          :       142.96 kcal/mol
    IE(l) variance       :       953.46 (kcal/mol)**2
    IE(l) skewness       :       0.2538
    IE(l) kurtosis       :      -0.8405
    Integral IE(l)       :   6935.35     eV.Angstrom**2

    Maximum EA(l)        :        10.82 kcal/mol
    Minimum EA(l)        :       -55.86 kcal/mol
    Mean +ve EA(l)       :         6.50 kcal/mol
    Mean -ve EA(l)       :       -33.82 kcal/mol
    Mean EA(l)           :       -28.06 kcal/mol
    EA(l) range          :        66.68 kcal/mol
    EA(l) +ve variance   :         7.52 (kcal/mol)**2
    EA(l) -ve variance   :       234.13 (kcal/mol)**2
    EA(l) total variance :       241.65 (kcal/mol)**2
    EA(l) skewness       :       0.5921
    EA(l) kurtosis       :      -1.0993
    Integral EA(l)       :  -414.115     eV.Angstrom**2
    EA(l) balance param. :       0.0301
    Fraction pos. EA(l)  :       0.1414 ( =   47.82 Angstrom**2)

    Max. local Eneg.     :       278.41 kcal/mol
    Min. local Eneg.     :       186.88 kcal/mol
    Mean local Eneg.     :       223.03 kcal/mol
    Local Eneg. range    :        91.53 kcal/mol
    Local Eneg. variance :       523.66 (kcal/mol)**2
    Local Eneg. skewness :         0.32
    Local Eneg. kurtosis :        -1.14
    Integral local Eneg. :   3260.62     eV.Angstrom**2

    Max. local hardness  :       292.91 kcal/mol
    Min. local hardness  :       232.73 kcal/mol
    Mean local hardness  :       251.10 kcal/mol
    Local hard. range    :        60.18 kcal/mol
    Local hard. variance :       153.43 (kcal/mol)**2
    Local hard. skewness :         0.66
    Local hard. kurtosis :        -0.44
    Integral local Hard. :   3674.73     eV.Angstrom**2

    Maximum alpha(l)     :   0.8034     Angstrom**3
    Minimum alpha(l)     :   0.3646     Angstrom**3
    Mean alpha(l)        :   0.4413     Angstrom**3
    Alpha(l) range       :   0.4387     Angstrom**3
    Variance in alpha(l) :   0.5557E-02 Angstrom**6
    Alpha(l) skewness    :       1.6633
    Alpha(l) kurtosis    :       2.8266
    Integral Alpha(l)    :   148.757     Angstrom**5

    Maximum field normal :    58.08 kcal/mol.Angstrom
    Minimum field normal :   -20.44 kcal/mol.Angstrom
    Mean field           :    12.19 kcal/mol.Angstrom
    Field range          :    78.52 kcal/mol.Angstrom
    Total field variance :    88.89 (kcal/mol.Angstrom)**2
    +ve field variance   :    75.99 (kcal/mol.Angstrom)**2
    -ve field variance   :    10.89 (kcal/mol.Angstrom)**2
    Field balance param. :     0.11
    Field skew           :     1.70
    Field kurtosis       :  0.4101    
    Integral F(N)        :   4180.     kcal.Angstrom/mol
    Integral F(N +ve)    :   4237.     kcal.Angstrom/mol
    Integral F(N -ve)    :  -57.46     kcal.Angstrom/mol
    Integral |F(N)|      :   4295.     kcal.Angstrom/mol

 <> Atomic surface properties:

   Atom    Area         MEP            IE(l)           EA(l)        mean      Field(N)        Eneg(L)         Hard(L)
                    max     min     max     min     max     min     pol.    max     min     max     min     max     min
 P     1   0.000
 C     2   0.000
 C     3   0.000
 C     4   0.196   72.73   57.78  537.66  502.85  -33.32  -43.92   0.660    6.25    2.86  252.17  233.80  285.49  269.05
 C     5   0.000
 C     6   0.000
 C     7   0.175   66.92   57.47  533.39  505.04  -36.20  -42.73   0.669    6.04    2.83  245.39  234.42  288.00  270.62
 C     8   1.498   71.73   50.16  525.12  479.37  -26.68  -55.86   0.690    5.76   -8.39  249.22  211.75  282.16  267.26
 C     9   0.000
 C    10   0.191   79.10   74.44  549.24  538.38   -6.62  -22.87   0.679   11.58    4.85  268.48  262.15  285.02  272.50
 C    11   0.412   71.74   57.56  531.31  496.53  -34.05  -41.07   0.673    7.27   -0.14  248.63  227.73  283.29  268.80
 C    12   1.490   84.75   54.33  522.44  483.54  -27.27  -52.02   0.685    5.00  -20.44  247.59  215.89  281.71  267.31
 C    13   0.000
 C    14   0.151   92.06   75.64  566.36  544.03   -9.73  -20.57   0.657   11.06    6.81  273.45  263.42  292.91  276.88
 C    15   1.455   73.90   57.94  528.04  495.01  -27.22  -43.80   0.683    9.09   -3.96  247.68  225.60  280.36  265.98
 C    16   1.556   68.82   50.22  515.26  480.36  -40.99  -55.41   0.697    5.94   -8.31  233.26  212.67  282.12  267.69
 H    17   9.543  138.64   80.05  557.64  485.86   10.07  -15.77   0.426   58.08   -0.36  275.69  243.14  282.89  237.94
 H    18   5.070  105.01   79.08  530.91  489.29    9.88  -10.49   0.420   35.42   -0.13  263.26  241.27  269.07  241.58
 H    19   5.967  118.26   73.58  539.53  463.42    1.69  -30.03   0.427   34.13   -3.05  258.41  223.81  284.78  234.69
 H    20   8.694  107.94   66.91  549.31  454.87   -1.72  -39.35   0.428   24.19   -5.28  272.64  219.15  287.54  234.28
 H    21  11.129   79.60   55.81  529.92  430.86  -17.18  -47.89   0.441   15.99   -4.17  250.89  197.79  286.20  233.07
 H    22   9.957   90.35   57.64  531.54  432.57  -12.77  -47.39   0.439   16.11  -17.29  249.46  199.67  282.07  232.90
 H    23   6.987  118.72   78.29  538.67  483.79   10.82  -13.71   0.418   38.47   -1.89  270.54  238.30  275.10  238.52
 H    24   7.709  118.37   79.02  555.21  483.40   10.09  -14.88   0.416   36.14   -1.80  274.90  236.30  283.28  238.55
 H    25   6.144   96.35   68.84  547.86  462.71   -3.79  -35.31   0.433   21.20   -4.64  267.73  218.26  285.82  237.94
 H    26   5.464  101.36   69.99  537.30  466.05    1.82  -37.99   0.424   28.69   -6.27  259.30  223.45  287.37  237.45
 H    27  10.811   88.05   56.45  527.30  430.71  -13.37  -48.99   0.439   15.64   -6.26  254.14  197.98  283.05  232.73
 H    28  11.068   83.68   55.80  540.48  430.14  -14.64  -48.76   0.440   15.81   -7.23  256.64  197.38  283.85  232.76
 H    29  11.790   72.14   50.80  521.13  423.84  -34.19  -54.42   0.435   12.42   -8.63  237.97  188.44  283.16  235.41
 H    30  11.951   74.44   50.90  515.66  423.93  -29.24  -55.32   0.437   12.43   -7.93  241.36  188.59  280.77  235.34
 H    31  12.853   57.05   50.18  519.67  423.40  -45.16  -55.78   0.445   15.36   -0.73  236.05  186.88  284.12  236.52
 H    32   7.177  134.71   75.08  558.23  472.63    8.71  -21.90   0.427   53.27  -12.56  277.60  231.30  280.97  240.04
 H    33   6.794  120.87   79.03  559.62  486.43    9.34  -13.23   0.414   38.48   -0.75  274.64  239.37  285.68  240.13
 H    34   7.648  104.48   72.22  555.91  460.78   -1.01  -28.41   0.445   24.22  -10.59  270.52  225.26  285.39  235.52
 H    35   6.956  102.95   68.46  557.96  463.69    3.00  -35.00   0.443   32.35  -16.52  273.61  224.00  288.11  235.95
 H    36  11.063   82.74   57.85  547.60  431.60  -14.57  -46.79   0.443   15.67   -9.46  261.08  198.42  286.52  233.18
 H    37  11.729   73.98   56.89  535.93  430.17  -27.48  -46.92   0.443   18.11   -0.89  253.83  197.04  282.09  233.13
 H    38  12.725   58.26   53.90  522.75  426.12  -43.45  -52.31   0.442   16.17    0.37  238.51  189.66  284.64  236.46
 H    39  11.813   83.14   54.19  529.59  428.25  -26.58  -50.08   0.433   12.86  -18.60  246.00  192.62  285.19  235.62
 H    40  10.408   91.96   56.08  528.82  432.85  -10.64  -51.09   0.438   18.08  -17.12  251.84  196.25  277.92  236.51
 H    41   8.950  139.74   78.74  561.01  484.21    8.44  -17.69   0.421   57.34   -1.24  275.74  238.65  285.27  237.92
 H    42   6.647  118.55   75.75  560.06  484.88    9.04  -16.27   0.419   37.81   -4.22  278.41  238.95  281.65  238.93
 H    43   8.273  115.91   71.52  559.12  462.29    1.27  -28.88   0.444   33.27   -5.80  275.31  228.01  285.38  234.28
 H    44   9.231  107.39   69.73  556.25  456.46    0.59  -29.11   0.438   29.23   -2.08  274.51  222.41  281.74  234.05
 H    45  12.184   79.81   58.37  552.97  434.43  -17.31  -43.80   0.435   16.16   -5.07  265.93  198.72  287.04  235.71
 H    46  11.663   91.17   58.93  554.67  435.53  -10.81  -43.87   0.428   16.42   -8.88  267.25  199.91  287.42  235.62
 H    47  12.671   74.21   58.12  541.76  434.96  -26.51  -44.29   0.439   18.41    0.89  257.09  198.56  284.68  236.40
 H    48  11.775   72.01   50.68  526.70  424.13  -30.86  -54.76   0.432   13.09   -6.43  240.99  188.56  285.71  235.56
 H    49  12.850   58.05   50.29  518.83  423.76  -45.39  -55.39   0.442   15.40   -0.21  236.02  187.22  282.81  236.54
 H    50  12.074   75.84   51.04  532.15  424.48  -26.89  -55.12   0.440   12.24   -7.94  246.62  189.12  285.82  235.36

 Total   334.894

 <> Stationary points on the molecular surface
    (A. Jakobi, H. Mauser and T. Clark, J. Mol. Model., 2008, 14, 547-558)

         x           y           z      value

 <>      1 MEP Maxima      :
     13.6706     18.1390    -18.4233    139.7    
 <>      8 MEP Minima      :
      8.3706     19.4132    -20.6233    57.94    
     16.0789     12.2390    -18.0233    54.90    
     17.2539     13.8275    -17.8233    53.90    
     11.5706     22.7674    -14.6233    62.73    
     13.7873     24.1390    -14.6233    50.22    
     10.0706     18.5390    -11.0949    53.59    
     11.7706     17.5224     -9.8233    50.18    
     12.0206     17.5057     -9.9233    50.16    

 <>     11 IEL Maxima      :
     11.7730     18.1640    -20.0066    557.0    
      9.3206     16.4390    -19.2233    548.9    
     12.5039     17.3390    -19.2733    556.3    
     13.6706     18.1390    -18.4233    561.0    
     13.7206     19.5724    -18.1233    549.3    
     14.7706     17.0390    -17.2733    558.2    
      9.5706     18.9507    -17.2233    566.4    
     14.7706     20.1150    -17.3233    557.0    
     11.8706     14.5390    -16.7399    559.6    
     14.4206     14.9057    -14.7233    549.2    
     10.4706     19.1390    -14.2566    555.2    
 <>     20 IEL Minima      :
     10.7706     19.7539    -21.2233    434.4    
      7.9706     17.1390    -20.5358    435.0    
     15.1706     15.5640    -19.8066    432.8    
     15.4539     12.2390    -18.0233    433.4    
     16.2706     12.3390    -18.2483    426.1    
     12.4706     13.1390    -18.2233    431.6    
      8.4706     20.3390    -18.0233    435.5    
     14.0989     23.5390    -17.1233    424.1    
     17.1206     15.7390    -16.4024    428.2    
     16.5206     20.5724    -16.0233    430.9    
     14.8039     12.9390    -14.8733    430.2    
     11.6706     22.4440    -13.9733    424.5    
     15.5706     23.4265    -13.6233    423.8    
     10.1706     14.9390    -13.4733    430.7    
      8.9706     18.8390    -13.1358    430.1    
     14.3706     19.9724    -12.8733    432.6    
     13.6706     16.4307    -11.8233    427.0    
     13.3706     15.8390    -11.3733    423.9    
     12.1706     19.6890    -11.2566    423.8    
      9.7706     16.8390    -10.0233    423.4    

 <>     10 EAL Maxima      :
     12.7706     19.4390    -19.8233    8.443    
     13.9706     16.9241    -19.3233    8.710    
     11.1706     14.9390    -18.3417    9.340    
     15.3706     18.9890    -17.8233    10.07    
     10.5706     20.7390    -17.3016    9.037    
     15.6706     18.7390    -16.3316    5.019    
     10.1748     15.3890    -15.5756    10.82    
     15.3706     18.1390    -15.0149    8.345    
      9.5706     19.3224    -15.4233    10.09    
     14.7706     17.9164    -14.2733    9.877    
 <>     24 EAL Minima      :
     15.7706     13.8974    -19.4733   -49.50    
     14.7706     13.5549    -19.1733   -52.31    
     14.7706     12.5390    -18.0233   -50.25    
     15.0206     12.4390    -17.4233   -50.42    
     17.0706     13.6765    -17.0159   -50.52    
     14.8706     21.9390    -16.8233   -49.88    
     16.5706     13.5390    -16.4733   -51.09    
     12.2706     22.8424    -16.0233   -53.12    
     15.9373     14.3390    -15.6733   -48.22    
     15.5706     22.9190    -15.7233   -55.41    
     15.9539     22.3390    -14.7983   -52.23    
     15.7539     21.9390    -14.0426   -52.74    
     14.7706     23.9390    -13.6233   -49.34    
     13.8289     22.3390    -13.0733   -55.39    
     11.9706     15.5390    -12.5233   -50.12    
     11.7206     15.4390    -12.2233   -50.55    
     10.7706     19.2390    -12.1899   -50.82    
      9.6706     16.2890    -11.5140   -52.77    
     13.3706     17.9390    -11.8233   -53.37    
     11.1706     15.5390    -11.1733   -55.86    
      9.4706     16.6557    -11.4233   -52.91    
      9.5706     17.9390    -11.2399   -52.63    
     10.0706     18.5390    -11.0949   -55.39    
     10.3373     18.6890    -10.8233   -55.57    

 <>      4 Alpha(l) Maxima :
      8.3706     19.6191    -20.4233   0.7946    
     16.8706     14.7390    -18.6733   0.8003    
     13.4489     24.0890    -14.8233   0.8034    
     12.2706     17.4107    -10.0233   0.7960    
 <>    156 Alpha(l) Minima :
      9.9706     18.6224    -21.5233   0.3741    
     10.4730     18.5390    -21.4233   0.3668    
      9.5631     19.5640    -21.4066   0.3766    
      9.0206     17.2390    -21.0233   0.3657    
      9.7706     20.3224    -20.8233   0.3761    
      8.9706     16.8390    -20.6233   0.3655    
     10.7373     16.7890    -20.5233   0.3803    
     11.1706     16.9890    -20.5233   0.3743    
     11.5206     19.1390    -20.3899   0.3749    
     10.1706     20.4890    -20.4566   0.3720    
     11.5706     17.1390    -20.3733   0.3687    
     11.4706     19.5390    -20.2483   0.3733    
     11.0706     20.1390    -20.0783   0.3692    
     10.4039     20.4890    -20.2233   0.3690    
     14.7323     14.5390    -19.7233   0.3695    
     15.9706     15.2890    -19.6233   0.3858    
     10.2206     15.9390    -19.7233   0.3753    
      8.5706     16.6390    -19.6233   0.3730    
     12.6206     18.2390    -19.8233   0.3718    
     14.0706     14.9131    -19.3899   0.3691    
     10.3706     15.7390    -19.3733   0.3750    
     13.3339     15.9640    -19.4066   0.3733    
      8.1706     16.8390    -19.4176   0.3702    
      7.6706     17.5256    -19.1733   0.3669    
     13.1706     18.2265    -19.4233   0.3685    
     12.2656     20.0890    -19.4233   0.3767    
     12.3706     20.1390    -19.3233   0.3765    
      8.1706     20.3390    -19.3373   0.3798    
     15.3873     12.9390    -19.1233   0.3668    
     11.8706     15.3390    -19.0233   0.3753    
     15.9706     16.1224    -19.0274   0.3809    
     15.7956     16.3224    -18.8376   0.3771    
      8.9373     20.7390    -19.1733   0.3742    
      9.4706     20.7390    -18.8233   0.3692    
     15.1638     12.5390    -18.6233   0.3662    
     12.9706     14.0474    -18.7233   0.3692    
     15.3256     16.5224    -18.6233   0.3728    
     14.1706     17.5390    -18.7001   0.3762    
      7.7706     19.1974    -18.2733   0.3702    
      9.5706     20.6890    -18.6233   0.3673    
     17.1539     13.2940    -18.0233   0.3778    
     12.1649     14.3890    -18.2233   0.3743    
      8.9706     16.3390    -18.2233   0.3953    
     14.7206     17.1390    -18.1649   0.3673    
     14.3706     18.8224    -18.3233   0.3674    
      7.9706     19.1057    -17.9733   0.3689    
      9.6239     20.5390    -18.2233   0.3669    
     13.9706     20.4107    -18.1233   0.3704    
     11.1914     20.7390    -18.3009   0.3765    
     11.5706     20.8390    -17.9149   0.3712    
     13.3706     12.3890    -17.6233   0.3790    
     17.1706     13.3307    -17.8233   0.3775    
      9.5256     15.9557    -17.8233   0.3772    
      9.9706     15.9390    -17.4399   0.3770    
      8.6206     16.7572    -17.8149   0.3862    
     15.1706     19.5390    -17.6358   0.3835    
     14.2706     20.7057    -17.8733   0.3682    
     13.1706     12.3890    -17.4233   0.3787    
     16.5706     12.7390    -17.1251   0.3647    
     11.9873     13.7140    -17.2233   0.3836    
     11.5706     14.5390    -17.2733   0.3830    
     17.4873     14.9390    -17.3117   0.3821    
     10.8206     15.3390    -17.1899   0.3671    
      8.6706     17.7140    -17.2233   0.3802    
     15.2206     17.6390    -17.4074   0.3794    
      9.0206     19.5390    -17.4233   0.3727    
     15.3706     19.5390    -17.3056   0.3830    
     14.0506     22.1974    -17.2733   0.3722    
     12.7373     12.5890    -16.9983   0.3786    
     17.4706     14.6890    -16.9899   0.3768    
     15.9906     16.4390    -16.7149   0.3677    
      9.0706     17.9890    -16.8233   0.3724    
     15.7206     18.3390    -16.7649   0.3763    
     15.5706     19.3390    -17.0733   0.3819    
     15.5706     20.9890    -16.9233   0.3687    
     13.1206     22.4440    -17.1233   0.3655    
     14.9706     22.7840    -16.9048   0.3686    
     17.3539     14.5390    -16.6233   0.3728    
     15.8206     16.3390    -16.3183   0.3673    
     10.1706     19.8274    -16.6233   0.3658    
     14.2539     12.2390    -16.0233   0.3766    
     16.7706     14.4741    -15.9233   0.3667    
      9.5873     16.1390    -16.2209   0.3845    
      9.1706     18.1349    -16.1676   0.3721    
     15.8706     19.5390    -15.9899   0.3911    
     11.1706     20.9390    -16.0973   0.3775    
     13.1706     23.9390    -16.3376   0.3782    
     13.5706     12.5390    -15.5915   0.3757    
     13.8706     12.3390    -15.7733   0.3757    
     15.5539     12.9390    -15.7783   0.3877    
     11.6706     14.5150    -15.6358   0.3703    
      9.3873     16.3640    -15.8233   0.3763    
      9.3706     16.3557    -15.6233   0.3758    
     11.2706     21.1390    -15.9316   0.3774    
     16.1706     21.7390    -15.8066   0.3844    
     15.5206     13.7140    -15.1899   0.3708    
     11.2206     15.2390    -15.4816   0.3702    
     15.3706     17.9390    -15.1733   0.3750    
     10.3206     19.6390    -15.3899   0.3708    
     16.1706     19.7390    -15.3233   0.3800    
     11.6706     22.2224    -15.2233   0.3688    
     13.5373     13.3390    -14.8733   0.3797    
     12.7706     14.1390    -14.7233   0.3810    
     15.1706     13.9390    -14.8733   0.3664    
      9.2206     18.2807    -14.8233   0.3770    
     16.3706     20.4807    -14.8233   0.3766    
     15.9206     23.0807    -14.8233   0.3686    
     12.0706     23.5390    -14.7399   0.3800    
     13.0539     14.4390    -14.4233   0.3769    
     10.3873     15.5390    -14.6233   0.3758    
     14.8206     15.9724    -14.5233   0.3772    
      9.8548     19.1390    -14.6233   0.3798    
     15.9706     23.0390    -14.6233   0.3675    
     16.0206     22.7265    -14.4326   0.3672    
     14.9789     24.1390    -14.4233   0.3811    
     13.1506     15.1390    -14.1233   0.3753    
     11.8706     20.3640    -14.2233   0.3831    
     11.2706     15.1390    -13.6233   0.3717    
     12.7256     15.5557    -13.8233   0.3751    
     13.9539     17.3590    -13.5983   0.3770    
      8.7706     17.5390    -13.7233   0.3779    
     13.8456     18.8724    -13.8233   0.3714    
     15.0206     19.2390    -13.8233   0.3787    
     11.3706     19.7390    -13.6683   0.3689    
     15.3706     19.7224    -13.6251   0.3772    
     12.1706     21.5390    -13.7733   0.3739    
     12.6873     23.3390    -13.5233   0.3777    
     14.3206     23.9390    -13.6233   0.3817    
     11.3706     15.1390    -13.2233   0.3692    
      9.1706     15.9390    -13.5483   0.3780    
      8.6706     17.4224    -13.2233   0.3773    
     13.7539     17.1024    -13.1983   0.3767    
      9.9956     19.2890    -13.3899   0.3705    
     13.0706     20.3265    -13.3992   0.3815    
     13.3706     20.5890    -13.1233   0.3735    
     12.3882     21.7390    -13.4733   0.3702    
     12.5706     22.1640    -13.2399   0.3684    
      9.9706     19.2890    -12.8816   0.3676    
     14.8706     22.4890    -13.0233   0.3646    
      9.7206     15.4390    -12.4233   0.3839    
     13.4706     16.6607    -12.4733   0.3691    
     12.5706     19.2390    -12.4233   0.3681    
      8.9706     17.9974    -12.1733   0.3820    
     12.3706     15.3390    -11.9233   0.3685    
     11.0706     19.5390    -11.8233   0.3694    
     12.2039     15.3390    -11.2783   0.3682    
     13.1706     18.7390    -11.3566   0.3722    
     10.9373     19.4890    -11.4483   0.3678    
     10.1706     15.8390    -10.7733   0.3661    
      9.3706     17.3390    -10.9733   0.3694    
      9.4206     17.5390    -10.8566   0.3674    
     12.8188     16.1390    -10.4233   0.3791    
      9.6706     17.9390    -10.5923   0.3670    
     11.3206     19.1390    -10.4233   0.3741    
     10.8930     16.0390    -10.0441   0.3731    
     10.9539     17.3607     -9.5733   0.3834    

 <>     47 F(N) Maxima      :
     10.1706     19.7390    -21.4233    16.01    
      7.7706     17.5015    -20.6233    18.16    
     11.0466     15.9557    -20.0233    21.97    
     15.5706     15.3140    -19.8066    10.90    
     13.1706     19.2224    -19.6233    34.29    
     13.9706     16.9241    -19.3233    34.00    
     13.2206     17.7390    -19.0233    37.30    
      8.1706     20.4390    -18.7399    15.72    
     16.3706     12.4390    -18.4108    16.09    
     12.9563     12.6390    -18.0733    15.38    
     10.9706     15.1390    -18.2867    34.73    
     13.7706     18.1057    -18.3733    54.26    
     12.9706     21.3890    -18.1233    21.02    
      8.7706     16.5390    -17.5399    20.40    
     14.7539     17.5390    -17.8233    34.38    
     15.3706     18.4607    -17.8733    35.13    
     12.1706     13.1390    -17.1233    11.36    
     10.5539     15.9390    -17.0590    36.38    
      8.9706     16.7366    -16.9233    20.86    
     10.7706     20.7224    -17.0233    34.33    
     13.9706     23.8890    -16.8233    12.67    
     17.3706     15.1390    -16.4733    12.70    
      9.7706     19.1390    -16.4367    33.93    
     10.3706     15.3890    -16.0233    35.17    
     10.7706     19.8390    -16.0483    35.90    
      9.9706     15.5390    -15.8733    35.45    
      9.2706     18.9390    -15.8233    35.36    
     16.5706     20.8890    -15.8233    15.65    
     14.7831     12.5890    -15.1899    17.75    
     10.9873     20.7140    -15.4233    20.84    
     10.9706     19.8390    -15.0233    24.02    
     14.7706     17.6299    -14.4233    34.90    
     12.3873     15.2607    -14.1233    21.63    
     12.7706     15.2940    -14.0399    21.78    
     14.0706     16.5057    -14.1733    23.78    
     11.9706     20.1224    -14.0233    20.01    
     12.3373     19.9390    -13.4733    20.22    
     12.0206     23.1599    -13.8233    11.91    
     15.3706     23.7390    -13.7233    15.23    
      8.6206     17.9390    -13.3183    13.88    
      9.7373     15.1890    -12.8159    14.97    
      8.7706     18.4390    -12.7566    15.06    
     14.9706     20.1557    -13.0233    14.97    
      8.8706     18.5390    -12.6233    15.23    
     13.2706     16.1390    -10.7733    12.07    
     12.0039     19.3390    -10.5233    12.24    
      9.9456     16.9590     -9.8399    15.16    
 <>      1 F(N) Minima      :
     15.1706     16.4890    -17.4233   -18.41    

 <><><><><><><><><><><><><><><><><><><><><><><><><><><><><><><><><><><><><><><><><><><><>

                                 ParaSurf ADMET Profiler

 <><><><><><><><><><><><><><><><><><><><><><><><><><><><><><><><><><><><><><><><><><><><>

 <> Binned SIM models : 

  Model       Property                         Value        StdDev
   No.   
   7    Single CORINA conformation logP(OW)    -6.11 +/-     0.52

 <> Model-derived descriptors : 
       Model No.     :      7
       Code          :     OW1
       Maximum       :    73.47    
       Minimum       :   -216.5    
       Mean          :   -23.40    
       Variance      :    1744.    
       +ve variance  :    2569.    
       -ve variance  :    1542.    
       balance param.:   0.2344    
       Skew          :    2.810    
       Kurtosis      :    6.842    
       Dipolar moment: 
                   x :    43.13    
                   y :    21.86    
                   z :    111.1    
               Total :    121.2    

 <>  Atomic contributions: : 
     Model No.       :         7
     Sum over atoms  :      -6.1603

     Atom         Area    Contributions
      P1         0.0000      0.0000
      C2         0.0000      0.0000
      C3         0.0000      0.0000
      C4         0.1959     -0.0028
      C5         0.0000      0.0000
      C6         0.0000      0.0000
      C7         0.1748     -0.0021
      C8         1.4982      0.0251
      C9         0.0000      0.0000
      C10        0.1914     -0.0038
      C11        0.4117     -0.0025
      C12        1.4903      0.0187
      C13        0.0000      0.0000
      C14        0.1512     -0.0022
      C15        1.4553     -0.0268
      C16        1.5559      0.0176
      H17        9.5430     -0.5277
      H18        5.0704     -0.2218
      H19        5.9666     -0.1441
      H20        8.6938     -0.0889
      H21       11.1287     -0.1248
      H22        9.9572     -0.1451
      H23        6.9874     -0.4108
      H24        7.7091     -0.4285
      H25        6.1442     -0.0723
      H26        5.4641     -0.0961
      H27       10.8114     -0.1170
      H28       11.0682     -0.1214
      H29       11.7896     -0.0558
      H30       11.9512     -0.0539
      H31       12.8532     -0.1383
      H32        7.1773     -0.3837
      H33        6.7936     -0.3257
      H34        7.6479     -0.1172
      H35        6.9556     -0.1265
      H36       11.0626     -0.1360
      H37       11.7291     -0.1654
      H38       12.7253     -0.1526
      H39       11.8126     -0.0439
      H40       10.4078     -0.0338
      H41        8.9503     -0.4776
      H42        6.6468     -0.3284
      H43        8.2726     -0.1785
      H44        9.2313     -0.1196
      H45       12.1844     -0.1238
      H46       11.6631     -0.1317
      H47       12.6714     -0.1824
      H48       11.7751     -0.0776
      H49       12.8501     -0.1431
      H50       12.0737     -0.0415

 <> ParaSurf used         4.17 seconds CPU time
