# Supplementary material for: Ion-combination specific effects driving the enzymatic activity of halophilic alcohol dehydrogenase 2 from Haloferax volcanii in aqueous ionic liquid solvent mixtures
Source: RSC Sustain. 2024 Jul 8;2(9):2559–80. doi: 10.1039/d3su00412k (PMC11353702; doi:10.1039/d3su00412k)
Supplement: SU-002-D3SU00412K-s004 [file SU-002-D3SU00412K-s004.zip › IonDescriptors/cations_MEP_processed/nib.xyz]

59
 generated by VMD
 N       -24.750000       -8.553000       -1.366000
 C       -24.604000       -7.421000       -2.386000
 C       -25.757000       -9.524000       -2.010000
 C       -23.421000       -9.268000       -1.240000
 C       -22.118999       -8.509000       -1.158000
 C       -22.024000       -7.586000        0.109000
 C       -20.554001       -7.089000        0.391000
 C       -19.608000       -8.091000        1.029000
 C       -20.046000       -8.537000        2.432000
 C       -19.055000       -9.534000        3.061000
 C       -17.485001       -9.170000        3.010000
 C       -25.296000       -7.961000       -0.122000
 C       -25.323999       -8.790000        1.163000
 C       -26.002001      -10.202000        1.199000
 C       -26.048000      -10.838000        2.583000
 C       -24.622000      -11.134000        3.102000
 C       -23.719000      -12.058000        2.221000
 C       -22.847000      -12.929000        3.179000
 C       -21.792000      -12.098000        3.833000
 H       -25.610001       -7.046000       -2.579000
 H       -24.180000       -7.744000       -3.337000
 H       -24.021000       -6.628000       -1.914000
 H       -26.577000       -8.821000       -2.163000
 H       -26.156000      -10.294000       -1.348000
 H       -25.351000       -9.916000       -2.944000
 H       -23.343000       -9.873000       -2.145000
 H       -23.464001       -9.973000       -0.409000
 H       -21.872000       -7.860000       -2.000000
 H       -21.339001       -9.273000       -1.180000
 H       -22.353001       -8.164000        0.976000
 H       -22.752001       -6.821000       -0.168000
 H       -20.735001       -6.284000        1.106000
 H       -20.104000       -6.623000       -0.488000
 H       -18.614000       -7.642000        1.068000
 H       -19.427999       -8.924000        0.346000
 H       -21.059999       -8.941000        2.424000
 H       -20.062000       -7.644000        3.062000
 H       -19.216999      -10.448000        2.486000
 H       -19.354000       -9.793000        4.079000
 H       -17.280001       -8.346000        3.698000
 H       -17.134001       -8.852000        2.026000
 H       -16.841000      -10.019000        3.247000
 H       -26.298000       -7.612000       -0.374000
 H       -24.679001       -7.086000        0.085000
 H       -25.771000       -8.195000        1.961000
 H       -24.290001       -8.906000        1.493000
 H       -25.450001      -10.844000        0.509000
 H       -27.062000      -10.170000        0.936000
 H       -26.639999      -11.754000        2.630000
 H       -26.525000      -10.162000        3.297000
 H       -24.591000      -11.487000        4.135000
 H       -24.101999      -10.183000        3.235000
 H       -23.066000      -11.396000        1.649000
 H       -24.412001      -12.748000        1.735000
 H       -22.507999      -13.837000        2.676000
 H       -23.544001      -13.154000        3.989000
 H       -21.337000      -12.552000        4.716000
 H       -22.184000      -11.182000        4.279000
 H       -20.940001      -11.903000        3.178000
