# Supplementary material for: Ion-combination specific effects driving the enzymatic activity of halophilic alcohol dehydrogenase 2 from Haloferax volcanii in aqueous ionic liquid solvent mixtures
Source: RSC Sustain. 2024 Jul 8;2(9):2559–80. doi: 10.1039/d3su00412k (PMC11353702; doi:10.1039/d3su00412k)
Supplement: SU-002-D3SU00412K-s004 [file SU-002-D3SU00412K-s004.zip › IonDescriptors/cations_MEP_processed/cho_e_p.sdf]

generated by VMD
ParaSurf2011252214313D 1   1.00000     0.00000     0

 21 20  0  0  0  0              1 V2000
    4.8557   13.8310   25.0372 N   0  0  0  0  0  0  0  0  0  0  0  0
    4.0380   12.5991   25.3258 C   0  0  0  0  0  0  0  0  0  0  0  0
    4.0596   14.8146   24.2470 C   0  0  0  0  0  0  0  0  0  0  0  0
    6.1016   13.4812   24.2898 C   0  0  0  0  0  0  0  0  0  0  0  0
    5.2339   14.4525   26.3452 C   0  0  0  0  0  0  0  0  0  0  0  0
    3.6131   11.7739   24.1083 C   0  0  0  0  0  0  0  0  0  0  0  0
    4.7821   11.2213   23.5365 O   0  0  0  0  0  0  0  0  0  0  0  0
    3.1102   12.9308   25.8732 H   0  0  0  0  0  0  0  0  0  0  0  0
    4.6589   11.9415   26.0012 H   0  0  0  0  0  0  0  0  0  0  0  0
    4.6684   15.7461   24.0974 H   0  0  0  0  0  0  0  0  0  0  0  0
    3.1175   15.0659   24.8022 H   0  0  0  0  0  0  0  0  0  0  0  0
    3.8051   14.3762   23.2458 H   0  0  0  0  0  0  0  0  0  0  0  0
    6.6177   12.6311   24.8100 H   0  0  0  0  0  0  0  0  0  0  0  0
    6.7721   14.3794   24.2504 H   0  0  0  0  0  0  0  0  0  0  0  0
    5.8354   13.1560   23.2468 H   0  0  0  0  0  0  0  0  0  0  0  0
    5.8643   13.7316   26.9307 H   0  0  0  0  0  0  0  0  0  0  0  0
    4.3057   14.7015   26.9242 H   0  0  0  0  0  0  0  0  0  0  0  0
    5.8197   15.3908   26.1541 H   0  0  0  0  0  0  0  0  0  0  0  0
    3.0806   12.3973   23.3407 H   0  0  0  0  0  0  0  0  0  0  0  0
    2.9158   10.9726   24.4778 H   0  0  0  0  0  0  0  0  0  0  0  0
    4.5324   10.4067   23.0793 H   0  0  0  0  0  0  0  0  0  0  0  0
  1  2  1  0  0  0
  1  3  1  0  0  0
  1  4  1  0  0  0
  1  5  1  0  0  0
  2  6  1  0  0  0
  6  7  1  0  0  0
  2  8  1  0  0  0
  2  9  1  0  0  0
  3 10  1  0  0  0
  3 11  1  0  0  0
  3 12  1  0  0  0
  4 13  1  0  0  0
  4 14  1  0  0  0
  4 15  1  0  0  0
  5 16  1  0  0  0
  5 17  1  0  0  0
  5 18  1  0  0  0
  6 19  1  0  0  0
  6 20  1  0  0  0
  7 21  1  0  0  0
M  END

> <TOTAL CHARGE>
1

> <CALCULATION>
    1
SDF file generated by ParaSurf from a .vwf input file

> <HAMILTONIAN>
AM1  

> <ParaSurf MODE>
12

> <ParaSurf OPTIONS>
CUBE  ISO   NEWMP    0.7000E-02  0.2000      AM1         

> <ParaSurf DESCRIPTORS>
Molecular     2.6019    0.0176   12.0123  104.1717    0.8703    155.10    147.48
MEP           122.26     43.82     97.70      0.00     97.70     78.43    137.60
                0.00  137.5986    0.0000    0.0000   -1.7265    4.6736   15131.2    
IE(l)         625.16    460.12    523.44    165.04    857.38    0.7218   -0.0777
             3518.46    
EA(l)          47.62    -28.85     13.58    -19.44     10.43     76.47     62.51
               86.09    148.60    0.2437    0.9006    139.69   -1.0937    2.6559
             70.1872    
Eneg(l)       323.41    232.68     90.73    266.94    220.61    0.7346    0.8531
             1794.32    
Hard(l)       323.06    227.44     95.62    256.51    287.47    1.4369    1.7471
             1724.14    
Alpha(l)      1.0870    0.2147    0.4101    0.8723    0.0126    2.3921    8.0784
             63.4562
Field desc   52.2803  -79.2693   26.6047  221.8343   37.4661  502.9506    0.0645
              4.3987   20.4574 4153.6711 4372.0435 -218.3723 4590.4158

> <ATOMIC SURFACE AREAS>
  0.0000  0.2024  1.1300  1.4100  1.2511  1.2804  4.5160  9.4527  9.4622 10.3272
 10.4708  8.4590  9.9273 10.5333  8.8562 10.2845 10.5321 10.3414 10.1038 12.1490
 12.6898

> <ATOMIC SURFACE MEP MAXIMA>
    0.00  113.03  112.34  108.90  112.81  105.19   77.54  120.00  116.42  118.66
  120.40  108.80  116.32  118.43  108.24  116.13  122.26  117.94  113.33  103.92
  106.35

> <ATOMIC SURFACE MEP MINIMA>
    0.00  103.59   98.55   87.22   98.42   77.69   43.82  101.80   75.28   96.33
   97.32   97.19   63.96   92.21   55.97   96.45   97.03   96.46   78.28   87.66
   60.22

> <ATOMIC SURFACE IE(L) MAXIMA>
    0.00  592.49  598.77  592.76  599.20  610.40  586.59  588.99  590.64  573.69
  572.01  575.87  564.81  571.30  556.89  577.11  577.95  572.10  576.69  581.20
  625.16

> <ATOMIC SURFACE IE(L) MINIMA>
    0.00  557.04  548.95  541.33  549.08  541.69  460.12  497.74  492.97  495.79
  495.69  499.00  486.54  490.05  485.17  496.21  496.68  497.27  472.04  473.92
  533.88

> <ATOMIC SURFACE EA(L) MAXIMA>
    0.00   31.31   46.07   42.52   47.62    7.90    9.21   30.35   28.43   36.50
   36.67   37.52   31.72   35.49   26.64   38.74   39.86   36.62   11.47   12.58
    1.26

> <ATOMIC SURFACE EA(L) MINIMA>
    0.00   15.35    3.37    2.23    7.70  -12.21   -8.83    6.87    7.34    5.93
    7.18    6.72    4.54    3.99    1.23    6.46    9.53    8.68   -9.78  -10.47
  -28.85

> <ATOMIC SURFACE MEAN POL>
  0.0000  0.5790  0.6225  0.6241  0.6195  0.6590  0.8280  0.3936  0.3884  0.3875
  0.3877  0.3828  0.3853  0.3900  0.4025  0.3847  0.3929  0.3885  0.4100  0.3983
  0.3388

> <ATOMIC SURFACE FIELD(N) MAXIMA>
    0.00   28.03   28.65   27.93   29.28   28.83   16.23   36.45   36.14   35.83
   34.93   35.22   38.49   33.79   31.70   36.20   35.38   36.08   29.26   35.05
   52.28

> <ATOMIC SURFACE FIELD(N) MINIMA>
    0.00   25.28   21.77   11.72   22.36  -17.44  -79.27    2.31   -7.05   22.50
   15.42   14.13  -20.02  -16.29  -48.17   22.63    0.00  -19.62   -9.90    7.93
  -27.93

> <ATOMIC SURFACE ENEG(L) MAXIMA>
    0.00  309.25  322.42  317.64  323.41  304.64  295.22  304.09  300.58  305.10
  304.34  306.70  298.26  303.39  291.76  307.92  308.91  304.36  289.84  295.87
  302.88

> <ATOMIC SURFACE ENEG(L) MINIMA>
    0.00  286.19  278.39  272.51  279.91  274.79  232.68  259.15  254.83  255.32
  255.60  256.20  246.45  250.29  244.69  255.49  256.12  256.23  237.91  238.73
  263.39

> <ATOMIC SURFACE HARD(L) MAXIMA>
    0.00  285.72  277.73  275.69  277.97  311.30  291.37  291.06  291.57  273.78
  278.02  271.19  266.55  276.20  270.68  274.39  273.25  274.80  291.09  293.85
  323.06

> <ATOMIC SURFACE HARD(L) MINIMA>
    0.00  270.85  266.40  264.59  266.51  266.89  227.44  238.60  238.13  240.46
  240.08  242.05  240.07  239.76  240.48  240.72  240.57  241.03  234.12  235.17
  270.49

> <BINNED_SIM_MODELS>
Model: OW1   AM1     CUBE   ISODEN   0.700000E-02
Target Property: Single CORINA conformation logP(OW) = -9.12963     +/- 0.515425    
Property-derived descriptors:
 115.4180 -245.5526 -78.73111  3854.273  13541.99  3555.150  .1647000  1.532612
-.3785267  23.21447 -78.58771 -98.08887  127.8138
Atomic contributions :
  0.0     -0.77E-02 -0.73E-01 -0.73E-01 -0.81E-01 -0.50E-01  0.35E-01 -0.87    
-0.70     -0.77     -0.79     -0.56     -0.40     -0.40     -0.31     -0.82    
-0.81     -0.86     -0.29     -0.50     -0.75    

> <PROPERTY MAXIMA and MINIMA>
  9 MEP Maxima
      2.3131     13.6067     24.6232    115.0    
      6.1131     15.9067     24.6232    118.7    
      2.1631     13.8067     25.1065    115.1    
      2.1631     14.0067     25.3649    115.5    
      5.3464     16.5067     25.2565    112.2    
      3.7131     15.9067     26.0899    112.5    
      6.1631     12.1910     26.3065    116.4    
      2.8631     14.4233     26.3565    122.3    
      3.8964     13.2067     27.3565    114.2    
  2 MEP Minima
      6.0631     11.1474     23.6565    44.18    
      6.0131     10.9733     23.8565    43.82    
  1 IEL Maxima
      3.1631     10.3751     22.8065    625.2    
  3 IEL Minima
      2.4631     12.6767     22.1565    472.0    
      5.8131     10.8260     24.2565    460.1    
      2.0631     10.0067     24.8792    473.9    
  3 EAL Maxima
      3.0631     15.9567     23.2333    46.07    
      7.6631     13.0567     23.4565    42.52    
      5.6131     15.2067     27.9565    47.62    
  1 EAL Minima
      4.3548      9.4067     22.3565   -28.85    
  1 Alpha(l) Maxima
      6.0464     11.0067     23.4565    1.087    
  4 Alpha(l) Minima
      4.4631     10.7900     21.8565   0.2187    
      5.4131     10.3283     22.1565   0.2289    
      5.4631      9.6067     23.4399   0.2197    
      4.8931      9.4567     23.8565   0.2147    
 31 F(N) Maxima
      5.8581     13.1733     21.9214    30.56    
      6.1131     13.4067     21.9565    30.64    
      6.4631     13.3067     22.0565    30.89    
      3.2131     14.5160     22.0565    34.65    
      3.5131     14.5733     21.9565    34.68    
      4.0456      9.6067     22.2565    51.25    
      2.2631     12.5400     22.2565    25.86    
      2.2631     12.8567     22.3565    25.94    
      4.2964      9.2567     22.6565    51.33    
      3.8631      9.4567     22.6232    51.54    
      5.0913     16.9067     23.6065    35.30    
      6.2631     11.4233     24.0565    34.45    
      7.8631     15.1067     24.0065    33.24    
      7.6631     15.3067     23.9065    33.37    
      2.2631      9.8067     24.6649    30.38    
      1.9964     10.0067     24.6682    30.41    
      7.6631     11.8067     24.9565    32.33    
      1.7964     15.2451     24.8565    34.14    
      6.2857     15.9067     24.8565    30.41    
      5.4631     11.0233     25.2565    32.08    
      7.5631     11.8067     25.2565    32.60    
      1.9631     15.6900     25.0315    34.75    
      5.6631     16.4067     25.0565    31.20    
      5.2881     10.8233     25.4565    32.19    
      3.0798     15.4108     26.2565    30.06    
      6.6631     16.4067     26.3065    35.67    
      5.0631     11.0067     26.8565    35.56    
      2.0631     13.1650     26.6565    36.10    
      6.5131     13.1841     27.9565    35.69    
      3.4631     15.1224     27.8565    35.21    
      4.6381     15.2900     28.1565    31.86    
  3 F(N) Minima
      5.3631     11.8349     22.4565   -59.18    
      6.0464     11.1817     23.8565   -70.55    
      5.8631     10.9966     24.2565   -76.06    

> <PARASURF STATUS>
Calculation ended successfully

$$$$
