# Supplementary material for: Ion-combination specific effects driving the enzymatic activity of halophilic alcohol dehydrogenase 2 from Haloferax volcanii in aqueous ionic liquid solvent mixtures
Source: RSC Sustain. 2024 Jul 8;2(9):2559–80. doi: 10.1039/d3su00412k (PMC11353702; doi:10.1039/d3su00412k)
Supplement: SU-002-D3SU00412K-s004 [file SU-002-D3SU00412K-s004.zip › IonDescriptors/cations_MEP_processed/nai_e_p.out]

 <> ParaSurf'20, Revision A1 
 <> Copyright (c) 2006-2020 Cepos InSilico GmbH. All rights reserved.

 <> Input = nai_e.sdf
 <> Taking Shannon entropy statistics from 

 <> Program options :

    Using marching-cube isodensity surface 
    Surface fitting turned off 
    Using an isodensity surface contour 
    Isodensity value =  0.7000E-02 electrons/Angstrom**3 
    Triangulation mesh =    0.20 Angstrom
    Using multipole electrostatics 


 <<>> Molecule 1 of 1 (molecule 1 of file 1) <<>>


 <> AM1   calculation for generated by VMD                                                                
 <> Number of triangles =   7510
 <> Number of unique points :   3758

 <> Property ranges:
    Density   :   0.6808E-02 to   0.7200E-02
    IE(l)     :       429.98 to       601.80
    EA(l)     :       -51.48 to        48.19
    MEP       :        52.80 to       121.17
    Alpha(l)  :       0.3414 to       0.7806
    Field(N)  :        -6.70 to        36.67

 <> Descriptors :

    Dipole moment        :       5.6019 Debye
    Dipolar density      :   0.3045E-01 Debye.Angstrom**-3
    Molecular pol.       :      15.2818 Angstrom**3
    Molecular weight     :       116.23
    Globularity          :       0.8267
    Total surface area   :       189.23 Angstrom**2
    Molecular volume     :       183.97 Angstrom**3

    Most positive MEP    :       121.17 kcal/mol
    Most negative MEP    :        52.80 kcal/mol
    Mean +ve MEP         :        90.20 kcal/mol
    Mean -ve MEP         :         0.00 kcal/mol
    Mean MEP             :        90.20 kcal/mol
    MEP range            :        68.37 kcal/mol
    MEP +ve Variance     :       358.69 (kcal/mol)**2
    MEP -ve Variance     :         0.00 (kcal/mol)**2
    MEP total variance   :       358.69 (kcal/mol)**2
    MEP balance parameter:       0.0000
    MEP balance*variance :       0.0000 kcal/mol
    MEP skewness         :      -0.6612
    MEP kurtosis         :      -0.9774
    Integral MEP         :   17032.8     kcal.Angstrom**2/mol

    Maximum IE(l)        :       601.80 kcal/mol
    Minimum IE(l)        :       429.98 kcal/mol
    Mean IE(l)           :       502.24 kcal/mol
    IE(l) range          :       171.82 kcal/mol
    IE(l) variance       :      1277.73 (kcal/mol)**2
    IE(l) skewness       :      -0.1350
    IE(l) kurtosis       :      -0.3845
    Integral IE(l)       :   4113.86     eV.Angstrom**2

    Maximum EA(l)        :        48.19 kcal/mol
    Minimum EA(l)        :       -51.48 kcal/mol
    Mean +ve EA(l)       :        17.31 kcal/mol
    Mean -ve EA(l)       :       -31.85 kcal/mol
    Mean EA(l)           :        -2.77 kcal/mol
    EA(l) range          :        99.67 kcal/mol
    EA(l) +ve variance   :        46.02 (kcal/mol)**2
    EA(l) -ve variance   :       207.77 (kcal/mol)**2
    EA(l) total variance :       253.79 (kcal/mol)**2
    EA(l) skewness       :      -0.5381
    EA(l) kurtosis       :      -1.2007
    Integral EA(l)       :  -23.1202     eV.Angstrom**2
    EA(l) balance param. :       0.1485
    Fraction pos. EA(l)  :       0.5903 ( =  111.70 Angstrom**2)

    Max. local Eneg.     :       324.59 kcal/mol
    Min. local Eneg.     :       192.52 kcal/mol
    Mean local Eneg.     :       249.73 kcal/mol
    Local Eneg. range    :       132.07 kcal/mol
    Local Eneg. variance :       860.78 (kcal/mol)**2
    Local Eneg. skewness :        -0.32
    Local Eneg. kurtosis :        -0.71
    Integral local Eneg. :   2045.37     eV.Angstrom**2

    Max. local hardness  :       289.52 kcal/mol
    Min. local hardness  :       233.23 kcal/mol
    Mean local hardness  :       252.50 kcal/mol
    Local hard. range    :        56.30 kcal/mol
    Local hard. variance :       126.05 (kcal/mol)**2
    Local hard. skewness :         0.60
    Local hard. kurtosis :        -0.39
    Integral local Hard. :   2068.49     eV.Angstrom**2

    Maximum alpha(l)     :   0.7806     Angstrom**3
    Minimum alpha(l)     :   0.3414     Angstrom**3
    Mean alpha(l)        :   0.4264     Angstrom**3
    Alpha(l) range       :   0.4393     Angstrom**3
    Variance in alpha(l) :   0.6002E-02 Angstrom**6
    Alpha(l) skewness    :       1.6261
    Alpha(l) kurtosis    :       2.6232
    Integral Alpha(l)    :   80.4286     Angstrom**5

    Maximum field normal :    36.67 kcal/mol.Angstrom
    Minimum field normal :    -6.70 kcal/mol.Angstrom
    Mean field           :    21.91 kcal/mol.Angstrom
    Field range          :    43.37 kcal/mol.Angstrom
    Total field variance :   117.79 (kcal/mol.Angstrom)**2
    +ve field variance   :   108.83 (kcal/mol.Angstrom)**2
    -ve field variance   :     2.70 (kcal/mol.Angstrom)**2
    Field balance param. :     0.02
    Field skew           :     1.30
    Field kurtosis       :  -1.100    
    Integral F(N)        :   4160.     kcal.Angstrom/mol
    Integral F(N +ve)    :   4164.     kcal.Angstrom/mol
    Integral F(N -ve)    :  -4.643     kcal.Angstrom/mol
    Integral |F(N)|      :   4169.     kcal.Angstrom/mol

 <> Atomic surface properties:

   Atom    Area         MEP            IE(l)           EA(l)        mean      Field(N)        Eneg(L)         Hard(L)
                    max     min     max     min     max     min     pol.    max     min     max     min     max     min
 N     1   0.000
 C     2   0.000
 C     3   1.386  113.03   98.92  601.80  549.62   47.39    3.20   0.650   29.15   20.67  324.59  280.00  278.67  266.98
 C     4   1.298  112.92   99.35  598.46  550.15   48.19    8.38   0.659   29.87   22.52  323.33  281.47  278.29  265.87
 C     5   1.249  112.58   98.89  599.11  548.10   46.71    8.13   0.660   29.20   19.45  322.91  279.56  277.63  267.11
 C     6   0.000
 C     7   0.172   90.63   62.64  543.56  511.53   -7.08  -35.39   0.657    9.08    4.09  268.24  242.20  284.40  269.33
 C     8   1.581   74.79   52.80  531.71  486.71  -21.20  -51.34   0.675    6.94   -6.70  255.26  217.69  282.61  267.87
 H     9   8.688  120.30   93.26  569.40  490.98   25.84   -6.57   0.405   34.75    0.00  291.93  247.99  287.98  237.63
 H    10   8.383  119.41   92.33  570.22  491.17   25.42   -5.49   0.409   34.39    0.00  293.62  249.66  287.03  237.78
 H    11  10.291  121.10   97.00  579.62  497.32   39.75    3.13   0.409   36.22   22.40  309.69  256.33  281.61  240.99
 H    12  10.349  120.56   97.07  571.75  496.98   36.26    8.99   0.411   35.91    8.74  304.01  256.35  275.39  240.62
 H    13   8.412  113.00   97.42  579.81  500.55   39.43    3.42   0.413   35.51   21.95  309.62  256.36  274.06  242.57
 H    14  10.172  121.17   97.46  577.11  498.18   39.58    9.70   0.413   36.67    0.00  308.34  257.29  274.04  240.89
 H    15  10.269  119.38   97.60  578.08  497.68   40.16   10.17   0.408   36.51   22.63  309.12  256.87  276.43  240.81
 H    16  10.216  120.13   97.50  576.04  497.85   39.42    8.58   0.410   36.40   21.40  307.73  257.02  277.59  240.83
 H    17  10.370  121.03   96.95  570.43  496.46   35.46    9.01   0.411   35.83   20.10  302.89  256.04  276.15  240.42
 H    18  10.120  119.41   96.99  577.99  496.81   39.26    1.99   0.407   35.72   18.81  308.63  256.00  273.57  240.82
 H    19   8.684  113.33   97.38  577.09  499.34   38.05    4.76   0.416   35.71   11.49  307.57  257.14  277.34  242.14
 H    20   8.291  109.90   75.25  560.83  467.20    6.68  -29.05   0.421   28.97    0.00  279.65  226.68  288.06  237.21
 H    21   8.121  106.08   74.85  562.05  464.93    4.75  -30.56   0.417   27.95    0.28  276.65  222.58  287.95  236.55
 H    22  11.290   93.11   61.09  557.89  439.23   -3.72  -42.81   0.433   21.65   -3.34  271.67  206.00  287.36  233.23
 H    23  11.051   93.57   61.00  559.63  439.33   -6.44  -42.05   0.431   21.01   -2.39  270.11  206.06  289.52  233.25
 H    24  11.939   76.66   53.45  537.88  429.98  -26.48  -50.35   0.426   14.13   -5.32  251.81  193.56  287.05  236.42
 H    25  12.763   62.06   52.91  527.01  430.48  -40.53  -51.48   0.432   16.52    0.88  242.63  192.52  284.37  237.96
 H    26  12.022   76.47   53.52  539.59  430.11  -28.09  -50.86   0.427   13.51   -6.19  251.39  193.67  288.20  236.44

 Total   187.115

 <> Stationary points on the molecular surface
    (A. Jakobi, H. Mauser and T. Clark, J. Mol. Model., 2008, 14, 547-558)

         x           y           z      value

 <>     14 MEP Maxima      :
    -35.8847     72.7977    -46.9217    113.3    
    -37.9181     70.3644    -46.4717    109.3    
    -35.1181     72.5977    -46.2741    112.3    
    -34.9181     72.4144    -45.8717    112.6    
    -34.7181     72.3394    -45.4717    112.8    
    -38.1399     69.7977    -44.5967    121.1    
    -34.4181     71.9977    -44.4633    114.8    
    -36.5681     69.5977    -43.8433    113.0    
    -36.1431     69.8144    -43.7717    113.0    
    -34.7681     71.7644    -43.7717    121.0    
    -39.2181     71.0310    -43.6217    113.0    
    -38.3681     73.5977    -43.3717    120.3    
    -35.9431     72.9977    -42.5883    112.9    
    -36.2931     73.1977    -42.5883    113.0    
 <>      3 MEP Minima      :
    -40.5681     74.1977    -50.0717    52.80    
    -39.9181     75.7977    -48.7800    58.43    
    -41.1681     75.0977    -48.2500    56.19    

 <>      3 IEL Maxima      :
    -35.2681     69.7977    -46.3717    601.8    
    -35.3056     74.7810    -44.5717    599.1    
    -37.3514     71.0477    -41.4717    598.5    
 <>      5 IEL Minima      :
    -38.7181     72.3745    -50.1717    430.1    
    -42.4181     73.3977    -49.0800    430.5    
    -39.2731     75.7810    -48.1717    430.0    
    -40.8014     70.4977    -47.1717    439.3    
    -41.3181     73.9977    -45.4217    439.2    

 <>      3 EAL Maxima      :
    -35.2681     69.7977    -46.3717    47.39    
    -35.3056     74.7810    -44.5717    46.71    
    -37.3514     71.0477    -41.4717    48.19    
 <>      8 EAL Minima      :
    -40.9181     72.0144    -49.3967   -51.48    
    -38.1181     73.6060    -48.9717   -45.09    
    -38.3681     74.1977    -49.1717   -49.22    
    -39.7306     71.4977    -48.9310   -45.96    
    -41.9181     72.3977    -48.2217   -47.93    
    -41.9181     72.5977    -47.8717   -48.30    
    -42.0181     72.9844    -47.7217   -48.55    
    -41.3181     74.7477    -47.7435   -51.33    

 <>      4 Alpha(l) Maxima :
    -40.3181     74.2477    -50.0717   0.7806    
    -35.2681     69.7977    -46.3717   0.7655    
    -35.3056     74.7810    -44.5717   0.7546    
    -37.3514     71.0477    -41.4717   0.7538    
 <>     86 Alpha(l) Minima :
    -39.5181     73.2560    -50.5217   0.3726    
    -39.1014     73.5477    -50.3717   0.3715    
    -39.9464     71.8977    -49.9717   0.3604    
    -41.5282     72.5977    -49.7717   0.3636    
    -38.5181     73.6102    -49.9717   0.3643    
    -41.5139     74.0177    -49.9550   0.3775    
    -39.7181     71.6144    -49.5717   0.3593    
    -38.1181     73.2477    -49.4717   0.3593    
    -39.6088     75.3477    -49.4717   0.3713    
    -38.6181     71.7977    -48.9999   0.3649    
    -41.7681     72.2977    -49.1717   0.3573    
    -38.5681     74.9977    -49.0050   0.3614    
    -37.7181     72.5477    -48.6717   0.3682    
    -41.9181     74.5810    -48.8167   0.3635    
    -38.4181     74.8810    -48.7717   0.3603    
    -40.9238     71.0977    -48.1717   0.3749    
    -40.3189     70.9786    -48.2717   0.3671    
    -37.2181     72.8403    -48.3717   0.3672    
    -42.1181     74.1977    -48.1458   0.3571    
    -38.4181     74.9977    -48.1217   0.3596    
    -39.7681     70.7977    -47.9717   0.3598    
    -41.5014     71.4102    -47.7717   0.3728    
    -36.5181     72.2060    -47.7717   0.3905    
    -38.5181     74.9977    -47.7217   0.3594    
    -40.5181     75.5810    -47.9717   0.3597    
    -36.5014     70.5977    -47.5717   0.3571    
    -37.9431     70.8977    -47.6550   0.3598    
    -35.3181     70.7278    -47.3717   0.3587    
    -37.1681     74.3977    -47.3717   0.3677    
    -40.3113     75.4977    -47.5717   0.3587    
    -41.6681     71.4310    -47.1717   0.3692    
    -35.0181     71.1977    -47.2217   0.3563    
    -34.9681     71.8310    -46.9717   0.3521    
    -36.9181     74.2302    -47.1717   0.3672    
    -41.6181     71.3977    -46.7800   0.3678    
    -35.7181     72.7277    -46.8717   0.3438    
    -41.8681     73.7644    -46.5717   0.3727    
    -37.7181     69.5926    -46.3717   0.3522    
    -39.9181     70.5977    -46.2717   0.3664    
    -39.4847     70.4977    -46.3717   0.3662    
    -41.9522     73.1977    -46.3443   0.3710    
    -34.9681     73.3644    -46.3717   0.3509    
    -36.6681     74.6977    -46.3717   0.3623    
    -36.4347     74.7977    -46.2717   0.3596    
    -36.3264     68.8477    -45.9717   0.3601    
    -38.2181     69.7977    -45.7967   0.3452    
    -40.2181     70.7977    -45.9683   0.3649    
    -41.7181     72.7792    -45.7717   0.3672    
    -40.5181     74.6977    -46.0800   0.3600    
    -35.2181     74.5977    -45.9467   0.3583    
    -38.7681     74.8977    -45.9717   0.3595    
    -35.9181     74.8977    -46.0550   0.3582    
    -34.3181     69.9977    -45.4717   0.3607    
    -40.2181     70.8477    -45.6050   0.3631    
    -40.2181     70.9144    -44.9467   0.3580    
    -40.7181     72.9060    -44.9717   0.3707    
    -36.3347     68.8977    -44.7717   0.3551    
    -37.9181     69.5977    -44.5467   0.3419    
    -34.2181     72.5477    -44.5717   0.3509    
    -40.3847     73.0427    -44.6217   0.3606    
    -39.7681     73.8977    -44.6810   0.3690    
    -39.0397     74.1477    -44.5717   0.3612    
    -37.7514     74.9477    -44.7717   0.3526    
    -40.3181     72.4644    -44.1717   0.3571    
    -38.9181     74.1477    -44.4300   0.3549    
    -38.7231     74.0977    -44.1383   0.3481    
    -36.9181     75.3810    -44.3967   0.3581    
    -38.9181     70.1334    -44.0175   0.3505    
    -34.6181     71.7977    -43.9717   0.3425    
    -34.8181     71.4227    -43.6550   0.3416    
    -34.8681     71.8760    -43.3717   0.3414    
    -38.1181     73.7477    -43.2717   0.3421    
    -34.7181     74.1977    -43.4541   0.3589    
    -39.1181     72.4177    -42.7633   0.3522    
    -34.9282     74.0977    -43.1717   0.3578    
    -36.5347     74.6977    -42.9717   0.3561    
    -37.3181     69.3977    -42.5717   0.3565    
    -35.5181     70.0977    -42.8550   0.3538    
    -39.0681     72.6310    -42.7717   0.3496    
    -35.1181     73.4477    -42.7717   0.3535    
    -38.5181     70.1111    -42.1717   0.3569    
    -35.6788     72.0977    -41.7717   0.3566    
    -35.5181     72.1977    -41.9717   0.3540    
    -37.1205     73.2977    -41.9717   0.3525    
    -38.3181     71.9644    -41.4217   0.3580    
    -37.5181     72.3977    -41.2717   0.3579    

 <>     30 F(N) Maxima      :
    -39.1931     72.6310    -50.4717    13.42    
    -42.3014     73.3727    -49.3717    16.30    
    -39.9181     75.6977    -49.0217    13.32    
    -39.5514     75.6977    -49.0217    13.47    
    -37.3181     71.8167    -48.4717    22.48    
    -41.1181     70.6977    -47.3800    17.18    
    -35.6847     71.3727    -47.7217    35.35    
    -35.5181     74.2477    -46.6717    35.33    
    -37.9764     75.1477    -46.7717    22.29    
    -36.9847     68.7977    -45.9717    35.45    
    -41.7014     73.9977    -45.9717    17.24    
    -37.3181     68.7977    -45.6467    35.46    
    -34.8681     69.4977    -44.9717    31.05    
    -34.7181     69.5977    -45.3133    32.22    
    -39.7181     70.0977    -45.0883    33.99    
    -34.1181     70.1977    -44.7633    35.69    
    -38.1399     69.7977    -44.5967    30.04    
    -37.5631     69.4144    -44.1717    30.84    
    -38.7431     69.9977    -44.2917    30.65    
    -34.5181     71.8977    -44.1217    30.24    
    -34.7681     71.5977    -43.7717    30.29    
    -39.9181     73.4195    -43.7717    34.30    
    -34.1681     73.3977    -43.5383    35.52    
    -37.4955     75.0977    -43.5217    35.33    
    -38.1681     69.2977    -42.9383    35.87    
    -34.9681     72.1527    -42.9383    31.13    
    -38.9181     72.9977    -42.9217    31.55    
    -38.1181     73.5977    -43.0717    30.12    
    -35.2181     70.9977    -41.9217    36.34    
    -38.1005     72.7977    -41.4717    35.89    
 <>      0 F(N) Minima      :

 <><><><><><><><><><><><><><><><><><><><><><><><><><><><><><><><><><><><><><><><><><><><>

                                 ParaSurf ADMET Profiler

 <><><><><><><><><><><><><><><><><><><><><><><><><><><><><><><><><><><><><><><><><><><><>

 <> Binned SIM models : 

  Model       Property                         Value        StdDev
   No.   
   7    Single CORINA conformation logP(OW)    -9.77 +/-     0.52

 <> Model-derived descriptors : 
       Model No.     :      7
       Code          :     OW1
       Maximum       :    58.95    
       Minimum       :   -211.7    
       Mean          :   -67.75    
       Variance      :    4702.    
       +ve variance  :    7856.    
       -ve variance  :    4433.    
       balance param.:   0.2306    
       Skew          :    1.483    
       Kurtosis      :  -0.6199    
       Dipolar moment: 
                   x :   -259.1    
                   y :    137.5    
                   z :   -327.9    
               Total :    440.0    

 <>  Atomic contributions: : 
     Model No.       :         7
     Sum over atoms  :      -9.6660

     Atom         Area    Contributions
      N1         0.0000      0.0000
      C2         0.0000      0.0000
      C3         1.3861     -0.0890
      C4         1.2976     -0.0878
      C5         1.2486     -0.0834
      C6         0.0000      0.0000
      C7         0.1722     -0.0059
      C8         1.5809     -0.0048
      H9         8.6876     -0.5427
      H10        8.3826     -0.5699
      H11       10.2913     -0.8345
      H12       10.3491     -0.8554
      H13        8.4120     -0.6046
      H14       10.1722     -0.8903
      H15       10.2690     -0.9157
      H16       10.2156     -0.9051
      H17       10.3702     -0.8257
      H18       10.1196     -0.7790
      H19        8.6835     -0.5910
      H20        8.2905     -0.1908
      H21        8.1211     -0.1642
      H22       11.2897     -0.1457
      H23       11.0512     -0.1348
      H24       11.9388     -0.0740
      H25       12.7634     -0.1531
      H26       12.0220     -0.0722

 <> ParaSurf used         2.20 seconds CPU time
