# Supplementary material for: Ion-combination specific effects driving the enzymatic activity of halophilic alcohol dehydrogenase 2 from Haloferax volcanii in aqueous ionic liquid solvent mixtures
Source: RSC Sustain. 2024 Jul 8;2(9):2559–80. doi: 10.1039/d3su00412k (PMC11353702; doi:10.1039/d3su00412k)
Supplement: SU-002-D3SU00412K-s004 [file SU-002-D3SU00412K-s004.zip › IonDescriptors/cations_MEP_processed/paa_e_p.sdf]

generated by VMD
ParaSurf2011252214323D 1   1.00000     0.00000     0

 50 45  0  0  0  0              1 V2000
   12.2993   17.8053  -16.7170 P   0  0  0  0  0  0  0  0  0  0  0  0
   13.5818   18.6680  -16.2583 C   0  0  0  0  0  0  0  0  0  0  0  0
   13.2292   20.1283  -16.0460 C   0  0  0  0  0  0  0  0  0  0  0  0
   14.2343   20.8384  -15.1636 C   0  0  0  0  0  0  0  0  0  0  0  0
   11.2280   17.5740  -15.5370 C   0  0  0  0  0  0  0  0  0  0  0  0
   11.8411   17.6455  -14.1546 C   0  0  0  0  0  0  0  0  0  0  0  0
   10.8546   17.2635  -13.0712 C   0  0  0  0  0  0  0  0  0  0  0  0
   11.4787   17.3726  -11.7037 C   0  0  0  0  0  0  0  0  0  0  0  0
   12.8072   16.3940  -17.3052 C   0  0  0  0  0  0  0  0  0  0  0  0
   13.5155   15.5661  -16.2542 C   0  0  0  0  0  0  0  0  0  0  0  0
   14.1150   14.2890  -16.8029 C   0  0  0  0  0  0  0  0  0  0  0  0
   15.3623   14.5276  -17.6136 C   0  0  0  0  0  0  0  0  0  0  0  0
   11.5682   18.6105  -17.9118 C   0  0  0  0  0  0  0  0  0  0  0  0
   10.4663   17.7901  -18.5515 C   0  0  0  0  0  0  0  0  0  0  0  0
    9.5526   18.6258  -19.4092 C   0  0  0  0  0  0  0  0  0  0  0  0
   13.8942   22.2992  -15.0162 C   0  0  0  0  0  0  0  0  0  0  0  0
   14.4357   18.6387  -16.9955 H   0  0  0  0  0  0  0  0  0  0  0  0
   14.0739   18.3021  -15.3093 H   0  0  0  0  0  0  0  0  0  0  0  0
   12.2107   20.1931  -15.5748 H   0  0  0  0  0  0  0  0  0  0  0  0
   13.1815   20.6573  -17.0364 H   0  0  0  0  0  0  0  0  0  0  0  0
   15.2594   20.7299  -15.6068 H   0  0  0  0  0  0  0  0  0  0  0  0
   14.2548   20.3516  -14.1523 H   0  0  0  0  0  0  0  0  0  0  0  0
   10.6954   16.5792  -15.6061 H   0  0  0  0  0  0  0  0  0  0  0  0
   10.3704   18.3096  -15.5474 H   0  0  0  0  0  0  0  0  0  0  0  0
   12.2100   18.6898  -13.9642 H   0  0  0  0  0  0  0  0  0  0  0  0
   12.7270   16.9568  -14.1107 H   0  0  0  0  0  0  0  0  0  0  0  0
   10.4975   16.2133  -13.2414 H   0  0  0  0  0  0  0  0  0  0  0  0
    9.9563   17.9332  -13.1320 H   0  0  0  0  0  0  0  0  0  0  0  0
   11.8254   18.4158  -11.5064 H   0  0  0  0  0  0  0  0  0  0  0  0
   12.3543   16.6856  -11.6101 H   0  0  0  0  0  0  0  0  0  0  0  0
   10.7308   17.0969  -10.9205 H   0  0  0  0  0  0  0  0  0  0  0  0
   13.5141   16.4964  -18.1798 H   0  0  0  0  0  0  0  0  0  0  0  0
   11.9842   15.7480  -17.7296 H   0  0  0  0  0  0  0  0  0  0  0  0
   12.7728   15.3033  -15.4529 H   0  0  0  0  0  0  0  0  0  0  0  0
   14.3269   16.1873  -15.7888 H   0  0  0  0  0  0  0  0  0  0  0  0
   13.3518   13.7555  -17.4291 H   0  0  0  0  0  0  0  0  0  0  0  0
   14.3628   13.6156  -15.9378 H   0  0  0  0  0  0  0  0  0  0  0  0
   15.7955   13.5502  -17.9403 H   0  0  0  0  0  0  0  0  0  0  0  0
   16.1331   15.0664  -17.0110 H   0  0  0  0  0  0  0  0  0  0  0  0
   15.1426   15.1303  -18.5278 H   0  0  0  0  0  0  0  0  0  0  0  0
   12.2624   18.9377  -18.7379 H   0  0  0  0  0  0  0  0  0  0  0  0
   11.1057   19.5863  -17.5809 H   0  0  0  0  0  0  0  0  0  0  0  0
    9.8694   17.2939  -17.7390 H   0  0  0  0  0  0  0  0  0  0  0  0
   10.9222   16.9825  -19.1858 H   0  0  0  0  0  0  0  0  0  0  0  0
   10.1283   19.1290  -20.2233 H   0  0  0  0  0  0  0  0  0  0  0  0
    9.0417   19.4110  -18.8011 H   0  0  0  0  0  0  0  0  0  0  0  0
    8.7706   17.9789  -19.8777 H   0  0  0  0  0  0  0  0  0  0  0  0
   13.9089   22.8131  -16.0078 H   0  0  0  0  0  0  0  0  0  0  0  0
   14.6404   22.7986  -14.3511 H   0  0  0  0  0  0  0  0  0  0  0  0
   12.8801   22.4286  -14.5665 H   0  0  0  0  0  0  0  0  0  0  0  0
  2  3  1  0  0  0
  3  4  1  0  0  0
  5  6  1  0  0  0
  6  7  1  0  0  0
  7  8  1  0  0  0
  9 10  1  0  0  0
 10 11  1  0  0  0
 11 12  1  0  0  0
 13 14  1  0  0  0
 14 15  1  0  0  0
  4 16  1  0  0  0
  2 17  1  0  0  0
  2 18  1  0  0  0
  3 19  1  0  0  0
  3 20  1  0  0  0
  4 21  1  0  0  0
  4 22  1  0  0  0
  5 23  1  0  0  0
  5 24  1  0  0  0
  6 25  1  0  0  0
  6 26  1  0  0  0
  7 27  1  0  0  0
  7 28  1  0  0  0
  8 29  1  0  0  0
  8 30  1  0  0  0
  8 31  1  0  0  0
  9 32  1  0  0  0
  9 33  1  0  0  0
 10 34  1  0  0  0
 10 35  1  0  0  0
 11 36  1  0  0  0
 11 37  1  0  0  0
 12 38  1  0  0  0
 12 39  1  0  0  0
 12 40  1  0  0  0
 13 41  1  0  0  0
 13 42  1  0  0  0
 14 43  1  0  0  0
 14 44  1  0  0  0
 15 45  1  0  0  0
 15 46  1  0  0  0
 15 47  1  0  0  0
 16 48  1  0  0  0
 16 49  1  0  0  0
 16 50  1  0  0  0
M  END

> <TOTAL CHARGE>
1

> <CALCULATION>
    1
SDF file generated by ParaSurf from a .vwf input file

> <HAMILTONIAN>
AM1  

> <ParaSurf MODE>
12

> <ParaSurf OPTIONS>
CUBE  ISO   NEWMP    0.7000E-02  0.2000      AM1         

> <ParaSurf DESCRIPTORS>
Molecular     2.2397    0.0063   31.4024  245.4074    0.7175    338.24    355.51
MEP           139.74     50.16     72.96      0.00     72.96     89.58    273.20
                0.00  273.2038    0.0000    0.0000    0.7607   -0.0884   24588.0    
IE(l)         566.36    423.40    474.13    142.96    953.46    0.2538   -0.8405
             6935.35    
EA(l)          10.82    -55.86      6.50    -33.82    -28.06     66.68      7.52
              234.13    241.65    0.0301    0.1414     47.82    0.5921   -1.0993
            -414.115    
Eneg(l)       278.41    186.88     91.53    223.03    523.66    0.3167   -1.1400
             3260.62    
Hard(l)       292.91    232.73     60.18    251.10    153.43    0.6647   -0.4412
             3674.73    
Alpha(l)      0.8034    0.3646    0.4413    0.4387    0.0056    1.6633    2.8266
            148.7572
Field desc   58.0805  -20.4356   12.1871   88.8889   75.9903   10.8875    0.1096
              1.6977    0.4101 4179.9143 4237.3776  -57.4633 4294.8409

> <ATOMIC SURFACE AREAS>
  0.0000  0.0000  0.0000  0.1959  0.0000  0.0000  0.1748  1.4982  0.0000  0.1914
  0.4117  1.4903  0.0000  0.1512  1.4553  1.5559  9.5430  5.0704  5.9666  8.6938
 11.1287  9.9572  6.9874  7.7091  6.1442  5.4641 10.8114 11.0682 11.7896 11.9512
 12.8532  7.1773  6.7936  7.6479  6.9556 11.0626 11.7291 12.7253 11.8126 10.4078
  8.9503  6.6468  8.2726  9.2313 12.1844 11.6631 12.6714 11.7751 12.8501 12.0737

> <ATOMIC SURFACE MEP MAXIMA>
    0.00    0.00    0.00   72.73    0.00    0.00   66.92   71.73    0.00   79.10
   71.74   84.75    0.00   92.06   73.90   68.82  138.64  105.01  118.26  107.94
   79.60   90.35  118.72  118.37   96.35  101.36   88.05   83.68   72.14   74.44
   57.05  134.71  120.87  104.48  102.95   82.74   73.98   58.26   83.14   91.96
  139.74  118.55  115.91  107.39   79.81   91.17   74.21   72.01   58.05   75.84

> <ATOMIC SURFACE MEP MINIMA>
    0.00    0.00    0.00   57.78    0.00    0.00   57.47   50.16    0.00   74.44
   57.56   54.33    0.00   75.64   57.94   50.22   80.05   79.08   73.58   66.91
   55.81   57.64   78.29   79.02   68.84   69.99   56.45   55.80   50.80   50.90
   50.18   75.08   79.03   72.22   68.46   57.85   56.89   53.90   54.19   56.08
   78.74   75.75   71.52   69.73   58.37   58.93   58.12   50.68   50.29   51.04

> <ATOMIC SURFACE IE(L) MAXIMA>
    0.00    0.00    0.00  537.66    0.00    0.00  533.39  525.12    0.00  549.24
  531.31  522.44    0.00  566.36  528.04  515.26  557.64  530.91  539.53  549.31
  529.92  531.54  538.67  555.21  547.86  537.30  527.30  540.48  521.13  515.66
  519.67  558.23  559.62  555.91  557.96  547.60  535.93  522.75  529.59  528.82
  561.01  560.06  559.12  556.25  552.97  554.67  541.76  526.70  518.83  532.15

> <ATOMIC SURFACE IE(L) MINIMA>
    0.00    0.00    0.00  502.85    0.00    0.00  505.04  479.37    0.00  538.38
  496.53  483.54    0.00  544.03  495.01  480.36  485.86  489.29  463.42  454.87
  430.86  432.57  483.79  483.40  462.71  466.05  430.71  430.14  423.84  423.93
  423.40  472.63  486.43  460.78  463.69  431.60  430.17  426.12  428.25  432.85
  484.21  484.88  462.29  456.46  434.43  435.53  434.96  424.13  423.76  424.48

> <ATOMIC SURFACE EA(L) MAXIMA>
    0.00    0.00    0.00  -33.32    0.00    0.00  -36.20  -26.68    0.00   -6.62
  -34.05  -27.27    0.00   -9.73  -27.22  -40.99   10.07    9.88    1.69   -1.72
  -17.18  -12.77   10.82   10.09   -3.79    1.82  -13.37  -14.64  -34.19  -29.24
  -45.16    8.71    9.34   -1.01    3.00  -14.57  -27.48  -43.45  -26.58  -10.64
    8.44    9.04    1.27    0.59  -17.31  -10.81  -26.51  -30.86  -45.39  -26.89

> <ATOMIC SURFACE EA(L) MINIMA>
    0.00    0.00    0.00  -43.92    0.00    0.00  -42.73  -55.86    0.00  -22.87
  -41.07  -52.02    0.00  -20.57  -43.80  -55.41  -15.77  -10.49  -30.03  -39.35
  -47.89  -47.39  -13.71  -14.88  -35.31  -37.99  -48.99  -48.76  -54.42  -55.32
  -55.78  -21.90  -13.23  -28.41  -35.00  -46.79  -46.92  -52.31  -50.08  -51.09
  -17.69  -16.27  -28.88  -29.11  -43.80  -43.87  -44.29  -54.76  -55.39  -55.12

> <ATOMIC SURFACE MEAN POL>
  0.0000  0.0000  0.0000  0.6597  0.0000  0.0000  0.6692  0.6902  0.0000  0.6786
  0.6733  0.6850  0.0000  0.6570  0.6826  0.6971  0.4260  0.4202  0.4268  0.4282
  0.4413  0.4390  0.4176  0.4156  0.4332  0.4242  0.4388  0.4401  0.4353  0.4368
  0.4446  0.4265  0.4143  0.4455  0.4432  0.4435  0.4431  0.4417  0.4332  0.4376
  0.4211  0.4186  0.4439  0.4384  0.4352  0.4278  0.4390  0.4323  0.4420  0.4400

> <ATOMIC SURFACE FIELD(N) MAXIMA>
    0.00    0.00    0.00    6.25    0.00    0.00    6.04    5.76    0.00   11.58
    7.27    5.00    0.00   11.06    9.09    5.94   58.08   35.42   34.13   24.19
   15.99   16.11   38.47   36.14   21.20   28.69   15.64   15.81   12.42   12.43
   15.36   53.27   38.48   24.22   32.35   15.67   18.11   16.17   12.86   18.08
   57.34   37.81   33.27   29.23   16.16   16.42   18.41   13.09   15.40   12.24

> <ATOMIC SURFACE FIELD(N) MINIMA>
    0.00    0.00    0.00    2.86    0.00    0.00    2.83   -8.39    0.00    4.85
   -0.14  -20.44    0.00    6.81   -3.96   -8.31   -0.36   -0.13   -3.05   -5.28
   -4.17  -17.29   -1.89   -1.80   -4.64   -6.27   -6.26   -7.23   -8.63   -7.93
   -0.73  -12.56   -0.75  -10.59  -16.52   -9.46   -0.89    0.37  -18.60  -17.12
   -1.24   -4.22   -5.80   -2.08   -5.07   -8.88    0.89   -6.43   -0.21   -7.94

> <ATOMIC SURFACE ENEG(L) MAXIMA>
    0.00    0.00    0.00  252.17    0.00    0.00  245.39  249.22    0.00  268.48
  248.63  247.59    0.00  273.45  247.68  233.26  275.69  263.26  258.41  272.64
  250.89  249.46  270.54  274.90  267.73  259.30  254.14  256.64  237.97  241.36
  236.05  277.60  274.64  270.52  273.61  261.08  253.83  238.51  246.00  251.84
  275.74  278.41  275.31  274.51  265.93  267.25  257.09  240.99  236.02  246.62

> <ATOMIC SURFACE ENEG(L) MINIMA>
    0.00    0.00    0.00  233.80    0.00    0.00  234.42  211.75    0.00  262.15
  227.73  215.89    0.00  263.42  225.60  212.67  243.14  241.27  223.81  219.15
  197.79  199.67  238.30  236.30  218.26  223.45  197.98  197.38  188.44  188.59
  186.88  231.30  239.37  225.26  224.00  198.42  197.04  189.66  192.62  196.25
  238.65  238.95  228.01  222.41  198.72  199.91  198.56  188.56  187.22  189.12

> <ATOMIC SURFACE HARD(L) MAXIMA>
    0.00    0.00    0.00  285.49    0.00    0.00  288.00  282.16    0.00  285.02
  283.29  281.71    0.00  292.91  280.36  282.12  282.89  269.07  284.78  287.54
  286.20  282.07  275.10  283.28  285.82  287.37  283.05  283.85  283.16  280.77
  284.12  280.97  285.68  285.39  288.11  286.52  282.09  284.64  285.19  277.92
  285.27  281.65  285.38  281.74  287.04  287.42  284.68  285.71  282.81  285.82

> <ATOMIC SURFACE HARD(L) MINIMA>
    0.00    0.00    0.00  269.05    0.00    0.00  270.62  267.26    0.00  272.50
  268.80  267.31    0.00  276.88  265.98  267.69  237.94  241.58  234.69  234.28
  233.07  232.90  238.52  238.55  237.94  237.45  232.73  232.76  235.41  235.34
  236.52  240.04  240.13  235.52  235.95  233.18  233.13  236.46  235.62  236.51
  237.92  238.93  234.28  234.05  235.71  235.62  236.40  235.56  236.54  235.36

> <BINNED_SIM_MODELS>
Model: OW1   AM1     CUBE   ISODEN   0.700000E-02
Target Property: Single CORINA conformation logP(OW) = -6.10768     +/- 0.515425    
Property-derived descriptors:
 73.47024 -216.4820 -23.40086  1744.496  2569.341  1542.153  .2343958  2.809747
 6.841720  43.12689  21.85681  111.1475  121.2081
Atomic contributions :
  0.0       0.0       0.0     -0.28E-02   0.0       0.0     -0.21E-02  0.25E-01
  0.0     -0.38E-02 -0.25E-02  0.19E-01   0.0     -0.22E-02 -0.27E-01  0.18E-01
-0.53     -0.22     -0.14     -0.89E-01 -0.12     -0.15     -0.41     -0.43    
-0.72E-01 -0.10     -0.12     -0.12     -0.56E-01 -0.54E-01 -0.14     -0.38    
-0.33     -0.12     -0.13     -0.14     -0.17     -0.15     -0.44E-01 -0.34E-01
-0.48     -0.33     -0.18     -0.12     -0.12     -0.13     -0.18     -0.78E-01
-0.14     -0.41E-01

> <PROPERTY MAXIMA and MINIMA>
  1 MEP Maxima
     13.6706     18.1390    -18.4233    139.7    
  8 MEP Minima
      8.3706     19.4132    -20.6233    57.94    
     16.0789     12.2390    -18.0233    54.90    
     17.2539     13.8275    -17.8233    53.90    
     11.5706     22.7674    -14.6233    62.73    
     13.7873     24.1390    -14.6233    50.22    
     10.0706     18.5390    -11.0949    53.59    
     11.7706     17.5224     -9.8233    50.18    
     12.0206     17.5057     -9.9233    50.16    
 11 IEL Maxima
     11.7730     18.1640    -20.0066    557.0    
      9.3206     16.4390    -19.2233    548.9    
     12.5039     17.3390    -19.2733    556.3    
     13.6706     18.1390    -18.4233    561.0    
     13.7206     19.5724    -18.1233    549.3    
     14.7706     17.0390    -17.2733    558.2    
      9.5706     18.9507    -17.2233    566.4    
     14.7706     20.1150    -17.3233    557.0    
     11.8706     14.5390    -16.7399    559.6    
     14.4206     14.9057    -14.7233    549.2    
     10.4706     19.1390    -14.2566    555.2    
 20 IEL Minima
     10.7706     19.7539    -21.2233    434.4    
      7.9706     17.1390    -20.5358    435.0    
     15.1706     15.5640    -19.8066    432.8    
     15.4539     12.2390    -18.0233    433.4    
     16.2706     12.3390    -18.2483    426.1    
     12.4706     13.1390    -18.2233    431.6    
      8.4706     20.3390    -18.0233    435.5    
     14.0989     23.5390    -17.1233    424.1    
     17.1206     15.7390    -16.4024    428.2    
     16.5206     20.5724    -16.0233    430.9    
     14.8039     12.9390    -14.8733    430.2    
     11.6706     22.4440    -13.9733    424.5    
     15.5706     23.4265    -13.6233    423.8    
     10.1706     14.9390    -13.4733    430.7    
      8.9706     18.8390    -13.1358    430.1    
     14.3706     19.9724    -12.8733    432.6    
     13.6706     16.4307    -11.8233    427.0    
     13.3706     15.8390    -11.3733    423.9    
     12.1706     19.6890    -11.2566    423.8    
      9.7706     16.8390    -10.0233    423.4    
 10 EAL Maxima
     12.7706     19.4390    -19.8233    8.443    
     13.9706     16.9241    -19.3233    8.710    
     11.1706     14.9390    -18.3417    9.340    
     15.3706     18.9890    -17.8233    10.07    
     10.5706     20.7390    -17.3016    9.037    
     15.6706     18.7390    -16.3316    5.019    
     10.1748     15.3890    -15.5756    10.82    
     15.3706     18.1390    -15.0149    8.345    
      9.5706     19.3224    -15.4233    10.09    
     14.7706     17.9164    -14.2733    9.877    
 24 EAL Minima
     15.7706     13.8974    -19.4733   -49.50    
     14.7706     13.5549    -19.1733   -52.31    
     14.7706     12.5390    -18.0233   -50.25    
     15.0206     12.4390    -17.4233   -50.42    
     17.0706     13.6765    -17.0159   -50.52    
     14.8706     21.9390    -16.8233   -49.88    
     16.5706     13.5390    -16.4733   -51.09    
     12.2706     22.8424    -16.0233   -53.12    
     15.9373     14.3390    -15.6733   -48.22    
     15.5706     22.9190    -15.7233   -55.41    
     15.9539     22.3390    -14.7983   -52.23    
     15.7539     21.9390    -14.0426   -52.74    
     14.7706     23.9390    -13.6233   -49.34    
     13.8289     22.3390    -13.0733   -55.39    
     11.9706     15.5390    -12.5233   -50.12    
     11.7206     15.4390    -12.2233   -50.55    
     10.7706     19.2390    -12.1899   -50.82    
      9.6706     16.2890    -11.5140   -52.77    
     13.3706     17.9390    -11.8233   -53.37    
     11.1706     15.5390    -11.1733   -55.86    
      9.4706     16.6557    -11.4233   -52.91    
      9.5706     17.9390    -11.2399   -52.63    
     10.0706     18.5390    -11.0949   -55.39    
     10.3373     18.6890    -10.8233   -55.57    
  4 Alpha(l) Maxima
      8.3706     19.6191    -20.4233   0.7946    
     16.8706     14.7390    -18.6733   0.8003    
     13.4489     24.0890    -14.8233   0.8034    
     12.2706     17.4107    -10.0233   0.7960    
156 Alpha(l) Minima
      9.9706     18.6224    -21.5233   0.3741    
     10.4730     18.5390    -21.4233   0.3668    
      9.5631     19.5640    -21.4066   0.3766    
      9.0206     17.2390    -21.0233   0.3657    
      9.7706     20.3224    -20.8233   0.3761    
      8.9706     16.8390    -20.6233   0.3655    
     10.7373     16.7890    -20.5233   0.3803    
     11.1706     16.9890    -20.5233   0.3743    
     11.5206     19.1390    -20.3899   0.3749    
     10.1706     20.4890    -20.4566   0.3720    
     11.5706     17.1390    -20.3733   0.3687    
     11.4706     19.5390    -20.2483   0.3733    
     11.0706     20.1390    -20.0783   0.3692    
     10.4039     20.4890    -20.2233   0.3690    
     14.7323     14.5390    -19.7233   0.3695    
     15.9706     15.2890    -19.6233   0.3858    
     10.2206     15.9390    -19.7233   0.3753    
      8.5706     16.6390    -19.6233   0.3730    
     12.6206     18.2390    -19.8233   0.3718    
     14.0706     14.9131    -19.3899   0.3691    
     10.3706     15.7390    -19.3733   0.3750    
     13.3339     15.9640    -19.4066   0.3733    
      8.1706     16.8390    -19.4176   0.3702    
      7.6706     17.5256    -19.1733   0.3669    
     13.1706     18.2265    -19.4233   0.3685    
     12.2656     20.0890    -19.4233   0.3767    
     12.3706     20.1390    -19.3233   0.3765    
      8.1706     20.3390    -19.3373   0.3798    
     15.3873     12.9390    -19.1233   0.3668    
     11.8706     15.3390    -19.0233   0.3753    
     15.9706     16.1224    -19.0274   0.3809    
     15.7956     16.3224    -18.8376   0.3771    
      8.9373     20.7390    -19.1733   0.3742    
      9.4706     20.7390    -18.8233   0.3692    
     15.1638     12.5390    -18.6233   0.3662    
     12.9706     14.0474    -18.7233   0.3692    
     15.3256     16.5224    -18.6233   0.3728    
     14.1706     17.5390    -18.7001   0.3762    
      7.7706     19.1974    -18.2733   0.3702    
      9.5706     20.6890    -18.6233   0.3673    
     17.1539     13.2940    -18.0233   0.3778    
     12.1649     14.3890    -18.2233   0.3743    
      8.9706     16.3390    -18.2233   0.3953    
     14.7206     17.1390    -18.1649   0.3673    
     14.3706     18.8224    -18.3233   0.3674    
      7.9706     19.1057    -17.9733   0.3689    
      9.6239     20.5390    -18.2233   0.3669    
     13.9706     20.4107    -18.1233   0.3704    
     11.1914     20.7390    -18.3009   0.3765    
     11.5706     20.8390    -17.9149   0.3712    
     13.3706     12.3890    -17.6233   0.3790    
     17.1706     13.3307    -17.8233   0.3775    
      9.5256     15.9557    -17.8233   0.3772    
      9.9706     15.9390    -17.4399   0.3770    
      8.6206     16.7572    -17.8149   0.3862    
     15.1706     19.5390    -17.6358   0.3835    
     14.2706     20.7057    -17.8733   0.3682    
     13.1706     12.3890    -17.4233   0.3787    
     16.5706     12.7390    -17.1251   0.3647    
     11.9873     13.7140    -17.2233   0.3836    
     11.5706     14.5390    -17.2733   0.3830    
     17.4873     14.9390    -17.3117   0.3821    
     10.8206     15.3390    -17.1899   0.3671    
      8.6706     17.7140    -17.2233   0.3802    
     15.2206     17.6390    -17.4074   0.3794    
      9.0206     19.5390    -17.4233   0.3727    
     15.3706     19.5390    -17.3056   0.3830    
     14.0506     22.1974    -17.2733   0.3722    
     12.7373     12.5890    -16.9983   0.3786    
     17.4706     14.6890    -16.9899   0.3768    
     15.9906     16.4390    -16.7149   0.3677    
      9.0706     17.9890    -16.8233   0.3724    
     15.7206     18.3390    -16.7649   0.3763    
     15.5706     19.3390    -17.0733   0.3819    
     15.5706     20.9890    -16.9233   0.3687    
     13.1206     22.4440    -17.1233   0.3655    
     14.9706     22.7840    -16.9048   0.3686    
     17.3539     14.5390    -16.6233   0.3728    
     15.8206     16.3390    -16.3183   0.3673    
     10.1706     19.8274    -16.6233   0.3658    
     14.2539     12.2390    -16.0233   0.3766    
     16.7706     14.4741    -15.9233   0.3667    
      9.5873     16.1390    -16.2209   0.3845    
      9.1706     18.1349    -16.1676   0.3721    
     15.8706     19.5390    -15.9899   0.3911    
     11.1706     20.9390    -16.0973   0.3775    
     13.1706     23.9390    -16.3376   0.3782    
     13.5706     12.5390    -15.5915   0.3757    
     13.8706     12.3390    -15.7733   0.3757    
     15.5539     12.9390    -15.7783   0.3877    
     11.6706     14.5150    -15.6358   0.3703    
      9.3873     16.3640    -15.8233   0.3763    
      9.3706     16.3557    -15.6233   0.3758    
     11.2706     21.1390    -15.9316   0.3774    
     16.1706     21.7390    -15.8066   0.3844    
     15.5206     13.7140    -15.1899   0.3708    
     11.2206     15.2390    -15.4816   0.3702    
     15.3706     17.9390    -15.1733   0.3750    
     10.3206     19.6390    -15.3899   0.3708    
     16.1706     19.7390    -15.3233   0.3800    
     11.6706     22.2224    -15.2233   0.3688    
     13.5373     13.3390    -14.8733   0.3797    
     12.7706     14.1390    -14.7233   0.3810    
     15.1706     13.9390    -14.8733   0.3664    
      9.2206     18.2807    -14.8233   0.3770    
     16.3706     20.4807    -14.8233   0.3766    
     15.9206     23.0807    -14.8233   0.3686    
     12.0706     23.5390    -14.7399   0.3800    
     13.0539     14.4390    -14.4233   0.3769    
     10.3873     15.5390    -14.6233   0.3758    
     14.8206     15.9724    -14.5233   0.3772    
      9.8548     19.1390    -14.6233   0.3798    
     15.9706     23.0390    -14.6233   0.3675    
     16.0206     22.7265    -14.4326   0.3672    
     14.9789     24.1390    -14.4233   0.3811    
     13.1506     15.1390    -14.1233   0.3753    
     11.8706     20.3640    -14.2233   0.3831    
     11.2706     15.1390    -13.6233   0.3717    
     12.7256     15.5557    -13.8233   0.3751    
     13.9539     17.3590    -13.5983   0.3770    
      8.7706     17.5390    -13.7233   0.3779    
     13.8456     18.8724    -13.8233   0.3714    
     15.0206     19.2390    -13.8233   0.3787    
     11.3706     19.7390    -13.6683   0.3689    
     15.3706     19.7224    -13.6251   0.3772    
     12.1706     21.5390    -13.7733   0.3739    
     12.6873     23.3390    -13.5233   0.3777    
     14.3206     23.9390    -13.6233   0.3817    
     11.3706     15.1390    -13.2233   0.3692    
      9.1706     15.9390    -13.5483   0.3780    
      8.6706     17.4224    -13.2233   0.3773    
     13.7539     17.1024    -13.1983   0.3767    
      9.9956     19.2890    -13.3899   0.3705    
     13.0706     20.3265    -13.3992   0.3815    
     13.3706     20.5890    -13.1233   0.3735    
     12.3882     21.7390    -13.4733   0.3702    
     12.5706     22.1640    -13.2399   0.3684    
      9.9706     19.2890    -12.8816   0.3676    
     14.8706     22.4890    -13.0233   0.3646    
      9.7206     15.4390    -12.4233   0.3839    
     13.4706     16.6607    -12.4733   0.3691    
     12.5706     19.2390    -12.4233   0.3681    
      8.9706     17.9974    -12.1733   0.3820    
     12.3706     15.3390    -11.9233   0.3685    
     11.0706     19.5390    -11.8233   0.3694    
     12.2039     15.3390    -11.2783   0.3682    
     13.1706     18.7390    -11.3566   0.3722    
     10.9373     19.4890    -11.4483   0.3678    
     10.1706     15.8390    -10.7733   0.3661    
      9.3706     17.3390    -10.9733   0.3694    
      9.4206     17.5390    -10.8566   0.3674    
     12.8188     16.1390    -10.4233   0.3791    
      9.6706     17.9390    -10.5923   0.3670    
     11.3206     19.1390    -10.4233   0.3741    
     10.8930     16.0390    -10.0441   0.3731    
     10.9539     17.3607     -9.5733   0.3834    
 47 F(N) Maxima
     10.1706     19.7390    -21.4233    16.01    
      7.7706     17.5015    -20.6233    18.16    
     11.0466     15.9557    -20.0233    21.97    
     15.5706     15.3140    -19.8066    10.90    
     13.1706     19.2224    -19.6233    34.29    
     13.9706     16.9241    -19.3233    34.00    
     13.2206     17.7390    -19.0233    37.30    
      8.1706     20.4390    -18.7399    15.72    
     16.3706     12.4390    -18.4108    16.09    
     12.9563     12.6390    -18.0733    15.38    
     10.9706     15.1390    -18.2867    34.73    
     13.7706     18.1057    -18.3733    54.26    
     12.9706     21.3890    -18.1233    21.02    
      8.7706     16.5390    -17.5399    20.40    
     14.7539     17.5390    -17.8233    34.38    
     15.3706     18.4607    -17.8733    35.13    
     12.1706     13.1390    -17.1233    11.36    
     10.5539     15.9390    -17.0590    36.38    
      8.9706     16.7366    -16.9233    20.86    
     10.7706     20.7224    -17.0233    34.33    
     13.9706     23.8890    -16.8233    12.67    
     17.3706     15.1390    -16.4733    12.70    
      9.7706     19.1390    -16.4367    33.93    
     10.3706     15.3890    -16.0233    35.17    
     10.7706     19.8390    -16.0483    35.90    
      9.9706     15.5390    -15.8733    35.45    
      9.2706     18.9390    -15.8233    35.36    
     16.5706     20.8890    -15.8233    15.65    
     14.7831     12.5890    -15.1899    17.75    
     10.9873     20.7140    -15.4233    20.84    
     10.9706     19.8390    -15.0233    24.02    
     14.7706     17.6299    -14.4233    34.90    
     12.3873     15.2607    -14.1233    21.63    
     12.7706     15.2940    -14.0399    21.78    
     14.0706     16.5057    -14.1733    23.78    
     11.9706     20.1224    -14.0233    20.01    
     12.3373     19.9390    -13.4733    20.22    
     12.0206     23.1599    -13.8233    11.91    
     15.3706     23.7390    -13.7233    15.23    
      8.6206     17.9390    -13.3183    13.88    
      9.7373     15.1890    -12.8159    14.97    
      8.7706     18.4390    -12.7566    15.06    
     14.9706     20.1557    -13.0233    14.97    
      8.8706     18.5390    -12.6233    15.23    
     13.2706     16.1390    -10.7733    12.07    
     12.0039     19.3390    -10.5233    12.24    
      9.9456     16.9590     -9.8399    15.16    
  1 F(N) Minima
     15.1706     16.4890    -17.4233   -18.41    

> <PARASURF STATUS>
Calculation ended successfully

$$$$
