# Supplementary material for: Ion-combination specific effects driving the enzymatic activity of halophilic alcohol dehydrogenase 2 from Haloferax volcanii in aqueous ionic liquid solvent mixtures
Source: RSC Sustain. 2024 Jul 8;2(9):2559–80. doi: 10.1039/d3su00412k (PMC11353702; doi:10.1039/d3su00412k)
Supplement: SU-002-D3SU00412K-s004 [file SU-002-D3SU00412K-s004.zip › IonDescriptors/cations_MEP_processed/dim_e_p.sdf]

generated by VMD
ParaSurf2011252214313D 1   1.00000     0.00000     0

 16 16  0  0  0  0              1 V2000
   -3.2704   -8.9527   12.0266 N   0  0  0  0  0  0  0  0  0  0  0  0
   -2.4270   -7.9644   12.5599 C   0  0  0  0  0  0  0  0  0  0  0  0
   -1.4482   -7.6873   11.5966 C   0  0  0  0  0  0  0  0  0  0  0  0
   -1.7088   -8.5089   10.4876 N   0  0  0  0  0  0  0  0  0  0  0  0
   -2.8199   -9.2720   10.7660 C   0  0  0  0  0  0  0  0  0  0  0  0
   -0.9329   -8.5515    9.2775 C   0  0  0  0  0  0  0  0  0  0  0  0
   -4.4177   -9.5187   12.6835 C   0  0  0  0  0  0  0  0  0  0  0  0
   -2.5761   -7.5400   13.5584 H   0  0  0  0  0  0  0  0  0  0  0  0
   -0.6100   -6.9829   11.6230 H   0  0  0  0  0  0  0  0  0  0  0  0
   -3.2741  -10.0168   10.0905 H   0  0  0  0  0  0  0  0  0  0  0  0
   -0.7800   -7.5029    8.9009 H   0  0  0  0  0  0  0  0  0  0  0  0
   -1.4719   -9.1549    8.4989 H   0  0  0  0  0  0  0  0  0  0  0  0
    0.0666   -9.0213    9.4923 H   0  0  0  0  0  0  0  0  0  0  0  0
   -4.1310   -9.8263   13.7265 H   0  0  0  0  0  0  0  0  0  0  0  0
   -4.7794  -10.4163   12.1138 H   0  0  0  0  0  0  0  0  0  0  0  0
   -5.2365   -8.7487   12.7320 H   0  0  0  0  0  0  0  0  0  0  0  0
  1  2  1  0  0  0
  2  3  2  0  0  0
  3  4  1  0  0  0
  1  5  4  0  0  0
  4  5  4  0  0  0
  4  6  1  0  0  0
  1  7  1  0  0  0
  2  8  1  0  0  0
  3  9  1  0  0  0
  5 10  1  0  0  0
  6 11  1  0  0  0
  6 12  1  0  0  0
  6 13  1  0  0  0
  7 14  1  0  0  0
  7 15  1  0  0  0
  7 16  1  0  0  0
M  END

> <TOTAL CHARGE>
1

> <CALCULATION>
    1
SDF file generated by ParaSurf from a .vwf input file

> <HAMILTONIAN>
AM1  

> <ParaSurf MODE>
12

> <ParaSurf OPTIONS>
CUBE  ISO   NEWMP    0.7000E-02  0.2000      AM1         

> <ParaSurf DESCRIPTORS>
Molecular     1.0211    0.0081   11.4981   97.1395    0.8165    148.60    125.68
MEP           122.26     88.47    100.62      0.00    100.62     33.79     72.64
                0.00   72.6370    0.0000    0.0000    0.7396   -0.3941   14923.8    
IE(l)         655.50    459.24    523.31    196.26    979.92    0.7347    0.5902
             3366.82    
EA(l)         102.84      0.07     22.02      0.00     22.02    102.77    528.24
                0.00    528.24    0.0000    1.0000    148.60    1.5535    1.4700
             144.412    
Eneg(l)       359.13    242.19    116.94    272.66    428.85    0.7782    0.3466
             1755.62    
Hard(l)       297.42    186.19    111.23    250.65    325.23   -0.9416    2.0822
             1611.20    
Alpha(l)      1.0484    0.2789    0.5286    0.7696    0.0371    0.9253   -0.4364
             78.3929
Field desc   56.0268  -17.6682   28.0912   76.5494   75.7249    0.0000    0.0000
              1.7745    0.7181 4154.9026 4156.1370   -1.2344 4157.3715

> <ATOMIC SURFACE AREAS>
  1.4323  9.4295  9.3573  1.4959  9.8241  3.2342  3.2441 11.5565 11.7738 10.4309
 12.5656 11.8616 13.0369 12.5103 11.9003 13.1856

> <ATOMIC SURFACE MEP MAXIMA>
  110.36  109.42  108.76  109.53  119.60  115.51  116.52  109.58  109.67  122.26
  108.56  120.71  106.80  108.40  120.46  107.61

> <ATOMIC SURFACE MEP MINIMA>
  103.23   91.27   91.27  103.19  108.32   92.46   92.37   94.66   95.11  113.35
   88.90   91.44   88.55   89.00   91.45   88.47

> <ATOMIC SURFACE IE(L) MAXIMA>
  609.89  630.78  621.35  607.73  655.50  612.76  613.20  584.49  585.82  567.13
  569.72  575.34  580.77  587.68  576.39  577.58

> <ATOMIC SURFACE IE(L) MINIMA>
  578.35  459.68  459.24  576.24  494.75  527.60  525.34  508.94  506.86  529.70
  482.73  490.21  479.67  482.89  490.12  479.61

> <ATOMIC SURFACE EA(L) MAXIMA>
   56.01   87.46   87.59   49.34  102.84   29.93   29.78   35.20   36.17   60.74
   23.59   25.60   24.03   23.66   27.94   24.06

> <ATOMIC SURFACE EA(L) MINIMA>
   15.88   20.44   20.55   12.07   24.91    0.07    0.35    7.73    6.69   24.12
    0.92    1.53    1.10    0.67    2.25    1.37

> <ATOMIC SURFACE MEAN POL>
  0.9248  0.8271  0.8149  0.9195  0.8218  0.7204  0.7230  0.4568  0.4639  0.4204
  0.4182  0.4240  0.4176  0.4178  0.4222  0.4191

> <ATOMIC SURFACE FIELD(N) MAXIMA>
   21.26   25.20   25.39   20.64   36.38   28.72   28.75   46.05   45.94   56.03
   33.63   35.40   32.81   33.66   35.60   32.78

> <ATOMIC SURFACE FIELD(N) MINIMA>
   12.78   10.93   10.48   12.49   19.21   15.68    0.00    0.00  -17.67   24.13
   17.48   19.58   16.40    0.00   12.21    8.00

> <ATOMIC SURFACE ENEG(L) MAXIMA>
  322.75  342.81  338.63  324.33  359.13  321.35  320.07  302.30  302.99  298.94
  296.64  300.47  299.82  303.96  301.08  298.65

> <ATOMIC SURFACE ENEG(L) MINIMA>
  306.16  266.91  267.72  300.22  296.12  264.23  262.93  264.11  264.12  280.33
  244.01  249.30  242.23  244.07  249.27  242.19

> <ATOMIC SURFACE HARD(L) MAXIMA>
  292.74  288.69  289.51  292.48  297.42  295.17  294.59  282.20  282.82  269.25
  279.18  277.34  283.56  283.72  275.31  284.49

> <ATOMIC SURFACE HARD(L) MINIMA>
  261.25  186.66  186.19  265.85  196.60  263.25  262.42  237.96  235.40  234.48
  238.72  240.91  237.43  238.81  240.86  237.41

> <BINNED_SIM_MODELS>
Model: OW1   AM1     CUBE   ISODEN   0.700000E-02
Target Property: Single CORINA conformation logP(OW) = -6.43808     +/- 0.515425    
Property-derived descriptors:
 66.55646 -259.2125 -58.75450  1741.574  7654.542  1561.823  .1407446  2.207614
 3.389244 -2.607176 -6.089410 -5.680014  8.725872
Atomic contributions :
-0.78E-01 -0.41     -0.39     -0.72E-01 -0.58     -0.89E-01 -0.10     -0.60    
-0.61     -0.55     -0.48     -0.43     -0.51     -0.47     -0.43     -0.51    

> <PROPERTY MAXIMA and MINIMA>
  4 MEP Maxima
     -2.6565    -10.4163      8.9155    122.1    
     -1.6365    -10.3997      9.8739    118.3    
     -4.4365    -10.7163     10.4989    122.3    
     -4.7365     -9.3663     10.6989    118.5    
 11 MEP Minima
     -1.1315     -9.3830      7.1989    91.44    
     -0.1916     -6.8163      7.8989    88.90    
      1.2635     -9.4663      9.0872    88.55    
     -0.1365     -8.8163     11.8272    96.95    
     -2.6365     -6.2163     11.7989    91.27    
     -5.8365    -11.2163     12.4489    91.45    
     -6.5865     -8.8163     12.5572    89.57    
     -5.4648     -7.4163     12.6989    94.81    
     -6.4365     -8.3163     13.1489    88.47    
     -0.6365     -8.4895     13.0989    91.27    
     -4.6365    -10.4663     14.7989    89.00    
  2 IEL Maxima
     -3.2698     -7.4663     10.8864    649.2    
     -1.5031     -9.6663     11.9007    655.5    
  4 IEL Minima
     -2.4365     -6.3163     11.0771    459.6    
     -3.2365     -6.6163     11.6932    459.8    
     -0.4365     -8.9163     12.3671    459.2    
     -1.2365     -9.1663     13.1164    459.7    
  2 EAL Maxima
     -4.0365     -8.4163      9.8623    102.6    
     -2.0365    -10.7163     11.2757    102.8    
 11 EAL Minima
     -2.3865     -7.6163      8.5322   0.6920E-01
     -0.8365    -10.4663      9.2896   0.7649    
      0.5135     -7.4163      9.8989    1.707    
     -0.2999    -10.1663     10.3072    2.730    
     -5.4365     -9.1913     11.1155   0.4270    
     -4.8981     -7.6663     11.8655    3.295    
     -3.5365    -11.2163     12.1322    5.619    
     -3.4365    -11.1163     13.0707   0.3452    
     -5.0365     -7.4330     13.0989    4.348    
     -2.8365    -10.4163     13.6989    3.498    
     -4.4230     -8.2080     14.0989    1.449    
  8 Alpha(l) Maxima
     -2.8865     -8.0163      9.3989   0.9717    
     -1.1865    -10.1163     10.5572   0.9606    
     -4.5365     -8.6038     10.8989   0.9669    
     -3.2698     -7.4663     10.8864    1.048    
     -2.8031    -10.5663     12.1239   0.9697    
     -1.5365     -9.6163     12.0489    1.047    
     -1.8565     -6.1163     12.5905   0.9904    
     -0.7531     -7.6163     13.3989   0.9895    
 26 Alpha(l) Minima
     -0.8365     -7.4080      7.4989   0.3681    
     -2.6365     -9.0737      7.8030   0.3504    
     -2.4365     -8.5520      7.6989   0.3167    
     -1.6365     -6.6330      8.2840   0.2790    
     -1.6865    -10.5163      8.6989   0.3541    
     -1.2165    -10.5163      8.3905   0.3481    
      0.9635     -9.3530      8.4989   0.3791    
     -4.2365     -9.6997      9.1989   0.3407    
     -3.2365    -11.3422     10.2846   0.3460    
     -2.9081    -11.3163     10.0989   0.3408    
      0.3635    -10.1997     10.1239   0.2952    
     -5.7083    -10.2913     11.0989   0.3486    
     -0.7581     -5.6663     11.2989   0.3511    
     -6.2365     -8.5747     11.7989   0.3154    
     -6.0365     -8.3163     11.6989   0.3065    
     -5.6022     -7.8163     11.7989   0.3009    
      0.6635     -7.2413     11.9822   0.3538    
     -4.0865    -11.6163     12.1322   0.3156    
      0.5469     -7.2163     12.2989   0.3515    
     -3.2365    -10.8163     14.0647   0.2789    
     -6.0365     -8.6163     13.8489   0.3842    
     -3.2365     -6.4163     13.8989   0.3528    
     -1.6365     -6.9163     14.2989   0.3798    
     -2.2781     -8.2163     14.6989   0.3596    
     -2.0365     -8.0280     14.6989   0.3512    
     -1.8365     -7.8497     14.6489   0.3506    
 16 F(N) Maxima
     -1.6365     -9.7163      7.2989    33.37    
     -0.1823     -6.6163      8.0989    33.15    
      1.2635     -9.4663      9.0872    32.63    
     -3.6641    -10.9663      9.2989    55.55    
      1.2635     -9.5663      9.2405    32.64    
     -1.0031     -6.4663      9.8989    23.72    
     -3.4365     -7.6663     10.6655    29.87    
     -1.5031     -9.6663     11.9007    29.94    
      0.3635     -6.1163     11.6989    45.70    
     -5.6365    -11.4163     11.8905    33.55    
     -6.3365     -8.0163     12.9322    32.66    
     -4.2698     -7.4663     12.8989    21.10    
     -4.0365     -7.9163     13.8989    23.32    
     -2.8365     -9.0163     14.1989    23.36    
     -2.5706     -6.8163     14.6489    45.53    
     -4.3865    -10.4163     14.8989    33.32    
  0 F(N) Minima

> <PARASURF STATUS>
Calculation ended successfully

$$$$
