# Supplementary material for: Ion-combination specific effects driving the enzymatic activity of halophilic alcohol dehydrogenase 2 from Haloferax volcanii in aqueous ionic liquid solvent mixtures
Source: RSC Sustain. 2024 Jul 8;2(9):2559–80. doi: 10.1039/d3su00412k (PMC11353702; doi:10.1039/d3su00412k)
Supplement: SU-002-D3SU00412K-s004 [file SU-002-D3SU00412K-s004.zip › IonDescriptors/cations_MEP_processed/bmi_e.dat]

calc=opt charge=1 sdf vwf
generated by VMD

N           -3.862478199359859 1   -31.489352496781791 1     2.785419135705692 1
C           -2.734908006834505 1   -32.296541632514824 1     3.004042981927611 1
C           -2.858095569527227 1   -32.849143258999881 1     4.285792021156378 1
N           -4.064003774025578 1   -32.376890626079259 1     4.829342317076573 1
C           -4.663697665041319 1   -31.555173097729778 1     3.901855028158456 1
C           -4.572739196268734 1   -32.693500024470872 1     6.136230004231686 1
C           -4.154264984314480 1   -30.747711656876053 1     1.572724233407622 1
C           -4.854232145906559 1   -31.567778590168906 1     0.490076885694657 1
C           -5.072615866830515 1   -30.697530119850040 1    -0.732254298457674 1
C           -5.751450978636453 1   -31.475979711481777 1    -1.830259400909853 1
H           -1.943165480368983 1   -32.415536724632105 1     2.257078302959211 1
H           -2.192062459157207 1   -33.525019759298353 1     4.832024581225793 1
H           -5.623260935618373 1   -31.028157711361601 1     4.036227667615381 1
H           -5.580982131007954 1   -32.220823580455793 1     6.278869949553162 1
H           -3.861496706580099 1   -32.304675636733180 1     6.916409477158354 1
H           -4.663730181457554 1   -33.809987302968032 1     6.236871305424583 1
H           -3.170264085622871 1   -30.360717822145006 1     1.176249411694870 1
H           -4.798568711009358 1   -29.865160717428893 1     1.853856423746177 1
H           -5.841206492016067 1   -31.946663010959153 1     0.863859995922468 1
H           -4.232119992185662 1   -32.458650895911582 1     0.211537054403797 1
H           -4.086140634677989 1   -30.308969025892988 1    -1.100448065941184 1
H           -5.700153123092203 1   -29.809007417087354 1    -0.456309970797281 1
H           -5.899188192282659 1   -30.822880717132335 1    -2.724612936429954 1
H           -6.750742414094350 1   -31.845848792680499 1    -1.495757073892927 1
H           -5.133210019564872 1   -32.354886589655408 1    -2.134557178775067 1
