# Supplementary material for: Ion-combination specific effects driving the enzymatic activity of halophilic alcohol dehydrogenase 2 from Haloferax volcanii in aqueous ionic liquid solvent mixtures
Source: RSC Sustain. 2024 Jul 8;2(9):2559–80. doi: 10.1039/d3su00412k (PMC11353702; doi:10.1039/d3su00412k)
Supplement: SU-002-D3SU00412K-s004 [file SU-002-D3SU00412K-s004.zip › IonDescriptors/cations_MEP_processed/nai_e.log]

  EEE  M   M  PPP  III RRR   EEE
  E    MM MM  P  P  I  R  R  E
  EE   M M M  PPP   I  RRR   EE
  E    M   M  P     I  R R   E
  EEE  M   M  P    III R  R  EEE

  EMPIRE'20 OMP (Revision A1)

  (c) Matthias Hennemann*, Johannes Margraf, David Whitley, Bernd Meyer, Tim Clark*


  References:
  ===========

  1) Matthias Hennemann, Timothy Clark,
     "EMPIRE: a highly parallel semiempirical molecular orbital program: 
     1: self-consistent field calculations", J Mol Model (2014) 20:2331 (11 pages).
     DOI 10.1007/s00894-014-2331-4

  2) Johannes T. Margraf, Matthias Hennemann, Bernd Meyer, Timothy Clark, 
     "EMPIRE: a highly parallel semiempirical molecular orbital program: 
     2: periodic boundary conditions", J Mol Model (2015) 21:144 (7 pages).
     DOI 10.1007/s00894-015-2692-3

  3) Johannes T. Margraf, Matthias Hennemann, Timothy Clark, 
     "EMPIRE: A highly parallel semiempirical molecular orbital program: 
     3: Born-Oppenheimer molecular dynamics.", J Mol Model (2020) 46:23 (9 pages).
     DOI: 10.1007/s00894-020-4293-z


 <> Computing resources

    Number of cores =     8
    MPI tasks       =     1
    OMP threads     =     8
    OMP max threads =     8
    OMP num procs   =     8

 <> Options

    Input file                             = cat/nai.xyz

    Molecular Charge                Charge = 1
    Multiplicity                      Mult = 1

    Hamiltonian                      Hamil = AM1
    Formalism                         Form = RHF
    Calculation Type                  Calc = OPT

    Initial Guess                    Guess = DEFAULT
    Randomize initial guess      Randomize =  0.0E+00
    Initial Diagonalization       InitDiag = F
    Mix initial UHF orbitals        MixMOs = F

    Simple screening radius     ScreeningR =   40.000 Angstrom
    Integral damping radius       DampingR =   10.000 Bohr
    Integral damping coefficient  DampingC =    0.250

    Maximum computation time       MaxTime = 31536000 seconds
    Maximum optimization steps      MaxOPT =    10000
    Maximum SCF Iterations          MaxSCF =     1000

    Converge gradient norm       ConvergeG =  4.0E-01
    Converge delta(HoF)          ConvergeE =  1.0E-04 kcal/mol
    Converge max(CFC)            ConvergeR =  1.0E-04

    Dynamic level shifting      MinBandGap =  2.0E+00
    Resonance integrals cutoff     RCutoff =  2.0E+01
    Pseudodiagonalization cutoff  PDCutoff =  4.0E-02
    Eigenvalues cutoff            EiCutoff =  1.0E-02

    Do full diagonalizations      FullDiag = 1
    Memory reserved for integrals  IMemory =     1024 MB/thread
    Recalculate Hcore              RecalcH = F
    Full rotations                 FullRot = F

    Preferred Eigensolver      Eigensolver = DSYEVD

 <> Parameters

    /home/anna/cepos/cepos20/etc/AM1.par

    Hamiltonian = AM1

    H        M.J.S. Dewar et.al., J. Am. Chem. Soc., 107, 3902-3909 (1985).
    Li       J.J.P. Stewart, J. Mol. Model., 10, 155-164 (2004).
    Be       J.J.P. Stewart, J. Mol. Model., 10, 155-164 (2004).
    B        M.J.S. Dewar, C. Jie, E.G. Zoebisch, Organometallics, 7, 513 (1988).
    C        M.J.S. Dewar et.al., J. Am. Chem. Soc., 107, 3902-3909 (1985).
    N        M.J.S. Dewar et.al., J. Am. Chem. Soc., 107, 3902-3909 (1985).
    O        M.J.S. Dewar et.al., J. Am. Chem. Soc., 107, 3902-3909 (1985).
    F        M.J.S. Dewar, E.G. Zoebisch, THEOCHEM, 180, 1 (1988).
    Na       E.N. Brothers, K.M. Merz, jr., J. Phys. Chem. B, 106, 2779-2785 (2002).
    Mg       M.C.Hutter, J.R.Reimers, N.S.Hush, J. Phys. Chem. B, 102, 8080-8090 (1998).
    Al       M.J.S. Dewar, A.J. Holder, Organometallics, 9, 508 (1990).
    Si       M.J.S. Dewar, C. Jie, Organometallics, 6, 1486 (1987).
    P        M.J.S. Dewar, C. Jie, THEOCHEM, 187, 1 (1989).
    S        M.J.S. Dewar, Y.C. Yuan, Inorg. Chem., 29, 3881-3890 (1990)
    Cl       M.J.S. Dewar, E.G. Zoebisch, THEOCHEM, 180, 1 (1988).
    K        J.J.P. Stewart, J. Mol. Model., 10, 155-164 (2004).
    Ca       J.J.P. Stewart, J. Mol. Model., 10, 155-164 (2004).
    Zn       M.J.S. Dewar, K.M. Merz, Jr., Organometallics, 7, 522 (1988).
    Ga       J.J.P. Stewart, J. Mol. Model., 10, 155-164 (2004).
    Ge       M.J.S. Dewar, C. Jie, Organometallics, 8, 1544 (1989).
    As       J.J.P. Stewart, J. Mol. Model., 10, 155-164 (2004).
    Se       J.J.P. Stewart, J. Mol. Model., 10, 155-164 (2004).
    Br       M.J.S. Dewar, E.G. Zoebisch, THEOCHEM, 180, 1 (1988).
    Rb       J.J.P. Stewart, J. Mol. Model., 10, 155-164 (2004).
    Sr       J.J.P. Stewart, J. Mol. Model., 10, 155-164 (2004).
    Mo       A.A. Voityuk, N. Roesch, J. Phys. Chem. A, 104, 4089 (2000).
    In       J.J.P. Stewart, J. Mol. Model., 10, 155-164 (2004).
    Sn       J.J.P. Stewart, J. Mol. Model., 10, 155-164 (2004).
    Sb       J.J.P. Stewart, J. Mol. Model., 10, 155-164 (2004).
    Te       J.J.P. Stewart, J. Mol. Model., 10, 155-164 (2004).
    I        M.J.S. Dewar, E.G. Zoebisch, THEOCHEM, 180, 1 (1988).
    Cs       J.J.P. Stewart, J. Mol. Model., 10, 155-164 (2004).
    Ba       J.J.P. Stewart, J. Mol. Model., 10, 155-164 (2004).
    Hg       M.J.S. Dewar, C. Jie, Organometallics, 8, 1547 (1989).
    Tl       J.J.P. Stewart, J. Mol. Model., 10, 155-164 (2004).
    Pb       J.J.P. Stewart, J. Mol. Model., 10, 155-164 (2004).
    Bi       J.J.P. Stewart, J. Mol. Model., 10, 155-164 (2004).

 <><><><><><><><><><><><><><><><><><><><><><><><><><><><><><><><><><><><><><><><><><><><><><><><><>

 <> Structure

    generated by VMD
    Molecular Formula  = C7H18N
    Molecular Mass     = 116.226
    Charge             = 1
    Multiplicity       = 1

    Number of atoms                    =       26
    Number of electrons                =       50
    Number of orbitals                 =       50
    Number of occupied orbitals        =       25

 <> Extended-Hueckel initial guess

 <> Geometry optimization

    Step  Cycles   Time   Time left      Gnorm  Heat of Formation  NIMAG          Lowest Eigenvalues
       1      13    0.0  31536000.0    187.057           166.2792      0    161.89   166.51   170.17
       2      10    0.0  31536000.0    119.222           149.7506      0    157.14   165.52   168.03
       3      10    0.0  31536000.0     48.375           142.2688      0    140.86   164.05   167.14
       4      10    0.0  31536000.0     38.006           139.6848      0    109.18   162.80   166.85
       5       9    0.0  31536000.0     29.762           138.5422      0     82.47   160.41   165.73
       6       9    0.0  31536000.0     18.705           137.8429      0     67.59   156.43   164.83
       7       9    0.0  31536000.0     15.027           137.4160      0     55.26   153.70   164.02
       8       9    0.0  31535999.9     12.080           137.0839      0     45.86   135.53   161.80
       9       9    0.0  31535999.9      9.780           136.8520      0     42.92   111.17   160.69
      10       8    0.0  31535999.9      6.647           136.7442      0     39.46    89.32   158.83
      11       7    0.0  31535999.9      6.915           136.6639      0     34.42    70.57   149.99
      12       7    0.0  31535999.9      5.859           136.5959      0     29.35    63.44   136.81
      13       7    0.0  31535999.9      5.672           136.5407      0     23.41    59.24   120.48
      14       7    0.0  31535999.9      5.253           136.4829      0     18.34    55.44   104.39
      15       8    0.0  31535999.9      4.812           136.4272      0     15.40    52.14    91.41
      16       8    0.0  31535999.9      4.210           136.3886      0     14.26    49.57    82.58
      17       7    0.0  31535999.9      3.391           136.3641      0     13.70    45.46    72.64
      18       7    0.0  31535999.9      3.771           136.3443      0     12.12    39.84    65.10
      19       7    0.0  31535999.9      3.737           136.3206      0      9.74    34.38    59.96
      20       8    0.0  31535999.9      3.941           136.2918      0      7.62    30.70    57.33
      21       8    0.0  31535999.9      3.964           136.2603      0      6.33    29.35    54.88
      22       8    0.0  31535999.9      3.717           136.2338      0      5.91    28.14    52.54
      23       8    0.0  31535999.9      3.243           136.2136      0      5.71    27.80    50.86
      24       7    0.0  31535999.9      2.336           136.2012      0      5.55    27.51    49.60
      25       6    0.0  31535999.9      2.030           136.1929      0      5.44    26.50    48.77
      26       6    0.0  31535999.9      1.730           136.1865      0      5.14    25.30    47.31
      27       6    0.0  31535999.9      1.634           136.1804      0      4.83    24.23    44.11
      28       7    0.0  31535999.9      1.687           136.1747      0      4.61    22.35    38.65
      29       7    0.0  31535999.9      1.695           136.1695      0      4.26    21.96    33.98
      30       7    0.0  31535999.9      1.679           136.1650      0      4.34    20.33    31.12
      31       7    0.0  31535999.9      1.460           136.1610      0      4.20    19.37    29.61
      32       7    0.0  31535999.9      1.403           136.1572      0      3.98    17.24    27.99
      33       7    0.0  31535999.9      1.761           136.1521      0      3.61    13.32    27.16
      34       7    0.0  31535999.9      2.320           136.1441      0      2.95    10.61    26.47
      35       8    0.0  31535999.9      2.551           136.1326      0      2.52     8.91    26.39
      36       8    0.0  31535999.9      2.354           136.1201      0      2.32     8.48    26.19
      37       8    0.0  31535999.9      1.668           136.1102      0      2.31     8.19    26.10
      38       7    0.0  31535999.9      1.569           136.1025      0      2.21     8.19    25.93
      39       7    0.0  31535999.9      1.795           136.0965      0      2.18     7.77    25.86
      40       7    0.0  31535999.9      1.820           136.0904      0      1.94     7.87    25.66
      41       8    0.0  31535999.8      1.883           136.0844      0      2.00     7.33    25.58
      42       7    0.0  31535999.8      1.824           136.0779      0      1.66     8.33    25.17
      43       8    0.0  31535999.8      1.886           136.0708      0      1.77     8.33    22.87
      44       8    0.0  31535999.8      1.620           136.0636      0      1.58     8.70    22.24
      45       7    0.0  31535999.8      1.376           136.0586      0      1.76     8.69    20.05
      46       6    0.0  31535999.8      1.005           136.0558      0      1.71     8.59    19.95
      47       7    0.0  31535999.8      0.940           136.0539      0      1.78     8.65    17.70
      48       7    0.0  31535999.8      0.916           136.0521      0      1.67     8.68    15.12
      49       8    0.0  31535999.8      1.116           136.0495      0      1.58     8.69    10.72
      50       8    0.0  31535999.8      1.529           136.0456      0      1.45     7.43     8.71
      51       9    0.0  31535999.8      1.876           136.0403      0      1.31     5.60     8.71
      52       9    0.0  31535999.8      1.973           136.0342      0      1.31     4.79     8.71
      53       9    0.0  31535999.8      1.730           136.0291      0      1.21     4.70     8.75
      54       9    0.0  31535999.8      1.436           136.0250      0      1.24     4.39     8.74
      55       8    0.0  31535999.8      1.137           136.0220      0      1.14     4.55     8.70
      56       8    0.0  31535999.8      0.931           136.0196      0      1.29     4.53     8.65
      57       5    0.0  31535999.8      0.605           136.0184      0      1.26     4.57     8.50
      58       7    0.0  31535999.8      0.525           136.0180      0      1.46     4.56     8.34
      59       5    0.0  31535999.8      0.336           136.0177

 <> Geometry optimized using EF

    Heat of formation              =           136.017702 kcal/mol
    Electronic energy              =         -7294.773234 eV
    Core-core repulsion            =          5949.975339 eV
    Ionization potential           =            14.752797 eV
    Electron affinity              =             4.007174 eV
    Computation time               =             0.223 seconds

 <> Dipole moment and components

    Dipole          Total       X         Y         Z
    Point-Chg.      5.287     3.393    -1.444     3.788
    Hybrid          0.316     0.182    -0.096     0.240
    Sum             5.602     3.576    -1.540     4.028

 <><><><><><><><><><><><><><><><><><><><><><><><><><><><><><><><><><><><><><><><><><><><><><><><><>

 <> Time used :        0.229 s
