# Supplementary material for: Ion-combination specific effects driving the enzymatic activity of halophilic alcohol dehydrogenase 2 from Haloferax volcanii in aqueous ionic liquid solvent mixtures
Source: RSC Sustain. 2024 Jul 8;2(9):2559–80. doi: 10.1039/d3su00412k (PMC11353702; doi:10.1039/d3su00412k)
Supplement: SU-002-D3SU00412K-s004 [file SU-002-D3SU00412K-s004.zip › IonDescriptors/cations_MEP_processed/comp_desc_cat.csv]

MolID	dipole	dipden	polarizability	MWt	globularity	totalarea	volume	MEPmax	MEPmin	meanMEP+	meanMEP-	meanMEP	MEPrange	MEPvar+	MEPvar-	MEPvartot	MEPbalance	var*balance	MEPskew	MEPkurt	MEPint	IELmax	IELmin	IELbar	IELrange	IELvar	IELskew	IELkurt	IELint	EALmax	EALmin	EALbar+	EALbar-	EALbar	EALrange	EALvar+	EALvar-	EALvartot	EALbalance	EALfraction+	EALarea+	EALskew	EALkurt	EALint	POLmax	POLmin	POLbar	POLrange	POLvar
BMIM	5.80539	0.304905E-01	17.2262	139.22	0.757283	211.351	190.4	120.347	48.0158	85.6213	0	85.6213	72.331	380.026	0	380.026	0	0	-0.463621	-0.93274	18071.9	647.246	424.202	498.835	223.044	1642.07	0.258971	-0.199653	4563.27	99.4277	-57.9084	21.7711	-37.0117	-2.96633	157.336	572.882	214.898	787.779	0.198375	0.580571	122.704	0.426762	-0.276589	-26.5214	1.07981	0.307802	0.506047	0.772007	0.317974E-01
Choline	2.60189	0.176426E-01	12.0123	104.172	0.870321	155.104	147.478	122.256	43.823	97.6996	0	97.6996	78.4331	137.599	0	137.599	0	0	-1.72654	4.67365	15131.2	625.155	460.119	523.445	165.037	857.377	0.721832	-7.77E-02	3518.46	47.6241	-28.846	13.5792	-19.4376	10.4317	76.4701	62.5091	86.089	148.598	0.243705	0.900597	139.686	-1.0937	2.65595	70.1872	1.08705	0.214741	0.410075	0.872306	0.125794E-01
DiMIM	1.02109	0.812475E-02	11.4981	97.1395	0.816538	148.598	125.677	122.265	88.4749	100.621	0	100.621	33.7899	72.637	0	72.637	0	0	0.739616	-0.39415	14923.8	655.505	459.243	523.31	196.262	979.918	0.734682	0.590194	3366.82	102.843	0.692020E-01	22.0159	0	22.0159	102.773	528.237	0	528.237	0	1	148.598	1.55354	1.47005	144.412	1.04844	0.278868	0.528615	0.76957	0.370997E-01
Me3S	0.432758E-01	0.406914E-03	9.6874	77.1641	0.876471	123.853	106.351	142.338	94.3758	111.227	0	111.227	47.9624	145	0	145	0	0	0.558987	-0.756176	13745.3	585.589	409.511	520.912	176.079	837.485	-1.17376	2.98162	2794.22	124.213	9.23442	33.8768	0	33.8768	114.979	740.283	0	740.283	0	1	123.853	2.1361	3.29573	182.381	2.22925	0.388084	0.72853	1.84117	0.269963
Me3SO	4.29736	0.397330E-01	9.39969	93.1635	0.871433	125.975	108.156	160.537	15.8071	112.453	0	112.453	144.73	507.268	0	507.268	0	0	-1.76895	5.26633	14092.8	653.733	485.512	542.931	168.222	1006.03	1.33085	1.88951	2958.98	73.7232	15.4417	36.9625	0	36.9625	58.2815	134.899	0	134.899	0	1	125.975	1.296	1.06197	201.331	1.82579	0.33763	0.591736	1.48816	0.105426
N1,1,1,4	5.60192	0.304503E-01	15.2818	116.226	0.826658	189.229	183.969	121.173	52.7998	90.1974	0	90.1974	68.3728	358.689	0	358.689	0	0	-0.661219	-0.977407	17032.8	601.801	429.984	502.236	171.817	1277.73	-0.135021	-0.384466	4113.86	48.1939	-51.4755	17.3064	-31.8498	-2.77204	99.6693	46.0196	207.766	253.785	0.148451	0.590281	111.698	-0.538129	-1.20071	-23.1202	0.780648	0.341394	0.426353	0.439254	0.600202E-02
N1,1,8,8	12.3901	0.300447E-01	36.4586	270.521	0.732546	365.752	412.388	115.579	34.2708	66.8046	0	66.8046	81.3085	492.07	0	492.07	0	0	0.393286	-1.23378	24449.4	596.073	403.142	469.792	192.931	1620.24	0.389742	-0.668222	7441.46	40.9045	-76.1939	11.2786	-47.8312	-34.7466	117.098	36.2187	325.745	361.963	0.900494E-01	0.225203	82.3685	0.574391	-1.08054	-547.034	0.788669	0.349143	0.437406	0.439527	0.529341E-02
P4,4,4,4	2.23971	0.630000E-02	31.4024	245.407	0.717513	338.238	355.51	139.741	50.1637	72.9579	0	72.9579	89.577	273.204	0	273.204	0	0	0.760672	-8.84E-02	24588	566.358	423.396	474.131	142.962	953.46	0.253775	-0.840538	6935.35	10.8238	-55.8587	6.50433	-33.8188	-28.0634	66.6826	7.51502	234.132	241.647	0.301320E-01	0.141372	47.8175	0.592096	-1.09926	-414.115	0.803362	0.364626	0.441256	0.438736	0.555710E-02
P6,6,6,14	11.4706	0.169887E-01	60.1704	455.809	0.579868	641.858	675.189	120.748	18.0388	53.9623	0	53.9623	102.709	489.114	0	489.114	0	0	0.57694	-0.30039	34486.9	575.811	381.108	449.425	194.703	1420.12	0.442528	-0.532211	12477.7	8.43298	-94.9695	5.23521	-55.4284	-51.2685	103.402	4.90182	500.777	505.679	0.959958E-02	0.672693E-01	43.1773	0.677771	-0.365923	-1433.17	0.805216	0.365936	0.441077	0.43928	0.502817E-02
Tetrakis	0.549299E-02	0.363984E-04	12.7882	155.11	0.800962	171.142	150.913	124.156	59.3668	93.8026	0	93.8026	64.7894	138.94	0	138.94	0	0	-0.899985	1.22615	16044	637.406	475.629	542.356	161.777	1584	0.24624	-1.26194	4019.35	25.9576	-21.7371	15.8006	-15.9788	7.09434	47.6946	18.3511	34.9237	53.2748	0.225808	0.720321	123.277	-0.955527	-0.739986	51.1703	1.03429	0.190555	0.425656	0.843736	0.344942E-01
[truncated: 33 more columns]
