# Supplementary material for: Ion-combination specific effects driving the enzymatic activity of halophilic alcohol dehydrogenase 2 from Haloferax volcanii in aqueous ionic liquid solvent mixtures
Source: RSC Sustain. 2024 Jul 8;2(9):2559–80. doi: 10.1039/d3su00412k (PMC11353702; doi:10.1039/d3su00412k)
Supplement: SU-002-D3SU00412K-s004 [file SU-002-D3SU00412K-s004.zip › IonDescriptors/cations_MEP_processed/mso_e_p.sdf]

generated by VMD
ParaSurf2011252214323D 1   1.00000     0.00000     0

 14 10  0  0  0  0              1 V2000
   29.9031  -33.3866   21.2264 S   0  0  0  0  0  0  0  0  0  0  0  0
   30.6020  -31.9041   21.0271 C   0  0  0  0  0  0  0  0  0  0  0  0
   28.6832  -33.3542   21.9032 O   0  0  0  0  0  0  0  0  0  0  0  0
   31.0657  -34.2899   21.9735 C   0  0  0  0  0  0  0  0  0  0  0  0
   29.8116  -34.0099   19.7006 C   0  0  0  0  0  0  0  0  0  0  0  0
   30.7865  -31.3664   22.0034 H   0  0  0  0  0  0  0  0  0  0  0  0
   29.9586  -31.1831   20.4421 H   0  0  0  0  0  0  0  0  0  0  0  0
   31.5959  -31.8887   20.5023 H   0  0  0  0  0  0  0  0  0  0  0  0
   32.1045  -34.2085   21.5520 H   0  0  0  0  0  0  0  0  0  0  0  0
   30.8463  -35.3974   21.9755 H   0  0  0  0  0  0  0  0  0  0  0  0
   31.1804  -34.0384   23.0696 H   0  0  0  0  0  0  0  0  0  0  0  0
   29.0229  -33.5086   19.0651 H   0  0  0  0  0  0  0  0  0  0  0  0
   29.5190  -35.1004   19.6784 H   0  0  0  0  0  0  0  0  0  0  0  0
   30.7502  -33.9561   19.0844 H   0  0  0  0  0  0  0  0  0  0  0  0
  1  3  4  0  0  0
  2  6  1  0  0  0
  2  7  1  0  0  0
  2  8  1  0  0  0
  4  9  1  0  0  0
  4 10  1  0  0  0
  4 11  1  0  0  0
  5 12  1  0  0  0
  5 13  1  0  0  0
  5 14  1  0  0  0
M  END

> <TOTAL CHARGE>
1

> <CALCULATION>
    1
SDF file generated by ParaSurf from a .vwf input file

> <HAMILTONIAN>
AM1  

> <ParaSurf MODE>
12

> <ParaSurf OPTIONS>
CUBE  ISO   NEWMP    0.7000E-02  0.2000      AM1         

> <ParaSurf DESCRIPTORS>
Molecular     4.2974    0.0397    9.3997   93.1635    0.8714    125.97    108.16
MEP           160.54     15.81    112.45      0.00    112.45    144.73    507.27
                0.00  507.2679    0.0000    0.0000   -1.7690    5.2663   14092.8    
IE(l)         653.73    485.51    542.93    168.22   1006.03    1.3309    1.8895
             2958.98    
EA(l)          73.72     15.44     36.96      0.00     36.96     58.28    134.90
                0.00    134.90    0.0000    1.0000    125.97    1.2960    1.0620
             201.331    
Eneg(l)       361.76    273.78     87.98    289.95    331.82    2.0539    3.8995
             1580.16    
Hard(l)       292.03    209.93     82.09    252.98    238.64    0.0951    0.7199
             1378.83    
Alpha(l)      1.8258    0.3376    0.5917    1.4882    0.1054    1.6686    1.6933
             73.6987
Field desc  105.9929  -80.4410   33.6501  841.8119  187.5338  492.2295    0.1998
              2.8342    6.1864 4145.3347 4681.0860 -535.7512 5216.8372

> <ATOMIC SURFACE AREAS>
  7.5367  2.0513  9.9715  2.0015  1.8498 11.5872 11.4777 10.7543 10.7376 11.3714
 11.5653 11.7444 11.2723 10.9777

> <ATOMIC SURFACE MEP MAXIMA>
  160.54  133.24  101.95  133.67  132.58  152.90  155.61  154.39  152.59  151.11
  153.85  154.10  152.77  153.39

> <ATOMIC SURFACE MEP MINIMA>
   99.50   99.92   15.81   99.95   99.89  100.63  100.37  101.62  101.16  101.03
  100.72  100.47  100.72  100.86

> <ATOMIC SURFACE IE(L) MAXIMA>
  653.73  622.69  601.70  620.66  623.33  591.41  599.10  590.40  583.43  600.02
  599.80  602.33  593.30  587.65

> <ATOMIC SURFACE IE(L) MINIMA>
  595.92  555.06  485.51  555.86  554.75  512.99  513.17  515.25  514.94  513.88
  512.79  513.07  513.70  514.76

> <ATOMIC SURFACE EA(L) MAXIMA>
   69.79   63.71   73.72   64.32   66.09   48.95   52.91   47.30   48.63   49.35
   46.18   53.39   47.61   50.92

> <ATOMIC SURFACE EA(L) MINIMA>
   38.67   15.88   52.46   15.78   15.44   18.38   19.70   19.67   18.57   18.71
   19.60   19.45   19.87   17.96

> <ATOMIC SURFACE MEAN POL>
  1.2399  0.8053  1.3451  0.8243  0.8225  0.4515  0.4512  0.4411  0.4457  0.4442
  0.4517  0.4586  0.4449  0.4497

> <ATOMIC SURFACE FIELD(N) MAXIMA>
  105.99   71.15   37.15   72.99   72.04   73.80   71.31   52.14   49.45   70.17
   78.75   79.78   71.33   48.78

> <ATOMIC SURFACE FIELD(N) MINIMA>
   -3.61   19.97  -80.44   20.46   20.42   23.41   22.51   22.82  -13.63   23.54
   24.35  -44.50   23.01    2.79

> <ATOMIC SURFACE ENEG(L) MAXIMA>
  361.76  341.04  330.53  340.02  341.87  316.97  321.71  308.04  304.81  324.69
  322.99  324.60  319.01  306.74

> <ATOMIC SURFACE ENEG(L) MINIMA>
  317.30  287.39  274.12  288.95  286.95  274.08  274.18  274.91  274.68  274.72
  273.78  274.01  274.66  274.60

> <ATOMIC SURFACE HARD(L) MAXIMA>
  292.03  289.09  271.16  287.90  288.80  281.91  284.01  282.36  278.62  280.28
  277.99  277.74  277.00  280.91

> <ATOMIC SURFACE HARD(L) MINIMA>
  270.34  249.57  209.93  249.64  248.78  238.87  238.96  240.34  240.26  239.15
  238.98  239.06  239.04  240.16

> <BINNED_SIM_MODELS>
Model: OW1   AM1     CUBE   ISODEN   0.700000E-02
Target Property: Single CORINA conformation logP(OW) = -7.44495     +/- 0.515425    
Property-derived descriptors:
 90.74244 -255.2347 -78.60855  5053.708  10595.96  4548.313  .2101328  1.564984
-.1485412 -75.88654 -13.33659  49.51197  91.58639
Atomic contributions :
-0.11     -0.15     -0.28     -0.15     -0.14     -0.70     -0.71     -0.78    
-0.78     -0.64     -0.67     -0.69     -0.66     -0.82    

> <PROPERTY MAXIMA and MINIMA>
  4 MEP Maxima
     31.9865    -33.3774     19.9756    154.4    
     28.6032    -32.1974     20.1006    159.8    
     29.1532    -35.2974     21.3506    160.5    
     30.2032    -32.5641     23.1006    160.2    
  1 MEP Minima
     27.6198    -33.3974     22.5506    15.81    
  8 IEL Maxima
     28.0532    -34.1641     20.7256    641.7    
     28.4032    -32.2974     20.5540    650.8    
     28.4365    -34.7724     21.0997    643.9    
     28.5698    -31.8474     21.5056    639.4    
     28.9032    -34.9974     21.7223    653.7    
     28.8032    -31.7974     21.9641    641.6    
     29.2032    -34.5974     22.7340    644.0    
     29.8032    -32.6474     23.0506    650.1    
  6 IEL Minima
     27.4532    -33.1974     21.5173    485.9    
     27.7032    -34.1974     22.0173    485.5    
     27.6032    -32.6474     21.8923    485.6    
     28.2032    -34.0308     22.9006    486.0    
     28.3249    -33.3724     23.1506    485.7    
     28.2032    -32.7740     22.9506    485.5    
  1 EAL Maxima
     27.6198    -33.3974     22.5506    73.72    
  8 EAL Minima
     30.3532    -32.3974     18.7506    16.17    
     30.6032    -31.9974     19.0872    15.88    
     27.9532    -34.6558     19.5506    18.52    
     31.1532    -35.3974     19.9506    15.44    
     32.2032    -32.3474     22.0506    16.09    
     29.2032    -30.8215     21.8506    17.71    
     32.2365    -32.8474     22.5340    15.78    
     29.9032    -35.0016     23.3506    18.50    
  1 Alpha(l) Maxima
     27.6198    -33.3974     22.5506    1.826    
 34 Alpha(l) Minima
     30.7315    -34.5974     17.8506   0.4099    
     31.0224    -34.4474     17.8506   0.3838    
     28.7532    -33.6641     17.7506   0.3621    
     29.0032    -32.9474     17.8506   0.3571    
     31.1883    -32.8974     18.3506   0.3602    
     28.9740    -35.7974     18.6506   0.3602    
     31.4032    -34.9974     18.5006   0.3758    
     27.8032    -34.0141     18.7556   0.3546    
     28.9782    -32.2474     18.5840   0.3403    
     28.5032    -35.6474     18.9655   0.3556    
     31.7865    -34.8224     18.9706   0.3695    
     32.0032    -33.4548     19.1840   0.3789    
     29.6032    -31.0974     19.1506   0.3419    
     28.3032    -35.5974     19.3223   0.3553    
     31.8482    -31.9974     19.1673   0.3635    
     32.2032    -30.8141     19.9256   0.3818    
     30.1532    -36.1974     20.1506   0.3382    
     32.4865    -34.3974     20.2506   0.3723    
     28.6532    -31.0224     20.1840   0.3664    
     29.0032    -35.9808     20.5506   0.3620    
     32.6032    -34.8282     20.4506   0.3686    
     28.7032    -30.7358     20.5774   0.3633    
     29.6532    -29.8974     20.7506   0.3544    
     31.0291    -36.2974     20.9840   0.3428    
     32.7865    -32.3974     20.9506   0.3616    
     33.0032    -35.1974     21.3006   0.3788    
     33.0032    -33.1974     21.7006   0.3578    
     33.2032    -33.9891     22.3506   0.3744    
     30.2240    -30.1974     22.4006   0.3553    
     31.9032    -31.2691     22.7506   0.3426    
     30.3764    -36.1974     22.9506   0.3539    
     31.6032    -31.5474     23.0506   0.3409    
     31.8180    -32.9974     23.6506   0.3376    
     31.2248    -34.8474     24.1506   0.3543    
 27 F(N) Maxima
     31.8032    -34.0308     18.3006    43.61    
     27.8032    -32.9974     19.2506    49.11    
     30.0482    -32.0808     19.0506    36.84    
     29.3698    -36.3974     19.5506    46.55    
     29.5782    -31.7974     19.1673    40.58    
     28.7698    -36.1474     19.9506    47.81    
     31.8032    -34.6974     20.0006    35.87    
     32.0032    -34.1974     19.9506    39.59    
     31.9865    -33.3774     19.9756    48.29    
     32.7865    -31.7974     19.9506    43.51    
     29.2032    -30.3974     19.7108    47.27    
     28.0032    -33.2891     20.3506    83.35    
     28.4198    -32.3974     20.3256    99.91    
     28.7032    -30.7474     20.3506    48.27    
     33.3532    -34.1191     21.1506    43.37    
     28.6032    -31.6974     21.1840    77.90    
     29.0032    -35.0974     21.6006    103.6    
     33.4032    -34.1974     21.3423    43.84    
     30.8032    -36.6974     21.8006    46.12    
     30.4032    -36.5974     22.2756    47.19    
     29.8032    -36.1974     22.2006    47.25    
     32.1532    -32.5808     22.1506    32.52    
     29.4032    -32.0251     22.7006    82.19    
     29.8032    -32.6474     23.0506    103.1    
     30.4898    -30.7974     23.1506    48.04    
     30.4032    -31.1474     23.2506    48.58    
     30.9782    -33.6308     24.3006    48.43    
  5 F(N) Minima
     27.4532    -33.3665     21.4723   -70.76    
     27.5032    -33.8474     21.9506   -75.98    
     27.6032    -33.6808     22.4506   -77.08    
     27.6198    -33.3974     22.5506   -77.31    
     27.8032    -33.0542     22.7506   -77.63    

> <PARASURF STATUS>
Calculation ended successfully

$$$$
