# Supplementary material for: Ion-combination specific effects driving the enzymatic activity of halophilic alcohol dehydrogenase 2 from Haloferax volcanii in aqueous ionic liquid solvent mixtures
Source: RSC Sustain. 2024 Jul 8;2(9):2559–80. doi: 10.1039/d3su00412k (PMC11353702; doi:10.1039/d3su00412k)
Supplement: SU-002-D3SU00412K-s004 [file SU-002-D3SU00412K-s004.zip › IonDescriptors/cations_MEP_processed/mes_e.arc]

                    ***  Summary of  AM1 Calculation  ***
                    ***   EMPIRE'20 (Revision A1)   ***

 <><><><><><><><><><><><><><><><><><><><><><><><><><><><><><><><><><><><><><>

    generated by VMD
    Molecular Formula = C3H9S
    Charge            = 1
    Multiplicity      = 1

 <> Geometry optimization
 <> Optimization completed

    Heat of formation              =           145.012348 kcal/mol
    Electronic energy              =         -2565.164928 eV
    Core-core repulsion            =          1869.260699 eV
    No. of filled levels           =            13
    Ionization potential           =            16.140432 eV 
    Electron affinity              =             5.633609 eV
    SCF calculations               =            38
    Computation time               =             0.048 seconds

 <> Final geometry obtained

    13
    generated by VMD
    S              49.425794      -50.430564       12.559428        1.262974
    C              49.380010      -48.910523       13.368983       -0.622338
    C              48.438240      -51.418346       13.568254       -0.622052
    C              48.408197      -50.156833       11.196551       -0.622648
    H              48.366380      -48.538517       13.659645        0.171230
    H              49.845701      -48.118493       12.725558        0.181427
    H              49.988366      -48.968593       14.310043        0.182143
    H              47.421909      -51.016880       13.805137        0.171073
    H              48.955200      -51.595651       14.548078        0.181917
    H              48.289278      -52.421664       13.089112        0.181639
    H              48.913855      -49.454317       10.482642        0.181872
    H              47.398952      -49.727768       11.414474        0.171301
    H              48.241058      -51.120294       10.646781        0.181462
