# Supplementary material for: Ion-combination specific effects driving the enzymatic activity of halophilic alcohol dehydrogenase 2 from Haloferax volcanii in aqueous ionic liquid solvent mixtures
Source: RSC Sustain. 2024 Jul 8;2(9):2559–80. doi: 10.1039/d3su00412k (PMC11353702; doi:10.1039/d3su00412k)
Supplement: SU-002-D3SU00412K-s004 [file SU-002-D3SU00412K-s004.zip › IonDescriptors/cations_MEP_processed/cho_e.log]

  EEE  M   M  PPP  III RRR   EEE
  E    MM MM  P  P  I  R  R  E
  EE   M M M  PPP   I  RRR   EE
  E    M   M  P     I  R R   E
  EEE  M   M  P    III R  R  EEE

  EMPIRE'20 OMP (Revision A1)

  (c) Matthias Hennemann*, Johannes Margraf, David Whitley, Bernd Meyer, Tim Clark*


  References:
  ===========

  1) Matthias Hennemann, Timothy Clark,
     "EMPIRE: a highly parallel semiempirical molecular orbital program: 
     1: self-consistent field calculations", J Mol Model (2014) 20:2331 (11 pages).
     DOI 10.1007/s00894-014-2331-4

  2) Johannes T. Margraf, Matthias Hennemann, Bernd Meyer, Timothy Clark, 
     "EMPIRE: a highly parallel semiempirical molecular orbital program: 
     2: periodic boundary conditions", J Mol Model (2015) 21:144 (7 pages).
     DOI 10.1007/s00894-015-2692-3

  3) Johannes T. Margraf, Matthias Hennemann, Timothy Clark, 
     "EMPIRE: A highly parallel semiempirical molecular orbital program: 
     3: Born-Oppenheimer molecular dynamics.", J Mol Model (2020) 46:23 (9 pages).
     DOI: 10.1007/s00894-020-4293-z


 <> Computing resources

    Number of cores =     8
    MPI tasks       =     1
    OMP threads     =     8
    OMP max threads =     8
    OMP num procs   =     8

 <> Options

    Input file                             = cat/cho.xyz

    Molecular Charge                Charge = 1
    Multiplicity                      Mult = 1

    Hamiltonian                      Hamil = AM1
    Formalism                         Form = RHF
    Calculation Type                  Calc = OPT

    Initial Guess                    Guess = DEFAULT
    Randomize initial guess      Randomize =  0.0E+00
    Initial Diagonalization       InitDiag = F
    Mix initial UHF orbitals        MixMOs = F

    Simple screening radius     ScreeningR =   40.000 Angstrom
    Integral damping radius       DampingR =   10.000 Bohr
    Integral damping coefficient  DampingC =    0.250

    Maximum computation time       MaxTime = 31536000 seconds
    Maximum optimization steps      MaxOPT =    10000
    Maximum SCF Iterations          MaxSCF =     1000

    Converge gradient norm       ConvergeG =  4.0E-01
    Converge delta(HoF)          ConvergeE =  1.0E-04 kcal/mol
    Converge max(CFC)            ConvergeR =  1.0E-04

    Dynamic level shifting      MinBandGap =  2.0E+00
    Resonance integrals cutoff     RCutoff =  2.0E+01
    Pseudodiagonalization cutoff  PDCutoff =  4.0E-02
    Eigenvalues cutoff            EiCutoff =  1.0E-02

    Do full diagonalizations      FullDiag = 1
    Memory reserved for integrals  IMemory =     1024 MB/thread
    Recalculate Hcore              RecalcH = F
    Full rotations                 FullRot = F

    Preferred Eigensolver      Eigensolver = DSYEVD

 <> Parameters

    /home/anna/cepos/cepos20/etc/AM1.par

    Hamiltonian = AM1

    H        M.J.S. Dewar et.al., J. Am. Chem. Soc., 107, 3902-3909 (1985).
    Li       J.J.P. Stewart, J. Mol. Model., 10, 155-164 (2004).
    Be       J.J.P. Stewart, J. Mol. Model., 10, 155-164 (2004).
    B        M.J.S. Dewar, C. Jie, E.G. Zoebisch, Organometallics, 7, 513 (1988).
    C        M.J.S. Dewar et.al., J. Am. Chem. Soc., 107, 3902-3909 (1985).
    N        M.J.S. Dewar et.al., J. Am. Chem. Soc., 107, 3902-3909 (1985).
    O        M.J.S. Dewar et.al., J. Am. Chem. Soc., 107, 3902-3909 (1985).
    F        M.J.S. Dewar, E.G. Zoebisch, THEOCHEM, 180, 1 (1988).
    Na       E.N. Brothers, K.M. Merz, jr., J. Phys. Chem. B, 106, 2779-2785 (2002).
    Mg       M.C.Hutter, J.R.Reimers, N.S.Hush, J. Phys. Chem. B, 102, 8080-8090 (1998).
    Al       M.J.S. Dewar, A.J. Holder, Organometallics, 9, 508 (1990).
    Si       M.J.S. Dewar, C. Jie, Organometallics, 6, 1486 (1987).
    P        M.J.S. Dewar, C. Jie, THEOCHEM, 187, 1 (1989).
    S        M.J.S. Dewar, Y.C. Yuan, Inorg. Chem., 29, 3881-3890 (1990)
    Cl       M.J.S. Dewar, E.G. Zoebisch, THEOCHEM, 180, 1 (1988).
    K        J.J.P. Stewart, J. Mol. Model., 10, 155-164 (2004).
    Ca       J.J.P. Stewart, J. Mol. Model., 10, 155-164 (2004).
    Zn       M.J.S. Dewar, K.M. Merz, Jr., Organometallics, 7, 522 (1988).
    Ga       J.J.P. Stewart, J. Mol. Model., 10, 155-164 (2004).
    Ge       M.J.S. Dewar, C. Jie, Organometallics, 8, 1544 (1989).
    As       J.J.P. Stewart, J. Mol. Model., 10, 155-164 (2004).
    Se       J.J.P. Stewart, J. Mol. Model., 10, 155-164 (2004).
    Br       M.J.S. Dewar, E.G. Zoebisch, THEOCHEM, 180, 1 (1988).
    Rb       J.J.P. Stewart, J. Mol. Model., 10, 155-164 (2004).
    Sr       J.J.P. Stewart, J. Mol. Model., 10, 155-164 (2004).
    Mo       A.A. Voityuk, N. Roesch, J. Phys. Chem. A, 104, 4089 (2000).
    In       J.J.P. Stewart, J. Mol. Model., 10, 155-164 (2004).
    Sn       J.J.P. Stewart, J. Mol. Model., 10, 155-164 (2004).
    Sb       J.J.P. Stewart, J. Mol. Model., 10, 155-164 (2004).
    Te       J.J.P. Stewart, J. Mol. Model., 10, 155-164 (2004).
    I        M.J.S. Dewar, E.G. Zoebisch, THEOCHEM, 180, 1 (1988).
    Cs       J.J.P. Stewart, J. Mol. Model., 10, 155-164 (2004).
    Ba       J.J.P. Stewart, J. Mol. Model., 10, 155-164 (2004).
    Hg       M.J.S. Dewar, C. Jie, Organometallics, 8, 1547 (1989).
    Tl       J.J.P. Stewart, J. Mol. Model., 10, 155-164 (2004).
    Pb       J.J.P. Stewart, J. Mol. Model., 10, 155-164 (2004).
    Bi       J.J.P. Stewart, J. Mol. Model., 10, 155-164 (2004).

 <><><><><><><><><><><><><><><><><><><><><><><><><><><><><><><><><><><><><><><><><><><><><><><><><>

 <> Structure

    generated by VMD
    Molecular Formula  = C5H14NO
    Molecular Mass     = 104.172
    Charge             = 1
    Multiplicity       = 1

    Number of atoms                    =       21
    Number of electrons                =       44
    Number of orbitals                 =       42
    Number of occupied orbitals        =       22

 <> Extended-Hueckel initial guess

 <> Geometry optimization

    Step  Cycles   Time   Time left      Gnorm  Heat of Formation  NIMAG          Lowest Eigenvalues
       1      15    0.0  31536000.0    185.438           125.1889      0    171.93   173.41   191.88
       2      11    0.0  31536000.0    100.521           113.1198      0    171.24   173.40   189.92
       3      11    0.0  31536000.0     35.470           107.0184      0    167.20   173.46   189.89
       4      10    0.0  31536000.0     21.564           106.1051      0    138.45   174.66   186.28
       5       9    0.0  31536000.0     16.253           105.7427      0     97.93   173.71   187.21
       6      10    0.0  31536000.0     12.750           105.4828      0     55.55   173.87   190.74
       7      11    0.0  31536000.0     13.636           105.1819      0     39.01   174.08   188.50
       8      11    0.0  31536000.0     11.350           104.9881      0     29.17   173.53   174.64
       9      12    0.0  31536000.0      8.595           104.8191      0     25.74   150.89   179.13
      10      12    0.0  31535999.9      7.586           104.7046      0     21.24   120.02   179.16
      11      12    0.0  31535999.9      7.778           104.6000      0     16.29    90.97   179.15
      12      13    0.0  31535999.9      8.891           104.4843      0     13.03    69.73   179.00
      13      13    0.0  31535999.9     10.689           104.3490      0     10.11    58.52   176.01
      14      13    0.0  31535999.9     10.940           104.1832      0      8.80    51.23   165.82
      15      13    0.0  31535999.9      9.134           104.0007      0      7.92    49.00   149.89
      16      12    0.0  31535999.9      8.100           103.8623      0      6.54    51.04   122.27
      17      12    0.0  31535999.9      7.907           103.7631      0      6.65    48.77    97.06
      18      10    0.0  31535999.9      6.542           103.7047      0      4.90    53.46   109.81
      19      13    0.0  31535999.9      9.295           103.6783      0      7.06    58.05   104.68
      20      10    0.0  31535999.9      5.082           103.6281      0      7.33    58.56    97.74
      21       8    0.0  31535999.9      4.942           103.5927      0      6.05    57.50    79.36
      22      11    0.0  31535999.9      3.789           103.5559      0      5.46    57.93    69.50
      23       9    0.0  31535999.9      2.247           103.5440      0      5.67    55.40    63.09
      24       6    0.0  31535999.9      1.842           103.5377      0      5.71    46.55    64.13
      25       6    0.0  31535999.9      1.820           103.5321      0      5.86    37.84    63.79
      26       8    0.0  31535999.9      1.400           103.5277      0      5.84    29.90    64.13
      27       7    0.0  31535999.9      1.155           103.5243      0      5.85    26.55    63.98
      28       7    0.0  31535999.9      0.873           103.5221      0      5.84    24.41    62.61
      29       6    0.0  31535999.9      0.618           103.5210      0      5.91    24.31    60.84
      30       6    0.0  31535999.9      0.438           103.5204      0      6.17    23.94    58.61
      31       4    0.0  31535999.9      0.395           103.5201

 <> Geometry optimized using EF

    Heat of formation              =           103.520062 kcal/mol
    Electronic energy              =         -6398.764196 eV
    Core-core repulsion            =          5044.950574 eV
    Ionization potential           =            15.267518 eV
    Electron affinity              =             3.953192 eV
    Computation time               =             0.119 seconds

 <> Dipole moment and components

    Dipole          Total       X         Y         Z
    Point-Chg.      2.831    -0.433     2.348     1.520
    Hybrid          0.487    -0.352    -0.325    -0.085
    Sum             2.602    -0.785     2.023     1.435

 <><><><><><><><><><><><><><><><><><><><><><><><><><><><><><><><><><><><><><><><><><><><><><><><><>

 <> Time used :        0.124 s
