# Supplementary material for: Ion-combination specific effects driving the enzymatic activity of halophilic alcohol dehydrogenase 2 from Haloferax volcanii in aqueous ionic liquid solvent mixtures
Source: RSC Sustain. 2024 Jul 8;2(9):2559–80. doi: 10.1039/d3su00412k (PMC11353702; doi:10.1039/d3su00412k)
Supplement: SU-002-D3SU00412K-s004 [file SU-002-D3SU00412K-s004.zip › IonDescriptors/cations_MEP_processed/dim.xyz]

16
 generated by VMD
 N        -3.320000       -8.885000       11.978000
 C        -2.387000       -7.983000       12.516000
 C        -1.425000       -7.676000       11.541000
 N        -1.774000       -8.410000       10.535000
 C        -2.862000       -9.158000       10.753000
 C        -0.911000       -8.628000        9.389000
 C        -4.353000       -9.578000       12.681000
 H        -2.482000       -7.783000       13.576000
 H        -0.552000       -7.036000       11.555000
 H        -3.219000       -9.942000       10.102000
 H        -0.690000       -7.701000        8.855000
 H        -1.496000       -9.208000        8.670000
 H         0.031000       -9.129000        9.625000
 H        -3.976000       -9.965000       13.631000
 H        -4.545000      -10.524000       12.168000
 H        -5.244000       -8.983000       12.900000
