# Supplementary material for: Ion-combination specific effects driving the enzymatic activity of halophilic alcohol dehydrogenase 2 from Haloferax volcanii in aqueous ionic liquid solvent mixtures
Source: RSC Sustain. 2024 Jul 8;2(9):2559–80. doi: 10.1039/d3su00412k (PMC11353702; doi:10.1039/d3su00412k)
Supplement: SU-002-D3SU00412K-s004 [file SU-002-D3SU00412K-s004.zip › IonDescriptors/cations_MEP_processed/mes_e.psf]

    13 generated by VMD
16  49.42579 -50.43056  12.55943  15.629  142.34  118.09  409.51  124.21   2.000
 6  49.38001 -48.91052  13.36898   1.886  123.39   94.51  547.08   79.87   0.906
 6  48.43824 -51.41835  13.56825   1.703  122.39   94.48  546.78   80.58   0.901
 6  48.40820 -50.15683  11.19655   2.213  123.31   94.38  546.32   80.12   0.910
 1  48.36638 -48.53852  13.65964  11.019  139.73   95.01  497.06   55.67   0.486
 1  49.84570 -48.11849  12.72556  11.302  135.87   95.18  501.50   54.73   0.542
 1  49.98837 -48.96859  14.31004  11.355  134.72   95.25  500.98   54.01   0.532
 1  47.42191 -51.01688  13.80514  10.935  140.89   95.14  497.05   53.86   0.478
 1  48.95520 -51.59565  14.54808  11.540  137.94   95.28  501.10   55.15   0.547
 1  48.28928 -52.42166  13.08911  11.517  138.69   95.39  501.22   53.66   0.539
 1  48.91385 -49.45432  10.48264  11.282  137.34   95.19  501.08   52.07   0.533
 1  47.39895 -49.72777  11.41447  10.889  139.83   95.24  496.93   52.30   0.480
 1  48.24106 -51.12029  10.64678  11.226  138.03   95.31  501.25   52.68   0.529
  2436     1 OW1
  47.82157 -51.52166   9.44655   98.76  506.35   23.89  0.4448    13    -134.8    
  47.97395 -51.62166   9.44655   99.43  505.03   23.65  0.4519    13    -134.8    
  47.99895 -51.37166   9.34655   98.47  509.23   24.04  0.4321    13    -142.7    
  48.12062 -51.67166   9.44655  100.02  504.67   23.48  0.4522    13    -134.8    
  48.09062 -51.42166   9.34655   98.88  508.50   23.83  0.4319    13    -142.7    
  48.54895 -51.62166   9.44655  101.62  507.36   22.99  0.4225    13    -135.3    
  48.44895 -51.42166   9.34655  100.20  510.38   23.29  0.4185    13    -192.8    
  48.57395 -51.33833   9.34655  100.67  513.37   23.10  0.4150    13    -182.9    
  47.59895 -51.18000   9.44655   97.42  513.69   25.28  0.4395    13    -59.01    
  47.84895 -51.21333   9.34655   97.65  512.60   24.77  0.4345    13    -206.1    
  47.79895 -51.07166   9.34655   97.28  516.55   25.75  0.4485    13    -48.40    
  48.06895 -51.19666   9.29655   98.15  513.62   24.50  0.4319    13    -196.2    
  47.96562 -51.02166   9.29655   97.50  518.55   25.80  0.4545    13    -48.40    
  48.19895 -51.25500   9.29655   98.77  512.69   24.06  0.4268    13    -196.7    
  48.19895 -51.02166   9.26322   98.16  519.86   25.16  0.4527    13    -48.40    
  48.43229 -51.22166   9.29655   99.62  515.27   23.64  0.4241    13    -183.6    
  48.39895 -51.02166   9.26322   98.92  521.60   24.50  0.4535    13    -48.40    
  48.68229 -51.22666   9.34655  100.98  517.73   22.89  0.4228    13    -183.6    
  48.63229 -51.02166   9.29655  100.08  524.29   23.52  0.4596    13    -28.78    
  48.79895 -51.44428   9.44655  102.38  513.24   22.43  0.4063    13    -182.9    
  48.94895 -51.22166   9.44655  102.82  521.87   21.71  0.4336    13    -183.1    
  48.79895 -51.05500   9.34655  101.13  525.41   22.55  0.4600    13    -14.80    
  48.99895 -51.12166   9.44655  102.89  526.34   21.29  0.4612    13    -22.80    
  47.54895 -50.80000   9.44655   96.23  527.35   30.61  0.5378    13    -36.85    
  47.76562 -50.83333   9.34655   96.53  525.36   28.96  0.5127    13    -28.85    
  47.59895 -50.50500   9.44655   95.55  541.23   43.11  0.7205    13    -108.8    
  47.79895 -50.62166   9.34655   96.11  535.01   35.05  0.6207    13    -67.64    
  47.94062 -50.82166   9.29655   96.96  526.17   28.52  0.5133    13    -36.85    
  47.96562 -50.62166   9.29655   96.52  535.28   33.74  0.6115    13    -67.64    
  48.12300 -50.82166   9.26322   97.49  527.15   27.71  0.5116    13    -36.85    
  48.15395 -50.62166   9.26322   97.18  536.04   32.20  0.6049    13    -71.94    
  48.40729 -50.82166   9.24500   98.36  529.75   26.15  0.5136    13    -36.66    
  48.39895 -50.62166   9.24655   98.12  537.54   29.78  0.5987    13    -71.94    
  48.55395 -50.82166   9.26322   99.19  531.28   25.26  0.5194    13    -36.66    
  48.64395 -50.62166   9.26322   99.28  539.10   26.90  0.5953    13    -72.01    
  48.88229 -50.84666   9.34655  101.22  534.56   22.44  0.5335    13    -52.54    
  48.83229 -50.62166   9.29655  100.27  540.14   24.36  0.5936    13    -71.94    
  49.09895 -50.87166   9.44655  102.99  537.15   20.09  0.5544    13    -48.16    
  48.99895 -50.62166   9.34655  101.38  540.87   22.06  0.5950    13    -58.12    
  49.19895 -50.67166   9.44655  103.15  541.86   19.07  0.6032    13    -58.18    
  47.84895 -50.42166   9.34655   95.76  544.14   44.94  0.7468    13    -110.0    
  47.99895 -50.48000   9.29655   96.29  541.54   39.42  0.6925    13    -112.4    
  47.64895 -50.28000   9.44655   95.04  550.89   58.99  0.8730     4    -100.7    
  48.05729 -50.18500   9.29655   96.01  548.19   49.59  0.7953     4    -129.3    
  48.17395 -50.42166   9.26322   96.78  543.40   38.98  0.7005    13    -112.2    
  48.17395 -50.22166   9.26322   96.43  546.32   44.03  0.7498     4    -113.1    
  48.29895 -50.42166   9.24655   97.27  543.11   36.40  0.6822    13    -112.2    
  48.24895 -50.22166   9.24655   96.70  545.19   41.05  0.7242    11    -112.1    
  48.69895 -50.42166   9.24655   99.16  541.29   28.07  0.6218    11    -71.94    
  48.59895 -50.48095   9.24655   98.79  541.55   29.49  0.6313    13    -71.94    
  48.82395 -50.42166   9.26322   99.86  540.41   25.82  0.6036    11    -71.94    
  48.79895 -50.37166   9.24655   99.53  539.87   26.31  0.5993    11    -72.01    
  48.98229 -50.42166   9.29655  100.81  539.18   23.40  0.5824    11    -59.62    
  49.02395 -50.22166   9.24655  100.42  532.28   23.40  0.5166    11    -26.29    
  49.14895 -50.42166   9.34655  101.91  537.90   21.37  0.5636    11    -48.00    
  49.19895 -50.22166   9.29655  101.61  529.91   22.05  0.4917    11    -22.80    
  49.49895 -50.25321   9.44655  104.22  528.91   20.19  0.4795    11    -22.80    
  47.69895 -50.07166   9.44655   94.82  555.31   69.35  0.9497     4    -46.36    
  47.91562 -50.06666   9.34655   95.34  551.03   57.49  0.8585     4    -132.2    
  47.79895 -49.61333   9.44655   95.19  546.50   51.23  0.8057    11    -128.0    
  47.94895 -49.82166   9.34655   95.43  546.11   49.55  0.7899    11    -129.3    
  48.15395 -50.02166   9.26322   96.12  544.45   43.28  0.7355    11    -113.1    
  48.19895 -49.82166   9.24655   96.27  537.16   36.24  0.6432    11    -107.2    
  48.21562 -50.02166   9.24655   96.38  542.76   40.35  0.7060    11    -112.4    
  48.35729 -49.82166   9.19655   96.75  532.10   31.13  0.5700    11    -36.78    
  48.59895 -50.13095   9.19655   98.12  536.69   29.42  0.5895    11    -60.39    
  48.64895 -49.82166   9.14655   97.86  524.42   26.19  0.4824    11    -28.82    
  48.79895 -49.86238   9.14655   98.58  522.67   24.98  0.4627    11    -28.82    
  48.79895 -49.87166   9.14655   98.55  523.00   25.00  0.4644    11    -42.60    
  48.99895 -50.23000   9.24655  100.37  532.96   23.66  0.5244    11    -40.12    
  48.99895 -49.77166   9.14655   99.35  516.45   23.75  0.4272    11    -183.6    
  49.18229 -50.06666   9.24655  101.13  523.86   22.69  0.4516    11    -34.58    
  49.34895 -49.85000   9.24655  101.59  514.84   22.61  0.4109    11    -183.6    
  49.44895 -50.05500   9.34655  103.05  520.87   21.67  0.4280    11    -183.1    
  49.39895 -49.82166   9.26322  101.96  513.69   22.55  0.4080    11    -182.9    
  49.59895 -50.09666   9.44655  104.58  521.98   20.91  0.4314    11    -183.1    
  49.69895 -49.87166   9.44655  104.89  514.31   21.65  0.4010    11    -183.6    
  47.79895 -49.62166   9.44655   95.21  546.71   51.70  0.8101    11    -128.7    
  47.99895 -49.53833   9.34655   95.80  535.65   36.96  0.6407    11    -107.2    
  48.04895 -49.38833   9.34655   96.16  529.37   31.99  0.5621    11    -57.68    
  48.15395 -49.63833   9.26322   96.09  532.62   33.56  0.5940    11    -29.85    
  48.19895 -49.46666   9.26322   96.42  525.81   29.66  0.5220    11    -28.85    
  48.36562 -49.57666   9.19655   96.87  523.70   28.02  0.4965    11    -28.82    
  48.24895 -49.45500   9.24655   96.62  523.83   28.64  0.5030    11    -42.60    
  48.59895 -49.70500   9.14655   97.67  521.66   26.12  0.4690    11    -42.60    
  48.64895 -49.42166   9.14655   97.79  513.36   24.78  0.4348    11    -196.2    
  48.79895 -49.73512   9.13822   98.61  518.50   24.71  0.4436    11    -185.6    
  48.79895 -49.33833   9.14655   98.41  509.55   24.12  0.4316    11    -192.8    
  49.08229 -49.62166   9.14655   99.59  511.61   23.50  0.4194    11    -192.8    
  49.04895 -49.42166   9.14655   99.34  508.15   23.59  0.4288    11    -142.7    
  49.07062 -49.62166   9.14655   99.60  511.72   23.54  0.4198    11    -192.8    
  49.05395 -49.42166   9.14655   99.34  508.11   23.58  0.4288    11    -142.7    
  49.39895 -49.72166   9.24655  101.70  511.21   22.73  0.4084    11    -192.8    
  49.39895 -49.37166   9.24655  101.43  505.21   23.09  0.4364    11    -135.3    
  49.59895 -49.67166   9.34655  103.41  509.43   22.43  0.4056    11    -142.7    
  49.59895 -49.37166   9.34655  103.03  504.81   22.82  0.4341    11    -76.87    
  47.99895 -49.14250   9.44655   96.61  526.27   29.56  0.5223    11    -36.85    
  48.14895 -49.18833   9.34655   96.73  521.25   27.62  0.4813    11    -42.60    
  48.09895 -49.00678   9.44655   97.16  520.37   26.84  0.4699    11    -42.60    
  48.39895 -49.19333   9.24655   97.35  514.19   25.43  0.4422    11    -196.2    
  48.41467 -49.02166   9.29655   97.62  511.58   24.81  0.4360    11    -206.1    
  48.59895 -49.03833   9.24655   98.17  508.42   24.27  0.4380    11    -206.1    
  48.57895 -48.99666   9.26322   98.09  508.34   24.25  0.4382    11    -206.1    
  48.79895 -49.33000   9.14655   98.37  509.43   24.11  0.4318    11    -192.8    
  48.61562 -49.02166   9.24655   98.14  508.02   24.20  0.4390    11    -155.9    
  48.98229 -49.35000   9.14655   99.03  507.69   23.71  0.4328    11    -135.3    
  49.09895 -49.02166   9.24655  100.04  503.32   23.49  0.4663    11    -64.98    
  49.29895 -49.17166   9.24655  100.84  503.52   23.28  0.4581    11    -123.4    
  49.17395 -49.02166   9.26322  100.48  502.91   23.42  0.4700    11    -64.98    
  49.45729 -49.22166   9.29655  101.87  503.48   23.10  0.4539    11    -64.98    
  49.39895 -48.99071   9.34655  101.84  501.97   23.21  0.4794    11    -59.18    
  49.69895 -49.22166   9.44655  104.29  503.44   22.78  0.4486    11    -90.13    
  49.59895 -49.02166   9.44655  103.66  502.00   22.99  0.4745    11    -68.03    
  48.29895 -48.82166   9.44655   98.11  512.60   24.70  0.4343    11    -206.1    
  48.59895 -48.82166   9.34655   98.69  506.76   23.97  0.4438    11    -134.8    
  48.85729 -48.77166   9.34655   99.63  503.64   23.61  0.4666    11    -123.4    
  48.87717 -48.77166   9.34655   99.71  503.48   23.60  0.4683    11    -64.98    
  49.12062 -48.82166   9.34655  100.77  502.11   23.42  0.4838    11    -59.18    
  49.42217 -48.82166   9.44655  102.64  501.25   23.18  0.4937    11    -68.03    
  47.57717 -51.82166   9.74655  100.42  503.44   23.54  0.4696    13    -64.98    
  47.70633 -52.02166   9.84655  101.75  501.89   23.34  0.4902    13    -73.01    
  47.74383 -51.82166   9.64655  100.27  502.97   23.54  0.4753    13    -59.18    
  47.94895 -52.12166   9.84655  102.85  501.25   23.22  0.5000    13    -68.03    
  48.02395 -51.82166   9.54655  100.43  502.95   23.43  0.4724    13    -59.18    
  48.19895 -52.12166   9.79655  103.49  501.50   23.10  0.4914    13    -68.03    
  48.12300 -51.83833   9.54655  100.93  502.94   23.36  0.4706    13    -64.98    
  48.34062 -52.12166   9.79655  104.05  501.93   22.99  0.4808    13    -73.01    
  48.48229 -51.82166   9.54655  102.27  504.41   23.02  0.4441    13    -76.31    
  48.59895 -52.02166   9.74655  104.71  503.66   22.74  0.4488    13    -90.13    
  48.58229 -51.92166   9.64655  103.60  504.15   22.83  0.4434    13    -76.31    
  48.79895 -52.02166   9.84655  106.74  505.57   22.32  0.4262    13    -90.69    
  48.80467 -51.82166   9.66322  104.82  506.95   22.43  0.4152    13    -76.87    
  49.06407 -51.82166   9.84655  108.09  511.07   21.55  0.3994    13    -74.30    
  47.19895 -51.45083   9.84655   99.11  511.28   24.10  0.4276    13    -206.6    
  47.39895 -51.62583   9.74655   99.51  506.38   23.79  0.4440    13    -134.8    
  47.39895 -51.43238   9.64655   98.50  509.27   24.26  0.4343    13    -206.6    
  47.61717 -51.72166   9.64655   99.71  504.18   23.67  0.4622    13    -123.4    
  47.59895 -51.38833   9.49655   98.10  508.98   24.34  0.4363    13    -155.9    
  47.79895 -51.62166   9.49655   99.07  504.99   23.74  0.4542    13    -123.4    
  48.62395 -51.62166   9.46322  101.98  507.95   22.86  0.4174    13    -142.7    
  48.83074 -51.62166   9.54655  103.68  509.97   22.38  0.4050    13    -142.7    
  48.99895 -51.62678   9.64655  105.41  512.30   21.82  0.3991    13    -182.9    
  48.99895 -51.44155   9.54655  104.13  516.28   21.68  0.4069    13    -183.6    
  49.19895 -51.67166   9.84655  108.67  516.20   20.85  0.4057    13    -183.6    
  49.19895 -51.43916   9.69655  106.68  520.76   20.57  0.4245    13    -183.6    
  47.19895 -51.17166   9.74655   97.92  517.76   25.63  0.4480    13    -48.40    
  47.29895 -51.17166   9.64655   97.54  516.25   25.59  0.4446    13    -185.6    
  47.09895 -51.10500   9.84655   98.09  521.93   26.26  0.4683    13    -42.60    
  47.39895 -51.02166   9.54655   96.91  519.81   26.98  0.4685    13    -42.60    
  47.57395 -51.20166   9.46322   97.46  513.23   25.17  0.4382    13    -196.2    
  49.03229 -51.23000   9.49655  103.68  523.13   21.24  0.4397    13    -34.58    
  49.19895 -51.33000   9.64655  106.01  523.82   20.31  0.4429    13    -171.5    
  49.19895 -51.04666   9.54655  104.52  533.49   19.34  0.5187    13    -52.54    
  49.39895 -51.34250   9.84655  109.32  530.69   18.60  0.5030    13    -26.26    
  49.49895 -51.00738   9.79655  108.66  544.61   15.25  0.6499    13    -57.72    
  47.09895 -50.72666   9.79834   96.52  536.74   35.08  0.6295    13    -106.5    
  47.39895 -50.73833   9.54655   96.17  531.34   33.27  0.5840    13    -36.78    
  47.16145 -50.73095   9.74655   96.58  535.28   34.87  0.6205    13    -32.71    
  47.39895 -50.67166   9.54655   95.88  534.55   35.82  0.6241    13    -106.2    
  49.19895 -50.85500   9.49655  103.79  539.42   18.77  0.5770    13    -59.62    
  49.39895 -50.87166   9.64655  106.24  543.55   15.88  0.6287    13    -57.72    
  49.39895 -50.62166   9.54655  104.91  543.00   16.81  0.6182    11    -58.18    
  49.59895 -50.88178   9.84655  109.62  550.63   13.52  0.7281     4    -59.44    
  49.69895 -50.68988   9.84655  109.90  551.35   13.56  0.7373     4    -59.44    
  47.18229 -50.33321   9.74655   95.26  551.17   59.53  0.8793     4    -135.4    
  47.29895 -50.42166   9.64655   95.31  547.49   52.68  0.8204    13    -128.7    
  47.19895 -50.17166   9.74655   94.86  554.96   69.33  0.9534     4    -42.90    
  47.33229 -50.21000   9.64655   94.76  555.01   69.30  0.9547     4    -42.90    
  47.57395 -50.45833   9.46322   95.36  543.68   46.51  0.7581    13    -129.5    
  47.56562 -50.22166   9.49655   94.79  553.59   65.29  0.9233     4    -110.8    
  49.39895 -50.42166   9.46322  104.04  536.63   19.13  0.5497    11    -48.07    
  49.59895 -50.50238   9.64655  106.94  541.00   16.48  0.6033    11    -58.18    
  49.59895 -50.20405   9.49655  105.25  526.58   20.14  0.4628    11    -22.80    
  49.79895 -50.49405   9.84655  110.48  545.35   15.66  0.6683    11    -57.72    
  49.89895 -50.22678   9.79655  110.27  531.93   18.38  0.5192    11    -26.29    
  47.09895 -49.91333   9.84655   94.87  551.94   64.32  0.9191     4    -128.8    
  47.39895 -49.87166   9.64655   94.38  559.15   80.12  1.0310     4    -38.91    
  47.39895 -49.79666   9.66322   94.47  558.57   79.13  1.0240     4    -30.32    
  47.09895 -49.90500   9.84655   94.85  551.86   64.09  0.9175     4    -128.8    
  47.59895 -50.08000   9.49655   94.62  556.67   72.90  0.9774     4    -27.45    
  47.59895 -49.73833   9.54655   94.64  556.01   71.52  0.9707     4    -27.45    
  49.79895 -50.17166   9.64655  107.73  526.53   19.44  0.4645    11    -173.7    
  49.89895 -49.91000   9.64655  108.13  517.20   20.74  0.4091    11    -183.6    
  49.99895 -50.08833   9.84655  111.32  527.67   19.10  0.4835    11    -173.7    
  49.99895 -49.83833   9.74655  109.81  516.92   20.59  0.4107    11    -183.6    
  47.19895 -49.56666   9.84655   95.06  549.96   59.70  0.8827     4    -128.8    
  47.39895 -49.62666   9.69655   94.66  556.28   72.67  0.9780     4    -27.45    
  47.39895 -49.46833   9.74655   95.13  553.19   64.77  0.9191     4    -134.7    
  47.49895 -49.57166   9.64655   94.82  554.94   68.80  0.9502     4    -48.76    
  47.59895 -49.34405   9.64655   95.49  548.09   52.07  0.8173    11    -128.7    
  47.79895 -49.38833   9.49655   95.68  540.67   42.19  0.7106    11    -109.0    
  49.94895 -49.68000   9.64655  108.07  511.53   21.43  0.3987    11    -74.30    
  49.94895 -49.38833   9.64655  107.66  506.67   22.04  0.4161    11    -76.87    
  50.09895 -49.62166   9.84655  111.29  513.89   20.85  0.4072    11    -74.30    
  50.09895 -49.47166   9.84655  111.05  510.98   21.22  0.4072    11    -74.30    
  47.59895 -49.22345   9.69655   95.93  545.84   46.67  0.7694    11    -129.3    
  47.39895 -49.22166   9.84655   96.01  548.29   50.88  0.8116     4    -128.7    
  47.59895 -48.97166   9.84655   97.19  542.49   37.47  0.6874    11    -112.2    
  47.79895 -49.24095   9.54655   96.14  537.46   37.67  0.6568    11    -107.2    
  47.79895 -48.99666   9.66322   97.02  533.90   32.14  0.5885    11    -56.03    
  47.99895 -49.03083   9.49655   96.97  524.67   28.33  0.5024    11    -28.82    
  49.89895 -49.17166   9.64655  107.15  504.21   22.39  0.4405    11    -90.69    
  49.79895 -48.95916   9.64655  106.49  502.48   22.67  0.4674    11    -73.83    
  49.99895 -49.25500   9.74655  109.01  506.15   22.00  0.4241    11    -90.69    
  49.98229 -48.99905   9.84655  109.67  504.78   22.14  0.4436    11    -90.13    
  47.69895 -48.87166   9.84655   97.89  538.08   32.42  0.6210    11    -71.94    
  47.97240 -48.82166   9.64655   97.89  524.26   26.82  0.4855    11    -42.60    
  47.96407 -48.62166   9.84655   99.30  525.30   25.31  0.4774    11    -28.82    
  48.21145 -48.82166   9.49655   98.17  515.06   25.09  0.4394    11    -59.73    
  48.19895 -48.47166   9.84655  100.57  516.43   23.75  0.4284    11    -197.4    
  48.41467 -48.52166   9.64655   99.97  509.55   23.72  0.4290    11    -192.8    
  48.56562 -48.62166   9.49655   99.55  506.61   23.75  0.4427    11    -184.9    
  48.77395 -48.62166   9.46322  100.23  504.00   23.57  0.4626    11    -123.4    
  48.99895 -48.62166   9.46322  101.03  502.25   23.42  0.4831    11    -59.18    
  49.17395 -48.57166   9.54655  102.46  501.42   23.27  0.4948    11    -68.03    
  49.49383 -48.62166   9.64655  104.61  501.08   23.03  0.4983    11    -68.03    
  49.69895 -48.81988   9.64655  105.91  501.68   22.84  0.4836    11    -68.03    
  49.69895 -48.62166   9.84238  107.86  502.10   22.70  0.4818    11    -68.03    
  49.79895 -48.72166   9.84655  108.51  502.64   22.56  0.4729    11    -73.01    
  48.29895 -48.42166   9.84655  101.05  513.54   23.49  0.4220    11    -182.9    
  48.59895 -48.32166   9.84655  102.41  507.44   23.18  0.4303    11    -135.3    
  48.79895 -48.32166   9.79655  102.77  504.64   23.17  0.4500    11    -90.13    
  48.94062 -48.32166   9.79655  103.39  503.42   23.14  0.4627    11    -78.81    
  49.14895 -48.32166   9.84655  104.82  502.48   23.03  0.4744    11    -73.01    
  49.41407 -48.42166   9.84655  106.31  501.77   22.92  0.4869    11    -73.01    
  47.88229 -52.32166  10.24655  106.68  502.04   22.90  0.4868    13    -73.01    
  47.96562 -52.32166  10.19655  106.65  501.81   22.91  0.4909    13    -73.01    
  47.84895 -52.22166  10.04655  104.37  501.39   23.11  0.4978    13    -68.03    
  48.19895 -52.37166  10.24655  108.45  502.56   22.67  0.4802    13    -73.01    
  48.11562 -52.22166   9.94655  104.68  501.28   23.05  0.4979    13    -68.03    
  48.34062 -52.37166  10.24655  109.18  503.18   22.52  0.4711    13    -78.81    
  48.39895 -52.22166   9.94655  105.98  502.16   22.81  0.4777    13    -73.01    
  48.62895 -52.32166  10.24655  110.81  505.34   22.08  0.4453    13    -90.13    
  48.64895 -52.22166  10.04655  108.44  504.18   22.36  0.4483    13    -90.13    
  48.79157 -52.22166  10.14655  110.38  506.37   21.93  0.4305    13    -90.69    
  47.19895 -51.82166  10.18227  102.29  507.31   23.18  0.4301    13    -135.3    
  47.39895 -52.02166  10.16000  103.21  503.93   23.16  0.4579    13    -78.81    
  47.29895 -51.82166  10.01500  101.29  505.59   23.38  0.4448    13    -134.8    
  47.59895 -52.20500  10.25393  105.23  502.70   23.01  0.4736    13    -73.01    
  47.49895 -52.02166  10.03643  102.70  502.93   23.27  0.4727    13    -73.01    
  47.81324 -52.20500  10.04655  104.30  501.44   23.13  0.4968    13    -73.01    
  48.77574 -52.17166  10.04655  109.12  505.56   22.13  0.4326    13    -90.69    
  48.99895 -52.02166  10.01643  109.94  509.15   21.60  0.4084    13    -98.03    
  49.04895 -52.12166  10.26584  113.87  512.51   20.97  0.4161    13    -88.12    
  49.19895 -51.82166   9.99084  110.66  515.02   20.81  0.4060    13    -125.2    
  49.34895 -51.82166  10.21322  114.83  523.18   19.85  0.4598    13    -107.3    
  47.04895 -51.62166  10.23072  101.77  512.47   23.20  0.4167    13    -182.9    
  47.19895 -51.72166  10.06477  101.33  507.82   23.40  0.4304    13    -192.8    
  47.04895 -51.42166  10.04655   99.98  515.12   23.94  0.4255    13    -197.4    
  46.99895 -51.42166  10.14655  100.62  516.82   23.74  0.4268    13    -197.4    
  49.38229 -51.64666  10.04655  112.26  524.44   19.57  0.4588    13    -165.7    
  49.49895 -51.62166  10.21893  115.76  533.73   19.37  0.5634    13    -177.3    
  49.49895 -51.45262  10.04655  112.72  534.26   18.42  0.5508    13    -177.2    
  49.59895 -51.37166  10.14655  114.87  544.02   18.66  0.6802    13    -176.3    
  46.89895 -51.27166  10.24655  100.56  524.25   24.02  0.4594    13    -42.60    
  46.99895 -51.27166  10.04655   99.49  520.00   24.59  0.4443    13    -48.40    
  46.99895 -50.97166   9.94655   97.98  529.43   28.16  0.5251    13    -36.85    
  46.84895 -51.02166  10.21322   99.47  533.26   26.51  0.5401    13    -60.86    
  49.59895 -51.24428  10.04655  113.01  545.71   17.20  0.6858    13    -64.98    
  49.69895 -51.00345  10.04655  113.28  556.81   16.40  0.8331     4    -60.23    
  49.69895 -51.27166  10.24655  117.23  555.61   22.65  0.8685    13    -53.53    
  49.79895 -51.05678  10.24655  117.54  566.10   27.88  1.0284     4    -87.57    
  46.79895 -50.87166  10.24655   99.11  538.90   28.96  0.6053    13    -71.94    
  46.89895 -50.73833  10.04655   97.60  540.38   34.27  0.6502    13    -71.94    
  46.79895 -50.53833  10.14655   97.50  543.78   38.23  0.7080    12    -112.2    
  46.89895 -50.70500  10.04655   97.55  541.33   35.57  0.6672    13    -77.19    
  49.78229 -50.82166  10.04655  113.54  560.59   16.84  0.8864     4    -44.36    
  49.89895 -50.84012  10.24655  117.93  570.64   32.28  1.1059     4    -100.6    
  49.79895 -50.65262   9.94655  111.87  554.44   14.85  0.7894     4    -60.23    
  49.99895 -50.62166  10.24655  118.47  567.51   31.78  1.0767     4    -237.0    
  46.69895 -50.46333  10.24655   97.73  540.36   34.06  0.6619    12    -73.58    
  46.89895 -50.32666   9.99655   96.09  547.05   48.44  0.7916     4    -129.3    
  46.64895 -50.25500  10.24655   97.25  534.45   32.17  0.6116    12    -67.64    
  46.94895 -50.22166   9.94655   95.65  548.52   53.44  0.8317     4    -128.0    
  49.98229 -50.40916  10.04655  114.61  549.46   18.46  0.7513    11    -64.94    
  50.09895 -50.39928  10.24655  118.97  559.05   27.97  0.9642    11    -178.2    
  49.99895 -50.23678   9.94655  113.03  537.22   18.16  0.5876    11    -176.0    
  50.14895 -50.25500  10.24655  119.31  552.38   25.15  0.8665    11    -204.3    
  46.76562 -50.02166  10.09655   96.05  536.38   37.47  0.6649    12    -108.9    
  46.94895 -50.02166   9.94655   95.33  546.52   52.30  0.8209    12    -128.7    
  46.76562 -49.84666  10.09655   95.90  532.36   35.00  0.6224    12    -67.64    
  46.98229 -49.76000   9.94655   95.24  543.10   48.41  0.7824    12    -125.9    
  50.09895 -50.05500   9.99655  114.19  531.52   19.09  0.5331    11    -177.2    
  50.19895 -50.08500  10.24655  119.55  544.67   22.71  0.7512    11    -204.3    
  50.18229 -49.79666  10.04655  115.20  524.35   19.80  0.4735    11    -165.7    
  50.19895 -49.82166  10.09655  116.24  527.13   19.77  0.5027    11    -173.7    
  46.79895 -49.65500  10.09655   95.95  529.60   33.45  0.5939    12    -56.03    
  46.99895 -49.69666   9.94655   95.27  542.56   47.69  0.7750    12    -125.9    
  46.79895 -49.45833  10.14655   96.32  525.01   30.18  0.5379    12    -55.09    
  46.99895 -49.35262  10.04655   96.09  534.16   36.04  0.6415    12    -106.2    
  47.19895 -49.41095   9.89655   95.50  546.43   51.64  0.8154    12    -128.7    
  50.18229 -49.65833  10.02155  114.66  519.44   20.17  0.4383    11    -113.3    
  50.29895 -49.62166  10.37488  122.18  534.09   21.53  0.6219    11    -142.7    
  50.18229 -49.42166  10.02155  114.11  514.13   20.72  0.4193    11    -74.30    
  50.19895 -49.42166  10.06322  114.91  515.32   20.58  0.4249    11    -75.01    
  46.99895 -49.23178  10.09655   96.43  531.46   32.67  0.5965    12    -56.03    
  46.79895 -49.22166  10.24655   97.04  519.89   26.97  0.4792    12    -28.82    
  46.96740 -49.02166  10.24655   97.51  524.63   27.26  0.5077    12    -55.06    
  47.09895 -49.21655  10.04655   96.45  536.57   36.58  0.6589    12    -107.2    
  47.19895 -49.02166  10.09655   97.18  537.44   33.83  0.6414    12    -71.94    
  47.39895 -48.92166  10.04655   97.74  542.77   36.12  0.6891    12    -112.2    
  50.09895 -49.03083  10.04655  113.24  508.43   21.47  0.4289    11    -98.03    
  50.14895 -49.18833  10.04655  113.92  510.63   21.15  0.4216    11    -98.03    
  50.19895 -49.12166  10.25155  117.59  515.38   20.60  0.4387    11    -88.27    
  50.14895 -49.02166  10.21322  116.47  512.31   20.93  0.4315    11    -88.12    
  47.39895 -48.72166  10.24655   99.35  538.91   28.24  0.6148    12    -71.94    
  47.51145 -48.82166  10.04655   98.27  542.59   33.32  0.6663    11    -73.58    
  47.57312 -48.62166  10.24655  100.29  540.73   26.84  0.6190    11    -71.94    
  47.79895 -48.62166  10.02310   99.84  534.33   26.45  0.5509    11    -60.86    
  49.79895 -48.62166   9.98084  110.11  503.46   22.40  0.4661    11    -78.81    
  49.98229 -48.82166  10.02155  111.82  505.64   21.95  0.4456    11    -90.13    
  49.99895 -48.72166  10.24655  115.35  508.98   21.45  0.4374    11    -97.47    
  49.89895 -48.62166  10.17727  113.38  506.46   21.88  0.4458    11    -90.13    
  47.74895 -48.52166  10.23643  101.18  538.12   24.60  0.5776    11    -61.76    
  47.99895 -48.47166  10.03977  101.07  526.15   23.89  0.4728    11    -36.82    
  47.89895 -48.42166  10.26238  102.25  533.72   22.91  0.5272    11    -52.54    
  48.16467 -48.42166   9.94655  101.07  518.67   23.49  0.4321    11    -59.73    
  48.19895 -48.27166  10.26822  104.02  522.91   22.12  0.4434    11    -34.58    
  48.39895 -48.27166  10.04655  103.06  513.37   22.84  0.4152    11    -182.9    
  48.44895 -48.22166  10.14655  104.29  513.64   22.57  0.4131    11    -182.9    
  48.59895 -48.22166  10.04655  104.10  509.38   22.82  0.4180    11    -206.6    
  48.73229 -48.22166   9.99655  104.24  506.93   22.90  0.4287    11    -149.1    
  49.13229 -48.22166  10.04655  106.77  504.03   22.79  0.4520    11    -90.13    
  49.19895 -48.23833  10.04655  107.18  503.72   22.78  0.4561    11    -78.81    
  49.34895 -48.22166  10.24655  110.48  505.56   22.40  0.4403    11    -90.13    
  49.37479 -48.32166   9.99655  107.69  502.80   22.78  0.4703    11    -78.81    
  49.39895 -48.23833  10.27155  111.24  505.85   22.33  0.4395    11    -90.13    
  49.59895 -48.42166  10.04143  109.55  503.21   22.56  0.4685    11    -78.81    
  49.69895 -48.42166  10.22988  112.79  505.77   22.12  0.4479    11    -90.13    
  48.57395 -48.17166  10.21322  105.58  512.11   22.42  0.4107    11    -182.9    
  48.77395 -48.12166  10.32988  107.96  510.84   22.21  0.4097    11    -206.6    
  48.97395 -48.12166  10.32988  109.11  508.67   22.28  0.4159    11    -206.6    
  47.59895 -52.22166  10.30227  105.77  502.93   22.96  0.4701    13    -78.81    
  47.74895 -52.32166  10.41322  107.93  503.20   22.78  0.4684    13    -78.81    
  47.49895 -52.22166  10.59655  108.62  505.84   22.58  0.4359    13    -90.69    
  47.79895 -52.37166  10.64655  111.24  505.68   22.38  0.4453    13    -90.13    
  48.02395 -52.40500  10.44655  110.00  503.65   22.55  0.4680    13    -78.81    
  47.99895 -52.42166  10.64655  112.73  506.08   22.21  0.4478    13    -90.13    
  47.99062 -52.42166  10.64655  112.61  506.06   22.22  0.4478    13    -90.13    
  48.19895 -52.42166  10.44655  111.14  504.27   22.37  0.4632    13    -78.81    
  48.49895 -52.42166  10.59655  115.49  508.92   21.56  0.4393    13    -97.47    
  48.41562 -52.40500  10.40155  111.83  505.09   22.16  0.4549    13    -78.81    
  48.63229 -52.37166  10.44655  113.93  507.85   21.66  0.4377    13    -98.03    
  48.59895 -52.40500  10.64655  117.10  511.40   21.19  0.4364    13    -87.56    
  48.79895 -52.32166  10.47155  115.42  510.81   21.19  0.4297    13    -98.03    
  48.84895 -52.32166  10.64655  119.07  516.30   20.59  0.4440    13    -76.95    
  48.99895 -52.22166  10.47155  116.89  515.20   20.65  0.4327    13    -88.83    
  47.39895 -52.12166  10.41322  105.81  504.96   22.85  0.4433    13    -90.13    
  47.09895 -51.82166  10.48822  104.74  511.21   22.63  0.4115    13    -192.8    
  47.34895 -52.12166  10.71238  108.89  508.75   22.32  0.4160    13    -148.2    
  47.09895 -51.85238  10.68405  106.81  513.61   22.13  0.4081    13    -182.9    
  48.99895 -52.20500  10.40155  115.64  513.63   20.81  0.4255    13    -88.12    
  49.19895 -52.02166  10.31084  115.63  517.96   20.35  0.4333    13    -74.45    
  49.29895 -52.02166  10.59655  121.90  531.10   20.82  0.5714    13    -82.38    
  49.39895 -51.82166  10.31560  116.95  527.86   19.83  0.5097    13    -115.3    
  49.49895 -51.82166  10.62488  124.30  544.93   26.00  0.8132    13    -146.6    
  46.99895 -51.62166  10.37155  102.74  514.76   22.87  0.4149    13    -183.6    
  46.89895 -51.42166  10.39988  102.14  521.91   22.94  0.4395    13    -34.58    
  46.99895 -51.72166  10.76977  106.69  519.22   21.56  0.4207    13    -183.6    
  46.84895 -51.42166  10.64655  104.04  527.27   21.67  0.4675    13    -22.80    
  49.58229 -51.62166  10.41917  120.32  544.84   23.08  0.7564    13    -205.1    
  49.59895 -51.72166  10.65488  125.61  552.80   33.93  1.0167    13    -119.0    
  49.69895 -51.42166  10.39655  120.36  556.00   28.31  0.9411    13    -230.6    
  49.79895 -51.42166  10.59834  125.34  564.36   52.94  1.3360     1     86.02    
  46.79895 -51.32166  10.72988  104.34  532.83   20.97  0.5129    13    -47.03    
  46.69895 -51.02166  10.61822  102.12  539.28   22.90  0.5857    13    -59.55    
  46.79895 -51.04333  10.34655  100.42  534.99   25.46  0.5500    13    -60.79    
  46.81562 -51.22166  10.44655  101.72  530.52   23.31  0.4993    13    -22.80    
  49.79895 -51.18655  10.34655  119.62  566.17   34.17  1.0895     4    -237.0    
  49.94895 -51.24583  10.64655  126.84  564.83   76.09  1.6441     1     54.38    
  49.89895 -51.03988  10.39655  121.12  573.53   47.89  1.2761     4    -216.0    
  49.99895 -51.02166  10.54655  125.00  572.37   72.17  1.5714     1     54.38    
  46.69895 -50.86333  10.44655  100.23  540.41   26.50  0.6112    13    -71.94    
  46.61562 -50.84666  10.64655  101.56  539.14   23.54  0.5950    12    -71.94    
  46.61562 -50.62166  10.44655   99.40  538.08   27.88  0.6076    12    -71.94    
  46.49895 -50.59571  10.64655  100.62  531.14   24.07  0.5318    12    -57.34    
  49.99895 -50.89583  10.44655  122.68  575.78   60.38  1.4230     4    -156.0    
  50.18229 -50.82166  10.64655  127.50  557.67   89.59  1.8240     1     51.28    
  50.09895 -50.65738  10.44655  123.31  573.22   59.67  1.4152     4    -97.58    
  50.19895 -50.57166  10.54655  125.89  567.34   72.72  1.5902     1     56.62    
  46.41562 -50.40916  10.64655   99.99  523.25   23.95  0.4732    12    -49.56    
  46.59895 -50.37166  10.34655   98.11  533.70   29.56  0.5872    12    -55.83    
  46.39895 -50.18500  10.54655   98.80  518.58   24.60  0.4508    12    -48.40    
  46.49895 -50.30500  10.44655   98.43  526.74   26.37  0.5143    12    -57.59    
  50.18229 -50.44666  10.44655  123.71  567.51   52.81  1.3303     1    -65.46    
  50.29895 -50.48000  10.64655  128.25  555.79   83.15  1.7594     1     32.23    
  50.19895 -50.24333  10.34655  121.64  556.95   32.23  1.0078    11    -119.2    
  50.34895 -50.22166  10.64655  128.83  556.66   70.45  1.6096     1     34.99    
  46.29895 -50.02166  10.64655   98.96  511.08   23.71  0.4122    12    -55.66    
  46.44895 -49.96000  10.41322   97.58  517.27   25.52  0.4523    12    -34.61    
  46.29895 -49.80738  10.62072   98.60  507.89   23.77  0.4067    12    -192.8    
  46.41562 -49.82166  10.44655   97.61  513.16   24.85  0.4291    12    -59.57    
  50.29895 -49.93833  10.44655  124.32  549.61   30.24  0.9340    11    -122.2    
  50.34895 -50.02166  10.61322  128.47  557.09   52.58  1.3557     1     32.00    
  50.29895 -49.82166  10.39655  122.96  542.52   24.62  0.7685    11    -96.49    
  50.34895 -49.82166  10.58822  127.86  552.59   37.84  1.1005    11    -25.75    
  46.29895 -49.57166  10.64655   98.48  504.88   23.60  0.4050    12    -185.5    
  46.44895 -49.68333  10.41322   97.32  512.31   24.94  0.4270    12    -69.48    
  46.39895 -49.42500  10.54655   97.93  506.39   23.89  0.4067    12    -185.5    
  46.49895 -49.37166  10.44655   97.53  509.25   24.39  0.4141    12    -69.48    
  50.29895 -49.62166  10.36322  121.82  533.52   21.37  0.6123    11    -142.7    
  50.34895 -49.62166  10.61322  128.21  548.41   31.27  0.9558    11    -21.10    
  50.29895 -49.42166  10.44655  123.34  531.72   21.19  0.5919    11    -94.00    
  50.34895 -49.49428  10.68322  129.65  549.20   31.53  0.9678    11    -26.08    
  46.41562 -49.22166  10.64655   98.65  504.08   23.51  0.4055    12    -185.5    
  46.59895 -49.18655  10.44655   97.88  510.01   24.35  0.4154    12    -69.48    
  46.59895 -49.04345  10.54655   98.40  507.86   23.73  0.4062    12    -192.8    
  46.81407 -48.92166  10.44655   98.44  514.51   24.25  0.4282    12    -60.29    
  50.18229 -48.99666  10.40988  120.43  518.76   20.38  0.4593    11    -71.15    
  50.24895 -49.16333  10.44655  122.09  524.50   20.34  0.5039    11    -70.96    
  50.19895 -49.02166  10.46322  121.80  521.69   20.29  0.4790    11    -71.15    
  50.29895 -49.27166  10.64655  127.70  539.99   23.60  0.7205    11    0.2414    
  46.82133 -48.82166  10.54655   99.19  512.66   23.59  0.4157    12    -45.75    
  46.94895 -48.82166  10.44655   99.06  518.51   24.31  0.4475    12    -34.61    
  46.99895 -48.63833  10.64655  100.75  516.11   22.90  0.4241    12    -46.46    
  47.19895 -48.67166  10.44655  100.06  527.79   24.24  0.5055    12    -57.37    
  47.16657 -48.62166  10.54655  100.77  524.21   23.25  0.4743    12    -41.23    
  47.29895 -48.62166  10.44655  100.47  531.70   24.09  0.5341    12    -60.79    
  49.94895 -48.62166  10.36822  117.04  510.83   21.26  0.4363    11    -97.47    
  50.09895 -48.82166  10.44655  120.17  516.65   20.56  0.4486    11    -76.95    
  49.94895 -48.58833  10.64655  122.53  520.91   20.33  0.4592    11    -121.3    
  50.09895 -48.80321  10.64155  124.56  525.55   20.17  0.4997    11    -121.1    
  47.39895 -48.47166  10.64655  102.62  531.53   21.50  0.5217    12    -47.03    
  47.58074 -48.52166  10.39655  101.45  539.93   23.64  0.5989    12    -71.94    
  47.54895 -48.42166  10.64655  103.39  536.84   20.47  0.5654    12    -47.94    
  47.79895 -48.42166  10.39417  102.74  538.51   22.11  0.5738    11    -47.94    
  47.84895 -48.32166  10.64655  105.16  540.54   18.67  0.5924    11    -58.12    
  47.99895 -48.32166  10.39655  103.90  532.78   21.34  0.5135    11    -47.03    
  47.99895 -48.27166  10.64655  106.20  538.17   18.74  0.5664    11    -48.00    
  48.17395 -48.23833  10.44655  105.47  527.87   21.03  0.4735    11    -22.80    
  48.19895 -48.22166  10.48822  106.01  528.11   20.77  0.4750    11    -43.54    
  48.21562 -48.22166  10.44655  105.70  526.48   21.09  0.4633    11    -173.7    
  49.39895 -48.22166  10.34655  112.24  507.08   22.17  0.4318    11    -140.8    
  49.59895 -48.32166  10.36322  114.04  507.68   21.95  0.4352    11    -140.8    
  49.44895 -48.22166  10.71322  118.70  517.37   20.94  0.4237    11    -139.0    
  49.62907 -48.32166  10.61322  118.73  514.61   21.11  0.4269    11    -139.0    
  48.52729 -48.12166  10.64655  109.96  523.23   20.55  0.4419    11    -46.84    
  48.59895 -48.12166  10.44655  108.14  516.14   21.68  0.4122    11    -183.6    
  48.51562 -48.12166  10.64655  109.81  523.54   20.51  0.4434    11    -20.59    
  48.79895 -48.12166  10.31822  107.95  510.31   22.26  0.4106    11    -206.6    
  48.76824 -48.10083  10.64655  111.96  518.44   21.06  0.4187    11    -183.6    
  49.08229 -48.12166  10.44655  111.43  510.02   22.01  0.4129    11    -148.2    
  49.12729 -48.12166  10.64655  114.71  514.98   21.34  0.4120    11    -197.4    
  49.09062 -48.12166  10.44655  111.44  509.98   22.01  0.4131    11    -148.2    
  49.11562 -48.12166  10.64655  114.69  515.01   21.34  0.4119    11    -139.0    
  47.49895 -52.22166  10.84655  111.83  509.85   22.04  0.4157    13    -148.2    
  47.79895 -52.37166  10.76822  113.02  507.69   22.13  0.4334    13    -140.8    
  47.59895 -52.22166  11.14655  117.27  518.77   20.94  0.4215    13    -139.0    
  47.79895 -52.32166  11.10155  118.62  517.30   21.05  0.4240    13    -139.0    
  47.93729 -52.40500  10.84655  115.41  509.78   21.80  0.4304    13    -148.2    
  47.92062 -52.37166  11.04655  118.80  515.89   21.14  0.4263    13    -139.0    
  48.16562 -52.42166  10.99655  120.13  516.45   20.94  0.4355    13    -138.4    
  48.18229 -52.40500  11.09155  122.27  520.95   20.52  0.4466    13    -127.1    
  48.49895 -52.42166  10.89655  121.09  517.77   20.62  0.4483    13    -76.95    
  48.41895 -52.40500  11.07155  124.27  524.56   20.17  0.4726    13    -121.1    
  48.59895 -52.40500  10.84655  120.99  517.77   20.57  0.4504    13    -127.1    
  48.63229 -52.37166  11.04655  125.97  528.85   20.10  0.5131    13    -129.1    
  48.84895 -52.32166  10.84655  123.41  524.32   20.25  0.4931    13    -70.96    
  48.79895 -52.32166  11.04655  127.78  534.71   20.61  0.5807    13     13.70    
  49.04895 -52.22166  10.94655  127.80  538.23   22.13  0.6598    13     1.857    
  48.99895 -52.22166  11.22988  135.07  559.62   30.44  0.9882    13    -17.69    
  47.34895 -52.12166  10.72477  109.04  508.95   22.29  0.4153    13    -206.6    
  47.09895 -51.84666  10.87667  108.89  517.63   21.42  0.4150    13    -183.6    
  47.39895 -52.12166  11.01322  113.36  515.02   21.43  0.4106    13    -197.4    
  47.09895 -51.82166  11.01322  110.41  521.80   20.69  0.4324    13    -169.3    
  49.19895 -52.12166  10.76322  124.89  534.03   21.53  0.6155    13    -93.19    
  49.21479 -52.12166  10.92393  128.92  544.72   25.67  0.8000    13     4.576    
  49.39895 -51.97166  10.84655  128.82  549.38   30.93  0.9483    13    -21.10    
  49.39895 -52.00500  11.04655  133.87  558.83   46.41  1.3021    13     9.820    
  49.70312 -51.82166  11.06655  134.98  546.66   79.50  1.8425     1     48.96    
  46.99895 -51.72166  10.76322  106.62  519.08   21.59  0.4202    13    -32.67    
  46.84895 -51.45083  10.83227  105.82  530.45   20.37  0.4907    13    -47.00    
  46.99895 -51.62166  11.19655  111.35  534.34   18.15  0.5267    13    -47.03    
  46.84895 -51.42166  11.04655  108.01  536.61   18.16  0.5506    13    -48.07    
  49.63229 -51.77166  10.87155  131.03  557.44   55.51  1.4213     1     31.81    
  49.79895 -51.72166  10.99655  133.32  543.04   83.33  1.8719     1     39.05    
  49.91324 -51.50500  10.84655  130.52  547.25   85.08  1.8361     1     48.96    
  50.02717 -51.62166  11.04655  132.10  511.23   99.30  2.0967     1     38.92    
  50.00812 -51.42166  10.86322  130.66  536.82   93.44  1.9533     1     13.67    
  50.29895 -51.42166  11.04655  129.02  480.62  108.11  2.1656     1     35.68    
  46.79895 -51.32166  10.73822  104.43  532.98   20.91  0.5145    13    -47.03    
  46.64895 -51.02166  10.81322  103.52  540.03   20.37  0.5920    13    -58.12    
  46.79895 -51.32166  11.12988  108.25  541.24   16.39  0.6012    13    -58.12    
  46.61562 -51.02166  11.04655  105.54  539.35   17.95  0.5894    12    -59.55    
  50.04895 -51.22345  10.74655  128.88  549.53   91.22  1.8756     1     48.96    
  50.19895 -51.22166  10.86322  129.60  517.03  102.70  2.0713     1     40.50    
  50.19895 -51.01428  10.74655  128.53  538.34   98.26  1.9744     1     13.67    
  50.39895 -51.32166  11.04655  127.99  471.71  110.24  2.1717     1    -46.42    
  50.39895 -51.02166  10.89655  128.41  493.81  107.91  2.1358     1     85.29    
  50.59895 -51.03238  11.04655  126.57  459.54  112.80  2.1714     1    -46.59    
  46.59895 -50.92166  10.82155  103.18  538.63   20.87  0.5843    12    -59.55    
  46.44895 -50.65500  10.82155  101.93  528.51   22.19  0.5006    12    -43.54    
  46.39895 -50.62166  10.91322  102.44  524.54   21.81  0.4691    12    -35.54    
  46.49895 -50.82166  10.99655  104.10  532.23   20.20  0.5272    12    -46.97    
  50.19895 -50.82166  10.66322  127.77  554.36   91.50  1.8558     1     48.96    
  50.39895 -50.87166  10.84655  128.82  505.21  105.94  2.1075     1     87.83    
  50.49895 -50.53833  10.84655  129.59  508.67  102.82  2.0874     1     38.92    
  50.69895 -50.77166  11.04655  126.76  459.04  112.37  2.1720     1    -46.59    
  50.59895 -50.67166  10.94655  128.35  480.06  108.88  2.1567     1    -14.47    
  46.29895 -50.50500  11.07155  103.30  516.10   21.83  0.4181    12    -46.46    
  46.29895 -50.35916  10.85393  101.17  515.36   22.75  0.4202    12    -32.67    
  46.24895 -50.22166  10.84655  100.60  511.30   22.92  0.4060    12    -55.66    
  46.19895 -50.22166  10.99655  101.64  508.58   22.61  0.3974    12    -55.66    
  50.39895 -50.42166  10.74655  129.90  538.32   92.25  1.9240     1     13.67    
  50.49895 -50.13833  10.84655  132.20  530.92   90.36  1.9582     1     45.22    
  50.61562 -50.51012  10.94655  129.41  485.82  106.86  2.1494     1     34.01    
  50.59895 -50.13833  10.94655  132.33  509.25   98.20  2.0904     1     38.92    
  46.19895 -50.04666  10.86322  100.27  507.01   23.02  0.3993    12    -185.5    
  46.09895 -49.82166  11.12988  101.70  500.83   22.83  0.4111    12    -185.5    
  46.19895 -50.00500  10.84655  100.10  506.53   23.08  0.3997    12    -185.5    
  46.21562 -50.04166  10.82155  100.03  507.65   23.12  0.4006    12    -185.5    
  50.49895 -50.10500  10.84655  132.30  532.79   88.87  1.9412     1     45.22    
  50.39895 -49.77166  10.74655  131.80  555.29   54.13  1.4155     1     51.11    
  50.59895 -50.13000  10.94655  132.35  509.81   97.94  2.0881     1     38.92    
  50.59895 -49.80500  11.04655  135.69  522.33   91.92  2.0686     1     14.28    
  46.19895 -49.57166  10.84655   99.61  501.68   23.19  0.4103    12    -185.5    
  46.09895 -49.62166  11.15488  101.54  499.18   22.90  0.4238    12    -185.5    
  46.19895 -49.38333  10.94655  100.05  499.82   23.08  0.4206    12    -185.5    
  46.24895 -49.39666  10.81322   99.27  501.36   23.23  0.4122    12    -185.5    
  50.39895 -49.57166  10.84655  134.21  557.13   53.09  1.4258     1     51.58    
  50.34895 -49.38833  10.82155  133.05  555.59   38.16  1.1400    11    -48.10    
  50.39895 -49.42166  10.97488  137.04  561.13   58.55  1.5549     1   -0.8359    
  50.49895 -49.57405  11.04655  137.84  547.51   78.89  1.8984     1    -19.76    
  46.29895 -49.22166  10.84655   99.55  500.78   23.16  0.4149    12    -185.5    
  46.24895 -49.18833  11.02155  100.64  499.03   23.01  0.4268    12    -185.5    
  46.39895 -48.92166  11.06322  101.41  499.60   22.89  0.4208    12    -185.5    
  46.41562 -49.02166  10.84655   99.95  501.46   23.10  0.4109    12    -185.5    
  50.29895 -49.22166  10.84655  132.98  553.93   31.75  0.9967    11    -15.09    
  50.29895 -49.17166  11.01322  137.34  566.17   43.52  1.2913    11     9.559    
  50.19895 -48.98988  10.76322  129.17  539.56   22.00  0.6661    11     1.857    
  50.19895 -48.97166  11.00488  135.54  561.55   30.66  1.0043    11    -14.89    
  46.59895 -48.82166  10.81560  100.31  504.07   22.99  0.4013    12    -185.5    
  46.59895 -48.72166  11.04655  102.19  501.96   22.72  0.4050    12    -185.5    
  46.76562 -48.67166  10.84655  101.30  506.79   22.73  0.3970    12    -185.4    
  46.79895 -48.62166  10.91584  102.06  506.70   22.58  0.3957    12    -185.4    
  46.99895 -48.52166  10.89417  102.84  512.12   22.17  0.4032    12    -45.75    
  49.94895 -48.60833  10.86500  128.01  534.92   19.91  0.5484    11    -82.45    
  50.09895 -48.80178  10.92988  131.73  547.90   22.35  0.7217    11    0.2414    
  49.81979 -48.47166  10.99560  128.89  540.81   19.57  0.5680    11     12.67    
  50.09895 -48.80238  10.99238  133.39  554.09   23.87  0.7995    11    -16.85    
  46.99895 -48.47166  11.04655  104.09  510.28   21.94  0.3962    12    -192.7    
  47.19895 -48.47166  10.81322  103.12  520.27   21.67  0.4402    12    -20.79    
  47.19895 -48.42166  10.94988  104.24  518.12   21.31  0.4258    12    -32.67    
  47.32062 -48.42166  10.84655  104.06  524.57   20.94  0.4669    12    -35.54    
  47.52729 -48.32166  11.04655  107.08  530.52   18.72  0.5118    12    -47.00    
  47.70729 -48.32166  10.84655  106.17  539.51   17.45  0.5908    12    -59.55    
  47.52395 -48.32166  11.04655  107.04  530.38   18.75  0.5104    12    -46.94    
  47.71562 -48.32166  10.84655  106.26  539.70   17.40  0.5935    12    -58.12    
  47.83229 -48.27166  11.04655  109.09  542.75   14.86  0.6271    12    -57.65    
  48.04395 -48.23833  10.84655  108.50  541.90   16.22  0.6090    11    -58.12    
  48.02395 -48.23833  11.04655  110.54  546.48   13.47  0.6625    11    -57.91    
  48.09895 -48.22166  10.84655  108.88  541.10   16.45  0.5985    11    -58.18    
  48.09895 -48.22166  10.99655  110.54  545.36   14.25  0.6467    11    -57.91    
  49.38229 -48.22166  11.04655  124.50  535.64   19.24  0.5007    11    -133.6    
  49.42729 -48.23833  11.04655  125.03  536.08   19.24  0.5042    11    -133.6    
  49.39895 -48.22166  10.94655  122.80  529.17   19.79  0.4658    11    -129.1    
  49.60074 -48.32166  10.99155  126.14  534.82   19.44  0.5050    11    -132.6    
  49.60074 -48.32166  10.99988  126.30  535.41   19.40  0.5085    11     12.60    
  48.57074 -48.12166  10.84655  112.78  529.84   19.17  0.4858    11    -47.00    
  48.37729 -48.17166  11.04655  113.61  543.81   15.52  0.6171    11    -57.65    
  48.63229 -48.12166  10.89655  114.07  530.86   18.98  0.4921    11    -47.00    
  48.61324 -48.12166  10.90155  113.90  531.51   18.84  0.4971    11    -47.00    
  48.79895 -48.12166  10.95488  116.59  531.16   19.07  0.4879    11    -177.2    
  48.79895 -48.12166  10.96322  116.68  531.64   19.00  0.4909    11    -163.4    
  49.04895 -48.12166  10.84655  117.27  523.27   20.32  0.4366    11    -185.4    
  48.99895 -48.12166  10.91822  117.90  527.25   19.80  0.4566    11    -159.9    
  49.05395 -48.12166  10.84655  117.29  523.26   20.33  0.4364    11    -185.4    
  47.64895 -52.22166  11.24322  119.37  523.49   20.43  0.4371    13    -185.4    
  47.89062 -52.32166  11.24655  122.09  525.31   20.26  0.4492    13    -126.9    
  47.76562 -52.22166  11.59155  125.73  545.56   18.46  0.5585    13    -15.41    
  47.99895 -52.32166  11.39655  126.07  536.69   19.39  0.5087    13    -133.6    
  48.19895 -52.37166  11.27988  126.31  532.79   19.71  0.5000    13    -132.6    
  48.21895 -52.37166  11.50488  130.07  547.72   19.26  0.5991    13     2.062    
  48.39895 -52.37166  11.27988  128.73  538.47   19.74  0.5561    13     12.51    
  48.39895 -52.37166  11.47988  132.19  553.02   20.13  0.6719    13    -16.35    
  48.70729 -52.32166  11.24655  131.88  547.69   21.75  0.6984    13    0.9682E-01
  48.68229 -52.32166  11.44655  135.93  564.74   25.25  0.8872    13    -39.51    
  48.71562 -52.32166  11.24655  131.90  548.08   21.88  0.7045    13     5.074    
  48.69062 -52.32166  11.44655  135.97  565.13   25.51  0.8955    13     1.205    
  48.99895 -52.22166  11.24655  135.49  561.18   31.38  1.0162    13    -14.89    
  48.99895 -52.22166  11.34655  138.03  570.27   37.75  1.1882    13    -41.59    
  47.39895 -52.02166  11.31893  117.78  528.94   19.58  0.4663    13    -159.9    
  47.19895 -51.82166  11.32893  115.42  533.74   18.47  0.5103    13    -47.03    
  47.34895 -51.92166  11.44655  118.93  538.66   18.08  0.5352    13    -164.5    
  47.56562 -52.17166  11.24655  118.54  523.66   20.38  0.4372    13    -185.4    
  47.59895 -52.12166  11.46655  122.36  538.10   18.83  0.5138    13    -48.07    
  49.24895 -52.12166  11.27988  138.58  568.53   53.73  1.4878     1     48.44    
  49.20729 -52.17166  11.44655  141.69  575.54   62.71  1.6832     1    -5.082    
  49.39895 -52.02166  11.12155  135.64  561.17   53.55  1.4473     1     51.58    
  49.40729 -52.12166  11.44655  141.59  560.25   78.51  1.9460     1    -45.72    
  49.60729 -52.02166  11.34655  139.22  539.96   87.06  2.0471     1    -55.05    
  49.59895 -51.97166  11.24655  138.12  546.22   82.04  1.9433     1     33.33    
  49.82157 -51.82166  11.14655  135.03  526.93   91.69  2.0426     1     14.28    
  49.84895 -52.02166  11.44655  136.50  503.22   99.00  2.2012     1     23.29    
  49.99895 -51.97166  11.44655  134.21  484.74  103.28  2.2194     1     83.54    
  46.89895 -51.42166  11.32988  111.52  544.95   14.43  0.6390    13    -57.72    
  47.01562 -51.62166  11.25488  112.20  536.54   17.54  0.5465    13    -48.07    
  47.09895 -51.62166  11.49322  116.01  548.67   14.67  0.6517    13    -57.98    
  46.99895 -51.52166  11.41655  113.81  546.51   14.42  0.6473    13    -57.91    
  49.98133 -51.80500  11.22155  133.85  499.80  100.63  2.1616     1     87.83    
  50.19895 -51.72166  11.24655  130.67  473.38  107.07  2.1951     1     35.68    
  50.18824 -51.82166  11.34655  130.82  469.02  107.27  2.2077     1     3.734    
  50.40907 -51.77166  11.44655  127.55  446.88  112.05  2.1931     1    -88.10    
  50.44895 -51.42166  11.14655  127.24  458.55  111.82  2.1801     1    -46.59    
  50.61324 -51.62166  11.44655  124.41  434.51  115.53  2.1639     1    -248.4    
  50.59895 -51.42166  11.26322  125.22  441.72  114.78  2.1690     1    -68.63    
  46.79895 -51.32166  11.13822  108.32  541.43   16.27  0.6031    13    -58.12    
  46.61562 -51.02166  11.32250  108.50  538.34   16.30  0.5863    12    -59.55    
  46.79895 -51.22166  11.49655  112.28  548.94   12.00  0.6903     4    -56.36    
  46.64895 -51.05500  11.42155  109.87  540.25   15.28  0.6046    12    -58.12    
  50.59895 -51.25321  11.14655  125.58  449.20  114.04  2.1712     1    -93.08    
  50.89895 -51.26750  11.44655  121.46  423.15  119.34  2.1263     1    -43.39    
  50.79895 -51.10178  11.24655  123.66  434.76  116.79  2.1524     1    -131.8    
  50.99895 -51.05000  11.44655  121.28  421.66  119.81  2.1211     1    -41.20    
  46.49895 -50.87166  11.24655  106.61  530.82   18.79  0.5150    12    -47.03    
  46.39895 -50.72166  11.24655  105.85  522.86   20.33  0.4547    12    -41.04    
  46.49895 -50.87166  11.33727  107.59  529.94   18.59  0.5083    12    -47.00    
  46.39895 -50.72166  11.44655  107.98  520.90   20.05  0.4416    12    -47.03    
  50.79895 -50.84666  11.14655  124.95  444.25  114.84  2.1653     1    -93.35    
  50.84895 -50.56333  11.14655  126.31  449.75  112.87  2.1755     1    -93.08    
  50.99895 -50.78833  11.34655  122.83  428.37  117.74  2.1418     1    -134.1    
  51.09895 -50.67166  11.44655  122.25  425.16  118.25  2.1359     1    -65.02    
  46.24895 -50.45500  11.22155  104.34  512.03   21.79  0.4005    12    -182.9    
  46.24895 -50.48000  11.38310  105.88  511.24   21.53  0.3962    12    -182.8    
  46.19895 -50.32166  11.16322  103.31  508.80   22.22  0.3946    12    -192.7    
  46.19895 -50.37166  11.41322  105.70  507.86   21.86  0.3902    12    -192.7    
  50.89895 -50.42166  11.19655  126.88  449.46  112.22  2.1817     1    -88.10    
  50.89895 -50.11333  11.24655  129.79  461.30  108.54  2.2035     1    -46.59    
  51.09895 -50.33833  11.44655  125.04  434.75  114.88  2.1689     1    -112.4    
  50.99895 -50.17166  11.34655  127.89  448.69  111.26  2.1962     1    -88.10    
  46.09895 -50.02166  11.29655  103.45  501.95   22.56  0.4024    12    -185.5    
  46.09895 -50.02166  11.49655  105.32  501.13   22.43  0.4045    12    -185.5    
  46.09895 -49.84166  11.13822  101.81  500.96   22.82  0.4102    12    -185.5    
  46.06800 -49.81416  11.44655  104.08  499.21   22.64  0.4201    12    -185.5    
  50.79895 -50.10500  11.14655  131.14  474.61  105.93  2.1931     1     35.68    
  50.78229 -49.80083  11.24655  134.56  490.15  101.63  2.2066     1     83.54    
  50.94895 -49.80821  11.44655  132.51  469.55  106.20  2.2291     1     3.734    
  50.99895 -49.92166  11.44655  130.53  459.17  108.48  2.2192     1    -46.59    
  46.09895 -49.58833  11.19655  101.92  498.76   22.88  0.4276    12    -185.5    
  46.09895 -49.49333  11.44655  103.89  497.48   22.78  0.4413    12    -185.5    
  46.09895 -49.53000  11.24655  102.18  498.25   22.87  0.4328    12    -185.5    
  46.09895 -49.50500  11.44655  103.98  497.52   22.77  0.4408    12    -76.87    
  50.59895 -49.62345  11.14655  137.90  528.23   90.45  2.0895     1     7.084    
  50.54895 -49.41988  11.24655  140.76  544.00   86.29  2.0662     1    -52.17    
  50.69895 -49.39488  11.44655  139.97  526.35   93.53  2.1735     1    -38.81    
  50.79895 -49.52905  11.44655  137.27  504.31   98.80  2.2172     1     23.29    
  46.19895 -49.22166  11.18822  101.86  497.91   22.92  0.4377    12    -135.3    
  46.19895 -49.22166  11.62988  105.72  496.93   22.71  0.4501    12    -90.13    
  46.29895 -49.02166  11.19655  102.13  498.19   22.87  0.4341    12    -185.5    
  46.29895 -49.00833  11.51500  105.01  497.26   22.73  0.4449    12    -90.69    
  50.39895 -49.22166  11.21977  141.92  570.04   70.05  1.8117     1    -23.22    
  50.29895 -49.02166  11.26917  141.99  581.22   56.25  1.5813     1    -1.096    
  50.39895 -48.92166  11.44655  141.08  578.57   54.83  1.5428     1     1.144    
  50.54895 -49.22166  11.41322  142.19  557.21   82.59  2.0281     1    -26.63    
  46.59895 -48.67166  11.24655  103.78  500.78   22.58  0.4092    12    -185.5    
  46.59895 -48.67166  11.50488  106.36  499.83   22.46  0.4146    12    -140.8    
  46.81479 -48.52166  11.36917  106.23  503.53   22.18  0.3946    12    -185.4    
  46.80312 -48.52166  11.41084  106.40  503.21   22.17  0.3953    12    -185.4    
  49.99895 -48.62166  11.19155  135.46  563.86   23.68  0.8444    11    -16.25    
  50.14895 -48.78833  11.24655  138.82  576.50   34.27  1.1419     1    -82.49    
  50.24895 -48.82166  11.34655  140.03  579.80   41.48  1.2965     1    -45.18    
  50.33383 -48.61333  11.44655  134.39  558.09   26.56  0.8864     6    -39.51    
  46.99895 -48.43833  11.24655  106.01  508.38   21.79  0.3912    12    -192.7    
  46.98645 -48.43833  11.39560  107.52  507.08   21.75  0.3895    12    -185.4    
  47.04895 -48.42166  11.21322  105.95  510.02   21.64  0.3938    12    -192.7    
  47.02812 -48.42166  11.38488  107.66  508.20   21.63  0.3901    12    -192.7    
  47.39895 -48.32166  11.24655  108.40  522.39   19.75  0.4502    12    -41.34    
  47.39895 -48.32166  11.44655  110.78  521.00   19.70  0.4402    12    -47.03    
  47.52300 -48.30500  11.24655  109.31  528.07   18.63  0.4932    12    -43.54    
  47.53050 -48.30833  11.44655  111.88  527.31   18.56  0.4855    12    -43.54    
  47.79895 -48.27166  11.24655  111.22  541.85   14.79  0.6187    12    -58.12    
  47.84990 -48.27166  11.38822  113.42  545.43   13.89  0.6470    12    -57.91    
  48.08740 -48.23833  11.24655  113.53  552.62   11.21  0.7212     4    -24.24    
  47.96562 -48.27166  11.44655  115.25  552.96   11.96  0.7149    12    -59.38    
  48.11050 -48.23833  11.24655  113.80  553.08   11.14  0.7266     4    -24.24    
  48.21145 -48.23833  11.37060  116.38  560.68   10.00  0.7837     4    -56.86    
  48.34895 -48.22166  11.34655  117.51  561.59   10.92  0.7822     4    -57.73    
  48.33729 -48.23833  11.44655  118.82  568.06   10.00  0.8325     4    -58.39    
  48.44895 -48.22166  11.44655  119.95  569.58   10.95  0.8301     4    -58.39    
  49.39895 -48.22166  11.09655  125.36  539.12   19.01  0.5208    11    -83.49    
  49.62395 -48.23833  11.24655  128.55  544.88   19.02  0.5655     6     12.67    
  49.57895 -48.19666  11.26322  127.70  543.33   19.01  0.5505     6     12.60    
  49.89895 -48.42166  11.24655  132.17  553.24   20.16  0.6744     6     5.279    
  49.79895 -48.22166  11.29655  128.24  539.76   19.44  0.5420     6    -83.49    
  49.99895 -48.43500  11.29655  132.43  552.58   20.70  0.6885     6     5.279    
  49.99895 -48.17166  11.34655  126.04  530.55   19.92  0.4965     6    -132.6    
  50.33145 -48.38238  11.44655  128.39  536.84   20.54  0.5868     6     1.054    
  50.29895 -48.13833  11.44655  122.92  521.63   20.38  0.4637     6    -121.3    
  48.56883 -48.19666  11.34655  119.95  561.74   13.13  0.7545    11    -60.23    
  48.75729 -48.17166  11.29988  121.40  556.13   15.36  0.6822    11    -176.1    
  48.83229 -48.12166  11.49655  123.35  563.83   15.09  0.7254     6    -191.1    
  49.01562 -48.14905  11.23905  123.07  548.59   17.43  0.5937    11    -129.7    
  48.99895 -48.12166  11.39655  124.24  555.75   16.73  0.6475     6    -79.57    
  49.22395 -48.17166  11.21322  125.10  545.56   18.25  0.5635    11    -69.13    
  49.12395 -48.02166  11.44655  123.42  545.17   18.06  0.5625     6    -69.13    
  49.36562 -48.07166  11.34655  125.10  540.75   18.91  0.5272     6    -119.8    
  49.59895 -48.02166  11.34655  124.10  530.71   19.85  0.4739     6    -132.6    
  49.64895 -47.72166  11.44655  117.35  514.86   21.38  0.4215     6    -139.0    
  49.74895 -48.02166  11.34655  123.74  526.95   20.15  0.4618     6    -129.1    
  49.84895 -47.72166  11.44655  116.84  511.90   21.62  0.4276     6    -138.3    
  49.94895 -48.11666  11.34655  125.04  528.11   20.04  0.4786     6    -129.1    
  50.09895 -47.82166  11.44655  117.60  511.84   21.46  0.4345     6    -138.3    
  50.19895 -47.92166  11.44655  118.99  513.89   21.15  0.4370     6    -87.56    
  47.79895 -52.70762  11.84655  118.53  518.12   21.01  0.4241    10    -197.4    
  47.93229 -52.82166  11.84655  118.06  514.98   21.27  0.4244    10    -139.0    
  47.99895 -52.62166  11.74655  122.98  526.15   20.18  0.4560    10    -129.1    
  48.19895 -52.92166  11.84655  118.93  514.11   21.19  0.4327    10    -138.3    
  48.19895 -52.58833  11.69655  126.33  533.15   19.69  0.5014    10    -132.6    
  48.44895 -52.92166  11.84655  120.99  517.44   20.71  0.4452    10    -127.1    
  48.34800 -52.60083  11.69655  127.87  536.01   19.69  0.5325    10    -83.49    
  48.69895 -52.82166  11.84655  125.18  527.19   20.18  0.5051    10    -129.1    
  48.56562 -52.67166  11.74655  128.23  535.74   20.06  0.5562    10     12.51    
  48.83467 -52.72166  11.84655  128.76  537.52   21.00  0.6130    10     1.857    
  47.59895 -52.37166  11.84655  121.26  533.58   19.29  0.4884    10    -177.2    
  47.79895 -52.42166  11.74655  123.88  534.93   19.37  0.4940    10    -132.6    
  47.76562 -52.22166  11.59155  125.73  545.56   18.46  0.5585    13    -48.00    
  47.97395 -52.42166  11.66322  126.54  539.81   19.16  0.5262    10    -133.6    
  47.99895 -52.40500  11.64655  127.26  541.60   19.07  0.5392    10    -178.3    
  48.14062 -52.47166  11.64655  128.04  540.76   19.28  0.5432    10     12.60    
  48.33645 -52.50238  11.64655  130.02  544.27   19.59  0.5902    10     6.835    
  48.74895 -52.42166  11.64655  136.47  567.07   27.32  0.9483    10    -42.53    
  48.79895 -52.42166  11.66322  136.98  568.67   29.24  1.0000    10    -14.89    
  48.77395 -52.37166  11.61322  137.92  572.39   30.23  1.0387    10    -19.84    
  49.00395 -52.42166  11.74655  138.69  572.37   39.40  1.2291    10    -9.284    
  49.02395 -52.32166  11.64655  140.98  581.18   48.82  1.4416     1    -2.116    
  49.18229 -52.22166  11.54655  142.34  578.61   64.24  1.7241     1    -20.71    
  49.24062 -52.42166  11.84655  139.09  569.96   54.52  1.5099     1    -1.096    
  49.39062 -52.32166  11.79655  141.15  562.87   75.24  1.8885     1    -23.22    
  49.43229 -52.22166  11.64655  142.02  556.21   82.76  2.0309     1    -42.26    
  49.56562 -52.22166  11.69655  140.86  539.03   89.38  2.1215     1    -55.05    
  47.44895 -52.02166  11.84655  123.07  557.66   16.02  0.6717    10    -189.9    
  47.59895 -52.12166  11.72155  124.66  551.68   17.44  0.6102    10    -129.7    
  47.39895 -51.92166  11.56322  121.12  547.72   17.02  0.5983    13    -174.4    
  47.39895 -51.91833  11.84655  123.11  564.55   14.85  0.7335    10    -177.3    
  49.59895 -52.17166  11.61322  140.50  533.72   91.25  2.1479     1    -54.01    
  49.79895 -52.12166  11.59655  137.65  506.20   98.37  2.2138     1     23.29    
  49.89895 -52.22166  11.84655  135.93  496.94  100.36  2.2107     1     74.23    
  50.04895 -52.02166  11.54655  133.41  476.71  104.82  2.2293     1     35.68    
  50.02395 -52.17166  11.81322  133.88  480.47  103.98  2.2267     1     34.01    
  50.19895 -52.12166  11.84655  130.99  462.32  107.93  2.2202     1    -46.42    
  50.19895 -52.02166  11.64655  130.96  460.79  108.16  2.2228     1    -46.59    
  50.39895 -52.02166  11.83643  127.71  444.90  111.95  2.1970     1    -88.10    
  50.39895 -51.92166  11.64655  127.64  444.56  112.03  2.1969     1    -88.10    
  50.69895 -51.82166  11.84417  123.21  426.28  117.29  2.1463     1    -65.02    
  47.01562 -51.42166  11.66822  116.99  561.80   10.15  0.7870     4    -57.66    
  47.19895 -51.62166  11.73322  120.31  567.50   12.03  0.7981    13    -62.30    
  47.09895 -51.42166  11.89655  120.88  579.26    9.36  0.9038     4    -45.54    
  47.24895 -51.65500  11.84655  122.07  576.10   11.70  0.8555    13    -163.3    
  50.59895 -51.77166  11.62750  124.64  432.08  115.58  2.1640     1    -183.7    
  50.89895 -51.62166  11.83917  120.73  417.70  120.49  2.1120     1    -40.53    
  50.94895 -51.42166  11.66084  120.46  417.29  120.91  2.1082     1    -40.53    
  50.99895 -51.42166  11.74477  119.86  415.09  121.72  2.0991     1    -38.49    
  46.69895 -51.02166  11.72988  114.24  542.97   14.74  0.6209    12    -57.65    
  46.84895 -51.22166  11.64655  114.74  554.08   10.85  0.7344     4    -56.06    
  46.99895 -51.32166  11.81822  118.77  569.34    9.23  0.8447     4    -42.93    
  46.79895 -51.02166  11.98322  118.85  554.36   13.79  0.6893    12    -59.74    
  50.99895 -51.22166  11.54655  120.37  418.35  120.80  2.1100     1    -40.53    
  51.14895 -51.25500  11.84655  118.59  411.50  123.32  2.0816     1    -37.77    
  51.14895 -51.01333  11.64655  119.53  414.97  121.94  2.0970     1    -38.49    
  51.19895 -51.00500  11.74655  119.15  412.89  122.70  2.0884     1    -37.77    
  46.49895 -50.82166  11.60488  110.78  526.50   18.71  0.4816    12    -43.54    
  46.39895 -50.62166  11.78822  111.94  516.86   20.25  0.4161    12    -169.8    
  46.44895 -50.65500  11.86417  113.45  519.68   19.81  0.4299    12    -53.42    
  46.59895 -50.82166  11.90488  115.74  531.97   17.77  0.5135    12    -47.03    
  51.18229 -50.82166  11.62155  120.32  417.02  121.00  2.1068     1    -40.53    
  51.29895 -50.77166  11.84655  119.44  413.67  122.23  2.0931     1    -38.49    
  51.19895 -50.80500  11.64655  120.25  416.61  121.12  2.1054     1    -38.49    
  51.29895 -50.62166  11.79655  120.34  416.93  120.82  2.1084     1    -38.49    
  46.24895 -50.42166  11.64655  108.68  508.65   21.49  0.3893    12    -192.7    
  46.29895 -50.42166  11.83488  111.32  509.57   21.23  0.3903    12    -192.7    
  46.19895 -50.32166  11.62155  107.81  506.05   21.82  0.3883    12    -185.4    
  46.21562 -50.19666  11.84655  110.40  504.21   21.87  0.3910    12    -199.2    
  51.19895 -50.35500  11.59655  123.55  428.41  116.62  2.1528     1    -134.1    
  51.19895 -50.17166  11.64655  125.29  434.73  114.65  2.1734     1    -112.4    
  51.29895 -50.42166  11.79655  121.97  422.01  118.82  2.1302     1    -43.39    
  51.29895 -50.22166  11.84655  123.75  428.84  116.65  2.1539     1    -134.1    
  46.09895 -49.94666  11.61322  106.28  500.15   22.44  0.4106    12    -199.3    
  46.19895 -50.15500  11.84655  110.06  503.45   21.95  0.3930    12    -199.2    
  46.09895 -49.87166  11.64655  106.54  499.45   22.48  0.4166    12    -199.3    
  46.19895 -49.77583  11.98917  110.87  499.97   22.27  0.4157    12    -140.8    
  51.09895 -49.84762  11.64655  129.98  456.13  109.38  2.2164     1    -46.59    
  51.14895 -49.97166  11.64655  127.86  446.46  111.59  2.2009     1    -88.10    
  51.19895 -49.97166  11.74655  127.28  444.12  112.37  2.1944     1    -88.10    
  51.18229 -49.79666  11.84655  129.23  456.94  109.90  2.2076     1    -46.59    
  46.09895 -49.67166  11.64655  106.17  498.07   22.61  0.4322    12    -90.69    
  46.19895 -49.57166  11.94655  109.97  498.51   22.43  0.4306    12    -140.8    
  46.19895 -49.23833  11.64655  106.03  496.94   22.70  0.4500    12    -140.3    
  46.19895 -49.38000  11.84655  108.27  497.49   22.57  0.4429    12    -140.8    
  50.79895 -49.42166  11.54655  138.39  514.32   96.66  2.1957     1     24.87    
  50.98229 -49.59666  11.64655  134.01  483.21  103.73  2.2260     1     83.54    
  51.09895 -49.62166  11.84655  132.15  476.35  105.95  2.2115     1     35.68    
  50.98229 -49.39666  11.84655  135.22  509.99   98.13  2.1520     1     23.29    
  46.21562 -49.19666  11.64655  106.03  496.95   22.70  0.4500    12    -140.3    
  46.24895 -49.22166  11.81322  108.04  497.28   22.59  0.4462    12    -90.13    
  46.29895 -49.02166  11.59655  105.75  497.20   22.69  0.4458    12    -90.69    
  46.39895 -49.02166  11.90727  109.91  498.18   22.46  0.4361    12    -90.69    
  50.74895 -49.22166  11.64655  139.43  542.50   86.89  2.0483     1    -52.17    
  50.60574 -48.82166  11.64655  135.87  563.01   41.83  1.2346     6     9.559    
  50.89895 -49.24988  11.84655  136.75  534.60   89.39  2.0309     1   -0.9205    
  50.79895 -48.89428  11.83072  133.41  559.39   47.61  1.3168     6    -9.488    
  46.54895 -48.72166  11.58822  106.84  499.16   22.48  0.4209    12    -140.8    
  46.59895 -48.82166  11.97310  111.85  500.31   22.22  0.4165    12    -140.8    
  46.69895 -48.62166  11.67988  108.74  500.97   22.24  0.4063    12    -199.3    
  46.79895 -48.62166  11.87810  111.98  502.91   21.95  0.3991    12    -199.3    
  50.43229 -48.84666  11.49655  139.15  573.48   46.47  1.3674     1     51.32    
  50.41657 -48.66750  11.49655  134.75  559.65   29.51  0.9648     6    -42.53    
  50.61717 -48.77166  11.64655  134.22  559.41   36.44  1.1127     6    -55.92    
  50.61717 -48.82166  11.64655  135.44  562.74   41.84  1.2338     6    -9.749    
  50.79895 -48.89428  11.83072  133.41  559.39   47.61  1.3168     6    -9.488    
  50.79895 -48.84845  11.84155  132.59  557.43   41.61  1.1972     6    -10.84    
  46.96562 -48.47166  11.66655  110.42  505.94   21.68  0.3896    12    -199.2    
  46.99895 -48.52166  11.88917  113.70  507.41   21.44  0.3910    12    -199.2    
  47.09895 -48.42166  11.67155  111.45  509.48   21.24  0.3911    12    -192.7    
  47.19895 -48.43833  11.84655  114.79  513.53   20.71  0.4008    12    -196.7    
  47.39895 -48.42166  11.94655  118.07  524.39   19.42  0.4464    12    -184.0    
  47.48824 -48.32166  11.57655  113.19  525.26   18.93  0.4660    12    -35.54    
  47.59895 -48.32166  11.64655  115.11  532.10   17.79  0.5134    12    -47.03    
  47.59895 -48.37166  11.88822  118.80  536.49   17.66  0.5267    12    -48.07    
  47.79895 -48.32166  11.72988  118.03  548.19   15.07  0.6365    12    -57.98    
  47.79895 -48.32166  11.73822  118.12  548.47   15.06  0.6371    12    -57.98    
  48.01145 -48.28833  11.62060  118.12  561.56   11.45  0.7664    12    -57.73    
  47.94895 -48.32166  11.84655  120.80  565.46   12.85  0.7608    12    -67.81    
  48.23229 -48.27166  11.64655  120.49  576.87    9.54  0.8863     4    -43.75    
  48.16562 -48.27166  11.84655  121.81  581.42   10.29  0.8946     4    -161.9    
  48.37395 -48.23833  11.64655  121.48  581.61    9.77  0.9121     4    -161.9    
  48.29895 -48.22166  11.82488  121.85  584.54    9.61  0.9258     2    -161.9    
  48.44895 -48.22166  11.64655  122.08  582.04   10.34  0.9116     4    -161.9    
  50.41800 -48.37250  11.49655  127.30  533.33   20.46  0.5629     6     13.55    
  50.41562 -48.23988  11.49655  124.16  524.77   20.23  0.4878     6    -70.96    
  50.64895 -48.46333  11.64655  126.24  534.15   21.16  0.5991     6     3.526    
  50.64895 -48.14333  11.64655  119.41  516.67   20.62  0.4445     6    -76.95    
  50.74895 -48.54345  11.74655  126.57  537.48   22.25  0.6593     6    -94.23    
  50.76562 -48.36012  11.74655  122.39  525.41   20.32  0.5043     6     25.13    
  48.59895 -47.93416  11.84655  118.50  558.30   12.99  0.7307     6    -59.44    
  48.79895 -47.98738  11.64655  120.91  555.53   15.47  0.6683     6    -176.1    
  48.79895 -47.82345  11.74655  117.59  543.15   16.85  0.5805     6    -59.62    
  49.00133 -48.02166  11.49655  122.75  550.02   17.22  0.6034     6    -188.2    
  48.99895 -47.75916  11.64655  117.38  531.95   19.09  0.4857     6    -163.4    
  49.17907 -47.77166  11.54655  118.31  527.05   19.96  0.4523     6    -173.7    
  49.39895 -47.79666  11.46322  119.27  522.63   20.57  0.4341     6    -185.6    
  50.15395 -47.82166  11.46322  117.32  511.16   21.51  0.4358     6    -87.56    
  50.36562 -47.99666  11.49655  119.26  514.41   20.98  0.4396     6    -88.27    
  50.39895 -47.84166  11.54655  115.83  509.43   21.59  0.4391     6    -97.47    
  50.59895 -47.92166  11.64655  115.66  509.95   21.42  0.4344     6    -98.03    
  50.63229 -47.83833  11.69655  113.86  507.83   21.74  0.4377     6    -98.03    
  50.79895 -47.83833  11.84655  112.20  507.36   21.80  0.4315     6    -140.8    
  49.01740 -47.57166  11.74655  113.69  523.63   20.26  0.4390     6    -157.7    
  49.14717 -47.62166  11.64655  115.24  521.38   20.62  0.4279     6    -197.4    
  49.20074 -47.42166  11.74655  111.40  514.99   21.54  0.4083     6    -197.4    
  49.37729 -47.62166  11.54655  115.52  516.28   21.28  0.4149     6    -197.4    
  49.39895 -47.42166  11.66322  111.69  511.06   21.97  0.4111     6    -206.6    
  49.59895 -47.62166  11.49655  115.40  512.54   21.67  0.4183     6    -138.3    
  49.44895 -47.42166  11.64655  111.69  510.28   22.05  0.4136     6    -148.2    
  49.79895 -47.59345  11.49655  114.35  509.28   21.98  0.4291     6    -148.2    
  49.79895 -47.34512  11.64655  109.77  505.23   22.58  0.4460     6    -90.13    
  49.96562 -47.62166  11.49655  114.31  508.15   22.03  0.4376     6    -97.47    
  50.14895 -47.42166  11.64655  109.86  503.73   22.62  0.4678     6    -78.81    
  50.17729 -47.62166  11.54655  113.34  506.35   22.17  0.4493     6    -90.13    
  50.19895 -47.42166  11.66322  109.62  503.48   22.64  0.4708     6    -78.81    
  50.38312 -47.58833  11.64655  111.49  504.64   22.35  0.4607     6    -78.81    
  50.41383 -47.32166  11.84655  106.81  501.96   22.89  0.4892     6    -73.01    
  50.69895 -47.63416  11.84655  109.84  504.35   22.36  0.4545     6    -78.81    
  49.36562 -47.22166  11.84655  108.02  509.25   22.39  0.4129     6    -206.6    
  49.52062 -47.27166  11.74655  108.98  507.32   22.48  0.4240     6    -90.69    
  49.79895 -47.23655  11.74655  108.11  504.17   22.78  0.4544     6    -78.81    
  50.01062 -47.25500  11.74655  107.74  502.94   22.86  0.4733     6    -73.01    
  50.22300 -47.22166  11.84655  106.35  501.86   23.00  0.4911     6    -73.01    
  47.54895 -53.01488  12.14655  109.93  507.40   22.40  0.4256    10    -90.69    
  47.81645 -53.22166  12.14655  109.44  504.30   22.64  0.4562    10    -187.4    
  47.72217 -53.02166  12.04655  112.03  507.47   22.26  0.4301    10    -199.3    
  47.94062 -53.37166  12.24655  107.90  502.67   22.82  0.4777    10    -181.6    
  47.94895 -53.02166  11.94655  114.38  508.72   21.97  0.4323    10    -98.03    
  48.14895 -53.42166  12.24655  108.50  502.62   22.73  0.4799    10    -73.01    
  48.14895 -53.22166  12.04655  112.36  505.49   22.27  0.4531    10    -78.81    
  48.23229 -53.02166  11.89655  117.03  511.02   21.51  0.4344    10    -88.12    
  48.44895 -53.42166  12.24655  110.12  503.84   22.41  0.4639    10    -78.81    
  48.44895 -53.22166  12.04655  114.32  507.38   21.84  0.4441    10    -90.13    
  48.39895 -53.02166  11.89655  118.30  512.77   21.20  0.4367    10    -87.56    
  48.57395 -53.37166  12.21322  111.59  505.35   22.12  0.4502    10    -90.13    
  48.67062 -53.02166  11.94655  119.89  516.05   20.72  0.4450    10    -76.95    
  48.78133 -53.22166  12.14655  115.61  510.29   21.31  0.4321    10    -98.03    
  48.91145 -53.02166  12.04655  120.68  519.42   20.42  0.4605    10    -71.15    
  48.99657 -53.02166  12.09655  120.78  520.73   20.36  0.4685    10    -71.15    
  47.39895 -52.79845  12.14655  111.33  512.26   21.88  0.4089    10    -196.7    
  47.59895 -52.90083  12.04655  112.55  509.84   22.04  0.4173    10    -206.6    
  47.24895 -52.62166  12.21322  111.36  518.13   21.19  0.4164    10    -183.6    
  47.54895 -52.59666  11.94655  116.79  519.91   20.84  0.4236    10    -197.4    
  47.79895 -52.82166  11.89655  116.45  513.52   21.50  0.4194    10    -138.3    
  48.79895 -52.85500  11.89655  124.79  526.86   20.26  0.5094    10    -78.96    
  49.09895 -52.83512  12.04655  126.16  533.66   21.30  0.6030    10    -92.56    
  48.99895 -52.62166  11.86322  132.40  550.81   25.76  0.8323    10    -33.36    
  49.24895 -52.82166  12.14655  126.24  537.73   22.74  0.6770    10     1.857    
  49.29895 -52.62166  12.04655  132.53  554.68   34.81  1.0607    10    -54.93    
  49.49895 -52.62166  12.22727  131.36  555.39   42.54  1.2087    10    -10.84    
  47.19895 -52.55166  12.24655  111.41  520.93   20.81  0.4280    10    -169.8    
  47.39895 -52.57166  12.04655  114.61  519.97   20.83  0.4227    10    -183.6    
  47.19895 -52.13833  12.14655  116.40  542.48   16.69  0.5866    10    -59.62    
  47.29895 -52.17166  12.04655  118.13  541.73   17.34  0.5672    10    -48.00    
  47.59895 -52.42666  11.86322  120.39  529.86   19.70  0.4675    10    -177.2    
  49.39895 -52.52166  12.04655  135.58  560.68   50.76  1.3958     1     51.31    
  49.59895 -52.52166  12.21834  133.86  556.20   61.57  1.5551     1     52.06    
  49.59895 -52.40500  12.04655  137.60  549.52   78.03  1.8704     1    -19.76    
  49.82729 -52.32166  12.04655  136.35  517.49   94.74  2.1194     1     17.53    
  49.79895 -52.40500  12.22155  134.93  535.42   86.83  1.9626     1    -1.957    
  50.02895 -52.22166  11.94655  133.82  483.88  103.46  2.2126     1     83.54    
  49.99895 -52.32166  12.23322  133.57  504.76   99.39  2.1331     1     38.92    
  50.19895 -52.22166  12.14322  130.98  471.90  106.87  2.1996     1     14.75    
  47.09895 -52.02166  12.24655  115.54  548.72   14.46  0.6596    10    -57.91    
  47.29895 -52.15000  12.04655  118.42  543.21   17.07  0.5805    10    -59.62    
  47.24895 -51.85500  12.04655  120.75  566.17   12.74  0.7830    10    -179.3    
  47.09895 -51.71238  12.19655  119.02  569.32    9.90  0.8384     3    -42.93    
  50.17395 -52.20500  12.04655  131.39  470.70  106.69  2.2084     1     3.734    
  50.39895 -52.12166  12.11655  127.89  450.25  111.47  2.1935     1    -25.48    
  50.44895 -52.12166  12.21322  127.09  448.98  112.18  2.1867     1    -88.10    
  50.59895 -52.02166  12.19155  124.98  436.31  115.08  2.1673     1    -112.4    
  50.59895 -51.97166  12.01322  124.71  433.26  115.38  2.1654     1    -131.8    
  50.79895 -51.82166  12.04322  122.04  422.55  118.77  2.1308     1    -43.39    
  50.84895 -51.82166  12.18822  121.61  421.79  119.28  2.1257     1    -41.20    
  47.04895 -51.65500  12.24655  118.63  568.97    9.39  0.8422     3    -42.93    
  47.19895 -51.67166  12.04655  121.59  578.96   10.55  0.8881     3    -158.9    
  47.09895 -51.42166  12.04655  121.94  585.59    9.52  0.9367     4    -161.9    
  47.01562 -51.42166  12.22155  120.78  577.57    9.85  0.8817     3    -49.25    
  50.98229 -51.62166  12.02155  119.84  415.14  121.61  2.1000     1    -38.49    
  50.99895 -51.62166  12.06322  119.66  414.84  121.77  2.0983     1    -38.49    
  51.09895 -51.47166  12.04655  118.82  411.83  123.09  2.0839     1    -37.77    
  51.18229 -51.42166  12.27155  118.56  411.06  123.51  2.0796     1    -37.77    
  46.84895 -51.05500  12.04155  120.16  561.31   13.04  0.7370    12    -64.94    
  46.99895 -51.25833  12.10250  121.81  580.49   10.47  0.8859     4    -158.9    
  46.99895 -51.27166  12.14655  121.95  580.67   10.61  0.8854     3    -158.9    
  46.84895 -51.02166  12.27988  122.52  563.15   14.29  0.7186     8    -176.7    
  51.19895 -51.22166  11.94417  118.36  410.25  123.87  2.0757     1    -133.9    
  51.29895 -51.17166  12.24655  118.12  409.51  124.21  2.0719     1    -133.9    
  51.29895 -51.00000  11.99655  118.34  410.17  123.89  2.0754     1    -133.9    
  51.34895 -51.02166  12.21322  118.09  409.88  124.06  2.0735     1    -133.9    
  46.59895 -50.72166  12.08084  118.18  530.98   18.34  0.4918    12    -184.2    
  46.69895 -50.87166  12.03227  118.66  542.00   16.42  0.5805    12    -59.62    
  46.64895 -50.65500  12.26584  121.48  535.34   18.24  0.5049    12    -163.4    
  46.79895 -50.92166  12.24655  122.29  556.36   15.29  0.6621    12    -174.5    
  51.34895 -50.82166  12.01322  118.77  411.78  123.13  2.0836     1    -37.77    
  51.39895 -50.82166  12.24655  118.83  411.90  123.14  2.0836     1    -37.77    
  51.38229 -50.62166  12.04655  119.82  415.06  121.72  2.0992     1    -38.49    
  51.39895 -50.58833  12.09655  119.91  415.81  121.48  2.1020     1    -38.49    
  46.39895 -50.43655  12.04655  115.18  513.48   20.70  0.3996    12    -196.7    
  46.29895 -50.20166  12.04655  113.67  506.45   21.55  0.3897    12    -199.2    
  46.49895 -50.39762  12.24655  119.26  518.63   20.21  0.4156    12    -183.6    
  46.44895 -50.20166  12.27988  118.92  512.59   20.91  0.3979    12    -196.7    
  51.38229 -50.37666  12.04655  121.69  421.81  119.25  2.1267     1    -41.20    
  51.39895 -50.42166  12.09655  121.19  420.38  119.82  2.1205     1    -41.20    
  51.34895 -50.22166  11.98822  123.29  428.01  117.23  2.1484     1    -134.1    
  51.39895 -50.12166  12.29655  124.12  435.47  116.23  2.1587     1    -131.8    
  46.24895 -49.98833  12.04655  112.73  502.73   21.96  0.3990    12    -199.3    
  46.39895 -50.12166  12.24655  117.54  509.19   21.26  0.3934    12    -206.6    
  46.24895 -49.82166  12.07988  112.72  501.25   22.11  0.4085    12    -140.8    
  46.39895 -49.91666  12.29655  117.76  506.62   21.54  0.3967    12    -140.8    
  51.19895 -49.67166  12.02988  130.10  471.00  108.06  2.1976     1    -46.42    
  51.29895 -50.02166  11.96322  125.70  438.85  114.33  2.1766     1    -93.46    
  51.38229 -50.06666  12.24655  124.59  438.14  115.52  2.1650     1    -93.46    
  51.29895 -49.82166  12.19655  127.72  457.25  111.61  2.1877     1    -46.59    
  46.24895 -49.66666  12.07988  112.19  500.07   22.24  0.4181    12    -140.8    
  46.39895 -49.45833  12.24655  115.51  501.63   22.05  0.4155    12    -140.8    
  46.29895 -49.36000  12.04655  111.53  498.72   22.38  0.4325    12    -140.8    
  46.41562 -49.39666  12.24655  115.42  501.51   22.06  0.4166    12    -140.8    
  51.09895 -49.42166  12.09655  133.00  510.04   99.88  2.1188     1     38.92    
  51.18229 -49.62166  12.06322  130.87  478.06  106.91  2.1911     1     35.68    
  51.19895 -49.52166  12.29655  130.87  501.07  104.04  2.1340     1     87.83    
  51.14895 -49.42166  12.24655  131.70  515.74   99.76  2.0853     1     40.50    
  46.39895 -49.14095  12.04655  111.91  498.92   22.35  0.4314    12    -140.8    
  46.49895 -49.21655  12.24655  115.85  501.77   22.04  0.4163    12    -140.8    
  46.49895 -49.02166  12.09143  112.95  499.99   22.23  0.4230    12    -140.8    
  46.79895 -49.02166  12.39655  121.18  509.50   21.32  0.4035    12    -148.2    
  50.98229 -49.22166  12.02155  134.56  540.64   86.52  1.9359     1     16.55    
  51.09895 -49.23000  12.29655  131.16  548.02   85.36  1.8462     1     48.96    
  50.94895 -49.02166  12.04655  132.38  558.20   61.89  1.5293     1     52.06    
  50.99895 -48.94488  12.12988  129.42  558.50   49.52  1.3103     6     87.32    
  46.79895 -48.72166  12.06167  114.90  503.98   21.82  0.4001    12    -199.3    
  46.99895 -48.72166  12.24655  119.89  511.92   21.04  0.4000    12    -196.7    
  46.94895 -48.62166  12.04655  115.88  507.31   21.46  0.3939    12    -199.2    
  47.19895 -48.62166  12.24655  121.72  520.41   20.20  0.4210    12    -197.4    
  50.94895 -48.88000  12.04655  129.60  556.35   42.17  1.1864     6     10.79    
  50.99895 -48.81000  12.11322  126.85  552.43   33.64  1.0098     6    -119.0    
  50.98229 -48.64666  12.04655  124.13  541.33   23.82  0.7343     6    -95.85    
  51.09895 -48.57166  12.24655  119.99  536.62   20.94  0.6283     6    -143.7    
  47.18729 -48.52166  12.04655  118.01  515.45   20.57  0.4061    12    -197.4    
  47.39895 -48.47166  12.07988  120.38  527.39   19.25  0.4573    12    -159.9    
  47.37729 -48.52166  12.19655  122.12  529.26   19.21  0.4618    12    -118.7    
  47.54895 -48.42166  12.04655  120.90  537.07   18.00  0.5174    12    -164.5    
  47.59895 -48.43833  12.24655  123.64  545.05   17.37  0.5611    12    -119.3    
  47.74895 -48.32166  12.24655  122.35  551.46   16.01  0.6239     5    -188.2    
  47.76562 -48.37166  12.04655  122.19  555.14   15.54  0.6511    12    -174.4    
  47.99895 -48.27166  12.04655  121.93  571.29   12.36  0.7989     5    -179.3    
  47.95907 -48.22166  12.14655  121.02  563.37   13.13  0.7440     5    -60.25    
  48.19895 -48.12166  12.04655  119.92  571.62    9.83  0.8481     2    -43.57    
  50.99895 -48.52166  12.04655  121.44  532.86   20.88  0.5881     6    -94.00    
  50.99895 -48.01333  12.04655  112.59  511.38   21.22  0.4129     6    -138.3    
  51.09895 -48.36333  12.19655  116.55  524.57   19.92  0.4777     6    -107.3    
  51.09895 -48.22166  12.19655  114.30  518.54   20.32  0.4302     6    -125.2    
  48.19895 -47.97166  12.14655  116.75  559.46   10.29  0.7683     2    -56.86    
  48.39895 -48.02405  11.94655  118.90  569.18    9.63  0.8346     2    -42.93    
  48.39895 -47.82166  12.09655  114.78  554.55   10.94  0.7352     2    -56.06    
  48.59895 -47.77166  11.94655  115.13  547.99   14.42  0.6507     6    -57.98    
  50.94895 -47.82166  12.04655  110.23  507.32   21.89  0.4218     6    -90.69    
  50.99895 -48.02166  12.04655  112.75  511.57   21.19  0.4130     6    -138.3    
  50.99895 -47.79666  12.14655  109.19  507.32   21.97  0.4181     6    -90.69    
  51.09895 -48.00500  12.24655  110.91  512.25   21.20  0.4053     6    -74.30    
  48.59895 -47.47166  12.21322  109.24  538.85   17.02  0.5726     6    -48.00    
  48.79895 -47.60595  11.89655  113.30  532.81   18.49  0.5087     6    -47.00    
  48.79895 -47.27166  12.24655  106.77  528.61   20.34  0.4760     6    -43.54    
  48.98074 -47.27166  12.04655  107.84  519.95   21.28  0.4224     6    -183.6    
  50.69895 -47.43750  11.99655  106.75  502.58   22.78  0.4732     6    -68.03    
  50.79895 -47.50583  12.04655  106.78  503.29   22.66  0.4600     6    -78.81    
  50.79895 -47.42166  12.14655  105.59  502.87   22.82  0.4648     6    -73.83    
  50.98229 -47.62166  12.25905  106.65  505.45   22.43  0.4293     6    -90.69    
  48.99895 -47.12166  12.25667  105.04  520.12   21.91  0.4245     6    -183.6    
  49.19479 -47.22166  11.94655  107.80  512.88   22.09  0.4064     6    -196.7    
  49.19895 -47.02166  12.24655  104.04  513.70   22.65  0.4102     6    -182.9    
  49.41657 -47.07166  12.01322  105.50  507.95   22.76  0.4199     6    -206.6    
  49.41562 -46.92166  12.29655  102.69  509.33   23.13  0.4190     6    -206.6    
  49.49895 -47.02166  12.04655  104.60  506.72   22.92  0.4284     6    -90.69    
  49.74062 -47.02166  11.99655  104.57  503.90   23.09  0.4564     6    -78.81    
  50.09895 -47.02166  12.04655  103.61  501.83   23.23  0.4905     6    -73.01    
  50.19895 -47.07166  12.01322  103.98  501.54   23.19  0.4960     6    -73.01    
  50.19562 -46.92166  12.29655  101.43  502.15   23.42  0.4866     6    -73.01    
  50.39895 -47.22166  11.94655  105.44  501.50   23.05  0.4966     6    -68.03    
  50.42395 -47.03833  12.24655  102.23  501.59   23.31  0.4947     6    -73.01    
  50.59895 -47.22166  12.13643  104.14  501.65   23.10  0.4902     6    -68.03    
  49.59895 -46.92166  12.19655  102.85  505.94   23.19  0.4375     6    -149.1    
  49.79895 -46.87166  12.27988  101.77  504.31   23.38  0.4558     6    -78.81    
  49.99895 -46.92166  12.19655  102.26  502.58   23.35  0.4787     6    -73.01    
  47.59895 -53.42166  12.58250  103.74  502.72   23.21  0.4748    10    -73.01    
  47.83229 -53.57166  12.64655  103.15  501.52   23.26  0.4962    10    -73.01    
  47.71740 -53.42166  12.44655  104.94  502.29   23.09  0.4812    10    -73.01    
  47.99895 -53.62166  12.64655  103.51  501.22   23.22  0.5011    10    -68.03    
  47.97895 -53.52166  12.44655  105.45  501.50   23.06  0.4961    10    -68.03    
  48.26300 -53.57166  12.45072  106.14  501.69   22.91  0.4908    10    -73.01    
  48.30729 -53.62166  12.56238  105.37  501.56   22.98  0.4910    10    -68.03    
  48.32062 -53.57166  12.46143  106.53  501.83   22.88  0.4876    10    -73.01    
  48.30490 -53.62166  12.56238  105.36  501.56   22.99  0.4912    10    -68.03    
  48.63729 -53.52166  12.44655  108.49  503.75   22.45  0.4561    10    -78.81    
  48.59895 -53.62166  12.64655  106.13  502.87   22.74  0.4630    10    -73.83    
  48.76562 -53.57166  12.64655  107.35  504.34   22.45  0.4419    10    -90.13    
  48.87574 -53.42166  12.44655  110.99  506.87   21.87  0.4277    10    -90.69    
  48.99895 -53.42166  12.55905  110.61  508.32   21.68  0.4157    10    -98.03    
  47.19895 -53.02166  12.58250  104.85  509.77   22.76  0.4151    10    -206.6    
  47.39895 -53.32166  12.69655  102.89  504.79   23.24  0.4497    10    -90.13    
  47.29895 -52.99750  12.39655  106.87  508.68   22.57  0.4167    10    -98.03    
  47.62217 -53.32166  12.39655  105.83  503.19   23.00  0.4663    10    -78.81    
  49.04895 -53.32166  12.44655  113.02  510.84   21.24  0.4161    10    -88.12    
  49.29895 -53.22166  12.64655  114.16  517.88   20.39  0.4267    10    -75.01    
  49.34895 -53.02166  12.44417  119.73  526.91   20.27  0.5152    10    -78.99    
  49.39895 -53.12166  12.66977  116.02  523.77   19.94  0.4694    10    -107.3    
  47.04895 -52.82166  12.66643  104.94  516.52   22.31  0.4146    10    -183.6    
  47.19895 -52.90416  12.44655  106.56  511.48   22.37  0.4091    10    -196.7    
  46.99895 -52.68512  12.64655  105.76  521.04   21.73  0.4298    10    -45.90    
  47.09895 -52.67738  12.44655  107.93  518.33   21.55  0.4177    10    -183.6    
  49.49895 -52.82166  12.43167  124.48  542.86   25.23  0.7796    10    -96.49    
  49.59895 -52.82166  12.62250  122.90  545.56   25.62  0.8100    10    -146.6    
  49.59895 -52.62166  12.35072  130.28  555.81   46.22  1.2654    10    -9.488    
  49.74895 -52.62166  12.62750  127.50  558.89   49.54  1.2969    10     12.14    
  46.89895 -52.37166  12.64655  107.34  533.92   19.25  0.5223    10    -47.03    
  46.84895 -52.18833  12.64655  108.30  540.80   16.76  0.5938    10    -58.12    
  46.99895 -52.34666  12.44655  109.82  532.18   18.94  0.5063    10    -47.00    
  47.01562 -52.40166  12.44655  109.58  529.55   19.56  0.4851    10    -52.50    
  49.89895 -52.42166  12.43822  132.73  537.84   87.43  1.9171     1     36.18    
  49.84895 -52.52166  12.62655  129.46  557.09   69.65  1.6037     1     54.30    
  49.99895 -52.37166  12.44655  132.38  522.50   95.34  2.0341     1     33.16    
  49.99895 -52.40500  12.64655  130.84  540.06   90.16  1.9105     1     36.18    
  50.29895 -52.22166  12.36322  129.41  471.05  108.38  2.1831     1    -46.42    
  50.32479 -52.22166  12.63227  129.23  483.88  107.82  2.1574     1     34.01    
  46.99895 -51.91333  12.34655  114.55  552.77   12.15  0.7124    10    -59.38    
  46.81562 -52.06666  12.64655  108.98  543.87   15.05  0.6306    10    -57.65    
  46.79895 -51.73833  12.54655  112.60  548.40   12.50  0.6818     8    -59.67    
  46.89895 -51.81333  12.44655  113.62  552.79   11.17  0.7221     3    -24.24    
  50.39895 -52.17166  12.38822  128.14  460.36  110.70  2.1847     1    -46.59    
  50.42657 -52.17166  12.62572  127.87  469.89  110.31  2.1720     1    -46.42    
  50.64895 -52.02166  12.37988  124.55  437.56  115.45  2.1633     1    -93.46    
  50.64895 -52.02166  12.68822  125.49  448.00  114.33  2.1694     1    -93.08    
  50.89895 -51.82166  12.52988  121.87  425.38  118.80  2.1322     1    -43.39    
  50.89895 -51.82166  12.53310  121.88  425.45  118.79  2.1324     1    -65.02    
  46.69895 -51.67166  12.64655  111.63  541.44   14.99  0.6137     8    -58.12    
  46.89895 -51.58833  12.39655  116.41  558.79   10.61  0.7638     3    -56.86    
  46.64895 -51.48000  12.64655  113.25  536.36   16.64  0.5609     8    -48.16    
  46.84895 -51.39666  12.41322  118.00  557.11   12.59  0.7276     8    -59.44    
  50.99895 -51.70345  12.54655  121.12  420.47  120.15  2.1175     1    -41.20    
  50.99895 -51.71416  12.56917  120.97  421.28  119.95  2.1197     1    -41.20    
  51.19895 -51.42166  12.44655  119.01  412.42  122.91  2.0861     1    -37.77    
  51.18229 -51.44666  12.64655  119.99  415.92  121.47  2.1017     1    -38.49    
  46.69062 -51.22166  12.54655  117.38  540.00   16.66  0.5688     8    -48.00    
  46.79895 -51.30500  12.44655  118.29  552.34   14.15  0.6753     8    -59.74    
  46.59895 -50.87166  12.64655  119.89  528.74   19.06  0.4682     8    -159.9    
  46.79895 -51.05500  12.39655  121.54  555.14   15.26  0.6598     8    -174.5    
  51.29895 -51.22166  12.64655  119.46  413.98  122.09  2.0942     1    -38.49    
  51.29895 -51.22166  12.44655  118.61  411.01  123.47  2.0797     1    -37.77    
  51.38229 -50.99666  12.46655  118.74  411.91  123.09  2.0838     1    -133.9    
  51.34895 -51.08000  12.64655  119.63  414.07  122.02  2.0949     1    -38.49    
  46.69895 -50.74333  12.49655  123.33  541.22   17.88  0.5333     8    -164.5    
  46.61562 -50.87262  12.62155  120.21  530.84   18.81  0.4796     8    -163.4    
  46.69895 -50.63833  12.44655  124.16  540.38   18.06  0.5249    12    -178.3    
  46.64895 -50.64666  12.61322  123.39  533.17   18.91  0.4808     8    -118.7    
  51.39895 -50.92166  12.44655  118.92  412.33  122.93  2.0857     1    -37.77    
  51.39895 -50.92166  12.59655  119.59  414.46  121.96  2.0958     1    -38.49    
  51.44895 -50.59988  12.44655  120.27  418.15  120.88  2.1089     1    -40.53    
  51.43467 -50.63916  12.64655  121.31  420.56  119.95  2.1184     1    -41.20    
  46.59895 -50.30500  12.44655  123.56  525.02   19.77  0.4371    12    -185.4    
  46.64895 -50.45500  12.44655  124.23  532.16   19.03  0.4731    12    -118.7    
  46.69895 -50.26238  12.64655  127.43  533.29   19.24  0.4699    12    -132.6    
  46.69895 -50.22166  12.64655  127.52  532.74   19.31  0.4665    12    -132.6    
  51.44895 -50.42166  12.44155  121.55  423.60  119.29  2.1270     1    -43.39    
  51.44895 -50.42166  12.62477  122.29  427.47  118.29  2.1368     1    -65.02    
  51.39895 -50.07166  12.41322  124.86  441.19  115.37  2.1654     1    -112.8    
  51.39895 -50.07166  12.67988  125.72  450.48  114.10  2.1693     1    -93.08    
  46.59895 -50.11666  12.49655  124.26  521.19   20.22  0.4220    12    -197.4    
  46.49895 -49.87916  12.41560  120.90  510.48   21.20  0.3997    12    -148.2    
  46.79895 -49.99666  12.74655  130.94  537.35   19.10  0.4864    12    -133.6    
  46.74895 -49.76333  12.64655  128.34  525.35   20.02  0.4384    12    -126.9    
  51.38229 -49.99666  12.42655  125.69  447.29  114.30  2.1721     1    -93.08    
  51.38229 -49.97666  12.64655  126.34  457.69  113.04  2.1720     1    -46.59    
  51.34895 -49.85500  12.49155  127.15  463.37  111.91  2.1760     1    -46.42    
  51.34895 -49.85500  12.64655  127.47  471.22  111.12  2.1685     1    -46.42    
  46.54895 -49.56333  12.44655  120.77  508.17   21.43  0.4039    12    -148.2    
  46.59895 -49.40166  12.44655  120.77  507.80   21.47  0.4055    12    -148.2    
  46.79895 -49.57166  12.64655  128.47  523.86   20.15  0.4351    12    -113.1    
  46.79895 -49.38833  12.59655  126.49  518.69   20.57  0.4203    12    -197.4    
  46.99895 -49.43833  12.74655  133.21  539.49   19.07  0.4995    12    -133.6    
  51.18229 -49.39666  12.44655  130.44  530.86   97.46  2.0089     1     29.91    
  51.19895 -49.47166  12.41322  130.68  515.96  101.66  2.0818     1     40.50    
  51.19895 -49.42166  12.49655  130.09  529.75   98.51  2.0170     1     29.91    
  51.29895 -49.70500  12.64655  128.81  492.22  108.03  2.1429     1     83.54    
  46.69895 -49.22166  12.44655  121.52  508.93   21.37  0.4055    12    -206.6    
  46.99895 -49.19071  12.64655  129.55  528.64   19.80  0.4510    12    -129.1    
  46.99895 -49.02166  12.54655  126.54  522.09   20.28  0.4270    12    -139.0    
  47.19895 -48.92166  12.64655  129.87  535.45   19.20  0.4778    12    -133.6    
  51.14895 -49.24666  12.47988  129.47  554.40   84.95  1.7998     1     51.53    
  51.18229 -49.24666  12.64655  127.71  562.45   81.82  1.7242     1     28.77    
  51.09895 -49.02166  12.36322  127.55  562.47   57.10  1.4053     1     53.63    
  51.18229 -48.99666  12.64655  123.39  567.86   48.46  1.2709     2    -89.18    
  47.10074 -48.82166  12.44655  124.91  522.13   20.20  0.4256    12    -139.0    
  47.24895 -48.82166  12.64655  128.85  534.82   19.19  0.4755     5    -132.6    
  47.39895 -48.57166  12.44655  125.22  535.29   18.81  0.4863    12    -118.7    
  47.29895 -48.62166  12.69655  125.36  527.21   19.70  0.4443     5    -134.9    
  51.14895 -48.78833  12.44655  121.79  553.42   28.50  0.9219     6    -172.6    
  51.20729 -48.82166  12.68322  119.62  559.30   28.46  0.9698     6    -230.6    
  51.14895 -48.62166  12.38822  119.31  541.22   21.30  0.6856     6    -204.0    
  51.19895 -48.62166  12.54655  117.50  543.52   20.43  0.6979     6    -190.2    
  47.39895 -48.37166  12.64655  121.09  522.15   19.94  0.4287     5    -196.9    
  47.49895 -48.45500  12.42655  123.79  537.00   18.40  0.5041     5    -178.2    
  47.49895 -48.22166  12.59655  118.76  522.16   19.76  0.4340     5    -157.9    
  47.79895 -48.22166  12.29655  120.60  547.58   15.94  0.6136     5    -195.1    
  51.18229 -48.42166  12.42155  115.34  529.72   19.41  0.5177     6    -177.2    
  51.19895 -48.48000  12.49655  115.61  533.98   19.23  0.5637     6    -177.3    
  51.18229 -48.20166  12.42155  112.13  520.02   20.16  0.4300     6    -183.1    
  51.19895 -48.22166  12.46322  111.93  521.41   19.99  0.4374     6    -171.7    
  47.59895 -47.95916  12.64655  113.85  517.91   20.17  0.4190     5    -53.42    
  47.79895 -47.98178  12.44655  115.43  532.18   17.72  0.5156     5    -47.03    
  47.81979 -47.72166  12.64655  110.38  522.21   19.64  0.4497     5    -41.34    
  47.96562 -48.02166  12.29655  116.97  546.95   14.51  0.6442     5    -57.98    
  47.94895 -47.82166  12.44655  112.79  534.83   16.83  0.5488     5    -47.03    
  48.19895 -47.82166  12.26322  113.75  549.70   11.98  0.6961     5    -56.36    
  51.18229 -48.04166  12.47155  109.65  515.61   20.87  0.4064     6    -183.6    
  51.19895 -48.04666  12.54655  109.24  516.82   20.76  0.4094     6    -183.6    
  51.09895 -47.73833  12.44655  106.60  508.71   22.07  0.4064     6    -84.20    
  51.14895 -47.76333  12.64655  105.67  511.76   21.88  0.4001     6    -182.9    
  47.92967 -47.62166  12.64655  108.83  525.73   19.20  0.4740     5    -43.54    
  48.19217 -47.62166  12.44655  109.84  540.71   15.21  0.6108     5    -58.12    
  48.16562 -47.47166  12.64655  106.91  534.02   18.24  0.5438     5    -47.03    
  48.38883 -47.47166  12.44655  107.88  542.48   15.66  0.6220     5    -58.12    
  48.39895 -47.32166  12.66000  104.93  539.73   18.59  0.5898     5    -59.55    
  48.59895 -47.32166  12.42000  106.25  538.28   18.46  0.5652     6    -47.94    
  50.99895 -47.52166  12.44655  104.68  505.71   22.63  0.4269     6    -76.87    
  50.89895 -47.37166  12.42488  103.48  504.09   22.92  0.4465     6    -76.31    
  50.98229 -47.42166  12.64655  102.82  506.74   22.82  0.4228     6    -76.87    
  51.09895 -47.62166  12.69655  104.14  510.08   22.31  0.4046     6    -142.7    
  48.59895 -47.22166  12.62238  104.08  539.14   20.13  0.5758     6    -47.94    
  48.79895 -47.22166  12.32727  105.74  529.18   20.63  0.4799     6    -43.54    
  48.74895 -47.12166  12.66322  102.96  535.53   22.05  0.5404     6    -48.07    
  48.99895 -47.03833  12.44988  103.22  522.49   22.43  0.4384     6    -34.58    
  48.99895 -47.02166  12.51655  102.82  523.56   22.67  0.4462     6    -20.79    
  49.24895 -46.92166  12.44655  102.03  514.57   23.14  0.4152     6    -183.6    
  50.49895 -47.02166  12.39655  101.35  502.17   23.38  0.4843     6    -59.18    
  50.59895 -47.07166  12.44655  101.39  502.53   23.34  0.4769     6    -59.18    
  50.39895 -46.92166  12.59655   99.91  503.51   23.58  0.4677     6    -123.4    
  50.59895 -47.03833  12.60155  100.56  503.58   23.44  0.4636     6    -64.98    
  50.79895 -47.22166  12.53822  101.99  503.88   23.17  0.4538     6    -64.98    
  49.14895 -46.92166  12.63822  101.24  520.57   23.57  0.4363     6    -59.73    
  49.41562 -46.87166  12.44655  101.55  510.79   23.37  0.4182     6    -192.8    
  49.39895 -46.83833  12.62155  100.44  513.50   23.75  0.4203     6    -196.7    
  49.57395 -46.83833  12.44655  101.10  508.11   23.49  0.4281     6    -156.5    
  49.44895 -46.82166  12.64655  100.12  512.83   23.84  0.4212     6    -196.7    
  49.89895 -46.82166  12.44655  100.48  504.57   23.57  0.4556     6    -123.4    
  49.79895 -46.82166  12.43822  100.69  505.36   23.55  0.4475     6    -134.8    
  50.02395 -46.83833  12.44655  100.50  503.72   23.57  0.4654     6    -123.4    
  50.09895 -46.82166  12.59655   99.61  504.50   23.71  0.4581     6    -123.4    
  50.19895 -46.87166  12.47988  100.41  503.12   23.57  0.4733     6    -59.18    
  50.19895 -46.83833  12.67155   99.29  504.73   23.76  0.4562     6    -123.4    
  47.59895 -53.52166  12.84655  101.44  502.97   23.43  0.4745    10    -73.01    
  47.77395 -53.60500  12.82655  101.67  501.98   23.40  0.4894    10    -73.01    
  47.74895 -53.62166  12.97988  100.65  502.67   23.52  0.4798    10    -59.18    
  47.54895 -53.52166  13.04655  100.19  504.34   23.62  0.4600    10    -123.4    
  48.08229 -53.72166  13.04655  100.98  502.36   23.43  0.4809    10    -117.6    
  47.81562 -53.62166  12.82155  101.71  501.82   23.39  0.4919    10    -73.01    
  48.19895 -53.72166  12.89655  102.10  501.76   23.27  0.4881    10    -68.03    
  48.07062 -53.72166  13.04655  100.87  502.37   23.43  0.4811    10    -59.18    
  48.39895 -53.72166  12.89655  102.89  502.27   23.12  0.4750    10    -68.03    
  48.52729 -53.72166  13.04655  102.64  503.60   23.06  0.4534    10    -64.98    
  48.64062 -53.67166  12.84655  104.60  503.40   22.82  0.4527    10    -90.13    
  48.54895 -53.72166  13.07988  102.47  503.95   23.05  0.4488    10    -76.31    
  48.86562 -53.62166  13.03488  104.86  506.54   22.50  0.4175    10    -76.87    
  48.84395 -53.60500  12.84655  105.99  505.35   22.46  0.4275    10    -90.69    
  48.99895 -53.52166  12.83322  107.66  507.67   22.03  0.4104    10    -76.87    
  49.04895 -53.52166  12.98822  106.84  509.26   21.95  0.4023    10    -84.20    
  49.19895 -53.42166  12.99655  108.39  513.12   21.29  0.3989    10    -124.4    
  47.39895 -53.37166  12.81822  101.73  504.93   23.37  0.4505    10    -148.6    
  47.09895 -53.02166  12.84155  102.69  512.84   23.06  0.4150    10    -182.9    
  47.39895 -53.40500  12.98488  100.68  505.68   23.56  0.4465    10    -134.8    
  47.09895 -53.07166  12.98822  101.43  513.44   23.40  0.4185    10    -182.9    
  49.23229 -53.37166  12.87155  109.99  513.72   21.05  0.4022    10    -182.9    
  49.39895 -53.22166  12.92155  112.27  521.48   19.97  0.4381    10    -171.7    
  49.54895 -53.02166  12.84655  116.45  533.41   19.66  0.5647    10    -177.2    
  49.58229 -53.02166  13.00155  115.07  535.68   19.07  0.5804    10    -178.2    
  46.99895 -52.82166  12.79655  103.70  518.67   22.49  0.4222    10    -183.6    
  46.89895 -52.62166  12.86655  104.06  527.58   21.83  0.4703    10    -22.80    
  46.99895 -52.92166  13.04655  101.49  519.31   23.40  0.4307    10    -59.73    
  46.84895 -52.62166  13.10488  102.13  532.24   23.07  0.5113    10    -52.54    
  49.69895 -52.82166  12.89655  120.01  550.15   24.92  0.8384    10    -204.5    
  49.69895 -52.87166  13.07988  117.07  548.69   20.96  0.7672    10    -191.1    
  49.79895 -52.62166  12.74655  126.05  561.14   49.90  1.2948    10    -88.92    
  49.79895 -52.72166  13.04655  120.36  560.66   31.73  1.0218    10    -168.9    
  46.79895 -52.42166  12.94655  104.10  536.75   20.70  0.5483    10    -48.07    
  46.69895 -52.22166  13.02155  104.36  540.41   19.59  0.5946    10    -58.12    
  46.79895 -52.32166  12.84655  105.51  538.45   19.18  0.5670    10    -47.94    
  46.84895 -52.44428  12.81322  105.21  533.85   20.31  0.5197    10    -47.03    
  49.99895 -52.42166  12.74655  129.74  548.62   86.65  1.8349     1     29.65    
  50.01562 -52.42166  12.87060  128.57  555.85   84.15  1.7736     1     32.23    
  50.29895 -52.22166  12.89655  129.22  508.99  104.79  2.0971     1     38.92    
  50.29895 -52.22166  12.91822  129.09  511.12  104.46  2.0902     1     38.92    
  46.59895 -52.02166  13.02238  105.11  536.66   18.94  0.5625     8    -47.94    
  46.69895 -52.04250  12.84655  106.88  541.26   16.75  0.6078     8    -58.12    
  46.61562 -51.84666  12.84655  107.85  536.66   17.21  0.5665     8    -47.94    
  46.49895 -51.83238  13.04655  105.89  528.45   19.78  0.4949     8    -43.54    
  50.39895 -52.17166  12.81322  128.49  485.67  108.65  2.1512     1     34.01    
  50.39895 -52.12166  13.09655  128.74  507.94  105.61  2.1007     1     87.83    
  50.59895 -52.02166  12.90488  126.94  463.51  112.25  2.1709     1    -46.42    
  50.59895 -51.97166  13.09988  127.69  475.43  110.39  2.1629     1    -14.47    
  50.79895 -51.82166  13.02988  125.63  448.40  114.11  2.1699     1    -112.4    
  46.41562 -51.64666  13.04655  106.84  520.98   20.47  0.4412     8    -41.53    
  46.59895 -51.61666  12.74655  110.55  533.72   17.30  0.5400     8    -47.03    
  46.39895 -51.42166  12.94655  109.34  517.66   20.47  0.4210     8    -169.8    
  46.49895 -51.38833  12.79655  111.67  523.89   19.31  0.4590     8    -35.54    
  50.94895 -51.65500  13.04655  124.44  437.15  115.67  2.1608     1    -112.4    
  50.99895 -51.62166  12.98822  123.50  432.15  116.75  2.1514     1    -131.8    
  51.09895 -51.42166  13.09655  123.80  430.74  116.39  2.1542     1    -131.8    
  51.14895 -51.45500  12.84655  121.45  421.26  119.49  2.1230     1    -41.20    
  46.29895 -51.17166  13.04655  110.07  509.50   21.45  0.3905     8    -192.7    
  46.44895 -51.13321  12.81322  113.69  518.09   20.21  0.4200     8    -190.6    
  46.44895 -51.02166  12.81322  114.92  517.07   20.37  0.4137     8    -169.8    
  46.29895 -50.97166  13.04655  111.97  507.65   21.58  0.3888     8    -199.2    
  51.19895 -51.37166  12.84655  121.13  419.88  119.82  2.1190     1    -41.20    
  51.19895 -51.22166  13.11417  123.57  428.41  116.60  2.1517     1    -134.1    
  51.34895 -51.02166  12.81322  120.82  418.11  120.29  2.1131     1    -40.53    
  51.29895 -51.02166  13.04155  122.83  425.46  117.49  2.1421     1    -65.02    
  46.44895 -50.82166  12.84655  116.94  515.08   20.69  0.4044     8    -197.4    
  46.29895 -50.76833  13.09655  113.45  505.84   21.76  0.3912     8    -199.2    
  46.39895 -50.54345  13.04655  117.41  508.69   21.46  0.3942     8    -206.6    
  46.49895 -50.62166  12.84655  119.83  516.90   20.59  0.4089     8    -197.4    
  51.38229 -50.86666  12.84655  121.50  420.80  119.40  2.1226     1    -41.20    
  51.34895 -50.78833  13.04655  123.70  429.20  116.56  2.1508     1    -134.1    
  51.39895 -50.62166  12.94655  123.34  430.10  116.85  2.1480     1    -131.8    
  51.38229 -50.62166  13.00155  124.00  432.25  116.16  2.1541     1    -131.8    
  46.49895 -50.41155  12.99655  120.88  513.21   21.05  0.4013     8    -196.7    
  46.59895 -50.38571  12.84655  124.02  522.53   20.19  0.4262     8    -139.0    
  46.59895 -50.22166  13.03977  124.14  517.23   20.75  0.4120     8    -197.4    
  46.69895 -50.22166  12.84155  127.65  529.62   19.67  0.4527     8    -132.6    
  51.38229 -50.42166  13.02155  125.40  442.29  114.29  2.1669     1    -93.35    
  51.39895 -50.37166  12.94655  125.04  441.45  114.79  2.1638     1    -112.8    
  51.34895 -50.19666  13.07988  127.50  462.52  110.98  2.1708     1    -46.42    
  51.39895 -50.17166  12.84655  125.73  450.28  113.83  2.1683     1    -93.08    
  46.79895 -50.02166  12.97155  130.53  534.12   19.45  0.4714     8    -132.6    
  46.81562 -50.02166  12.84655  131.42  539.08   19.03  0.4936     8     12.63    
  46.99895 -49.72166  12.84655  136.21  552.70   18.24  0.5681    12     1.259    
  46.99895 -49.82166  13.04655  136.12  551.89   18.36  0.5626     8     12.87    
  51.38229 -50.06666  12.84655  126.52  459.62  112.52  2.1696     1    -46.59    
  51.34895 -50.04166  12.98822  127.73  471.88  110.29  2.1629     1    -46.42    
  51.29895 -49.73833  12.84655  128.81  502.53  106.50  2.1150     1     87.83    
  51.29895 -49.82166  12.99655  128.95  502.76  105.81  2.1088     1     87.83    
  46.99895 -49.59333  12.79655  135.03  546.87   18.60  0.5368    12    -133.2    
  47.04895 -49.62166  12.84655  136.96  555.26   18.13  0.5836    12     7.672    
  47.19895 -49.58833  13.05155  140.89  573.84   17.46  0.6992     8    -212.6    
  47.19895 -49.47166  12.94655  139.83  568.99   17.57  0.6678    12    -17.16    
  47.24895 -49.42166  13.10488  139.73  567.00   17.66  0.6552     5    0.1282    
  51.29895 -49.73000  12.84655  128.73  503.86  106.26  2.1113     1     87.83    
  51.24895 -49.58833  13.04655  128.38  545.10   95.15  1.9203     1     36.18    
  51.19895 -49.29666  12.74322  127.51  562.70   84.50  1.7528     1     51.53    
  51.22395 -49.39155  12.94655  127.01  563.82   85.72  1.7594     1     32.23    
  47.19895 -49.22166  12.84655  135.87  552.33   18.23  0.5653    12     1.259    
  47.21562 -49.17666  13.04655  134.66  546.02   18.67  0.5310     5     13.07    
  47.21562 -49.02166  12.84655  132.34  541.07   18.88  0.5043     5    -133.6    
  47.19895 -49.12166  13.09655  132.86  538.48   19.17  0.4935     5    -133.6    
  51.19895 -49.27166  12.74655  127.06  565.07   81.82  1.7125     1     50.40    
  51.19895 -49.02166  12.74655  122.74  570.51   49.49  1.2873     2    -197.8    
  51.19895 -49.22166  12.77477  126.04  569.65   75.27  1.6170     1    -96.83    
  51.24895 -49.00738  13.04155  119.06  572.14   37.40  1.1594     2    -254.1    
  47.21562 -48.82166  12.87155  128.05  528.28   19.77  0.4473     5    -134.9    
  47.19895 -48.90500  12.94655  129.25  529.72   19.71  0.4536     5    -132.6    
  47.24895 -48.62166  12.81322  124.44  521.71   20.23  0.4231     5    -183.6    
  47.19895 -48.51333  12.94655  120.98  512.81   21.04  0.3993     5    -182.9    
  51.19895 -48.84666  12.66322  120.36  560.55   30.80  1.0090     6    -213.6    
  51.24895 -48.82166  12.95155  116.80  562.92   24.09  0.9628     2    -61.83    
  51.24895 -48.62166  12.81322  114.86  548.61   18.44  0.7379     6    -38.70    
  51.26562 -48.62166  13.00810  113.19  552.19   16.40  0.7703     6    -60.23    
  47.29895 -48.38833  12.79655  120.12  515.30   20.72  0.4033     5    -183.6    
  47.19895 -48.50500  12.94655  120.80  512.58   21.06  0.3988     5    -196.7    
  47.29895 -48.27166  12.84655  117.52  511.23   21.12  0.3936     5    -196.7    
  47.21562 -48.19666  13.04655  114.47  505.00   21.82  0.3925     5    -199.2    
  51.24895 -48.42166  12.73727  112.60  535.48   18.19  0.5631     6    -164.4    
  51.26562 -48.47166  12.95810  111.55  543.26   16.54  0.6472     6    -63.68    
  51.24895 -48.16333  12.84655  108.58  526.80   19.39  0.4679     6    -173.7    
  51.24895 -48.16333  13.04655  107.32  532.28   18.60  0.5130     6    -26.29    
  47.29895 -48.05500  12.99655  112.87  505.29   21.81  0.3894     5    -199.2    
  47.41562 -47.99666  12.84655  113.08  509.23   21.35  0.3889     5    -206.6    
  47.59895 -47.84821  12.74655  111.66  513.94   20.80  0.4027     5    -182.9    
  47.41562 -47.82166  13.02155  109.37  505.14   21.94  0.3881     5    -199.2    
  51.18229 -47.82166  12.84655  105.10  516.74   21.46  0.4079     6    -183.6    
  51.19895 -47.89333  12.84655  105.87  518.43   21.12  0.4140     6    -183.6    
  51.14895 -47.76333  13.04655  103.69  520.27   21.55  0.4243     6    -183.6    
  51.19895 -47.92166  13.04655  105.06  524.40   20.61  0.4470     6    -34.38    
  47.59895 -47.62166  13.01643  107.03  507.89   21.86  0.3887     5    -192.7    
  47.81740 -47.62166  12.74655  108.35  519.12   20.35  0.4291     5    -32.67    
  47.76562 -47.47166  13.04417  105.13  511.30   21.84  0.3968     5    -182.8    
  47.99479 -47.43833  12.84655  105.65  522.65   20.60  0.4527     5    -41.53    
  47.99895 -47.32166  13.06738  103.21  518.36   21.84  0.4280     5    -32.67    
  48.21145 -47.32166  12.84655  104.12  531.19   20.37  0.5164     5    -47.03    
  50.98229 -47.41416  12.84060  102.05  509.39   22.87  0.4135     6    -192.8    
  51.09895 -47.62166  12.92988  103.12  514.36   22.24  0.4066     6    -183.6    
  50.94895 -47.38833  13.04655  100.89  513.14   23.03  0.4135     6    -182.9    
  51.09895 -47.62166  12.96322  102.90  515.15   22.22  0.4081     6    -183.6    
  48.22395 -47.23833  13.04655  102.38  527.54   22.11  0.4921     5    -43.54    
  48.39895 -47.23833  12.84655  103.16  537.39   20.97  0.5716     5    -47.94    
  48.29895 -47.22166  12.99893  102.29  531.57   22.01  0.5232     5    -47.03    
  48.64895 -47.12166  12.84655  101.91  539.69   23.16  0.5894     6    -58.12    
  48.54895 -47.12166  13.04655  100.95  538.81   24.85  0.5962     5    -71.94    
  48.76562 -47.07166  12.82155  101.59  537.40   23.76  0.5644     6    -61.76    
  48.77395 -47.03833  13.04655  100.07  540.21   27.30  0.6109     6    -71.94    
  48.84895 -47.02166  12.87988  100.80  536.14   24.88  0.5557     6    -67.48    
  49.08229 -46.92166  13.04655   99.01  532.77   27.37  0.5407     6    -57.40    
  50.39895 -46.92166  12.95488   98.61  507.80   24.03  0.4366     6    -142.1    
  50.62395 -47.03833  12.80988   99.63  505.81   23.58  0.4432     6    -134.8    
  50.39895 -46.92166  12.96322   98.55  507.95   24.05  0.4361     6    -192.2    
  50.63229 -47.07166  13.04655   98.96  509.79   23.86  0.4271     6    -192.8    
  50.79895 -47.22166  13.07488   99.75  511.64   23.54  0.4199     6    -142.7    
  50.79895 -47.22166  13.07988   99.70  511.75   23.54  0.4199     6    -192.8    
  49.23229 -46.87166  12.80155   99.95  521.38   24.47  0.4472     6    -48.40    
  49.23229 -46.87166  13.02155   98.73  527.08   26.47  0.4943     6    -63.06    
  49.39895 -46.82166  12.84655   99.23  517.71   24.65  0.4356     6    -59.73    
  49.37395 -46.83833  13.04655   98.34  523.43   26.30  0.4733     6    -42.60    
  49.54895 -46.82166  13.14655   97.59  521.73   26.76  0.4705     6    -42.60    
  49.39062 -46.82166  12.84655   99.18  517.93   24.64  0.4361     6    -196.9    
  49.79895 -46.77166  12.82477   98.54  509.91   24.25  0.4302     6    -206.6    
  49.79895 -46.82166  13.19655   97.24  518.08   26.31  0.4544     6    -185.6    
  50.14895 -46.82166  12.84655   98.56  507.07   24.06  0.4408     6    -134.8    
  50.09895 -46.82166  12.99655   97.96  509.85   24.49  0.4334     6    -206.6    
  50.19895 -46.83833  12.87155   98.57  507.15   24.07  0.4405     6    -134.8    
  50.23229 -46.87166  13.07155   97.89  510.51   24.56  0.4328     6    -206.6    
  47.79895 -53.62166  13.39655   98.79  506.10   23.95  0.4472    10    -134.8    
  47.54895 -53.52166  13.24655   99.10  506.09   23.88  0.4469    10    -134.8    
  47.77395 -53.60500  13.44655   98.43  506.94   24.05  0.4427    10    -134.8    
  47.59895 -53.52166  13.41322   98.53  507.79   24.17  0.4393    10    -198.7    
  48.08229 -53.72166  13.24655   99.89  503.85   23.56  0.4623    10    -123.4    
  47.84895 -53.62166  13.47988   98.54  507.10   24.05  0.4416    10    -134.8    
  48.17395 -53.72166  13.32988   99.88  504.78   23.56  0.4518    10    -134.8    
  48.19895 -53.72166  13.36322   99.71  505.22   23.56  0.4477    10    -134.8    
  48.39895 -53.72166  13.35488  100.54  505.79   23.35  0.4384    10    -134.8    
  48.39895 -53.72166  13.36322  100.46  505.90   23.35  0.4377    10    -185.5    
  48.51562 -53.72166  13.24655  101.53  505.19   23.16  0.4389    10    -76.87    
  48.62395 -53.62166  13.62988  100.54  512.62   23.20  0.4148    10    -182.9    
  48.88229 -53.62166  13.18488  103.93  508.14   22.48  0.4097    10    -142.7    
  48.84395 -53.60500  13.44655  102.43  511.58   22.58  0.4060    10    -182.9    
  49.04895 -53.52166  13.34155  104.51  513.54   21.91  0.4007    10    -182.9    
  48.99895 -53.52166  13.49655  103.33  515.73   22.03  0.4071    10    -183.6    
  49.19895 -53.42166  13.34655  105.93  517.88   21.14  0.4104    10    -183.6    
  47.39895 -53.40500  13.29155   99.05  508.70   24.08  0.4342    10    -156.5    
  47.04895 -53.02166  13.18822  100.23  518.19   24.01  0.4320    10    -196.9    
  47.39895 -53.37166  13.45488   98.35  511.49   24.60  0.4322    10    -206.6    
  47.09895 -53.02166  13.52988   98.44  524.23   26.45  0.4792    10    -42.60    
  49.19895 -53.40500  13.44655  105.39  520.24   20.99  0.4214    10    -183.6    
  49.44895 -53.19333  13.39000  108.82  530.56   18.71  0.5005    10    -177.2    
  49.39895 -53.22166  13.54655  106.97  531.97   18.70  0.5083    10    -26.26    
  49.59895 -53.02166  13.14655  113.70  537.89   18.35  0.5968    10    -37.44    
  49.59895 -53.02166  13.44655  110.76  542.61   16.44  0.6353    10    -58.18    
  46.99895 -52.92166  13.35488   99.58  524.93   25.19  0.4716    10    -28.82    
  46.84895 -52.65500  13.29155  100.65  534.52   24.97  0.5396    10    -60.86    
  46.99895 -52.92166  13.36322   99.51  525.12   25.26  0.4731    10    -28.82    
  46.84895 -52.65500  13.35810  100.20  535.73   25.87  0.5552    10    -61.98    
  49.74895 -52.82166  13.21322  116.51  554.68   21.39  0.8437    10    -53.35    
  49.74895 -52.82845  13.49655  113.32  555.98   16.46  0.8228    10    -60.23    
  49.89895 -52.62166  13.32988  118.99  569.90   35.41  1.1272     3    -237.7    
  49.89895 -52.62166  13.36322  118.62  569.76   33.87  1.1120     3    -100.6    
  46.79895 -52.52166  13.16322  102.08  536.73   23.22  0.5551    10    -48.09    
  46.64895 -52.25500  13.24655  102.31  539.07   22.31  0.5874     8    -59.55    
  46.59895 -52.22166  13.39655  101.30  536.23   23.63  0.5676     8    -61.76    
  46.79895 -52.54666  13.45334  100.00  539.95   27.68  0.6085    10    -71.94    
  49.99895 -52.47166  13.21322  123.66  573.83   62.82  1.4519     1    -100.5    
  49.99895 -52.48000  13.38310  121.39  575.30   50.94  1.3137     3    -185.3    
  50.19895 -52.22166  13.47488  125.77  569.28   76.07  1.6256     1     34.99    
  50.19895 -52.22166  13.49655  125.50  569.92   74.08  1.5994     1     54.38    
  46.49895 -52.07166  13.41322  101.72  529.11   22.64  0.5049     8    -43.54    
  46.49895 -52.02166  13.29655  102.82  529.42   21.65  0.5043     8    -43.54    
  46.41562 -51.84666  13.24655  103.93  522.67   21.30  0.4530     8    -47.03    
  46.39895 -51.92166  13.44655  102.05  521.12   22.37  0.4469     8    -20.79    
  50.39895 -52.02166  13.39655  129.35  532.41   98.41  1.9939     1     22.71    
  50.38229 -52.02166  13.44655  129.17  539.68   95.37  1.9451     1     36.18    
  50.48229 -51.92166  13.44655  129.88  520.34  100.45  2.0467     1     33.16    
  50.69895 -51.82166  13.24655  128.02  470.58  110.17  2.1702     1    -46.42    
  46.24895 -51.62166  13.44655  103.31  510.21   22.28  0.3968     8    -192.7    
  46.29895 -51.62166  13.27238  104.67  513.58   21.72  0.4044     8    -45.75    
  46.24895 -51.44166  13.24655  105.88  509.45   21.84  0.3920     8    -192.7    
  46.19895 -51.37166  13.34655  105.45  506.30   22.17  0.3904     8    -185.4    
  50.74895 -51.62166  13.47988  129.94  477.98  106.91  2.1732     1     35.68    
  50.79895 -51.72166  13.24655  127.34  458.68  111.59  2.1781     1    -46.59    
  50.89895 -51.40916  13.49655  129.48  462.13  108.78  2.1985     1    -46.42    
  50.99895 -51.42166  13.30727  126.79  444.37  112.83  2.1832     1    -88.10    
  46.21562 -51.20166  13.22155  107.76  505.88   21.98  0.3890     8    -185.4    
  46.19895 -51.19666  13.26322  107.37  505.08   22.09  0.3900     8    -185.4    
  46.21562 -51.05262  13.20155  109.13  504.70   22.01  0.3903     8    -199.2    
  46.14895 -51.04166  13.40488  107.24  501.68   22.40  0.4015     8    -199.3    
  50.99895 -51.28512  13.44655  128.67  451.61  110.57  2.2001     1    -46.59    
  51.14895 -51.22166  13.23738  125.14  434.81  114.66  2.1704     1    -112.4    
  51.19895 -51.09095  13.24655  125.27  434.71  114.51  2.1718     1    -112.4    
  51.09895 -51.07166  13.44655  128.50  448.27  110.85  2.2025     1    -88.10    
  46.21562 -50.84666  13.24655  110.61  502.85   22.13  0.3969     8    -199.2    
  46.19895 -50.82166  13.29655  110.20  502.01   22.23  0.4008     8    -140.8    
  46.29895 -50.59905  13.19655  114.16  504.04   21.95  0.3975     8    -199.3    
  46.21562 -50.59666  13.42988  111.17  500.34   22.37  0.4146     8    -140.8    
  51.14895 -50.84666  13.47988  129.42  453.53  109.56  2.2080     1    -46.59    
  51.29895 -50.78833  13.19655  125.41  436.20  114.36  2.1707     1    -112.4    
  51.19895 -50.67166  13.44655  129.52  456.99  109.10  2.2019     1    -46.59    
  51.29895 -50.63833  13.24655  126.73  444.13  112.62  2.1811     1    -93.08    
  46.39895 -50.42166  13.16477  117.62  506.58   21.69  0.3975     8    -140.8    
  46.29895 -50.42166  13.39988  113.89  501.59   22.20  0.4113     8    -140.8    
  46.49895 -50.22166  13.22572  120.45  508.81   21.50  0.4013     8    -206.6    
  46.41562 -50.22166  13.44155  116.89  503.35   22.02  0.4093     8    -140.8    
  51.29895 -50.43333  13.27810  128.04  457.75  110.19  2.1826     1    -46.59    
  51.19895 -50.58333  13.46322  130.17  463.11  107.92  2.1991     1    -46.42    
  51.29895 -50.22166  13.24655  128.94  473.51  108.05  2.1653     1    -14.47    
  51.19895 -50.10916  13.47060  131.60  510.72   98.15  2.0671     1     38.92    
  46.59895 -50.02166  13.41322  121.75  509.45   21.47  0.4052     8    -148.2    
  46.79895 -49.92166  13.23822  128.73  524.62   20.23  0.4366     8    -113.1    
  46.76562 -49.87166  13.47155  125.41  515.93   20.93  0.4134     8    -139.0    
  46.99895 -49.82166  13.06322  136.03  551.09   18.41  0.5584     8    -198.8    
  46.99895 -49.72166  13.44655  131.64  533.58   19.60  0.4692     8    -132.6    
  51.29895 -50.02166  13.16322  129.21  489.55  106.43  2.1355     1     83.54    
  51.19895 -49.95000  13.47750  130.79  532.77   90.58  1.9306     1     45.22    
  51.24895 -49.82166  13.26822  129.49  529.87   96.39  1.9794     1     29.91    
  51.19895 -49.95000  13.47750  130.79  532.77   90.58  1.9306     1     45.22    
  47.19895 -49.58833  13.05155  140.89  573.84   17.46  0.6992     8    -212.6    
  47.19895 -49.52166  13.39655  136.39  553.45   18.32  0.5649     5     1.259    
  47.24895 -49.42166  13.12477  139.56  566.07   17.70  0.6491     5    -15.52    
  47.21562 -49.42166  13.38488  135.70  549.56   18.55  0.5452     5     12.80    
  51.22395 -49.62166  13.35334  127.56  560.44   77.32  1.6678     1     28.77    
  51.19895 -49.77500  13.52155  128.83  554.64   74.24  1.6588     1     32.23    
  51.23407 -49.44333  13.24655  125.37  569.79   70.48  1.5526     1    -41.71    
  51.24895 -49.46333  13.44655  123.64  566.95   52.18  1.3198     1    -65.46    
  47.19895 -49.22166  13.19655  133.90  542.15   18.98  0.5103     5    -133.6    
  47.14895 -49.06333  13.24655  129.33  526.53   20.06  0.4427     5    -121.1    
  47.19895 -49.37166  13.44655  133.67  541.97   19.03  0.5052     5    -133.6    
  47.09895 -48.97166  13.41322  125.09  515.45   20.95  0.4119     5    -139.0    
  51.24895 -49.24666  13.21322  121.87  574.32   52.54  1.3287     2    -185.3    
  51.29895 -49.17666  13.52988  117.37  558.62   24.43  0.9190     7    -178.2    
  51.29895 -49.02166  13.41834  115.64  561.39   21.68  0.9249     2    -61.83    
  51.29895 -49.02166  13.44655  115.51  559.86   20.82  0.9017     2    -58.81    
  47.09895 -48.77166  13.24655  122.90  511.83   21.22  0.4043     5    -196.7    
  47.04895 -48.73416  13.48084  119.38  506.01   21.76  0.4057     5    -140.8    
  47.09895 -48.62166  13.19655  120.32  508.62   21.49  0.3998     5    -206.6    
  47.04895 -48.62166  13.44655  117.80  504.14   21.93  0.4075     5    -140.8    
  51.29895 -48.82166  13.37488  112.91  558.03   15.78  0.8444     2    -59.64    
  51.29895 -48.82166  13.39655  112.80  557.22   15.59  0.8335     2    -60.23    
  51.29895 -48.63833  13.40167  110.16  552.70   13.30  0.7542     2    -59.44    
  51.29895 -48.62166  13.44655  109.69  551.24   13.41  0.7342     2    -59.38    
  47.09895 -48.42166  13.24655  116.36  503.88   21.94  0.4021     5    -140.8    
  47.04895 -48.46666  13.47988  114.90  501.47   22.20  0.4147     5    -140.8    
  47.19895 -48.18833  13.09655  113.97  503.97   21.93  0.3950     5    -140.8    
  47.09895 -48.22166  13.41322  111.83  500.03   22.37  0.4176     5    -140.8    
  51.26562 -48.38321  13.24655  108.41  545.38   14.96  0.6585     6    -57.98    
  51.27395 -48.44155  13.44655  107.73  547.77   13.96  0.6840     2    -59.74    
  51.19895 -48.01333  13.26655  104.67  533.91   19.30  0.5234     6    -47.03    
  51.19895 -48.12166  13.49655  104.40  541.97   17.66  0.6053     6    -58.12    
  47.19895 -47.92166  13.55488  107.11  498.38   22.66  0.4294     5    -140.8    
  47.21562 -48.02166  13.22155  110.60  501.36   22.27  0.4033     5    -199.3    
  47.39895 -47.72166  13.21655  106.90  502.34   22.35  0.3968     5    -199.2    
  47.29895 -47.77166  13.47988  105.97  499.26   22.66  0.4192     5    -140.8    
  51.18229 -48.04666  13.44655  104.02  539.62   18.60  0.5791     6    -59.62    
  51.19895 -48.02166  13.27155  104.75  534.29   19.21  0.5275     6    -47.03    
  51.14895 -47.85500  13.27155  103.31  529.59   20.75  0.4850     6    -22.80    
  51.09895 -47.82166  13.43322  102.32  533.98   21.14  0.5238     6    -52.54    
  47.59895 -47.52166  13.20488  104.75  505.39   22.31  0.3908     5    -185.4    
  47.59895 -47.47166  13.38822  103.38  503.47   22.63  0.3968     5    -185.4    
  47.69895 -47.42166  13.29155  103.35  506.34   22.49  0.3925     5    -185.4    
  47.79895 -47.32166  13.49655  101.35  506.38   22.90  0.3966     5    -185.4    
  50.98229 -47.62166  13.45393  100.91  529.98   22.98  0.4964     6    -22.80    
  50.99895 -47.52166  13.22155  101.09  520.07   22.77  0.4308     6    -45.90    
  50.89895 -47.42166  13.30488  100.19  520.70   23.47  0.4398     6    -171.7    
  50.79895 -47.42166  13.54417   99.12  529.31   25.12  0.5031     6    -36.63    
  47.99895 -47.27166  13.21655  102.00  515.76   22.45  0.4178     5    -46.46    
  47.97395 -47.23833  13.44655  100.64  511.58   23.06  0.4062     5    -192.8    
  48.09895 -47.22166  13.27155  101.27  518.34   22.88  0.4342     5    -32.11    
  48.01562 -47.22166  13.44655  100.47  512.85   23.16  0.4111     5    -45.75    
  48.39895 -47.12166  13.29655   99.84  530.27   25.12  0.5283     5    -57.40    
  48.34895 -47.12166  13.44655   99.24  525.46   25.26  0.4953     5    -55.06    
  48.59895 -47.07166  13.30488   99.10  537.84   28.71  0.6085     5    -71.94    
  48.59895 -47.07166  13.47988   98.28  535.64   30.30  0.6039     5    -71.94    
  48.83562 -47.01333  13.24655   98.73  541.96   32.14  0.6541     6    -71.94    
  48.75395 -47.03833  13.44655   97.88  541.37   34.54  0.6692     5    -73.58    
  48.79395 -47.02166  13.24655   98.77  541.89   31.54  0.6506     6    -71.94    
  48.84895 -47.02166  13.44655   97.65  543.37   37.25  0.6978     5    -112.2    
  50.19895 -47.02166  13.54655   96.66  526.08   29.14  0.5169     6    -42.64    
  50.39895 -47.07166  13.47310   97.25  522.31   26.74  0.4761     6    -42.60    
  50.39895 -47.02166  13.34655   97.60  517.47   25.58  0.4477     6    -185.6    
  50.59895 -47.12166  13.29655   98.31  516.33   24.64  0.4358     6    -196.9    
  50.59895 -47.22166  13.50572   98.13  524.67   26.12  0.4828     6    -42.60    
  49.14895 -46.92166  13.24655   97.85  536.59   31.53  0.6004     6    -71.94    
  49.24395 -46.92166  13.36322   97.13  537.76   34.38  0.6300     6    -71.94    
  49.36562 -46.87166  13.24655   97.46  530.05   29.59  0.5402     6    -36.85    
  49.38229 -46.92166  13.44655   96.64  537.06   35.74  0.6366     6    -107.2    
  49.59895 -46.83833  13.24655   97.16  523.71   27.88  0.4904     6    -28.82    
  49.54062 -46.92166  13.49655   96.34  534.91   35.22  0.6196     6    -106.2    
  49.84395 -46.83833  13.24655   97.12  518.84   26.67  0.4605     6    -42.60    
  49.83229 -46.92166  13.49655   96.32  528.37   31.23  0.5474     6    -36.85    
  50.02395 -46.87166  13.27988   97.12  517.46   26.31  0.4538     6    -48.40    
  49.99895 -46.92166  13.44655   96.52  523.70   28.62  0.4993     6    -28.82    
  50.24895 -46.92166  13.24655   97.47  514.72   25.35  0.4397     6    -196.9    
  47.59895 -53.42166  13.70727   97.46  514.18   25.45  0.4406    10    -196.2    
  47.74895 -53.52166  13.67250   97.60  511.53   24.80  0.4348    10    -206.1    
  47.72717 -53.42166  13.84655   97.15  517.03   26.17  0.4526    10    -48.40    
  47.99895 -53.60500  13.67155   98.15  510.37   24.35  0.4320    10    -206.6    
  47.99395 -53.52166  13.84655   97.68  515.29   25.23  0.4404    10    -59.73    
  48.04062 -53.62166  13.64655   98.39  509.77   24.21  0.4319    10    -206.6    
  48.17395 -53.57166  13.81322   98.26  514.29   24.59  0.4326    10    -196.9    
  48.32300 -53.62166  13.71738   99.05  512.20   23.95  0.4247    10    -192.8    
  48.36145 -53.57166  13.82727   98.89  515.72   24.23  0.4307    10    -196.9    
  48.59895 -53.60500  13.69155  100.22  513.95   23.32  0.4175    10    -182.9    
  48.66229 -53.52166  13.84655  100.15  519.96   23.47  0.4362    10    -45.90    
  48.79895 -53.57166  13.62060  101.59  514.94   22.73  0.4122    10    -183.6    
  48.84062 -53.42166  13.94655  100.74  527.56   22.96  0.4767    10    -36.59    
  49.09895 -53.42166  13.64655  103.51  522.89   21.33  0.4374    10    -171.7    
  47.29895 -53.22166  13.62155   97.74  518.51   26.06  0.4536    10    -48.40    
  47.19895 -53.12166  13.59988   97.94  521.68   26.51  0.4686    10    -28.82    
  47.24895 -53.05500  13.84477   96.78  529.70   30.75  0.5484    10    -36.85    
  47.54895 -53.32166  13.84655   96.81  519.84   27.12  0.4692    10    -42.60    
  48.99895 -53.40500  13.83643  102.07  526.98   21.82  0.4670    10    -22.80    
  49.24895 -53.32166  13.64155  104.86  528.11   20.09  0.4726    10    -22.80    
  49.29895 -53.22166  13.82988  104.54  536.75   18.76  0.5502    10    -53.57    
  49.43229 -53.17166  13.62155  107.00  536.13   17.80  0.5493    10    -48.07    
  49.39895 -53.12166  13.89655  105.30  542.00   16.96  0.6086    10    -58.12    
  46.99895 -52.82166  13.67655   97.91  535.68   30.86  0.5874    10    -60.39    
  46.89895 -52.67166  13.67155   98.24  540.54   32.51  0.6378    10    -71.94    
  46.99895 -52.72166  13.86322   97.16  542.71   38.66  0.6944    10    -112.2    
  47.09895 -52.87166  13.84655   96.93  537.44   34.65  0.6285    10    -71.94    
  49.74895 -52.82166  13.70488  111.32  555.00   13.78  0.7940     3    -60.23    
  49.64895 -52.92166  13.81322  108.77  549.70   13.44  0.7121     3    -59.53    
  49.89895 -52.64250  13.56893  115.77  566.20   23.55  0.9942     3    -58.62    
  49.89895 -52.65083  13.77060  113.55  559.36   17.08  0.8694     3    -44.99    
  46.79895 -52.52166  13.64655   98.82  542.03   31.91  0.6526    10    -71.94    
  46.59895 -52.22166  13.41822  101.21  535.95   23.91  0.5674     8    -61.76    
  46.79895 -52.42166  13.97988   97.23  541.53   37.73  0.6912     8    -112.2    
  46.59895 -52.22166  13.89655   98.22  530.47   28.01  0.5491     8    -57.40    
  49.99895 -52.52166  13.81834  115.50  560.02   20.99  0.9050     3    -58.81    
  49.99895 -52.52166  13.84655  115.24  558.38   20.09  0.8786     9    -44.99    
  50.18229 -52.24155  13.64655  123.24  571.15   56.06  1.3705     1    -97.84    
  50.18229 -52.24666  13.88322  120.31  560.56   31.79  1.0239     9    -213.6    
  46.44895 -52.03738  13.65905  100.31  522.88   23.84  0.4676     8    -55.06    
  46.44895 -52.02166  13.92488   98.81  519.23   24.81  0.4534     8    -34.61    
  46.29895 -51.80000  13.70310  100.89  512.14   23.03  0.4079     8    -45.75    
  46.29895 -51.80178  13.76322  100.53  511.57   23.18  0.4074     8    -55.66    
  50.29895 -52.07166  13.61322  127.17  562.69   76.75  1.6569     1     50.40    
  50.29895 -52.02166  13.84655  125.61  562.94   52.08  1.3248     1    -13.75    
  50.39895 -51.92166  13.64655  129.49  549.72   85.31  1.8135     1     48.96    
  50.39895 -51.82166  13.85488  129.55  556.86   68.08  1.5835     1     32.75    
  46.21562 -51.62166  13.64655  101.88  507.58   22.72  0.3958     8    -185.4    
  46.21562 -51.62166  13.87155  100.60  505.82   23.10  0.3989     8    -185.5    
  46.19895 -51.57166  13.61322  102.29  506.77   22.65  0.3946     8    -185.4    
  46.19895 -51.57166  13.90488  100.63  504.62   23.10  0.4001     8    -185.5    
  50.59895 -51.57166  13.74655  133.09  519.16   95.10  2.0520     1     33.16    
  50.49895 -51.62166  13.86167  132.83  543.40   81.91  1.8397     1     48.96    
  50.59895 -51.45405  13.84655  134.67  524.76   91.86  2.0348     1     14.28    
  50.74895 -51.42166  13.67988  132.79  490.17  102.61  2.1731     1     83.54    
  46.09895 -51.13000  13.69988  104.08  499.94   22.75  0.4155     8    -185.5    
  46.09895 -51.13833  13.84655  103.09  499.33   22.87  0.4220     8    -185.5    
  46.09895 -51.02166  13.69655  104.89  499.22   22.74  0.4214     8    -199.3    
  46.09895 -51.02166  13.84655  103.93  498.57   22.85  0.4292     8    -199.3    
  50.89895 -51.21988  13.64655  131.95  471.78  105.87  2.2143     1     14.75    
  50.69895 -51.27166  13.84655  135.66  508.35   97.19  2.1486     1     23.29    
  50.79895 -51.05500  13.84655  136.29  497.34   99.94  2.2105     1     74.23    
  50.98229 -51.02166  13.64655  132.23  467.81  106.32  2.2253     1     3.734    
  46.09895 -50.94666  13.69334  105.33  498.85   22.72  0.4249     8    -140.8    
  46.09895 -50.95000  13.84655  104.32  498.21   22.83  0.4331     8    -90.69    
  46.19895 -50.52166  13.69655  109.35  498.29   22.60  0.4347     8    -90.69    
  46.19895 -50.52166  13.84655  108.18  497.60   22.70  0.4432     8    -90.69    
  50.99895 -50.97166  13.64655  132.35  467.86  106.26  2.2262     1     3.734    
  50.79895 -50.77166  13.94655  138.86  514.96   95.66  2.1923     1     24.87    
  50.89895 -50.56333  13.89655  137.72  517.32   93.92  2.1427     1     17.53    
  50.99895 -50.67166  13.74655  134.95  488.83  101.53  2.2097     1     83.54    
  46.24895 -50.42166  13.64655  111.09  498.97   22.50  0.4298     8    -140.8    
  46.24895 -50.42166  13.90488  108.94  497.67   22.68  0.4435     8    -140.8    
  46.39895 -50.22166  13.49655  116.05  502.42   22.11  0.4127     8    -140.8    
  46.39895 -50.17166  13.82477  113.09  499.72   22.40  0.4273     8    -140.8    
  50.94895 -50.39666  13.87988  136.79  528.45   88.57  2.0365     1     7.084    
  51.09895 -50.47166  13.64655  133.48  490.72  101.30  2.1732     1     83.54    
  50.99895 -50.27166  13.84655  135.47  535.62   83.79  1.9340     1     36.18    
  51.09895 -50.16333  13.69655  133.41  529.88   87.75  1.9534     1     22.71    
  46.54895 -50.02166  13.60488  118.70  504.90   21.88  0.4086     8    -140.8    
  46.54895 -50.02166  13.92488  115.23  501.51   22.21  0.4165     8    -140.8    
  46.79895 -49.82166  13.64655  124.14  513.54   21.13  0.4083     8    -138.3    
  46.79895 -49.82166  13.89655  120.76  508.78   21.53  0.4018     8    -148.2    
  51.14895 -50.02166  13.61322  131.84  537.25   85.10  1.8758     1     36.18    
  51.09895 -49.97166  13.81322  130.91  553.20   61.51  1.5203     1     52.06    
  51.18229 -49.77666  13.64655  128.18  557.48   60.78  1.4702     1     48.50    
  51.14895 -49.82166  13.84655  127.46  554.49   43.49  1.2030     7    -10.84    
  46.94895 -49.72166  13.64655  127.57  522.43   20.42  0.4269     8    -139.0    
  46.94895 -49.72166  13.84655  124.61  516.76   20.85  0.4103     8    -139.0    
  47.09895 -49.62166  13.64655  130.96  533.64   19.57  0.4656     8    -132.6    
  47.19895 -49.52166  13.87988  128.58  530.62   19.74  0.4502     8    -132.6    
  47.19895 -49.42166  13.64655  131.52  535.93   19.41  0.4747     5    -133.6    
  47.21562 -49.42166  13.84655  128.55  529.37   19.86  0.4461     5    -138.4    
  51.19895 -49.72166  13.59655  127.49  559.17   61.02  1.4644     1     50.83    
  51.19895 -49.68178  13.85988  124.33  551.01   32.00  0.9747     7    -122.2    
  51.29895 -49.27666  13.64655  118.12  553.37   23.90  0.8580     7    -204.3    
  51.29895 -49.37166  13.84655  118.01  542.64   21.21  0.7021     7    -204.6    
  47.19895 -49.43000  13.64655  131.62  536.37   19.38  0.4764     5    -133.6    
  47.19895 -49.22166  13.94655  124.05  516.73   20.85  0.4096     5    -139.0    
  47.09895 -49.02166  13.64655  123.43  512.35   21.23  0.4070     5    -138.3    
  47.09895 -48.97166  13.81322  120.60  508.06   21.59  0.4041     5    -148.2    
  51.29895 -49.27166  13.64655  118.06  553.24   23.71  0.8545     7    -190.5    
  51.34895 -49.09988  13.84655  113.33  537.10   18.43  0.5878     7    -189.8    
  51.31562 -49.03416  13.57060  114.66  552.93   18.64  0.7969     7    -66.37    
  51.34895 -49.02166  13.84655  112.36  536.02   18.15  0.5707     7    -164.4    
  47.04895 -48.76333  13.64655  118.39  504.48   21.91  0.4091     5    -140.8    
  47.09895 -48.95000  13.84655  119.85  507.04   21.68  0.4044     5    -140.8    
  47.04895 -48.74345  13.64655  118.12  504.06   21.95  0.4099     5    -140.8    
  47.04895 -48.62166  13.81322  114.48  500.76   22.28  0.4213     5    -140.8    
  51.34062 -48.82166  13.71000  110.43  542.09   16.52  0.6273     7    -58.18    
  51.34895 -48.82166  13.84655  109.69  534.70   17.88  0.5447     7    -26.29    
  51.29895 -48.53833  13.64655  107.57  543.81   15.48  0.6360     7    -57.72    
  51.29895 -48.51333  13.82655  106.46  536.21   17.94  0.5511     7    -48.07    
  47.04895 -48.38833  13.64655  112.34  499.39   22.43  0.4276     5    -140.8    
  47.04895 -48.45262  13.76822  112.33  499.24   22.45  0.4301     5    -140.8    
  47.09895 -48.17166  13.67988  109.33  498.06   22.62  0.4371     5    -140.8    
  47.09895 -48.22166  13.84655  108.77  497.63   22.67  0.4434     5    -90.69    
  51.29895 -48.55000  13.64655  107.75  543.82   15.48  0.6376     7    -57.72    
  51.29895 -48.50500  13.84655  106.25  535.39   18.18  0.5419     7    -48.07    
  51.19895 -48.20500  13.79155  103.83  539.65   18.86  0.5817     7    -59.62    
  51.19895 -48.22166  13.94655  103.30  534.18   20.23  0.5268     7    -52.54    
  47.19895 -47.92166  13.64655  106.62  497.92   22.73  0.4357     5    -90.69    
  47.19895 -48.02166  13.99655  105.52  497.07   22.83  0.4497     5    -90.13    
  47.24895 -47.83655  13.62655  105.87  498.17   22.75  0.4321     5    -90.69    
  47.29895 -47.77166  13.81322  104.01  497.74   22.87  0.4389     5    -90.69    
  50.98229 -47.82166  13.84655  100.66  540.85   23.91  0.6010     7    -71.94    
  51.09895 -48.02166  13.89655  101.96  538.44   21.44  0.5706     7    -48.00    
  50.99895 -47.82166  13.79655  100.80  540.97   23.39  0.5994     6    -58.12    
  51.14895 -48.05500  13.67155  103.09  541.84   19.28  0.6036     7    -58.18    
  47.56562 -47.47166  13.64655  102.06  501.06   22.91  0.4095     5    -185.5    
  47.59895 -47.47166  13.87988  100.90  500.34   23.08  0.4162     5    -185.5    
  47.79895 -47.32166  13.75488  100.13  504.23   23.21  0.4015     5    -185.5    
  47.79895 -47.32166  13.76322  100.07  504.18   23.22  0.4016     5    -185.5    
  50.59895 -47.32166  13.69477   97.82  533.82   28.87  0.5628     6    -62.99    
  50.89895 -47.62166  13.66560  100.03  537.03   24.92  0.5671     6    -61.83    
  50.59895 -47.42166  13.85727   97.85  540.67   32.61  0.6414     6    -71.94    
  50.79895 -47.62166  13.89655   99.07  541.53   28.59  0.6266     6    -71.94    
  47.99895 -47.22166  13.64655   99.61  509.91   23.50  0.4058     5    -192.8    
  47.99895 -47.23833  13.82155   98.98  508.22   23.72  0.4051     5    -192.8    
  48.04895 -47.22166  13.84655   98.63  509.38   23.92  0.4085     5    -55.66    
  48.14062 -47.17166  13.64655   99.00  514.31   24.08  0.4243     5    -60.29    
  48.34895 -47.12166  13.64655   98.32  522.20   25.88  0.4799     5    -28.82    
  48.43229 -47.12166  13.79655   97.47  523.64   27.42  0.5017     5    -28.82    
  48.65729 -47.07166  13.64655   97.31  535.98   33.08  0.6257     5    -68.48    
  48.59895 -47.12166  13.89655   96.67  529.99   31.61  0.5768     5    -57.46    
  48.78229 -47.07166  13.72488   96.70  540.41   38.91  0.6951     5    -112.4    
  48.77395 -47.12166  13.92988   96.14  538.07   39.25  0.6861     5    -109.0    
  48.99895 -47.03833  13.67155   96.34  547.08   47.97  0.7867     2    -129.3    
  49.02395 -47.07166  13.81322   95.73  548.54   52.96  0.8266     2    -128.7    
  49.06562 -47.02166  13.64655   96.24  547.64   48.58  0.7914     2    -129.3    
  49.23229 -47.07166  13.84655   95.26  552.33   61.56  0.8942     2    -132.3    
  49.32062 -47.07166  13.84655   95.23  552.50   62.45  0.9015     2    -132.3    
  49.44895 -47.02166  13.74655   95.41  547.83   52.33  0.8178     6    -128.7    
  49.65729 -47.07166  13.84655   95.18  548.50   54.73  0.8384     6    -128.0    
  49.59895 -47.02166  13.74655   95.44  545.00   48.39  0.7782     6    -129.3    
  49.82395 -47.07166  13.81322   95.45  543.97   47.05  0.7636     6    -129.5    
  49.69062 -47.02166  13.74655   95.42  543.15   45.65  0.7486     6    -113.1    
  49.99895 -47.12166  13.84655   95.66  542.98   44.59  0.7396     6    -113.1    
  50.04062 -47.02166  13.64655   96.08  532.27   33.45  0.5897     6    -29.85    
  50.19895 -47.07166  13.64655   96.45  530.86   31.63  0.5660     6    -36.94    
  50.28312 -47.22166  13.84655   96.47  540.47   38.26  0.6781     6    -112.4    
  50.39324 -47.27166  13.84655   96.75  540.12   35.96  0.6581     6    -110.5    
  50.49895 -47.22166  13.64655   97.40  530.71   28.83  0.5412     6    -36.85    
  48.07395 -53.42166  14.04655   97.33  523.26   27.12  0.4848    10    -42.60    
  48.42062 -53.42166  14.09655   98.32  527.47   26.14  0.4987    10    -50.61    
  48.64895 -53.42166  14.04655   99.49  528.25   24.52  0.4917    10    -36.63    
  47.57395 -53.20500  14.04655   96.17  528.94   31.63  0.5540    10    -36.94    
  47.44895 -53.02166  14.14655   95.77  539.04   40.53  0.6868    10    -109.0    
  47.54895 -53.02166  14.24655   95.47  542.20   44.57  0.7347    10    -113.1    
  47.77074 -53.32166  14.04655   96.48  525.17   29.15  0.5120    10    -42.64    
  47.79217 -53.17166  14.24655   96.00  536.62   37.24  0.6471    10    -107.2    
  47.99895 -53.40500  14.04655   97.08  523.38   27.51  0.4888    10    -28.82    
  47.89895 -53.22166  14.24655   96.25  535.14   35.05  0.6204    10    -67.64    
  48.14895 -53.22166  14.34655   96.70  539.28   35.95  0.6526    10    -110.5    
  48.39895 -53.32166  14.24655   97.89  534.82   29.24  0.5730    10    -60.79    
  48.47062 -53.32166  14.24655   98.16  535.39   28.60  0.5726    10    -61.76    
  48.83229 -53.37166  14.04655  100.45  531.77   23.45  0.5122    10    -26.29    
  48.77395 -53.22166  14.34655   99.46  540.86   27.15  0.6135    10    -71.94    
  48.96479 -53.32166  14.04655  101.24  534.68   22.40  0.5336    10    -47.03    
  49.00967 -53.20500  14.24655  101.07  540.65   23.08  0.5969    10    -58.12    
  49.19895 -53.20500  14.04655  102.90  539.88   19.80  0.5818    10    -59.62    
  49.19895 -53.12166  14.28084  102.10  540.78   20.83  0.5923     9    -58.18    
  49.49895 -53.02166  13.99655  105.82  544.86   15.61  0.6423     9    -57.72    
  49.39895 -53.02166  14.29155  103.58  538.90   19.13  0.5722     9    -48.00    
  47.01562 -52.62166  14.08405   96.12  548.04   49.55  0.7975     3    -129.3    
  47.19895 -52.82166  14.08405   95.97  544.89   46.32  0.7603    10    -129.5    
  47.19895 -52.62166  14.34655   95.07  553.88   66.27  0.9279     3    -134.7    
  47.39895 -52.82166  14.33738   94.95  551.81   60.97  0.8896     3    -134.7    
  49.59895 -52.92166  14.12988  106.26  542.42   16.26  0.6165     9    -58.18    
  49.69895 -52.82166  14.32988  106.32  533.05   18.64  0.5192     9    -47.03    
  49.89895 -52.65821  14.04655  110.97  545.59   15.94  0.6723     9    -57.84    
  49.81562 -52.72166  14.33500  107.80  531.18   18.67  0.5056     9    -52.50    
  46.64895 -52.22166  14.07988   97.35  530.21   29.99  0.5636     8    -57.62    
  46.84895 -52.45500  14.04655   96.72  543.45   41.23  0.7245     8    -112.3    
  46.99895 -52.42166  14.35572   95.55  546.93   52.62  0.8210     8    -128.7    
  46.79895 -52.22166  14.36834   96.23  533.41   35.43  0.6294     8    -106.2    
  49.99895 -52.52166  13.91822  114.60  554.06   18.45  0.8119     9    -40.12    
  49.99895 -52.52166  14.41834  110.12  525.82   19.38  0.4651     9    -173.7    
  50.19895 -52.22166  14.04655  118.97  550.05   23.63  0.8212     9    -205.4    
  50.19895 -52.22166  14.34655  115.56  531.02   19.43  0.5359     9    -177.2    
  46.49895 -52.02166  14.12988   97.85  518.73   25.77  0.4594     8    -28.82    
  46.39895 -51.92166  14.02155   98.73  514.31   24.35  0.4268     8    -60.29    
  46.41562 -51.84666  14.24655   97.93  511.56   24.53  0.4190     8    -69.48    
  46.59895 -52.02166  14.34655   97.06  520.19   27.29  0.4816     8    -28.82    
  50.29895 -52.02166  13.93822  124.33  559.57   41.48  1.1627     9    -185.5    
  50.29895 -51.98833  14.25822  120.84  540.56   22.44  0.7040     9    -146.1    
  50.34895 -51.88000  14.04655  125.88  555.67   39.36  1.1246     9    -34.02    
  50.34895 -51.82166  14.24655  124.25  545.45   26.73  0.8356     9    -146.6    
  46.24895 -51.62166  14.09988   99.38  505.12   23.41  0.4021     8    -185.5    
  46.29895 -51.62166  14.24655   98.90  505.27   23.63  0.4039     8    -185.5    
  46.19895 -51.52166  14.04655  100.05  503.28   23.21  0.4040     8    -185.5    
  46.21562 -51.42166  14.22155   99.77  501.74   23.28  0.4103     8    -185.5    
  50.39895 -51.72166  14.07155  128.79  556.04   47.14  1.2711     9    -9.488    
  50.38229 -51.66666  14.24655  127.41  549.64   32.33  0.9794     9    -26.08    
  50.39895 -51.33833  14.34655  132.40  555.06   38.91  1.1478     9    -48.10    
  50.49895 -51.41666  14.04655  134.84  550.44   72.64  1.7439     1     51.53    
  46.14895 -51.22166  14.12488  101.22  499.47   23.08  0.4232     8    -48.32    
  46.19895 -51.32166  14.24655  100.10  500.55   23.21  0.4164     8    -48.32    
  46.09895 -51.02166  13.90155  103.47  498.40   22.88  0.4314     8    -185.5    
  46.19895 -51.02500  14.31977  101.45  498.33   23.07  0.4344     8    -135.3    
  50.54895 -51.25500  14.04655  137.27  543.50   81.75  1.9291     1     33.33    
  50.39895 -51.22166  14.34655  134.83  559.48   45.05  1.2892     9     9.820    
  50.59895 -51.10833  14.04655  138.77  536.87   87.40  2.0522     1    -55.05    
  50.39895 -51.15000  14.34655  136.25  562.27   49.09  1.3790     1    -1.782    
  46.14895 -50.79666  14.07988  104.13  497.27   22.91  0.4467     8    -90.13    
  46.19895 -50.79666  14.24655  103.44  497.33   22.96  0.4462     8    -90.13    
  46.19895 -50.62166  14.09655  105.60  497.05   22.85  0.4502     8    -90.13    
  46.24895 -50.59905  14.24655  104.97  497.13   22.87  0.4488     8    -90.13    
  50.39895 -50.82166  14.34655  141.85  574.84   64.39  1.7166     1    -5.082    
  50.69895 -50.77166  14.04655  140.70  533.05   90.89  2.1454     1    -46.01    
  50.39895 -50.61666  14.39655  142.29  580.92   60.06  1.6533     1    -5.082    
  50.64895 -50.62166  14.14655  141.63  553.82   82.10  2.0156     1    -42.26    
  46.29895 -50.37166  14.06655  108.36  497.53   22.70  0.4448     8    -90.69    
  46.39895 -50.32166  14.27572  107.88  497.87   22.69  0.4385     8    -90.69    
  46.39895 -50.22166  14.05988  110.61  498.44   22.57  0.4355     8    -140.8    
  46.49895 -50.17166  14.23405  110.41  498.95   22.53  0.4279     8    -140.8    
  50.59895 -50.50000  14.24655  141.41  567.90   68.81  1.7839     1    -20.65    
  50.79895 -50.47166  14.04655  139.24  545.16   82.06  1.9758     1    -42.26    
  50.79895 -50.22166  14.24655  134.70  557.85   43.72  1.2634     7     9.820    
  50.89895 -50.22738  14.04655  135.65  554.70   62.93  1.6067     1     54.30    
  46.59895 -50.02166  14.13322  113.54  500.96   22.28  0.4153     8    -140.8    
  46.79895 -49.92166  14.27477  115.16  504.10   21.95  0.3991     8    -140.8    
  46.76562 -49.87166  14.06655  117.64  505.35   21.84  0.4014     8    -140.8    
  46.99895 -49.72166  14.01322  123.06  515.22   20.95  0.4050     8    -139.0    
  46.99895 -49.82166  14.30167  118.25  509.75   21.37  0.3939     8    -206.6    
  50.99895 -50.02166  14.10155  130.20  551.75   38.01  1.1146     7    -47.38    
  50.94895 -50.02166  14.29988  128.02  543.63   26.71  0.8262     7    -33.96    
  51.09895 -49.82166  14.24655  123.47  535.66   22.37  0.6585     7    -94.23    
  51.09895 -49.87166  14.04655  126.83  548.05   31.44  0.9558     7    -21.10    
  47.19895 -49.62166  14.09655  125.19  524.39   20.13  0.4282     8    -138.2    
  47.14895 -49.72166  14.24655  121.74  517.46   20.65  0.4078     8    -197.4    
  47.29895 -49.62166  14.24084  124.05  526.33   19.85  0.4365     8    -134.9    
  47.29895 -49.42166  14.09655  125.54  525.56   20.05  0.4324     5    -126.9    
  47.39895 -49.45916  14.27250  123.85  527.10   19.78  0.4401     5    -134.9    
  51.19895 -49.67166  14.11322  121.29  536.46   22.00  0.6550     7    -144.4    
  51.19895 -49.62166  14.32988  118.14  524.30   20.18  0.4907     7    -70.96    
  51.29895 -49.39666  14.00988  117.01  533.53   19.91  0.5753     7    -177.2    
  51.29895 -49.37166  14.27988  114.19  520.47   20.10  0.4429     7    -113.3    
  47.19895 -49.01833  14.14655  118.10  507.07   21.67  0.3990     5    -199.3    
  47.24895 -49.24666  14.07988  122.98  516.56   20.83  0.4077     5    -139.0    
  47.29895 -49.17166  14.24655  119.85  512.37   21.15  0.3989     5    -196.7    
  47.24895 -49.02166  14.24655  117.30  507.02   21.66  0.3970     5    -140.8    
  51.34895 -49.16333  14.04655  112.88  527.22   19.32  0.4864     7    -173.7    
  51.34895 -49.14333  14.24655  111.08  518.72   20.30  0.4218     7    -183.6    
  51.34895 -49.14345  14.04655  112.68  526.93   19.32  0.4831     7    -173.7    
  51.34895 -49.02166  14.32488  109.16  515.31   20.88  0.4045     7    -183.6    
  47.09895 -48.78833  13.99655  115.57  502.34   22.12  0.4124     5    -140.8    
  47.09895 -48.62166  14.04655  112.61  499.88   22.38  0.4243     5    -140.8    
  47.19895 -48.80500  14.24655  113.87  502.19   22.15  0.4078     5    -140.8    
  47.21562 -48.84166  14.27155  114.16  502.84   22.08  0.4047     5    -140.8    
  51.34895 -48.74333  14.04655  107.68  525.15   19.73  0.4551     7    -165.7    
  51.34895 -48.78833  14.24655  107.03  517.48   20.90  0.4096     7    -183.6    
  51.34895 -48.71666  14.04655  107.29  525.28   19.75  0.4549     7    -14.80    
  51.29895 -48.53833  14.24655  104.70  518.71   21.31  0.4157     7    -183.6    
  47.09895 -48.53000  14.04655  111.32  499.00   22.49  0.4307     5    -140.8    
  47.19895 -48.35500  14.24655  107.86  497.95   22.68  0.4380     5    -140.8    
  47.19895 -48.17166  14.14655  106.39  497.25   22.79  0.4474     5    -90.13    
  47.24895 -48.21333  14.27988  106.06  497.59   22.78  0.4422     5    -90.69    
  51.18229 -48.19666  14.04655  102.66  530.68   21.09  0.4959     7    -26.26    
  51.29895 -48.50500  14.09155  105.12  524.75   20.47  0.4501     7    -46.84    
  51.14895 -48.18833  14.27155  101.80  522.31   22.29  0.4399     7    -34.58    
  51.19895 -48.27166  14.24655  102.46  521.85   21.90  0.4348     7    -45.90    
  47.21562 -48.02166  14.04655  105.27  497.06   22.85  0.4498     5    -90.13    
  47.29895 -48.03595  14.24655  104.42  497.37   22.88  0.4455     5    -90.69    
  47.39895 -47.72166  14.04655  102.32  497.87   22.99  0.4391     5    -135.3    
  47.44895 -47.78833  14.24655  102.01  498.07   23.02  0.4373     5    -135.3    
  50.89895 -47.77166  14.01322   99.64  539.29   25.92  0.5921     7    -71.94    
  50.99895 -47.92166  14.09655  100.49  534.07   23.67  0.5349     7    -40.12    
  50.89895 -47.82166  14.16322   99.52  534.24   25.33  0.5443     7    -40.12    
  50.99895 -48.02166  14.42988  100.06  520.29   23.50  0.4382     7    -34.58    
  47.59895 -47.52166  14.04655  100.53  499.78   23.14  0.4212     5    -185.5    
  47.79895 -47.47166  14.24417   99.09  502.11   23.41  0.4097     5    -185.5    
  47.79895 -47.42166  14.14238   99.15  502.34   23.41  0.4087     5    -185.5    
  47.89895 -47.42166  14.24655   98.70  503.79   23.61  0.4060     5    -185.5    
  50.26407 -47.42166  14.24655   96.14  546.49   46.59  0.7688     7    -129.3    
  50.39895 -47.47166  14.23310   96.58  543.91   40.32  0.7122     7    -112.1    
  50.39895 -47.42166  14.11060   96.73  545.74   42.45  0.7375     7    -112.9    
  50.59895 -47.52166  14.05727   97.73  543.15   34.84  0.6740     7    -112.2    
  50.59895 -47.62166  14.32155   97.51  535.88   30.71  0.5918     7    -60.33    
  47.94895 -47.32166  14.07988   98.52  505.39   23.72  0.4044     5    -185.5    
  48.19562 -47.23833  14.07155   97.68  511.82   24.86  0.4231     5    -69.48    
  48.14895 -47.32166  14.24655   97.62  509.57   24.55  0.4146     5    -69.48    
  48.39895 -47.22166  14.14655   96.80  518.55   26.99  0.4703     5    -28.82    
  48.36562 -47.27166  14.24655   96.86  516.64   26.46  0.4564     5    -48.40    
  48.52300 -47.27166  14.27988   96.45  522.91   29.19  0.5144     5    -28.85    
  48.63229 -47.22166  14.19655   96.08  528.61   32.47  0.5765     5    -57.46    
  48.79895 -47.23833  14.23167   95.69  536.85   40.17  0.6879     5    -109.0    
  48.74062 -47.22166  14.19655   95.85  534.04   37.10  0.6477     5    -106.2    
  49.01324 -47.23833  14.23738   95.01  547.78   55.67  0.8486     5    -125.3    
  48.99895 -47.22166  14.19655   95.13  547.21   54.85  0.8413     5    -124.6    
  49.22395 -47.27166  14.27988   94.69  555.63   72.37  0.9775     2    -27.45    
  49.12062 -47.22166  14.19655   94.81  552.42   64.77  0.9220     2    -128.8    
  49.32300 -47.27166  14.27988   94.51  557.97   77.28  1.0117     2    -27.45    
  49.47490 -47.22166  14.16322   94.54  559.02   79.87  1.0289     2    -38.91    
  49.59895 -47.27166  14.24655   94.51  559.00   79.22  1.0237     2    -30.32    
  49.64895 -47.22166  14.14655   94.56  557.99   76.14  1.0023     2    -27.45    
  49.79895 -47.32166  14.29655   94.80  555.85   70.75  0.9620     2    -27.45    
  49.97395 -47.22166  14.04655   95.21  551.26   58.60  0.8690     2    -134.7    
  50.02395 -47.23833  14.04655   95.41  550.48   56.84  0.8545     2    -131.5    
  49.94895 -47.32166  14.24655   95.07  553.44   63.93  0.9095     2    -134.7    
  50.19895 -47.32166  14.09655   95.90  548.78   51.07  0.8079     2    -128.7    
  47.99895 -53.02166  14.54655   95.67  549.02   52.33  0.8163     3    -128.7    
  48.19895 -53.12166  14.49655   96.51  545.22   42.43  0.7330    10    -112.9    
  48.47490 -53.17166  14.47988   97.64  543.10   34.55  0.6701    10    -73.58    
  48.50729 -53.02166  14.74655   97.35  539.40   33.41  0.6362     9    -71.94    
  48.59895 -53.17166  14.47988   98.22  542.43   31.78  0.6496    10    -71.94    
  48.51562 -53.02166  14.74655   97.41  539.21   33.19  0.6335     9    -71.94    
  48.79895 -53.17166  14.44655   99.25  541.26   27.50  0.6176     9    -71.94    
  48.79324 -53.02166  14.78405   98.51  532.04   26.72  0.5349     9    -57.40    
  49.03562 -53.12166  14.44655  100.56  539.04   23.71  0.5808     9    -61.83    
  48.94895 -53.02166  14.74655   99.45  530.13   24.93  0.5094     9    -36.66    
  49.29895 -53.02166  14.48322  102.12  533.66   21.33  0.5223     9    -47.03    
  47.39895 -52.72166  14.44655   94.70  556.25   72.09  0.9728     3    -27.45    
  47.51467 -52.82166  14.44655   94.73  554.43   67.11  0.9369     3    -123.9    
  47.49895 -52.62166  14.64655   94.48  559.33   80.58  1.0320     3    -38.91    
  47.79895 -53.00500  14.44655   95.39  548.41   53.66  0.8263    10    -128.7    
  47.76740 -52.82166  14.64655   94.80  555.51   69.38  0.9491     3    -46.36    
  47.94895 -52.92166  14.64655   95.32  551.75   59.07  0.8701     3    -134.7    
  48.17062 -53.00500  14.64655   96.17  547.57   47.93  0.7812     3    -129.3    
  49.19895 -53.00500  14.64655  101.08  529.00   22.75  0.4883     9    -22.80    
  49.43229 -52.97166  14.42155  103.44  533.54   20.22  0.5213     9    -26.29    
  49.39895 -52.92166  14.69322  102.11  523.26   21.98  0.4436     9    -34.58    
  49.69895 -52.82166  14.33822  106.24  532.70   18.73  0.5156     9    -26.29    
  49.59895 -52.82166  14.67988  103.71  520.22   21.46  0.4237     9    -183.6    
  49.79895 -52.72166  14.44655  106.97  526.32   19.70  0.4630     9    -173.7    
  49.84895 -52.62166  14.70488  106.25  516.02   21.23  0.4048     9    -183.6    
  46.99895 -52.32166  14.49655   95.34  544.11   49.17  0.7881     8    -125.9    
  47.19895 -52.52166  14.46500   94.91  554.56   69.50  0.9530     3    -42.90    
  47.14895 -52.22166  14.74655   95.14  546.66   53.86  0.8317     8    -124.6    
  47.38383 -52.52166  14.64655   94.56  558.50   79.37  1.0241     3    -30.32    
  49.99895 -52.52166  14.44655  109.82  524.61   19.56  0.4549     9    -165.7    
  49.99895 -52.42166  14.79655  108.01  512.44   21.37  0.3991     9    -182.9    
  50.18229 -52.24666  14.44655  113.98  525.65   19.57  0.4776     9    -165.7    
  50.14895 -52.25500  14.64655  111.70  517.31   20.45  0.4175     9    -125.2    
  46.49895 -51.82166  14.44238   97.35  512.22   25.06  0.4259     8    -69.48    
  46.69895 -52.02166  14.49655   96.58  522.81   29.01  0.5121     8    -49.59    
  46.79895 -51.87166  14.74655   96.56  522.04   28.66  0.5045     8    -28.82    
  46.99895 -52.02166  14.79655   95.88  534.38   37.18  0.6498     8    -106.2    
  50.29895 -51.97166  14.41322  118.95  531.62   20.38  0.5665     9    -132.5    
  50.19895 -52.12166  14.69655  113.13  516.47   20.51  0.4194     9    -125.2    
  50.34895 -51.74333  14.44655  122.60  535.22   21.86  0.6393     9    -142.7    
  50.29895 -51.84666  14.64655  117.84  522.22   20.16  0.4707     9    -121.3    
  46.39895 -51.64250  14.44655   98.03  506.84   24.02  0.4067     8    -185.5    
  46.29895 -51.37166  14.44655   99.19  501.90   23.40  0.4105     8    -185.5    
  46.59895 -51.73178  14.64655   97.33  512.55   25.30  0.4296     8    -69.48    
  46.44895 -51.42166  14.64655   98.58  504.59   23.70  0.4053     8    -185.5    
  50.34895 -51.62166  14.52488  123.69  533.95   21.68  0.6236     9    -142.7    
  50.29895 -51.64166  14.75488  119.61  521.37   20.28  0.4722     9    -179.8    
  50.38229 -51.42166  14.40155  129.73  548.85   30.58  0.9429     9    -21.10    
  50.29895 -51.42166  14.75488  123.22  526.94   20.49  0.5282     9    -129.1    
  46.29895 -51.22166  14.49655   99.83  500.52   23.26  0.4171     8    -185.5    
  46.29895 -51.02500  14.51977  100.80  499.17   23.12  0.4264     8    -135.3    
  46.39895 -50.92166  14.64655  101.37  499.65   23.06  0.4217     8    -185.5    
  46.41562 -51.20166  14.67155   99.52  501.91   23.32  0.4100     8    -185.5    
  50.34895 -51.19666  14.47988  132.94  553.88   32.58  1.0131     9    -15.09    
  50.29895 -51.17166  14.64655  129.80  543.52   24.10  0.7520     9    0.3914    
  50.34895 -51.05500  14.44655  136.35  563.36   41.79  1.2441     9    -9.749    
  50.19895 -50.99666  14.79655  129.68  541.04   21.83  0.6665     9     1.857    
  46.29895 -50.73833  14.44655  103.09  497.78   22.95  0.4399     8    -135.3    
  46.39895 -50.62166  14.54655  103.86  498.26   22.87  0.4330     8    -90.69    
  46.41562 -50.79666  14.64655  102.12  499.22   22.97  0.4244     8    -185.5    
  46.49895 -50.57166  14.64655  104.20  499.17   22.80  0.4227     8    -199.3    
  50.14895 -50.62166  14.67988  137.94  572.82   31.36  1.0667     9    -19.84    
  50.19895 -50.77166  14.64655  136.95  567.41   31.81  1.0534     9    -38.34    
  50.34895 -50.62166  14.44655  141.91  582.47   54.70  1.5564     1   -0.6314    
  50.29895 -50.85500  14.49655  138.99  572.64   44.36  1.3288     1    -44.37    
  46.44895 -50.38833  14.44655  106.49  498.20   22.72  0.4329     8    -140.8    
  46.59895 -50.40321  14.64655  106.09  499.84   22.63  0.4152     8    -199.3    
  46.59895 -50.22166  14.47393  108.84  499.62   22.52  0.4178     8    -140.8    
  46.74895 -50.22166  14.64655  108.44  501.68   22.34  0.4016     8    -199.3    
  50.19895 -50.52166  14.64655  138.69  576.36   33.93  1.1351     1    -29.39    
  50.39895 -50.51988  14.44655  141.11  579.84   51.71  1.4933     1    -1.310    
  50.39895 -50.32166  14.64655  134.72  558.10   27.16  0.9063     7    -42.53    
  50.69895 -50.22166  14.42834  133.23  553.45   31.35  0.9867     7    -15.09    
  46.79895 -50.02166  14.44655  112.55  502.87   22.10  0.3990     8    -199.3    
  46.96562 -50.22166  14.79655  108.97  505.87   21.92  0.3888     8    -199.2    
  46.94895 -49.92166  14.44655  114.89  506.55   21.69  0.3914     8    -199.2    
  47.24895 -50.02166  14.74655  113.53  514.27   20.75  0.4023     8    -183.6    
  47.16657 -49.82166  14.44655  118.30  514.28   20.85  0.3999     8    -197.4    
  47.43229 -49.92166  14.69655  116.75  523.38   19.53  0.4429     8    -184.0    
  47.39895 -49.72166  14.44655  121.54  527.09   19.50  0.4473     8    -179.5    
  47.57395 -49.83833  14.64655  119.40  533.62   18.28  0.4987     8    -189.7    
  47.57395 -49.72166  14.52988  121.93  536.71   18.29  0.5046     8    -178.2    
  47.64895 -49.82166  14.64655  120.21  539.15   17.55  0.5350     8    -190.7    
  50.59895 -50.17166  14.67810  128.98  539.19   21.96  0.6622     7     1.857    
  50.89895 -50.02166  14.44655  126.48  536.84   22.74  0.6760     7     1.857    
  50.79895 -50.02166  14.64655  124.74  528.71   20.66  0.5498     7    -78.99    
  50.99895 -49.92166  14.39655  124.28  533.32   21.77  0.6223     7    -142.7    
  50.98229 -49.82166  14.64655  119.64  519.37   20.37  0.4629     7    -71.15    
  47.54895 -49.44333  14.44655  121.92  528.91   19.38  0.4547     5    -115.3    
  47.54895 -49.44333  14.44655  121.92  528.91   19.38  0.4547     5    -115.3    
  47.79324 -49.63833  14.59655  122.30  548.58   16.76  0.5870     5    -188.2    
  47.79895 -49.44166  14.64655  119.81  535.98   18.09  0.5115     5    -164.5    
  47.87395 -49.69166  14.64655  122.02  555.25   15.64  0.6421     5    -174.4    
  51.09895 -49.62166  14.69143  115.14  512.85   20.87  0.4254     7    -88.12    
  51.18229 -49.62166  14.42155  117.31  520.75   20.23  0.4606     7    -57.33    
  51.19895 -49.57166  14.44655  116.23  518.61   20.32  0.4433     7    -63.12    
  51.19895 -49.40738  14.66655  112.04  510.00   21.31  0.4134     7    -98.03    
  47.39895 -49.08333  14.44655  116.51  509.73   21.35  0.3936     5    -206.6    
  47.49895 -49.22166  14.49655  118.17  516.15   20.65  0.4060     5    -183.6    
  47.59895 -49.12166  14.64655  115.10  514.23   20.78  0.4014     5    -197.4    
  47.79895 -49.22845  14.74655  115.72  523.60   19.49  0.4461     5    -178.5    
  51.29895 -49.27166  14.44655  111.52  513.70   20.88  0.4078     7    -74.30    
  51.19895 -49.22166  14.79655  108.77  506.19   22.01  0.4221     7    -90.69    
  51.34895 -49.02166  14.35155  108.88  514.56   20.98  0.4023     7    -75.01    
  51.29895 -48.98833  14.59655  107.16  508.61   21.89  0.4035     7    -84.20    
  47.39895 -48.82166  14.54655  111.73  503.99   21.99  0.3951     5    -199.2    
  47.29895 -48.67166  14.44655  110.42  501.03   22.32  0.4090     5    -140.8    
  47.59895 -48.80500  14.74655  109.89  507.03   21.72  0.3891     5    -199.2    
  47.57395 -48.64155  14.74655  107.88  504.44   22.10  0.3921     5    -199.2    
  51.29895 -48.80166  14.55488  105.61  509.32   22.05  0.4010     7    -192.8    
  51.29895 -48.82166  14.56322  105.75  509.13   22.05  0.4015     7    -84.20    
  51.29895 -48.62166  14.42488  104.52  512.91   21.90  0.3995     7    -182.9    
  51.19895 -48.60500  14.74655  103.00  506.53   22.72  0.4180     7    -135.3    
  47.29895 -48.47166  14.44655  107.89  499.31   22.56  0.4216     5    -140.8    
  47.39895 -48.09988  14.44655  103.97  498.31   22.85  0.4331     5    -149.1    
  47.59895 -48.37166  14.74655  104.94  502.42   22.50  0.4003     5    -185.5    
  47.59895 -48.07166  14.64655  102.53  500.60   22.85  0.4132     5    -185.5    
  51.14895 -48.38833  14.67155  101.68  509.13   22.87  0.4115     7    -142.7    
  51.19895 -48.42166  14.55822  102.45  511.11   22.59  0.4054     7    -192.8    
  51.09895 -48.17166  14.45155  101.05  516.84   22.89  0.4192     7    -183.6    
  50.99895 -48.12166  14.64655   99.97  512.76   23.40  0.4167     7    -182.9    
  47.44895 -48.00262  14.44655  103.04  498.46   22.92  0.4321     5    -135.3    
  47.59895 -47.78512  14.44655  100.88  499.58   23.08  0.4229     5    -185.5    
  47.79895 -47.99488  14.74655  101.40  503.55   22.94  0.4015     5    -185.5    
  47.78883 -47.82166  14.62988  100.45  502.45   23.15  0.4068     5    -185.5    
  47.98312 -47.82166  14.74655   99.68  506.65   23.32  0.4011     5    -185.5    
  50.69895 -47.82166  14.64238   98.01  519.54   25.25  0.4515     7    -48.40    
  50.79895 -47.92166  14.66834   98.70  516.17   24.39  0.4330     7    -196.9    
  50.79895 -47.82166  14.44655   98.66  524.90   25.35  0.4779     7    -42.60    
  50.98229 -48.02166  14.49155   99.79  518.47   23.57  0.4311     7    -45.90    
  47.78407 -47.62166  14.44655   99.44  501.83   23.32  0.4105     5    -185.5    
  47.95074 -47.52166  14.44655   98.54  504.67   23.66  0.4049     5    -185.5    
  48.12895 -47.62166  14.64655   98.33  509.31   24.04  0.4096     5    -55.66    
  48.17062 -47.43833  14.44655   97.74  509.80   24.55  0.4152     5    -69.48    
  48.21562 -47.42166  14.44655   97.48  511.15   24.83  0.4208     5    -69.48    
  48.55824 -47.52166  14.64655   96.84  524.76   28.80  0.5201     5    -28.85    
  48.59895 -47.52166  14.64655   96.81  526.61   29.80  0.5403     5    -57.59    
  48.69062 -47.42166  14.52834   96.29  530.52   33.41  0.5961     5    -56.03    
  48.62717 -47.52166  14.64655   96.78  527.93   30.58  0.5554     5    -57.62    
  48.86324 -47.42166  14.54238   95.69  539.51   41.69  0.7115     5    -108.8    
  48.92990 -47.52166  14.65572   96.06  542.65   44.42  0.7468     5    -113.1    
  48.88490 -47.42166  14.54238   95.63  540.60   43.04  0.7270     5    -108.8    
  49.15729 -47.52166  14.66167   95.61  550.35   57.49  0.8627     2    -131.5    
  49.10312 -47.42166  14.53917   95.15  550.19   58.46  0.8714     2    -132.3    
  49.42312 -47.52166  14.67393   95.37  551.28   59.47  0.8786     2    -134.7    
  49.31645 -47.42166  14.53584   94.84  555.11   68.89  0.9498     2    -53.92    
  49.61562 -47.52166  14.67834   95.39  547.56   52.82  0.8215     7    -128.7    
  49.51050 -47.42166  14.52988   94.77  555.10   68.58  0.9493     2    -46.36    
  49.92729 -47.52166  14.64655   95.60  540.26   42.10  0.7074     7    -109.0    
  49.94895 -47.42166  14.44655   95.25  548.45   54.01  0.8310     7    -128.7    
  50.02395 -47.43833  14.44655   95.46  546.34   49.91  0.7936     7    -129.3    
  49.94895 -47.52166  14.64655   95.57  539.73   41.26  0.6975     7    -109.0    
  50.19895 -47.47166  14.41322   95.97  542.78   42.88  0.7252     7    -112.3    
  50.31800 -47.62166  14.64655   96.64  528.80   30.53  0.5460     7    -36.85    
  50.41145 -47.67166  14.67988   96.85  525.03   28.26  0.5044     7    -42.60    
  50.49895 -47.62166  14.46060   97.17  532.34   30.55  0.5674     7    -57.53    
  50.59895 -47.67166  14.44655   97.55  530.34   28.56  0.5377     7    -36.85    
  47.73074 -52.62166  14.84655   94.70  555.10   68.73  0.9491     3    -46.36    
  47.96562 -52.77166  14.84655   95.29  549.18   55.08  0.8393     9    -128.7    
  47.99383 -52.62166  15.04655   95.60  541.27   43.40  0.7227     9    -108.8    
  48.20967 -52.82166  14.94655   96.01  539.19   38.60  0.6726     9    -112.3    
  48.16324 -52.72166  15.04655   96.02  536.24   36.90  0.6432     9    -107.2    
  48.43229 -52.92166  14.89655   96.93  535.45   32.80  0.6052     9    -68.48    
  48.39895 -52.80500  15.07155   96.69  529.06   30.20  0.5439     9    -36.85    
  48.54062 -52.97166  14.84655   97.39  534.97   30.93  0.5874     9    -35.15    
  48.70729 -52.82166  15.14655   97.77  519.48   25.61  0.4551     9    -48.40    
  48.84395 -52.97166  14.87988   98.70  526.88   25.63  0.4922     9    -50.61    
  48.71562 -52.82166  15.14655   97.83  519.30   25.55  0.4540     9    -48.40    
  49.03229 -52.97166  14.84655   99.59  524.42   24.06  0.4645     9    -42.60    
  48.99895 -52.82166  15.14655   99.00  514.44   24.02  0.4264     9    -197.4    
  49.24895 -52.92166  14.84655  100.77  520.24   22.95  0.4335     9    -183.1    
  49.26800 -52.82166  15.04655  100.53  513.34   23.19  0.4154     9    -182.9    
  49.49895 -52.82166  14.84655  102.36  516.08   22.28  0.4113     9    -183.6    
  49.41145 -52.77166  15.04655  101.27  511.50   22.89  0.4106     9    -192.8    
  49.59895 -52.77166  14.83084  103.19  515.13   22.06  0.4065     9    -183.6    
  49.57812 -52.62166  15.14655  102.29  507.44   22.81  0.4171     9    -135.3    
  47.40074 -52.22166  14.94655   95.08  552.81   63.55  0.9091     3    -132.3    
  47.49895 -52.42166  14.84655   94.70  557.12   75.09  0.9938     3    -27.45    
  47.59895 -52.29155  15.04655   95.19  551.56   59.61  0.8793     3    -134.7    
  47.74324 -52.42166  15.04655   95.28  548.71   55.15  0.8418     9    -128.7    
  49.98229 -52.42166  14.84655  107.50  511.23   21.57  0.3989     9    -74.30    
  49.79895 -52.42166  15.15572  104.68  505.69   22.57  0.4234     9    -76.87    
  50.09895 -52.22166  14.86893  109.91  510.80   21.38  0.4035     9    -84.20    
  49.99895 -52.21750  15.09655  107.44  506.30   22.14  0.4194     9    -90.69    
  46.99895 -51.80416  14.94655   96.60  528.81   31.11  0.5649     8    -57.62    
  47.19895 -52.00916  14.94655   95.89  542.51   45.09  0.7513     8    -113.1    
  47.19895 -51.84821  15.04655   96.49  538.69   37.77  0.6766     8    -112.3    
  47.39895 -52.07166  15.04655   95.71  549.24   54.22  0.8366     3    -128.0    
  50.18229 -52.06666  14.84655  112.08  512.29   21.04  0.4098     9    -74.30    
  50.09895 -52.05738  15.04655  110.00  507.58   21.78  0.4169     9    -90.69    
  50.19895 -51.78833  14.99655  113.99  510.73   21.17  0.4214     9    -98.03    
  50.14895 -51.84666  15.07988  112.14  508.24   21.57  0.4231     9    -98.03    
  46.79895 -51.72166  14.84655   97.02  518.71   26.82  0.4696     8    -42.60    
  46.79895 -51.50500  14.94655   97.87  514.83   25.01  0.4348     8    -59.73    
  46.99895 -51.62166  15.02988   97.45  524.82   27.79  0.5117     8    -55.09    
  46.89895 -51.37166  15.04655   98.63  516.26   24.56  0.4368     8    -45.94    
  47.19895 -51.58333  15.14655   97.94  532.94   29.94  0.5821     8    -57.27    
  50.18229 -51.62166  15.07155  115.13  510.66   21.18  0.4283     9    -98.03    
  50.29895 -51.62166  14.76322  119.77  521.45   20.28  0.4735     9    -121.3    
  50.18229 -51.37666  15.04655  118.85  515.15   20.69  0.4425     9    -76.95    
  50.29895 -51.44666  14.76322  122.63  525.80   20.42  0.5163     9    -129.1    
  46.59895 -51.29666  14.84655   98.86  506.30   23.64  0.4035     8    -185.5    
  46.59895 -50.83833  14.84655  101.72  502.16   22.92  0.4053     8    -185.5    
  46.79895 -51.30000  14.99655   98.97  511.72   23.94  0.4144     8    -192.8    
  46.76562 -51.02166  14.99655  100.50  507.45   23.09  0.3991     8    -185.5    
  46.84895 -51.16333  15.04655   99.73  511.54   23.47  0.4097     8    -55.66    
  47.04895 -51.02166  15.14655  101.06  516.55   22.95  0.4252     8    -46.46    
  50.14895 -51.20166  15.04655  121.27  518.98   20.43  0.4595     9    -71.15    
  50.19895 -51.22166  14.94655  122.94  522.92   20.28  0.4859     9    -70.96    
  50.18229 -51.02166  14.84655  128.25  536.04   20.91  0.6039     9    -93.60    
  50.09895 -51.06428  15.04655  123.37  522.55   20.25  0.4768     9    -121.3    
  46.79895 -50.85500  14.99655  101.80  506.55   22.79  0.3961     8    -48.26    
  46.79895 -50.66595  14.94655  103.40  504.84   22.57  0.3948     8    -185.4    
  46.89895 -50.82166  15.04655  102.28  508.86   22.62  0.3968     8    -192.7    
  46.97395 -50.62166  15.02988  104.14  508.94   22.20  0.3936     8    -192.7    
  47.19895 -50.70500  15.14655  104.06  517.66   21.64  0.4239     8    -32.67    
  49.98229 -50.81988  15.04655  126.69  531.24   19.95  0.5226     9    -132.6    
  50.09895 -50.79905  14.84655  131.65  547.72   21.88  0.7052     9    0.9682E-01
  49.79895 -50.52405  15.04655  129.38  545.13   19.47  0.6010     9     2.490    
  49.99895 -50.52166  14.84655  134.59  562.03   22.83  0.8163     9    -16.85    
  46.79895 -50.40738  14.82988  105.92  503.18   22.37  0.3957     8    -185.4    
  46.99383 -50.42166  14.94655  106.37  507.67   21.97  0.3901     8    -185.4    
  47.19657 -50.42166  15.02988  107.03  514.02   21.27  0.4049     8    -182.9    
  47.06145 -50.22166  14.84655  109.27  508.32   21.65  0.3890     8    -192.7    
  47.48229 -50.32166  15.04655  109.60  524.97   19.31  0.4681     8    -35.54    
  47.34062 -50.22166  14.94655  110.43  517.88   20.36  0.4217     8    -53.42    
  47.70729 -50.42166  15.14655  109.29  536.81   16.68  0.5693     8    -48.00    
  47.56562 -50.22166  14.99655  111.48  528.56   18.41  0.4935     8    -43.54    
  47.71562 -50.42166  15.14655  109.37  537.17   16.57  0.5732     8    -47.94    
  47.79895 -50.18833  14.99655  113.55  541.61   15.15  0.6083     8    -58.12    
  47.99895 -50.42166  15.19655  110.89  546.78   13.03  0.6682     3    -58.03    
  48.01895 -50.19666  15.02988  114.73  553.23   11.42  0.7192     8    -56.06    
  48.01562 -50.22166  15.04655  114.34  552.27   11.53  0.7144     8    -56.06    
  49.57157 -50.42166  15.14655  126.79  542.18   18.95  0.5576     9    -61.83    
  49.79895 -50.38833  14.99655  131.18  553.48   19.55  0.6700     9     5.279    
  49.84895 -50.22166  15.04655  128.83  545.01   19.21  0.5952     7    -72.01    
  49.99895 -50.52166  14.84655  134.59  562.03   22.83  0.8163     9    -16.85    
  50.03229 -50.22166  14.99655  129.00  541.89   19.67  0.5892     7     6.835    
  50.32133 -50.22166  14.84655  129.86  540.87   20.75  0.6278     7     1.857    
  47.69895 -50.02166  14.84655  116.13  537.57   16.84  0.5534     8    -48.07    
  47.72717 -50.02166  14.84655  116.40  539.43   16.47  0.5696     8    -48.00    
  48.05729 -49.82166  14.74655  121.53  569.75   12.69  0.7801     8    -179.3    
  48.28229 -49.92166  14.84655  121.33  581.05   10.01  0.8990     3    -51.04    
  48.23229 -49.82166  14.79655  121.75  579.84   10.92  0.8727     3    -158.9    
  48.36562 -50.17166  15.04655  117.96  564.52   10.20  0.8094     3    -58.99    
  48.48229 -50.02166  14.94655  121.30  580.16   10.06  0.9074     3    -161.9    
  48.39895 -49.82166  14.84655  121.96  584.74   10.06  0.9292     2    -161.9    
  48.64895 -50.12166  15.04655  121.19  569.68   12.34  0.8192     9    -68.44    
  48.59895 -49.97166  14.94655  122.39  583.27   10.81  0.9238     3    -161.9    
  48.64895 -49.82166  14.94655  121.84  580.83   10.55  0.9162     2    -161.9    
  48.74895 -50.22166  15.14655  120.28  556.18   14.83  0.6980     9    -176.1    
  48.77395 -49.98833  14.99655  123.22  578.09   12.53  0.8773     9    -163.5    
  48.76562 -49.84666  14.99655  121.98  576.09   11.72  0.8738     2    -163.5    
  48.93229 -50.02166  15.04655  123.89  570.54   14.28  0.8045     9    -134.7    
  48.89895 -49.87166  15.04655  122.30  568.88   13.40  0.8077     7    -179.3    
  49.99895 -50.07166  15.14655  124.18  527.67   19.87  0.4784     7    -129.1    
  50.19895 -50.02166  15.14655  122.16  520.86   20.36  0.4527     7    -127.1    
  50.41740 -50.17166  14.84655  128.07  534.94   20.44  0.5783     7    -132.5    
  50.42217 -50.02166  15.04655  122.01  519.87   20.39  0.4583     7    -121.3    
  50.56145 -50.02166  14.94655  122.34  520.85   20.32  0.4694     7    -71.15    
  50.69895 -49.82166  15.04655  117.02  511.11   21.15  0.4365     7    -87.56    
  50.79895 -49.82166  14.94655  117.39  512.49   20.95  0.4370     7    -87.56    
  47.94895 -49.43928  14.74655  118.51  541.40   16.89  0.5623     5    -48.00    
  48.19895 -49.62166  14.79655  120.30  566.29   12.47  0.7725     5    -205.0    
  48.21145 -49.50262  14.84655  118.26  556.48   13.26  0.7113     5    -59.44    
  48.29895 -49.60500  14.84655  119.61  567.75   11.34  0.8042     5    -58.99    
  48.34895 -49.42166  14.94655  116.02  554.74   12.06  0.7239     5    -59.38    
  48.59895 -49.59071  14.99655  118.07  566.35    9.77  0.8294     2    -58.99    
  48.59895 -49.47166  15.04655  115.80  558.75   10.31  0.7738     2    -56.86    
  48.79895 -49.73928  15.04655  120.07  567.00   11.96  0.8118     7    -62.30    
  50.79895 -49.72166  15.04655  114.89  508.68   21.46  0.4365     7    -98.03    
  50.99895 -49.59845  14.89655  113.62  508.50   21.46  0.4293     7    -98.03    
  50.98229 -49.42678  15.04655  110.25  504.62   22.15  0.4466     7    -90.13    
  51.09895 -49.45916  14.84655  111.70  507.41   21.67  0.4256     7    -90.69    
  47.79895 -49.02166  14.82988  112.02  516.46   20.48  0.4126     5    -196.1    
  47.99895 -49.27166  14.84655  115.17  532.91   17.80  0.5162     5    -47.03    
  47.99895 -48.97666  14.94655  110.43  522.18   19.71  0.4471     5    -41.34    
  48.19895 -49.25405  14.94655  113.84  540.25   15.81  0.5915     5    -59.62    
  48.22395 -49.02166  15.02988  110.13  532.86   17.65  0.5318     5    -47.03    
  48.37395 -49.24166  15.02988  112.72  546.18   13.61  0.6560     5    -57.91    
  48.29895 -49.07166  15.04655  110.54  537.48   16.40  0.5746     5    -47.94    
  48.59895 -49.17166  15.14655  110.83  547.17   13.16  0.6712     2    -58.03    
  50.99895 -49.09333  15.14655  105.80  502.10   22.77  0.4707     7    -73.83    
  51.18229 -49.17666  14.84655  108.04  505.26   22.19  0.4285     7    -90.69    
  51.19895 -49.02166  14.84655  106.38  504.74   22.42  0.4302     7    -90.69    
  50.99895 -49.07166  15.14655  105.66  502.04   22.80  0.4714     7    -73.83    
  47.79895 -48.97166  14.84655  111.19  515.24   20.68  0.4075     5    -183.6    
  47.70967 -48.59166  14.84655  106.62  506.67   21.99  0.3899     5    -185.4    
  47.94895 -48.88000  14.94655  109.24  518.12   20.43  0.4229     5    -32.67    
  48.01145 -48.60738  14.99655  105.87  515.56   21.31  0.4120     5    -46.46    
  48.19895 -48.88833  15.04655  108.46  528.40   18.92  0.4941     5    -43.54    
  48.14895 -48.54333  15.04655  104.79  519.91   21.19  0.4349     5    -52.86    
  51.18229 -48.82166  14.87155  104.32  504.34   22.69  0.4344     7    -76.87    
  50.99895 -48.87166  15.14655  103.85  501.85   23.00  0.4739     7    -73.01    
  51.14895 -48.61000  14.84655  102.80  505.10   22.89  0.4302     7    -76.87    
  50.99895 -48.52905  15.04655  101.41  503.38   23.21  0.4545     7    -64.98    
  47.74895 -48.36333  14.84655  104.30  505.24   22.39  0.3933     5    -185.4    
  47.77395 -48.22166  14.82988  102.94  504.66   22.60  0.3960     5    -185.4    
  47.91562 -48.42166  14.94655  104.21  510.13   22.06  0.3954     5    -192.7    
  47.99895 -48.25833  14.94655  102.69  510.78   22.42  0.3996     5    -192.8    
  48.19895 -48.38000  15.04655  103.07  519.64   21.83  0.4348     5    -32.11    
  48.16562 -48.22166  14.99655  101.96  516.12   22.51  0.4200     5    -46.46    
  48.34895 -48.22166  15.04655  101.52  523.73   22.73  0.4655     5    -41.23    
  50.94895 -48.42166  15.04655  100.66  503.96   23.32  0.4507     7    -76.31    
  51.09895 -48.45678  14.84655  101.53  505.89   23.05  0.4280     7    -135.3    
  50.94895 -48.22166  14.87750   99.83  507.46   23.44  0.4271     7    -185.5    
  50.79895 -48.20178  15.04655   99.24  505.86   23.64  0.4407     7    -47.76    
  47.96383 -48.02166  14.84655  101.06  507.54   22.96  0.3984     5    -185.5    
  48.24895 -48.02166  14.94655  100.34  516.87   23.38  0.4297     5    -45.90    
  48.22395 -47.82166  14.82988   99.19  513.76   23.96  0.4212     5    -59.57    
  48.42395 -47.93833  14.94655   99.37  523.19   24.66  0.4747     5    -28.82    
  48.28562 -47.82166  14.84655   99.03  516.02   24.25  0.4329     5    -45.94    
  48.63229 -48.07166  15.04655   99.86  534.23   25.96  0.5633     5    -60.88    
  48.57395 -47.98833  14.99655   99.41  530.65   25.95  0.5357     5    -57.40    
  48.72729 -47.72166  14.84655   97.40  534.66   31.77  0.6059     5    -67.51    
  48.77395 -48.02166  15.04655   99.25  538.94   28.92  0.6174     5    -71.94    
  48.74895 -47.72166  14.84655   97.38  535.62   32.51  0.6180     5    -68.48    
  49.05729 -47.92166  15.04655   98.04  543.02   34.74  0.6752     7    -112.2    
  48.94895 -47.82166  14.94655   97.60  543.12   37.10  0.6956     5    -112.2    
  49.16229 -48.02166  15.14655   98.60  539.00   30.49  0.6139     7    -71.94    
  49.19895 -47.77166  14.94655   96.96  544.80   41.34  0.7279     7    -112.1    
  49.42395 -47.98833  15.19655   98.16  530.25   28.27  0.5325     7    -57.53    
  49.42395 -47.67166  14.87988   96.17  543.70   43.34  0.7340     7    -113.1    
  49.44062 -47.82166  15.04655   97.15  536.12   33.53  0.6143     7    -68.55    
  50.16229 -47.82166  15.04655   97.13  516.55   26.15  0.4521     7    -48.40    
  50.22395 -47.83833  15.04655   97.22  515.26   25.77  0.4460     7    -185.6    
  50.19895 -47.72166  14.89655   96.73  521.25   27.69  0.4821     7    -42.60    
  50.42812 -47.92166  15.04655   97.75  511.35   24.77  0.4344     7    -206.1    
  50.39217 -47.82166  14.94655   97.23  515.23   25.55  0.4436     7    -59.73    
  50.59895 -48.18833  15.19655   99.01  505.25   23.81  0.4491     7    -184.9    
  50.59895 -47.87166  14.84655   97.88  514.28   24.89  0.4355     7    -196.9    
  49.52300 -47.63833  14.84655   96.00  542.62   43.24  0.7282     7    -112.3    
  49.81145 -47.63833  14.85393   96.13  533.76   35.25  0.6153     7    -106.2    
  49.79895 -47.82166  15.09655   97.03  523.63   28.16  0.4959     7    -42.60    
  50.02395 -47.67166  14.87988   96.35  526.53   30.30  0.5310     7    -36.85    
  48.27967 -52.62166  15.24655   96.42  525.24   29.32  0.5149     9    -42.64    
  48.54895 -52.72166  15.24655   97.20  519.14   26.28  0.4605     9    -42.60    
  48.79895 -52.72166  15.29655   98.09  513.24   24.58  0.4318     9    -196.2    
  48.99895 -52.72166  15.29655   98.79  510.49   23.90  0.4259     9    -192.8    
  49.19895 -52.72166  15.24655   99.78  509.20   23.46  0.4225     9    -142.7    
  49.44895 -52.62166  15.24655  101.33  506.61   23.08  0.4264     9    -135.3    
  47.79895 -52.23416  15.24655   96.00  540.27   40.14  0.6907     9    -112.4    
  47.99479 -52.42166  15.24655   96.11  533.43   34.97  0.6106     9    -67.64    
  47.99895 -52.22166  15.39655   96.79  528.46   30.49  0.5417     9    -36.85    
  48.19895 -52.47166  15.34655   96.51  523.87   28.84  0.5035     9    -28.82    
  48.16740 -52.32166  15.44655   96.81  521.80   27.69  0.4827     9    -42.60    
  48.31383 -52.42166  15.44655   97.06  517.96   26.53  0.4588     9    -42.60    
  48.55729 -52.42166  15.54655   97.63  511.02   24.73  0.4347     9    -206.1    
  48.76562 -52.47166  15.54655   98.24  508.06   24.17  0.4371     9    -206.1    
  49.03229 -52.47166  15.54655   99.22  505.24   23.70  0.4487     9    -134.8    
  49.23562 -52.42166  15.54655  100.17  503.62   23.45  0.4606     9    -64.98    
  49.45907 -52.42166  15.44655  101.63  503.38   23.21  0.4576     9    -64.98    
  49.60074 -52.52166  15.24655  102.65  505.36   22.92  0.4312     9    -76.87    
  49.59895 -52.32166  15.44655  102.63  502.72   23.07  0.4637     9    -64.98    
  49.79895 -52.22166  15.34655  104.86  503.14   22.77  0.4539     9    -78.81    
  47.34895 -51.80738  15.14655   96.97  542.89   40.17  0.7164     8    -112.1    
  47.59895 -52.05500  15.19655   96.23  546.62   47.00  0.7749     9    -129.3    
  47.59895 -51.94571  15.24655   96.80  545.03   42.69  0.7383     9    -113.1    
  47.79895 -52.05762  15.34655   96.76  537.36   35.10  0.6336     9    -110.7    
  47.79895 -51.82166  15.42988   97.99  535.80   30.95  0.5920     9    -60.33    
  47.99895 -52.13178  15.44655   97.15  527.19   29.27  0.5233     9    -36.85    
  47.99895 -51.87666  15.54655   98.29  525.63   26.92  0.4928     9    -28.82    
  49.79895 -52.05178  15.44655  105.54  502.25   22.81  0.4708     9    -78.81    
  49.98229 -52.04666  15.24655  107.85  504.38   22.35  0.4408     9    -90.13    
  49.99895 -51.73833  15.34655  109.91  504.33   22.24  0.4520     9    -78.81    
  49.89895 -51.77166  15.44655  108.38  502.91   22.54  0.4674     9    -78.81    
  47.19895 -51.36333  15.19655   99.16  528.80   25.96  0.5230     8    -57.40    
  47.39895 -51.64666  15.22988   97.91  541.34   34.71  0.6707     8    -112.1    
  47.39895 -51.59666  15.24655   98.13  540.63   32.98  0.6541     8    -71.94    
  47.59895 -51.62166  15.34655   98.53  542.18   32.86  0.6590     9    -71.94    
  47.54895 -51.42166  15.34655   99.58  541.02   28.70  0.6300     8    -71.94    
  47.79895 -51.77166  15.44655   98.18  535.68   30.11  0.5842     9    -60.33    
  47.74895 -51.34333  15.44655  100.73  538.96   25.66  0.5903     9    -71.94    
  49.79895 -51.73000  15.54655  107.45  502.14   22.71  0.4799     9    -73.01    
  49.99895 -51.70500  15.34655  110.38  504.48   22.21  0.4517     9    -78.81    
  49.79895 -51.42166  15.54655  110.38  503.74   22.41  0.4645     9    -78.81    
  49.99895 -51.42166  15.34655  113.43  506.72   21.83  0.4440     9    -90.13    
  47.16562 -51.22166  15.19655   99.97  524.74   24.23  0.4823     8    -55.06    
  47.16562 -51.02166  15.19655  101.28  521.36   22.83  0.4508     8    -20.79    
  47.29895 -51.27166  15.24655   99.97  531.54   25.24  0.5387     8    -57.34    
  47.29895 -51.07166  15.24655  101.33  528.04   23.05  0.4990     8    -43.54    
  47.54895 -51.22166  15.34655  100.97  539.27   24.89  0.5996     8    -71.94    
  47.59895 -51.04666  15.34655  102.44  538.71   22.16  0.5858     8    -59.55    
  47.79895 -51.12166  15.44655  102.42  539.16   22.40  0.5802     9    -47.94    
  47.82395 -51.02166  15.42988  103.41  539.50   21.12  0.5834     9    -59.55    
  47.89895 -50.95500  15.44655  104.14  538.79   20.20  0.5717     9    -47.94    
  49.59895 -50.99988  15.54655  114.06  508.05   21.93  0.4328     9    -148.2    
  49.79895 -51.09012  15.44655  115.21  508.69   21.71  0.4367     9    -98.03    
  49.94895 -51.02166  15.24655  119.86  515.33   20.84  0.4402     9    -127.1    
  49.99895 -51.13928  15.24655  118.50  512.95   21.04  0.4377     9    -87.56    
  47.11562 -50.82166  15.14655  102.77  516.13   22.19  0.4185     8    -32.67    
  47.37395 -50.80166  15.22988  103.67  526.81   21.11  0.4820     8    -43.54    
  47.39895 -50.53833  15.14655  106.39  523.80   20.20  0.4592     8    -35.54    
  47.59895 -50.67166  15.24655  105.78  534.64   18.80  0.5459     8    -46.97    
  47.62395 -50.62166  15.22988  106.48  535.02   18.33  0.5507     8    -47.03    
  47.75729 -50.82166  15.34655  104.87  540.39   18.70  0.5949     8    -58.12    
  47.69895 -50.62166  15.24655  106.80  537.92   17.50  0.5778     8    -59.55    
  47.99895 -50.82166  15.42988  105.90  538.67   18.76  0.5716     9    -47.94    
  48.07062 -50.62166  15.34655  108.53  541.91   16.13  0.6099     9    -58.12    
  48.17133 -50.72166  15.44655  107.65  536.08   18.43  0.5445     9    -48.07    
  48.21062 -50.62166  15.39655  109.10  538.41   17.26  0.5691     9    -47.94    
  48.37062 -50.62166  15.44655  109.92  533.03   18.59  0.5166     9    -47.03    
  49.29895 -50.62166  15.44655  117.56  518.96   20.78  0.4253     9    -197.4    
  49.40574 -50.82166  15.54655  114.87  511.26   21.65  0.4189     9    -138.3    
  49.40574 -50.62166  15.39655  119.23  520.34   20.60  0.4323     9    -138.4    
  49.62395 -50.82345  15.42988  117.69  513.87   21.22  0.4260     9    -138.3    
  49.64895 -50.62166  15.24655  123.48  527.10   19.96  0.4689     9    -129.1    
  49.79895 -50.78988  15.24655  122.35  521.29   20.39  0.4514     9    -127.1    
  48.15395 -50.42166  15.22988  111.81  547.72   13.07  0.6733     9    -58.03    
  48.21562 -50.42166  15.24655  112.14  547.16   13.54  0.6637     9    -57.91    
  48.54062 -50.57166  15.44655  111.79  530.05   19.07  0.4910     9    -47.00    
  48.72729 -50.32166  15.24655  117.89  544.69   16.48  0.6029     9    -57.72    
  48.83645 -50.53595  15.44655  114.71  525.39   19.87  0.4543     9    -151.9    
  48.79895 -50.32166  15.24655  118.70  543.77   16.90  0.5906     9    -58.18    
  48.86645 -50.53595  15.44655  114.97  524.96   19.94  0.4513     9    -171.5    
  48.94895 -50.32166  15.24655  120.22  542.40   17.60  0.5686     9    -164.4    
  49.10729 -50.22166  15.14655  124.04  553.48   16.93  0.6470     9    -129.7    
  49.34895 -50.42166  15.24655  123.31  535.53   19.10  0.5089     9    -119.8    
  49.14895 -50.22166  15.14655  124.38  553.18   17.11  0.6418     9    -79.57    
  49.39895 -50.42166  15.22988  123.95  536.61   19.07  0.5155     9    -119.8    
  49.39895 -50.30500  15.14655  126.25  547.59   18.26  0.5935     9    -79.57    
  49.73229 -50.27166  15.04655  129.54  550.28   18.97  0.6300     7    -71.80    
  49.19895 -49.93833  15.14655  122.91  551.76   16.77  0.6417     7    -129.7    
  49.18312 -49.82166  15.19655  120.47  544.85   17.18  0.5942     7    -200.4    
  49.31562 -50.02166  15.14655  124.31  549.98   17.48  0.6186     7    -129.7    
  49.32062 -49.82166  15.24655  120.07  536.35   18.50  0.5250     7    -164.5    
  49.59895 -50.02166  15.19655  123.76  536.13   19.04  0.5157     7    -178.3    
  49.51562 -49.92166  15.24655  121.56  532.68   19.21  0.4942     7    -163.4    
  49.76145 -50.04095  15.19655  123.69  531.46   19.53  0.4893     7    -132.6    
  49.71562 -49.82166  15.34655  118.33  519.79   20.63  0.4297     7    -138.4    
  50.08229 -49.82166  15.34655  116.88  512.51   21.34  0.4243     7    -138.3    
  50.16562 -49.92166  15.24655  119.39  515.57   20.90  0.4324     7    -138.4    
  50.40074 -49.82166  15.24655  116.54  510.16   21.44  0.4339     7    -98.03    
  48.74895 -49.42166  15.14655  114.28  551.44   12.67  0.7039     7    -59.67    
  48.99895 -49.64155  15.19655  117.37  546.66   15.83  0.6309     7    -57.98    
  48.99895 -49.52166  15.24655  115.12  541.12   16.65  0.5885     7    -59.62    
  49.18883 -49.72166  15.24655  118.41  538.43   17.87  0.5492     7    -190.7    
  49.19895 -49.38833  15.39655  112.02  526.23   19.83  0.4640     7    -49.04    
  49.43229 -49.62166  15.39655  115.18  521.84   20.41  0.4356     7    -157.9    
  49.44895 -49.52166  15.44655  113.25  518.62   20.90  0.4220     7    -183.6    
  49.59895 -49.64666  15.42988  114.95  516.96   21.04  0.4179     7    -197.4    
  49.63229 -49.37166  15.54655  110.16  511.23   21.96  0.4101     7    -196.7    
  49.61562 -49.62166  15.44655  114.37  515.83   21.19  0.4151     7    -197.4    
  50.04062 -49.67166  15.44655  113.81  508.99   21.86  0.4244     7    -148.2    
  50.19895 -49.62166  15.44655  112.59  506.56   22.12  0.4370     7    -90.69    
  50.41645 -49.67166  15.34655  113.31  506.33   22.01  0.4435     7    -90.13    
  50.36562 -49.52166  15.44655  110.72  504.24   22.41  0.4552     7    -78.81    
  50.54895 -49.72166  15.24655  114.27  507.26   21.79  0.4416     7    -90.13    
  50.64895 -49.43416  15.34655  109.39  502.90   22.53  0.4704     7    -78.81    
  48.54895 -49.08000  15.14655  109.68  544.84   14.16  0.6468     5    -57.65    
  48.79895 -49.24666  15.22988  111.22  544.14   15.01  0.6319     7    -57.65    
  48.79895 -49.17166  15.24655  110.14  542.81   15.59  0.6185     7    -57.65    
  48.99895 -49.18833  15.34655  109.80  533.60   18.60  0.5249     7    -47.03    
  48.94895 -49.02166  15.34655  107.72  535.02   18.79  0.5357     7    -47.03    
  49.17395 -49.22166  15.42988  109.59  525.19   20.27  0.4570     7    -41.04    
  49.19895 -49.20500  15.44655  109.22  523.92   20.51  0.4485     7    -20.59    
  49.48229 -49.22166  15.54655  108.57  513.78   21.86  0.4099     7    -182.9    
  50.39895 -49.13833  15.54655  105.66  501.67   23.00  0.4854     7    -73.01    
  50.62395 -49.22166  15.42988  106.57  501.49   22.88  0.4888     7    -73.01    
  50.59895 -49.20500  15.44655  106.40  501.43   22.91  0.4897     7    -73.01    
  50.89895 -49.11333  15.24655  105.75  501.57   22.86  0.4824     7    -68.03    
  50.79895 -48.95916  15.34655  103.93  500.98   23.08  0.4950     7    -68.03    
  48.44895 -48.76333  15.14655  106.13  536.43   18.24  0.5608     5    -48.09    
  48.44895 -48.68000  15.14655  105.27  535.07   19.09  0.5480     5    -47.03    
  48.59895 -48.82166  15.19655  106.37  541.22   17.13  0.6049     5    -58.12    
  48.63229 -48.62166  15.19655  104.35  539.65   19.56  0.5902     5    -59.55    
  48.73550 -48.82166  15.24655  106.12  541.35   17.79  0.6036     7    -58.12    
  48.79895 -48.53833  15.24655  103.13  540.26   21.21  0.5910     7    -58.12    
  48.94895 -48.82166  15.34655  105.56  535.19   19.89  0.5364     7    -47.03    
  48.99895 -48.62166  15.34655  103.47  534.53   21.55  0.5302     7    -47.03    
  49.19895 -48.70500  15.44655  103.87  524.94   22.08  0.4568     7    -14.80    
  49.19895 -48.62166  15.42988  103.14  525.85   22.43  0.4640     7    -49.04    
  49.24895 -48.59166  15.44655  102.68  524.07   22.68  0.4532     7    -165.9    
  50.54895 -48.60500  15.44655  101.08  501.66   23.42  0.4886     7    -59.18    
  50.59895 -48.72166  15.44655  102.00  501.19   23.33  0.4954     7    -68.03    
  50.59895 -48.64666  15.42988  101.45  501.42   23.38  0.4918     7    -59.18    
  50.89895 -48.82166  15.24655  103.13  501.34   23.13  0.4860     7    -68.03    
  50.79895 -48.52166  15.24655  100.98  502.18   23.39  0.4766     7    -59.18    
  48.35729 -48.42166  15.09655  103.09  527.11   21.47  0.4844     5    -43.54    
  48.59895 -48.37166  15.14655  102.14  536.39   22.34  0.5643     5    -47.94    
  48.74062 -48.42166  15.19655  102.31  540.03   22.48  0.5962     5    -58.12    
  48.79895 -48.22166  15.14655  100.64  540.27   25.89  0.6110     5    -71.94    
  48.89895 -48.41333  15.24655  101.98  539.47   23.37  0.5878     7    -72.01    
  48.96562 -48.22166  15.19655  100.35  540.09   26.64  0.6061     7    -71.94    
  49.14895 -48.41595  15.34655  101.58  531.09   23.69  0.5082     7    -62.90    
  49.10133 -48.22166  15.24655  100.09  536.57   26.23  0.5676     7    -61.83    
  49.38133 -48.39666  15.42988  100.91  521.69   23.73  0.4469     7    -48.40    
  49.39895 -48.22166  15.34655   99.75  524.59   24.99  0.4717     7    -28.82    
  49.56229 -48.32166  15.44655  100.10  516.74   24.00  0.4315     7    -196.9    
  49.57395 -48.22166  15.39655   99.43  518.27   24.51  0.4401     7    -196.9    
  49.79895 -48.47166  15.54655  100.73  509.04   23.53  0.4279     7    -192.8    
  49.79895 -48.22166  15.42988   99.15  512.29   24.20  0.4290     7    -206.6    
  49.99895 -48.47166  15.54655  100.55  506.00   23.57  0.4433     7    -134.8    
  49.99895 -48.22166  15.42988   98.97  508.73   24.05  0.4343     7    -206.6    
  50.24062 -48.32166  15.44655   99.39  504.94   23.75  0.4534     7    -123.4    
  50.19895 -48.22166  15.39655   98.96  506.43   23.95  0.4441     7    -134.8    
  50.39895 -48.39666  15.42988   99.89  503.35   23.63  0.4678     7    -123.4    
  50.42074 -48.12166  15.24655   98.55  506.54   24.05  0.4434     7    -134.8    
  50.59895 -48.42166  15.34655  100.06  502.65   23.55  0.4744     7    -59.18    
  49.53229 -48.02166  15.24655   98.35  524.95   26.72  0.4886     7    -42.60    
  49.77729 -47.97166  15.24655   97.79  518.62   25.91  0.4545     7    -48.40    
  50.20729 -48.02166  15.24655   97.95  509.82   24.54  0.4352     7    -206.1    
  50.19895 -48.02166  15.24655   98.00  509.91   24.56  0.4352     7    -206.1    
  48.39717 -52.25500  15.59655   97.78  512.83   25.03  0.4362     9    -196.2    
  48.48490 -52.22166  15.64655   98.12  510.36   24.54  0.4339     9    -206.1    
  48.71562 -52.32166  15.64655   98.42  507.05   24.08  0.4415     9    -134.8    
  49.08229 -52.32166  15.64655   99.80  503.49   23.58  0.4656     9    -64.98    
  49.31800 -52.22166  15.64655  101.27  501.99   23.36  0.4830     9    -59.18    
  49.39895 -52.25500  15.59655  101.62  502.04   23.29  0.4801     9    -59.18    
  48.16562 -52.03595  15.59655   97.88  518.71   25.78  0.4523     9    -48.40    
  48.19895 -51.94166  15.64655   98.38  517.13   25.11  0.4415     9    -59.73    
  48.29895 -52.07166  15.64655   98.13  514.25   24.96  0.4358     9    -196.9    
  48.39895 -51.89166  15.74655   99.12  511.06   24.11  0.4283     9    -206.6    
  48.59895 -52.07166  15.74655   98.97  507.33   23.98  0.4394     9    -134.8    
  48.66062 -51.82166  15.82988  100.23  506.10   23.60  0.4430     9    -134.8    
  48.79895 -52.02166  15.79655   99.73  504.49   23.66  0.4574     9    -123.4    
  48.81324 -51.78500  15.85488  100.90  504.26   23.46  0.4573     9    -123.4    
  48.99895 -52.02166  15.79655  100.52  502.75   23.51  0.4760     9    -59.18    
  48.99895 -51.82166  15.84655  101.52  502.64   23.39  0.4763     9    -73.01    
  49.22729 -52.07166  15.74655  101.22  501.71   23.39  0.4898     9    -59.18    
  49.15395 -51.82166  15.82988  102.15  501.78   23.32  0.4887     9    -73.01    
  49.49895 -52.07166  15.64655  102.82  501.29   23.19  0.4930     9    -68.03    
  49.44895 -51.78833  15.74655  104.13  501.10   23.13  0.4990     9    -73.01    
  49.59895 -52.05500  15.59655  103.67  501.38   23.09  0.4897     9    -73.01    
  49.59895 -51.92166  15.64655  104.26  501.18   23.06  0.4952     9    -73.01    
  47.99895 -51.58833  15.59655   99.77  526.58   25.08  0.4824     9    -36.82    
  47.99895 -51.45500  15.59655  100.61  527.82   24.32  0.4852     9    -36.63    
  48.09895 -51.67166  15.64655   99.54  521.54   24.72  0.4527     9    -48.40    
  48.09895 -51.42166  15.64655  101.14  523.72   23.67  0.4556     9    -42.60    
  48.43229 -51.59666  15.79655  100.81  511.05   23.50  0.4219     9    -192.8    
  48.31562 -51.42166  15.74655  101.69  515.62   23.24  0.4208     9    -183.6    
  48.55395 -51.62166  15.82988  101.01  508.36   23.44  0.4284     9    -192.8    
  48.59895 -51.42166  15.82988  102.60  508.72   23.12  0.4229     9    -192.8    
  48.64895 -51.62166  15.84655  101.41  506.75   23.39  0.4358     9    -135.3    
  48.69895 -51.42166  15.84655  102.97  507.08   23.11  0.4299     9    -90.69    
  49.18229 -51.62166  15.84655  103.50  502.00   23.18  0.4832     9    -73.01    
  49.24395 -51.62166  15.82988  103.97  501.78   23.15  0.4869     9    -73.01    
  48.99895 -51.32166  15.84655  104.96  504.50   22.94  0.4469     9    -90.13    
  49.19895 -51.39666  15.82988  105.44  502.89   22.98  0.4674     9    -78.81    
  49.36562 -51.62166  15.79655  104.63  501.50   23.09  0.4916     9    -73.01    
  49.44895 -51.36333  15.74655  107.53  502.67   22.80  0.4725     9    -73.01    
  49.66562 -51.48321  15.64655  108.34  502.43   22.71  0.4785     9    -73.01    
  49.59895 -51.23833  15.64655  110.26  504.16   22.47  0.4578     9    -78.81    
  47.94895 -51.25500  15.54655  101.89  532.66   23.23  0.5177     9    -52.54    
  48.19895 -51.16666  15.64655  103.41  523.47   22.36  0.4471     9    -34.58    
  48.19895 -51.00345  15.59655  104.74  526.91   21.38  0.4660     9    -49.04    
  48.39895 -51.23500  15.74655  103.32  515.37   22.69  0.4158     9    -183.6    
  48.31824 -51.02166  15.64655  105.10  521.90   21.77  0.4364     9    -171.7    
  48.59895 -51.22166  15.79655  104.12  510.67   22.73  0.4139     9    -192.8    
  48.57895 -51.07166  15.74655  105.45  513.25   22.33  0.4100     9    -182.9    
  48.79895 -51.24666  15.82988  104.71  507.15   22.83  0.4258     9    -199.3    
  48.71562 -51.02166  15.74655  106.69  511.36   22.30  0.4095     9    -206.6    
  48.99895 -51.24666  15.82988  105.68  505.11   22.84  0.4401     9    -90.13    
  49.08229 -51.02166  15.74655  108.70  507.15   22.43  0.4238     9    -140.8    
  49.19895 -51.22166  15.79655  107.08  504.19   22.76  0.4499     9    -90.13    
  49.19895 -51.07166  15.74655  108.86  505.87   22.51  0.4339     9    -90.69    
  49.39895 -51.27166  15.74655  108.15  503.37   22.73  0.4623     9    -78.81    
  49.44157 -51.02166  15.64655  111.63  506.58   22.23  0.4348     9    -90.69    
  49.59895 -51.19666  15.62988  110.96  504.66   22.40  0.4532     9    -78.81    
  48.37395 -50.77166  15.54655  107.94  526.90   20.24  0.4661     9    -22.80    
  48.59895 -50.82166  15.62988  108.51  518.39   21.35  0.4194     9    -183.6    
  48.69895 -50.82166  15.64655  109.02  516.10   21.54  0.4121     9    -183.6    
  49.08229 -50.82166  15.64655  111.46  511.18   21.85  0.4107     9    -196.7    
  49.21895 -50.78833  15.59655  113.25  511.70   21.70  0.4131     9    -138.3    
  49.71562 -49.42166  15.54655  110.57  510.04   22.03  0.4126     7    -206.6    
  49.92062 -49.47166  15.54655  110.60  507.33   22.25  0.4249     7    -140.8    
  50.14062 -49.42166  15.54655  109.38  504.57   22.53  0.4471     7    -90.13    
  49.39895 -49.02166  15.54655  106.35  515.74   21.99  0.4141     7    -183.6    
  49.67395 -49.20166  15.59655  107.64  509.17   22.36  0.4145     7    -206.6    
  49.59895 -49.05500  15.59655  106.26  510.35   22.46  0.4129     7    -206.6    
  49.79895 -49.28000  15.59655  108.29  507.40   22.44  0.4221     7    -140.8    
  49.79895 -49.02166  15.62988  105.35  506.63   22.80  0.4286     7    -149.1    
  49.99895 -49.30000  15.59655  108.01  504.97   22.63  0.4406     7    -90.13    
  50.04395 -49.02166  15.62988  104.91  503.68   23.00  0.4556     7    -78.81    
  50.14062 -49.22166  15.59655  106.89  503.34   22.83  0.4592     7    -78.81    
  50.25729 -49.02166  15.59655  104.64  502.12   23.09  0.4780     7    -73.01    
  50.43883 -48.98500  15.54655  104.01  501.30   23.14  0.4925     7    -73.01    
  49.39895 -48.90500  15.54655  105.16  515.95   22.22  0.4159     7    -183.6    
  49.59895 -48.82166  15.59655  103.83  510.75   22.80  0.4158     7    -192.8    
  49.59895 -48.57166  15.54655  101.88  512.43   23.25  0.4196     7    -182.9    
  49.81895 -48.84666  15.62988  103.58  506.52   23.02  0.4323     7    -149.1    
  49.79895 -48.65500  15.59655  102.15  507.63   23.25  0.4298     7    -199.3    
  49.99895 -48.82166  15.62988  103.04  504.30   23.17  0.4518     7    -90.13    
  49.96562 -48.62166  15.59655  101.53  505.43   23.36  0.4449     7    -134.8    
  50.23229 -48.82166  15.59655  102.86  502.35   23.25  0.4766     7    -73.01    
  50.23229 -48.57166  15.54655  101.02  503.18   23.47  0.4687     7    -64.98    
  50.39895 -48.77166  15.54655  102.26  501.60   23.31  0.4891     7    -73.01    
  4868               Area     Atom    dRho/dR      Angle(Rho)      MEP        Field(norm)     dMEP/dR      Angle(MEP)     IE(L)      dIE(L)/dR     Angle(IE(L))      EA(L)    dEA(L)/dR     Angle(EA(L))     alpa(L)
     1     3     2   0.02225    13    0.3364E-01     179.5         99.08         37.40         37.64         6.426         506.6         15.43         74.55         23.85         2.592         134.8        0.4422    
     2     3     4   0.02048    13    0.3386E-01     177.3         99.55         37.74         38.07         7.564         506.0         14.25         73.62         23.69         2.271         137.4        0.4442    
     3     5     4   0.01191    13    0.3369E-01     174.5         99.35         37.09         37.52         8.607         507.2         16.66         78.20         23.75         2.648         136.5        0.4373    
     4     5     6   0.05842    13    0.3582E-01     176.7         100.8         38.13         38.64         9.308         506.3         15.10         72.61         23.47         2.231         139.9        0.4375    
     5     7     6   0.04006    13    0.3521E-01     172.4         100.7         36.84         37.69         12.24         508.3         19.16         81.19         23.40         2.746         139.5        0.4258    
     6     7     8   0.01828    13    0.3350E-01     176.9         101.0         35.85         36.75         12.71         510.0         22.47         72.69         23.13         3.154         143.6        0.4165    
     9    11    10   0.01847    13    0.3343E-01     178.3         97.60         34.30         34.43         4.938         514.0         28.95         71.68         25.25         7.517         120.7        0.4399    
     1    10     3   0.02754    13    0.3369E-01     178.2         98.53         36.36         36.57         6.087         509.0         20.07         74.27         24.18         3.740         130.3        0.4345    
    10    12     3   0.01945    13    0.3314E-01     179.9         98.23         35.27         35.45         5.853         511.6         24.98         72.14         24.41         4.967         128.5        0.4315    
    10    11    12   0.01643    13    0.3336E-01     175.8         97.86         34.37         34.53         5.498         514.0         29.15         67.84         24.97         6.922         121.0        0.4372    
    11    13    12   0.01790    13    0.3349E-01     177.5         97.81         33.61         33.88         7.174         516.0         32.47         73.42         25.30         8.406         124.5        0.4432    
     3    12     5   0.01011    13    0.3301E-01     178.4         98.60         35.76         36.03         7.011         510.2         22.59         71.96         24.09         3.988         132.8        0.4299    
    12    14     5   0.01444    13    0.3316E-01     179.4         98.72         35.40         35.68         7.155         511.4         24.80         72.83         24.10         4.392         133.6        0.4281    
    12    13    14   0.00836    13    0.3352E-01     168.7         98.32         33.59         34.48         13.07         514.7         30.52         62.28         24.68         6.604         122.6        0.4349    
    13    15    14   0.02777    13    0.3375E-01     177.6         98.35         33.64         33.87         6.744         516.6         33.77         72.77         24.90         7.874         127.8        0.4407    
     5    14     7   0.03118    13    0.3404E-01     178.4         99.57         36.02         36.48         9.101         510.2         22.79         73.93         23.74         3.569         139.3        0.4254    
    14    16     7   0.02434    13    0.3363E-01     178.4         99.73         35.30         35.61         7.477         512.5         27.11         72.95         23.66         4.270         138.6        0.4219    
    14    15    16   0.02750    13    0.3369E-01     178.6         99.05         34.03         34.40         8.415         515.6         32.28         70.11         24.22         6.188         133.8        0.4313    
    15    17    16   0.02028    13    0.3335E-01     176.6         99.06         33.01         33.36         8.327         518.6         36.86         73.60         24.37         7.788         134.9        0.4408    
     7    16     8   0.01372    13    0.3309E-01     178.7         100.3         35.09         35.52         8.946         512.8         27.65         70.55         23.33         4.121         141.4        0.4177    
    16    18     8   0.01475    13    0.3334E-01     178.0         100.5         34.37         34.77         8.785         515.3         31.81         69.39         23.23         4.966         141.1        0.4196    
    16    17    18   0.02561    13    0.3376E-01     176.9         100.1         33.24         33.88         11.15         517.8         35.81         68.15         23.64         6.405         140.9        0.4311    
    17    19    18   0.02467    13    0.3348E-01     175.5         100.2         32.38         32.90         10.21         520.9         39.68         74.69         23.60         7.826         141.2        0.4429    
     8    18    20   0.01989    13    0.3338E-01     179.5         101.5         34.54         35.23         11.31         514.5         30.43         71.84         22.81         4.549         141.1        0.4132    
    18    21    20   0.03223    13    0.3341E-01     178.5         102.3         33.83         34.48         11.09         517.2         34.48         70.21         22.40         5.506         138.5        0.4166    
    18    19    21   0.02965    13    0.3380E-01     176.5         101.5         32.28         33.18         13.37         520.9         39.53         67.22         22.71         7.126         144.7        0.4359    
    19    22    21   0.01253    13    0.3333E-01     166.4         101.6         30.91         32.30         16.88         523.5         42.11         83.79         22.58         8.388         137.4        0.4497    
    21    22    23   0.01294    13    0.3255E-01     178.9         102.4         31.35         32.12         12.59         524.3         42.67         70.73         21.86         8.581         139.2        0.4503    
     9    24    11   0.04499    13    0.3418E-01     179.6         97.27         32.85         32.96         4.778         518.3         35.85         70.26         26.62         12.62         115.6        0.4620    
    24    25    11   0.02798    13    0.3352E-01     176.2         96.89         31.17         31.46         7.720         522.5         41.67         72.82         28.02         18.38         117.1        0.4911    
    24    26    25   0.03604    13    0.3316E-01     178.6         96.26         28.56         28.70         5.613         530.8         50.17         68.62         32.86         37.28         113.2        0.5786    
    26    27    25   0.02547    13    0.3298E-01     177.8         96.20         27.80         27.93         5.614         533.5         51.30         69.39         34.49         43.86         115.1        0.6080    
    11    25    13   0.02155    13    0.3327E-01     178.8         97.25         32.25         32.43         5.968         519.8         38.08         70.02         26.60         13.23         117.9        0.4666    
    25    28    13   0.01835    13    0.3313E-01     178.6         97.12         31.15         31.37         6.761         523.0         42.33         71.37         27.55         17.41         118.7        0.4891    
    25    27    28   0.01909    13    0.3275E-01     178.2         96.62         29.28         29.51         7.071         528.6         47.83         69.19         30.40         28.67         115.8        0.5439    
    27    29    28   0.01741    13    0.3263E-01     178.7         96.60         28.33         28.53         6.758         532.0         49.39         70.47         32.02         35.65         118.2        0.5777    
    13    28    15   0.02357    13    0.3355E-01     177.7         97.72         31.95         32.20         7.205         521.2         40.08         68.58         26.30         13.21         120.4        0.4693    
    28    30    15   0.01858    13    0.3334E-01     176.5         97.70         31.00         31.28         7.730         524.1         43.35         73.06         26.92         16.40         123.6        0.4885    
    28    29    30   0.01854    13    0.3279E-01     178.8         97.08         29.18         29.47         8.095         529.3         47.58         69.85         29.62         27.03         119.7        0.5414    
    29    31    30   0.01913    13    0.3261E-01     179.4         97.14         28.27         28.51         7.513         532.7         47.94         70.21         30.87         33.03         121.9        0.5728    
    15    30    17   0.02000    13    0.3335E-01     176.0         98.37         31.56         31.95         8.910         522.5         41.68         66.51         25.61         12.36         124.9        0.4690    
    30    32    17   0.02860    13    0.3297E-01     175.6         98.44         30.65         30.94         7.780         525.8         44.46         73.51         25.99         15.25         129.5        0.4896    
    31    33    32   0.02456    13    0.3230E-01     177.5         98.01         28.07         28.28         6.964         534.3         44.53         70.16         29.12         29.83         128.0        0.5705    
    30    31    32   0.02849    13    0.3275E-01     179.4         97.83         28.98         29.30         8.425         530.7         46.67         69.52         28.41         24.87         124.8        0.5403    
    17    32    19   0.02368    13    0.3259E-01     178.1         99.26         30.73         31.36         11.46         525.0         43.53         70.51         24.61         11.75         137.5        0.4726    
    32    34    19   0.01488    13    0.3220E-01     177.3         99.33         29.80         30.36         10.98         528.3         44.90         72.97         24.84         14.50         138.6        0.4952    
    32    35    34   0.01480    13    0.3137E-01     179.3         98.96         28.08         28.64         11.37         533.7         42.78         70.47         26.17         22.13         137.4        0.5444    
    32    33    35   0.02456    13    0.3157E-01     177.0         98.64         27.59         28.00         9.792         535.7         40.62         67.61         27.64         27.67         133.4        0.5706    
    19    34    22   0.01601    13    0.3264E-01     175.5         100.3         30.17         31.02         13.41         526.8         44.21         66.21         23.63         11.41         142.0        0.4771    
    34    36    22   0.03646    13    0.3269E-01     178.1         100.7         29.57         30.06         10.27         530.2         44.26         70.23         23.39         13.75         141.4        0.5018    
    34    35    36   0.03517    13    0.3227E-01     177.8         100.0         27.61         28.48         14.25         535.0         39.68         71.10         24.82         21.03         143.9        0.5500    
    35    37    36   0.02186    13    0.3158E-01     175.1         100.3         27.03         27.60         11.65         538.1         30.48         73.87         24.42         24.24         143.3        0.5763    
    22    36    23   0.02614    13    0.3233E-01     178.3         101.8         29.61         30.69         15.24         528.7         44.46         69.99         22.04         11.15         144.8        0.4824    
    36    38    23   0.03137    13    0.3214E-01     178.7         102.5         28.74         29.59         13.72         532.7         43.14         70.78         21.25         13.62         140.3        0.5146    
    36    37    38   0.02618    13    0.3198E-01     175.6         101.6         26.71         28.02         17.61         537.4         33.33         66.57         22.18         19.40         147.0        0.5625    
    37    39    38   0.02252    13    0.3162E-01     174.1         101.7         26.48         27.35         14.50         539.6         22.82         72.14         22.02         22.12         142.1        0.5848    
    38    39    40   0.02512    13    0.3108E-01     178.8         102.5         26.25         27.25         15.55         540.6         19.55         62.93         20.28         20.17         140.6        0.5904    
    26    41    27   0.02513    13    0.3267E-01     178.4         95.87         25.82         25.93         5.458         540.1         51.10         68.04         40.85         66.15         118.5        0.6969    
    27    41    29   0.01745    13    0.3224E-01     179.1         96.17         26.35         26.60         7.869         538.2         49.65         69.31         37.43         55.36         120.6        0.6587    
    41    42    29   0.01215    13    0.3203E-01     178.8         96.23         25.83         26.01         6.809         540.3         46.57         69.02         38.96         60.83         123.6        0.6828    
    41    43    42   0.00544    13    0.3287E-01     154.6         95.83         22.28         24.45         24.29         545.2         43.48         46.85         47.45         84.33         107.3        0.7713    
    43    44    42   0.06173    13    0.3285E-01     177.9         95.87         23.61         23.76         6.438         547.6         34.03         63.53         50.91         89.91         135.2        0.8044    
    29    42    31   0.01356    13    0.3221E-01     178.1         96.71         26.56         26.96         9.817         537.6         46.63         70.01         34.94         48.08         124.7        0.6359    
    42    45    31   0.01725    13    0.3187E-01     178.6         96.78         25.84         26.14         8.740         540.5         40.95         70.26         36.78         54.99         130.1        0.6679    
    42    44    45   0.02463    13    0.3153E-01     178.2         96.34         24.24         24.64         10.33         545.3         29.28         64.24         43.52         72.69         139.3        0.7419    
    44    46    45   0.01213     4    0.3148E-01     177.0         96.41         24.16         24.33         6.884         546.5         18.93         51.82         44.73         74.18         144.1        0.7555    
    31    45    33   0.02456    13    0.3221E-01     178.3         97.44         26.24         26.74         11.07         539.1         39.44         69.75         33.47         45.49         132.4        0.6360    
    45    47    33   0.01264    13    0.3181E-01     175.7         97.46         25.66         26.07         10.13         541.4         31.10         71.31         34.82         50.73         139.2        0.6614    
    45    46    47   0.01261    13    0.3131E-01     178.1         96.83         24.48         24.96         11.28         544.7         20.78         59.24         40.21         64.46         145.2        0.7166    
    46    48    47   0.00769     4    0.3123E-01     176.9         96.81         24.54         24.81         8.414         545.2         15.85         48.33         40.87         65.74         145.3        0.7239    
    33    47    49   0.04000    13    0.3183E-01     176.7         98.27         25.82         26.22         10.06         541.5         21.54         60.26         31.91         44.36         141.2        0.6452    
    33    49    35   0.02468    13    0.3125E-01     178.6         98.85         26.16         26.68         11.37         540.4         23.45         67.14         28.77         36.14         144.2        0.6170    
    47    48    49   0.04000    13    0.3278E-01     174.4         97.96         24.88         25.62         13.88         543.2         12.49         46.65         35.45         53.82         148.9        0.6809    
    48    49    50   0.02334    11    0.3301E-01     174.2         98.52         25.48         25.98         11.27         542.4         11.38         43.29         32.80         47.68         145.9        0.6602    
    35    51    37   0.01936    13    0.3074E-01     179.2         99.78         26.04         26.72         12.89         540.8         13.11         53.03         25.90         31.11         146.7        0.6067    
    35    49    51   0.01270    13    0.3076E-01     178.5         99.39         25.93         26.51         12.00         541.3         8.739         25.95         27.18         34.38         146.7        0.6169    
    49    52    50   0.00046    11    0.3095E-01     169.6         99.16         26.25         26.46         7.128         541.3         11.26         46.41         28.05         36.16         139.1        0.6217    
    49    52    51   0.00326    11    0.3102E-01     175.7         99.53         25.85         26.73         14.71         540.6         17.02         56.70         26.73         32.48         146.7        0.6090    
    37    51    39   0.01759    13    0.3097E-01     176.7         100.5         25.79         26.80         15.82         540.9         8.141         19.26         24.15         28.04         147.8        0.6022    
    51    53    39   0.01659    11    0.3118E-01     177.6         100.7         26.34         26.92         11.96         540.5         13.49         52.83         23.80         26.86         143.8        0.5982    
    51    52    53   0.00414    11    0.3129E-01     178.6         100.1         26.19         27.05         14.53         539.8         21.71         65.96         25.16         28.21         147.2        0.5953    
    52    54    53   0.02052    11    0.3122E-01     178.2         100.3         26.99         27.75         13.47         537.5         32.87         68.43         24.27         23.07         144.3        0.5688    
    39    53    40   0.02185    11    0.3139E-01     175.4         101.9         25.55         26.97         18.62         541.0         9.384         37.32         21.58         23.35         146.3        0.5984    
    53    55    40   0.02287    11    0.3149E-01     175.5         102.0         26.51         27.25         13.40         540.1         20.20         61.21         21.32         21.62         140.8        0.5887    
    53    56    55   0.01822    11    0.3142E-01     179.1         101.5         27.56         28.36         13.71         536.1         37.22         70.06         22.16         17.79         143.8        0.5478    
    53    54    56   0.01899    11    0.3150E-01     178.9         101.0         27.94         28.85         14.41         534.2         40.79         70.92         22.84         16.68         145.7        0.5319    
    55    56    57   0.03573    11    0.3254E-01     178.4         102.7         28.55         29.77         16.50         532.2         43.82         71.59         21.10         13.27         141.3        0.5110    
    43    58    44   0.04326     4    0.3295E-01     177.9         95.36         22.05         22.31         8.751         552.0         27.32         55.98         61.61         103.9         146.7        0.8904    
    58    59    44   0.01459     4    0.3262E-01     169.9         95.48         21.96         22.55         13.15         551.5         23.45         51.91         59.46         99.62         147.3        0.8732    
    58    60    59   0.05469     4    0.3254E-01     178.2         95.08         21.84         22.05         7.894         552.8         33.71         60.61         63.58         108.9         142.0        0.9076    
    60    61    59   0.02510    11    0.3276E-01     176.8         95.35         23.29         23.33         3.487         548.6         43.72         62.72         54.74         100.2         126.1        0.8368    
    44    59    46   0.00447     4    0.3206E-01     172.9         96.00         23.12         23.64         12.00         548.4         21.30         57.41         50.49         85.63         148.4        0.8024    
    59    62    46   0.02569    11    0.3188E-01     177.5         96.02         23.68         23.91         7.895         547.5         26.24         57.99         48.72         83.35         140.3        0.7872    
    61    63    62   0.02693    11    0.3252E-01     178.5         96.01         25.16         25.29         5.988         542.6         46.04         67.45         42.87         72.37         123.6        0.7247    
    59    61    62   0.03025    11    0.3214E-01     177.8         95.67         23.46         23.77         9.176         547.6         36.95         66.95         50.83         90.18         135.9        0.8032    
    46    62    48   0.00768    11    0.3130E-01     178.8         96.42         24.19         24.57         10.07         545.7         24.24         62.00         43.39         71.78         143.7        0.7425    
    62    64    48   0.00639    11    0.3145E-01     179.3         96.40         24.66         24.92         8.258         544.5         32.04         65.19         42.06         69.35         135.8        0.7272    
    63    65    64   0.01661    11    0.3205E-01     178.4         96.49         26.76         26.92         6.204         537.5         47.99         69.27         35.57         49.69         121.6        0.6398    
    62    63    64   0.00639    11    0.3180E-01     178.0         96.25         25.27         25.65         9.807         541.7         43.57         70.43         40.02         64.16         128.8        0.6980    
    48    64    50   0.03068    11    0.3319E-01     171.2         97.55         24.23         25.40         17.44         543.6         19.85         68.29         38.07         59.88         151.9        0.6997    
    64    66    50   0.06873    11    0.3314E-01     175.2         98.00         26.01         26.22         7.220         541.2         28.31         63.19         34.00         49.10         134.9        0.6578    
    64    65    66   0.04711    11    0.3309E-01     177.4         97.29         26.83         27.31         10.78         537.0         44.99         69.27         33.37         43.61         126.3        0.6217    
    65    67    66   0.04616    11    0.3302E-01     177.7         97.76         29.07         29.27         6.707         530.8         47.01         68.11         28.78         25.98         122.2        0.5440    
    50    66    52   0.03546    11    0.3125E-01     177.9         98.82         25.93         26.61         12.98         540.6         22.29         67.13         28.99         36.91         146.2        0.6200    
    66    68    52   0.05191    11    0.3226E-01     179.7         98.84         28.23         28.68         10.12         533.6         43.48         70.43         26.90         23.83         134.6        0.5496    
    66    67    68   0.02452    11    0.3238E-01     179.4         98.26         29.86         30.25         9.201         527.8         45.67         69.99         26.51         17.87         128.7        0.5053    
    67    68    69   0.00070    11    0.3225E-01     172.7         98.37         31.08         31.61         10.50         523.3         42.53         77.11         25.37         12.26         133.4        0.4695    
    52    68    54   0.05887    11    0.3249E-01     177.5         99.66         28.68         29.31         11.89         532.0         43.90         73.19         25.07         18.37         140.7        0.5258    
    68    54    70   0.00559    11    0.3316E-01     176.7         100.0         30.05         30.32         7.705         529.0         44.89         69.71         24.34         14.34         136.6        0.4985    
    68    70    69   0.00104    11    0.3338E-01     154.9         99.39         26.18         31.17         32.86         525.8         44.33         90.38         24.83         12.89         159.7        0.4805    
    69    71    70   0.04718    11    0.3352E-01     178.7         99.68         31.43         31.96         10.43         523.5         42.63         69.30         24.26         10.35         137.6        0.4621    
    54    70    72   0.00128    11    0.3196E-01     159.7         100.7         29.57         30.15         11.25         529.7         44.49         81.17         23.15         13.00         126.7        0.4951    
    54    72    56   0.01465    11    0.3210E-01     179.3         101.1         29.78         30.54         12.79         528.6         44.57         71.18         22.68         11.67         144.4        0.4846    
    70    71    72   0.04377    11    0.3349E-01     178.8         100.5         31.48         32.00         10.36         523.8         42.75         71.40         23.46         9.412         142.0        0.4579    
    71    73    72   0.04650    11    0.3399E-01     178.8         101.0         33.61         34.08         9.472         517.8         35.97         71.12         23.07         5.996         141.7        0.4252    
    56    74    57   0.03378    11    0.3302E-01     178.6         103.1         30.74         31.72         14.29         526.2         44.15         69.19         21.32         9.585         137.9        0.4621    
    56    72    74   0.02302    11    0.3299E-01     178.0         102.1         31.13         31.99         13.35         524.6         43.09         72.41         22.11         8.846         141.4        0.4539    
    72    73    74   0.03108    11    0.3335E-01     178.6         102.1         32.84         33.67         12.75         519.4         37.89         69.26         22.34         6.450         141.4        0.4256    
    73    75    74   0.00744    11    0.3296E-01     178.1         102.3         33.65         34.73         14.28         516.2         33.17         70.78         22.35         5.201         139.8        0.4123    
    57    74    76   0.01665    11    0.3248E-01     178.5         104.0         31.64         32.66         14.39         523.7         42.43         71.10         21.00         8.439         130.3        0.4430    
    74    75    76   0.01958    11    0.3350E-01     175.2         103.4         32.90         34.31         16.46         518.3         36.21         74.95         21.84         6.110         133.1        0.4172    
    75    77    76   0.04270    11    0.3401E-01     178.1         104.1         34.50         35.33         12.46         516.0         32.64         72.15         21.83         5.335         128.9        0.4079    
    60    61    78   0.00075    11    0.3279E-01     172.2         95.33         23.91         23.95         3.129         546.3         50.14         59.10         51.22         94.34         115.2        0.8051    
    78    79    61   0.02993    11    0.3280E-01     179.0         95.53         24.90         25.01         5.464         542.9         52.42         66.88         45.62         80.18         118.5        0.7482    
    78    80    79   0.01514    11    0.3274E-01     178.1         95.78         26.55         26.70         6.162         537.2         53.64         68.49         38.68         58.25         115.0        0.6639    
    61    81    63   0.02468    11    0.3255E-01     178.1         95.99         26.22         26.42         6.955         538.6         51.15         67.82         38.88         59.76         118.0        0.6730    
    61    79    81   0.02724    11    0.3260E-01     179.1         95.83         26.35         26.48         5.620         538.1         52.74         68.43         39.17         60.27         116.5        0.6730    
    79    80    81   0.01559    11    0.3292E-01     177.9         96.10         27.97         28.23         7.797         532.3         51.42         71.19         34.09         41.80         115.9        0.5979    
    80    82    81   0.01640    11    0.3298E-01     178.1         96.32         29.20         29.27         3.810         529.0         48.93         67.91         31.65         32.52         111.9        0.5577    
    63    83    65   0.02034    11    0.3273E-01     178.4         96.71         28.79         28.94         5.766         530.7         48.98         70.01         31.21         32.49         117.4        0.5635    
    63    81    83   0.02182    11    0.3280E-01     178.4         96.49         28.55         28.81         7.662         530.9         49.59         70.16         31.95         34.70         116.9        0.5710    
    81    82    83   0.01779    11    0.3291E-01     178.3         96.54         29.69         29.92         7.216         527.1         47.01         71.25         30.11         26.90         116.3        0.5334    
    82    84    83   0.00395    11    0.3305E-01     178.4         96.70         30.68         30.82         5.586         524.3         44.08         69.26         28.77         21.46         114.2        0.5068    
    65    83    67   0.03625    11    0.3351E-01     176.6         97.38         30.13         30.53         9.226         526.3         45.70         73.34         28.25         21.32         122.5        0.5124    
    83    85    67   0.01088    11    0.3363E-01     172.4         97.67         31.52         31.66         5.304         522.9         42.40         62.85         26.82         15.53         113.3        0.4821    
    83    84    85   0.00732    11    0.3430E-01     153.5         97.32         27.24         31.69         30.73         522.6         42.11         96.48         27.61         17.46         140.7        0.4886    
    84    86    85   0.05766    11    0.3493E-01     177.8         97.76         33.06         33.13         3.676         518.7         37.01         68.73         26.24         11.97         116.7        0.4605    
    67    85    69   0.00750    11    0.3269E-01     173.2         98.12         31.01         31.72         12.07         522.9         42.21         77.00         25.79         12.97         132.5        0.4716    
    85    87    69   0.01370    11    0.3317E-01     178.3         98.39         32.21         32.46         7.054         520.9         39.97         71.56         25.27         10.73         128.4        0.4579    
    85    86    87   0.02911    11    0.3396E-01     176.9         98.23         33.17         33.62         9.447         517.4         35.15         73.34         25.17         8.827         128.5        0.4452    
    86    88    87   0.02977    11    0.3444E-01     176.8         98.56         34.75         35.19         9.129         513.2         28.35         71.95         24.54         5.863         129.9        0.4322    
    69    87    71   0.01369    11    0.3290E-01     176.9         98.93         32.83         33.11         7.461         519.1         37.75         72.96         24.42         8.172         134.1        0.4426    
    87    89    71   0.01654    11    0.3330E-01     175.3         99.34         34.39         34.53         5.085         515.2         31.98         72.82         23.91         5.649         134.4        0.4267    
    87    88    89   0.05624    11    0.3495E-01     178.5         99.28         35.51         35.71         6.072         512.5         27.36         72.21         24.09         4.878         132.8        0.4268    
    88    90    89   0.02361    11    0.3400E-01     173.7         99.41         36.59         36.70         4.285         509.4         21.66         67.37         23.77         3.430         131.2        0.4269    
    71    89    73   0.03074    11    0.3387E-01     177.9         100.5         34.60         35.29         11.37         513.9         29.87         71.01         23.32         4.576         143.7        0.4178    
    89    73    91   0.00145    11    0.3385E-01     157.4         100.5         33.46         35.83         20.98         512.4         27.25         49.91         23.29         4.026         130.3        0.4163    
    89    91    90   0.00117    11    0.3275E-01     171.2         99.59         36.17         36.18         1.431         510.3         23.39         68.82         23.56         3.500         131.1        0.4217    
    90    92    91   0.00050    11    0.3276E-01     171.3         99.51         36.54         36.59         3.058         509.2         21.13         67.26         23.58         3.152         131.1        0.4249    
    73    91    93   0.02455    11    0.3397E-01     177.6         101.3         35.72         36.05         7.710         512.2         26.88         71.88         23.01         3.878         138.6        0.4124    
    73    93    75   0.00275    11    0.3248E-01     179.2         101.8         34.77         35.58         12.23         513.2         28.25         72.11         22.64         4.145         139.0        0.4082    
    91    92    93   0.03354    11    0.3459E-01     175.0         100.6         35.97         36.90         12.91         509.9         22.65         77.10         23.34         3.253         143.9        0.4191    
    92    94    93   0.06286    11    0.3509E-01     178.0         101.4         37.69         38.07         8.100         507.6         18.00         72.41         23.20         2.537         138.1        0.4237    
    75    95    77   0.03226    11    0.3395E-01     178.3         103.7         35.68         36.63         13.07         512.1         25.96         70.87         22.26         3.964         131.3        0.4027    
    75    93    95   0.01149    11    0.3323E-01     177.0         102.5         35.34         36.55         14.76         511.2         24.65         71.81         22.58         3.593         137.8        0.4063    
    93    94    95   0.03913    11    0.3428E-01     177.9         102.5         37.09         37.93         12.13         508.1         18.82         76.12         22.82         2.712         133.7        0.4146    
    94    96    95   0.03354    11    0.3412E-01     177.0         102.9         38.24         38.84         10.14         506.1         14.57         73.04         22.84         2.220         130.0        0.4244    
    80    97    82   0.01846    11    0.3388E-01     172.0         96.61         29.25         30.09         13.58         526.6         46.78         77.56         30.47         27.69         120.8        0.5347    
    97    98    82   0.02340    11    0.3390E-01     173.7         96.82         30.99         31.00        0.8475         523.9         43.65         63.70         28.98         21.81         107.1        0.5070    
    97    99    98   0.01505    11    0.3273E-01     179.0         96.92         31.15         31.35         6.483         522.4         41.64         70.88         27.90         17.88         115.9        0.4888    
    82    98    84   0.00795    11    0.3346E-01     177.0         96.73         30.83         31.14         8.198         523.3         42.90         72.98         28.64         20.53         116.7        0.5009    
    98   100    84   0.03636    11    0.3388E-01     179.3         97.11         32.48         32.60         4.967         519.2         37.30         70.38         27.00         14.00         115.0        0.4688    
    98   101   100   0.02415    11    0.3346E-01     179.3         97.43         33.85         33.95         4.511         515.2         30.99         70.67         25.71         9.023         117.7        0.4462    
    98    99   101   0.03333    11    0.3354E-01     178.8         97.41         33.06         33.30         6.838         517.1         34.11         72.03         26.16         10.88         118.6        0.4542    
    84   100    86   0.05207    11    0.3470E-01     178.9         97.62         33.67         33.84         5.706         516.3         33.10         71.12         25.94         10.12         118.2        0.4509    
   100   102    86   0.04406    11    0.3471E-01     178.4         98.13         35.48         35.71         6.467         511.4         24.72         73.26         24.80         5.701         124.1        0.4361    
   100   101   102   0.01716    11    0.3334E-01     177.2         97.85         35.29         35.48         5.949         511.1         24.02         73.00         24.77         5.491         123.7        0.4362    
   101   103   102   0.00392    11    0.3282E-01     173.9         98.04         36.00         36.10         4.266         509.3         20.69         69.89         24.42         4.245         122.9        0.4365    
    86   102    88   0.03200    11    0.3462E-01     177.7         98.47         36.17         36.35         5.777         510.0         22.20         73.80         24.40         4.482         127.1        0.4341    
   102   104    88   0.00093    11    0.3439E-01     155.1         98.63         34.72         36.79         19.29         508.8         20.05         49.97         24.21         3.798         104.4        0.4352    
   102   105   104   0.00426    11    0.3423E-01     173.3         98.54         36.86         36.91         2.899         508.3         18.95         67.35         24.23         3.668         122.5        0.4377    
   102   103   105   0.00055    11    0.3253E-01     172.3         98.14         36.43         36.48         2.862         508.3         18.68         66.76         24.24         3.618         121.7        0.4384    
    88   104    90   0.00104    11    0.3339E-01     172.5         98.87         36.25         36.65         8.478         508.9         20.41         66.74         23.94         3.434         130.7        0.4311    
   104   106    90   0.00590    11    0.3306E-01     172.1         99.05         36.56         36.86         7.299         508.3         19.29         65.79         23.80         3.087         131.1        0.4314    
   104   105   106   0.02799    11    0.3497E-01     172.1         99.01         36.39         37.35         13.02         507.9         18.40         81.73         24.05         3.301         137.5        0.4368    
   105   107   106   0.08295    11    0.3614E-01     178.4         99.82         38.57         38.74         5.358         505.6         13.80         74.83         23.80         2.346         133.2        0.4476    
    90   106    92   0.00018    11    0.3238E-01     170.9         99.26         36.73         36.91         5.694         508.0         18.68         65.34         23.63         2.821         131.2        0.4302    
   106   108    92   0.01845    11    0.3386E-01     177.4         100.1         37.68         38.17         9.173         506.0         14.79         77.79         23.51         2.209         140.0        0.4390    
   106   107   108   0.04342    11    0.3431E-01     178.9         100.4         38.74         39.02         6.827         504.4         11.31         75.54         23.49         1.785         137.7        0.4526    
   107   109   108   0.00600    11    0.3313E-01     177.3         100.6         39.09         39.36         6.671         503.2         8.385         75.31         23.41         1.438         136.6        0.4659    
    92   108    94   0.03865    11    0.3413E-01     178.6         100.9         38.41         38.76         7.662         505.2         13.07         74.68         23.32         1.934         137.6        0.4411    
   108   110    94   0.01446    11    0.3291E-01     178.4         101.5         38.77         39.18         8.295         504.0         10.14         76.07         23.17         1.619         133.4        0.4500    
   108   109   110   0.01066    11    0.3351E-01     169.2         101.3         37.66         39.62         18.14         503.2         8.344         88.91         23.28         1.431         138.2        0.4626    
   109   111   110   0.02943    11    0.3375E-01     176.6         101.7         39.75         40.03         6.825         502.6         6.904         75.91         23.26         1.306         131.6        0.4701    
    94   110    96   0.01690    11    0.3303E-01     178.9         102.3         38.48         39.20         10.99         504.4         10.94         76.06         23.02         1.754         131.6        0.4420    
   110   112    96   0.02182    11    0.3338E-01     177.9         103.3         38.87         39.81         12.48         503.7         9.371         80.08         22.92         1.677         124.8        0.4466    
   110   111   112   0.03446    11    0.3408E-01     176.3         103.0         39.13         40.38         14.29         502.7         7.023         81.85         23.06         1.401         128.3        0.4632    
   111   113   112   0.02158    11    0.3399E-01     174.4         103.6         40.18         40.71         9.272         502.3         5.772         75.55         23.02         1.335         121.7        0.4699    
    99   114   101   0.03689    11    0.3360E-01     178.9         97.89         34.22         34.37         5.396         514.3         29.63         71.37         25.29         7.665         120.7        0.4408    
   101   114   103   0.02132    11    0.3366E-01     175.2         98.20         35.22         35.84         10.64         510.5         22.90         76.55         24.60         4.924         129.2        0.4356    
   114   115   103   0.03079    11    0.3386E-01     177.6         98.60         36.52         36.61         4.052         508.8         19.81         71.16         24.29         3.849         125.8        0.4372    
   103   116   105   0.00856    11    0.3378E-01     177.8         98.93         37.30         37.70         8.385         506.3         14.89         77.08         23.97         2.671         134.3        0.4464    
   103   115   116   0.02467    11    0.3363E-01     176.6         99.08         37.52         37.85         7.571         505.9         14.16         76.74         23.91         2.483         134.4        0.4486    
   105   116   107   0.06507    11    0.3532E-01     177.1         99.88         38.85         39.07         6.085         504.4         11.17         75.29         23.74         1.949         134.6        0.4586    
   116   117   107   0.00268    11    0.3380E-01     172.9         100.1         39.22         39.30         3.665         503.3         8.585         71.82         23.59         1.527         132.4        0.4699    
   107   117   109   0.01112    11    0.3420E-01     173.0         100.4         38.41         39.62         14.19         503.0         7.996         84.83         23.52         1.443         142.8        0.4715    
   117   118   109   0.02523    11    0.3413E-01     175.2         100.7         39.73         39.82         3.936         502.6         7.006         73.96         23.50         1.329         133.9        0.4770    
   109   118   111   0.02698    11    0.3377E-01     178.5         101.3         39.54         40.13         9.860         502.2         5.803         80.77         23.36         1.200         136.2        0.4802    
   118   119   111   0.03024    11    0.3374E-01     177.8         102.1         40.17         40.57         8.037         501.6         3.988         79.18         23.28         1.074         129.8        0.4887    
   111   119   113   0.02182    11    0.3320E-01     178.1         102.9         39.63         40.66         12.94         501.6         3.911         80.87         23.14         1.130         127.3        0.4844    
   120   122   121   0.02442    13    0.3367E-01     179.6         101.0         39.28         39.74         8.754         502.6         6.547         78.60         23.48         1.234         138.9        0.4801    
   121   122   123   0.03704    13    0.3428E-01     175.4         102.0         40.02         40.52         9.017         501.8         4.099         79.33         23.38         1.033         134.3        0.4921    
   122   124   123   0.05878    13    0.3512E-01     178.7         101.7         39.93         40.59         10.31         502.0         4.935         80.78         23.41         1.123         137.1        0.4874    
   123   124   125   0.05227    13    0.3488E-01     178.1         102.8         40.56         41.03         8.748         501.6         3.201         78.09         23.27         1.029         128.6        0.4929    
   124   126   125   0.01836    13    0.3449E-01     177.0         102.0         39.60         40.49         12.00         502.2         5.314         82.64         23.31         1.163         134.6        0.4816    
   125   126   127   0.02677    13    0.3457E-01     176.0         103.3         40.45         40.97         9.154         501.8         4.072         76.59         23.17         1.131         125.0        0.4848    
   126   128   127   0.06928    13    0.3543E-01     179.0         103.0         40.01         40.72         10.72         502.7         6.543         80.30         23.16         1.320         128.5        0.4695    
   127   128   129   0.04306    13    0.3432E-01     177.3         104.1         39.98         40.59         9.910         503.0         7.170         80.49         22.94         1.492         119.0        0.4603    
   128   130   129   0.00589    13    0.3314E-01     166.9         103.7         38.52         39.80         14.61         503.9         9.330         90.61         22.87         1.703         112.6        0.4465    
   129   132   131   0.02910    13    0.3377E-01     178.6         105.7         38.79         39.97         14.00         505.1         11.74         76.48         22.53         2.196         116.6        0.4301    
   129   130   132   0.01725    13    0.3341E-01     176.7         104.6         38.13         39.76         16.48         504.7         10.90         75.36         22.70         1.978         123.5        0.4356    
   131   132   133   0.04000    13    0.3442E-01     179.0         106.9         37.83         39.51         16.74         507.4         16.37         74.56         22.17         2.910         116.3        0.4113    
   134   136   135   0.02852    13    0.3380E-01     179.9         99.27         36.42         36.73         7.442         508.7         19.47         73.51         24.05         3.361         132.9        0.4342    
   135   137   120   0.01843    13    0.3379E-01     178.9         100.1         38.34         38.68         7.556         504.5         10.92         75.52         23.67         1.793         137.7        0.4590    
   136   138   137   0.04332    13    0.3471E-01     178.5         99.15         37.27         37.62         7.890         507.0         16.03         75.99         24.04         2.911         132.8        0.4426    
   135   136   137   0.02782    13    0.3426E-01     177.1         99.53         37.69         37.89         5.989         506.2         14.63         75.11         23.88         2.472         133.6        0.4458    
   137   139   122   0.01961    13    0.3361E-01     179.6         99.87         38.63         38.92         6.972         503.9         9.575         76.69         23.65         1.662         137.5        0.4649    
   120   137   122   0.01160    13    0.3335E-01     179.3         100.2         38.66         39.11         8.657         503.5         8.592         78.14         23.58         1.491         139.7        0.4698    
   138     1   139   0.01479    13    0.3363E-01     178.2         98.85         37.41         37.58         5.439         506.5         15.08         74.07         23.97         2.695         131.5        0.4446    
   137   138   139   0.03880    13    0.3436E-01     177.8         99.31         37.94         38.18         6.427         505.7         13.32         74.71         23.88         2.345         133.0        0.4502    
   139     2   124   0.02077    13    0.3349E-01     178.8         99.86         38.46         38.83         7.992         504.1         10.20         77.82         23.60         1.709         138.7        0.4604    
   122   139   124   0.03490    13    0.3392E-01     179.4         100.2         38.92         39.32         8.199         503.4         8.513         78.26         23.57         1.506         138.8        0.4692    
   139     1     2   0.00987    13    0.3310E-01     178.2         99.18         37.80         38.05         6.529         505.4         12.80         74.87         23.76         2.151         136.0        0.4507    
   124     2   126   0.01074    13    0.3338E-01     174.1         100.4         38.77         39.25         8.964         503.5         8.746         73.39         23.47         1.483         138.5        0.4656    
     2     4   126   0.01442    13    0.3356E-01     176.9         100.3         38.56         39.01         8.665         504.1         10.09         79.17         23.49         1.636         138.2        0.4588    
   126     4   128   0.03494    13    0.3462E-01     177.7         101.5         39.12         39.68         9.585         503.7         9.333         75.78         23.31         1.526         137.4        0.4584    
     4     6   128   0.04647    13    0.3505E-01     177.4         101.8         38.95         39.23         6.927         505.1         12.37         75.68         23.21         1.854         133.7        0.4417    
   128   140   130   0.02127    13    0.3358E-01     176.5         102.9         37.98         39.13         13.96         505.2         12.28         74.03         22.92         1.938         132.6        0.4346    
   128     6   140   0.00881    13    0.3318E-01     178.7         102.1         37.69         38.37         10.76         506.4         14.90         76.59         22.97         2.181         133.0        0.4273    
     6     8   140   0.01158    13    0.3360E-01     177.9         101.6         36.81         37.22         8.527         509.2         20.71         72.26         22.98         2.903         136.8        0.4157    
   130   140   141   0.03933    13    0.3439E-01     177.5         103.5         37.50         38.74         14.55         506.8         15.65         75.80         22.74         2.397         130.2        0.4200    
   130   141   132   0.02585    13    0.3419E-01     175.8         104.4         38.55         39.04         9.073         506.6         14.92         75.98         22.60         2.424         120.7        0.4192    
   140     8   141   0.03312    13    0.3454E-01     174.1         102.5         36.20         37.28         13.78         509.9         22.10         67.48         22.79         3.158         139.7        0.4110    
     8    20   141   0.02097    13    0.3430E-01     168.9         102.6         35.64         36.56         12.89         511.8         25.51         82.77         22.65         3.708         127.3        0.4081    
   132   141   133   0.03628    13    0.3492E-01     175.7         105.9         36.94         38.68         17.25         508.8         19.18         70.17         22.19         3.184         124.1        0.4052    
   141   142   133   0.02308    13    0.3473E-01     172.4         106.0         36.37         37.97         16.70         510.6         22.67         80.98         21.97         3.735         115.2        0.4003    
   141   143   142   0.01986    13    0.3336E-01     178.9         104.5         35.42         36.62         14.71         512.5         26.27         73.57         22.01         4.173         125.7        0.4010    
   141    20   143   0.02163    13    0.3316E-01     178.7         103.5         35.10         36.22         14.31         512.9         27.03         73.24         22.21         4.154         130.7        0.4034    
   133   142   144   0.02705    13    0.3409E-01     179.0         107.6         35.99         37.66         17.13         512.8         26.53         73.28         21.46         4.486         115.8        0.3986    
   142   143   144   0.02661    13    0.3441E-01     175.0         106.3         34.44         36.66         20.06         514.4         29.30         67.32         21.51         4.925         126.4        0.4011    
   143   145   144   0.03280    13    0.3438E-01     175.6         106.7         34.17         35.85         17.63         517.1         33.89         75.79         21.11         5.895         117.4        0.4088    
   134   146   136   0.04010    13    0.3406E-01     178.6         98.80         35.13         35.34         6.211         512.2         26.04         71.92         24.55         5.344         126.7        0.4315    
   146   147   136   0.01910    13    0.3363E-01     175.7         98.19         33.90         34.54         11.01         513.9         28.83         73.99         25.03         6.911         126.7        0.4363    
   146   148   147   0.00471    13    0.3314E-01     171.2         97.96         32.81         32.88         3.767         518.4         36.01         63.03         25.84         10.55         112.5        0.4520    
   148   149   147   0.02593    13    0.3410E-01     172.8         97.79         32.69         32.84         5.486         518.8         36.59         63.25         26.32         11.99         111.3        0.4587    
   136   147   138   0.03519    13    0.3422E-01     177.7         98.36         35.68         35.78         4.264         510.9         23.49         71.50         24.64         5.117         123.2        0.4342    
   147   150   138   0.03158    13    0.3423E-01     177.6         98.01         34.92         35.22         7.542         512.3         25.81         73.19         24.98         6.265         123.1        0.4364    
   149     9   150   0.00481    13    0.3334E-01     177.7         97.40         33.83         33.88         3.058         515.2         30.84         69.24         25.70         8.987         116.4        0.4452    
   147   149   150   0.02726    13    0.3361E-01     177.5         97.51         33.35         33.67         7.937         516.0         32.12         73.60         25.85         9.633         120.7        0.4476    
   138   150     1   0.02077    13    0.3422E-01     173.6         98.41         36.32         36.57         6.716         509.0         19.96         71.15         24.37         4.056         124.7        0.4364    
   150    10     1   0.04799    13    0.3457E-01     177.5         98.34         35.97         36.23         6.975         510.1         21.99         74.57         24.51         4.645         126.8        0.4350    
   150     9    10   0.00351    13    0.3351E-01     175.3         97.68         34.30         34.82         9.879         513.0         27.02         76.63         25.10         6.772         126.1        0.4377    
    20    21   143   0.02582    13    0.3300E-01     179.6         103.3         33.82         34.79         13.56         516.7         33.53         70.84         21.99         5.436         133.9        0.4113    
    21   151   143   0.01070    13    0.3279E-01     179.7         103.6         32.58         33.73         14.99         520.2         38.30         70.76         21.56         6.808         133.1        0.4239    
    21    23   151   0.00519    13    0.3233E-01     178.1         103.2         31.12         32.46         16.52         523.7         42.15         70.56         21.42         8.293         137.1        0.4439    
   143   151   152   0.02440    13    0.3322E-01     178.3         104.7         32.43         33.90         16.89         520.7         38.95         69.02         21.15         7.157         130.2        0.4254    
   143   152   145   0.01457    13    0.3316E-01     179.4         105.7         32.85         34.44         17.46         520.0         38.00         71.37         20.94         6.927         124.1        0.4208    
   151   153   152   0.02985    13    0.3295E-01     178.3         104.8         30.58         32.09         17.66         526.5         44.71         71.87         20.40         9.808         128.1        0.4624    
   151    23   153   0.01450    13    0.3236E-01     179.3         103.8         30.16         31.46         16.51         527.5         44.77         70.84         20.75         10.20         133.8        0.4693    
   145   152   154   0.01602    13    0.3341E-01     178.4         107.4         31.45         33.66         20.92         524.6         44.29         68.72         19.90         8.721         121.4        0.4502    
   152   153   154   0.04087    13    0.3398E-01     176.0         106.8         29.69         32.19         22.74         528.6         47.31         66.47         19.46         10.77         126.6        0.4818    
   153   155   154   0.06761    13    0.3380E-01     177.6         107.7         28.47         30.51         21.06         535.6         50.00         72.26         17.84         13.85         117.4        0.5503    
   148   156   149   0.07918    13    0.3451E-01     177.9         97.54         30.40         30.77         8.808         525.2         44.54         71.75         28.56         21.35         118.2        0.5074    
   156   157   149   0.05548    13    0.3400E-01     179.5         96.80         29.30         29.52         6.980         528.5         47.98         69.29         31.06         30.49         114.0        0.5486    
   156   157   158   0.00038    13    0.3346E-01     163.5         96.56         25.42         27.70         23.40         534.1         50.74         85.23         34.64         44.71         132.6        0.6125    
   158   159   157   0.01035    13    0.3349E-01     176.9         96.32         27.48         27.87         9.675         533.4         51.45         70.68         34.80         44.68         116.4        0.6100    
   149   157     9   0.03168    13    0.3427E-01     173.1         97.15         31.97         32.16         6.291         520.6         39.04         68.81         27.49         15.95         112.3        0.4775    
   157    24     9   0.03308    13    0.3428E-01     174.2         96.92         30.86         31.34         10.05         523.0         42.30         72.85         28.56         20.17         116.2        0.4983    
   157   159    24   0.00601    13    0.3271E-01     177.3         96.14         28.25         28.56         8.466         530.9         50.34         71.50         33.05         37.75         115.8        0.5799    
   159    26    24   0.02942    13    0.3292E-01     179.1         95.98         27.52         27.62         4.994         534.1         52.37         67.98         35.70         47.67         113.1        0.6215    
    23    38   153   0.02516    13    0.3198E-01     179.6         103.5         28.63         29.93         16.95         532.3         44.44         70.45         20.30         12.94         136.0        0.5094    
    38   160   153   0.01119    13    0.3149E-01     177.3         103.8         27.61         28.68         15.66         536.8         39.54         72.55         19.35         15.57         131.8        0.5510    
    38    40   160   0.01074    13    0.3089E-01     179.1         103.3         26.26         27.58         17.81         540.1         27.09         68.65         19.20         17.95         137.5        0.5839    
   153   160   161   0.02423    13    0.3161E-01     178.2         104.9         26.62         28.37         20.23         539.0         37.95         68.14         18.05         16.26         130.8        0.5755    
   153   161   155   0.03154    13    0.3243E-01     176.3         106.5         26.04         28.64         24.58         540.4         41.64         71.81         16.87         16.18         121.7        0.5959    
   160   162   161   0.03234    13    0.3105E-01     177.5         104.9         25.22         27.24         22.16         543.1         20.74         62.59         16.80         16.57         132.1        0.6195    
   160    40   162   0.02167    13    0.3076E-01     177.7         103.9         25.82         27.07         17.49         542.4         14.13         52.48         17.94         17.86         134.7        0.6099    
   155   161   163   0.01897    13    0.3215E-01     178.0         108.2         25.38         28.02         25.08         546.1         37.17         67.03         14.64         14.00         120.5        0.6679    
   161   162   163   0.03640    13    0.3218E-01     176.2         106.9         24.24         27.26         27.22         545.9         22.96         57.53         14.81         13.74         131.5        0.6621    
   162   164   163   0.04572     4    0.3259E-01     177.7         108.2         24.97         27.39         24.27         548.1         26.26         64.47         13.83         10.52         128.2        0.6945    
   158   165   159   0.06131    13    0.3324E-01     178.6         95.99         25.22         25.55         9.183         540.9         50.94         69.19         42.18         70.25         120.3        0.7124    
   165   166   159   0.01301    13    0.3255E-01     178.6         95.50         23.92         24.19         8.473         545.1         49.44         67.55         48.63         87.94         123.1        0.7815    
   165   167   166   0.01301     4    0.3221E-01     179.0         95.11         21.76         21.99         8.226         552.0         35.45         60.46         61.66         107.7         137.7        0.8964    
   167   168   166   0.01823     4    0.3227E-01     179.4         94.95         21.48         21.61         6.231         553.3         35.25         58.29         64.99         111.2         138.2        0.9223    
   159   169    26   0.00772    13    0.3276E-01     177.6         95.65         25.62         25.91         8.546         539.7         53.63         70.60         41.53         67.82         118.9        0.7005    
   159   166   169   0.03904    13    0.3301E-01     178.5         95.60         25.13         25.23         5.059         541.9         53.19         66.41         44.45         76.86         116.5        0.7350    
   166   168   169   0.03562    13    0.3294E-01     178.9         95.18         22.76         22.95         7.509         549.2         46.93         66.07         56.78         105.2         127.3        0.8562    
   168   170   169   0.03284     4    0.3258E-01     178.2         94.99         22.19         22.34         6.510         551.4         43.67         63.77         61.10         110.8         130.7        0.8917    
    26   169    41   0.00756    13    0.3276E-01     178.9         95.62         24.85         25.02         6.691         542.9         50.93         67.45         45.22         79.13         120.2        0.7451    
   169   170    41   0.03597    13    0.3274E-01     178.1         95.38         23.50         23.70         7.367         547.3         46.67         66.04         52.35         96.21         125.8        0.8158    
   170    41    43   0.00104    13    0.3258E-01     76.71         95.27        -4.381         23.04         101.0         549.5         41.89         56.61         56.40         102.6         49.27        0.8511    
    40    55   162   0.03115    11    0.3159E-01     175.9         103.4         25.62         27.21         19.73         541.2         18.78         64.61         19.11         19.09         139.1        0.5995    
    55   171   162   0.02949    11    0.3203E-01     176.8         103.7         26.84         27.90         15.82         539.2         32.08         67.78         19.17         17.41         135.5        0.5784    
    55    57   171   0.02455    11    0.3224E-01     177.9         103.5         28.30         29.25         14.65         534.5         42.51         71.55         20.09         14.45         134.6        0.5309    
   162   171   172   0.02634    11    0.3186E-01     176.9         105.3         26.05         28.11         22.08         540.4         36.10         71.58         17.42         16.61         126.9        0.5925    
   162   172   164   0.03591    11    0.3247E-01     176.6         107.3         25.21         27.78         24.83         544.7         33.76         64.55         15.21         15.29         125.1        0.6496    
   171   173   172   0.03960    11    0.3265E-01     179.3         105.5         28.04         29.84         19.97         534.6         46.13         69.69         18.74         14.13         127.4        0.5342    
   171    57   173   0.00825    11    0.3215E-01     173.9         104.5         28.13         30.67         23.48         530.7         46.20         67.40         19.84         12.03         135.4        0.4958    
   164   172   174   0.02917    11    0.3228E-01     177.2         109.1         25.86         28.72         25.78         545.9         45.81         71.68         14.92         13.54         113.1        0.6694    
   172   173   174   0.04520    11    0.3364E-01     175.6         107.7         27.18         30.13         25.56         536.9         49.81         72.42         17.53         14.36         117.9        0.5638    
   173   175   174   0.06138    11    0.3446E-01     177.7         108.8         29.58         31.73         21.19         533.5         52.56         70.95         18.13         11.90         115.7        0.5329    
   167   176   168   0.01892     4    0.3221E-01     179.8         94.74         20.45         20.54         5.281         556.0         25.04         43.92         72.45         108.6         154.6        0.9762    
   176   177   168   0.06021     4    0.3243E-01     179.8         94.57         19.97         20.01         3.582         557.7         23.65         37.38         77.32         107.8         161.2         1.011    
   176   178   177   0.01394     4    0.3244E-01     177.1         94.52         19.83         19.91         5.109         557.8         25.78         44.07         77.83         108.7         160.8         1.016    
   176   179   178   0.00146     4    0.3263E-01     172.5         94.69         20.32         20.47         6.828         555.2         34.65         51.78         72.01         113.7         139.8        0.9754    
   168   177   170   0.04752     4    0.3243E-01     179.3         94.59         20.32         20.37         4.203         557.5         26.86         45.18         75.94         111.4         153.2         1.001    
   177   180   170   0.02074     4    0.3219E-01     179.5         94.56         20.35         20.37         2.950         557.8         24.51         39.34         76.36         109.7         156.5         1.003    
   177   181   180   0.04011     4    0.3225E-01     179.6         94.50         20.05         20.07         2.721         558.6         21.67         28.90         78.70         107.5         164.1         1.020    
   177   178   181   0.00909     4    0.3210E-01     177.9         94.46         19.90         19.95         4.146         558.7         21.58         29.24         78.89         107.0         165.9         1.022    
   170   180    43   0.00778     4    0.3188E-01     179.1         94.81         21.49         21.61         6.102         554.1         34.42         58.04         66.43         111.7         141.0        0.9309    
   180    58    43   0.01153     4    0.3191E-01     179.6         94.81         21.30         21.40         5.542         554.8         29.45         52.87         68.24         110.2         146.6        0.9429    
   180   181    58   0.01936     4    0.3229E-01     177.7         94.66         20.52         20.64         6.165         557.1         24.09         42.70         74.57         109.4         158.7        0.9890    
   181    60    58   0.04601     4    0.3244E-01     179.5         94.82         21.40         21.47         4.792         554.4         35.91         57.60         67.75         114.0         138.7        0.9419    
    57    76   173   0.00710    11    0.3225E-01     177.5         104.7         30.37         32.23         19.57         525.7         44.33         69.15         20.44         9.443         130.7        0.4560    
   173    76   182   0.01479    11    0.3300E-01     178.8         106.0         31.09         33.00         19.59         524.7         43.91         69.71         20.21         8.977         125.2        0.4498    
   173   182   175   0.01225    11    0.3385E-01     162.4         107.9         28.97         32.95         28.48         527.6         47.88         53.50         19.32         9.905         133.5        0.4758    
    76    77   182   0.03599    11    0.3345E-01     178.2         105.9         32.54         34.43         19.08         520.2         38.62         71.18         20.83         7.075         124.2        0.4225    
    77   183   182   0.03967    11    0.3381E-01     179.3         107.1         33.71         35.45         18.05         518.6         36.45         71.69         20.78         6.426         119.0        0.4148    
   175   182   184   0.01603    11    0.3301E-01     178.8         109.9         31.09         33.84         23.27         528.3         50.58         71.31         18.98         8.544         112.0        0.4849    
   182   183   184   0.03562    11    0.3348E-01     179.5         109.2         32.43         34.99         22.03         523.1         43.74         71.06         19.83         7.436         114.2        0.4429    
   183   185   184   0.02097    11    0.3338E-01     179.4         109.9         33.70         36.28         21.72         520.0         39.64         71.23         20.19         6.216         112.2        0.4250    
   179   186   178   0.05569     4    0.3293E-01     178.9         94.76         20.48         20.58         5.659         554.7         36.09         58.71         71.10         114.5         143.8        0.9690    
   186   187   178   0.02093     4    0.3230E-01     177.5         94.69         20.36         20.42         4.281         556.0         28.20         48.98         72.96         110.0         151.7        0.9806    
   186   188   187   0.01958     4    0.3214E-01     178.7         94.91         20.80         20.99         7.820         554.0         29.38         54.46         67.60         108.5         149.3        0.9411    
   178   187   181   0.02046     4    0.3221E-01     179.6         94.56         20.16         20.20         3.491         557.7         23.86         37.54         76.50         108.9         157.6         1.005    
   187   189   181   0.01330     4    0.3216E-01     179.0         94.69         20.57         20.67         5.588         556.3         27.58         48.29         72.50         111.1         150.3        0.9772    
   187   188   189   0.00987     4    0.3209E-01     178.3         94.86         20.70         20.91         8.052         555.0         25.35         48.20         69.46         108.1         153.3        0.9542    
   188   190   189   0.02070     4    0.3204E-01     179.2         95.13         21.57         21.72         6.825         552.8         29.38         54.15         63.09         106.2         142.5        0.9070    
   181   189    60   0.02762     4    0.3238E-01     179.1         94.87         21.57         21.71         6.453         553.3         39.20         60.84         65.20         113.6         135.4        0.9244    
   189    60    78   0.00150    11    0.3253E-01     170.4         95.07         22.60         22.69         5.230         550.2         45.63         57.22         58.45         107.5         120.3        0.8706    
   189   191    78   0.04206    11    0.3261E-01     178.9         95.23         23.07         23.23         6.646         548.4         47.35         65.56         54.79         101.3         125.6        0.8392    
   189   190   191   0.03117    11    0.3218E-01     179.8         95.31         22.87         23.07         7.580         548.8         43.13         64.70         54.69         99.76         128.9        0.8392    
    78   191    80   0.03458    11    0.3302E-01     179.7         95.77         26.05         26.22         6.553         538.8         53.79         68.53         40.52         64.49         116.1        0.6881    
    77    95   183   0.02557    11    0.3477E-01     168.4         105.8         34.15         37.03         22.77         512.9         27.14         81.72         21.74         4.464         118.3        0.3995    
    95   192   183   0.05370    11    0.3567E-01     177.3         107.0         36.83         37.98         14.10         511.8         25.10         73.56         21.68         4.212         117.1        0.3984    
    95    96   192   0.06915    11    0.3623E-01     176.6         105.5         37.51         39.22         17.01         507.7         17.40         76.07         22.37         2.862         123.2        0.4096    
    96   193   192   0.06723    11    0.3611E-01     176.2         106.9         39.05         40.04         12.78         506.8         15.55         75.11         22.24         2.789         114.7        0.4135    
   183   192   185   0.01526    11    0.3334E-01     179.3         108.8         35.25         37.37         19.35         514.9         30.87         72.63         20.96         5.081         113.1        0.4028    
   192   194   185   0.02314    11    0.3347E-01     179.7         109.9         35.70         38.31         21.28         513.7         29.25         72.60         21.00         4.670         110.9        0.4025    
   192   193   194   0.03646    11    0.3391E-01     179.2         109.3         37.10         39.35         19.45         510.1         22.44         74.99         21.51         3.842         110.0        0.4023    
   193   195   194   0.01875    11    0.3342E-01     176.2         110.2         37.89         39.75         17.60         510.0         22.70         75.23         21.43         3.819         106.8        0.4054    
   188   196   190   0.01593     4    0.3183E-01     178.2         95.50         22.36         22.67         9.502         549.9         32.11         59.72         55.59         97.66         137.7        0.8479    
   188   197   196   0.03236     4    0.3199E-01     177.9         95.68         22.29         22.52         8.134         550.0         24.59         52.10         55.50         95.05         142.9        0.8477    
   197   198   196   0.03479    11    0.3183E-01     178.6         96.41         23.33         23.85         12.01         546.2         27.68         62.49         45.82         78.31         140.1        0.7669    
   190   199   191   0.01847    11    0.3238E-01     178.9         95.78         24.86         25.12         8.117         542.3         50.25         68.66         43.71         74.58         121.3        0.7310    
   190   196   199   0.01564    11    0.3199E-01     179.1         95.85         24.24         24.56         9.195         544.2         45.65         68.02         45.26         78.71         125.6        0.7514    
   196   200   199   0.03213    11    0.3247E-01     178.0         96.43         25.81         26.17         9.429         539.2         48.58         70.30         38.22         58.04         122.4        0.6714    
   196   198   200   0.03617    11    0.3205E-01     178.7         96.78         25.30         25.65         9.507         541.0         42.48         66.90         38.32         59.27         125.5        0.6832    
   191   199    80   0.02237    11    0.3329E-01     177.0         96.10         26.84         27.23         9.685         535.6         52.72         71.53         36.87         52.06         117.7        0.6403    
   199    97    80   0.03292    11    0.3341E-01     177.6         96.45         28.71         28.79         4.203         530.6         50.07         67.50         32.68         36.52         111.8        0.5758    
   199   201    97   0.01464    11    0.3270E-01     178.1         96.66         29.00         29.22         7.062         529.2         48.52         68.02         31.05         30.69         113.9        0.5520    
   199   200   201   0.03271    11    0.3292E-01     178.7         96.83         28.34         28.53         6.726         531.7         49.50         68.11         32.07         35.35         115.4        0.5755    
    97   201    99   0.00700    11    0.3238E-01     179.1         96.95         30.77         30.94         6.075         523.6         43.08         69.98         28.12         19.08         115.8        0.4959    
    96   112   193   0.03584    11    0.3482E-01     175.9         105.4         38.82         40.34         15.78         504.5         10.89         73.60         22.61         2.062         121.0        0.4341    
   112   202   193   0.03193    11    0.3410E-01     177.5         106.7         39.47         40.64         13.78         504.5         10.82         77.74         22.45         2.196         111.8        0.4354    
   112   113   202   0.03172    11    0.3432E-01     176.8         105.4         39.42         40.96         15.74         502.9         7.371         81.69         22.76         1.664         115.7        0.4565    
   113   203   202   0.03385    11    0.3438E-01     177.3         106.1         40.29         41.34         12.91         502.6         6.701         79.73         22.73         1.652         111.6        0.4629    
   193   202   195   0.02637    11    0.3402E-01     174.8         108.9         37.47         40.51         22.31         506.7         15.98         76.71         21.96         2.999         110.3        0.4177    
   202   204   195   0.00943    11    0.3398E-01     166.8         109.3         39.55         40.73         13.84         506.6         15.90         76.78         21.94         2.997         104.4        0.4202    
   202   205   204   0.02164    11    0.3351E-01     179.2         108.8         38.90         41.13         18.99         504.8         12.35         77.46         22.20         2.518         107.9        0.4368    
   202   203   205   0.02928    11    0.3366E-01     179.5         108.0         39.62         41.38         16.76         503.6         9.460         79.79         22.43         2.105         107.3        0.4515    
   198   206   200   0.01716    11    0.3191E-01     176.9         97.39         25.78         26.54         13.76         538.4         42.93         71.44         34.08         46.15         130.2        0.6352    
   200   206   201   0.01642    11    0.3316E-01     168.8         97.45         26.82         28.57         20.17         532.0         48.29         77.99         30.98         32.57         130.1        0.5686    
   206   207   201   0.04223    11    0.3337E-01     175.9         97.78         29.54         29.67         5.332         528.7         46.97         66.62         28.98         24.59         116.2        0.5309    
   206   208   207   0.04568    11    0.3282E-01     179.2         98.52         29.13         29.68         11.11         529.0         46.16         69.45         27.56         20.99         125.6        0.5200    
   201   209    99   0.01086    11    0.3304E-01     175.6         97.56         31.87         32.41         10.49         519.7         38.02         70.28         26.49         12.78         119.5        0.4644    
   201   207   209   0.03354    11    0.3334E-01     178.7         97.86         31.84         32.15         7.907         520.8         39.63         71.35         26.51         13.37         120.6        0.4686    
   207   208   209   0.03658    11    0.3399E-01     173.8         98.75         31.38         32.40         14.47         520.8         39.78         75.45         25.77         11.59         130.6        0.4618    
   208   210   209   0.06439    11    0.3525E-01     176.2         99.82         33.17         33.68         9.987         518.0         36.25         73.91         24.75         8.083         131.8        0.4429    
    99   209   114   0.01058    11    0.3306E-01     178.6         97.93         33.56         33.80         6.819         515.7         32.07         69.97         25.38         8.400         121.0        0.4433    
   209   211   114   0.01908    11    0.3417E-01     176.4         99.07         34.97         35.52         10.14         512.0         26.04         70.44         24.42         5.064         129.2        0.4320    
   209   210   211   0.05851    11    0.3531E-01     175.7         100.1         35.25         35.52         7.089         512.9         28.12         67.62         24.18         5.002         129.4        0.4292    
   114   211   115   0.05942    11    0.3491E-01     177.4         99.42         36.31         36.86         9.926         509.0         20.55         75.55         24.13         3.648         134.0        0.4349    
   211   212   115   0.01773    11    0.3425E-01     167.0         99.78         37.16         37.49         7.617         507.3         17.16         62.24         23.86         2.762         122.8        0.4399    
   115   212   116   0.03317    11    0.3381E-01     177.8         99.61         37.68         38.20         9.435         505.4         13.14         77.19         23.78         2.184         138.0        0.4518    
   212   213   116   0.01914    11    0.3369E-01     176.6         100.1         38.51         38.63         4.513         504.5         11.37         73.90         23.66         1.837         134.9        0.4583    
   116   213   117   0.00189    11    0.3288E-01     176.3         99.97         38.09         38.84         11.30         503.6         9.393         79.46         23.60         1.590         141.8        0.4668    
   213   214   117   0.02138    11    0.3329E-01     178.9         100.5         38.83         39.28         8.732         503.1         8.200         77.52         23.53         1.418         139.3        0.4725    
   117   214   118   0.02577    11    0.3346E-01     178.7         100.7         39.18         39.71         9.416         502.5         6.592         79.88         23.48         1.264         139.6        0.4803    
   214   215   118   0.02617    11    0.3386E-01     177.1         101.7         39.57         40.34         11.19         501.8         4.626         81.95         23.38         1.075         138.0        0.4899    
   118   215   119   0.04830    11    0.3456E-01     179.1         102.4         40.24         40.91         10.44         501.4         3.101         80.20         23.31         1.006         132.4        0.4953    
   215   216   119   0.04661    11    0.3429E-01     178.2         103.7         40.63         41.29         10.28         501.0        0.8810         67.49         23.18        0.9630         122.6        0.5003    
   119   217   113   0.03857    11    0.3421E-01     178.5         104.4         40.14         41.35         13.91         501.4         3.145         81.47         23.02         1.175         119.3        0.4873    
   119   216   217   0.03970    11    0.3402E-01     178.0         104.7         40.34         41.50         13.53         501.1         1.772         77.56         23.04         1.095         117.5        0.4956    
   216   218   217   0.03454    11    0.3400E-01     178.8         106.4         40.16         41.76         15.91         501.4         3.601         80.67         22.88         1.282         110.8        0.4909    
   113   217   203   0.02418    11    0.3397E-01     178.7         105.6         40.41         41.42         12.72         501.9         4.750         82.29         22.85         1.406         111.7        0.4774    
   217   219   203   0.02086    11    0.3389E-01     177.9         107.2         39.69         41.73         17.99         502.1         5.846         79.25         22.71         1.590         110.0        0.4767    
   217   218   219   0.01727    11    0.3373E-01     177.9         107.6         40.49         41.80         14.40         502.0         5.760         83.28         22.71         1.553         104.4        0.4812    
   203   219   205   0.03974    11    0.3422E-01     178.8         108.6         40.00         41.86         17.12         503.0         8.475         80.81         22.49         1.967         105.3        0.4633    
   210   220   211   0.01369    11    0.3329E-01     178.7         100.7         34.81         35.28         9.372         512.8         27.93         71.56         23.68         4.250         139.5        0.4239    
   211   220   212   0.00711    11    0.3437E-01     134.3         100.6         21.48         36.78         54.27         509.3         21.47         106.9         23.72         3.186         170.5        0.4296    
   220   221   212   0.07029    11    0.3577E-01     178.3         101.6         37.09         37.56         9.146         508.4         19.81         74.14         23.53         2.756         139.8        0.4304    
   212   221   213   0.04870    11    0.3582E-01     175.5         101.3         37.71         38.83         13.80         505.5         13.72         78.04         23.56         1.999         144.2        0.4481    
   221   222   213   0.04593    11    0.3568E-01     174.8         102.4         39.02         39.22         5.832         504.9         12.34         73.51         23.37         1.724         135.0        0.4508    
   213   222   214   0.05045    11    0.3548E-01     177.6         101.9         39.07         39.95         12.04         503.2         8.566         78.07         23.43         1.384         141.0        0.4698    
   222   223   214   0.03177    11    0.3506E-01     175.8         103.0         39.75         40.07         7.228         503.0         8.085         77.63         23.29         1.287         132.2        0.4697    
   214   223   215   0.04223    11    0.3501E-01     177.9         102.8         39.78         40.61         11.63         502.0         5.415         77.83         23.31         1.095         135.2        0.4850    
   223   224   215   0.04163    11    0.3463E-01     177.0         104.0         40.00         40.65         10.19         502.1         5.541         80.52         23.18         1.094         126.6        0.4814    
   215   224   216   0.06613    11    0.3549E-01     178.0         104.7         40.17         41.53         14.66         501.3         2.637         78.62         23.15        0.9887         125.0        0.4960    
   224   225   216   0.03620    11    0.3483E-01     174.0         105.8         41.07         41.51         8.354         501.5         3.412         83.39         23.03         1.072         110.3        0.4919    
   216   225   218   0.04008    11    0.3427E-01     177.6         106.6         39.80         41.75         17.56         501.4         3.567         78.56         22.91         1.208         112.1        0.4927    
   226   228   227   0.01037    13    0.3292E-01     178.4         106.0         39.82         41.09         14.28         501.7         3.543         80.90         22.99         1.083         111.7        0.4932    
   227   228   229   0.01705    13    0.3416E-01     169.7         106.8         40.48         41.63         13.53         501.7         3.823         87.42         22.93         1.176         105.6        0.4933    
   228   230   229   0.04906    13    0.3477E-01     177.9         106.3         40.09         41.82         16.53         501.4         2.725         78.49         22.98         1.123         113.2        0.4969    
   229   230   231   0.02376    13    0.3422E-01     176.2         107.8         40.56         41.87         14.38         502.0         5.336         82.66         22.78         1.436         104.7        0.4862    
   230   232   231   0.04752    13    0.3460E-01     178.3         107.0         40.24         41.89         16.11         501.9         4.586         81.78         22.83         1.387         108.6        0.4862    
   231   232   233   0.04831    13    0.3438E-01     178.3         109.1         40.10         41.93         16.99         503.2         8.512         80.05         22.52         1.923         104.5        0.4670    
   232   234   233   0.02928    13    0.3408E-01     177.0         108.7         39.69         41.65         17.64         503.5         9.167         81.24         22.47         2.041         104.8        0.4583    
   233   234   235   0.01757    13    0.3304E-01     178.4         110.0         39.18         41.33         18.54         505.1         13.10         79.06         22.15         2.588         103.7        0.4417    
   236   238   237   0.02497    13    0.3318E-01     178.8         102.5         37.44         38.41         12.88         505.4         12.92         76.03         23.25         1.742         140.6        0.4445    
   237   240   239   0.02243    13    0.3353E-01     177.5         103.9         38.83         39.88         13.19         503.0         7.317         80.27         23.16         1.200         130.2        0.4699    
   238   120   240   0.04883    13    0.3476E-01     178.2         101.9         39.02         39.55         9.373         503.6         9.169         78.29         23.42         1.422         138.7        0.4651    
   237   238   240   0.02081    13    0.3336E-01     177.7         102.6         38.57         39.14         9.865         504.0         9.761         77.73         23.27         1.420         136.0        0.4593    
   240   121   241   0.04023    13    0.3433E-01     177.2         103.3         39.45         40.65         14.01         501.9         4.210         78.71         23.27         1.002         134.1        0.4901    
   226   239   241   0.03346    13    0.3375E-01     179.2         105.7         39.77         40.99         14.01         501.9         4.117         79.06         23.04         1.054         116.4        0.4887    
   239   240   241   0.04337    13    0.3444E-01     177.7         104.5         39.96         40.73         11.13         502.1         4.856         80.02         23.16         1.044         124.5        0.4845    
   240   120   121   0.03609    13    0.3426E-01     176.6         102.0         39.50         40.04         9.372         502.5         6.355         75.34         23.40         1.171         136.6        0.4804    
   228   241   123   0.00473    13    0.3310E-01     173.9         104.0         40.50         40.90         7.939         501.3         1.525         71.72         23.17        0.9322         117.3        0.5000    
   241   121   123   0.03121    13    0.3361E-01     178.8         103.2         39.84         40.80         12.44         501.4         2.243         77.61         23.25        0.9310         129.4        0.4986    
   226   241   228   0.00422    13    0.3299E-01     173.2         105.2         39.38         40.96         16.00         501.5         2.893         73.39         23.06         1.006         116.4        0.4952    
   228   123   230   0.02593    13    0.3344E-01     178.4         104.2         39.86         41.13         14.29         501.2        0.5109         49.73         23.14        0.9536         122.3        0.5013    
   123   125   230   0.02098    13    0.3326E-01     179.9         103.9         40.12         41.05         12.17         501.2         1.221         73.82         23.14        0.9941         121.2        0.4986    
   230   125   232   0.02554    13    0.3361E-01     178.7         105.0         39.95         41.31         14.75         501.5         2.783         80.09         23.00         1.155         116.6        0.4914    
   125   127   232   0.01277    13    0.3306E-01     175.7         104.7         39.49         41.02         15.66         501.8         3.694         84.00         22.98         1.223         116.2        0.4848    
   232   127   234   0.02078    13    0.3409E-01     173.0         106.5         39.91         41.43         15.60         502.5         5.979         76.22         22.76         1.561         112.6        0.4711    
   127   129   234   0.05003    13    0.3468E-01     177.8         106.2         39.58         41.29         16.55         502.9         6.878         80.13         22.75         1.644         114.1        0.4622    
   234   129   242   0.02474    13    0.3438E-01     178.1         107.7         39.72         41.18         15.30         504.1         9.971         78.74         22.45         2.134         108.9        0.4449    
   129   131   242   0.02700    13    0.3405E-01     175.7         107.1         38.94         40.71         16.95         504.6         10.84         81.57         22.44         2.213         109.5        0.4369    
   234   242   235   0.00769    13    0.3288E-01     178.2         109.4         39.14         41.03         17.45         505.3         13.03         79.00         22.15         2.590         104.7        0.4370    
   242   131   243   0.02950    13    0.3391E-01     179.2         108.8         38.28         40.54         19.24         506.4         14.95         76.05         22.06         2.848         109.8        0.4215    
   235   242   244   0.01607    13    0.3382E-01     173.6         111.3         38.52         41.10         20.41         507.6         18.40         73.89         21.73         3.273         106.6        0.4219    
   242   243   244   0.03654    13    0.3437E-01     178.7         111.2         37.89         40.83         21.88         508.5         19.92         75.42         21.63         3.474         106.5        0.4150    
   131   133   243   0.03458    13    0.3423E-01     179.0         108.5         37.89         39.80         17.83         508.2         18.11         75.02         21.88         3.261         111.3        0.4088    
   243   133   245   0.02552    13    0.3402E-01     179.2         109.8         36.61         39.11         20.60         511.4         24.49         74.23         21.37         4.110         110.1        0.4014    
   243   245   244   0.03794    13    0.3485E-01     175.9         111.9         36.06         40.10         25.95         511.6         25.96         69.71         21.19         4.112         111.1        0.4065    
   244   245   246   0.05487    13    0.3508E-01     177.5         113.6         36.30         39.66         23.74         515.9         34.69         74.64         20.58         4.452         102.2        0.4159    
   236   247   248   0.01830    13    0.3319E-01     178.3         102.0         36.27         36.83         10.06         508.9         20.27         72.58         23.28         2.682         141.0        0.4240    
   248   249   134   0.03996    13    0.3409E-01     178.1         100.4         35.40         36.07         11.07         510.9         24.09         74.01         23.78         3.698         140.4        0.4247    
   250   249   247   0.01209    13    0.3307E-01     178.9         100.9         33.87         34.60         11.77         514.6         30.60         72.15         23.60         4.781         142.4        0.4217    
   248   247   249   0.03289    13    0.3375E-01     177.9         101.3         35.43         35.94         9.661         511.3         24.95         73.20         23.49         3.552         141.0        0.4208    
   248   135   238   0.02594    13    0.3435E-01     175.0         101.0         37.87         38.08         5.923         506.3         15.04         70.75         23.55         2.143         136.2        0.4413    
   236   248   238   0.01138    13    0.3284E-01     178.2         101.7         37.01         37.60         10.18         506.8         16.00         72.77         23.33         2.125         141.1        0.4351    
   248   134   135   0.04769    13    0.3472E-01     177.5         100.4         36.64         37.33         11.06         508.0         18.53         75.89         23.77         2.824         140.3        0.4337    
   238   135   120   0.04478    13    0.3462E-01     179.0         100.8         38.25         38.81         9.758         504.8         11.75         76.95         23.59         1.801         140.6        0.4547    
   133   144   245   0.01772    13    0.3363E-01     179.8         109.2         35.55         37.98         20.62         513.8         28.71         72.66         21.10         4.739         112.6        0.4010    
   245   144   251   0.02542    13    0.3363E-01     179.3         110.7         34.59         37.33         22.08         518.0         36.45         72.29         20.44         5.518         109.8        0.4157    
   246   251   252   0.02344    13    0.3284E-01     179.0         114.4         32.99         37.28         27.78         526.6         52.35         71.83         19.48         3.370         89.30        0.4846    
   245   251   246   0.02852    13    0.3346E-01     178.7         112.7         34.39         37.84         24.65         520.2         41.46         72.69         20.07         4.937         103.9        0.4325    
   251   145   253   0.04963    13    0.3465E-01     177.1         110.8         32.92         35.29         21.13         525.1         47.10         72.22         19.47         7.319         109.8        0.4604    
   144   145   251   0.03570    13    0.3453E-01     175.9         109.4         33.45         36.23         22.57         519.6         38.38         67.28         20.36         6.406         117.8        0.4214    
   251   253   252   0.02187    13    0.3264E-01     179.7         113.7         31.50         35.88         28.61         530.3         56.52         70.22         19.02         4.107         93.22        0.5156    
   252   253   254   0.01959    13    0.3249E-01     178.9         114.5         29.95         35.07         31.37         537.0         64.25         70.27         18.71         5.685         71.17        0.5915    
   250   255   256   0.01750    13    0.3277E-01     179.3         100.3         32.02         32.65         11.29         520.1         38.54         70.71         24.12         7.859         138.2        0.4409    
   256   255   257   0.03391    13    0.3364E-01     175.7         99.62         30.78         31.41         11.53         524.0         42.70         65.60         25.32         12.34         128.2        0.4704    
   255   258   257   0.03925    13    0.3330E-01     175.5         99.59         29.32         29.94         11.72         528.6         44.91         73.85         26.05         17.11         133.2        0.5042    
   256   146   249   0.02947    13    0.3428E-01     176.6         99.45         33.39         33.73         8.210         517.1         34.52         72.84         24.72         7.560         130.1        0.4376    
   134   249   146   0.03684    13    0.3417E-01     175.7         99.33         34.35         34.72         8.298         514.2         29.78         66.97         24.49         5.935         126.9        0.4306    
   250   256   249   0.00875    13    0.3271E-01     178.0         100.1         32.85         33.57         11.91         517.2         34.57         69.04         24.06         6.387         137.8        0.4307    
   256   257   146   0.05099    13    0.3391E-01     178.1         98.74         31.54         32.04         10.12         521.8         40.58         71.95         25.91         12.39         126.2        0.4649    
   257   146   148   0.00471    13    0.3305E-01     170.3         98.11         31.52         31.53         1.162         522.7         41.56         65.69         26.54         14.37         114.0        0.4745    
   145   154   253   0.02699    13    0.3409E-01     173.9         109.7         30.88         33.99         24.71         527.4         49.03         75.28         19.16         8.752         109.6        0.4767    
   253   154   259   0.02806    13    0.3278E-01     178.0         111.7         29.72         33.04         25.88         536.3         59.46         70.96         17.84         7.755         106.0        0.5688    
   253   259   254   0.01319    13    0.3210E-01     179.7         113.6         28.69         33.44         30.91         541.1         65.54         69.86         17.97         7.156         81.95        0.6341    
   154   155   259   0.04834    13    0.3303E-01     179.5         110.4         27.64         31.12         27.37         540.0         57.07         69.23         16.82         11.28         112.2        0.6044    
   155   260   259   0.04041    13    0.3272E-01     178.1         111.7         26.29         30.04         28.94         548.8         56.46         70.18         15.49         10.29         103.6        0.7177    
   254   259   261   0.01396    13    0.3213E-01     178.6         115.0         27.65         33.29         33.84         548.2         69.73         69.29         18.73         19.60         74.30        0.7365    
   261   260   262   0.02723    13    0.3227E-01     178.6         116.0         26.36         32.22         35.09         559.8         63.65         72.23         21.48         51.45         81.33        0.9084    
   259   260   261   0.02932    13    0.3233E-01     177.5         114.5         25.72         31.90         36.27         552.9         66.14         67.92         18.16         24.52         77.23        0.7934    
   263   264   258   0.02062    13    0.3189E-01     177.7         98.83         26.41         26.94         11.44         537.5         37.22         70.21         29.60         34.26         134.4        0.5975    
   257   258   264   0.03954    13    0.3235E-01     178.3         98.48         27.15         27.91         13.42         534.4         43.97         70.11         29.31         30.10         130.1        0.5700    
   263   265   264   0.03184    13    0.3151E-01     178.2         98.11         24.54         25.38         14.82         541.8         23.92         63.49         34.08         49.89         141.8        0.6630    
   265   266   264   0.00236    13    0.3108E-01     169.3         97.50         24.98         25.00         2.228         542.8         24.93         57.97         36.62         56.28         130.4        0.6852    
   257   264   148   0.00707    13    0.3235E-01     169.2         97.96         28.93         28.97         2.804         530.7         46.61         68.53         28.87         25.68         117.1        0.5399    
   264   156   148   0.06027    13    0.3284E-01     179.0         97.56         27.80         28.24         10.14         532.9         47.43         70.44         30.95         33.19         122.5        0.5727    
   264   266   156   0.00531    13    0.3203E-01     176.3         97.29         25.82         26.08         8.025         539.6         40.78         65.37         35.42         50.84         124.7        0.6532    
   266   156   158   0.00259    13    0.3280E-01     87.32         96.97        -4.986         26.59         100.8         537.9         46.47         151.6         35.70         50.40         144.3        0.6442    
   155   163   260   0.02127    13    0.3245E-01     177.7         110.5         24.49         28.70         31.42         550.4         45.20         68.32         14.17         9.860         111.0        0.7309    
   260   163   267   0.02450     4    0.3218E-01     178.7         112.1         24.56         28.93         31.91         556.1         44.20         67.94         14.56         17.01         94.16        0.8147    
   260   267   262   0.02298     4    0.3202E-01     179.1         114.7         24.41         30.61         37.11         561.7         52.47         68.12         19.33         47.12         83.25        0.9163    
   267   268   262   0.02745     4    0.3184E-01     179.5         116.3         25.11         31.56         37.29         566.6         49.01         69.64         24.65         74.11         84.11         1.009    
   267   164   269   0.01438     4    0.3161E-01     177.7         111.7         24.37         28.79         32.18         555.6         43.32         66.27         14.31         14.87         95.89        0.8042    
   163   164   267   0.02610     4    0.3183E-01     177.7         111.0         23.58         28.27         33.47         554.4         37.26         63.17         13.49         8.605         105.4        0.7846    
   267   269   268   0.02030     4    0.3190E-01     178.8         114.4         23.93         30.14         37.44         562.2         48.08         66.33         18.65         45.86         84.00        0.9177    
   268   269   270   0.04136     4    0.3206E-01     179.2         116.0         25.13         31.47         37.02         564.6         53.29         70.29         23.11         65.93         83.32        0.9770    
   265   266   271   0.00648    13    0.3075E-01     168.5         97.50         24.46         24.47         1.778         543.7         15.13         38.22         37.41         59.21         134.3        0.7005    
   271   272   266   0.05815     4    0.3145E-01     177.9         97.12         23.68         24.07         10.31         544.7         17.56         51.06         40.84         67.13         143.8        0.7296    
   271   273   272   0.03613    12    0.3188E-01     178.2         97.08         24.12         24.65         11.85         541.1         38.29         67.45         37.95         61.18         132.6        0.6944    
   273   274   272   0.02110    12    0.3201E-01     175.2         96.38         23.44         23.75         9.244         544.0         37.25         69.52         44.17         76.67         135.2        0.7521    
   266   272   158   0.07618    13    0.3208E-01     177.0         96.70         23.95         24.63         13.49         543.8         34.23         68.47         41.79         69.35         136.0        0.7260    
   272   165   158   0.07524    13    0.3217E-01     177.6         95.91         23.29         23.50         7.541         547.2         34.99         62.79         49.76         87.99         132.6        0.7979    
   272   274   165   0.02009     4    0.3196E-01     177.6         95.65         21.90         22.30         10.86         550.0         23.45         53.16         56.16         95.32         148.2        0.8530    
   274   167   165   0.02559     4    0.3223E-01     178.8         95.24         21.44         21.61         7.161         552.5         25.17         49.63         62.99         103.9         147.2        0.9055    
   164   174   269   0.01356    11    0.3159E-01     179.0         110.7         24.99         28.96         30.35         550.7         48.29         69.08         14.43         10.12         107.2        0.7352    
   269   174   275   0.02645    11    0.3242E-01     177.3         112.3         26.03         30.43         31.19         549.9         59.65         71.80         16.00         11.62         91.99        0.7364    
   269   275   270   0.04463    11    0.3233E-01     179.3         114.9         25.65         31.49         35.45         557.4         63.14         69.67         19.20         37.45         80.38        0.8610    
   275   276   270   0.02739    11    0.3182E-01     179.2         117.3         27.54         33.76         35.35         559.0         68.49         73.12         24.23         61.98         78.16        0.9236    
   275   175   277   0.01641    11    0.3297E-01     177.9         112.6         29.26         33.07         27.77         539.0         63.01         69.60         17.76         6.452         98.47        0.6058    
   174   175   275   0.03815    11    0.3311E-01     179.3         111.8         27.57         31.75         29.76         541.7         61.61         69.26         16.98         8.424         104.0        0.6333    
   275   277   276   0.02168    11    0.3243E-01     179.3         115.5         28.29         33.68         32.88         548.2         70.93         71.59         19.29         22.51         73.97        0.7438    
   276   277   278   0.02553    11    0.3238E-01     177.6         117.1         29.30         34.97         33.09         549.0         72.89         74.31         21.06         33.42         73.56        0.7758    
   273   279   274   0.04663    12    0.3249E-01     177.9         96.39         24.08         24.58         11.60         540.2         47.62         69.75         40.43         67.88         126.6        0.7086    
   279   280   274   0.02369    12    0.3188E-01     178.8         95.67         23.16         23.36         7.474         544.4         46.19         67.35         47.79         86.49         127.5        0.7806    
   279   281   280   0.02073    12    0.3217E-01     179.7         95.78         24.53         24.76         7.751         538.6         53.99         69.07         40.80         68.46         119.5        0.7032    
   281   282   280   0.03339    12    0.3259E-01     178.6         95.53         23.99         24.13         6.030         540.7         54.80         68.21         44.59         79.59         119.1        0.7435    
   274   280   167   0.03202     4    0.3210E-01     178.4         95.25         21.47         21.73         8.793         551.1         31.63         58.47         60.65         103.5         143.3        0.8886    
   280   176   167   0.03094     4    0.3219E-01     178.9         94.97         21.14         21.26         6.012         552.5         35.23         59.34         64.74         109.4         141.4        0.9207    
   280   282   176   0.02217    12    0.3256E-01     179.6         95.16         22.25         22.42         7.014         547.4         49.25         66.83         55.33         103.3         127.4        0.8467    
   282   179   176   0.00064     4    0.3233E-01     171.9         94.98         21.37         21.92         12.87         549.3         47.51         68.85         59.06         108.7         132.6        0.8782    
   175   184   277   0.01390    11    0.3278E-01     178.2         111.6         30.41         34.00         26.56         532.0         56.33         68.66         18.49         7.068         108.8        0.5248    
   277   184   283   0.01562    11    0.3269E-01     178.6         112.9         30.62         34.99         28.94         531.8         57.83         68.89         18.74         4.917         98.99        0.5292    
   278   283   284   0.02400    11    0.3239E-01     179.2         117.7         30.67         36.69         33.29         542.3         71.03         72.46         20.68         23.25         67.27        0.6906    
   277   283   278   0.03327    11    0.3290E-01     178.2         115.5         30.21         35.30         31.16         539.6         67.75         69.74         19.11         10.54         67.87        0.6338    
   184   285   283   0.02215    11    0.3344E-01     174.8         113.8         33.56         36.73         23.97         527.2         53.07         75.93         19.35         3.879         90.08        0.4898    
   184   185   285   0.04665    11    0.3416E-01     178.8         112.4         33.41         37.16         25.98         522.0         44.34         71.02         19.84         5.310         106.2        0.4437    
   283   285   284   0.03681    11    0.3303E-01     179.4         116.4         32.07         37.46         31.13         532.6         62.02         70.96         19.58         6.123         57.34        0.5585    
   285   286   284   0.00534    11    0.3271E-01     175.5         117.1         33.68         38.27         28.34         531.2         60.95         71.38         19.81         6.351         58.49        0.5486    
   281   287   282   0.02421    12    0.3280E-01     179.7         95.75         25.48         25.63         6.337         534.8         56.08         69.23         38.07         59.10         115.2        0.6629    
   287   288   282   0.00829    12    0.3265E-01     179.1         95.51         24.51         24.68         6.876         538.4         56.62         69.43         42.13         72.32         117.5        0.7138    
   287   289   288   0.02449    12    0.3321E-01     178.2         95.93         26.22         26.39         6.515         532.1         55.25         69.31         35.64         50.43         113.8        0.6277    
   289   290   288   0.04230    12    0.3361E-01     179.0         96.01         25.94         26.08         5.953         533.5         55.52         68.50         36.72         54.55         113.9        0.6448    
   282   288   179   0.00590    12    0.3244E-01     177.8         95.12         22.61         22.70         5.005         546.1         52.35         65.95         53.42         100.5         122.9        0.8299    
   288   186   179   0.03253    12    0.3300E-01     178.2         95.08         22.05         22.12         4.385         548.4         49.64         64.27         57.91         108.1         125.4        0.8686    
   288   291   186   0.01973    12    0.3297E-01     177.0         95.31         22.36         22.69         9.785         546.4         49.90         69.91         53.63         100.4         128.9        0.8318    
   288   290   291   0.04251    12    0.3337E-01     178.4         95.70         23.93         24.12         7.070         541.0         54.19         69.17         44.97         80.85         120.4        0.7480    
   186   291   188   0.01930     4    0.3226E-01     179.3         95.20         21.61         21.79         7.380         550.7         36.93         62.23         60.17         105.4         138.7        0.8855    
   185   292   285   0.02487    11    0.3412E-01     176.4         113.4         35.66         38.54         22.28         519.5         41.16         75.12         20.14         4.453         99.44        0.4323    
   185   194   292   0.02390    11    0.3394E-01     173.9         112.1         34.46         38.74         27.20         516.2         34.76         66.41         20.55         4.710         112.2        0.4139    
   285   292   286   0.00336    11    0.3254E-01     175.8         115.4         33.19         38.80         31.18         523.4         49.16         71.13         19.87         2.405         78.30        0.4672    
   292   293   286   0.03182    11    0.3368E-01     178.2         117.8         34.05         39.88         31.39         525.8         54.64         71.24         19.97         2.788         37.63        0.4986    
   194   294   292   0.02294    11    0.3330E-01     179.5         113.5         35.95         39.74         25.21         515.4         34.56         72.59         20.59         4.164         103.1        0.4176    
   194   195   294   0.01454    11    0.3298E-01     177.0         112.3         35.80         39.85         26.06         512.7         28.95         70.40         20.95         4.154         108.3        0.4096    
   292   294   293   0.04403    11    0.3399E-01     179.0         117.1         35.09         40.48         29.90         521.0         46.83         70.50         20.12         2.115         76.31        0.4574    
   294   295   293   0.00452    11    0.3351E-01     169.8         117.1         35.99         40.80         28.10         519.6         44.71         69.25         20.22         2.380         87.09        0.4499    
   289   296   290   0.01570    12    0.3303E-01     178.3         96.35         26.83         27.10         8.085         529.9         53.27         71.34         32.83         40.69         116.5        0.5905    
   289   297   296   0.03094    12    0.3331E-01     178.4         96.71         28.32         28.50         6.434         525.0         49.66         70.40         29.63         28.16         114.8        0.5333    
   297   298   296   0.02863    12    0.3287E-01     179.0         97.10         28.29         28.63         8.823         524.9         49.27         71.23         28.60         25.07         118.5        0.5228    
   290   299   291   0.02082    12    0.3264E-01     178.8         96.04         24.41         24.73         9.154         539.2         52.25         69.08         40.78         68.68         121.3        0.7059    
   290   296   299   0.00737    12    0.3242E-01     176.3         96.35         25.97         26.09         5.318         534.0         53.47         66.37         35.05         49.75         114.7        0.6322    
   296   300   299   0.01154    12    0.3232E-01     178.2         96.74         25.68         25.97         8.613         535.1         51.42         68.28         34.50         48.84         119.8        0.6338    
   296   298   300   0.03264    12    0.3229E-01     178.7         97.12         26.79         27.08         8.373         531.0         51.55         70.31         30.92         35.79         120.3        0.5797    
   291   299   188   0.02089    12    0.3248E-01     177.7         95.68         22.47         22.86         10.62         546.7         41.32         66.30         51.60         93.55         133.2        0.8154    
   299   197   188   0.04680     4    0.3225E-01     178.0         95.83         22.55         22.75         7.643         547.7         33.26         62.40         52.09         91.95         137.9        0.8206    
   299   301   197   0.06160    12    0.3244E-01     178.0         96.77         23.39         24.01         13.07         543.7         34.29         67.38         42.38         72.25         137.7        0.7380    
   299   300   301   0.01790    12    0.3219E-01     172.7         97.16         24.93         25.09         6.470         539.5         43.08         63.85         36.36         56.50         122.8        0.6736    
   197   301   198   0.04387    11    0.3189E-01     176.8         97.03         23.59         24.02         10.86         545.3         17.33         48.88         42.29         70.10         143.5        0.7416    
   205   302   204   0.03179    11    0.3399E-01     175.7         110.9         38.32         41.55         22.76         506.1         15.76         73.14         21.91         2.964         108.5        0.4324    
   195   303   294   0.02278    11    0.3353E-01     175.9         113.3         38.07         40.76         20.92         511.6         27.53         77.68         21.06         3.946         100.1        0.4144    
   195   204   303   0.04152    11    0.3426E-01     178.6         111.6         37.96         40.97         22.10         508.7         21.10         75.39         21.51         3.576         105.7        0.4152    
   294   303   295   0.00531    11    0.3291E-01     178.1         114.5         36.82         40.86         25.71         513.1         31.41         73.76         20.83         3.884         101.3        0.4197    
   303   304   295   0.02603    11    0.3352E-01     177.4         115.7         36.34         41.49         28.84         513.3         32.82         70.02         20.79         3.772         103.2        0.4255    
   204   302   303   0.02821    11    0.3419E-01     177.1         112.3         39.20         41.53         19.28         507.9         20.10         77.93         21.59         3.428         101.9        0.4238    
   303   305   304   0.01295    11    0.3299E-01     177.1         116.1         38.06         41.77         24.34         512.5         31.79         75.40         20.90         3.765         97.77        0.4287    
   303   302   305   0.01439    11    0.3302E-01     177.2         114.7         36.86         41.68         27.81         510.2         26.37         70.75         21.20         3.741         105.3        0.4263    
   300   306   301   0.03202    12    0.3210E-01     177.1         98.20         24.40         25.32         15.48         539.9         34.19         71.74         33.01         48.25         140.2        0.6533    
   301   307   198   0.01977    11    0.3106E-01     179.2         97.73         24.04         24.74         13.67         543.5         15.36         50.42         36.49         56.78         145.8        0.6922    
   301   306   307   0.01879    12    0.3132E-01     175.7         98.50         24.43         25.09         13.19         541.8         19.28         63.38         32.65         48.33         144.2        0.6612    
   306   308   307   0.02467    12    0.3131E-01     176.9         99.35         24.40         25.45         16.48         541.2         14.24         50.91         29.62         41.21         146.1        0.6388    
   198   307   206   0.01847    11    0.3138E-01     179.4         97.79         24.95         25.50         11.94         541.7         29.10         65.82         34.88         51.22         137.2        0.6659    
   307   309   206   0.04244    11    0.3193E-01     176.4         98.72         25.67         26.46         14.06         539.2         33.35         71.82         30.78         38.98         138.9        0.6203    
   307   308   309   0.04334    11    0.3139E-01     178.8         99.48         25.16         26.04         14.90         540.4         20.95         61.41         28.99         37.25         143.3        0.6227    
   206   309   208   0.03822    11    0.3280E-01     177.5         99.16         28.14         28.73         11.60         532.4         44.79         67.44         27.51         23.74         128.8        0.5438    
   218   310   219   0.01086    11    0.3320E-01     179.5         108.9         39.58         41.74         18.55         502.7         7.905         79.53         22.56         1.791         104.2        0.4743    
   205   311   302   0.02515    11    0.3310E-01     179.8         111.8         38.76         41.70         21.63         506.0         16.32         76.48         21.88         2.970         103.6        0.4390    
   205   219   311   0.03333    11    0.3375E-01     177.8         110.3         39.96         41.90         17.52         504.1         11.55         80.39         22.25         2.366         101.9        0.4551    
   311   312   302   0.02895    11    0.3366E-01     175.9         113.8         37.20         42.05         27.79         507.3         20.18         70.64         21.66         3.299         106.6        0.4377    
   219   310   311   0.02179    11    0.3355E-01     179.7         110.4         39.36         41.92         20.13         503.7         10.82         78.00         22.34         2.205         103.5        0.4622    
   311   313   312   0.01909    11    0.3300E-01     178.9         113.7         38.57         41.91         23.03         506.8         19.15         75.51         21.78         3.116         100.9        0.4430    
   311   310   313   0.02722    11    0.3345E-01     178.8         112.0         39.24         41.94         20.67         504.9         14.30         77.58         22.11         2.597         101.1        0.4532    
   302   312   305   0.02936    11    0.3398E-01     178.1         115.4         38.15         42.17         25.23         509.5         25.51         74.25         21.31         3.684         101.1        0.4321    
   308   314   309   0.02439    11    0.3142E-01     177.9         100.4         25.52         26.73         17.30         538.7         27.18         68.99         26.20         28.71         145.4        0.5910    
   309   315   208   0.02628    11    0.3261E-01     178.3         100.2         29.10         30.07         14.54         528.5         44.82         70.03         25.11         14.90         137.6        0.4973    
   314   316   315   0.02259    11    0.3204E-01     178.9         101.5         27.54         28.74         16.59         533.0         41.58         70.91         23.81         16.68         144.7        0.5251    
   309   314   315   0.02987    11    0.3225E-01     178.7         100.8         27.86         28.64         13.35         533.2         41.97         70.09         24.93         18.82         139.6        0.5326    
   315   317   210   0.00965    11    0.3275E-01     174.0         101.0         32.53         32.78         7.037         520.1         38.86         67.87         23.71         7.303         135.7        0.4398    
   208   315   210   0.03082    11    0.3310E-01     178.9         100.5         31.27         32.11         13.09         522.2         41.21         70.00         24.25         9.196         138.7        0.4538    
   315   316   317   0.01722    11    0.3274E-01     178.6         101.6         29.86         31.01         15.65         525.9         43.70         69.87         23.54         10.43         144.7        0.4698    
   316   318   317   0.05724    11    0.3350E-01     178.8         102.7         30.35         31.58         16.06         524.7         42.94         70.88         22.91         9.024         145.4        0.4589    
   210   317   220   0.00652    11    0.3261E-01     178.7         100.9         33.39         34.07         11.44         516.1         33.28         71.91         23.58         5.354         142.0        0.4261    
   317   319   220   0.02230    11    0.3325E-01     178.5         101.9         33.71         34.69         13.62         514.9         31.41         72.28         23.26         4.641         144.7        0.4212    
   318   320   319   0.01724    11    0.3322E-01     178.5         103.9         32.98         34.43         16.67         516.2         33.19         69.47         22.57         4.914         142.2        0.4180    
   317   318   319   0.04237    11    0.3370E-01     178.4         103.0         32.82         33.88         14.35         517.8         35.72         68.82         22.88         5.595         144.1        0.4252    
   319   321   221   0.02291    11    0.3340E-01     178.7         103.4         35.87         36.74         12.51         509.7         22.08         73.20         22.98         2.866         138.8        0.4193    
   220   319   221   0.03614    11    0.3389E-01     178.8         102.4         35.52         36.26         11.62         511.0         24.61         72.85         23.18         3.292         141.9        0.4197    
   319   320   321   0.01097    11    0.3292E-01     179.0         103.9         34.50         35.88         15.91         511.9         26.04         72.14         22.76         3.495         139.6        0.4141    
   221   321   222   0.02250    11    0.3360E-01     177.9         103.3         36.64         37.96         15.17         506.8         16.34         74.73         23.09         2.110         140.3        0.4320    
   321   322   222   0.01367    11    0.3334E-01     174.0         103.9         37.62         38.04         8.575         506.7         15.91         72.53         23.00         2.060         131.6        0.4314    
   222   322   223   0.01584    11    0.3313E-01     176.9         103.7         37.25         38.84         16.41         504.8         11.86         75.95         23.09         1.612         137.6        0.4472    
   322   323   223   0.04950    11    0.3431E-01     178.3         105.2         37.97         39.54         16.25         504.4         10.76         75.15         22.98         1.528         129.8        0.4494    
   223   323   324   0.00990    11    0.3367E-01     173.6         106.0         38.87         40.03         13.84         503.5         8.667         83.32         22.92         1.363         116.5        0.4592    
   223   324   224   0.02152    11    0.3356E-01     174.6         105.4         38.39         40.15         17.03         503.0         7.537         72.20         23.00         1.255         125.7        0.4665    
   323   325   324   0.00711    11    0.3307E-01     176.4         108.3         37.33         40.06         21.27         504.2         10.54         72.08         22.68         1.598         114.0        0.4504    
   224   324   225   0.03141    11    0.3388E-01     177.1         106.4         38.77         40.79         18.10         502.4         6.210         78.49         22.94         1.215         117.9        0.4748    
   324   326   225   0.01464    11    0.3373E-01     174.1         107.3         40.15         40.91         11.10         502.6         6.763         81.71         22.85         1.306         105.7        0.4729    
   324   325   327   0.00401    11    0.3320E-01     165.3         109.8         37.56         40.24         21.03         504.8         12.27         86.70         22.53         1.808         98.78        0.4460    
   324   327   326   0.02777    11    0.3375E-01     178.8         108.9         38.12         40.62         20.22         503.8         9.932         75.38         22.66         1.595         109.1        0.4563    
   225   328   218   0.03891    11    0.3447E-01     178.6         108.3         40.16         41.82         16.19         502.1         6.091         81.05         22.76         1.440         105.1        0.4823    
   225   326   328   0.02221    11    0.3371E-01     178.9         108.0         39.28         41.30         17.97         502.4         6.675         78.70         22.78         1.392         107.7        0.4769    
   326   327   328   0.03567    11    0.3423E-01     178.3         109.8         38.39         41.20         21.28         503.6         9.983         75.25         22.59         1.697         106.1        0.4611    
   327   329   328   0.03611    11    0.3437E-01     178.5         111.6         38.45         41.40         21.75         504.6         12.97         74.90         22.38         2.078         101.6        0.4538    
   218   328   310   0.02401    11    0.3396E-01     178.6         109.4         39.69         41.88         18.61         502.8         8.240         79.22         22.58         1.760         103.1        0.4743    
   329   310   328   0.03056    11    0.3413E-01     178.2         111.1         38.86         41.82         21.68         503.9         11.44         76.18         22.39         2.075         102.9        0.4626    
   329   313   310   0.03134    11    0.3393E-01     177.2         112.4         39.28         41.92         20.45         504.9         14.43         77.76         22.17         2.487         99.01        0.4546    
   320   330   321   0.01212    11    0.3306E-01     179.8         104.7         34.74         36.14         16.00         511.5         25.16         71.66         22.62         3.381         135.9        0.4128    
   321   330   322   0.01107    11    0.3312E-01     176.8         104.8         35.10         37.05         18.70         509.2         20.80         73.03         22.75         2.715         136.5        0.4175    
   330   331   322   0.03227    11    0.3391E-01     178.3         106.2         35.45         37.27         17.98         509.5         21.21         73.82         22.57         2.817         129.3        0.4147    
   322   331   323   0.06865    11    0.3525E-01     178.3         106.9         36.94         38.97         18.58         506.5         15.17         74.23         22.72         2.037         125.8        0.4287    
   331   332   323   0.03005    11    0.3436E-01     172.8         108.4         37.93         38.78         12.03         507.2         16.54         76.39         22.51         2.219         112.2        0.4233    
   323   332   325   0.04881    11    0.3419E-01     178.5         109.2         37.10         39.78         21.16         505.6         13.47         72.87         22.55         1.884         113.0        0.4363    
   333   226   334   0.02258    13    0.3328E-01     178.2         107.0         39.40         40.78         14.95         502.6         6.243         79.54         22.90         1.220         110.2        0.4771    
   335   333   336   0.05214    13    0.3456E-01     178.4         109.0         38.27         40.48         18.99         504.3         10.54         76.56         22.69         1.584         109.4        0.4527    
   333   334   336   0.01725    13    0.3386E-01     170.2         108.6         37.66         40.71         22.32         503.6         8.903         69.29         22.75         1.455         111.4        0.4632    
   334   226   337   0.02667    13    0.3340E-01     178.5         108.4         38.78         41.16         19.60         502.8         7.272         76.49         22.77         1.398         107.3        0.4764    
   226   227   337   0.01255    13    0.3321E-01     177.2         107.9         39.01         41.30         19.15         502.3         6.095         78.18         22.81         1.337         108.0        0.4833    
   338   336   337   0.02074    13    0.3326E-01     178.3         111.5         38.44         41.02         20.44         504.9         13.48         76.19         22.40         2.015         98.83        0.4548    
   336   334   337   0.03284    13    0.3360E-01     179.1         110.0         38.48         41.01         20.21         503.9         10.42         76.30         22.60         1.674         103.2        0.4623    
   338   339   340   0.00083    13    0.3332E-01     170.6         112.4         35.37         41.32         31.14         505.3         14.86         67.62         22.28         2.250         107.9        0.4542    
   340   337   229   0.01812    13    0.3328E-01     178.8         110.0         39.39         41.59         18.73         503.3         9.511         78.82         22.55         1.804         100.9        0.4718    
   337   227   229   0.02921    13    0.3364E-01     179.7         108.6         39.57         41.60         17.96         502.5         6.783         79.11         22.73         1.477         104.4        0.4818    
   338   337   340   0.01766    13    0.3330E-01     177.0         111.5         37.64         41.41         24.62         504.5         12.65         72.90         22.40         2.054         103.4        0.4607    
   339   340   341   0.04562    13    0.3517E-01     174.1         113.7         36.71         42.08         29.26         505.8         16.62         68.57         22.12         2.601         105.5        0.4520    
   340   229   342   0.02234    13    0.3345E-01     179.2         110.7         39.16         41.78         20.40         503.8         10.75         77.47         22.42         2.042         102.1        0.4671    
   229   231   342   0.01123    13    0.3307E-01     175.0         109.9         38.43         41.69         22.84         503.4         9.719         76.28         22.47         1.966         104.3        0.4692    
   340   342   341   0.02317    13    0.3372E-01     176.7         113.0         37.94         41.93         25.19         505.7         16.14         73.46         22.07         2.679         102.2        0.4520    
   342   231   343   0.01621    13    0.3359E-01     174.9         111.9         39.33         41.91         20.20         505.0         13.94         77.51         22.16         2.541         101.6        0.4540    
   231   233   343   0.03016    13    0.3373E-01     177.2         111.6         38.72         41.90         22.46         505.1         13.81         76.63         22.14         2.585         103.0        0.4512    
   341   342   344   0.00808    13    0.3326E-01     173.5         114.9         38.33         41.93         23.94         508.0         22.10         74.74         21.67         3.304         100.3        0.4409    
   342   343   344   0.02299    13    0.3349E-01     178.1         114.4         38.05         41.98         25.01         507.7         20.93         74.11         21.71         3.255         101.1        0.4408    
   343   233   345   0.01806    13    0.3308E-01     179.1         113.5         38.29         41.75         23.50         507.6         20.15         74.81         21.68         3.290         102.5        0.4356    
   233   235   345   0.03028    13    0.3349E-01     178.1         112.4         38.05         41.63         23.93         507.0         18.12         73.74         21.78         3.159         105.5        0.4335    
   344   343   346   0.02650    13    0.3338E-01     179.2         116.9         37.32         42.10         27.55         511.3         29.91         71.83         21.16         3.811         100.8        0.4341    
   343   345   346   0.01468    13    0.3303E-01     175.6         116.2         36.67         41.93         28.99         511.1         29.01         71.94         21.16         3.788         101.3        0.4317    
   346   345   347   0.01972    13    0.3286E-01     178.9         117.3         36.51         41.87         29.32         513.8         34.81         70.63         20.82         3.731         100.3        0.4327    
   236   237   348   0.03795    13    0.3413E-01     176.0         104.1         37.53         39.01         15.86         505.0         11.95         72.09         23.08         1.634         137.0        0.4451    
   349   236   348   0.06409    13    0.3510E-01     178.8         104.8         36.90         38.31         15.59         507.1         16.41         74.50         22.94         2.157         135.0        0.4273    
   349   348   350   0.06260    13    0.3511E-01     177.8         107.0         36.86         38.46         16.56         507.5         16.88         71.79         22.66         2.271         125.8        0.4223    
   351   349   350   0.03587    13    0.3476E-01     176.8         107.2         35.44         37.12         17.31         510.6         22.70         75.12         22.41         3.126         124.1        0.4106    
   333   348   239   0.00611    13    0.3292E-01     177.7         105.8         38.64         39.88         14.28         503.4         8.018         75.86         22.96         1.286         120.4        0.4630    
   348   237   239   0.03292    13    0.3347E-01     179.8         105.0         38.47         39.71         14.36         503.6         8.679         77.06         23.03         1.327         126.5        0.4599    
   348   333   335   0.02849    13    0.3348E-01     178.3         107.0         37.71         39.73         18.34         504.3         10.14         76.18         22.83         1.498         118.9        0.4506    
   350   348   335   0.02474    13    0.3329E-01     179.1         108.0         37.04         38.95         18.01         506.2         14.18         73.84         22.62         1.931         116.7        0.4314    
   333   239   226   0.00779    13    0.3325E-01     177.9         106.1         38.92         40.63         16.69         502.4         5.663         79.14         22.98         1.141         116.9        0.4790    
   235   244   345   0.04880    13    0.3435E-01     178.3         113.6         37.57         41.58         25.38         509.3         22.98         72.68         21.42         3.640         105.5        0.4224    
   345   244   352   0.01393    13    0.3362E-01     168.9         115.3         39.98         41.50         15.58         512.0         29.48         83.83         21.02         3.867         91.07        0.4229    
   345   352   347   0.00800    13    0.3268E-01     178.1         116.1         37.38         41.55         25.87         513.0         32.26         74.14         20.89         3.794         98.73        0.4275    
   352   244   353   0.01473    13    0.3326E-01     178.0         115.2         35.95         40.86         28.38         514.4         33.70         70.45         20.72         3.875         103.0        0.4219    
   347   352   354   0.01346    13    0.3334E-01     177.7         118.3         35.91         41.55         30.19         518.7         44.14         70.09         20.35         2.551         87.38        0.4479    
   352   353   354   0.04320    13    0.3374E-01     179.6         117.9         35.74         41.16         29.76         519.6         45.04         71.35         20.26         2.407         82.97        0.4500    
   244   246   353   0.01608    13    0.3404E-01     171.3         115.1         38.11         40.12         18.22         517.2         38.27         78.45         20.41         3.868         93.44        0.4269    
   353   246   355   0.01524    13    0.3305E-01     177.9         116.0         34.63         39.30         28.22         522.5         47.79         73.04         19.96         2.554         81.33        0.4599    
   353   355   354   0.04146    13    0.3355E-01     179.4         118.4         34.51         40.41         31.33         524.6         53.13         70.65         20.03         2.084         31.58        0.4867    
   354   355   356   0.04390    13    0.3285E-01     178.6         121.2         34.30         40.83         32.84         533.7         66.50         73.43         20.95         16.28         62.17        0.6010    
   357   358   250   0.02947    13    0.3328E-01     177.9         102.0         33.06         33.76         11.74         517.5         35.01         71.71         23.20         5.619         142.6        0.4242    
   357   359   358   0.04607    13    0.3445E-01     176.3         104.2         32.23         33.97         18.44         517.9         35.46         67.39         22.50         5.612         144.5        0.4213    
   359   360   358   0.04349    13    0.3401E-01     174.6         104.6         31.04         32.52         17.34         522.1         40.42         75.28         22.08         7.444         136.5        0.4385    
   357   247   349   0.01796    13    0.3343E-01     175.3         103.3         34.35         35.63         15.38         512.5         26.93         76.21         22.91         3.691         140.1        0.4138    
   236   349   247   0.03817    13    0.3391E-01     178.2         103.2         35.46         36.72         15.07         509.9         22.13         71.91         23.04         2.911         142.8        0.4180    
   357   349   351   0.02037    13    0.3411E-01     173.5         105.0         33.90         35.83         18.89         512.8         27.14         65.02         22.56         3.792         141.1        0.4107    
   359   357   351   0.03661    13    0.3435E-01     177.4         105.7         33.75         35.03         15.57         515.3         31.23         72.74         22.26         4.664         132.0        0.4121    
   357   250   247   0.01597    13    0.3316E-01     176.0         101.9         33.92         34.77         12.65         514.4         30.34         67.06         23.25         4.457         143.4        0.4182    
   246   252   355   0.01366    13    0.3256E-01     179.2         116.0         33.18         38.10         29.46         527.9         55.47         70.85         19.62         2.506         57.27        0.5038    
   355   252   361   0.02584    13    0.3252E-01     179.2         117.8         31.92         38.04         32.95         534.9         65.14         71.07         19.99         10.92         60.14        0.5907    
   356   361   362   0.01854    13    0.3148E-01     175.4         123.5         34.96         41.03         31.56         547.4         70.19         81.89         26.80         62.83         75.21        0.8483    
   355   361   356   0.03992    13    0.3260E-01     178.7         120.6         32.37         39.69         35.36         538.4         69.60         71.43         21.53         24.49         63.13        0.6611    
   252   254   361   0.03008    13    0.3290E-01     176.4         117.1         29.71         36.48         35.45         540.2         69.34         67.70         19.87         15.89         62.98        0.6522    
   361   254   363   0.03179    13    0.3252E-01     176.4         118.6         30.79         36.55         32.61         547.8         73.44         76.32         22.15         38.10         73.49        0.7752    
   361   363   362   0.02746    13    0.3185E-01     177.0         122.3         31.06         39.53         38.21         550.9         70.32         74.32         27.59         70.03         69.33        0.8902    
   362   363   364   0.04087    13    0.3078E-01     176.5         124.0         33.84         40.51         33.35         558.2         56.58         89.08         36.95         113.1         80.73         1.086    
   365   366   367   0.04818    13    0.3301E-01     174.3         102.5         26.45         27.80         17.94         535.8         34.81         75.36         23.04         19.21         143.9        0.5514    
   250   358   255   0.02182    13    0.3285E-01     178.0         101.2         31.61         32.57         13.91         520.7         39.18         71.91         23.59         7.458         143.8        0.4391    
   358   368   255   0.02085    13    0.3231E-01     179.6         101.6         30.14         31.05         13.90         525.4         43.02         69.96         23.42         9.947         143.5        0.4631    
   365   368   360   0.01970    13    0.3254E-01     177.5         103.5         28.60         29.75         16.02         530.0         43.21         68.18         22.00         12.08         142.6        0.4917    
   358   360   368   0.02677    13    0.3254E-01     178.4         102.7         29.54         30.87         16.87         526.3         43.27         68.61         22.64         9.871         145.9        0.4655    
   367   258   368   0.01230    13    0.3228E-01     176.8         100.6         27.66         28.65         15.10         532.8         41.95         73.31         25.00         18.70         141.7        0.5288    
   255   368   258   0.02815    13    0.3244E-01     177.6         100.7         28.87         29.82         14.48         529.2         44.07         67.64         24.49         14.33         139.3        0.4962    
   365   367   368   0.02064    13    0.3344E-01     167.6         102.4         26.92         28.97         21.65         532.4         41.45         58.01         23.18         15.45         143.7        0.5188    
   363   261   369   0.01747    13    0.3143E-01     178.4         119.1         29.00         35.57         35.40         559.4         68.73         76.63         27.76         77.83         78.25        0.9646    
   254   261   363   0.01837    13    0.3201E-01     179.4         117.5         28.49         34.99         35.49         551.7         72.93         71.78         21.93         41.41         72.74        0.8155    
   363   369   364   0.02932    13    0.3060E-01     178.7         121.8         30.75         38.02         36.00         563.1         57.07         81.41         37.35         115.3         78.78         1.111    
   261   262   369   0.01351    13    0.3146E-01     177.6         118.1         28.04         34.12         34.76         563.0         64.05         75.11         27.65         80.56         81.22        0.9966    
   364   369   370   0.03796     1    0.2921E-01     176.6         124.0         33.97         40.01         31.88         568.4         29.97         111.8         54.07         144.2         88.02         1.347    
   369   262   371   0.01338     4    0.3086E-01     177.9         119.4         28.39         34.88         35.50         569.2         50.57         77.98         36.05         111.0         83.68         1.130    
   370   371   372   0.02250     1    0.2930E-01     177.1         124.4         33.54         40.23         33.51         572.5         35.56         117.9         66.13         136.3         86.58         1.496    
   369   371   370   0.02955     4    0.2943E-01     177.9         122.5         31.57         38.24         34.36         571.7         28.32         97.09         52.41         139.5         84.79         1.326    
   367   373   263   0.02020    13    0.3115E-01     178.4         99.93         25.81         26.63         14.20         538.6         28.16         68.58         27.05         30.39         141.9        0.5932    
   367   366   373   0.02612    13    0.3137E-01     177.3         101.0         25.17         26.63         19.06         538.8         23.85         67.11         25.09         27.09         147.3        0.5872    
   366   374   373   0.01982    13    0.3105E-01     178.7         101.3         24.81         26.01         17.46         540.1         8.179         19.57         24.33         28.86         145.2        0.6023    
   263   373   265   0.03797    13    0.3215E-01     174.1         99.11         24.62         25.54         15.40         541.3         15.50         49.37         31.18         43.93         142.8        0.6463    
   373   375   265   0.04612    12    0.3223E-01     175.7         99.21         24.68         25.32         12.85         541.1         15.90         52.00         30.85         44.34         142.0        0.6484    
   376   375   374   0.03063    12    0.3173E-01     178.3         100.6         25.49         26.44         15.40         536.5         35.47         69.59         25.18         27.10         140.5        0.5825    
   373   374   375   0.02723    12    0.3119E-01     176.1         100.4         24.45         25.79         18.60         539.8         17.43         64.74         26.17         32.96         147.6        0.6117    
   367   263   258   0.01149    13    0.3154E-01     177.3         99.70         26.44         27.56         16.40         535.8         38.32         68.92         26.89         25.99         139.4        0.5653    
   371   268   377   0.02014     4    0.3047E-01     178.7         120.5         28.91         35.67         35.86         574.7         24.82         82.54         46.65         128.8         85.69         1.266    
   262   268   371   0.02050     4    0.3113E-01     178.7         118.8         27.20         33.98         36.82         571.1         43.86         75.14         35.77         109.8         84.20         1.140    
   371   377   372   0.01310     4    0.2971E-01     178.6         122.9         31.38         38.42         35.23         575.2         16.05         125.6         60.54         135.9         85.73         1.425    
   268   270   377   0.02766     4    0.3084E-01     178.4         119.6         27.97         34.69         36.26         573.3         34.19         77.85         41.22         121.0         85.25         1.205    
   372   377   378   0.02197     1    0.2898E-01     176.2         125.1         35.65         41.19         30.07         571.7         67.27         109.2         75.67         120.3         90.41         1.616    
   377   270   379   0.02927     4    0.3039E-01     178.9         121.4         29.32         36.69         36.95         574.3         22.58         90.93         50.64         134.2         84.13         1.309    
   378   379   380   0.02132     1    0.2888E-01     178.0         125.6         37.06         41.83         27.63         569.0         71.97         108.7         75.61         124.1         92.81         1.621    
   377   379   378   0.03159     1    0.2897E-01     177.9         124.5         35.90         40.47         27.49         572.8         52.60         108.7         71.84         126.9         92.98         1.566    
   376   381   382   0.03588    12    0.3333E-01     177.3         99.76         27.50         28.17         12.52         529.0         48.30         68.45         25.52         20.22         131.2        0.5269    
   383   384   381   0.02084    12    0.3285E-01     178.0         99.17         28.90         29.70         13.37         522.6         46.68         71.74         24.91         13.96         132.5        0.4771    
   382   381   384   0.01545    12    0.3274E-01     174.0         98.96         27.18         28.35         16.52         527.7         48.98         67.01         26.20         20.64         128.9        0.5209    
   382   271   375   0.02153    12    0.3184E-01     178.5         98.48         25.01         25.86         14.76         537.5         39.48         70.82         30.55         40.35         136.0        0.6211    
   265   375   271   0.01984    12    0.3188E-01     175.6         98.30         24.04         25.09         16.64         540.9         27.22         64.72         33.32         49.73         141.6        0.6621    
   376   382   375   0.03089    12    0.3267E-01     174.7         99.52         25.94         26.82         14.79         534.2         43.64         76.54         27.11         28.92         138.3        0.5764    
   382   271   384   0.00177    12    0.3154E-01     164.4         98.09         26.40         26.59         6.734         534.0         47.05         74.19         29.55         34.42         122.2        0.5884    
   384   273   271   0.02727    12    0.3179E-01     178.2         97.84         26.03         26.48         10.63         534.1         47.72         71.85         30.43         36.94         127.9        0.5965    
   270   385   379   0.02565     4    0.3057E-01     179.4         121.8         30.51         37.35         35.23         570.8         36.08         90.13         47.59         135.3         84.13         1.267    
   270   276   385   0.02702    11    0.3091E-01     177.8         120.4         29.11         36.23         36.54         565.8         56.09         78.11         36.47         112.7         79.45         1.115    
   379   385   380   0.01330     1    0.2950E-01     177.9         124.3         34.93         40.22         29.72         570.3         32.30         116.3         62.18         142.7         89.44         1.450    
   385   386   380   0.01356     1    0.2848E-01     176.4         126.0         37.44         42.35         27.86         565.9         59.41         113.3         70.30         137.9         90.44         1.564    
   385   278   387   0.01231    11    0.3036E-01     179.1         121.5         31.15         38.04         35.02         560.0         60.53         82.42         34.65         105.5         78.41         1.060    
   276   278   385   0.01688    11    0.3056E-01     178.7         120.6         30.43         37.04         34.75         560.8         62.97         80.48         33.00         99.77         78.95         1.042    
   385   387   386   0.02350     1    0.2829E-01     174.1         124.5         36.18         40.81         27.54         565.6         30.57         113.2         55.56         146.7         88.27         1.370    
   386   387   388   0.04373     1    0.2780E-01     176.3         126.2         36.48         42.80         31.55         562.5         39.71         128.8         61.52         148.4         87.17         1.461    
   383   389   384   0.00306    12    0.3303E-01     163.1         98.86         30.60         30.86         7.522         518.2         42.17         71.03         24.61         10.72         117.4        0.4491    
   389   390   384   0.04857    12    0.3357E-01     179.5         98.55         30.56         31.03         9.889         517.5         41.37         71.03         24.95         11.21         126.1        0.4495    
   389   391   390   0.02912    12    0.3355E-01     179.2         98.56         32.44         32.77         8.138         511.6         32.31         72.40         24.19         6.849         127.9        0.4183    
   391   392   390   0.01420    12    0.3316E-01     176.5         98.05         31.78         32.37         11.01         512.4         33.36         73.06         24.56         7.956         126.7        0.4240    
   384   390   273   0.04388    12    0.3296E-01     179.3         97.90         28.19         28.65         10.27         525.6         49.15         71.18         27.47         22.47         122.9        0.5177    
   390   279   273   0.05831    12    0.3329E-01     179.1         97.15         27.38         27.68         8.344         528.6         51.34         70.50         30.32         32.61         118.5        0.5616    
   390   392   279   0.02952    12    0.3373E-01     176.4         97.36         29.63         29.76         5.304         521.1         45.51         70.34         27.27         19.16         116.0        0.4897    
   392   281   279   0.04331    12    0.3387E-01     178.0         96.80         27.90         28.27         9.216         526.0         50.47         72.10         30.20         30.58         117.0        0.5452    
   278   284   387   0.00970    11    0.3138E-01     177.6         120.2         31.66         37.65         32.75         551.4         71.47         77.82         25.94         62.10         74.79        0.8690    
   387   284   393   0.02499    11    0.3163E-01     178.4         122.0         31.70         39.38         36.38         550.2         69.15         77.27         27.51         69.22         71.23        0.8863    
   387   394   388   0.03396     1    0.2890E-01     174.8         126.4         37.37         42.93         29.48         559.7         29.23         128.1         50.49         144.4         88.20         1.309    
   387   393   394   0.03238    11    0.3046E-01     178.3         125.0         35.05         41.70         32.80         555.2         52.44         89.48         36.99         112.2         77.99         1.082    
   284   395   393   0.01659    11    0.3178E-01     176.9         122.4         34.31         40.35         31.75         545.3         70.04         78.92         25.32         53.56         72.23        0.8069    
   284   286   395   0.04231    11    0.3271E-01     179.0         119.7         32.57         39.20         33.82         537.3         68.23         71.66         21.14         21.13         62.85        0.6443    
   393   396   394   0.01642    11    0.2946E-01     177.9         126.9         36.26         43.66         33.85         553.9         45.01         96.93         39.05         117.7         78.64         1.121    
   393   395   396   0.01162    11    0.3037E-01     177.9         125.1         34.19         42.38         36.23         548.4         63.64         79.71         29.90         78.85         70.57        0.9217    
   391   397   392   0.02460    12    0.3372E-01     178.9         98.42         33.60         33.85         6.990         508.2         26.08         73.34         23.98         5.189         127.6        0.4090    
   397   398   392   0.02181    12    0.3348E-01     177.3         98.00         32.81         33.27         9.508         509.6         28.42         74.58         24.33         6.382         126.6        0.4144    
   397   399   398   0.02841    12    0.3348E-01     179.3         98.11         33.78         34.00         6.566         507.4         24.46         73.03         24.05         5.061         125.8        0.4087    
   399   400   398   0.02218    12    0.3340E-01     178.3         97.78         33.30         33.41         4.757         508.9         27.10         71.16         24.38         6.265         121.3        0.4137    
   392   398   281   0.03483    12    0.3405E-01     177.8         97.27         30.45         30.63         6.302         518.0         41.55         68.93         26.65         15.79         114.6        0.4677    
   398   287   281   0.04519    12    0.3407E-01     177.7         96.68         28.64         28.92         8.005         523.5         48.28         72.16         29.45         26.81         115.2        0.5238    
   398   400   287   0.07463    12    0.3508E-01     178.2         97.39         31.39         31.51         5.054         515.4         37.85         70.16         26.18         13.37         114.4        0.4520    
   400   289   287   0.04091    12    0.3464E-01     176.4         96.95         29.76         30.07         8.232         519.8         43.97         72.50         27.84         20.12         115.3        0.4888    
   286   401   395   0.03167    11    0.3259E-01     177.4         120.5         34.62         40.38         30.99         533.6         65.60         74.91         20.93         16.32         63.47        0.6025    
   286   401   293   0.00130    11    0.3303E-01     151.6         120.3         23.98         40.66         53.87         530.9         62.88         46.76         20.55         11.29         38.49        0.5664    
   395   402   396   0.01982    11    0.3055E-01     177.3         126.4         35.98         43.55         34.28         547.8         63.71         84.08         30.17         79.49         74.17        0.9266    
   395   401   402   0.02551    11    0.3136E-01     177.9         124.4         33.98         42.47         36.86         541.2         70.36         73.73         24.50         44.88         65.40        0.7559    
   293   401   403   0.00117    11    0.3210E-01     167.7         122.6         28.94         42.03         46.48         532.9         66.94         60.63         21.33         18.16         49.24        0.6068    
   293   295   403   0.03978    11    0.3353E-01     178.6         120.2         35.58         41.56         31.13         525.5         56.59         72.41         20.25         4.312         45.38        0.5077    
   401   404   402   0.01633    11    0.3082E-01     177.9         126.6         36.03         43.93         34.89         543.4         71.29         78.81         26.31         56.10         70.69        0.8144    
   401   403   404   0.02724    11    0.3162E-01     178.9         125.0         35.41         43.20         34.94         537.6         72.02         73.94         23.01         32.54         65.40        0.6909    
   399   405   400   0.01712    12    0.3321E-01     178.0         98.18         34.02         34.34         7.793         506.3         22.42         74.48         23.89         4.397         128.5        0.4068    
   400   405   406   0.02596    12    0.3365E-01     178.6         98.20         33.73         34.05         7.883         507.4         24.51         74.01         24.02         5.006         127.3        0.4086    
   406   405   407   0.02268    12    0.3352E-01     177.9         98.48         34.01         34.24         6.577         507.0         23.87         73.87         23.82         4.493         128.8        0.4066    
   400   406   289   0.04502    12    0.3462E-01     177.6         97.58         31.92         32.07         5.604         513.6         35.05         69.65         25.46         10.66         116.1        0.4374    
   406   297   289   0.03377    12    0.3432E-01     175.5         97.33         30.57         30.86         7.839         517.4         40.79         73.23         26.48         15.04         117.6        0.4632    
   406   408   297   0.04561    12    0.3418E-01     179.7         98.05         31.68         31.98         7.859         514.1         36.27         71.43         25.01         9.748         122.0        0.4349    
   406   407   408   0.02298    12    0.3345E-01     175.5         98.42         33.03         33.12         4.042         510.4         30.17         68.34         24.12         6.238         123.0        0.4144    
   297   408   298   0.03533    12    0.3341E-01     176.9         97.86         30.09         30.43         8.520         519.1         43.30         73.08         25.94         14.43         122.4        0.4662    
   409   304   305   0.01140    11    0.3273E-01     178.1         118.2         36.74         42.11         29.26         515.2         38.85         71.87         20.62         3.392         95.62        0.4401    
   409   410   304   0.01669    11    0.3246E-01     179.0         120.1         36.25         42.35         31.13         519.1         47.84         70.93         20.35         2.033         76.17        0.4605    
   409   411   410   0.00429    11    0.3220E-01     179.7         121.5         35.91         42.63         32.59         521.5         53.71         70.02         20.29         1.347         32.25        0.4777    
   295   410   403   0.05206    11    0.3420E-01     177.5         120.4         36.79         42.17         29.26         522.3         52.44         73.27         20.23         1.718         13.62        0.4809    
   295   304   410   0.03434    11    0.3407E-01     174.9         118.5         35.68         42.03         31.91         517.4         42.60         67.68         20.41         2.753         93.20        0.4459    
   403   412   404   0.02578    11    0.3106E-01     178.2         127.0         36.24         44.32         35.15         540.0         76.35         75.45         24.01         39.62         68.34        0.7335    
   403   410   412   0.02658    11    0.3206E-01     178.0         124.5         35.70         43.34         34.54         531.4         69.75         71.18         21.10         14.46         60.14        0.5863    
   410   411   412   0.01604    11    0.3204E-01     176.3         123.9         34.43         43.23         37.19         527.9         66.11         68.53         20.54         7.296         52.94        0.5391    
   407   413   408   0.01879    12    0.3295E-01     177.5         98.83         32.28         32.85         10.65         511.3         31.97         74.37         23.87         6.087         133.8        0.4144    
   408   414   298   0.02213    12    0.3287E-01     177.5         98.46         30.08         30.61         10.66         518.8         43.00         68.79         25.03         11.98         125.4        0.4558    
   408   413   414   0.01055    12    0.3247E-01     178.2         98.95         31.23         31.71         9.948         515.1         38.01         69.41         24.03         7.936         131.0        0.4288    
   413   415   414   0.02130    12    0.3313E-01     177.8         99.81         31.09         31.82         12.25         515.5         38.80         69.34         23.59         7.360         136.8        0.4272    
   298   414   300   0.03514    12    0.3292E-01     176.2         98.08         27.69         28.52         13.86         526.5         49.55         70.24         27.35         22.60         124.9        0.5211    
   414   416   300   0.06721    12    0.3387E-01     178.0         99.06         27.94         28.57         12.11         527.3         49.26         68.83         26.34         20.69         127.0        0.5199    
   415   417   416   0.00876    12    0.3244E-01     179.7         100.6         29.09         29.96         13.80         522.5         46.41         70.98         23.34         10.66         140.9        0.4633    
   414   415   416   0.03489    12    0.3311E-01     178.7         100.1         29.88         30.50         11.57         520.4         44.78         71.56         23.74         10.16         136.9        0.4541    
   300   416   306   0.05603    12    0.3307E-01     176.2         99.10         26.17         26.72         11.66         534.6         44.63         73.93         28.32         32.09         133.4        0.5865    
   416   418   306   0.01346    12    0.3144E-01     179.7         99.97         26.29         27.19         14.76         533.1         44.75         71.15         25.24         23.02         138.2        0.5526    
   416   417   418   0.00650    12    0.3184E-01     178.4         100.4         27.57         28.52         14.83         527.9         48.15         72.67         23.82         15.31         140.6        0.5038    
   306   418   308   0.02432    12    0.3090E-01     177.9         100.0         25.33         26.05         13.50         538.3         30.67         69.65         26.38         31.26         140.4        0.5997    
   419   312   313   0.01259    11    0.3264E-01     179.1         115.3         37.39         41.82         26.63         508.5         23.92         72.43         21.55         3.446         101.1        0.4388    
   419   420   312   0.01969    11    0.3304E-01     178.3         117.7         36.34         42.10         30.31         511.7         32.07         69.42         21.10         3.873         101.7        0.4365    
   421   420   419   0.03593    11    0.3321E-01     178.5         120.2         35.72         42.21         32.19         515.4         42.00         68.43         20.73         3.960         98.46        0.4425    
   421   422   420   0.02555    11    0.3283E-01     178.6         122.7         35.88         42.56         32.54         520.4         54.82         69.69         20.31         2.938         86.53        0.4643    
   305   420   409   0.01933    11    0.3331E-01     176.3         119.2         37.74         42.41         27.15         515.5         40.48         74.03         20.62         3.451         92.60        0.4433    
   305   312   420   0.03656    11    0.3388E-01     178.6         117.6         37.46         42.35         27.81         512.0         32.43         71.68         21.00         3.855         100.2        0.4354    
   409   422   411   0.00908    11    0.3303E-01     177.7         122.5         35.49         42.91         34.19         521.5         55.46         68.82         20.27         1.572         57.12        0.4768    
   409   420   422   0.01861    11    0.3299E-01     176.9         121.9         34.68         42.73         35.75         519.8         51.89         66.11         20.34         2.444         86.22        0.4645    
   417   423   418   0.02208    12    0.3230E-01     178.3         101.4         27.09         28.37         17.25         529.0         47.54         72.26         23.00         14.87         144.5        0.5090    
   418   424   308   0.02725    12    0.3063E-01     178.6         100.7         24.94         26.05         16.76         538.9         25.40         66.70         24.94         28.88         143.6        0.5966    
   423   425   424   0.02143    12    0.3094E-01     178.3         102.5         25.00         26.62         20.09         536.8         33.87         69.88         21.68         20.08         145.0        0.5676    
   418   423   424   0.03729    12    0.3118E-01     177.8         101.5         25.63         26.89         17.57         535.2         39.05         73.82         23.02         20.78         144.3        0.5588    
   424   426   314   0.02081    11    0.3096E-01     177.2         101.8         24.98         26.43         19.06         539.7         16.39         61.14         23.49         25.48         146.0        0.5909    
   308   424   314   0.01760    11    0.3090E-01     177.5         101.0         25.23         26.06         14.49         540.3         10.20         36.84         25.09         30.04         143.3        0.6053    
   424   425   426   0.03252    12    0.3054E-01     178.1         102.5         24.87         26.08         17.56         540.0         10.81         44.92         21.90         23.95         142.3        0.5943    
   425   427   426   0.04182    11    0.3068E-01     177.3         103.7         24.22         26.19         22.31         540.3         8.151         17.05         20.22         20.87         142.3        0.5936    
   314   426   316   0.01391    11    0.3165E-01     178.5         102.1         26.31         27.47         16.70         536.9         32.29         67.97         23.19         20.49         144.2        0.5605    
   426   428   316   0.01566    11    0.3169E-01     178.9         103.0         26.76         28.11         17.86         535.2         37.31         70.99         22.08         16.71         143.7        0.5393    
   426   427   428   0.02909    11    0.3145E-01     177.5         104.0         25.85         27.32         18.83         537.8         29.70         66.67         20.75         18.09         140.7        0.5634    
   427   429   428   0.02012    11    0.3137E-01     176.9         105.1         25.10         27.50         24.09         537.7         32.35         70.92         19.67         16.87         137.0        0.5607    
   316   428   318   0.02335    11    0.3245E-01     177.5         103.5         28.86         29.95         15.49         529.7         43.81         71.35         22.06         11.77         141.3        0.4907    
   428   430   318   0.01796    11    0.3239E-01     179.1         104.5         28.92         30.65         19.37         527.8         44.08         70.43         21.54         10.28         140.2        0.4739    
   429   431   430   0.00667    11    0.3197E-01     179.3         105.9         27.65         29.58         20.77         531.6         44.04         69.77         20.30         12.64         133.3        0.5034    
   428   429   430   0.02412    11    0.3208E-01     179.4         105.2         27.21         29.04         20.46         533.0         42.29         69.44         20.49         13.62         136.9        0.5165    
   318   430   320   0.02228    11    0.3347E-01     176.7         104.8         30.91         32.99         20.46         520.8         39.35         71.28         22.07         6.790         140.5        0.4332    
   430   432   320   0.00701    11    0.3342E-01     175.3         105.4         31.74         32.68         13.77         522.0         40.52         70.82         21.79         7.317         133.1        0.4380    
   430   431   432   0.00095    11    0.3212E-01     178.2         105.7         28.96         30.85         20.19         527.5         44.32         67.89         20.97         10.14         135.7        0.4705    
   325   433   327   0.00209    11    0.3234E-01     177.7         111.3         36.74         40.01         23.31         506.1         15.81         74.02         22.31         2.166         102.6        0.4371    
   327   433   434   0.00861    11    0.3294E-01     177.4         112.6         37.06         40.38         23.37         506.7         17.84         74.39         22.17         2.415         99.54        0.4359    
   327   434   329   0.02140    11    0.3375E-01     175.2         113.0         38.77         41.02         19.06         506.2         17.04         78.28         22.16         2.446         95.39        0.4421    
   435   434   433   0.04070    11    0.3356E-01     178.7         115.3         35.46         40.20         28.12         509.7         25.67         69.79         21.78         3.125         99.33        0.4247    
   435   436   434   0.02712    11    0.3303E-01     177.7         117.4         35.72         40.20         27.33         512.4         33.27         71.42         21.40         3.750         94.36        0.4238    
   434   313   329   0.01514    11    0.3435E-01     166.3         113.9         32.98         41.73         37.79         506.3         18.07         60.34         22.02         2.742         113.8        0.4453    
   434   419   313   0.04455    11    0.3501E-01     177.1         115.5         37.88         42.06         25.76         507.7         22.02         72.70         21.76         3.198         99.68        0.4404    
   436   419   434   0.05774    11    0.3528E-01     177.2         117.3         36.10         41.61         29.83         510.2         28.46         69.16         21.52         3.586         100.4        0.4321    
   436   421   419   0.05856    11    0.3453E-01     175.4         120.1         37.16         41.82         27.32         514.4         39.88         72.81         20.94         4.211         93.45        0.4357    
   431   437   432   0.00846    11    0.3362E-01     177.7         107.4         29.25         31.86         23.35         525.4         43.81         70.84         20.81         9.161         129.1        0.4580    
   320   432   330   0.02818    11    0.3392E-01     178.2         105.5         32.65         34.57         19.17         516.5         33.55         69.56         22.21         5.085         137.5        0.4168    
   432   438   330   0.04696    11    0.3414E-01     179.0         106.8         32.71         34.50         18.54         517.3         34.57         69.72         21.88         5.432         131.1        0.4177    
   432   437   438   0.03978    11    0.3392E-01     178.5         108.2         31.15         33.39         21.14         521.2         39.88         68.36         21.18         7.118         127.3        0.4330    
   437   438   439   0.00117    11    0.3261E-01     170.1         109.4         28.76         33.72         31.48         520.7         39.54         73.27         20.99         6.820         120.1        0.4288    
   330   438   331   0.02250    11    0.3339E-01     179.3         107.4         34.24         36.14         18.68         512.7         26.88         71.57         22.15         3.786         125.7        0.4089    
   438   440   331   0.00044    11    0.3297E-01     169.9         108.1         31.41         36.43         30.43         512.2         25.86         67.25         22.09         3.603         130.2        0.4083    
   438   439   440   0.01465    11    0.3359E-01     170.9         108.9         30.45         35.33         30.49         515.9         32.26         70.39         21.66         4.877         125.4        0.4120    
   439   441   440   0.04172    11    0.3419E-01     179.0         110.2         32.75         35.51         22.74         516.4         33.51         70.51         21.47         5.059         118.1        0.4134    
   331   332   440   0.00117    11    0.3275E-01     169.9         108.4         32.51         37.39         29.59         509.8         21.51         63.69         22.26         2.882         129.5        0.4118    
   440   442   332   0.00958    11    0.3314E-01     170.6         109.6         33.45         37.93         28.13         509.4         20.95         62.40         22.20         2.766         123.6        0.4132    
   440   441   442   0.04859    11    0.3443E-01     178.6         110.8         34.00         37.30         24.26         512.1         26.29         69.29         21.89         3.557         116.0        0.4084    
   441   443   442   0.03597    11    0.3398E-01     177.5         113.0         33.85         37.37         25.08         513.7         30.53         68.49         21.57         3.933         108.6        0.4095    
   332   442   325   0.02756    11    0.3389E-01     177.6         110.7         36.61         39.17         20.79         507.6         18.01         74.83         22.28         2.363         106.7        0.4225    
   442   444   325   0.00093    11    0.3349E-01     157.6         111.4         39.09         39.12         1.992         508.1         19.40         88.30         22.18         2.497         86.50        0.4209    
   442   443   444   0.00083    11    0.3249E-01     169.7         112.6         34.29         38.00         25.54         511.4         26.20         65.20         21.81         3.244         109.0        0.4110    
   443   444   445   0.00117    11    0.3240E-01     169.7         113.7         34.33         37.78         24.67         513.0         30.08         67.00         21.60         3.645         105.1        0.4104    
   325   444   433   0.01877    11    0.3349E-01     178.0         111.7         36.39         39.71         23.59         507.2         17.84         71.07         22.23         2.339         105.0        0.4279    
   444   445   433   0.03363    11    0.3396E-01     176.0         113.2         34.23         38.98         28.60         510.0         24.06         69.26         21.92         2.970         105.8        0.4155    
   445   435   433   0.06226    11    0.3404E-01     178.0         115.6         35.24         39.27         26.17         512.0         30.02         70.73         21.60         3.486         97.70        0.4161    
   446   335   447   0.04193    13    0.3402E-01     178.3         111.5         36.65         39.64         22.39         507.3         17.62         73.48         22.30         2.263         104.3        0.4287    
   335   336   447   0.02040    13    0.3373E-01     176.6         111.3         37.17         40.19         22.36         506.0         15.15         71.56         22.40         2.033         104.1        0.4397    
   448   446   449   0.03592    13    0.3308E-01     176.4         116.1         34.22         38.52         27.33         514.3         35.15         71.62         21.43         3.866         95.90        0.4158    
   446   447   449   0.05556    13    0.3395E-01     178.7         114.8         35.22         39.51         26.94         510.5         26.65         69.13         21.83         3.075         99.94        0.4204    
   336   338   450   0.02062    13    0.3296E-01     179.6         113.3         36.90         40.64         24.78         506.9         18.58         72.20         22.16         2.440         99.12        0.4409    
   447   336   450   0.00866    13    0.3255E-01     176.2         113.3         36.42         40.24         25.17         507.5         19.78         73.18         22.13         2.490         98.44        0.4359    
   449   447   451   0.02165    13    0.3263E-01     178.6         116.9         35.02         39.66         28.00         512.8         33.54         70.08         21.51         3.600         94.74        0.4226    
   447   450   451   0.01535    13    0.3259E-01     177.4         115.8         35.28         40.07         28.29         510.5         28.11         68.91         21.74         3.193         97.30        0.4270    
   338   452   339   0.00146    13    0.3363E-01     171.3         115.3         35.77         41.09         29.47         508.4         23.26         71.19         21.88         2.962         99.92        0.4376    
   338   452   450   0.02765    13    0.3337E-01     176.5         116.2         36.04         40.85         28.10         509.8         27.04         70.91         21.72         3.233         97.28        0.4330    
   450   452   453   0.01002    13    0.3234E-01     174.2         119.4         34.19         40.60         32.64         514.8         40.56         67.12         21.14         4.124         95.77        0.4314    
   451   450   453   0.02716    13    0.3250E-01     178.1         119.0         34.40         40.29         31.37         514.6         39.65         68.93         21.21         4.058         94.75        0.4286    
   452   339   454   0.06708    13    0.3501E-01     175.1         118.5         37.42         41.69         26.15         511.7         32.68         73.38         21.38         3.799         94.51        0.4345    
   339   341   454   0.07625    13    0.3601E-01     177.1         117.1         37.90         42.29         26.35         509.4         26.36         72.34         21.58         3.503         98.01        0.4389    
   452   454   453   0.01692    13    0.3252E-01     177.5         121.6         33.84         41.33         35.02         517.9         49.15         66.67         20.71         4.376         96.49        0.4425    
   453   454   455   0.02001    13    0.3208E-01     175.4         122.9         35.99         41.62         30.13         520.6         55.96         72.35         20.44         4.184         88.52        0.4537    
   341   344   454   0.01521    13    0.3299E-01     178.4         118.0         36.70         42.00         29.08         512.1         32.99         70.84         21.14         3.885         98.96        0.4374    
   454   344   456   0.01014    13    0.3243E-01     176.6         119.8         37.02         42.04         28.30         515.2         41.23         72.51         20.80         3.945         94.22        0.4423    
   454   456   455   0.00716    13    0.3190E-01     171.8         122.3         31.42         42.01         41.59         519.6         53.21         60.53         20.46         3.776         101.2        0.4552    
   455   456   457   0.02227    13    0.3190E-01     178.7         123.9         34.67         42.32         35.00         523.1         61.81         68.21         20.23         2.975         85.61        0.4726    
   456   344   458   0.02635    13    0.3302E-01     177.8         120.7         36.18         42.38         31.38         516.9         45.07         69.55         20.59         3.600         95.22        0.4482    
   344   346   458   0.02635    13    0.3316E-01     177.9         120.0         36.09         42.39         31.63         516.5         43.06         69.86         20.60         3.490         95.23        0.4460    
   457   456   459   0.01751    13    0.3171E-01     179.1         125.0         34.59         42.84         36.16         526.1         68.32         67.80         20.15         1.453         39.24        0.4975    
   456   458   459   0.02643    13    0.3225E-01     179.5         124.2         35.17         42.92         34.97         524.6         63.86         68.53         20.21         1.419         37.92        0.4911    
   458   346   460   0.02236    13    0.3239E-01     178.4         123.5         35.61         42.98         34.05         524.8         61.89         69.36         20.27         2.144         25.42        0.4996    
   346   347   460   0.04659    13    0.3354E-01     177.6         121.4         35.63         42.60         33.23         521.0         51.94         68.62         20.30         1.620         60.48        0.4697    
   459   458   461   0.02666    13    0.3069E-01     179.1         128.6         35.18         44.41         37.61         537.7         89.50         69.94         21.25         16.29         65.90        0.6254    
   458   460   461   0.03402    13    0.3073E-01     178.9         128.7         35.38         44.67         37.63         538.8         88.88         70.52         21.85         21.79         66.72        0.6539    
   351   350   462   0.00227    13    0.3384E-01     176.8         108.5         35.38         37.50         19.38         509.9         21.46         69.33         22.29         2.926         121.5        0.4114    
   463   351   462   0.03548    13    0.3433E-01     178.9         108.6         34.07         36.48         20.93         512.7         26.51         71.48         22.04         3.799         122.3        0.4076    
   463   462   464   0.05665    13    0.3467E-01     177.7         110.8         33.89         37.01         23.73         512.9         27.42         67.84         21.83         3.805         117.3        0.4079    
   465   463   464   0.02921    13    0.3449E-01     177.4         111.2         32.20         35.47         24.80         517.3         35.12         71.01         21.29         5.380         114.9        0.4149    
   350   335   446   0.02253    13    0.3306E-01     179.0         109.9         35.93         38.68         21.71         507.8         17.86         72.81         22.34         2.335         111.0        0.4218    
   462   350   446   0.00112    13    0.3260E-01     176.3         110.0         35.30         38.11         22.11         509.0         20.10         74.52         22.23         2.621         110.1        0.4159    
   462   446   448   0.02279    13    0.3391E-01     169.5         112.9         33.75         38.31         28.24         511.3         26.06         62.31         21.86         3.213         112.2        0.4124    
   464   462   448   0.02941    13    0.3399E-01     173.1         113.4         34.02         37.82         25.92         513.0         29.59         74.46         21.67         3.673         101.6        0.4106    
   347   354   460   0.08320    13    0.3431E-01     179.0         122.6         35.08         42.73         34.82         525.7         60.02         69.07         20.32         4.242         42.63        0.5107    
   460   354   466   0.00425    13    0.3293E-01     123.2         125.3         37.88         43.49         29.42         533.5         72.72         126.3         21.37         17.75         117.3        0.6081    
   460   466   461   0.02202    13    0.3148E-01     168.6         129.5         31.22         45.34         46.49         542.2         88.82         62.65         23.49         35.49         57.73        0.7263    
   461   466   467   0.02135    13    0.3143E-01     170.2         129.9         38.42         45.68         32.74         544.3         87.95         80.32         24.78         45.03         77.36        0.7754    
   354   356   466   0.02557    13    0.3280E-01     172.2         124.1         30.94         42.57         43.37         536.0         71.21         65.17         22.00         24.84         55.86        0.6481    
   466   356   468   0.03568    13    0.3215E-01     174.3         126.4         37.47         43.68         30.91         542.2         74.60         80.02         24.85         46.98         72.74        0.7675    
   466   468   467   0.01960    13    0.3079E-01     179.0         127.6         35.61         44.55         36.93         542.5         78.82         74.07         24.86         45.82         67.87        0.7673    
   467   468   469   0.02316    13    0.2917E-01     176.9         130.6         38.87         46.53         33.34         551.6         71.08         84.21         32.60         88.92         77.01        0.9973    
   469   468   470   0.03605     1    0.2676E-01     173.8         132.7         40.61         48.87         33.79         557.7         25.11         132.5         50.93         138.6         85.96         1.372    
   359   360   471   0.00110    13    0.3298E-01     176.7         106.0         30.80         32.79         20.05         521.4         39.52         66.44         21.59         7.172         136.4        0.4320    
   471   472   360   0.02971    13    0.3267E-01     177.7         105.6         29.92         31.50         18.25         525.2         42.82         71.66         21.27         9.001         132.7        0.4537    
   471   473   472   0.06452    13    0.3385E-01     177.8         108.2         28.52         31.44         24.90         526.9         44.79         67.69         20.35         10.16         128.7        0.4671    
   473   474   472   0.02865    13    0.3317E-01     175.2         108.5         26.46         29.48         26.18         533.1         45.84         73.43         19.00         14.06         120.8        0.5198    
   359   351   463   0.01566    13    0.3305E-01     177.8         107.5         32.30         34.67         21.34         516.6         32.96         71.65         21.74         5.198         126.1        0.4125    
   471   463   359   0.00052    13    0.3257E-01     175.3         107.5         31.56         33.94         21.59         518.5         35.80         74.15         21.53         5.972         123.9        0.4182    
   471   463   465   0.01213    13    0.3309E-01     177.9         108.7         31.37         34.02         22.76         519.2         37.00         67.28         21.27         6.280         125.5        0.4210    
   473   471   465   0.04077    13    0.3362E-01     177.9         109.7         30.10         32.66         22.85         524.1         43.54         67.60         20.47         8.640         122.5        0.4478    
   356   362   468   0.01850    13    0.3116E-01     176.8         126.5         33.73         43.43         39.04         548.6         67.31         77.91         29.75         77.86         69.49        0.9169    
   468   362   475   0.03463    13    0.2973E-01     176.1         128.7         38.69         45.15         31.03         554.1         49.81         96.70         38.56         115.2         81.82         1.116    
   468   475   470   0.03240     1    0.2685E-01     171.6         131.7         44.65         48.19         22.12         557.1         22.61         177.5         54.03         143.1         91.75         1.412    
   470   475   476   0.01546     1    0.2695E-01     176.5         133.2         46.61         50.40         22.37         551.4         88.82         107.7         73.75         130.0         99.84         1.728    
   362   364   475   0.03972    13    0.2997E-01     174.2         127.6         34.94         44.05         37.52         558.5         34.14         104.0         46.53         138.0         76.49         1.251    
   475   364   477   0.05542     1    0.2842E-01     173.6         129.3         42.51         46.05         22.62         559.1         50.34         119.0         65.59         146.3         98.69         1.543    
   475   477   476   0.03026     1    0.2749E-01     177.9         131.9         46.89         49.16         17.46         551.6         95.41         104.5         75.82         128.6         101.5         1.731    
   476   479   478   0.03441     1    0.2887E-01     175.0         132.3         50.28         50.73         7.636         530.4         163.4         81.70         93.10         78.18         117.9         1.992    
   476   477   479   0.01267     1    0.2866E-01     168.8         131.7         45.77         49.59         22.63         542.1         143.9         104.0         87.75         97.69         98.03         1.893    
   478   479   480   0.04246     1    0.2966E-01     178.2         131.0         49.25         50.01         10.04         508.5         174.3         79.36         101.8         48.02         117.7         2.102    
   365   481   366   0.00132    13    0.3195E-01     170.8         103.7         25.20         27.97         25.72         535.4         36.14         62.43         21.34         16.44         150.1        0.5402    
   481   482   366   0.03278    13    0.3119E-01     176.5         103.4         25.65         26.83         17.01         538.6         23.15         67.72         21.18         20.07         139.5        0.5732    
   481   483   482   0.06568    13    0.3229E-01     177.0         105.5         24.36         26.99         25.49         538.8         26.55         65.33         19.17         17.86         139.1        0.5764    
   483   484   482   0.04206    13    0.3176E-01     174.7         105.8         24.06         26.10         22.79         540.9         10.47         40.98         17.90         17.79         133.3        0.6039    
   365   360   472   0.01150    13    0.3189E-01     179.3         104.8         28.03         29.79         19.81         530.1         43.52         69.16         21.03         11.80         138.8        0.4893    
   481   365   472   0.00058    13    0.3185E-01     175.1         104.9         26.98         29.19         22.47         532.0         42.46         65.22         20.72         13.08         141.9        0.5058    
   481   472   474   0.01614    13    0.3244E-01     172.6         106.2         26.83         29.03         22.44         533.1         42.55         62.60         19.91         13.82         137.3        0.5167    
   483   481   474   0.02189    13    0.3261E-01     177.8         107.0         25.95         27.97         21.92         536.7         38.14         69.69         18.70         16.20         127.8        0.5543    
   477   370   485   0.02297     1    0.2856E-01     176.3         128.9         43.04         46.17         21.21         554.5         123.6         102.3         85.06         106.7         98.85         1.794    
   364   370   477   0.03294     1    0.2788E-01     176.5         127.7         40.05         44.50         25.84         561.7         70.76         113.1         72.62         135.9         92.42         1.616    
   477   485   479   0.01167     1    0.2886E-01     177.8         130.2         47.10         47.90         10.49         544.4         151.2         91.00         90.45         90.12         108.7         1.894
[truncated: 859,972 more chars]
