# Supplementary material for: Ion-combination specific effects driving the enzymatic activity of halophilic alcohol dehydrogenase 2 from Haloferax volcanii in aqueous ionic liquid solvent mixtures
Source: RSC Sustain. 2024 Jul 8;2(9):2559–80. doi: 10.1039/d3su00412k (PMC11353702; doi:10.1039/d3su00412k)
Supplement: SU-002-D3SU00412K-s004 [file SU-002-D3SU00412K-s004.zip › IonDescriptors/cations_MEP_processed/bmi_e_p.sdf]

generated by VMD
ParaSurf2011252214313D 1   1.00000     0.00000     0

 25 25  0  0  0  0              1 V2000
   -3.8625  -31.4894    2.7854 N   0  0  0  0  0  0  0  0  0  0  0  0
   -2.7349  -32.2965    3.0040 C   0  0  0  0  0  0  0  0  0  0  0  0
   -2.8581  -32.8491    4.2858 C   0  0  0  0  0  0  0  0  0  0  0  0
   -4.0640  -32.3769    4.8293 N   0  0  0  0  0  0  0  0  0  0  0  0
   -4.6637  -31.5552    3.9019 C   0  0  0  0  0  0  0  0  0  0  0  0
   -4.5727  -32.6935    6.1362 C   0  0  0  0  0  0  0  0  0  0  0  0
   -4.1543  -30.7477    1.5727 C   0  0  0  0  0  0  0  0  0  0  0  0
   -4.8542  -31.5678    0.4901 C   0  0  0  0  0  0  0  0  0  0  0  0
   -5.0726  -30.6975   -0.7323 C   0  0  0  0  0  0  0  0  0  0  0  0
   -5.7515  -31.4760   -1.8303 C   0  0  0  0  0  0  0  0  0  0  0  0
   -1.9432  -32.4155    2.2571 H   0  0  0  0  0  0  0  0  0  0  0  0
   -2.1921  -33.5250    4.8320 H   0  0  0  0  0  0  0  0  0  0  0  0
   -5.6233  -31.0282    4.0362 H   0  0  0  0  0  0  0  0  0  0  0  0
   -5.5810  -32.2208    6.2789 H   0  0  0  0  0  0  0  0  0  0  0  0
   -3.8615  -32.3047    6.9164 H   0  0  0  0  0  0  0  0  0  0  0  0
   -4.6637  -33.8100    6.2369 H   0  0  0  0  0  0  0  0  0  0  0  0
   -3.1703  -30.3607    1.1762 H   0  0  0  0  0  0  0  0  0  0  0  0
   -4.7986  -29.8652    1.8539 H   0  0  0  0  0  0  0  0  0  0  0  0
   -5.8412  -31.9467    0.8639 H   0  0  0  0  0  0  0  0  0  0  0  0
   -4.2321  -32.4587    0.2115 H   0  0  0  0  0  0  0  0  0  0  0  0
   -4.0861  -30.3090   -1.1004 H   0  0  0  0  0  0  0  0  0  0  0  0
   -5.7002  -29.8090   -0.4563 H   0  0  0  0  0  0  0  0  0  0  0  0
   -5.8992  -30.8229   -2.7246 H   0  0  0  0  0  0  0  0  0  0  0  0
   -6.7507  -31.8458   -1.4958 H   0  0  0  0  0  0  0  0  0  0  0  0
   -5.1332  -32.3549   -2.1346 H   0  0  0  0  0  0  0  0  0  0  0  0
  1  2  1  0  0  0
  2  3  2  0  0  0
  3  4  1  0  0  0
  1  5  4  0  0  0
  4  5  4  0  0  0
  4  6  1  0  0  0
  1  7  1  0  0  0
  7  8  1  0  0  0
  8  9  1  0  0  0
  9 10  1  0  0  0
  2 11  1  0  0  0
  3 12  1  0  0  0
  5 13  1  0  0  0
  6 14  1  0  0  0
  6 15  1  0  0  0
  6 16  1  0  0  0
  7 17  1  0  0  0
  7 18  1  0  0  0
  8 19  1  0  0  0
  8 20  1  0  0  0
  9 21  1  0  0  0
  9 22  1  0  0  0
 10 23  1  0  0  0
 10 24  1  0  0  0
 10 25  1  0  0  0
M  END

> <TOTAL CHARGE>
1

> <CALCULATION>
    1
SDF file generated by ParaSurf from a .vwf input file

> <HAMILTONIAN>
AM1  

> <ParaSurf MODE>
12

> <ParaSurf OPTIONS>
CUBE  ISO   NEWMP    0.7000E-02  0.2000      AM1         

> <ParaSurf DESCRIPTORS>
Molecular     5.8054    0.0305   17.2262  139.2199    0.7573    211.35    190.40
MEP           120.35     48.02     85.62      0.00     85.62     72.33    380.03
                0.00  380.0264    0.0000    0.0000   -0.4636   -0.9327   18071.9    
IE(l)         647.25    424.20    498.83    223.04   1642.07    0.2590   -0.1997
             4563.27    
EA(l)          99.43    -57.91     21.77    -37.01     -2.97    157.34    572.88
              214.90    787.78    0.1984    0.5806    122.70    0.4268   -0.2766
            -26.5214    
Eneg(l)       353.48    187.33    166.15    247.93   1167.51    0.0190   -0.7647
             2268.37    
Hard(l)       293.76    187.69    106.07    250.90    285.74   -0.6591    1.9062
             2294.89    
Alpha(l)      1.0798    0.3078    0.5060    0.7720    0.0318    1.4285    0.9310
            106.5443
Field desc   55.3064  -22.1222   19.5963  151.2725  141.2178   12.1172    0.0728
              1.5071   -0.2971 4167.1875 4176.8230   -9.6355 4186.4585

> <ATOMIC SURFACE AREAS>
  1.1450  8.9454  9.5847  1.2951  9.6616  3.1987  0.9052  0.5330  0.1418  1.8136
 11.3116 11.6579 10.5821 11.6529 13.0696 12.3687 10.1279 10.4319 11.1142 10.5779
 11.3425 11.2048 12.5710 11.9366 11.7225

> <ATOMIC SURFACE MEP MAXIMA>
  105.90  105.19  106.03  106.92  117.56  113.88  112.15   97.71   65.46   63.22
  106.12  107.83  120.35  118.47  106.28  106.04  105.21  117.46  111.41  101.43
   83.70   85.33   55.79   68.02   67.61

> <ATOMIC SURFACE MEP MINIMA>
   97.28   88.90   88.91  101.13  102.60   91.05   86.82   86.78   56.18   48.02
   92.99   92.82  111.34   90.44   87.43   87.64   83.62   84.65   65.72   66.00
   54.30   54.92   48.07   48.71   48.55

> <ATOMIC SURFACE IE(L) MAXIMA>
  602.04  619.72  625.83  599.35  647.25  607.97  597.04  578.64  537.54  519.51
  574.43  584.25  567.11  568.79  574.68  570.63  555.43  583.63  566.56  553.71
  543.15  535.42  519.87  515.57  517.29

> <ATOMIC SURFACE IE(L) MINIMA>
  573.67  458.70  459.02  578.34  492.96  525.35  527.59  508.94  515.95  481.02
  505.79  505.47  529.21  488.35  479.76  480.47  477.20  479.38  450.37  450.29
  431.08  431.14  426.03  424.45  424.20

> <ATOMIC SURFACE EA(L) MAXIMA>
   53.10   84.33   84.72   49.80   99.43   26.64   20.02   -6.70  -37.12  -42.26
   33.69   32.37   55.28   22.50   21.85   20.46   12.98   20.50    4.47    1.31
  -10.28  -12.38  -47.02  -34.53  -34.57

> <ATOMIC SURFACE EA(L) MINIMA>
   -1.83    2.45   18.09   13.37    6.84   -1.79   -2.91  -28.15  -46.30  -57.91
   -6.22    4.68   16.12    0.26   -0.80   -0.92  -19.55  -22.98  -39.52  -36.81
  -50.57  -49.63  -57.15  -56.75  -56.64

> <ATOMIC SURFACE MEAN POL>
  0.9987  0.8517  0.8500  0.9668  0.8404  0.7390  0.7974  0.8116  0.6727  0.6522
  0.4507  0.4615  0.4234  0.4265  0.4291  0.4266  0.4163  0.4205  0.4390  0.4387
  0.4303  0.4353  0.4378  0.4189  0.4191

> <ATOMIC SURFACE FIELD(N) MAXIMA>
   18.94   25.85   24.49   20.27   36.07   28.21   20.36    6.33    6.32    5.83
   45.39   45.44   55.31   33.44   32.89   32.92   31.66   33.20   19.87   20.44
   18.84   16.89   14.94   12.25   12.55

> <ATOMIC SURFACE FIELD(N) MINIMA>
    3.78  -16.34    3.88   11.65  -17.20   13.18   13.50   -2.22    3.45   -5.12
  -16.41   20.53   24.33   19.18  -22.12   12.55    6.93    3.20  -16.35  -16.94
  -12.16  -10.03   -0.11   -4.70   -4.81

> <ATOMIC SURFACE ENEG(L) MAXIMA>
  316.88  335.39  339.22  320.76  353.48  316.79  305.71  284.95  246.62  233.76
  295.45  300.56  295.06  295.20  297.05  293.29  281.15  299.14  283.99  268.44
  266.44  259.65  234.67  240.14  237.71

> <ATOMIC SURFACE ENEG(L) MINIMA>
  289.71  255.46  265.59  302.50  276.61  262.18  262.98  240.46  239.41  211.56
  260.27  261.71  278.97  247.42  241.37  241.79  238.38  233.35  214.89  213.02
  197.95  198.06  187.33  187.65  187.44

> <ATOMIC SURFACE HARD(L) MAXIMA>
  293.11  291.47  291.59  290.21  293.76  292.63  293.55  293.69  290.91  285.74
  278.97  283.69  274.84  273.59  283.85  280.97  287.49  288.30  287.82  287.95
  287.84  287.93  285.19  280.23  279.58

> <ATOMIC SURFACE HARD(L) MINIMA>
  260.28  187.69  187.99  264.72  197.84  263.15  264.61  268.48  276.54  267.80
  236.19  236.55  236.97  240.93  238.37  238.68  237.41  237.41  235.46  235.81
  233.13  233.08  238.65  236.80  236.76

> <BINNED_SIM_MODELS>
Model: OW1   AM1     CUBE   ISODEN   0.700000E-02
Target Property: Single CORINA conformation logP(OW) = -6.42719     +/- 0.515425    
Property-derived descriptors:
 76.55349 -260.3157 -40.04605  1906.215  4016.654  1550.957  .2009678  2.011563
 2.431070 -98.05614  21.16592 -263.4395  281.8925
Atomic contributions :
-0.62E-01 -0.42     -0.43     -0.64E-01 -0.51     -0.81E-01 -0.21E-01  0.89E-03
-0.27E-02  0.30E-01 -0.60     -0.63     -0.59     -0.41     -0.52     -0.49    
-0.39     -0.38     -0.92E-02 -0.46E-01 -0.16     -0.16     -0.12     -0.58E-01
-0.76E-01

> <PROPERTY MAXIMA and MINIMA>
 11 MEP Maxima
     -2.2674    -31.8100      0.9754    105.6    
     -2.0507    -31.5933      1.0754    106.1    
     -1.9507    -31.4433      1.1754    106.1    
     -5.9507    -30.0600      3.0421    118.8    
     -4.5682    -33.2100      3.2754    108.5    
     -5.7841    -29.8600      3.2721    118.9    
     -3.1507    -30.8100      4.3986    109.1    
     -6.4507    -31.4100      5.1254    120.3    
     -6.1507    -31.0043      5.3754    120.3    
     -2.9507    -34.0433      6.0254    107.6    
     -2.7174    -33.7600      6.1754    107.8    
  3 MEP Minima
     -6.6182    -32.2100     -3.3246    48.02    
     -7.3507    -30.4100     -2.3329    51.24    
     -5.7507    -29.4100     -2.3079    55.23    
  2 IEL Maxima
     -4.5682    -33.2100      3.2754    647.2    
     -3.1507    -30.8600      4.4911    644.2    
  6 IEL Minima
     -6.1757    -30.1767     -3.8746    426.0    
     -4.9915    -33.7100     -2.1246    428.1    
     -4.3507    -33.4100     -2.4579    424.2    
     -2.9507    -29.8100     -1.6246    431.1    
     -7.9507    -32.2543     -1.0246    424.4    
     -6.5507    -28.8100     -0.1546    431.1    
  5 EAL Maxima
     -5.7507    -32.7100      3.2429    97.79    
     -1.6507    -31.0100      3.5063    84.33    
     -3.3507    -34.4100      3.6254    84.46    
     -4.1507    -30.1100      4.6754    99.43    
     -1.7507    -31.6100      4.8879    84.72    
  7 EAL Minima
     -4.7007    -31.5318     -3.5246   -56.65    
     -4.3507    -31.3317     -3.1746   -57.79    
     -5.3007    -29.5100     -2.5579   -54.67    
     -7.3507    -30.4100     -2.3246   -56.96    
     -6.6674    -33.3100     -1.7246   -52.39    
     -7.3507    -30.3751     -2.0329   -57.91    
     -6.1507    -33.3600     -1.3246   -55.94    
 10 Alpha(l) Maxima
     -4.5841    -32.9600      2.6504    1.029    
     -2.1684    -34.1100      3.0254    1.002    
     -4.4007    -33.3100      3.2619    1.077    
     -3.5007    -30.0100      3.2754    1.013    
     -1.0507    -33.0100      3.6754   0.9573    
     -1.0341    -32.5340      3.8879   0.9991    
     -2.9359    -30.6600      3.9087    1.053    
     -2.9315    -30.9100      4.3254    1.080    
     -5.4507    -33.2100      4.4611    1.008    
     -3.9507    -30.8600      5.4754    1.004    
 49 Alpha(l) Minima
     -6.4507    -31.2600     -3.9246   0.3758    
     -5.5141    -33.0100     -3.3246   0.3562    
     -6.9507    -31.0100     -3.6246   0.3745    
     -4.3507    -32.4883     -3.2746   0.3838    
     -6.9507    -29.9100     -2.8163   0.3765    
     -5.2507    -29.6100     -2.9413   0.3562    
     -5.7507    -33.5600     -2.4970   0.3284    
     -3.8007    -32.1909     -2.5463   0.3748    
     -4.1424    -29.6100     -2.3246   0.4047    
     -7.1507    -33.1600     -1.7829   0.3363    
     -7.8507    -31.0100     -1.3079   0.3711    
     -3.0007    -31.0433     -1.5297   0.3736    
     -6.5507    -29.1100     -1.2871   0.3956    
     -4.4007    -33.3100     -0.9246   0.3551    
     -3.6507    -29.0100     -0.8413   0.3390    
     -4.7974    -33.6100     -0.3246   0.3292    
     -2.9674    -32.4350     -0.3246   0.3769    
     -7.0507    -29.9967     -0.1496   0.3765    
     -2.8507    -32.3600      0.0754   0.3746    
     -5.1257    -28.6600      0.1087   0.3326    
     -6.3841    -33.1600      0.4754   0.3371    
     -7.1007    -31.4100      0.7337   0.3773    
     -2.2007    -31.2100      0.6754   0.3674    
     -1.7674    -33.4100      1.3754   0.3577    
     -6.9007    -31.1767      1.2811   0.3716    
     -1.8507    -30.5767      1.4254   0.3778    
     -2.7007    -29.1100      1.4837   0.3286    
     -6.1507    -30.0100      2.0837   0.3702    
     -0.9507    -33.3100      2.2254   0.3805    
     -0.9507    -31.5100      2.0837   0.3610    
     -0.7507    -31.8100      2.2087   0.3576    
     -6.1007    -30.0276      2.3004   0.3699    
     -4.3507    -28.6600      2.3087   0.3253    
     -6.8507    -31.5183      3.8754   0.3492    
     -5.9507    -29.8100      3.5971   0.3695    
     -2.0924    -34.8600      4.6754   0.3571    
     -1.1507    -34.2100      4.3254   0.3815    
     -5.7507    -29.8100      4.5754   0.3470    
     -6.3507    -30.9267      5.1754   0.3782    
     -1.0507    -33.2183      5.4754   0.3580    
     -5.5507    -34.6100      5.5754   0.3078    
     -3.7507    -34.7600      5.8754   0.3630    
     -6.7507    -32.8100      5.8754   0.3396    
     -5.7257    -30.9100      6.6754   0.3446    
     -3.9382    -34.6100      7.0754   0.3830    
     -2.5507    -32.6600      7.0754   0.3544    
     -2.5007    -32.2193      6.8754   0.3464    
     -2.9507    -31.3100      6.9921   0.3236    
     -3.6224    -31.0100      7.2754   0.3079    
 19 F(N) Maxima
     -6.3341    -30.3900     -3.9246    14.77    
     -4.7365    -33.3600     -2.9579    12.23    
     -8.0507    -32.1600     -1.7246    11.93    
     -3.1507    -29.7918     -1.9246    15.75    
     -6.3507    -28.6600     -0.7329    15.28    
     -3.7757    -33.5933     -0.3246    18.65    
     -6.3841    -28.6600     -0.3246    15.36    
     -6.9507    -32.6975      0.8347    17.87    
     -2.2007    -29.6100      0.6754    31.34    
     -7.1007    -32.4100      0.8754    18.08    
     -0.9507    -32.7100      1.4754    45.07    
     -5.2266    -28.6100      1.8254    30.54    
     -4.7424    -33.1600      3.2754    28.58    
     -6.7507    -30.4100      4.0754    55.02    
     -3.2007    -30.8100      4.4980    29.23    
     -1.3507    -34.4100      5.2772    45.20    
     -4.8341    -35.0100      6.7754    32.75    
     -6.7007    -31.8433      6.8754    33.00    
     -3.3507    -31.9100      8.0754    32.58    
  0 F(N) Minima

> <PARASURF STATUS>
Calculation ended successfully

$$$$
