# Supplementary material for: Ion-combination specific effects driving the enzymatic activity of halophilic alcohol dehydrogenase 2 from Haloferax volcanii in aqueous ionic liquid solvent mixtures
Source: RSC Sustain. 2024 Jul 8;2(9):2559–80. doi: 10.1039/d3su00412k (PMC11353702; doi:10.1039/d3su00412k)
Supplement: SU-002-D3SU00412K-s004 [file SU-002-D3SU00412K-s004.zip › IonDescriptors/cations_MEP_processed/nib_e.dat]

calc=opt charge=1 sdf vwf
generated by VMD

N          -24.709644113238188 1    -8.504613340541407 1    -1.329806334829905 1
C          -24.640984584156350 1    -7.283855985075499 1    -2.193096822866216 1
C          -25.698857709888632 1    -9.439462221004369 1    -1.954610954155077 1
C          -23.369019576817287 1    -9.194716634691892 1    -1.295494326874653 1
C          -22.128121767193349 1    -8.321289837136181 1    -1.201269090286739 1
C          -21.975513343904339 1    -7.546113403205361 1     0.088268616222189 1
C          -20.535768788386498 1    -7.131267799152371 1     0.327391745075211 1
C          -19.662666546823708 1    -8.248852257737505 1     0.858499866640587 1
C          -19.919819740917500 1    -8.548416882622750 1     2.320553883198093 1
C          -19.019511187502196 1    -9.649229418587339 1     2.843886862306163 1
C          -17.622754982841879 1    -9.166618087761174 1     3.137815354211883 1
C          -25.191936271243517 1    -8.076896295205032 1     0.035576251428661 1
C          -25.082321847766558 1    -9.054983556697854 1     1.193261526420888 1
C          -25.867100039153581 1   -10.338731590546596 1     1.052024110622625 1
C          -26.150795118634118 1   -10.980060786707517 1     2.396544903224921 1
C          -24.911652550320472 1   -11.278089162538624 1     3.213023447702116 1
C          -23.950761786759671 1   -12.215387350392147 1     2.512932888792337 1
C          -22.840680532640420 1   -12.691232132430116 1     3.426842117627532 1
C          -21.867056021342119 1   -11.599457464200169 1     3.786736539941527 1
H          -25.672300789483426 1    -6.857391029140630 1    -2.312036916079622 1
H          -24.229500002240659 1    -7.564553243214972 1    -3.198659114329579 1
H          -23.973433938786556 1    -6.516346314718247 1    -1.718215790867501 1
H          -26.733783425478148 1    -9.019343420964406 1    -1.846717690278560 1
H          -25.647094483381839 1   -10.441180505931021 1    -1.453116516638332 1
H          -25.459384515372989 1    -9.560346113515729 1    -3.045135811336677 1
H          -23.290696553917364 1    -9.786447264840845 1    -2.256261266182135 1
H          -23.389693407305753 1    -9.924689913686606 1    -0.435605043581566 1
H          -22.066831277405786 1    -7.621457400394897 1    -2.076391920407973 1
H          -21.260049727005534 1    -9.035640412910151 1    -1.302278937969741 1
H          -22.332434713597198 1    -8.162153163134313 1     0.955295978617300 1
H          -22.608333564026989 1    -6.619033558289340 1     0.047203027440613 1
H          -20.526223152071779 1    -6.279595094129919 1     1.059385294063923 1
H          -20.099129475478762 1    -6.747489957806478 1    -0.632996229911908 1
H          -18.586502545965523 1    -7.951347536021451 1     0.732613809910860 1
H          -19.817496326497832 1    -9.180175133221226 1     0.252458215781034 1
H          -20.989672029046233 1    -8.861564166807288 1     2.456870756567875 1
H          -19.766783774917592 1    -7.617522461098032 1     2.927955315404777 1
H          -18.980337886301783 1   -10.488703069939895 1     2.099915336409854 1
H          -19.472132083358701 1   -10.066934091168557 1     3.784199271677100 1
H          -17.638084911676000 1    -8.353125690771991 1     3.903041182994180 1
H          -17.135179312492244 1    -8.770236554797556 1     2.214495003125216 1
H          -17.000031306079276 1   -10.006852379463403 1     3.530326926254117 1
H          -26.272067353581427 1    -7.773221729083989 1    -0.089185931579677 1
H          -24.592383410473889 1    -7.160139144068177 1     0.314915808216345 1
H          -25.472627489543562 1    -8.487258494925889 1     2.087572442458677 1
H          -24.007895223763679 1    -9.294734955340049 1     1.416856316001139 1
H          -25.291669880912117 1   -11.071304614206632 1     0.424178308380184 1
H          -26.843927336374616 1   -10.135135753310239 1     0.537476799611603 1
H          -26.714295548442085 1   -11.934986818698546 1     2.217088981867869 1
H          -26.822032664060220 1   -10.305488828114138 1     2.992734434890183 1
H          -25.233995831484101 1   -11.740037518448498 1     4.185347802665119 1
H          -24.384950183048336 1   -10.319665546565258 1     3.465644440935548 1
H          -23.502723468262722 1   -11.698340243212659 1     1.622346527364097 1
H          -24.516115487930147 1   -13.107020060377984 1     2.131471104205128 1
H          -22.287894582786873 1   -13.524545163652160 1     2.915662108079346 1
H          -23.287057987304667 1   -13.118960472556713 1     4.363808162685165 1
H          -21.052372156787168 1   -12.007528181395216 1     4.433558619762541 1
H          -22.377024658171454 1   -10.777723953871639 1     4.345300430075903 1
H          -21.398119944360708 1   -11.162189095699249 1     2.870912321079086 1
