# Supplementary material for: Ion-combination specific effects driving the enzymatic activity of halophilic alcohol dehydrogenase 2 from Haloferax volcanii in aqueous ionic liquid solvent mixtures
Source: RSC Sustain. 2024 Jul 8;2(9):2559–80. doi: 10.1039/d3su00412k (PMC11353702; doi:10.1039/d3su00412k)
Supplement: SU-002-D3SU00412K-s004 [file SU-002-D3SU00412K-s004.zip › IonDescriptors/cations_MEP_processed/dim_e.log]

  EEE  M   M  PPP  III RRR   EEE
  E    MM MM  P  P  I  R  R  E
  EE   M M M  PPP   I  RRR   EE
  E    M   M  P     I  R R   E
  EEE  M   M  P    III R  R  EEE

  EMPIRE'20 OMP (Revision A1)

  (c) Matthias Hennemann*, Johannes Margraf, David Whitley, Bernd Meyer, Tim Clark*


  References:
  ===========

  1) Matthias Hennemann, Timothy Clark,
     "EMPIRE: a highly parallel semiempirical molecular orbital program: 
     1: self-consistent field calculations", J Mol Model (2014) 20:2331 (11 pages).
     DOI 10.1007/s00894-014-2331-4

  2) Johannes T. Margraf, Matthias Hennemann, Bernd Meyer, Timothy Clark, 
     "EMPIRE: a highly parallel semiempirical molecular orbital program: 
     2: periodic boundary conditions", J Mol Model (2015) 21:144 (7 pages).
     DOI 10.1007/s00894-015-2692-3

  3) Johannes T. Margraf, Matthias Hennemann, Timothy Clark, 
     "EMPIRE: A highly parallel semiempirical molecular orbital program: 
     3: Born-Oppenheimer molecular dynamics.", J Mol Model (2020) 46:23 (9 pages).
     DOI: 10.1007/s00894-020-4293-z


 <> Computing resources

    Number of cores =     8
    MPI tasks       =     1
    OMP threads     =     8
    OMP max threads =     8
    OMP num procs   =     8

 <> Options

    Input file                             = cat/dim.xyz

    Molecular Charge                Charge = 1
    Multiplicity                      Mult = 1

    Hamiltonian                      Hamil = AM1
    Formalism                         Form = RHF
    Calculation Type                  Calc = OPT

    Initial Guess                    Guess = DEFAULT
    Randomize initial guess      Randomize =  0.0E+00
    Initial Diagonalization       InitDiag = F
    Mix initial UHF orbitals        MixMOs = F

    Simple screening radius     ScreeningR =   40.000 Angstrom
    Integral damping radius       DampingR =   10.000 Bohr
    Integral damping coefficient  DampingC =    0.250

    Maximum computation time       MaxTime = 31536000 seconds
    Maximum optimization steps      MaxOPT =    10000
    Maximum SCF Iterations          MaxSCF =     1000

    Converge gradient norm       ConvergeG =  4.0E-01
    Converge delta(HoF)          ConvergeE =  1.0E-04 kcal/mol
    Converge max(CFC)            ConvergeR =  1.0E-04

    Dynamic level shifting      MinBandGap =  2.0E+00
    Resonance integrals cutoff     RCutoff =  2.0E+01
    Pseudodiagonalization cutoff  PDCutoff =  4.0E-02
    Eigenvalues cutoff            EiCutoff =  1.0E-02

    Do full diagonalizations      FullDiag = 1
    Memory reserved for integrals  IMemory =     1024 MB/thread
    Recalculate Hcore              RecalcH = F
    Full rotations                 FullRot = F

    Preferred Eigensolver      Eigensolver = DSYEVD

 <> Parameters

    /home/anna/cepos/cepos20/etc/AM1.par

    Hamiltonian = AM1

    H        M.J.S. Dewar et.al., J. Am. Chem. Soc., 107, 3902-3909 (1985).
    Li       J.J.P. Stewart, J. Mol. Model., 10, 155-164 (2004).
    Be       J.J.P. Stewart, J. Mol. Model., 10, 155-164 (2004).
    B        M.J.S. Dewar, C. Jie, E.G. Zoebisch, Organometallics, 7, 513 (1988).
    C        M.J.S. Dewar et.al., J. Am. Chem. Soc., 107, 3902-3909 (1985).
    N        M.J.S. Dewar et.al., J. Am. Chem. Soc., 107, 3902-3909 (1985).
    O        M.J.S. Dewar et.al., J. Am. Chem. Soc., 107, 3902-3909 (1985).
    F        M.J.S. Dewar, E.G. Zoebisch, THEOCHEM, 180, 1 (1988).
    Na       E.N. Brothers, K.M. Merz, jr., J. Phys. Chem. B, 106, 2779-2785 (2002).
    Mg       M.C.Hutter, J.R.Reimers, N.S.Hush, J. Phys. Chem. B, 102, 8080-8090 (1998).
    Al       M.J.S. Dewar, A.J. Holder, Organometallics, 9, 508 (1990).
    Si       M.J.S. Dewar, C. Jie, Organometallics, 6, 1486 (1987).
    P        M.J.S. Dewar, C. Jie, THEOCHEM, 187, 1 (1989).
    S        M.J.S. Dewar, Y.C. Yuan, Inorg. Chem., 29, 3881-3890 (1990)
    Cl       M.J.S. Dewar, E.G. Zoebisch, THEOCHEM, 180, 1 (1988).
    K        J.J.P. Stewart, J. Mol. Model., 10, 155-164 (2004).
    Ca       J.J.P. Stewart, J. Mol. Model., 10, 155-164 (2004).
    Zn       M.J.S. Dewar, K.M. Merz, Jr., Organometallics, 7, 522 (1988).
    Ga       J.J.P. Stewart, J. Mol. Model., 10, 155-164 (2004).
    Ge       M.J.S. Dewar, C. Jie, Organometallics, 8, 1544 (1989).
    As       J.J.P. Stewart, J. Mol. Model., 10, 155-164 (2004).
    Se       J.J.P. Stewart, J. Mol. Model., 10, 155-164 (2004).
    Br       M.J.S. Dewar, E.G. Zoebisch, THEOCHEM, 180, 1 (1988).
    Rb       J.J.P. Stewart, J. Mol. Model., 10, 155-164 (2004).
    Sr       J.J.P. Stewart, J. Mol. Model., 10, 155-164 (2004).
    Mo       A.A. Voityuk, N. Roesch, J. Phys. Chem. A, 104, 4089 (2000).
    In       J.J.P. Stewart, J. Mol. Model., 10, 155-164 (2004).
    Sn       J.J.P. Stewart, J. Mol. Model., 10, 155-164 (2004).
    Sb       J.J.P. Stewart, J. Mol. Model., 10, 155-164 (2004).
    Te       J.J.P. Stewart, J. Mol. Model., 10, 155-164 (2004).
    I        M.J.S. Dewar, E.G. Zoebisch, THEOCHEM, 180, 1 (1988).
    Cs       J.J.P. Stewart, J. Mol. Model., 10, 155-164 (2004).
    Ba       J.J.P. Stewart, J. Mol. Model., 10, 155-164 (2004).
    Hg       M.J.S. Dewar, C. Jie, Organometallics, 8, 1547 (1989).
    Tl       J.J.P. Stewart, J. Mol. Model., 10, 155-164 (2004).
    Pb       J.J.P. Stewart, J. Mol. Model., 10, 155-164 (2004).
    Bi       J.J.P. Stewart, J. Mol. Model., 10, 155-164 (2004).

 <><><><><><><><><><><><><><><><><><><><><><><><><><><><><><><><><><><><><><><><><><><><><><><><><>

 <> Structure

    generated by VMD
    Molecular Formula  = C5H9N2
    Molecular Mass     = 97.139
    Charge             = 1
    Multiplicity       = 1

    Number of atoms                    =       16
    Number of electrons                =       38
    Number of orbitals                 =       37
    Number of occupied orbitals        =       19

 <> Extended-Hueckel initial guess

 <> Geometry optimization

    Step  Cycles   Time   Time left      Gnorm  Heat of Formation  NIMAG          Lowest Eigenvalues
       1      16    0.0  31536000.0    292.659           226.0351      0    156.65   158.21   172.95
       2      16    0.0  31536000.0    110.954           207.8644      0    155.33   158.42   169.73
       3      13    0.0  31536000.0     46.018           203.3487      0    143.44   158.23   164.24
       4      11    0.0  31536000.0     35.364           201.8411      0    109.69   157.69   163.91
       5      11    0.0  31536000.0     27.495           200.9875      0     94.00   156.48   164.74
       6      10    0.0  31536000.0     16.279           200.5993      0     90.24   153.99   164.41
       7       9    0.0  31536000.0     12.089           200.4493      0     83.25   152.07   164.24
       8      10    0.0  31536000.0     12.104           200.3322      0     68.27   137.39   158.60
       9      10    0.0  31536000.0     11.100           200.2147      0     48.03   119.81   156.87
      10      11    0.0  31536000.0      8.665           200.1015      0     36.45   112.99   157.57
      11      10    0.0  31536000.0      8.251           200.0299      0     30.44   104.50   158.31
      12       9    0.0  31536000.0      8.280           199.9535      0     25.47    96.21   156.60
      13      10    0.0  31536000.0      7.178           199.8715      0     20.88    83.38   141.86
      14      10    0.0  31536000.0      7.601           199.7969      0     15.90    73.18   128.93
      15       9    0.0  31536000.0      7.791           199.7038      0     11.91    63.57   124.65
      16       9    0.0  31536000.0      8.283           199.5951      0      9.85    59.00   123.21
      17      10    0.0  31536000.0      7.533           199.5106      0      9.23    56.19   125.74
      18       9    0.0  31536000.0      4.844           199.4652      0      9.67    55.52   126.69
      19       9    0.0  31536000.0      3.941           199.4408      0      9.75    54.72   120.18
      20       8    0.0  31536000.0      3.276           199.4251      0      9.65    52.91    90.13
      21       8    0.0  31536000.0      2.780           199.4118      0      9.38    47.43    73.66
      22       7    0.0  31535999.9      2.600           199.4011      0      8.80    41.17    64.33
      23       7    0.0  31535999.9      2.861           199.3919      0      8.45    33.30    59.68
      24       7    0.0  31535999.9      2.945           199.3828      0      8.13    27.41    57.71
      25       7    0.0  31535999.9      2.563           199.3745      0      7.91    23.68    55.49
      26       7    0.0  31535999.9      1.805           199.3679      0      8.03    21.78    56.25
      27       6    0.0  31535999.9      1.369           199.3633      0      7.91    22.19    55.32
      28       6    0.0  31535999.9      1.130           199.3602      0      7.81    21.70    56.57
      29       6    0.0  31535999.9      0.866           199.3587      0      7.44    21.62    56.44
      30       6    0.0  31535999.9      0.701           199.3579      0      7.34    20.99    56.86
      31       6    0.0  31535999.9      0.600           199.3573      0      7.16    20.77    57.03
      32       6    0.0  31535999.9      0.479           199.3568      0      7.45    20.41    56.11
      33       6    0.0  31535999.9      0.311           199.3565

 <> Geometry optimized using EF

    Heat of formation              =           199.356540 kcal/mol
    Electronic energy              =         -5023.694724 eV
    Core-core repulsion            =          3853.690266 eV
    Ionization potential           =            14.572011 eV
    Electron affinity              =             4.669461 eV
    Computation time               =             0.066 seconds

 <> Dipole moment and components

    Dipole          Total       X         Y         Z
    Point-Chg.      0.922    -0.379    -0.622    -0.565
    Hybrid          0.099    -0.041    -0.067    -0.061
    Sum             1.021    -0.420    -0.690    -0.625

 <><><><><><><><><><><><><><><><><><><><><><><><><><><><><><><><><><><><><><><><><><><><><><><><><>

 <> Time used :        0.070 s
