# Supplementary material for: Ion-combination specific effects driving the enzymatic activity of halophilic alcohol dehydrogenase 2 from Haloferax volcanii in aqueous ionic liquid solvent mixtures
Source: RSC Sustain. 2024 Jul 8;2(9):2559–80. doi: 10.1039/d3su00412k (PMC11353702; doi:10.1039/d3su00412k)
Supplement: SU-002-D3SU00412K-s004 [file SU-002-D3SU00412K-s004.zip › IonDescriptors/cations_MEP_processed/mso_e_p.out]

 <> ParaSurf'20, Revision A1 
 <> Copyright (c) 2006-2020 Cepos InSilico GmbH. All rights reserved.

 <> Input = mso_e.sdf
 <> Taking Shannon entropy statistics from 

 <> Program options :

    Using marching-cube isodensity surface 
    Surface fitting turned off 
    Using an isodensity surface contour 
    Isodensity value =  0.7000E-02 electrons/Angstrom**3 
    Triangulation mesh =    0.20 Angstrom
    Using multipole electrostatics 


 <<>> Molecule 1 of 1 (molecule 1 of file 1) <<>>


 <> AM1   calculation for generated by VMD                                                                
 <> Number of triangles =   4946
 <> Number of unique points :   2477

 <> Property ranges:
    Density   :   0.6710E-02 to   0.7300E-02
    IE(l)     :       485.51 to       653.73
    EA(l)     :        15.44 to        73.72
    MEP       :        15.81 to       160.54
    Alpha(l)  :       0.3376 to       1.8258
    Field(N)  :       -80.44 to       105.99

 <> Descriptors :

    Dipole moment        :       4.2974 Debye
    Dipolar density      :   0.3973E-01 Debye.Angstrom**-3
    Molecular pol.       :       9.3997 Angstrom**3
    Molecular weight     :        93.16
    Globularity          :       0.8714
    Total surface area   :       125.97 Angstrom**2
    Molecular volume     :       108.16 Angstrom**3

    Most positive MEP    :       160.54 kcal/mol
    Most negative MEP    :        15.81 kcal/mol
    Mean +ve MEP         :       112.45 kcal/mol
    Mean -ve MEP         :         0.00 kcal/mol
    Mean MEP             :       112.45 kcal/mol
    MEP range            :       144.73 kcal/mol
    MEP +ve Variance     :       507.27 (kcal/mol)**2
    MEP -ve Variance     :         0.00 (kcal/mol)**2
    MEP total variance   :       507.27 (kcal/mol)**2
    MEP balance parameter:       0.0000
    MEP balance*variance :       0.0000 kcal/mol
    MEP skewness         :      -1.7690
    MEP kurtosis         :       5.2663
    Integral MEP         :   14092.8     kcal.Angstrom**2/mol

    Maximum IE(l)        :       653.73 kcal/mol
    Minimum IE(l)        :       485.51 kcal/mol
    Mean IE(l)           :       542.93 kcal/mol
    IE(l) range          :       168.22 kcal/mol
    IE(l) variance       :      1006.03 (kcal/mol)**2
    IE(l) skewness       :       1.3309
    IE(l) kurtosis       :       1.8895
    Integral IE(l)       :   2958.98     eV.Angstrom**2

    Maximum EA(l)        :        73.72 kcal/mol
    Minimum EA(l)        :        15.44 kcal/mol
    Mean +ve EA(l)       :        36.96 kcal/mol
    Mean -ve EA(l)       :         0.00 kcal/mol
    Mean EA(l)           :        36.96 kcal/mol
    EA(l) range          :        58.28 kcal/mol
    EA(l) +ve variance   :       134.90 (kcal/mol)**2
    EA(l) -ve variance   :         0.00 (kcal/mol)**2
    EA(l) total variance :       134.90 (kcal/mol)**2
    EA(l) skewness       :       1.2960
    EA(l) kurtosis       :       1.0620
    Integral EA(l)       :   201.331     eV.Angstrom**2
    EA(l) balance param. :       0.0000
    Fraction pos. EA(l)  :       1.0000 ( =  125.97 Angstrom**2)

    Max. local Eneg.     :       361.76 kcal/mol
    Min. local Eneg.     :       273.78 kcal/mol
    Mean local Eneg.     :       289.95 kcal/mol
    Local Eneg. range    :        87.98 kcal/mol
    Local Eneg. variance :       331.82 (kcal/mol)**2
    Local Eneg. skewness :         2.05
    Local Eneg. kurtosis :         3.90
    Integral local Eneg. :   1580.16     eV.Angstrom**2

    Max. local hardness  :       292.03 kcal/mol
    Min. local hardness  :       209.93 kcal/mol
    Mean local hardness  :       252.98 kcal/mol
    Local hard. range    :        82.09 kcal/mol
    Local hard. variance :       238.64 (kcal/mol)**2
    Local hard. skewness :         0.10
    Local hard. kurtosis :         0.72
    Integral local Hard. :   1378.83     eV.Angstrom**2

    Maximum alpha(l)     :    1.826     Angstrom**3
    Minimum alpha(l)     :   0.3376     Angstrom**3
    Mean alpha(l)        :   0.5917     Angstrom**3
    Alpha(l) range       :    1.488     Angstrom**3
    Variance in alpha(l) :   0.1054     Angstrom**6
    Alpha(l) skewness    :       1.6686
    Alpha(l) kurtosis    :       1.6933
    Integral Alpha(l)    :   73.6987     Angstrom**5

    Maximum field normal :   105.99 kcal/mol.Angstrom
    Minimum field normal :   -80.44 kcal/mol.Angstrom
    Mean field           :    33.65 kcal/mol.Angstrom
    Field range          :   186.43 kcal/mol.Angstrom
    Total field variance :   841.81 (kcal/mol.Angstrom)**2
    +ve field variance   :   187.53 (kcal/mol.Angstrom)**2
    -ve field variance   :   492.23 (kcal/mol.Angstrom)**2
    Field balance param. :     0.20
    Field skew           :     2.83
    Field kurtosis       :   6.186    
    Integral F(N)        :   4145.     kcal.Angstrom/mol
    Integral F(N +ve)    :   4681.     kcal.Angstrom/mol
    Integral F(N -ve)    :  -535.8     kcal.Angstrom/mol
    Integral |F(N)|      :   5217.     kcal.Angstrom/mol

 <> Atomic surface properties:

   Atom    Area         MEP            IE(l)           EA(l)        mean      Field(N)        Eneg(L)         Hard(L)
                    max     min     max     min     max     min     pol.    max     min     max     min     max     min
 S     1   7.537  160.54   99.50  653.73  595.92   69.79   38.67   1.240  105.99   -3.61  361.76  317.30  292.03  270.34
 C     2   2.051  133.24   99.92  622.69  555.06   63.71   15.88   0.805   71.15   19.97  341.04  287.39  289.09  249.57
 O     3   9.971  101.95   15.81  601.70  485.51   73.72   52.46   1.345   37.15  -80.44  330.53  274.12  271.16  209.93
 C     4   2.002  133.67   99.95  620.66  555.86   64.32   15.78   0.824   72.99   20.46  340.02  288.95  287.90  249.64
 C     5   1.850  132.58   99.89  623.33  554.75   66.09   15.44   0.823   72.04   20.42  341.87  286.95  288.80  248.78
 H     6  11.587  152.90  100.63  591.41  512.99   48.95   18.38   0.452   73.80   23.41  316.97  274.08  281.91  238.87
 H     7  11.478  155.61  100.37  599.10  513.17   52.91   19.70   0.451   71.31   22.51  321.71  274.18  284.01  238.96
 H     8  10.754  154.39  101.62  590.40  515.25   47.30   19.67   0.441   52.14   22.82  308.04  274.91  282.36  240.34
 H     9  10.738  152.59  101.16  583.43  514.94   48.63   18.57   0.446   49.45  -13.63  304.81  274.68  278.62  240.26
 H    10  11.371  151.11  101.03  600.02  513.88   49.35   18.71   0.444   70.17   23.54  324.69  274.72  280.28  239.15
 H    11  11.565  153.85  100.72  599.80  512.79   46.18   19.60   0.452   78.75   24.35  322.99  273.78  277.99  238.98
 H    12  11.744  154.10  100.47  602.33  513.07   53.39   19.45   0.459   79.78  -44.50  324.60  274.01  277.74  239.06
 H    13  11.272  152.77  100.72  593.30  513.70   47.61   19.87   0.445   71.33   23.01  319.01  274.66  277.00  239.04
 H    14  10.978  153.39  100.86  587.65  514.76   50.92   17.96   0.450   48.78    2.79  306.74  274.60  280.91  240.16

 Total   124.899

 <> Stationary points on the molecular surface
    (A. Jakobi, H. Mauser and T. Clark, J. Mol. Model., 2008, 14, 547-558)

         x           y           z      value

 <>      4 MEP Maxima      :
     31.9865    -33.3774     19.9756    154.4    
     28.6032    -32.1974     20.1006    159.8    
     29.1532    -35.2974     21.3506    160.5    
     30.2032    -32.5641     23.1006    160.2    
 <>      1 MEP Minima      :
     27.6198    -33.3974     22.5506    15.81    

 <>      8 IEL Maxima      :
     28.0532    -34.1641     20.7256    641.7    
     28.4032    -32.2974     20.5540    650.8    
     28.4365    -34.7724     21.0997    643.9    
     28.5698    -31.8474     21.5056    639.4    
     28.9032    -34.9974     21.7223    653.7    
     28.8032    -31.7974     21.9641    641.6    
     29.2032    -34.5974     22.7340    644.0    
     29.8032    -32.6474     23.0506    650.1    
 <>      6 IEL Minima      :
     27.4532    -33.1974     21.5173    485.9    
     27.7032    -34.1974     22.0173    485.5    
     27.6032    -32.6474     21.8923    485.6    
     28.2032    -34.0308     22.9006    486.0    
     28.3249    -33.3724     23.1506    485.7    
     28.2032    -32.7740     22.9506    485.5    

 <>      1 EAL Maxima      :
     27.6198    -33.3974     22.5506    73.72    
 <>      8 EAL Minima      :
     30.3532    -32.3974     18.7506    16.17    
     30.6032    -31.9974     19.0872    15.88    
     27.9532    -34.6558     19.5506    18.52    
     31.1532    -35.3974     19.9506    15.44    
     32.2032    -32.3474     22.0506    16.09    
     29.2032    -30.8215     21.8506    17.71    
     32.2365    -32.8474     22.5340    15.78    
     29.9032    -35.0016     23.3506    18.50    

 <>      1 Alpha(l) Maxima :
     27.6198    -33.3974     22.5506    1.826    
 <>     34 Alpha(l) Minima :
     30.7315    -34.5974     17.8506   0.4099    
     31.0224    -34.4474     17.8506   0.3838    
     28.7532    -33.6641     17.7506   0.3621    
     29.0032    -32.9474     17.8506   0.3571    
     31.1883    -32.8974     18.3506   0.3602    
     28.9740    -35.7974     18.6506   0.3602    
     31.4032    -34.9974     18.5006   0.3758    
     27.8032    -34.0141     18.7556   0.3546    
     28.9782    -32.2474     18.5840   0.3403    
     28.5032    -35.6474     18.9655   0.3556    
     31.7865    -34.8224     18.9706   0.3695    
     32.0032    -33.4548     19.1840   0.3789    
     29.6032    -31.0974     19.1506   0.3419    
     28.3032    -35.5974     19.3223   0.3553    
     31.8482    -31.9974     19.1673   0.3635    
     32.2032    -30.8141     19.9256   0.3818    
     30.1532    -36.1974     20.1506   0.3382    
     32.4865    -34.3974     20.2506   0.3723    
     28.6532    -31.0224     20.1840   0.3664    
     29.0032    -35.9808     20.5506   0.3620    
     32.6032    -34.8282     20.4506   0.3686    
     28.7032    -30.7358     20.5774   0.3633    
     29.6532    -29.8974     20.7506   0.3544    
     31.0291    -36.2974     20.9840   0.3428    
     32.7865    -32.3974     20.9506   0.3616    
     33.0032    -35.1974     21.3006   0.3788    
     33.0032    -33.1974     21.7006   0.3578    
     33.2032    -33.9891     22.3506   0.3744    
     30.2240    -30.1974     22.4006   0.3553    
     31.9032    -31.2691     22.7506   0.3426    
     30.3764    -36.1974     22.9506   0.3539    
     31.6032    -31.5474     23.0506   0.3409    
     31.8180    -32.9974     23.6506   0.3376    
     31.2248    -34.8474     24.1506   0.3543    

 <>     27 F(N) Maxima      :
     31.8032    -34.0308     18.3006    43.61    
     27.8032    -32.9974     19.2506    49.11    
     30.0482    -32.0808     19.0506    36.84    
     29.3698    -36.3974     19.5506    46.55    
     29.5782    -31.7974     19.1673    40.58    
     28.7698    -36.1474     19.9506    47.81    
     31.8032    -34.6974     20.0006    35.87    
     32.0032    -34.1974     19.9506    39.59    
     31.9865    -33.3774     19.9756    48.29    
     32.7865    -31.7974     19.9506    43.51    
     29.2032    -30.3974     19.7108    47.27    
     28.0032    -33.2891     20.3506    83.35    
     28.4198    -32.3974     20.3256    99.91    
     28.7032    -30.7474     20.3506    48.27    
     33.3532    -34.1191     21.1506    43.37    
     28.6032    -31.6974     21.1840    77.90    
     29.0032    -35.0974     21.6006    103.6    
     33.4032    -34.1974     21.3423    43.84    
     30.8032    -36.6974     21.8006    46.12    
     30.4032    -36.5974     22.2756    47.19    
     29.8032    -36.1974     22.2006    47.25    
     32.1532    -32.5808     22.1506    32.52    
     29.4032    -32.0251     22.7006    82.19    
     29.8032    -32.6474     23.0506    103.1    
     30.4898    -30.7974     23.1506    48.04    
     30.4032    -31.1474     23.2506    48.58    
     30.9782    -33.6308     24.3006    48.43    
 <>      5 F(N) Minima      :
     27.4532    -33.3665     21.4723   -70.76    
     27.5032    -33.8474     21.9506   -75.98    
     27.6032    -33.6808     22.4506   -77.08    
     27.6198    -33.3974     22.5506   -77.31    
     27.8032    -33.0542     22.7506   -77.63    

 <><><><><><><><><><><><><><><><><><><><><><><><><><><><><><><><><><><><><><><><><><><><>

                                 ParaSurf ADMET Profiler

 <><><><><><><><><><><><><><><><><><><><><><><><><><><><><><><><><><><><><><><><><><><><>

 <> Binned SIM models : 

  Model       Property                         Value        StdDev
   No.   
   7    Single CORINA conformation logP(OW)    -7.44 +/-     0.52

 <> Model-derived descriptors : 
       Model No.     :      7
       Code          :     OW1
       Maximum       :    90.74    
       Minimum       :   -255.2    
       Mean          :   -78.61    
       Variance      :    5054.    
       +ve variance  :   0.1060E+05
       -ve variance  :    4548.    
       balance param.:   0.2101    
       Skew          :    1.565    
       Kurtosis      :  -0.1485    
       Dipolar moment: 
                   x :   -75.89    
                   y :   -13.34    
                   z :    49.51    
               Total :    91.59    

 <>  Atomic contributions: : 
     Model No.       :         7
     Sum over atoms  :      -7.4114

     Atom         Area    Contributions
      S1         7.5367     -0.1068
      C2         2.0513     -0.1471
      O3         9.9715     -0.2764
      C4         2.0015     -0.1461
      C5         1.8498     -0.1375
      H6        11.5872     -0.7037
      H7        11.4777     -0.7133
      H8        10.7543     -0.7793
      H9        10.7376     -0.7789
      H10       11.3714     -0.6354
      H11       11.5653     -0.6730
      H12       11.7444     -0.6890
      H13       11.2723     -0.6588
      H14       10.9777     -0.8197

 <> ParaSurf used         1.18 seconds CPU time
