# Supplementary material for: Ion-combination specific effects driving the enzymatic activity of halophilic alcohol dehydrogenase 2 from Haloferax volcanii in aqueous ionic liquid solvent mixtures
Source: RSC Sustain. 2024 Jul 8;2(9):2559–80. doi: 10.1039/d3su00412k (PMC11353702; doi:10.1039/d3su00412k)
Supplement: SU-002-D3SU00412K-s004 [file SU-002-D3SU00412K-s004.zip › IonDescriptors/cations_MEP_processed/bmi_e_p.out]

 <> ParaSurf'20, Revision A1 
 <> Copyright (c) 2006-2020 Cepos InSilico GmbH. All rights reserved.

 <> Input = bmi_e.sdf
 <> Taking Shannon entropy statistics from 

 <> Program options :

    Using marching-cube isodensity surface 
    Surface fitting turned off 
    Using an isodensity surface contour 
    Isodensity value =  0.7000E-02 electrons/Angstrom**3 
    Triangulation mesh =    0.20 Angstrom
    Using multipole electrostatics 


 <<>> Molecule 1 of 1 (molecule 1 of file 1) <<>>


 <> AM1   calculation for generated by VMD                                                                
 <> Number of triangles =   8402
 <> Number of unique points :   4206

 <> Property ranges:
    Density   :   0.6826E-02 to   0.7193E-02
    IE(l)     :       424.20 to       647.25
    EA(l)     :       -57.91 to        99.43
    MEP       :        48.02 to       120.35
    Alpha(l)  :       0.3078 to       1.0798
    Field(N)  :       -22.12 to        55.31

 <> Descriptors :

    Dipole moment        :       5.8054 Debye
    Dipolar density      :   0.3049E-01 Debye.Angstrom**-3
    Molecular pol.       :      17.2262 Angstrom**3
    Molecular weight     :       139.22
    Globularity          :       0.7573
    Total surface area   :       211.35 Angstrom**2
    Molecular volume     :       190.40 Angstrom**3

    Most positive MEP    :       120.35 kcal/mol
    Most negative MEP    :        48.02 kcal/mol
    Mean +ve MEP         :        85.62 kcal/mol
    Mean -ve MEP         :         0.00 kcal/mol
    Mean MEP             :        85.62 kcal/mol
    MEP range            :        72.33 kcal/mol
    MEP +ve Variance     :       380.03 (kcal/mol)**2
    MEP -ve Variance     :         0.00 (kcal/mol)**2
    MEP total variance   :       380.03 (kcal/mol)**2
    MEP balance parameter:       0.0000
    MEP balance*variance :       0.0000 kcal/mol
    MEP skewness         :      -0.4636
    MEP kurtosis         :      -0.9327
    Integral MEP         :   18071.9     kcal.Angstrom**2/mol

    Maximum IE(l)        :       647.25 kcal/mol
    Minimum IE(l)        :       424.20 kcal/mol
    Mean IE(l)           :       498.83 kcal/mol
    IE(l) range          :       223.04 kcal/mol
    IE(l) variance       :      1642.07 (kcal/mol)**2
    IE(l) skewness       :       0.2590
    IE(l) kurtosis       :      -0.1997
    Integral IE(l)       :   4563.27     eV.Angstrom**2

    Maximum EA(l)        :        99.43 kcal/mol
    Minimum EA(l)        :       -57.91 kcal/mol
    Mean +ve EA(l)       :        21.77 kcal/mol
    Mean -ve EA(l)       :       -37.01 kcal/mol
    Mean EA(l)           :        -2.97 kcal/mol
    EA(l) range          :       157.34 kcal/mol
    EA(l) +ve variance   :       572.88 (kcal/mol)**2
    EA(l) -ve variance   :       214.90 (kcal/mol)**2
    EA(l) total variance :       787.78 (kcal/mol)**2
    EA(l) skewness       :       0.4268
    EA(l) kurtosis       :      -0.2766
    Integral EA(l)       :  -26.5214     eV.Angstrom**2
    EA(l) balance param. :       0.1984
    Fraction pos. EA(l)  :       0.5806 ( =  122.70 Angstrom**2)

    Max. local Eneg.     :       353.48 kcal/mol
    Min. local Eneg.     :       187.33 kcal/mol
    Mean local Eneg.     :       247.93 kcal/mol
    Local Eneg. range    :       166.15 kcal/mol
    Local Eneg. variance :      1167.51 (kcal/mol)**2
    Local Eneg. skewness :         0.02
    Local Eneg. kurtosis :        -0.76
    Integral local Eneg. :   2268.37     eV.Angstrom**2

    Max. local hardness  :       293.76 kcal/mol
    Min. local hardness  :       187.69 kcal/mol
    Mean local hardness  :       250.90 kcal/mol
    Local hard. range    :       106.07 kcal/mol
    Local hard. variance :       285.74 (kcal/mol)**2
    Local hard. skewness :        -0.66
    Local hard. kurtosis :         1.91
    Integral local Hard. :   2294.89     eV.Angstrom**2

    Maximum alpha(l)     :    1.080     Angstrom**3
    Minimum alpha(l)     :   0.3078     Angstrom**3
    Mean alpha(l)        :   0.5060     Angstrom**3
    Alpha(l) range       :   0.7720     Angstrom**3
    Variance in alpha(l) :   0.3180E-01 Angstrom**6
    Alpha(l) skewness    :       1.4285
    Alpha(l) kurtosis    :       0.9310
    Integral Alpha(l)    :   106.544     Angstrom**5

    Maximum field normal :    55.31 kcal/mol.Angstrom
    Minimum field normal :   -22.12 kcal/mol.Angstrom
    Mean field           :    19.60 kcal/mol.Angstrom
    Field range          :    77.43 kcal/mol.Angstrom
    Total field variance :   151.27 (kcal/mol.Angstrom)**2
    +ve field variance   :   141.22 (kcal/mol.Angstrom)**2
    -ve field variance   :    12.12 (kcal/mol.Angstrom)**2
    Field balance param. :     0.07
    Field skew           :     1.51
    Field kurtosis       : -0.2971    
    Integral F(N)        :   4167.     kcal.Angstrom/mol
    Integral F(N +ve)    :   4177.     kcal.Angstrom/mol
    Integral F(N -ve)    :  -9.636     kcal.Angstrom/mol
    Integral |F(N)|      :   4186.     kcal.Angstrom/mol

 <> Atomic surface properties:

   Atom    Area         MEP            IE(l)           EA(l)        mean      Field(N)        Eneg(L)         Hard(L)
                    max     min     max     min     max     min     pol.    max     min     max     min     max     min
 N     1   1.145  105.90   97.28  602.04  573.67   53.10   -1.83   0.999   18.94    3.78  316.88  289.71  293.11  260.28
 C     2   8.945  105.19   88.90  619.72  458.70   84.33    2.45   0.852   25.85  -16.34  335.39  255.46  291.47  187.69
 C     3   9.585  106.03   88.91  625.83  459.02   84.72   18.09   0.850   24.49    3.88  339.22  265.59  291.59  187.99
 N     4   1.295  106.92  101.13  599.35  578.34   49.80   13.37   0.967   20.27   11.65  320.76  302.50  290.21  264.72
 C     5   9.662  117.56  102.60  647.25  492.96   99.43    6.84   0.840   36.07  -17.20  353.48  276.61  293.76  197.84
 C     6   3.199  113.88   91.05  607.97  525.35   26.64   -1.79   0.739   28.21   13.18  316.79  262.18  292.63  263.15
 C     7   0.905  112.15   86.82  597.04  527.59   20.02   -2.91   0.797   20.36   13.50  305.71  262.98  293.55  264.61
 C     8   0.533   97.71   86.78  578.64  508.94   -6.70  -28.15   0.812    6.33   -2.22  284.95  240.46  293.69  268.48
 C     9   0.142   65.46   56.18  537.54  515.95  -37.12  -46.30   0.673    6.32    3.45  246.62  239.41  290.91  276.54
 C    10   1.814   63.22   48.02  519.51  481.02  -42.26  -57.91   0.652    5.83   -5.12  233.76  211.56  285.74  267.80
 H    11  11.312  106.12   92.99  574.43  505.79   33.69   -6.22   0.451   45.39  -16.41  295.45  260.27  278.97  236.19
 H    12  11.658  107.83   92.82  584.25  505.47   32.37    4.68   0.461   45.44   20.53  300.56  261.71  283.69  236.55
 H    13  10.582  120.35  111.34  567.11  529.21   55.28   16.12   0.423   55.31   24.33  295.06  278.97  274.84  236.97
 H    14  11.653  118.47   90.44  568.79  488.35   22.50    0.26   0.426   33.44   19.18  295.20  247.42  273.59  240.93
 H    15  13.070  106.28   87.43  574.68  479.76   21.85   -0.80   0.429   32.89  -22.12  297.05  241.37  283.85  238.37
 H    16  12.369  106.04   87.64  570.63  480.47   20.46   -0.92   0.427   32.92   12.55  293.29  241.79  280.97  238.68
 H    17  10.128  105.21   83.62  555.43  477.20   12.98  -19.55   0.416   31.66    6.93  281.15  238.38  287.49  237.41
 H    18  10.432  117.46   84.65  583.63  479.38   20.50  -22.98   0.420   33.20    3.20  299.14  233.35  288.30  237.41
 H    19  11.114  111.41   65.72  566.56  450.37    4.47  -39.52   0.439   19.87  -16.35  283.99  214.89  287.82  235.46
 H    20  10.578  101.43   66.00  553.71  450.29    1.31  -36.81   0.439   20.44  -16.94  268.44  213.02  287.95  235.81
 H    21  11.342   83.70   54.30  543.15  431.08  -10.28  -50.57   0.430   18.84  -12.16  266.44  197.95  287.84  233.13
 H    22  11.205   85.33   54.92  535.42  431.14  -12.38  -49.63   0.435   16.89  -10.03  259.65  198.06  287.93  233.08
 H    23  12.571   55.79   48.07  519.87  426.03  -47.02  -57.15   0.438   14.94   -0.11  234.67  187.33  285.19  238.65
 H    24  11.937   68.02   48.71  515.57  424.45  -34.53  -56.75   0.419   12.25   -4.70  240.14  187.65  280.23  236.80
 H    25  11.722   67.61   48.55  517.29  424.20  -34.57  -56.64   0.419   12.55   -4.81  237.71  187.44  279.58  236.76

 Total   208.896

 <> Stationary points on the molecular surface
    (A. Jakobi, H. Mauser and T. Clark, J. Mol. Model., 2008, 14, 547-558)

         x           y           z      value

 <>     11 MEP Maxima      :
     -2.2674    -31.8100      0.9754    105.6    
     -2.0507    -31.5933      1.0754    106.1    
     -1.9507    -31.4433      1.1754    106.1    
     -5.9507    -30.0600      3.0421    118.8    
     -4.5682    -33.2100      3.2754    108.5    
     -5.7841    -29.8600      3.2721    118.9    
     -3.1507    -30.8100      4.3986    109.1    
     -6.4507    -31.4100      5.1254    120.3    
     -6.1507    -31.0043      5.3754    120.3    
     -2.9507    -34.0433      6.0254    107.6    
     -2.7174    -33.7600      6.1754    107.8    
 <>      3 MEP Minima      :
     -6.6182    -32.2100     -3.3246    48.02    
     -7.3507    -30.4100     -2.3329    51.24    
     -5.7507    -29.4100     -2.3079    55.23    

 <>      2 IEL Maxima      :
     -4.5682    -33.2100      3.2754    647.2    
     -3.1507    -30.8600      4.4911    644.2    
 <>      6 IEL Minima      :
     -6.1757    -30.1767     -3.8746    426.0    
     -4.9915    -33.7100     -2.1246    428.1    
     -4.3507    -33.4100     -2.4579    424.2    
     -2.9507    -29.8100     -1.6246    431.1    
     -7.9507    -32.2543     -1.0246    424.4    
     -6.5507    -28.8100     -0.1546    431.1    

 <>      5 EAL Maxima      :
     -5.7507    -32.7100      3.2429    97.79    
     -1.6507    -31.0100      3.5063    84.33    
     -3.3507    -34.4100      3.6254    84.46    
     -4.1507    -30.1100      4.6754    99.43    
     -1.7507    -31.6100      4.8879    84.72    
 <>      7 EAL Minima      :
     -4.7007    -31.5318     -3.5246   -56.65    
     -4.3507    -31.3317     -3.1746   -57.79    
     -5.3007    -29.5100     -2.5579   -54.67    
     -7.3507    -30.4100     -2.3246   -56.96    
     -6.6674    -33.3100     -1.7246   -52.39    
     -7.3507    -30.3751     -2.0329   -57.91    
     -6.1507    -33.3600     -1.3246   -55.94    

 <>     10 Alpha(l) Maxima :
     -4.5841    -32.9600      2.6504    1.029    
     -2.1684    -34.1100      3.0254    1.002    
     -4.4007    -33.3100      3.2619    1.077    
     -3.5007    -30.0100      3.2754    1.013    
     -1.0507    -33.0100      3.6754   0.9573    
     -1.0341    -32.5340      3.8879   0.9991    
     -2.9359    -30.6600      3.9087    1.053    
     -2.9315    -30.9100      4.3254    1.080    
     -5.4507    -33.2100      4.4611    1.008    
     -3.9507    -30.8600      5.4754    1.004    
 <>     49 Alpha(l) Minima :
     -6.4507    -31.2600     -3.9246   0.3758    
     -5.5141    -33.0100     -3.3246   0.3562    
     -6.9507    -31.0100     -3.6246   0.3745    
     -4.3507    -32.4883     -3.2746   0.3838    
     -6.9507    -29.9100     -2.8163   0.3765    
     -5.2507    -29.6100     -2.9413   0.3562    
     -5.7507    -33.5600     -2.4970   0.3284    
     -3.8007    -32.1909     -2.5463   0.3748    
     -4.1424    -29.6100     -2.3246   0.4047    
     -7.1507    -33.1600     -1.7829   0.3363    
     -7.8507    -31.0100     -1.3079   0.3711    
     -3.0007    -31.0433     -1.5297   0.3736    
     -6.5507    -29.1100     -1.2871   0.3956    
     -4.4007    -33.3100     -0.9246   0.3551    
     -3.6507    -29.0100     -0.8413   0.3390    
     -4.7974    -33.6100     -0.3246   0.3292    
     -2.9674    -32.4350     -0.3246   0.3769    
     -7.0507    -29.9967     -0.1496   0.3765    
     -2.8507    -32.3600      0.0754   0.3746    
     -5.1257    -28.6600      0.1087   0.3326    
     -6.3841    -33.1600      0.4754   0.3371    
     -7.1007    -31.4100      0.7337   0.3773    
     -2.2007    -31.2100      0.6754   0.3674    
     -1.7674    -33.4100      1.3754   0.3577    
     -6.9007    -31.1767      1.2811   0.3716    
     -1.8507    -30.5767      1.4254   0.3778    
     -2.7007    -29.1100      1.4837   0.3286    
     -6.1507    -30.0100      2.0837   0.3702    
     -0.9507    -33.3100      2.2254   0.3805    
     -0.9507    -31.5100      2.0837   0.3610    
     -0.7507    -31.8100      2.2087   0.3576    
     -6.1007    -30.0276      2.3004   0.3699    
     -4.3507    -28.6600      2.3087   0.3253    
     -6.8507    -31.5183      3.8754   0.3492    
     -5.9507    -29.8100      3.5971   0.3695    
     -2.0924    -34.8600      4.6754   0.3571    
     -1.1507    -34.2100      4.3254   0.3815    
     -5.7507    -29.8100      4.5754   0.3470    
     -6.3507    -30.9267      5.1754   0.3782    
     -1.0507    -33.2183      5.4754   0.3580    
     -5.5507    -34.6100      5.5754   0.3078    
     -3.7507    -34.7600      5.8754   0.3630    
     -6.7507    -32.8100      5.8754   0.3396    
     -5.7257    -30.9100      6.6754   0.3446    
     -3.9382    -34.6100      7.0754   0.3830    
     -2.5507    -32.6600      7.0754   0.3544    
     -2.5007    -32.2193      6.8754   0.3464    
     -2.9507    -31.3100      6.9921   0.3236    
     -3.6224    -31.0100      7.2754   0.3079    

 <>     19 F(N) Maxima      :
     -6.3341    -30.3900     -3.9246    14.77    
     -4.7365    -33.3600     -2.9579    12.23    
     -8.0507    -32.1600     -1.7246    11.93    
     -3.1507    -29.7918     -1.9246    15.75    
     -6.3507    -28.6600     -0.7329    15.28    
     -3.7757    -33.5933     -0.3246    18.65    
     -6.3841    -28.6600     -0.3246    15.36    
     -6.9507    -32.6975      0.8347    17.87    
     -2.2007    -29.6100      0.6754    31.34    
     -7.1007    -32.4100      0.8754    18.08    
     -0.9507    -32.7100      1.4754    45.07    
     -5.2266    -28.6100      1.8254    30.54    
     -4.7424    -33.1600      3.2754    28.58    
     -6.7507    -30.4100      4.0754    55.02    
     -3.2007    -30.8100      4.4980    29.23    
     -1.3507    -34.4100      5.2772    45.20    
     -4.8341    -35.0100      6.7754    32.75    
     -6.7007    -31.8433      6.8754    33.00    
     -3.3507    -31.9100      8.0754    32.58    
 <>      0 F(N) Minima      :

 <><><><><><><><><><><><><><><><><><><><><><><><><><><><><><><><><><><><><><><><><><><><>

                                 ParaSurf ADMET Profiler

 <><><><><><><><><><><><><><><><><><><><><><><><><><><><><><><><><><><><><><><><><><><><>

 <> Binned SIM models : 

  Model       Property                         Value        StdDev
   No.   
   7    Single CORINA conformation logP(OW)    -6.43 +/-     0.52

 <> Model-derived descriptors : 
       Model No.     :      7
       Code          :     OW1
       Maximum       :    76.55    
       Minimum       :   -260.3    
       Mean          :   -40.05    
       Variance      :    1906.    
       +ve variance  :    4017.    
       -ve variance  :    1551.    
       balance param.:   0.2010    
       Skew          :    2.012    
       Kurtosis      :    2.431    
       Dipolar moment: 
                   x :   -98.06    
                   y :    21.17    
                   z :   -263.4    
               Total :    281.9    

 <>  Atomic contributions: : 
     Model No.       :         7
     Sum over atoms  :      -6.3398

     Atom         Area    Contributions
      N1         1.1450     -0.0619
      C2         8.9454     -0.4174
      C3         9.5847     -0.4315
      N4         1.2951     -0.0639
      C5         9.6616     -0.5072
      C6         3.1987     -0.0810
      C7         0.9052     -0.0214
      C8         0.5330      0.0009
      C9         0.1418     -0.0027
      C10        1.8136      0.0301
      H11       11.3116     -0.6029
      H12       11.6579     -0.6285
      H13       10.5821     -0.5872
      H14       11.6529     -0.4125
      H15       13.0696     -0.5185
      H16       12.3687     -0.4920
      H17       10.1279     -0.3890
      H18       10.4319     -0.3776
      H19       11.1142     -0.0092
      H20       10.5779     -0.0461
      H21       11.3425     -0.1578
      H22       11.2048     -0.1609
      H23       12.5710     -0.1215
      H24       11.9366     -0.0581
      H25       11.7225     -0.0757

 <> ParaSurf used         2.40 seconds CPU time
