# Supplementary material for: Ion-combination specific effects driving the enzymatic activity of halophilic alcohol dehydrogenase 2 from Haloferax volcanii in aqueous ionic liquid solvent mixtures
Source: RSC Sustain. 2024 Jul 8;2(9):2559–80. doi: 10.1039/d3su00412k (PMC11353702; doi:10.1039/d3su00412k)
Supplement: SU-002-D3SU00412K-s004 [file SU-002-D3SU00412K-s004.zip › IonDescriptors/cations_MEP_processed/tet_e.dat]

calc=opt charge=1 sdf vwf
generated by VMD

P           16.577835776820663 1   -65.198237731885129 1   -12.332161663555427 1
C           14.950768837617144 1   -65.169269657290315 1   -12.227117717030934 1
O           14.502635893426646 1   -65.318991192410778 1   -13.566109532693526 1
C           17.066804466026351 1   -64.135858633091644 1   -13.468388852731881 1
O           18.453782905999457 1   -64.394920837473904 1   -13.627410109422950 1
C           17.221726723808192 1   -64.791164208518808 1   -10.890331606108054 1
C           17.070579290907382 1   -66.697697297785993 1   -12.741897622923586 1
O           16.789494136038176 1   -67.491009103964714 1   -11.598126941683724 1
O           16.567947877894788 1   -63.581449828825733 1   -10.535725476469542 1
H           14.524560998293531 1   -64.222267600763772 1   -11.782278848658217 1
H           14.517043137393744 1   -65.994530968371720 1   -11.589438303809839 1
H           13.532896823625039 1   -65.323489484984535 1   -13.578055766877000 1
H           16.915138034629393 1   -63.054051151840511 1   -13.180817339372114 1
H           16.539962506603956 1   -64.234638554116614 1   -14.462967000520852 1
H           18.818433667767216 1   -63.782691007251969 1   -14.285124827536539 1
H           18.338485591887121 1   -64.623860926024761 1   -10.916250440912245 1
H           17.074816442029928 1   -65.560469699263933 1   -10.076059923371302 1
H           18.166095631563920 1   -66.777615252629715 1   -13.005840253676883 1
H           16.536597956252582 1   -67.127118770020957 1   -13.639777465024755 1
H           17.047021159382940 1   -68.408815294214691 1   -11.776320405107837 1
H           16.916027146953507 1   -63.268815941026510 1    -9.686317440048686 1
