# Supplementary material for: Ion-combination specific effects driving the enzymatic activity of halophilic alcohol dehydrogenase 2 from Haloferax volcanii in aqueous ionic liquid solvent mixtures
Source: RSC Sustain. 2024 Jul 8;2(9):2559–80. doi: 10.1039/d3su00412k (PMC11353702; doi:10.1039/d3su00412k)
Supplement: SU-002-D3SU00412K-s004 [file SU-002-D3SU00412K-s004.zip › IonDescriptors/cations_MEP_processed/nai.xyz]

26
 generated by VMD
 N       -37.013000       72.044998      -44.654999
 C       -38.393002       72.150002      -45.195999
 C       -36.324001       70.961998      -45.403000
 C       -37.203999       71.418999      -43.259998
 C       -36.147999       73.294998      -44.629002
 C       -38.543999       72.904999      -46.493000
 C       -39.949001       72.690002      -47.136002
 C       -40.116001       73.411003      -48.442001
 H       -38.915001       72.709000      -44.418999
 H       -38.813999       71.146004      -45.271000
 H       -37.131001       70.246002      -45.563000
 H       -35.355999       70.627998      -45.026001
 H       -36.092999       71.247002      -46.431000
 H       -36.248001       71.193001      -42.785999
 H       -37.855000       70.556999      -43.414001
 H       -37.728001       72.198997      -42.706001
 H       -35.198002       73.031998      -44.161999
 H       -36.589001       73.988998      -43.910999
 H       -35.943001       73.816002      -45.564999
 H       -37.852001       72.636002      -47.294998
 H       -38.470001       73.978996      -46.310001
 H       -40.652000       73.151001      -46.438999
 H       -40.095001       71.612000      -47.241001
 H       -39.755001       74.440002      -48.501999
 H       -41.112999       73.259003      -48.861000
 H       -39.425999       72.900002      -49.117001
