# Supplementary material for: Ion-combination specific effects driving the enzymatic activity of halophilic alcohol dehydrogenase 2 from Haloferax volcanii in aqueous ionic liquid solvent mixtures
Source: RSC Sustain. 2024 Jul 8;2(9):2559–80. doi: 10.1039/d3su00412k (PMC11353702; doi:10.1039/d3su00412k)
Supplement: SU-002-D3SU00412K-s004 [file SU-002-D3SU00412K-s004.zip › IonDescriptors/cations_MEP_processed/cho_e.arc]

                    ***  Summary of  AM1 Calculation  ***
                    ***   EMPIRE'20 (Revision A1)   ***

 <><><><><><><><><><><><><><><><><><><><><><><><><><><><><><><><><><><><><><>

    generated by VMD
    Molecular Formula = C5H14NO
    Charge            = 1
    Multiplicity      = 1

 <> Geometry optimization
 <> Optimization completed

    Heat of formation              =           103.520062 kcal/mol
    Electronic energy              =         -6398.764196 eV
    Core-core repulsion            =          5044.950574 eV
    No. of filled levels           =            22
    Ionization potential           =            15.267518 eV 
    Electron affinity              =             3.953192 eV
    SCF calculations               =            31
    Computation time               =             0.119 seconds

 <> Final geometry obtained

    21
    generated by VMD
    N               4.855684       13.830952       25.037214        0.033950
    C               4.037997       12.599141       25.325786       -0.130832
    C               4.059594       14.814605       24.247036       -0.189138
    C               6.101627       13.481220       24.289781       -0.180521
    C               5.233892       14.452474       26.345235       -0.187782
    C               3.613108       11.773946       24.108320       -0.034085
    O               4.782068       11.221278       23.536542       -0.346373
    H               3.110232       12.930764       25.873224        0.140833
    H               4.658921       11.941492       26.001230        0.151303
    H               4.668367       15.746098       24.097359        0.141353
    H               3.117537       15.065922       24.802185        0.136872
    H               3.805067       14.376201       23.245757        0.143055
    H               6.617710       12.631085       24.810039        0.146822
    H               6.772130       14.379396       24.250448        0.131840
    H               5.835374       13.155962       23.246812        0.159547
    H               5.864334       13.731615       26.930671        0.142578
    H               4.305672       14.701491       26.924157        0.138024
    H               5.819660       15.390807       26.154111        0.142012
    H               3.080650       12.397283       23.340659        0.095050
    H               2.915795       10.972581       24.477799        0.121373
    H               4.532445       10.406681       23.079310        0.244121
