# Supplementary material for: Ion-combination specific effects driving the enzymatic activity of halophilic alcohol dehydrogenase 2 from Haloferax volcanii in aqueous ionic liquid solvent mixtures
Source: RSC Sustain. 2024 Jul 8;2(9):2559–80. doi: 10.1039/d3su00412k (PMC11353702; doi:10.1039/d3su00412k)
Supplement: SU-002-D3SU00412K-s004 [file SU-002-D3SU00412K-s004.zip › IonDescriptors/cations_MEP_processed/nai_e.psf]

    26 generated by VMD
 7 -37.04620  71.97527 -44.63319   0.000    0.00    0.00    0.00    0.00   0.000
 6 -38.43246  72.14243 -45.20820   0.000    0.00    0.00    0.00    0.00   0.000
 6 -36.26941  70.97768 -45.42587   1.386  113.03   98.92  549.62   47.39   0.650
 6 -37.17598  71.48119 -43.22723   1.298  112.92   99.35  550.15   48.19   0.659
 6 -36.32179  73.27934 -44.62617   1.249  112.58   98.89  548.10   46.71   0.660
 6 -38.49665  72.78603 -46.58625   0.000    0.00    0.00    0.00    0.00   0.000
 6 -39.93917  72.79588 -47.06160   0.172   90.63   62.64  511.53   -7.08   0.657
 6 -40.05283  73.46005 -48.41010   1.581   74.79   52.80  486.71  -21.20   0.675
 1 -39.01846  72.77367 -44.47908   8.688  120.30   93.26  490.98   25.84   0.405
 1 -38.89787  71.11563 -45.24951   8.383  119.41   92.33  491.17   25.42   0.409
 1 -36.81652  69.99769 -45.43096  10.291  121.10   97.00  497.32   39.75   0.409
 1 -35.25726  70.84117 -44.95953  10.349  120.56   97.07  496.98   36.26   0.411
 1 -36.14747  71.34591 -46.47884   8.412  113.00   97.42  500.55   39.43   0.413
 1 -36.15301  71.31415 -42.79623  10.172  121.17   97.46  498.18   39.58   0.413
 1 -37.74720  70.51518 -43.22344  10.269  119.38   97.60  497.68   40.16   0.408
 1 -37.72142  72.24513 -42.61210  10.216  120.13   97.50  497.85   39.42   0.410
 1 -35.34643  73.15962 -44.08318  10.370  121.03   96.95  496.46   35.46   0.411
 1 -36.95048  74.05082 -44.10744  10.120  119.41   96.99  496.81   39.26   0.407
 1 -36.12226  73.60361 -45.68228   8.684  113.33   97.38  499.34   38.05   0.416
 1 -37.86989  72.22095 -47.32489   8.291  109.90   75.25  467.20    6.68   0.421
 1 -38.11507  73.84056 -46.54616   8.121  106.08   74.85  464.93    4.75   0.417
 1 -40.57874  73.34100 -46.31767  11.290   93.11   61.09  439.23   -3.72   0.433
 1 -40.32242  71.74303 -47.12609  11.051   93.57   61.00  439.33   -6.44   0.431
 1 -39.70823  74.52141 -48.36187  11.939   76.66   53.45  429.98  -26.48   0.426
 1 -41.11807  73.45145 -48.74830  12.763   62.06   52.91  430.48  -40.53   0.432
 1 -39.43789  72.92226 -49.17168  12.022   76.47   53.52  430.11  -28.09   0.427
  3758     1 OW1
 -40.51807  72.57185 -50.17168   55.26  472.40  -46.86  0.4526    26    -7.148    
 -40.35319  72.39769 -50.17168   56.01  462.13  -45.51  0.4042    26    -38.03    
 -40.31807  72.55781 -50.27168   55.60  462.50  -45.13  0.4035    26    -37.91    
 -40.16807  72.39769 -50.27168   56.36  453.20  -44.36  0.3737    26    -33.82    
 -40.11807  72.59769 -50.37168   55.96  453.66  -44.07  0.3759    26    -33.82    
 -39.94307  72.09769 -50.17168   57.98  443.25  -43.74  0.3626    26    -12.88    
 -39.94307  72.39769 -50.35502   56.97  444.83  -43.61  0.3652    26    -12.88    
 -39.94307  72.56435 -50.42168   56.48  446.62  -43.57  0.3666    26    -12.88    
 -39.68474  72.14769 -50.27168   58.64  437.27  -43.23  0.3792    26    -15.17    
 -39.63474  72.29769 -50.37168   58.23  436.96  -43.13  0.3840    26    -19.88    
 -39.76807  72.59769 -50.47168   56.90  442.05  -43.25  0.3706    26    -17.59    
 -39.51807  72.19769 -50.32168   59.02  434.81  -43.05  0.3958    26    -23.58    
 -39.62641  72.29769 -50.37168   58.27  436.81  -43.12  0.3848    26    -19.88    
 -39.51807  72.51435 -50.47168   57.94  436.45  -43.00  0.3904    26    -19.88    
 -39.28474  72.14769 -50.27168   60.24  432.22  -42.91  0.4194    26    -29.55    
 -39.36807  72.29769 -50.37168   59.27  433.37  -42.93  0.4107    26    -29.55    
 -39.31807  72.54769 -50.47168   58.62  434.16  -42.88  0.4075    26    -29.55    
 -39.14807  72.19769 -50.27168   60.75  431.31  -42.85  0.4324    26    -29.55    
 -39.11474  72.39769 -50.37168   60.09  431.66  -42.82  0.4321    26    -29.55    
 -39.19307  72.63102 -50.47168   58.95  433.53  -42.84  0.4141    26    -29.55    
 -38.89486  72.19769 -50.17168   62.25  430.20  -42.80  0.4486    26    -29.55    
 -38.86807  72.39769 -50.27168   61.54  430.48  -42.78  0.4482    26    -29.55    
 -38.91807  72.58102 -50.37168   60.48  431.46  -42.78  0.4368    26    -29.55    
 -38.71807  72.37447 -50.17168   62.69  430.11  -42.77  0.4525    26    -28.53    
 -38.71807  72.61435 -50.27168   61.69  430.99  -42.78  0.4420    26    -29.55    
 -40.94641  72.99769 -50.17168   54.21  473.43  -47.04  0.4577    25    -6.850    
 -40.73236  72.79435 -50.17168   54.55  479.34  -47.89  0.4905    25     8.662    
 -40.89307  72.96435 -50.17168   54.28  475.78  -47.24  0.4717    25    -6.972    
 -40.46807  72.78935 -50.27168   54.83  474.03  -46.02  0.4607    26    -7.148    
 -40.56807  72.96435 -50.27168   54.33  480.61  -46.27  0.5011    26     14.00    
 -40.35141  72.77269 -50.32168   55.03  468.23  -45.17  0.4300    26    -26.71    
 -40.36307  72.99769 -50.35502   54.52  474.31  -44.86  0.4649    26    -7.148    
 -40.21807  72.74769 -50.37168   55.37  461.00  -44.42  0.3992    26    -36.85    
 -40.00974  72.96102 -50.47168   55.39  456.32  -43.58  0.3870    26    -30.62    
 -39.91807  72.72269 -50.47168   56.12  448.06  -43.48  0.3687    26    -12.88    
 -40.02641  72.99769 -50.47168   55.23  457.99  -43.60  0.3923    26    -29.80    
 -39.71807  72.79769 -50.52168   56.54  443.43  -43.16  0.3703    26    -12.88    
 -39.79641  72.99769 -50.52168   55.89  449.27  -43.21  0.3727    26    -12.88    
 -39.53474  72.71935 -50.52168   57.36  438.59  -43.00  0.3818    26    -17.59    
 -39.51807  72.97602 -50.55323   56.74  441.85  -42.99  0.3736    26    -17.59    
 -39.28474  72.79769 -50.52168   58.07  435.91  -42.88  0.3963    26    -23.58    
 -39.23974  72.99769 -50.52168   57.87  437.79  -42.88  0.3865    26    -19.88    
 -39.06807  72.79769 -50.47168   59.07  433.88  -42.82  0.4119    26    -29.55    
 -39.03474  72.99769 -50.47168   58.78  435.77  -42.85  0.3975    26    -23.63    
 -38.81807  72.84769 -50.37168   60.36  432.89  -42.81  0.4208    26    -29.55    
 -38.81807  73.08102 -50.37168   59.85  435.48  -42.88  0.3986    26    -23.63    
 -38.66807  72.76435 -50.27168   61.59  431.81  -42.81  0.4314    26    -29.55    
 -38.71807  72.99769 -50.32168   60.62  434.07  -42.87  0.4088    26    -29.55    
 -41.11807  73.19769 -50.17168   54.04  463.86  -46.14  0.4146    25    -37.13    
 -41.12641  73.19769 -50.17168   54.03  463.45  -46.14  0.4125    25    -37.91    
 -41.20974  73.44769 -50.17168   53.77  458.64  -45.57  0.3987    25    -37.13    
 -40.93974  73.39769 -50.22168   53.66  473.85  -45.37  0.4716    25    -7.159    
 -40.66807  73.23102 -50.27168   53.80  484.86  -45.38  0.5358    25   -0.7023    
 -40.66807  73.39769 -50.27168   53.54  487.04  -44.29  0.5578    25   -0.7896    
 -40.48474  73.19769 -50.32168   53.97  484.05  -44.72  0.5302    26   -0.7023    
 -40.43974  73.39769 -50.32168   53.68  488.76  -43.21  0.5724    26    -12.40    
 -40.31807  73.19769 -50.37168   54.23  478.31  -44.00  0.4959    26    -1.887    
 -40.31807  73.39769 -50.35502   53.84  485.46  -42.94  0.5497    26   -0.7023    
 -40.17641  73.17769 -50.42168   54.52  470.74  -43.68  0.4516    26    -26.02    
 -40.21807  73.44769 -50.37168   53.95  483.40  -42.52  0.5388    26    -5.611    
 -39.96807  73.23102 -50.47168   54.96  462.45  -43.21  0.4141    26    -36.85    
 -39.88474  73.34769 -50.47168   54.96  463.03  -42.96  0.4187    26    -37.77    
 -39.71807  73.19769 -50.52168   55.73  451.73  -43.06  0.3784    26    -33.82    
 -39.71807  73.44769 -50.47168   55.29  460.23  -42.82  0.4075    26    -36.85    
 -39.51807  73.25602 -50.52168   56.32  447.72  -42.96  0.3726    26    -12.88    
 -39.56307  73.46435 -50.47168   55.82  455.62  -42.86  0.3904    26    -29.83    
 -39.35141  73.19769 -50.52168   57.04  442.92  -42.93  0.3726    26    -17.59    
 -39.30141  73.39769 -50.47168   56.93  447.06  -42.95  0.3717    26    -12.88    
 -39.11807  73.22269 -50.47168   58.01  440.13  -42.92  0.3777    26    -17.59    
 -39.10141  73.54769 -50.37168   57.66  448.68  -43.07  0.3715    26    -12.88    
 -38.81807  73.11435 -50.37168   59.75  435.97  -42.90  0.3954    26    -23.58    
 -38.91807  73.39769 -50.35502   58.80  442.15  -43.04  0.3721    26    -12.88    
 -38.66807  73.16435 -50.27168   60.66  436.21  -42.96  0.3925    26    -23.58    
 -38.61807  73.39769 -50.17168   60.72  440.93  -43.19  0.3720    26    -12.88    
 -41.11807  73.67269 -50.17168   53.49  463.71  -45.02  0.4248    25    -41.84    
 -41.16307  73.59769 -50.17168   53.60  461.07  -45.25  0.4115    25    -37.91    
 -40.96807  73.79769 -50.17168   53.26  473.32  -44.15  0.4809    25    -11.74    
 -40.68474  73.64269 -50.23835   53.25  489.40  -42.72  0.5873    25    -17.12    
 -40.75141  73.89769 -50.17168   53.01  488.47  -42.01  0.5884    25    -16.85    
 -40.55141  73.59769 -50.27168   53.28  493.62  -42.12  0.6153     8     3.096    
 -40.49307  73.98102 -50.17168   52.90  503.77  -38.82  0.7083     8    -43.27    
 -40.28474  73.59769 -50.32168   53.57  492.45  -41.29  0.6092    26     1.462    
 -40.35141  73.74769 -50.27168   53.23  499.66  -39.95  0.6677     8     1.293    
 -40.14307  73.59769 -50.35502   53.83  487.04  -41.54  0.5691    26    -12.13    
 -40.11807  73.84769 -50.27168   53.52  499.10  -39.29  0.6664    26     1.293    
 -39.86807  73.69769 -50.37168   54.40  479.28  -41.75  0.5159    26    -11.36    
 -39.91807  73.79769 -50.32168   54.11  487.68  -40.81  0.5769    26    -12.13    
 -39.70641  73.73102 -50.37168   54.88  473.88  -42.12  0.4801    26    -6.754    
 -39.71807  73.83102 -50.32168   54.73  480.55  -41.59  0.5240    26    -1.456    
 -39.45641  73.71435 -50.37168   55.87  463.77  -42.74  0.4217    26    -37.77    
 -39.51807  73.83102 -50.32168   55.46  472.58  -42.39  0.4683    26    -6.877    
 -39.36807  73.69769 -50.37168   56.23  460.38  -42.89  0.4053    26    -36.85    
 -39.37641  73.79769 -50.32168   56.10  466.06  -42.82  0.4304    26    -26.32    
 -39.10141  73.59769 -50.35502   57.56  450.57  -43.11  0.3737    26    -12.88    
 -39.16807  73.79769 -50.27168   57.08  461.16  -43.21  0.4041    26    -37.64    
 -38.91807  73.60281 -50.27168   58.60  448.66  -43.25  0.3695    26    -12.88    
 -40.41807  73.99769 -50.17168   52.93  506.55  -38.12  0.7312     8    -41.81    
 -40.06807  74.09769 -50.17168   53.36  509.19  -37.47  0.7442     8    -49.15    
 -40.02641  74.09769 -50.17168   53.48  508.12  -37.61  0.7365     8    -41.81    
 -39.57307  74.09769 -50.17168   55.02  491.67  -41.01  0.5948    26     1.462    
 -39.56807  74.09769 -50.17168   55.04  491.49  -41.06  0.5931    26     1.462    
 -39.25141  73.99769 -50.17168   56.54  475.45  -43.10  0.4750    26    -6.877    
 -40.51807  72.04769 -49.77168   56.85  470.43  -48.10  0.4648    26    -25.22    
 -40.29986  71.99769 -49.87168   57.56  458.57  -45.72  0.3992    26    -38.03    
 -40.31807  72.09769 -49.97168   57.06  458.84  -45.62  0.3966    26    -37.98    
 -40.11807  71.84769 -49.80502   58.77  451.53  -44.83  0.3739    26    -34.72    
 -40.15046  71.99769 -49.97168   57.92  451.05  -44.66  0.3710    26    -34.72    
 -40.11807  72.17269 -50.15502   57.22  449.51  -44.28  0.3664    26    -13.66    
 -40.04212  71.79769 -49.77168   59.33  449.29  -44.58  0.3681    26    -13.78    
 -39.94641  71.89769 -49.97168   58.93  443.98  -43.96  0.3604    26    -13.66    
 -39.63474  71.69769 -49.77168   61.52  439.15  -43.60  0.3639    26    -12.77    
 -39.77641  71.84769 -49.97168   59.79  439.77  -43.60  0.3641    26    -12.88    
 -39.62641  71.69769 -49.77168   61.57  439.00  -43.59  0.3643    26    -12.65    
 -39.49307  71.81435 -49.97168   61.14  435.09  -43.23  0.3838    26    -18.86    
 -39.36807  71.69769 -49.77168   62.88  435.39  -43.29  0.3808    26    -18.63    
 -39.37974  71.84769 -50.00502   61.48  433.59  -43.11  0.3965    26    -23.58    
 -39.15641  71.79769 -49.87168   63.31  432.51  -43.04  0.4071    26    -24.60    
 -39.06807  71.89769 -49.97168   63.05  431.34  -42.93  0.4236    26    -28.53    
 -38.91807  71.84769 -49.80502   64.81  431.65  -42.94  0.4203    26    -24.60    
 -38.86807  71.99769 -49.97168   63.83  430.47  -42.85  0.4392    26    -28.53    
 -38.71807  71.99769 -49.83418   65.43  430.78  -42.84  0.4356    26    -24.60    
 -38.72879  72.09769 -49.97168   64.29  430.16  -42.81  0.4463    26    -28.53    
 -38.51807  72.19769 -49.83418   66.07  430.68  -42.77  0.4396    26    -24.73    
 -41.31807  72.59769 -49.87168   55.27  456.13  -47.11  0.3822    25    -39.81    
 -41.16807  72.39769 -49.77168   55.61  464.71  -48.42  0.4218    25    -36.84    
 -41.11807  72.56435 -49.92168   55.17  466.02  -48.10  0.4228    25    -37.86    
 -40.93236  72.39769 -49.87168   55.42  474.58  -49.74  0.4753    25    -6.866    
 -41.03474  72.59769 -49.97168   55.04  469.86  -48.40  0.4413    25    -26.24    
 -40.74819  72.19769 -49.77168   56.06  477.32  -50.40  0.5073    26     9.306    
 -40.74307  72.39769 -49.95502   55.46  476.88  -49.51  0.4881    26     3.042    
 -40.76807  72.59769 -50.07168   54.96  477.74  -48.84  0.4842    25     3.809    
 -40.52819  72.39769 -50.07168   55.70  470.83  -47.27  0.4486    26    -26.24    
 -38.51807  72.34769 -49.97168   64.82  430.31  -42.78  0.4465    26    -28.53    
 -38.41807  72.54769 -49.97168   64.85  430.99  -42.80  0.4362    26    -28.53    
 -38.36807  72.39769 -49.80502   66.56  431.34  -42.76  0.4304    26    -24.73    
 -38.31807  72.62269 -49.87168   65.76  431.92  -42.82  0.4224    26    -24.73    
 -41.71807  72.76257 -49.77168   55.37  440.86  -45.94  0.3695    25    -17.59    
 -41.52819  72.59769 -49.77168   55.52  447.47  -46.47  0.3636    25    -13.15    
 -41.50057  72.79769 -49.92168   54.97  447.64  -46.25  0.3658    25    -13.15    
 -41.71807  72.94769 -49.87168   54.97  440.32  -45.78  0.3749    25    -17.59    
 -41.51807  72.92114 -49.97168   54.75  446.56  -46.06  0.3671    25    -17.59    
 -41.36986  72.79769 -49.97168   54.90  452.81  -46.53  0.3735    25    -34.09    
 -41.31807  72.99769 -50.07168   54.50  454.36  -46.29  0.3789    25    -34.09    
 -41.06807  72.79769 -50.07168   54.62  467.72  -47.51  0.4268    25    -26.41    
 -41.15141  72.99769 -50.12168   54.34  462.70  -46.64  0.4060    25    -37.13    
 -40.88474  72.79769 -50.12168   54.55  475.92  -48.03  0.4708    25    -6.972    
 -38.36807  72.71935 -49.97168   64.67  431.96  -42.85  0.4233    26    -28.53    
 -38.36807  72.99769 -50.00502   63.73  434.34  -42.98  0.4003    26    -17.90    
 -38.21807  72.84769 -49.77168   66.29  434.40  -42.94  0.3959    26    -18.75    
 -38.21807  73.04769 -49.77168   65.70  436.67  -43.11  0.3807    26    -15.06    
 -41.91807  73.06435 -49.77168   55.03  435.77  -45.56  0.3982    25    -23.63    
 -41.71807  73.22269 -49.95502   54.53  439.82  -45.59  0.3812    25    -17.59    
 -41.99307  73.38424 -49.77168   54.72  434.29  -45.41  0.4158    25    -23.18    
 -41.71807  73.34769 -49.97168   54.38  439.72  -45.52  0.3832    25    -17.59    
 -41.46807  73.19769 -50.07168   54.30  447.60  -45.81  0.3712    25    -17.59    
 -41.51807  73.39769 -50.07168   54.12  445.50  -45.58  0.3735    25    -17.59    
 -41.31807  73.19769 -50.12168   54.18  453.79  -45.95  0.3802    25    -38.80    
 -41.37641  73.39769 -50.12168   54.01  450.83  -45.63  0.3774    25    -38.53    
 -38.36807  73.23102 -49.97168   63.23  438.00  -43.19  0.3780    26    -14.94    
 -38.41807  73.39769 -49.97168   62.52  441.63  -43.38  0.3674    26    -12.77    
 -38.21807  73.08935 -49.77168   65.54  437.29  -43.16  0.3775    26    -15.06    
 -38.31807  73.49769 -49.77168   63.71  446.42  -43.82  0.3615    26    -12.77    
 -41.74307  73.59769 -49.95502   54.13  439.21  -45.41  0.3872    25    -17.59    
 -41.98474  73.62364 -49.77168   54.44  434.62  -45.36  0.4153    25    -23.18    
 -41.91807  73.84769 -49.77168   54.22  436.19  -45.35  0.4039    25    -29.55    
 -41.71807  73.81435 -49.92168   54.01  440.17  -45.36  0.3848    25    -17.59    
 -41.51807  73.54769 -50.07168   53.94  445.53  -45.47  0.3749    25    -17.59    
 -41.61807  73.84435 -49.97168   53.83  442.98  -45.34  0.3785    25    -17.59    
 -41.35141  73.59769 -50.12168   53.80  451.84  -45.40  0.3819    25    -38.53    
 -41.40141  73.79769 -50.07168   53.68  450.18  -45.27  0.3806    25    -17.59    
 -41.09807  73.77269 -50.15502   53.40  465.12  -44.77  0.4341    25    -30.52    
 -38.90557  73.79769 -50.15502   58.56  457.61  -43.63  0.3865    26    -30.58    
 -38.71807  73.59769 -50.15502   59.86  447.40  -43.42  0.3664    26    -13.66    
 -38.71807  73.88197 -49.97168   59.77  461.78  -44.37  0.3954    26    -37.71    
 -38.51807  73.61019 -49.97168   61.45  448.34  -43.73  0.3643    26    -12.77    
 -38.51807  73.86697 -49.77168   61.56  462.41  -45.04  0.3962    26    -36.96    
 -38.36807  73.60281 -49.77168   63.15  450.07  -44.08  0.3647    26    -12.77    
 -41.81807  74.01614 -49.77168   54.10  438.72  -45.36  0.3901    25    -17.59    
 -41.51391  74.01769 -49.95502   53.67  447.06  -45.27  0.3775    25    -17.59    
 -41.53319  74.29769 -49.77168   53.78  448.81  -45.36  0.3779    25    -17.59    
 -41.36807  74.09769 -49.97168   53.53  453.24  -45.11  0.3884    25    -44.45    
 -41.35141  74.19769 -49.92168   53.52  454.92  -45.08  0.3931    25    -44.45    
 -41.16807  73.99769 -50.07168   53.35  462.33  -44.68  0.4234    25    -41.84    
 -41.20141  74.19769 -49.97168   53.31  462.47  -44.69  0.4235    25    -41.84    
 -40.88474  73.99769 -50.12168   53.05  480.39  -42.99  0.5320    25    -5.760    
 -40.91807  74.29769 -49.97168   53.03  481.60  -42.83  0.5406    25    -5.760    
 -40.76307  74.03102 -50.12168   52.95  489.13  -41.61  0.5970    25    -12.13    
 -40.75141  74.14769 -50.07168   52.91  491.27  -41.11  0.6148    25    -3.098    
 -40.49807  74.02269 -50.15502   52.87  504.37  -38.64  0.7139     8    -41.69    
 -40.56807  74.19769 -50.07168   52.80  503.40  -38.74  0.7081     8    -43.27    
 -40.31807  74.24769 -50.07168   52.93  512.77  -36.72  0.7806     8    -33.48    
 -40.08474  74.19769 -50.12168   53.29  512.20  -36.93  0.7684     8    -30.16    
 -40.02736  74.19769 -50.12168   53.45  511.06  -37.11  0.7599     8    -30.16    
 -39.63974  74.19769 -50.12168   54.71  498.82  -40.03  0.6490    26     1.293    
 -39.48474  74.24769 -50.07168   55.36  495.44  -41.29  0.6148    26     1.324    
 -39.35474  74.19769 -50.07168   55.97  489.85  -42.43  0.5687    26    -12.40    
 -39.09819  73.99769 -50.12168   57.31  472.26  -43.69  0.4505    26    -7.148    
 -39.08796  74.19769 -49.97168   57.41  483.88  -44.31  0.5150    26    -1.263    
 -38.83212  73.99769 -49.97168   58.96  469.40  -44.63  0.4277    26    -26.71    
 -38.91807  74.19769 -49.87168   58.50  481.48  -45.41  0.4933    26     13.82    
 -38.61807  73.99769 -49.77168   60.72  469.86  -45.64  0.4272    26    -25.70    
 -41.36807  74.39769 -49.77168   53.61  456.90  -45.24  0.3970    25    -34.82    
 -41.15141  74.49769 -49.77168   53.36  470.14  -44.71  0.4580    25    -30.22    
 -40.91807  74.44769 -49.87168   53.08  483.73  -42.89  0.5520    25    -5.883    
 -40.71807  74.43102 -49.92168   52.91  496.18  -40.53  0.6480    25    -3.423    
 -40.83474  74.59769 -49.77168   53.16  490.21  -42.38  0.5954    25    -12.40    
 -40.51807  74.42269 -49.95502   52.88  506.08  -38.21  0.7284     8    -41.81    
 -40.56807  74.69769 -49.77168   53.20  498.44  -40.41  0.6579     8     1.293    
 -40.50141  74.39769 -49.97168   52.87  506.94  -38.00  0.7356     8    -41.81    
 -40.42641  74.59769 -49.87168   53.10  504.38  -38.67  0.7086     8    -43.27    
 -40.06807  74.49769 -49.97168   53.52  507.86  -37.69  0.7339     8    -41.81    
 -40.08474  74.59769 -49.92168   53.63  502.87  -38.56  0.6940     8    -43.42    
 -40.04641  74.49769 -49.97168   53.58  507.46  -37.75  0.7309     8    -41.81    
 -39.90557  74.62364 -49.92168   54.13  497.63  -39.62  0.6475    24     1.293    
 -39.71807  74.49769 -49.97168   54.59  499.90  -39.78  0.6590     8    -2.167    
 -39.68474  74.59769 -49.92168   54.86  493.68  -40.73  0.6106    24     3.367    
 -39.41807  74.39769 -49.97168   55.76  494.75  -41.97  0.6046     8     2.940    
 -39.49307  74.64769 -49.87168   55.72  485.85  -42.30  0.5447    24   -0.4309    
 -39.29546  74.43102 -49.92168   56.37  491.16  -43.16  0.5700    24     1.190    
 -39.32141  74.54769 -49.87168   56.39  487.49  -43.17  0.5463    24   -0.7023    
 -39.14129  74.39769 -49.87168   57.24  488.13  -44.35  0.5428    24   -0.7023    
 -40.31807  74.79769 -49.77168   53.62  492.96  -40.52  0.6167    24     1.617    
 -40.03474  74.89769 -49.77168   54.38  480.21  -41.66  0.5229    24    -1.456    
 -40.00141  74.89769 -49.77168   54.50  479.26  -41.71  0.5175    24    -11.36    
 -39.63474  74.89769 -49.77168   55.68  471.19  -42.58  0.4602    24    -27.81    
 -39.37641  74.79769 -49.77168   56.56  472.93  -43.21  0.4603    24    -6.877    
 -40.46807  71.79769 -49.37168   58.43  479.39  -49.03  0.5339    26     51.75    
 -40.11807  71.64769 -49.37168   60.48  464.25  -46.12  0.4268    26    -25.70    
 -40.11391  71.69769 -49.52168   59.92  458.04  -45.57  0.4000    26    -37.05    
 -39.88474  71.64769 -49.57168   61.07  448.74  -44.50  0.3659    26    -12.77    
 -39.93474  71.59769 -49.37168   61.64  457.23  -45.25  0.3909    26    -29.80    
 -39.71807  71.61435 -49.57168   62.03  444.54  -44.08  0.3593    26    -12.77    
 -39.71807  71.59769 -49.52168   62.27  445.82  -44.19  0.3602    26    -12.77    
 -39.53807  71.61435 -49.59668   62.95  440.43  -43.72  0.3617    26    -12.77    
 -39.51807  71.59769 -49.55502   63.27  441.00  -43.76  0.3611    26    -12.77    
 -39.31807  71.61435 -49.57168   64.28  437.83  -43.47  0.3704    26    -15.06    
 -39.31807  71.59769 -49.52168   64.57  438.84  -43.54  0.3675    26    -12.77    
 -39.15141  71.64769 -49.57168   65.19  436.06  -43.29  0.3806    26    -18.75    
 -39.07307  71.61435 -49.37168   66.91  439.71  -43.42  0.3702    26    -12.77    
 -38.81807  71.79769 -49.61430   66.60  433.24  -42.96  0.4063    26    -24.73    
 -38.86807  71.69769 -49.37168   68.13  438.04  -43.09  0.3795    26    -15.06    
 -38.71807  71.79769 -49.44668   68.37  435.64  -42.85  0.3932    26    -18.75    
 -41.17046  72.09769 -49.37168   56.81  470.05  -49.60  0.4698    25    -26.13    
 -40.91807  72.01435 -49.39668   56.88  481.52  -51.48  0.5551    25     56.72    
 -40.93236  72.19769 -49.67168   56.02  476.11  -50.69  0.5012    25     8.841    
 -40.71807  72.04769 -49.60502   56.65  479.12  -50.86  0.5331    26     50.99    
 -40.71807  71.89769 -49.34097   57.48  486.71  -51.34  0.5911     8     45.11    
 -40.51807  71.81435 -49.35180   58.25  482.14  -49.60  0.5545    26     56.72    
 -40.54307  71.89769 -49.50680   57.62  477.04  -49.42  0.5222    26     33.08    
 -40.31807  71.81435 -49.58418   58.51  464.88  -46.75  0.4381    26    -25.40    
 -38.71807  71.84769 -49.58418   67.31  433.28  -42.88  0.4083    26    -24.73    
 -38.51807  71.99769 -49.54930   68.46  433.44  -42.67  0.4108    26    -24.73    
 -38.36807  72.19769 -49.58656   68.62  433.09  -42.59  0.4139    26    -24.73    
 -38.31807  72.19769 -49.43835   70.17  435.65  -42.25  0.3972    26    -18.75    
 -41.91807  72.59769 -49.45823   56.14  437.40  -45.91  0.3749    25    -21.28    
 -41.71807  72.39769 -49.42168   56.49  443.39  -46.43  0.3587    25    -12.88    
 -41.81296  72.59769 -49.57168   55.89  439.43  -46.00  0.3684    25    -17.59    
 -41.51807  72.24769 -49.37168   56.78  451.76  -47.26  0.3725    25    -33.86    
 -41.53653  72.39769 -49.57168   56.15  448.71  -46.82  0.3643    25    -13.15    
 -41.41807  72.19769 -49.37168   56.79  456.59  -47.79  0.3913    25    -39.70    
 -41.35557  72.29769 -49.57168   56.16  457.13  -47.74  0.3909    25    -46.90    
 -41.15974  72.21435 -49.57168   56.19  467.34  -49.18  0.4459    25    -25.22    
 -38.31807  72.29769 -49.60406   68.57  433.06  -42.60  0.4132    26    -24.73    
 -38.21807  72.34769 -49.40502   70.63  436.98  -42.03  0.3887    26    -15.06    
 -38.16807  72.63102 -49.57168   68.69  435.11  -42.65  0.3924    26    -18.75    
 -38.10974  72.63435 -49.37168   70.67  439.28  -42.06  0.3738    26     11.47    
 -42.11807  72.80185 -49.39168   56.01  433.58  -45.63  0.4053    25    -29.55    
 -41.91807  72.71174 -49.57168   55.75  436.77  -45.79  0.3818    25    -23.58    
 -42.21807  72.98281 -49.37168   55.83  432.03  -45.51  0.4272    25    -23.18    
 -42.06807  72.94947 -49.57168   55.47  433.70  -45.55  0.4104    25    -29.55    
 -38.13474  72.82269 -49.57168   68.25  436.62  -42.83  0.3806    26    -15.06    
 -38.11807  72.79769 -49.52168   68.78  437.26  -42.72  0.3778    26     9.182    
 -38.13474  72.99769 -49.59668   67.44  438.22  -43.06  0.3720    26    -15.06    
 -38.11807  72.97269 -49.55502   67.91  438.58  -43.00  0.3706    26    -12.77    
 -42.26807  73.13935 -49.37168   55.65  431.32  -45.44  0.4409    25    -23.18    
 -42.11807  73.08435 -49.57168   55.37  432.80  -45.47  0.4233    25    -23.18    
 -42.11807  73.43935 -49.65656   54.75  432.70  -45.37  0.4323    25    -23.18    
 -42.30141  73.37269 -49.37168   55.43  430.90  -45.38  0.4522    25    -23.18    
 -38.13474  73.19769 -49.54668   67.06  442.29  -43.40  0.3612    26    -12.77    
 -38.11807  73.24769 -49.47168   67.45  444.83  -43.52  0.3593    26     11.47    
 -38.21807  73.43102 -49.62168   65.28  446.61  -43.88  0.3606    26    -12.77    
 -38.13474  73.44269 -49.37168   67.20  452.50  -44.23  0.3696    26    -9.467    
 -42.11807  73.67602 -49.62168   54.65  432.90  -45.35  0.4321    25    -23.18    
 -42.30141  73.57269 -49.37168   55.17  431.04  -45.36  0.4528    25    -23.18    
 -42.11807  73.83435 -49.57168   54.55  433.29  -45.35  0.4279    25    -23.18    
 -42.26807  73.76435 -49.37168   54.99  431.63  -45.36  0.4452    25    -23.18    
 -38.31807  73.63019 -49.67168   63.78  452.66  -44.39  0.3688    26    -33.71    
 -38.36807  73.79769 -49.60323   63.29  461.43  -45.35  0.3945    26    -36.96    
 -38.31807  73.89769 -49.37168   64.39  470.96  -47.15  0.4430    26     16.46    
 -38.21807  73.68102 -49.37168   65.74  461.37  -45.50  0.3994    26    -12.78    
 -42.11807  73.99769 -49.47168   54.63  433.86  -45.38  0.4208    25    -23.18    
 -42.01807  74.03519 -49.57168   54.44  435.32  -45.38  0.4091    25    -23.18    
 -42.06807  74.19769 -49.35918   54.68  435.69  -45.47  0.4031    25    -29.55    
 -41.75141  74.17685 -49.72168   54.04  441.23  -45.40  0.3813    25    -17.59    
 -38.61807  74.23519 -49.57168   61.01  480.23  -47.71  0.4813    26     9.677    
 -38.51807  74.06519 -49.57168   61.90  475.10  -47.17  0.4563    26     18.29    
 -38.51807  74.18852 -49.47168   62.06  479.26  -48.26  0.4791    26     46.10    
 -38.36807  73.99769 -49.37168   63.81  474.96  -47.95  0.4632    26     35.72    
 -41.76807  74.49769 -49.37168   54.37  444.80  -45.74  0.3716    25    -17.59    
 -41.54879  74.49769 -49.57168   53.96  451.35  -45.62  0.3786    25    -38.53    
 -41.51807  74.59769 -49.47168   54.01  454.71  -45.84  0.3838    25    -44.72    
 -41.36807  74.59769 -49.57168   53.77  461.03  -45.65  0.4069    25    -37.13    
 -41.12307  74.69769 -49.57168   53.59  475.90  -45.24  0.4846    25    -7.026    
 -40.91807  74.63102 -49.72168   53.25  486.00  -43.40  0.5602    25   -0.7896    
 -39.11807  74.60185 -49.75502   57.67  479.64  -44.40  0.4886    24     8.021    
 -38.91807  74.43102 -49.72168   58.74  482.88  -45.91  0.5001    24   -0.7227E-01
 -38.81807  74.56340 -49.57168   59.76  474.81  -45.78  0.4533    24    -6.134    
 -38.56807  74.43102 -49.37168   62.00  475.32  -47.32  0.4577    24     18.29    
 -38.71807  74.57447 -49.47168   60.69  471.70  -45.94  0.4371    24    -27.07    
 -41.35141  74.74769 -49.37168   53.98  465.98  -46.28  0.4228    25    -37.13    
 -41.23212  74.79769 -49.37168   53.94  472.86  -46.33  0.4589    25    -7.148    
 -40.92319  74.94769 -49.37168   53.88  484.44  -45.58  0.5319    24   -0.5264    
 -40.68391  74.89769 -49.57168   53.59  489.02  -43.14  0.5738    24    -12.40    
 -40.83653  74.99769 -49.37168   53.96  483.81  -45.14  0.5283    24    -1.263    
 -40.48974  74.79769 -49.72168   53.45  494.23  -40.96  0.6242    24     3.336    
 -40.52819  74.99769 -49.55502   53.93  482.27  -42.98  0.5289    24    -1.167    
 -40.31807  75.09769 -49.57168   54.38  471.80  -42.90  0.4643    24    -27.81    
 -40.08474  75.04769 -49.67168   54.67  470.25  -42.49  0.4594    24    -26.02    
 -39.95141  74.99769 -49.72168   54.87  470.89  -42.35  0.4635    24    -27.69    
 -39.65974  74.99769 -49.72168   55.82  464.90  -42.77  0.4275    24    -37.77    
 -39.51807  75.04769 -49.67168   56.52  459.14  -43.04  0.4001    24    -37.05    
 -39.32546  74.79769 -49.75502   56.82  471.82  -43.39  0.4525    24    -27.81    
 -39.27224  75.09769 -49.57168   57.79  452.52  -43.30  0.3765    24    -34.60    
 -39.11807  74.77685 -49.67168   58.00  468.59  -44.03  0.4301    24    -26.71    
 -39.11807  74.99769 -49.55502   58.49  455.16  -43.58  0.3804    24    -24.70    
 -38.91807  74.83102 -49.52168   59.46  461.09  -44.27  0.3944    24    -37.71    
 -38.91807  75.07924 -49.37168   60.07  447.95  -43.58  0.3661    24    -13.66    
 -40.53796  75.19769 -49.37168   54.51  469.44  -43.89  0.4433    24    -26.14    
 -40.34819  75.19769 -49.47168   54.70  465.56  -43.28  0.4290    24    -25.53    
 -40.11807  75.19769 -49.55502   55.06  461.03  -42.96  0.4111    24    -36.85    
 -40.14307  75.39769 -49.37168   55.64  450.77  -43.19  0.3761    24    -12.70    
 -40.06807  75.19769 -49.57168   55.12  460.25  -42.93  0.4076    24    -36.85    
 -39.95974  75.39769 -49.42168   56.02  448.09  -43.06  0.3730    24    -12.88    
 -39.55641  75.21435 -49.57168   56.79  450.80  -43.04  0.3764    24    -33.82    
 -39.60879  75.34769 -49.47168   57.01  445.51  -43.01  0.3713    24    -12.88    
 -39.48474  75.19769 -49.57168   57.02  450.66  -43.09  0.3754    24    -12.70    
 -39.38807  75.39769 -49.37168   58.17  441.12  -43.03  0.3749    24    -13.66    
 -39.33236  75.19769 -49.52168   57.80  448.39  -43.17  0.3711    24    -12.88    
 -39.03653  75.19769 -49.37168   59.54  444.60  -43.32  0.3676    24    -12.88    
 -40.71807  71.79769 -49.05502   58.55  501.94  -50.05  0.6595     8     29.03    
 -40.51807  71.69769 -49.00168   59.64  504.92  -48.44  0.6448     8     39.03    
 -40.61807  71.79769 -49.19430   58.36  493.09  -50.40  0.6190     8     45.06    
 -40.36807  71.69769 -49.20502   59.59  484.73  -48.43  0.5489    26     57.57    
 -40.31807  71.61435 -48.94668   61.02  503.25  -47.07  0.6030    26     40.32    
 -40.16307  71.61435 -49.17168   60.99  478.05  -47.06  0.4903    26     45.63    
 -40.21807  71.59769 -49.02168   61.28  492.68  -47.27  0.5524    26     55.76    
 -39.89807  71.49769 -48.86335   64.16  493.92  -45.88  0.5075    26     56.95    
 -40.10141  71.59769 -49.17668   61.37  474.94  -46.71  0.4705    26     35.72    
 -39.71807  71.49769 -48.99990   64.71  473.85  -45.76  0.4290    26     35.55    
 -39.71807  71.49769 -48.97168   64.84  476.30  -45.84  0.4371    26     35.55    
 -39.51807  71.49769 -48.99990   66.09  467.14  -45.28  0.3997    26    -12.78    
 -39.51807  71.49769 -48.97168   66.23  469.51  -45.38  0.4061    26     4.661    
 -39.22307  71.54769 -49.17168   67.21  449.07  -44.02  0.3628    26     11.47    
 -39.48986  71.49769 -48.97168   66.43  468.72  -45.30  0.4026    26     4.661    
 -39.01807  71.59769 -49.12168   68.87  448.76  -43.52  0.3637    26     11.47    
 -39.01807  71.59769 -48.97168   69.85  458.18  -43.53  0.3708    26     17.91    
 -38.91807  71.64769 -49.20502   69.00  443.82  -43.21  0.3668    26     11.47    
 -38.88474  71.64769 -48.97168   70.83  456.74  -42.68  0.3678    26     17.87    
 -38.61807  71.79769 -48.99990   72.57  453.45  -40.59  0.3649    26    0.4350    
 -38.61807  71.79769 -48.97168   72.81  455.47  -40.23  0.3650    26     17.87    
 -41.51807  72.19769 -49.27347   57.10  453.24  -47.44  0.3775    25    -33.98    
 -41.28474  72.04769 -49.17168   57.44  468.67  -49.09  0.4550    25    -25.22    
 -41.51807  72.09769 -49.01002   57.96  459.57  -47.95  0.3977    25    -37.05    
 -41.34307  72.01435 -48.99168   58.08  471.35  -48.92  0.4584    25    -25.22    
 -41.16807  71.99769 -49.16002   57.49  476.49  -49.95  0.5055    25     50.52    
 -41.06807  71.89769 -48.94668   58.36  493.30  -49.84  0.5890    25     44.90    
 -40.91807  71.84769 -48.97168   58.43  501.00  -49.88  0.6405     8     30.30    
 -40.93236  71.89769 -49.12168   57.79  491.73  -51.01  0.6081    25     43.15    
 -40.75141  71.84769 -49.17168   57.98  494.47  -51.05  0.6326     8     32.37    
 -38.51807  71.89769 -49.18835   71.61  442.93  -41.62  0.3738    26     28.91    
 -38.50141  71.89769 -49.06014   72.85  449.50  -40.28  0.3663    26     28.91    
 -38.31807  72.09769 -49.12168   73.25  446.76  -39.69  0.3686    26     28.91    
 -38.21807  72.19769 -48.97168   75.21  457.63  -34.91  0.3618    26     10.17    
 -42.11807  72.59769 -49.08335   57.09  435.40  -45.89  0.3835    25    -23.58    
 -41.91807  72.39769 -49.12168   57.27  440.17  -46.27  0.3610    25    -12.88    
 -42.06807  72.59769 -49.21990   56.70  435.53  -45.86  0.3832    25    -23.58    
 -41.74307  72.21435 -48.95168   58.04  449.43  -47.07  0.3623    25    -12.92    
 -41.76807  72.29769 -49.17168   57.26  444.50  -46.63  0.3573    25    -12.13    
 -38.16807  72.36435 -49.19668   72.83  444.14  -40.24  0.3690    26     28.91    
 -38.11807  72.39769 -48.99668   75.05  456.64  -35.31  0.3605    26     10.17    
 -38.11807  72.49769 -49.22168   72.45  443.68  -40.64  0.3672    26     28.91    
 -38.01807  72.59769 -48.88835   76.02  467.27  -30.56  0.3640    26    -20.08    
 -42.26807  72.79769 -49.01002   56.96  432.99  -45.71  0.4074    25    -29.55    
 -42.21807  72.79769 -49.17347   56.57  432.88  -45.65  0.4098    25    -29.55    
 -42.30141  72.97269 -49.17168   56.31  431.60  -45.54  0.4296    25    -23.18    
 -42.31807  72.89769 -49.00168   56.83  432.19  -45.64  0.4183    25    -23.18    
 -38.01807  72.79769 -48.99990   73.92  458.34  -37.39  0.3626    26     14.51    
 -38.01807  72.79769 -48.97168   74.21  460.36  -36.63  0.3644    26     11.19    
 -38.01807  72.99769 -49.04335   72.50  456.91  -40.08  0.3668    26     17.91    
 -38.01807  72.99769 -49.02168   72.70  458.25  -39.73  0.3688    26     15.07    
 -42.41807  73.19769 -48.97168   56.45  430.89  -45.52  0.4412    25    -23.18    
 -42.31807  73.14769 -49.27168   55.84  431.00  -45.45  0.4441    25    -23.18    
 -42.41807  73.37769 -49.06335   56.05  430.50  -45.44  0.4520    25    -29.55    
 -42.41807  73.39769 -49.08002   55.94  430.48  -45.43  0.4529    25    -29.55    
 -38.11807  73.49769 -49.22168   68.01  459.18  -44.61  0.3914    26     4.990    
 -38.03474  73.16340 -49.11752   70.90  455.14  -42.16  0.3697    26     17.87    
 -38.01807  73.11435 -48.97168   72.47  463.29  -39.80  0.3833    26     2.148    
 -38.11807  73.60602 -48.97168   69.14  474.45  -45.09  0.4649    26     32.70    
 -42.31807  73.63102 -49.32168   55.23  431.01  -45.36  0.4528    25    -29.55    
 -42.41807  73.63102 -49.02168   55.86  430.74  -45.43  0.4492    25    -23.18    
 -42.31807  73.89197 -49.17168   55.24  431.77  -45.41  0.4388    25    -23.18    
 -42.41807  73.71435 -48.97168   55.83  431.01  -45.45  0.4437    25    -23.18    
 -38.13474  73.57269 -49.17168   67.90  463.71  -45.16  0.4121    26     4.661    
 -38.11807  73.59769 -48.97168   69.19  474.14  -45.01  0.4636    26     32.70    
 -38.21807  73.79769 -49.19668   66.28  471.49  -47.08  0.4526    26     14.79    
 -38.16807  73.76435 -48.97168   68.10  478.90  -46.99  0.4993    26     53.85    
 -42.31807  73.99769 -49.02168   55.49  432.44  -45.48  0.4260    25    -23.18    
 -42.26807  73.99769 -49.18240   55.18  432.55  -45.43  0.4293    25    -23.18    
 -42.11807  74.19769 -49.27168   54.84  435.14  -45.49  0.4056    25    -23.18    
 -42.21807  74.19769 -48.99668   55.37  434.55  -45.58  0.4036    25    -29.55    
 -38.31807  73.99769 -49.24073   64.79  477.11  -48.67  0.4824    26     45.63    
 -38.36807  74.19769 -49.17168   64.44  479.04  -49.22  0.4926    24     45.19    
 -38.31807  74.27769 -48.97168   65.88  476.16  -48.23  0.4815    24     35.72    
 -38.21807  73.94769 -48.93835   67.34  483.05  -48.73  0.5292    26     54.17    
 -42.01807  74.39769 -49.15597   54.82  438.67  -45.68  0.3821    25    -17.59    
 -41.91807  74.54769 -49.00502   54.98  443.23  -45.99  0.3674    25    -17.59    
 -41.71807  74.59769 -49.27168   54.40  448.29  -45.97  0.3700    25    -17.59    
 -41.71807  74.69769 -49.01668   54.77  451.63  -46.45  0.3711    25    -34.09    
 -38.41807  74.34769 -49.17168   63.96  475.22  -48.09  0.4662    24     35.72    
 -38.51807  74.66435 -49.17168   63.20  461.00  -45.34  0.3931    24    -36.96    
 -38.36807  74.39769 -49.03002   65.08  471.48  -47.31  0.4493    24     14.79    
 -38.41807  74.59769 -49.02168   64.70  461.68  -45.60  0.3990    24    -12.78    
 -41.51807  74.74769 -49.20502   54.36  459.21  -46.52  0.3930    25    -37.07    
 -41.51807  74.79769 -49.07168   54.56  461.27  -46.93  0.3994    25    -37.13    
 -41.41807  74.79769 -49.21656   54.24  464.84  -46.74  0.4146    25    -37.91    
 -41.31807  74.94769 -48.93835   54.63  473.81  -48.28  0.4594    25    -6.972    
 -41.15141  74.94769 -49.18418   54.16  478.84  -47.32  0.4882    25     2.936    
 -41.21807  74.99769 -48.97168   54.55  477.35  -48.34  0.4789    25     2.936    
 -40.91807  75.09769 -49.15918   54.38  479.22  -46.35  0.4925    24     8.197    
 -38.56807  74.77840 -49.17168   62.91  455.70  -44.67  0.3763    24    -23.81    
 -38.71807  75.05781 -49.17168   62.03  445.30  -43.66  0.3635    24    -12.77    
 -38.51807  74.81531 -49.07168   63.70  452.63  -44.45  0.3688    24    -33.71    
 -38.56807  74.99769 -49.00502   63.70  445.19  -43.78  0.3614    24    -12.77    
 -40.91807  75.19769 -48.98990   54.79  474.08  -46.46  0.4595    24    -7.148    
 -40.76807  75.19769 -49.17168   54.61  472.73  -45.20  0.4555    24    -7.148    
 -40.71807  75.34769 -49.00085   55.22  462.63  -44.79  0.4047    24    -37.91    
 -40.51807  75.34769 -49.20502   55.15  459.43  -43.92  0.3966    24    -36.80    
 -40.51807  75.49769 -48.97168   55.90  451.04  -43.85  0.3716    24    -33.82    
 -40.29046  75.49769 -49.17168   55.92  448.06  -43.38  0.3705    24    -12.88    
 -39.31807  75.54769 -49.17168   59.15  436.03  -42.95  0.3952    24    -23.58    
 -39.04629  75.39769 -49.17168   60.36  437.59  -43.08  0.3848    24    -19.88    
 -38.81807  75.19769 -49.17168   61.43  441.56  -43.37  0.3690    24    -12.88    
 -38.91807  75.39769 -49.05264   61.42  436.42  -43.09  0.3892    24    -15.17    
 -38.71807  75.19769 -49.04156   62.57  440.16  -43.37  0.3707    24    -12.65    
 -40.33153  75.59769 -48.97168   56.47  444.15  -43.40  0.3683    24    -12.88    
 -40.09307  75.54769 -49.20502   56.40  443.51  -43.15  0.3712    24    -17.59    
 -40.06307  75.69769 -48.97168   57.26  438.11  -43.08  0.3831    24    -19.88    
 -40.00141  75.59769 -49.17168   56.76  440.81  -43.07  0.3756    24    -17.59    
 -39.91807  75.69769 -49.02168   57.58  436.84  -43.00  0.3901    24    -19.88    
 -39.50974  75.59769 -49.17168   58.46  436.20  -42.93  0.3946    24    -19.77    
 -39.69307  75.74769 -48.93835   58.66  433.83  -42.90  0.4113    24    -29.55    
 -39.50974  75.59769 -49.17168   58.46  436.20  -42.93  0.3946    24    -19.77    
 -39.55141  75.69769 -49.02168   58.84  434.08  -42.89  0.4097    24    -29.55    
 -39.27379  75.59769 -49.07168   59.71  434.42  -42.92  0.4063    24    -29.55    
 -39.11807  75.58102 -48.97168   60.81  433.57  -42.93  0.4123    24    -29.55    
 -40.91807  71.79769 -48.82168   59.21  511.24  -47.59  0.6523     8    -9.561    
 -40.71807  71.69769 -48.77168   60.17  520.31  -44.91  0.6655     8     8.591    
 -40.80891  71.59769 -48.57168   61.75  514.44  -37.87  0.5602    23    -33.87    
 -40.94986  71.69769 -48.57168   61.00  517.05  -40.22  0.5893    23     7.692    
 -40.51807  71.61435 -48.77168   61.11  519.54  -43.79  0.6413     8     8.591    
 -40.51807  71.44769 -48.57168   63.39  505.65  -35.71  0.5100    23    -10.92    
 -40.36807  71.39769 -48.57168   64.18  503.02  -35.58  0.4972    23    -35.16    
 -40.35141  71.59769 -48.87168   61.28  510.52  -45.94  0.6191    26    -9.419    
 -40.06807  71.49769 -48.77168   63.64  507.64  -44.21  0.5603    26    -2.205    
 -40.17962  71.36435 -48.57168   65.10  502.62  -36.26  0.4953    23    -11.48    
 -39.95141  71.49769 -48.82168   64.04  499.82  -45.46  0.5306    26     52.01    
 -39.76807  71.39769 -48.57168   66.99  509.05  -40.97  0.5277    23     3.247    
 -39.73057  71.49769 -48.93097   64.95  480.52  -45.96  0.4518    26     46.72    
 -39.69307  71.41435 -48.57168   67.37  510.16  -42.05  0.5329    23     1.983    
 -39.43474  71.49769 -48.77168   67.81  487.87  -45.59  0.4543    26     35.81    
 -39.55141  71.44769 -48.57168   68.16  511.39  -43.67  0.5357    26   -0.6832    
 -39.44641  71.49769 -48.77168   67.72  488.14  -45.63  0.4562    26     35.81    
 -39.31807  71.49769 -48.52168   70.02  517.10  -43.66  0.5403    26     5.712    
 -39.01807  71.59769 -48.85502   70.56  468.71  -43.31  0.3866    26     4.990    
 -39.01807  71.59769 -48.52168   72.52  515.76  -39.67  0.4977    26     17.68    
 -38.90141  71.64769 -48.70764   72.45  484.92  -40.59  0.4112    26     20.98    
 -38.88474  71.64769 -48.57168   73.49  505.35  -37.17  0.4524    26     1.655    
 -38.61807  71.79769 -48.88002   73.59  463.15  -38.68  0.3683    26     10.71    
 -38.74307  71.69769 -48.57168   74.94  502.24  -32.16  0.4276    26    0.2209    
 -38.53141  71.79769 -48.67168   76.18  486.15  -28.38  0.3840    26    -39.14    
 -41.71807  72.19769 -48.95502   58.04  450.55  -47.16  0.3646    25    -13.04    
 -41.51807  72.04769 -48.71335   59.07  471.90  -48.21  0.4333    25    -26.89    
 -41.76807  72.19769 -48.58097   59.29  460.28  -47.63  0.3812    25    -36.96    
 -41.52641  72.04769 -48.61180   59.48  476.93  -48.05  0.4459    25     3.951    
 -41.41807  71.99769 -48.72168   59.11  479.44  -48.39  0.4702    25     46.10    
 -41.46807  71.99769 -48.47668   60.11  491.82  -46.79  0.4913    25     55.20    
 -41.16807  71.89769 -48.80502   58.92  495.06  -48.71  0.5666    25     45.67    
 -41.11807  71.81435 -48.59668   60.18  511.78  -44.14  0.5915    25    -10.40    
 -38.51807  71.84769 -48.78002   75.28  473.78  -33.29  0.3728    26     6.231    
 -38.31807  71.99769 -48.81430   76.47  471.17  -29.03  0.3657    26    -64.26    
 -38.30046  71.72269 -48.57168   79.51  485.35  -14.39  0.3726    20    -46.00    
 -38.11807  71.69769 -48.57168   81.11  477.79  -10.84  0.3756    20    -33.39    
 -38.11807  72.03102 -48.72168   79.07  477.68  -17.00  0.3682    20    -7.427    
 -38.16474  72.09769 -48.77168   78.01  475.35  -21.98  0.3660    20    -4.347    
 -37.91807  71.69769 -48.57168   82.63  472.18   -9.03  0.3910    20    -37.92    
 -37.83474  71.99769 -48.67168   81.69  472.94   -9.97  0.3845    20    -37.92    
 -37.91807  72.16435 -48.72168   80.21  475.77  -13.03  0.3713    20    -48.68    
 -37.61807  71.79769 -48.57168   84.44  468.27   -7.95  0.4164    20    -15.53    
 -37.77641  72.04769 -48.67168   81.97  472.42   -9.60  0.3864    20    -37.92    
 -37.66807  72.19769 -48.67168   82.23  472.53   -9.21  0.3851    20    -37.92    
 -37.53236  71.87602 -48.57168   84.86  467.99   -7.79  0.4198    20    -15.53    
 -37.36807  72.19769 -48.57168   85.00  469.57   -7.68  0.4059    20    -17.20    
 -42.01391  72.39769 -48.67406   58.55  444.38  -46.70  0.3580    25    -12.13    
 -42.11807  72.51114 -48.72168   58.18  439.74  -46.34  0.3654    25    -11.86    
 -42.01391  72.39769 -48.71430   58.42  443.53  -46.63  0.3582    25    -12.92    
 -42.11807  72.51435 -48.66014   58.38  440.71  -46.43  0.3637    25    -11.86    
 -37.96807  72.36435 -48.77168   78.67  476.36  -18.58  0.3656    20     4.578    
 -37.91807  72.42269 -48.75502   78.98  477.58  -17.01  0.3662    20    -7.427    
 -37.93474  72.59769 -48.77168   77.88  478.27  -21.21  0.3691    20    -2.879    
 -37.91807  72.59769 -48.75502   78.20  479.43  -19.75  0.3695    20     5.620    
 -37.66807  72.39769 -48.67168   81.63  475.65   -9.86  0.3736    20    -45.12    
 -37.71807  72.54769 -48.67168   80.72  479.54  -11.22  0.3682    20    -57.17    
 -37.36807  72.36435 -48.57168   84.47  471.69   -7.81  0.3907    20    -58.86    
 -37.51807  72.69769 -48.57168   82.32  480.72   -8.75  0.3682    20    -47.16    
 -42.30141  72.79769 -48.77168   57.59  434.20  -45.87  0.3962    25    -23.58    
 -42.30141  72.79769 -48.61668   58.00  435.82  -46.05  0.3857    25    -22.56    
 -42.41807  73.10602 -48.77168   57.10  431.95  -45.66  0.4225    25    -29.55    
 -42.31807  72.84769 -48.57168   58.10  435.80  -46.06  0.3865    25    -22.56    
 -37.96807  72.79769 -48.80502   76.21  476.32  -28.09  0.3788    26    -7.367    
 -37.91807  72.83102 -48.72168   77.26  484.75  -22.28  0.3880    20    -4.152    
 -37.96807  72.96435 -48.77168   75.53  480.88  -29.50  0.3993    26    -1.331    
 -37.91807  72.99769 -48.67168   76.70  491.96  -22.80  0.4162    20    -23.70    
 -37.60379  72.80935 -48.57168   81.21  486.03   -9.70  0.3725    20    -68.91    
 -42.41807  73.11435 -48.79668   57.04  431.78  -45.64  0.4250    25    -29.55    
 -42.41807  73.14769 -48.53835   57.67  433.66  -45.86  0.4034    25    -29.55    
 -42.46807  73.44769 -48.72668   56.66  431.42  -45.59  0.4305    25    -29.55    
 -42.46629  73.39769 -48.66668   56.88  431.81  -45.64  0.4244    25    -29.55    
 -38.01807  73.24769 -48.77168   73.35  483.29  -35.90  0.4461    26     24.86    
 -37.93474  73.19769 -48.57168   76.21  505.99  -21.84  0.4802    20     56.86    
 -38.06807  73.45602 -48.77168   71.72  485.97  -39.98  0.4926    26     38.40    
 -38.01807  73.39769 -48.57168   74.13  508.98  -28.98  0.5425    26     3.087    
 -42.45557  73.48840 -48.77168   56.67  431.20  -45.55  0.4348    25    -29.55    
 -42.43474  73.59769 -48.49573   57.20  433.18  -45.76  0.4056    25    -29.55    
 -42.41807  73.79769 -48.77168   56.24  431.85  -45.55  0.4258    25    -23.18    
 -42.41807  73.79769 -48.62168   56.57  432.66  -45.65  0.4121    25    -29.55    
 -38.16807  73.83102 -48.79668   69.03  488.42  -46.42  0.5548    26     58.86    
 -38.11807  73.64769 -48.83835   69.85  483.93  -44.37  0.5134    26     58.21    
 -38.13474  73.79769 -48.57168   71.13  504.47  -39.67  0.6064     8     12.93    
 -38.11807  73.69769 -48.62168   71.25  501.89  -39.72  0.5901    26     54.06    
 -42.31807  74.07114 -48.73835   56.05  433.81  -45.65  0.4027    25    -29.55    
 -42.31807  73.99769 -48.42168   56.91  435.80  -45.91  0.3807    25    -23.58    
 -42.21807  74.24769 -48.77168   55.79  435.86  -45.74  0.3876    25    -23.58    
 -42.21807  74.24769 -48.60502   56.12  436.96  -45.88  0.3771    25    -21.28    
 -38.21807  74.04769 -48.77168   68.28  486.06  -47.68  0.5469    24     58.95    
 -38.16807  73.93935 -48.57168   70.46  498.79  -42.21  0.5919     8     56.91    
 -38.21807  74.06935 -48.77168   68.23  485.49  -47.64  0.5412    24     39.33    
 -38.21807  74.19769 -48.58835   69.55  483.14  -44.59  0.5131    24     58.21    
 -41.91807  74.58102 -48.81668   55.33  444.91  -46.24  0.3635    25    -17.59    
 -42.10141  74.39769 -48.57168   56.03  440.50  -46.12  0.3643    25    -12.88    
 -41.76807  74.69769 -48.83002   55.15  451.35  -46.66  0.3697    25    -34.09    
 -41.76807  74.69769 -48.51335   55.75  454.86  -47.34  0.3803    25    -34.09    
 -38.31807  74.41435 -48.87168   66.46  469.10  -46.56  0.4404    24     16.28    
 -38.33474  74.62269 -48.77168   66.92  457.80  -44.81  0.3863    24     12.15    
 -38.31807  74.69769 -48.60502   68.27  453.75  -43.87  0.3720    24     7.971    
 -38.25141  74.40935 -48.57168   69.28  469.67  -44.22  0.4370    24     12.11    
 -41.61807  74.79769 -48.82168   55.02  459.21  -47.29  0.3921    25    -37.89    
 -41.61807  74.79769 -48.48835   55.65  463.12  -48.29  0.4158    25    -36.84    
 -41.31807  74.98102 -48.79668   54.87  474.89  -48.94  0.4681    25    -5.958    
 -41.31807  74.99769 -48.67168   55.10  475.56  -49.48  0.4764    25    -6.866    
 -41.11807  75.09769 -48.85502   54.84  477.85  -48.42  0.4839    24     2.936    
 -38.51807  75.09769 -48.74168   65.58  440.22  -43.40  0.3661    24    -12.77    
 -38.41807  74.88102 -48.77168   66.17  446.97  -43.88  0.3603    24    -12.77    
 -38.33474  74.77269 -48.57168   68.34  450.47  -43.59  0.3641    24     11.47    
 -38.41807  74.99769 -48.52168   67.91  442.36  -43.21  0.3607    24    -12.77    
 -41.11807  75.14769 -48.63002   55.34  475.57  -48.71  0.4766    24    -5.958    
 -41.01807  75.19769 -48.77168   55.18  473.72  -47.48  0.4609    24    -6.972    
 -40.96807  75.29769 -48.44990   56.14  465.90  -46.70  0.4263    24    -26.71    
 -40.71807  75.39769 -48.88740   55.59  459.11  -44.70  0.3916    24    -37.58    
 -40.71807  75.49769 -48.53835   56.68  452.01  -44.51  0.3714    24    -34.60    
 -38.86807  75.49769 -48.77906   63.03  433.22  -42.98  0.4111    24    -28.53    
 -38.61807  75.24769 -48.76335   64.65  437.07  -43.21  0.3793    24    -15.06    
 -38.71807  75.39769 -48.67168   64.52  434.11  -43.03  0.3998    24    -18.69    
 -38.53474  75.19769 -48.57168   66.48  437.38  -43.14  0.3757    24    -15.06    
 -40.51807  75.58102 -48.77168   56.55  446.64  -43.77  0.3655    24    -12.88    
 -40.51807  75.59769 -48.72168   56.71  445.81  -43.75  0.3649    24    -12.88    
 -40.31807  75.69769 -48.72668   57.34  439.92  -43.33  0.3732    24    -17.59    
 -40.40141  75.69769 -48.54668   57.68  440.22  -43.46  0.3696    24    -12.88    
 -40.15141  75.74769 -48.77168   57.70  437.08  -43.14  0.3856    24    -19.88    
 -40.11807  75.79769 -48.59668   58.46  435.16  -43.10  0.3948    24    -23.58    
 -39.91807  75.79769 -48.77168   58.49  434.07  -42.97  0.4069    24    -29.55    
 -39.53474  75.79769 -48.77168   59.87  431.74  -42.86  0.4325    24    -29.55    
 -39.49807  75.78102 -48.79668   59.95  431.81  -42.86  0.4319    24    -29.55    
 -39.33474  75.79769 -48.57168   61.62  430.42  -42.84  0.4485    24    -29.55    
 -39.31807  75.74769 -48.77168   60.78  431.40  -42.85  0.4366    24    -29.55    
 -39.27307  75.78102 -48.57168   61.87  430.41  -42.84  0.4484    24    -29.55    
 -39.01807  75.59769 -48.81097   62.00  432.39  -42.92  0.4223    24    -29.55    
 -39.06807  75.69769 -48.51335   63.25  430.58  -42.86  0.4436    24    -28.53    
 -38.89307  75.58102 -48.57168   63.92  431.65  -42.90  0.4273    24    -29.45    
 -39.91807  75.79769 -48.78002   58.43  434.14  -42.97  0.4064    24    -29.55    
 -39.71807  75.84769 -48.63002   59.72  431.71  -42.89  0.4305    24    -29.55    
 -41.11807  71.29769 -48.17168   64.77  465.16  -28.82  0.3789    23    -48.46    
 -40.92379  71.09769 -48.17168   66.09  456.29  -28.26  0.3749    23    -19.17    
 -40.94307  71.39769 -48.35502   63.86  481.69  -30.84  0.4131    23    -46.52    
 -40.78153  70.99769 -48.17168   66.94  453.27  -28.12  0.3757    23    -19.17    
 -40.71807  71.16435 -48.32168   65.74  465.72  -29.24  0.3786    23    -42.37    
 -40.71236  71.39769 -48.47168   63.75  491.71  -32.56  0.4468    23    -1.516    
 -40.47641  70.99769 -48.27168   67.61  458.07  -28.68  0.3691    23    -42.55    
 -40.65141  71.19769 -48.37168   65.51  470.69  -29.82  0.3861    23    -63.17    
 -40.55974  71.39769 -48.52168   63.89  497.15  -33.76  0.4697    23    -41.46    
 -40.31891  70.97864 -48.27168   68.41  459.00  -28.83  0.3671    23    -42.55    
 -40.23712  71.09769 -48.37168   67.59  470.11  -30.09  0.3823    23    -63.17    
 -40.03474  70.99769 -48.27168   69.68  464.64  -29.52  0.3709    23    -38.10    
 -40.24641  71.09769 -48.37168   67.55  469.94  -30.06  0.3820    23    -69.34    
 -40.00141  70.89769 -48.17168   70.97  458.19  -28.82  0.3624    23    -45.12    
 -39.79307  71.19769 -48.37168   69.30  488.47  -33.20  0.4398    23    -13.98    
 -39.67046  71.19769 -48.32168   70.36  491.16  -33.45  0.4512    23    -2.425    
 -39.68807  71.29769 -48.42168   69.00  502.32  -36.54  0.4938    23     5.959    
 -39.41807  71.19769 -48.17168   73.16  500.37  -33.16  0.4847    23     6.019    
 -39.53807  71.39769 -48.47168   69.08  514.42  -40.93  0.5416    23     8.639    
 -39.28736  71.29769 -48.17168   73.62  518.94  -34.40  0.5484    23     4.574    
 -38.35141  71.39769 -48.32168   81.77  486.59  -10.52  0.3715    20    -49.78    
 -38.13474  71.19769 -48.17168   85.43  476.13   -8.57  0.3705    20    -45.12    
 -38.11807  71.39769 -48.37168   83.39  475.79   -8.91  0.3771    20    -45.12    
 -37.70974  71.19769 -48.17168   88.98  469.41   -7.37  0.4082    20    -17.37    
 -37.73474  71.39769 -48.37168   86.31  468.36   -7.68  0.4143    20    -15.53    
 -37.68474  71.19769 -48.17168   89.13  469.36   -7.30  0.4105    20    -17.21    
 -37.75474  71.37269 -48.35502   86.36  468.57   -7.70  0.4118    20    -15.53    
 -37.51807  71.34769 -48.27168   89.11  468.05   -7.08  0.4330    20    -15.54    
 -41.31807  71.79769 -48.28418   61.83  505.42  -36.88  0.5063    23    -31.84    
 -41.11807  71.56435 -48.32168   62.93  492.27  -32.37  0.4476    23    -1.516    
 -41.21807  71.74769 -48.37168   61.64  507.38  -37.25  0.5172    23    -31.84    
 -40.94986  71.59769 -48.47168   62.17  506.59  -35.54  0.5130    23    -35.16    
 -39.28807  71.44769 -48.37168   71.38  528.76  -40.07  0.5787    23    -2.431    
 -39.11807  71.49769 -48.32168   73.06  539.59  -36.81  0.5887    26    -4.002    
 -39.11307  71.39769 -48.17168   74.66  539.20  -32.71  0.5918    23    -5.665    
 -38.84903  71.59769 -48.39168   75.25  528.97  -29.05  0.4983    20    -2.981    
 -38.91807  71.44769 -48.18752   76.45  541.05  -25.68  0.5464    20    -33.10    
 -38.71807  71.48935 -48.27168   78.08  521.70  -18.70  0.4537    20     6.370    
 -38.84903  71.59769 -48.39168   75.25  528.97  -29.05  0.4983    20    -2.981    
 -38.48974  71.39769 -48.27168   80.85  496.72  -12.11  0.3845    20    -24.97    
 -38.44307  71.49769 -48.37168   80.31  493.89  -12.55  0.3805    20    -24.97    
 -38.36807  71.59769 -48.47168   80.00  489.19  -13.00  0.3754    20    -37.12    
 -38.02307  71.59769 -48.52168   82.45  474.11   -9.24  0.3840    20    -37.92    
 -37.91807  71.59769 -48.52168   83.22  471.56   -8.65  0.3937    20    -58.86    
 -37.71807  71.54769 -48.47168   85.20  468.27   -7.84  0.4157    20    -15.53    
 -37.46807  71.49769 -48.37168   88.09  467.25   -7.18  0.4399    20    -15.54    
 -37.49307  71.76435 -48.52168   85.82  467.27   -7.56  0.4300    20    -15.54    
 -37.24724  71.39769 -48.17168   92.51  470.80   -5.98  0.4474    20    -58.46    
 -37.30557  71.59769 -48.35502   89.34  467.60   -6.86  0.4498    20    -15.54    
 -37.31807  71.81674 -48.47168   87.35  467.20   -7.21  0.4402    20    -15.54    
 -37.13057  71.49769 -48.17168   93.29  471.89   -5.53  0.4514    20    -58.46    
 -37.08474  71.80007 -48.32168   90.79  469.24   -6.38  0.4493    20    -58.46    
 -36.91807  71.79769 -48.17168   94.19  473.73   -4.98  0.4447    20    -39.93    
 -41.71807  72.19769 -48.27168   60.47  482.40  -47.55  0.4407    25     9.677    
 -41.55141  72.04769 -48.32668   60.62  495.05  -45.86  0.4881    25     39.51    
 -41.70141  72.19769 -48.17168   60.85  491.83  -46.75  0.4701    25     31.97    
 -41.51807  71.99769 -48.18835   61.41  505.54  -41.53  0.5149    25    -32.11    
 -41.36807  71.89769 -48.36835   60.94  506.22  -42.15  0.5282    25     9.570    
 -37.31807  71.99769 -48.52168   86.39  467.82   -7.39  0.4270    20    -15.54    
 -37.34307  72.16102 -48.55502   85.47  469.08   -7.58  0.4110    20    -17.21    
 -37.11807  71.88435 -48.37168   89.76  468.49   -6.71  0.4444    20    -15.54    
 -37.02546  72.26019 -48.37168   89.08  470.70   -6.92  0.4119    20    -58.46    
 -36.96807  71.93935 -48.27168   91.93  470.87   -6.06  0.4403    20    -58.46    
 -36.91807  72.19769 -48.27168   91.35  471.87   -6.39  0.4174    20    -58.46    
 -41.91807  72.39769 -48.22168   60.18  466.52  -47.93  0.3904    25    -36.79    
 -42.11807  72.59769 -48.32168   59.40  448.17  -47.08  0.3614    25    -12.13    
 -42.06807  72.59769 -48.18656   59.90  455.70  -47.60  0.3689    25    -33.79    
 -41.75141  72.24769 -48.17168   60.73  486.47  -47.41  0.4514    25    -5.871    
 -37.28474  72.44269 -48.52168   85.24  472.45   -7.62  0.3874    20    -37.77    
 -37.31807  72.53935 -48.52168   84.70  474.45   -7.74  0.3784    20    -37.92    
 -37.04307  72.37781 -48.37168   88.64  471.76   -7.08  0.3995    20    -58.46    
 -37.11807  72.66435 -48.37168   86.97  476.83   -7.39  0.3731    20    -45.13    
 -36.91807  72.34769 -48.27168   90.73  472.92   -6.65  0.4020    20    -37.70    
 -36.91807  72.71174 -48.17168   90.47  479.95   -7.06  0.3698    20    -47.18    
 -42.26807  72.79769 -48.40502   58.68  439.73  -46.43  0.3708    25    -11.86    
 -42.11807  72.69769 -48.13418   59.83  454.17  -47.54  0.3672    25    -33.86    
 -42.31807  72.99769 -48.27740   58.73  439.76  -46.45  0.3718    25    -16.58    
 -42.26807  72.96674 -48.17168   59.16  443.82  -46.80  0.3647    25    -12.13    
 -37.68474  72.99769 -48.52168   80.12  496.44  -10.71  0.4015    20    -31.49    
 -37.48474  72.80340 -48.52168   82.56  483.78   -8.46  0.3693    20    -47.16    
 -37.56807  72.99769 -48.47168   81.49  494.02   -8.88  0.3913    20    -45.67    
 -37.21807  72.84031 -48.37168   85.56  482.46   -7.56  0.3672    20    -47.18    
 -37.31807  72.99590 -48.35502   84.35  489.92   -7.66  0.3774    20    -43.69    
 -37.11807  72.78281 -48.32168   87.06  480.36   -7.42  0.3677    20    -47.18    
 -37.11807  73.06197 -48.17168   87.35  493.03   -7.54  0.3818    20    -43.37    
 -42.41807  73.22269 -48.45502   57.82  434.29  -45.92  0.3977    25    -23.63    
 -42.31807  73.14769 -48.17168   58.89  440.96  -46.56  0.3685    25    -11.86    
 -42.41807  73.39769 -48.37168   57.81  434.82  -45.96  0.3924    25    -23.58    
 -42.31807  73.42769 -48.08180   58.68  441.46  -46.55  0.3648    25    -11.86    
 -37.88474  73.19769 -48.52168   77.16  509.99  -17.40  0.4812    20     16.90    
 -37.91807  73.47090 -48.37168   76.58  530.49  -15.10  0.5922    20    -21.81    
 -37.73569  73.29769 -48.37168   79.37  517.53   -9.72  0.5000    20    -5.865    
 -37.71807  73.44769 -48.27168   79.66  526.58   -7.93  0.5508    20    -25.65    
 -37.48474  73.19769 -48.32168   82.47  504.20   -7.66  0.4286    20    -12.92    
 -37.46296  73.39769 -48.17168   83.12  516.70   -6.75  0.4928    20    -18.08    
 -37.34962  73.29769 -48.17168   84.53  508.70   -7.19  0.4483    20    -20.26    
 -42.41807  73.51435 -48.37168   57.63  434.63  -45.92  0.3926    25    -23.58    
 -42.31807  73.75269 -48.17168   57.95  438.66  -46.25  0.3678    25    -11.86    
 -42.31807  73.94769 -48.33835   57.18  436.55  -46.00  0.3757    25    -23.58    
 -42.30141  73.82269 -48.17168   57.83  438.96  -46.26  0.3660    25    -11.86    
 -38.11807  73.79769 -48.43835   72.47  517.02  -32.82  0.6326     8     19.25    
 -38.01807  73.61935 -48.37168   74.79  531.71  -21.20  0.6346     8     31.80    
 -37.91807  73.61281 -48.27168   76.90  537.32  -12.29  0.6284     6    -22.85    
 -38.01807  73.83102 -48.22168   75.63  534.06  -16.92  0.6279    21     34.57    
 -37.69879  73.59769 -48.17168   80.12  531.08   -6.60  0.5788    20    -37.19    
 -42.30141  73.99769 -48.34668   57.08  436.85  -46.02  0.3739    25    -21.28    
 -42.21807  74.04769 -48.17168   57.48  440.95  -46.38  0.3595    25    -12.88    
 -42.21807  74.19769 -48.42168   56.63  438.25  -46.06  0.3682    25    -17.59    
 -42.11807  74.19769 -48.14585   57.38  444.23  -46.63  0.3571    25    -12.13    
 -38.16807  74.07602 -48.37168   72.10  502.25  -36.06  0.5653    24     11.60    
 -38.11807  73.99769 -48.27168   73.71  517.43  -27.51  0.5911    24    -5.029    
 -38.20141  74.25935 -48.37168   71.64  486.10  -39.19  0.4915    24     58.02    
 -38.13474  74.17269 -48.17168   74.45  506.86  -26.51  0.5189    24     11.76    
 -42.01807  74.44769 -48.39168   56.40  444.88  -46.56  0.3592    25    -13.15    
 -41.91807  74.39769 -48.06097   57.25  453.64  -47.50  0.3783    25    -33.98    
 -41.71807  74.69769 -48.32168   56.11  459.82  -48.09  0.4038    25    -37.02    
 -41.71807  74.59769 -48.07168   56.81  463.80  -48.68  0.4291    25    -25.52    
 -38.21807  74.34769 -48.37168   71.45  478.68  -40.22  0.4578    24     22.69    
 -38.21807  74.44769 -48.17168   73.44  479.27  -34.77  0.4239    24     13.62    
 -38.31807  74.78102 -48.34668   70.42  451.55  -42.20  0.3626    24     7.971    
 -38.31807  74.78102 -48.21668   71.66  453.81  -40.74  0.3628    24     17.87    
 -41.61807  74.79769 -48.45502   55.69  463.68  -48.42  0.4189    25    -36.84    
 -41.51807  74.79769 -48.17168   56.25  472.73  -50.12  0.4847    25    -6.866    
 -41.34307  74.98102 -48.40835   55.62  476.42  -50.44  0.4952    25     3.042    
 -41.31807  74.94769 -48.16668   56.22  479.07  -51.24  0.5300    25     9.306    
 -41.11807  75.14769 -48.29335   56.19  473.94  -49.06  0.4837    24    -5.958    
 -41.16807  75.09769 -48.25002   56.19  476.15  -49.86  0.5014    24     8.841    
 -38.33474  74.82269 -48.37168   70.01  449.33  -42.51  0.3603    24     28.91    
 -38.33474  74.82269 -48.19168   71.70  452.14  -40.73  0.3603    24     17.87    
 -38.41807  75.01674 -48.37252   69.11  442.10  -42.78  0.3614    24     11.47    
 -38.41807  74.99769 -48.12168   71.36  445.41  -41.25  0.3596    24     28.91    
 -40.96807  75.29769 -48.37168   56.37  465.27  -46.72  0.4257    24    -26.71    
 -40.91807  75.29769 -48.08835   57.43  462.29  -46.43  0.4195    24    -38.03    
 -40.71807  75.49769 -48.21240   57.77  449.96  -44.58  0.3681    24    -13.66    
 -40.71807  75.49769 -48.18835   57.83  449.92  -44.60  0.3679    24    -13.78    
 -38.51807  75.19769 -48.37168   68.09  437.34  -42.87  0.3763    24    -15.06    
 -38.53474  75.19769 -48.14668   69.83  438.40  -42.31  0.3751    24    -15.06    
 -38.71807  75.44769 -48.43835   65.89  432.96  -42.92  0.4092    24    -24.73    
 -38.71807  75.39769 -48.05002   68.87  434.48  -42.55  0.3994    24    -18.81    
 -40.60296  75.59769 -48.38002   57.55  445.40  -44.00  0.3620    24    -12.88    
 -40.51807  75.59769 -48.02168   59.25  442.61  -43.92  0.3600    24    -12.88    
 -40.31807  75.74769 -48.37168   58.62  437.38  -43.34  0.3770    24    -15.17    
 -40.28474  75.74769 -48.17168   59.53  436.49  -43.35  0.3777    24    -18.86    
 -40.18212  75.79769 -48.37168   59.11  435.06  -43.18  0.3908    24    -23.58    
 -40.11807  75.79769 -48.12168   60.37  434.05  -43.18  0.3935    24    -23.58    
 -39.31807  75.79769 -48.55502   61.74  430.35  -42.84  0.4492    24    -29.55    
 -39.33474  75.79769 -48.14668   63.81  430.00  -42.87  0.4485    24    -28.53    
 -39.27307  75.78102 -48.17168   64.01  429.98  -42.86  0.4494    24    -28.53    
 -39.04486  75.69769 -48.36835   64.14  430.39  -42.85  0.4448    24    -28.53    
 -39.06807  75.69769 -48.20502   65.01  430.37  -42.84  0.4437    24    -24.60    
 -38.91807  75.59769 -48.55502   63.91  431.42  -42.89  0.4304    24    -24.60    
 -38.91807  75.59769 -48.17168   66.28  431.25  -42.82  0.4306    24    -24.73    
 -39.99641  75.84769 -48.37168   59.75  432.84  -43.03  0.4108    24    -29.55    
 -39.90379  75.84769 -48.16668   61.02  431.92  -43.02  0.4171    24    -29.55    
 -39.70879  75.87685 -48.37168   60.81  430.86  -42.91  0.4371    24    -29.55    
 -39.71807  75.84769 -48.11335   62.11  430.89  -42.96  0.4311    24    -29.55    
 -39.48474  75.84769 -48.37168   61.89  430.12  -42.86  0.4498    24    -29.55    
 -41.11807  70.89769 -47.80918   67.77  444.80  -27.40  0.4044    23   -0.4418    
 -40.92224  70.79769 -47.87168   68.53  443.83  -27.44  0.4087    23   -0.4418    
 -40.96236  70.99769 -48.07168   66.71  450.67  -27.83  0.3817    23     1.945    
 -40.75141  70.64769 -47.77168   70.27  441.51  -27.36  0.4245    23   -0.4418    
 -40.79224  70.79769 -47.97168   68.52  445.11  -27.56  0.3988    23   -0.4418    
 -40.58974  70.59769 -47.77168   71.27  441.45  -27.39  0.4211    23   -0.4418    
 -40.55974  70.79769 -48.07168   69.03  447.29  -27.78  0.3841    23     1.732    
 -40.38153  70.59769 -47.83002   72.08  442.77  -27.51  0.4039    23   -0.4418    
 -40.44641  70.69769 -47.97168   70.54  444.86  -27.64  0.3916    23    -6.477    
 -39.97307  70.59769 -47.77168   75.06  446.62  -27.75  0.3757    23     1.732    
 -40.11807  70.69769 -47.97168   72.38  447.75  -27.89  0.3720    23     1.732    
 -39.91807  70.61435 -47.77168   75.41  447.77  -27.82  0.3712    23     6.447    
 -39.76807  70.79769 -47.97168   74.22  456.85  -28.55  0.3598    23    -20.82    
 -39.70796  70.69769 -47.77168   76.70  454.28  -28.21  0.3605    23    -21.73    
 -39.71807  70.84769 -48.00502   74.10  460.47  -28.86  0.3632    23    -45.11    
 -39.49307  70.81435 -47.77168   77.86  466.86  -28.90  0.3725    23    -73.77    
 -39.43153  70.99769 -47.97168   75.72  481.00  -30.20  0.4125    23    -42.71    
 -39.31807  70.99769 -47.85180   77.70  488.68  -30.06  0.4324    23     2.763    
 -41.31807  71.09769 -47.78240   66.62  448.87  -27.47  0.3858    23     1.732    
 -41.50141  71.41019 -47.77168   65.19  459.88  -27.81  0.3728    23    -19.17    
 -41.31807  71.29769 -47.97168   65.13  458.93  -28.06  0.3738    23    -19.17    
 -41.11807  71.14769 -48.07168   65.72  455.31  -28.03  0.3758    23    -19.17    
 -39.29819  71.09769 -47.97168   76.24  498.39  -30.95  0.4676    23    0.2209    
 -39.07379  71.09769 -47.77168   79.99  520.11  -28.25  0.5162    23     6.548    
 -39.11807  71.24769 -48.00502   76.72  527.02  -30.13  0.5512    23    -7.091    
 -38.91807  71.29769 -47.99514   78.65  535.36  -23.26  0.5373    20     11.96    
 -38.96807  71.19769 -47.87168   79.61  531.29  -25.02  0.5369    20    -20.42    
 -38.66807  71.09769 -47.77168   84.18  513.57  -14.69  0.4435    20    -6.705    
 -38.75141  71.24769 -47.97168   80.95  521.31  -16.69  0.4656    20    -5.775    
 -38.51807  71.04769 -47.77168   85.93  500.53  -11.76  0.3990    20    -12.50    
 -38.61807  71.19769 -47.97168   82.58  507.17  -13.16  0.4148    20    -6.046    
 -38.36307  70.99769 -47.77168   87.61  490.37  -10.02  0.3719    20    -47.34    
 -38.34641  71.09769 -47.97168   85.55  486.28   -9.66  0.3662    20    -68.91    
 -38.11807  71.04769 -47.97168   87.77  477.34   -8.45  0.3639    20    -39.20    
 -38.11807  70.99769 -47.87168   88.97  478.79   -8.48  0.3610    20    -58.75    
 -37.91807  71.04769 -47.99764   89.28  473.23   -7.78  0.3768    20    -37.92    
 -37.91807  70.99769 -47.90823   90.37  474.67   -7.74  0.3716    20    -37.92    
 -37.75141  71.04769 -47.97168   91.14  472.39   -7.25  0.3893    20    -37.92    
 -37.71807  70.99769 -47.87168   92.76  474.48   -6.98  0.3842    20    -37.94    
 -37.51807  71.09769 -47.97168   93.23  473.12   -6.33  0.4096    20    -37.70    
 -37.46807  70.99769 -47.77168   96.49  480.61   -5.09  0.3920    20    -46.88    
 -37.31807  71.04769 -47.77168   97.99  484.30   -3.49  0.3988    20    -46.77    
 -37.26807  71.19769 -47.97168   95.38  476.56   -4.78  0.4261    20    -39.57    
 -37.13391  71.19769 -47.87168   98.15  484.23   -2.27  0.4169    20    -49.17    
 -37.11296  71.29769 -47.97168   96.72  479.49   -3.45  0.4319    20    -49.17    
 -36.91807  71.39769 -47.92168   98.98  487.10   -0.14  0.4250    20    -81.70    
 -36.69307  71.21435 -47.77168  101.95  505.95   10.87  0.3909    13    -61.28    
 -36.61807  71.19769 -47.77168  101.92  506.85   12.49  0.3910    13    -172.2    
 -36.53236  71.23602 -47.78835  101.76  506.39   13.35  0.3972    13    -182.1    
 -36.29307  71.01435 -47.77168  100.02  506.17   15.47  0.3900    13    -185.4    
 -36.43807  71.47269 -47.81990  101.92  504.57   12.85  0.4146    13    -182.2    
 -36.11807  71.01435 -47.77168   99.31  504.70   15.67  0.3953    13    -185.4    
 -35.94212  71.39769 -47.78835   99.98  501.74   15.47  0.4291    13    -185.5    
 -35.91807  71.14769 -47.77168   99.00  502.61   15.63  0.4098    13    -185.5    
 -35.91807  71.51435 -47.77168  100.52  501.48   15.41  0.4347    13    -185.5    
 -41.51807  71.61435 -47.87168   64.11  474.02  -28.87  0.3953    23    -40.40    
 -41.41807  71.59769 -48.02168   63.71  478.30  -29.71  0.4040    23    -46.82    
 -41.50141  71.79769 -47.99668   63.00  493.00  -31.94  0.4534    23    -2.425    
 -41.61807  71.83935 -47.77168   63.65  488.02  -29.94  0.4447    23    -25.29    
 -36.81807  71.59769 -47.97168   98.66  485.05   -0.62  0.4311    20    -49.88    
 -36.66807  71.59769 -47.87168  101.18  495.81    4.98  0.4164    20    -51.96    
 -36.73474  71.75269 -47.97168   98.84  485.45   -0.42  0.4271    20    -49.17    
 -36.71807  71.75269 -47.95502   99.25  486.75    0.17  0.4252    20    -81.70    
 -36.51307  71.59769 -47.82168  102.35  502.51   10.20  0.4143    13    -45.01    
 -36.33474  71.79769 -47.77168  103.15  503.99   12.32  0.4208    13    -45.01    
 -36.31807  71.78102 -47.77168  103.12  504.11   12.72  0.4223    13    -182.2    
 -36.11807  71.69769 -47.77168  102.12  503.24   14.81  0.4345    13    -185.5    
 -41.66807  72.02269 -47.73835   63.09  502.83  -32.19  0.5095    23    -35.10    
 -41.61807  72.04769 -47.93835   62.24  508.24  -37.06  0.5220    23    -31.84    
 -41.66807  72.16435 -47.97168   61.72  509.18  -41.88  0.5306    25    -39.45    
 -41.70141  72.19769 -47.77168   62.38  515.28  -37.30  0.5659    23    -33.87    
 -36.71807  71.81435 -47.97168   98.83  484.89   -0.74  0.4253    20    -49.17    
 -36.71807  72.22269 -48.04014   96.08  478.72   -4.46  0.4042    20    -46.77    
 -36.51807  72.20602 -47.77168  102.02  493.83    1.98  0.3905    20    -51.49    
 -36.51807  72.19769 -47.77168  102.08  493.92    2.10  0.3911    20    -51.49    
 -41.81807  72.39769 -47.95835   61.15  495.72  -47.29  0.4838    25     15.27    
 -41.91807  72.59769 -47.87168   61.02  488.89  -48.30  0.4603    25    -6.012    
 -41.86807  72.59769 -47.76002   61.40  505.20  -47.14  0.5254    25     33.17    
 -41.71807  72.24769 -47.77168   62.22  517.00  -38.86  0.5741    23    -33.87    
 -36.71807  72.58102 -47.97168   95.28  482.46   -5.72  0.3732    20    -47.18    
 -36.73474  72.57769 -47.99668   94.81  481.63   -5.88  0.3740    20    -47.18    
 -36.61807  72.64435 -47.77168   98.76  490.69   -4.23  0.3678    20    -33.58    
 -36.56807  72.45602 -47.77168  100.29  490.36   -2.08  0.3744    20    -33.28    
 -42.11807  72.98340 -47.87168   60.24  462.95  -48.08  0.3829    25    -36.96    
 -42.06807  72.78281 -47.93835   60.38  466.28  -48.22  0.3904    25    -36.79    
 -41.91807  72.78007 -47.67168   61.32  503.53  -47.59  0.5183    25     10.19    
 -42.01807  72.98435 -47.72168   60.83  481.45  -48.55  0.4352    25     9.535    
 -36.81807  72.85007 -47.97168   93.12  487.86   -6.91  0.3680    20    -47.18    
 -36.91807  73.04590 -47.97168   91.28  495.38   -7.49  0.3834    20    -48.83    
 -36.71807  72.89769 -47.77168   96.49  495.64   -6.23  0.3765    20    -30.05    
 -36.76807  72.99947 -47.77168   95.51  499.16   -6.81  0.3883    20    -24.19    
 -42.21807  73.11435 -47.97168   59.62  450.71  -47.33  0.3640    25    -12.92    
 -42.26807  73.43019 -47.98240   59.02  445.46  -46.87  0.3606    25    -12.13    
 -42.11807  73.24769 -47.77168   60.16  463.69  -48.02  0.3842    25    -36.79    
 -42.10141  73.15269 -47.77168   60.32  466.78  -48.18  0.3916    25    -36.79    
 -37.31807  73.41757 -48.07168   85.17  515.62   -7.13  0.4818    20    -14.62    
 -37.11807  73.19769 -48.07168   87.81  501.67   -7.65  0.4099    20    -24.23    
 -37.01807  73.43519 -47.77168   90.99  517.53   -8.19  0.4777    20    -18.06    
 -36.91807  73.26281 -47.77168   92.79  510.91   -7.89  0.4417    20    -20.25    
 -42.21807  73.63102 -47.92168   58.93  447.53  -46.98  0.3589    25    -12.92    
 -42.11807  73.61435 -47.77168   59.53  457.76  -47.60  0.3726    25    -40.98    
 -42.21807  73.76102 -47.97168   58.58  445.31  -46.80  0.3578    25    -12.92    
 -42.06807  73.83102 -47.77168   59.14  457.90  -47.59  0.3756    25    -40.98    
 -37.89307  73.79769 -48.15502   77.73  534.79  -10.11  0.6061    21    -33.12    
 -37.71807  73.79769 -48.07168   80.27  528.18   -6.80  0.5619    21    -37.35    
 -37.51391  73.59769 -48.07168   82.79  525.03   -6.08  0.5435    20    -17.64    
 -37.49307  73.79769 -47.95502   83.44  520.25   -6.68  0.5132    21    -18.08    
 -37.28474  73.59769 -47.92168   86.27  520.57   -7.32  0.5088    20    -17.61    
 -37.21807  73.76340 -47.77168   87.87  515.74   -7.77  0.4766    21    -18.06    
 -42.11807  74.04257 -47.97168   58.08  447.91  -46.96  0.3590    25    -12.92    
 -41.91807  73.99769 -47.67168   59.18  469.63  -48.09  0.4183    25    -36.84    
 -42.01807  74.19769 -47.95680   57.85  451.93  -47.30  0.3686    25    -33.98    
 -41.86807  74.20685 -47.77168   58.42  465.53  -48.26  0.4177    25    -36.84    
 -38.11807  74.19769 -48.12168   75.16  507.35  -23.67  0.5033    21     8.755    
 -37.91807  73.99769 -48.07168   77.94  523.51  -11.37  0.5382    21    -13.27    
 -37.91807  74.22269 -47.95502   78.85  506.02  -11.55  0.4446    21    -1.178    
 -37.68057  73.98007 -47.97168   81.15  515.79   -7.60  0.4884    21    -18.08    
 -37.68653  74.19769 -47.87168   81.61  500.53   -8.44  0.4146    21    -24.23    
 -37.51807  74.00685 -47.87168   83.48  508.38   -7.47  0.4485    21    -20.26    
 -37.51807  74.21281 -47.77168   83.90  494.83   -7.96  0.3921    21    -45.67    
 -41.76807  74.49769 -47.97168   57.23  463.50  -48.54  0.4247    25    -36.84    
 -41.51807  74.58102 -47.77168   57.58  484.52  -50.50  0.5575    25     56.72    
 -41.51807  74.69769 -47.95418   56.89  477.44  -50.58  0.5217    25     33.55    
 -41.31807  74.74769 -47.74347   57.52  491.89  -51.33  0.6173     8     43.31    
 -38.13474  74.42269 -47.97168   76.46  493.10  -21.42  0.4193    21     3.761    
 -38.11807  74.42269 -47.95502   76.79  493.77  -19.98  0.4166    21    -13.03    
 -38.21807  74.54769 -47.97168   75.54  481.40  -27.42  0.3963    24    -7.367    
 -38.09641  74.59769 -47.77168   78.66  485.05  -14.94  0.3764    21    -46.00    
 -37.89807  74.49769 -47.77168   80.36  487.20  -10.52  0.3764    21    -57.17    
 -41.41807  74.79769 -47.98990   56.70  480.51  -51.30  0.5466    25     51.55    
 -41.11807  74.94769 -47.76656   57.76  485.05  -50.35  0.5772    24     45.11    
 -41.11807  74.99769 -47.83740   57.51  481.67  -50.18  0.5535    24     56.81    
 -41.06807  74.99769 -47.76490   57.92  481.86  -49.70  0.5537    24     56.81    
 -38.36807  74.85602 -47.99168   73.40  455.80  -37.70  0.3598    24     14.51    
 -38.36807  74.83102 -47.72668   76.29  469.86  -27.22  0.3637    24    0.7964    
 -38.31807  74.74769 -47.83002   75.86  471.25  -28.54  0.3687    24    -64.26    
 -38.51807  75.09769 -47.92168   72.24  444.87  -40.32  0.3638    24     28.91    
 -38.51807  74.99769 -47.72168   74.58  456.13  -35.27  0.3594    24     10.17    
 -40.91807  75.19769 -47.83180   58.27  467.27  -47.15  0.4526    24    -25.40    
 -40.71807  75.34769 -47.77168   59.40  455.28  -45.32  0.3885    24    -39.90    
 -40.71807  75.39769 -47.87168   59.02  452.90  -45.06  0.3792    24    -34.72    
 -40.51807  75.49769 -47.77168   60.31  445.65  -44.26  0.3606    24    -12.77    
 -38.91807  75.54769 -47.97168   67.77  432.41  -42.71  0.4186    24    -24.73    
 -38.56807  75.19769 -47.98002   71.02  440.18  -41.58  0.3729    24     11.47    
 -38.91807  75.39769 -47.67168   70.49  437.69  -42.02  0.3880    24    -15.06    
 -38.71807  75.19769 -47.65823   72.85  445.64  -39.68  0.3679    24     26.49    
 -40.51807  75.58102 -47.97168   59.46  442.98  -43.97  0.3597    24    -13.66    
 -40.31807  75.69769 -47.99168   60.14  437.64  -43.50  0.3698    24    -15.17    
 -40.36807  75.59769 -47.79014   60.85  440.63  -43.79  0.3605    24    -13.66    
 -40.13974  75.74769 -47.93835   61.11  434.97  -43.30  0.3836    24    -18.86    
 -40.06807  75.69769 -47.77168   62.32  435.38  -43.35  0.3800    24    -18.63    
 -39.96807  75.79769 -47.97168   61.68  432.91  -43.13  0.4021    24    -29.55    
 -39.97641  75.69769 -47.72168   62.99  434.87  -43.31  0.3840    24    -18.63    
 -39.73474  75.74769 -47.77847   63.85  432.51  -43.10  0.4070    24    -24.60    
 -39.61807  75.79769 -47.92168   63.60  431.11  -42.98  0.4261    24    -28.53    
 -39.51807  75.69769 -47.72168   65.48  432.41  -43.03  0.4118    24    -24.73    
 -39.51807  75.79769 -47.97168   63.87  430.64  -42.94  0.4345    24    -29.45    
 -39.33569  75.74769 -47.94668   65.06  430.65  -42.90  0.4363    24    -24.60    
 -39.31807  75.69769 -47.82168   66.00  431.51  -42.91  0.4251    24    -24.73    
 -39.13391  75.58102 -47.74668   67.92  433.14  -42.77  0.4120    24    -24.73    
 -39.01807  75.59769 -47.92168   67.37  431.97  -42.76  0.4231    24    -24.73    
 -40.91807  70.59769 -47.47168   71.29  439.79  -27.23  0.4502    23   -0.1432    
 -40.71807  70.49769 -47.40168   73.14  439.35  -27.23  0.4549    23   -0.1432    
 -40.76236  70.59769 -47.67168   70.88  440.56  -27.31  0.4355    23   -0.4418    
 -40.52641  70.49769 -47.57168   73.18  440.15  -27.31  0.4369    23   -0.4418    
 -40.55141  70.44769 -47.37168   74.52  439.59  -27.24  0.4497    23   -0.1432    
 -40.37641  70.49769 -47.62168   73.79  440.99  -27.38  0.4230    23   -0.4418    
 -40.31807  70.41435 -47.31002   76.77  440.79  -27.24  0.4340    23   -0.4418    
 -40.05974  70.49769 -47.57168   76.38  443.70  -27.50  0.3965    23    -6.477    
 -40.11807  70.44769 -47.43002   77.24  442.66  -27.37  0.4097    23   -0.4418    
 -39.93974  70.49769 -47.48835   78.03  445.51  -27.52  0.3880    23    -2.211    
 -39.83474  70.49769 -47.37168   79.97  448.12  -27.45  0.3812    23   -0.8373    
 -39.61807  70.59769 -47.41668   81.12  456.23  -27.78  0.3657    23    -21.73    
 -36.97819  70.59769 -47.37168  103.04  528.36   13.61  0.3817    13    -70.13    
 -36.71807  70.39769 -47.37168  101.31  530.78   16.58  0.3891    13    -70.13    
 -36.71807  70.54769 -47.47168  101.44  523.27   15.70  0.3650    13    -32.42    
 -36.47641  70.29769 -47.37168  100.13  531.14   17.89  0.3905    13    -43.89    
 -36.51807  70.57269 -47.55502  100.33  517.92   16.11  0.3575    13    -46.40    
 -36.36807  70.39769 -47.47168   99.53  523.15   17.14  0.3661    13    -46.21    
 -36.50141  70.59769 -47.57168  100.32  516.75   16.06  0.3571    13    -46.40    
 -36.03474  70.39769 -47.47168   98.42  520.35   17.55  0.3630    13    -46.21    
 -36.02307  70.54769 -47.57168   98.34  513.63   16.67  0.3587    13    -45.69    
 -35.91807  70.29769 -47.37168   98.21  526.78   18.91  0.3787    13    -54.21    
 -35.84807  70.59769 -47.57168   97.78  511.91   16.62  0.3602    13    -182.8    
 -35.68629  70.39769 -47.37168   97.80  522.74   18.52  0.3696    13    -46.21    
 -35.69641  70.59769 -47.52168   97.51  512.80   16.83  0.3593    13    -45.69    
 -35.41807  70.61197 -47.37168   97.55  517.06   17.57  0.3606    13    -46.40    
 -41.31807  70.99769 -47.65085   67.49  445.55  -27.32  0.3995    23    -6.535    
 -41.11807  70.79769 -47.66156   68.70  442.36  -27.29  0.4222    23   -0.4418    
 -41.11807  70.69769 -47.38002   70.53  440.46  -27.21  0.4438    23   -0.1432    
 -41.41807  70.99769 -47.39668   68.29  444.66  -27.24  0.4035    23   -0.4418    
 -40.95141  70.64769 -47.57168   70.39  440.41  -27.26  0.4415    23   -0.4418    
 -39.69307  70.61435 -47.57680   78.86  452.85  -27.93  0.3646    23    -21.73    
 -39.51807  70.69769 -47.56335   80.12  462.15  -28.32  0.3654    23    -21.73    
 -39.51807  70.64769 -47.38002   82.30  462.62  -27.89  0.3672    23    -21.73    
 -39.31807  70.79769 -47.47168   82.42  481.31  -28.73  0.3981    23    -18.77    
 -39.31807  70.84769 -47.60264   80.79  481.60  -29.11  0.4023    23    -18.77    
 -39.11807  70.99769 -47.62168   81.61  511.30  -28.92  0.4873    23     7.262    
 -39.11807  70.89769 -47.33835   85.28  514.61  -28.16  0.4841    23     6.548    
 -38.96807  70.99769 -47.47168   84.55  530.16  -26.07  0.5341    23    -2.981    
 -38.73474  70.99769 -47.47168   86.88  528.12  -18.20  0.5096    20     4.724    
 -38.43474  70.89769 -47.37168   91.58  511.00  -11.99  0.4355    20    -4.752    
 -38.61807  70.99769 -47.57168   87.04  514.58  -14.42  0.4518    20    -5.768    
 -38.28474  70.89769 -47.52168   91.43  494.65   -9.94  0.3803    20    -45.09    
 -38.42641  70.89769 -47.37168   91.68  510.38  -11.88  0.4335    20    -3.801    
 -38.11807  70.89769 -47.62168   91.98  485.16   -8.67  0.3602    20    -68.91    
 -38.15141  70.84769 -47.37168   94.84  497.60   -9.27  0.3812    20    -24.18    
 -37.94307  70.89769 -47.65502   93.39  481.16   -7.80  0.3598    20    -58.75    
 -37.91807  70.84769 -47.46668   96.15  488.93   -7.64  0.3604    20    -55.31    
 -37.68474  70.89769 -47.62168   96.46  483.19   -6.25  0.3684    20    -57.28    
 -37.69807  70.84769 -47.43002   99.07  493.26   -5.80  0.3635    20    -49.33    
 -37.56807  70.89769 -47.57168   98.39  488.08   -4.98  0.3708    20    -47.18    
 -37.54307  70.84769 -47.40502  101.01  500.55   -3.51  0.3681    20    -2.448    
 -37.28474  70.99769 -47.67168   99.74  491.79   -1.70  0.3867    20    -33.12    
 -37.31807  70.84769 -47.40502  103.08  512.23    1.97  0.3724    20    -16.90    
 -37.23474  70.79769 -47.37168  103.81  520.21    5.69  0.3756    13    -49.85    
 -37.11807  70.99769 -47.62168  101.89  503.15    3.36  0.3779    20    -41.58    
 -36.94403  70.79769 -47.52168  102.74  518.34   11.87  0.3615    13    -55.35    
 -36.96807  70.89769 -47.57168  102.73  513.97    9.90  0.3644    13    -54.64    
 -36.81807  70.79769 -47.57168  102.24  516.57   13.55  0.3592    13    -46.21    
 -36.73807  70.94769 -47.67168  101.91  511.66   13.13  0.3675    13    -42.38    
 -36.50974  70.79769 -47.67168  100.54  511.67   15.43  0.3638    13    -45.69    
 -36.54307  70.96435 -47.72168  101.16  509.42   14.74  0.3749    13    -182.8    
 -36.37641  70.74769 -47.67168   99.87  510.88   15.83  0.3642    13    -182.8    
 -36.33807  70.97269 -47.75502  100.19  507.01   15.46  0.3844    13    -185.4    
 -36.11807  70.71435 -47.67168   98.65  509.22   16.10  0.3669    13    -182.8    
 -36.11807  70.95269 -47.75502   99.19  505.32   15.74  0.3891    13    -185.4    
 -35.86807  70.79769 -47.67168   98.01  506.75   16.04  0.3745    13    -185.4    
 -35.93807  71.02269 -47.75502   98.65  503.70   15.72  0.3977    13    -185.5    
 -35.68557  70.69769 -47.57168   97.52  509.70   16.43  0.3635    13    -182.8    
 -35.66807  70.99435 -47.67168   97.98  503.99   15.81  0.3883    13    -185.4    
 -35.51807  70.76435 -47.52168   97.47  509.60   16.44  0.3632    13    -182.8    
 -35.51807  70.87840 -47.57168   97.49  506.90   16.10  0.3710    13    -185.4    
 -35.31807  70.72781 -47.37168   97.42  514.89   17.13  0.3587    13    -46.40    
 -35.31807  70.98102 -47.47168   97.76  507.79   16.11  0.3665    13    -192.7    
 -41.51807  71.19769 -47.49168   66.96  449.46  -27.31  0.3808    23     1.945    
 -41.61807  71.34769 -47.33835   66.99  453.41  -27.30  0.3716    23    -19.17    
 -41.51807  71.29769 -47.62168   66.15  453.34  -27.44  0.3737    23    -19.17    
 -41.46807  71.16435 -47.57168   66.89  448.93  -27.33  0.3833    23     1.767    
 -38.88474  71.04769 -47.57168   84.05  530.91  -23.01  0.5297    20     11.96    
 -38.71807  71.04769 -47.63002   85.20  521.02  -16.78  0.4775    20    -1.968    
 -36.91807  71.17269 -47.75502  101.48  500.58    5.25  0.3926    20    -51.90    
 -36.71807  71.17269 -47.75502  102.03  506.63   10.92  0.3869    13    -35.04    
 -35.71807  71.16435 -47.72168   98.51  502.16   15.63  0.4064    13    -185.5    
 -35.68474  71.37269 -47.72168   99.09  501.03   15.51  0.4206    13    -185.5    
 -35.41807  71.11435 -47.57168   98.01  504.20   15.76  0.3830    13    -185.4    
 -35.38474  71.35924 -47.57168   98.65  502.30   15.51  0.3958    13    -185.4    
 -35.31807  71.23102 -47.52168   98.24  504.10   15.66  0.3819    13    -185.4    
 -35.31807  71.39769 -47.52168   98.86  502.76   15.49  0.3902    13    -185.4    
 -41.61807  71.56435 -47.62168   65.09  465.15  -27.78  0.3791    23    -40.64    
 -41.70141  71.64269 -47.37168   65.75  466.58  -27.47  0.3841    23    -40.64    
 -41.66807  71.77269 -47.60502   64.44  478.22  -28.34  0.4155    23    -46.52    
 -41.71807  71.69769 -47.32168   65.79  469.35  -27.46  0.3923    23    -42.57    
 -36.31807  71.84269 -47.75502  103.45  504.13   12.36  0.4202    13    -182.2    
 -36.11807  71.85602 -47.72168  103.20  503.85   14.52  0.4310    13    -185.5    
 -35.89307  71.59769 -47.75502  100.82  501.39   15.38  0.4369    13    -185.5    
 -35.94307  71.76435 -47.72168  102.06  502.08   15.23  0.4375    13    -185.5    
 -35.63474  71.59769 -47.67168  100.17  500.55   15.40  0.4266    13    -185.5    
 -35.77974  71.79769 -47.67168  101.64  501.23   15.34  0.4338    13    -185.5    
 -35.41807  71.54769 -47.57168   99.54  501.26   15.38  0.4062    13    -185.5    
 -35.51807  71.79769 -47.55502  101.23  500.87   15.30  0.4157    13    -185.5    
 -35.31807  71.66769 -47.47168  100.22  501.94   15.30  0.3950    13    -185.4    
 -35.31807  71.88281 -47.37168  102.00  502.49   15.18  0.3879    13    -185.4    
 -41.71807  71.96435 -47.52168   64.09  491.93  -28.90  0.4761    23    -54.99    
 -41.76807  72.19769 -47.37668   63.86  509.59  -29.27  0.5766    23    -50.84    
 -41.71807  72.19769 -47.67168   62.74  515.25  -34.65  0.5743    23    -35.93    
 -41.70141  71.99769 -47.59668   63.72  496.70  -29.85  0.4934    23    -43.64    
 -36.28474  72.04769 -47.67168  104.70  505.11   11.86  0.4099    13    -45.01    
 -36.21807  72.19769 -47.57168  105.95  507.21   12.51  0.4005    13    -47.55    
 -36.16807  71.99769 -47.67168  104.30  505.03   13.77  0.4207    13    -185.5    
 -36.11807  72.23102 -47.52168  106.33  507.65   13.77  0.4015    13    -182.9    
 -35.96807  72.09769 -47.57168  104.84  504.54   14.88  0.4188    13    -185.5    
 -35.86807  72.19769 -47.47168  105.71  505.00   15.05  0.4070    13    -185.5    
 -35.71807  71.99769 -47.55502  103.16  501.99   15.27  0.4210    13    -185.5    
 -35.62819  72.19769 -47.37168  105.18  503.98   15.17  0.3943    13    -185.4    
 -35.50736  72.09769 -47.37168  104.10  502.85   15.16  0.3940    13    -185.4    
 -41.76807  72.39269 -47.57168   62.52  526.09  -36.68  0.6366    23    -37.33    
 -41.76807  72.34019 -47.43597   63.21  522.41  -31.80  0.6390    23    -40.73    
 -41.81807  72.59769 -47.57168   62.02  527.01  -41.74  0.6343    25    -9.861    
 -41.81807  72.64769 -47.37168   62.65  533.36  -35.32  0.6888     7    -43.87    
 -36.41807  72.37602 -47.57168  105.29  503.68    5.46  0.3764    20    -9.398    
 -36.51807  72.61174 -47.57168  103.25  500.51   -0.46  0.3689    20    -12.75    
 -36.31807  72.49769 -47.37168  108.58  513.68    9.45  0.3701    13    -49.14    
 -36.41807  72.59769 -47.38573  107.43  512.11    5.16  0.3701    20    -16.54    
 -36.11807  72.39769 -47.37168  108.61  511.68   13.61  0.3810    13    -169.1    
 -41.91807  72.93435 -47.57168   61.42  507.83  -46.90  0.5377    25     33.17    
 -41.86807  72.76435 -47.57168   61.70  519.15  -44.98  0.5917    25    -8.815    
 -41.81807  72.65269 -47.37168   62.64  533.40  -35.39  0.6890     7    -43.87    
 -41.86807  72.99769 -47.37168   62.06  524.41  -40.67  0.6198    25    -34.28    
 -36.71807  73.09769 -47.57168   98.39  510.94   -5.90  0.4243    20    -20.26    
 -36.61807  72.83102 -47.62168  100.09  500.29   -4.32  0.3781    20    -19.95    
 -36.51807  72.79769 -47.38835  105.32  512.43    0.28  0.3877    20    -27.29    
 -36.61807  73.04769 -47.39668  102.50  517.82   -2.52  0.4304    20    -20.97    
 -41.91807  73.14769 -47.47168   61.44  508.58  -45.74  0.5376    25    -7.941    
 -41.91807  73.50602 -47.47168   60.90  495.21  -46.56  0.4836    25     15.27    
 -41.86807  73.19769 -47.24990   62.34  517.54  -37.30  0.5818    22    -33.87    
 -41.86807  73.39769 -47.31335   61.76  511.36  -40.98  0.5427    25    -40.71    
 -36.91807  73.37781 -47.67168   93.52  517.73   -7.88  0.4733    20    -18.06    
 -36.76807  73.20007 -47.57168   97.32  514.83   -6.44  0.4463    20    -20.97    
 -36.71807  73.19769 -47.47168   99.37  518.80   -4.93  0.4552    20    -23.87    
 -36.76807  73.39769 -47.40502   98.78  524.76   -3.90  0.4825    20    -17.61    
 -41.91807  73.51435 -47.47168   60.88  494.97  -46.57  0.4826    25     15.27    
 -41.91807  73.80935 -47.57168   59.93  479.27  -47.82  0.4401    25     9.212    
 -41.86807  73.59769 -47.40502   61.04  501.13  -44.87  0.5049    25     34.01    
 -41.81807  73.72769 -47.37168   60.98  502.92  -43.84  0.5131    25     34.57    
 -36.96807  73.63102 -47.57168   93.14  519.05   -7.32  0.4754    21    -18.06    
 -37.11807  73.77174 -47.67168   89.88  514.13   -7.82  0.4609    21    -19.69    
 -36.81807  73.59769 -47.37168   97.68  522.10   -3.47  0.4648    21    -18.08    
 -36.91807  73.89769 -47.37168   95.04  507.61   -5.05  0.4053    21    -31.59    
 -41.81807  74.02781 -47.57168   59.48  482.39  -48.02  0.4685    25     33.92    
 -41.70141  73.99769 -47.37168   60.47  504.83  -44.00  0.5366    25     51.00    
 -41.70141  74.20281 -47.57168   59.09  488.02  -48.40  0.5139    25     41.47    
 -41.51807  74.19769 -47.22168   61.09  512.43  -38.95  0.5527    22     9.873    
 -37.28474  73.99769 -47.72168   86.95  503.76   -7.75  0.4188    21    -24.23    
 -37.21807  74.18424 -47.57168   88.38  491.99   -7.65  0.3762    21    -33.57    
 -36.96807  74.03102 -47.37168   93.80  500.15   -5.76  0.3840    21    -19.95    
 -37.11807  74.18019 -47.47168   90.38  491.78   -7.22  0.3725    21    -33.57    
 -41.51807  74.39769 -47.54073   58.75  500.03  -48.67  0.5971    25     40.17    
 -41.31807  74.39769 -47.18835   61.17  517.21  -39.20  0.5830    22     7.964    
 -41.31807  74.59769 -47.55418   58.44  504.85  -49.52  0.6598     8     29.03    
 -41.11807  74.59769 -47.27168   60.47  520.87  -43.94  0.6527     8     7.577    
 -37.83474  74.59769 -47.67168   81.44  480.91   -9.50  0.3683    21    -47.16    
 -37.71807  74.42269 -47.75502   81.95  487.36   -8.84  0.3747    21    -47.16    
 -37.61807  74.59769 -47.57168   83.77  477.41   -8.36  0.3699    21    -45.12    
 -37.52224  74.39769 -47.67168   84.19  484.89   -8.14  0.3692    21    -47.16    
 -37.48057  74.69769 -47.37168   86.17  472.72   -8.01  0.3857    21    -37.92    
 -37.16807  74.39769 -47.37168   89.98  482.35   -7.28  0.3677    21    -47.16    
 -41.11807  74.79769 -47.54847   58.65  499.89  -49.66  0.6422     8     30.30    
 -40.91807  74.79769 -47.32168   60.54  507.31  -46.88  0.6240    24     39.03    
 -40.91807  74.99769 -47.54347   59.37  483.75  -48.30  0.5412    24     57.57    
 -40.74819  74.99769 -47.37168   61.00  484.78  -47.18  0.5183    24     41.61    
 -38.56807  74.99769 -47.57168   75.65  462.46  -31.30  0.3605    24     2.667    
 -38.50379  74.94769 -47.51335   76.95  470.09  -24.94  0.3626    21    -16.64    
 -38.61807  74.99769 -47.42168   76.66  469.30  -26.48  0.3628    24    -39.21    
 -38.49307  74.94769 -47.42502   77.92  473.73  -20.36  0.3650    21     10.62    
 -38.31807  74.79769 -47.67168   77.42  475.28  -21.76  0.3661    21    -3.439    
 -38.31807  74.94769 -47.37168   79.69  474.20  -13.34  0.3719    21    -7.427    
 -38.09307  74.78102 -47.57168   80.11  477.17  -11.91  0.3689    21    -55.13    
 -38.11807  74.89769 -47.42168   80.82  473.35  -10.77  0.3769    21    -30.43    
 -37.91807  74.89769 -47.37168   82.43  470.84   -9.05  0.3889    21    -17.61    
 -37.64962  74.79769 -47.37168   84.57  470.98   -8.28  0.3909    21    -58.69    
 -40.71807  75.19769 -47.54847   60.32  465.28  -46.20  0.4303    24    -1.452    
 -40.51807  74.99769 -47.18835   63.22  486.69  -46.20  0.4894    24     41.61    
 -40.55141  75.34769 -47.57168   61.06  453.27  -44.95  0.3777    24    -33.71    
 -40.36129  75.19769 -47.27168   63.61  463.84  -45.40  0.4003    24    -12.78    
 -40.31129  75.49769 -47.57168   62.21  443.71  -44.05  0.3587    24    -12.77    
 -40.15046  75.39769 -47.37168   64.22  447.38  -44.26  0.3608    24    -12.77    
 -39.33474  75.39769 -47.37168   69.65  441.88  -42.74  0.3722    24    -12.77    
 -39.31807  75.23102 -47.22168   71.28  453.53  -41.90  0.3650    24     17.87    
 -39.28474  75.54769 -47.57168   68.18  435.27  -42.86  0.3955    24    -18.75    
 -39.12224  75.29769 -47.37168   71.58  446.29  -41.36  0.3680    24     28.91    
 -39.01807  75.39769 -47.57168   70.56  438.83  -42.05  0.3837    24    -12.77    
 -38.91069  75.14769 -47.37168   73.96  456.14  -37.28  0.3628    24     14.51    
 -38.93796  75.29769 -47.52168   71.92  443.39  -40.99  0.3728    24     28.91    
 -40.11807  75.54769 -47.53835   63.38  440.19  -43.74  0.3625    24    -12.77    
 -40.01807  75.59769 -47.57168   63.70  437.80  -43.54  0.3695    24    -15.06    
 -39.97641  75.34769 -47.27168   65.90  449.34  -44.25  0.3625    24    -12.77    
 -39.82557  75.36674 -47.27168   66.88  446.99  -43.97  0.3620    24    -12.77    
 -39.67641  75.59769 -47.52168   65.90  435.93  -43.28  0.3837    24    -18.75    
 -39.45974  75.59769 -47.57168   66.96  434.64  -43.06  0.3956    24    -18.75    
 -37.21807  70.19769 -46.97168  103.72  547.90   14.59  0.5070    11    -47.80    
 -37.03057  69.99769 -46.97168  102.14  547.29   17.74  0.4891    11    -47.83    
 -36.95141  70.19769 -47.12168  102.32  547.10   17.26  0.4824    13    -47.83    
 -36.71807  69.99769 -47.07168  101.06  551.55   21.25  0.4999    13    -47.87    
 -36.83557  70.19769 -47.17168  101.84  545.32   18.08  0.4669    13    -53.08    
 -36.55141  69.94769 -47.07168  100.36  553.84   23.44  0.5063    13    -27.12    
 -36.56807  70.19769 -47.27168  100.49  539.86   18.95  0.4289    13    -33.09    
 -36.43986  69.99769 -47.12168  100.13  552.03   23.49  0.4940    13    -27.12    
 -36.31807  70.14769 -47.27168   99.52  539.78   20.34  0.4268    13    -33.09    
 -36.15141  69.99769 -47.12168   99.31  552.63   25.48  0.4937    13    -40.95    
 -36.15141  70.14769 -47.27168   99.01  538.65   20.85  0.4219    13    -33.09    
 -35.91807  69.99769 -47.07168   98.87  555.88   27.89  0.5109    13    -40.95    
 -35.88974  70.09769 -47.17168   98.56  545.24   23.91  0.4544    13    -41.08    
 -35.69212  69.99769 -46.97168   98.68  563.44   31.83  0.5528    13    -40.79    
 -35.65891  70.19769 -47.17168   98.23  540.32   23.02  0.4331    13    -46.88    
 -35.51807  70.09769 -46.97168   98.50  559.22   30.24  0.5295    13    -40.95    
 -41.01807  70.59769 -47.12168   72.85  439.80  -27.18  0.4554    23   -0.1432    
 -40.80141  70.49769 -47.17168   74.18  439.33  -27.18  0.4612    23   -0.1432    
 -41.01807  70.59769 -47.11668   72.88  439.80  -27.18  0.4553    23   -0.1432    
 -40.76807  70.49769 -46.93835   76.18  440.10  -27.12  0.4549    23   -0.1432    
 -40.49307  70.41435 -47.17168   76.54  440.02  -27.17  0.4498    23   -0.1432    
 -40.44212  70.41435 -46.97168   78.68  441.26  -27.01  0.4421    23   -0.1432    
 -40.31807  70.41102 -47.22347   77.60  440.97  -27.19  0.4355    23   -0.4418    
 -40.31807  70.41435 -46.92668   80.28  442.78  -26.85  0.4301    23   -0.4418    
 -40.11807  70.41435 -47.17168   79.71  443.41  -27.12  0.4150    23   -0.4418    
 -40.14307  70.41435 -46.97168   81.47  444.80  -26.74  0.4145    23     4.274    
 -39.91807  70.44769 -47.13835   81.77  447.65  -26.96  0.3927    23    -6.754    
 -39.95141  70.44769 -46.97168   83.36  449.13  -26.40  0.3941    23    -6.708    
 -39.76807  70.49769 -47.17168   82.74  451.98  -27.00  0.3781    23    -21.73    
 -39.76807  70.49769 -46.97168   85.14  456.03  -25.86  0.3774    23    -21.73    
 -37.31807  70.33519 -46.97168  104.65  548.58   11.88  0.5136    13    -44.49    
 -37.15141  70.38519 -47.12168  103.73  544.56   13.52  0.4731    13    -47.51    
 -37.31807  70.59257 -47.12168  105.07  540.38    8.14  0.4497    13    -44.20    
 -37.13057  70.59769 -47.27168  103.96  533.29   11.58  0.4058    13    -61.37    
 -36.91807  70.39769 -47.27168  102.50  536.91   15.69  0.4202    13    -53.84    
 -35.50796  70.39769 -47.27168   97.78  527.12   19.61  0.3822    13    -54.21    
 -35.21807  70.34769 -46.97168   98.27  548.33   25.82  0.4714    13    -54.91    
 -35.31807  70.58019 -47.27168   97.68  522.06   18.46  0.3687    13    -46.21    
 -35.11807  70.59031 -47.07168   98.16  532.85   20.62  0.4015    13    -57.73    
 -41.16629  70.69769 -47.11335   71.78  440.61  -27.19  0.4440    23   -0.1432    
 -41.41807  70.96197 -47.10085   70.03  444.02  -27.23  0.4082    23   -0.4418    
 -41.11807  70.69769 -46.86335   73.80  441.30  -27.19  0.4378    23   -0.4418    
 -41.41807  70.99769 -46.86335   71.31  445.41  -27.28  0.3990    23    -6.535    
 -39.51807  70.61435 -47.17168   84.87  466.15  -26.92  0.3706    23    -13.04    
 -39.51807  70.61435 -46.88323   88.82  478.04  -22.97  0.3760    23     19.90    
 -39.21807  70.79769 -47.12168   87.70  506.75  -26.12  0.4447    23     8.241    
 -39.16807  70.79769 -46.93835   90.79  528.09  -20.47  0.4759    23     37.08    
 -39.03474  70.89769 -47.17168   88.09  535.91  -25.45  0.5352    23    -15.63    
 -39.08474  70.84769 -46.99668   90.40  539.60  -21.62  0.5203    23     28.36    
 -38.91807  70.94769 -47.25002   87.86  543.37  -24.07  0.5680    23    -6.593    
 -38.91807  70.89769 -47.02168   91.20  559.63  -19.42  0.5923    23    -32.94    
 -38.71807  70.89769 -47.04335   92.75  558.91  -15.74  0.5999    20     14.02    
 -38.71807  70.89769 -47.02168   93.08  560.83  -15.29  0.6056    20   -0.6737    
 -38.56807  70.89769 -47.17168   92.61  536.66  -14.44  0.5316    20    -11.27    
 -38.48474  70.84769 -46.97168   96.43  551.65  -11.18  0.5643    20    -31.37    
 -38.31807  70.84769 -47.17168   95.56  519.85  -11.06  0.4560    20    -14.36    
 -38.30141  70.81435 -46.92668   99.24  546.55   -9.52  0.5318    20    -19.02    
 -38.07307  70.81435 -47.17168   98.44  511.21   -8.95  0.4073    20    -26.86    
 -38.20653  70.81435 -46.97168   99.72  536.82   -9.65  0.4950    20    -17.86    
 -37.93236  70.81435 -47.23335   99.24  504.46   -7.76  0.3817    20    -19.46    
 -38.01807  70.79769 -46.97168  101.97  532.49   -8.26  0.4598    20    -25.60    
 -37.74307  70.79769 -47.15502  102.48  515.25   -5.40  0.3909    20    -20.60    
 -37.71807  70.79769 -47.17168  102.50  514.51   -5.06  0.3880    20    -28.00    
 -37.51807  70.62114 -46.97168  106.05  546.72    3.42  0.4870    13    -12.64    
 -37.46807  70.79769 -47.27168  103.49  517.11   -0.34  0.3820    20    -10.50    
 -37.31807  70.64769 -47.17168  104.87  536.11    7.10  0.4262    13    -50.56    
 -35.11807  70.71947 -47.17168   97.85  523.93   18.47  0.3719    13    -46.21    
 -35.01807  70.98435 -47.17168   98.41  518.24   17.06  0.3602    13    -46.40    
 -34.93474  70.81197 -46.97168   98.73  532.95   19.75  0.4007    13    -57.73    
 -34.91807  70.84769 -46.97168   98.70  532.13   19.41  0.3970    13    -57.67    
 -41.51807  71.09769 -47.12168   69.04  446.66  -27.25  0.3907    23    -4.185    
 -41.66807  71.43102 -47.17168   67.36  456.29  -27.32  0.3692    23    -19.17    
 -41.51807  71.09769 -47.11668   69.07  446.67  -27.25  0.3907    23    -4.185    
 -41.61807  71.31435 -46.97168   68.89  452.78  -27.35  0.3710    23    -19.17    
 -35.01807  71.19769 -47.22168   98.81  512.61   16.15  0.3563    13    -182.8    
 -35.01807  71.39769 -47.22168   99.55  509.79   15.69  0.3575    13    -182.8    
 -34.91807  71.14769 -47.07168   99.17  519.67   16.78  0.3618    13    -46.21    
 -34.91807  71.44769 -47.07168  100.22  514.36   15.75  0.3547    13    -46.40    
 -41.70141  71.55269 -47.17168   66.94  461.36  -27.35  0.3735    23    -19.17    
 -41.70141  71.57269 -46.97168   67.89  462.82  -27.44  0.3750    23    -19.17    
 -41.71807  71.61435 -47.17168   66.70  464.39  -27.37  0.3791    23    -40.64    
 -41.71807  71.64769 -46.97168   67.63  466.52  -27.46  0.3835    23    -40.64    
 -35.01807  71.63102 -47.17168  100.69  508.58   15.33  0.3572    13    -182.8    
 -35.11807  71.86674 -47.17168  102.35  506.30   15.08  0.3614    13    -185.4    
 -34.91807  71.70007 -46.97168  101.94  514.19   15.24  0.3537    13    -45.69    
 -34.96807  71.83102 -46.97168  102.80  512.43   15.01  0.3521    13    -45.69    
 -41.76807  71.96435 -47.17168   65.53  486.76  -27.44  0.4669    23    -25.29    
 -41.76807  71.96435 -46.97168   66.51  486.17  -27.45  0.4651    23    -35.20    
 -41.78141  72.17924 -47.17168   64.86  503.65  -27.51  0.5617    23    -46.50    
 -41.78474  72.15924 -46.97168   65.90  499.45  -27.23  0.5426    23    -46.88    
 -35.49224  72.29769 -47.17168  106.86  506.72   15.01  0.3675    13    -185.4    
 -35.21807  72.02447 -47.17168  103.70  505.53   15.00  0.3644    13    -185.4    
 -35.21807  72.19769 -46.99014  106.12  509.63   14.75  0.3514    13    -182.8    
 -35.11807  71.99769 -47.07168  103.69  508.01   14.92  0.3550    13    -45.69    
 -41.81807  72.52602 -47.17168   63.79  524.12  -28.97  0.6724     7    -51.51    
 -41.81807  72.39769 -46.97168   65.10  511.53  -27.13  0.6141     7    -50.85    
 -41.81807  72.54769 -47.17168   63.76  524.71  -29.07  0.6758     7    -51.51    
 -41.81807  72.42590 -46.97168   65.06  512.29  -27.08  0.6201     7    -50.71    
 -36.31807  72.59769 -47.27168  109.85  518.78    9.55  0.3671    13    -49.85    
 -36.11807  72.58102 -47.17168  111.52  519.42   13.57  0.3601    13    -58.66    
 -36.11807  72.68102 -47.07168  112.82  524.19   13.57  0.3544    13    -58.66    
 -35.86807  72.49769 -47.17168  110.23  513.02   14.85  0.3635    13    -182.8    
 -35.88974  72.59769 -47.07168  111.76  517.66   14.73  0.3525    13    -195.8    
 -35.63653  72.39769 -47.17168  108.22  508.78   15.03  0.3663    13    -182.8    
 -35.70224  72.59769 -46.97168  111.71  517.20   14.83  0.3466    13    -196.0    
 -35.50557  72.39769 -47.07168  108.34  509.91   14.92  0.3562    13    -31.90    
 -41.83474  72.70924 -47.17168   63.42  526.27  -30.42  0.6750     7    -47.30    
 -41.86807  72.76435 -46.97168   64.28  511.13  -28.09  0.6000    22    -50.85    
 -41.86807  72.99769 -47.17168   62.93  520.11  -33.13  0.6148    22    -38.04    
 -41.90141  73.01769 -46.94668   64.01  500.73  -28.88  0.5276    22    -46.41    
 -36.51807  73.04769 -47.17168  107.56  529.04    4.64  0.4322    20    -15.22    
 -36.41807  72.81935 -47.17168  109.90  526.27    6.68  0.3903    20    -28.72    
 -36.31807  72.80269 -47.07168  112.34  529.74   10.55  0.3744    13    -61.31    
 -36.10974  72.99769 -46.97168  112.28  522.73   13.78  0.3623    19    -53.16    
 -36.11807  72.89769 -46.97168  113.16  525.77   13.64  0.3573    19    -61.17    
 -36.11807  72.99769 -46.97168  112.33  522.96   13.74  0.3626    19    -53.16    
 -41.86807  73.21769 -47.23002   62.40  516.24  -36.63  0.5751    22    -37.19    
 -41.90141  73.19769 -46.97168   63.68  497.02  -29.73  0.4972    22    -46.88    
 -41.86807  73.33935 -47.17168   62.51  509.77  -35.06  0.5380    22    -23.52    
 -41.86807  73.41197 -47.06668   62.99  500.06  -32.10  0.4947    22    -39.47    
 -36.61807  73.39769 -47.17168  104.26  529.70    5.22  0.4526    19    -18.96    
 -36.56807  73.23102 -47.17168  105.80  530.60    5.13  0.4499    19    -30.60    
 -36.51807  73.19769 -47.12168  107.39  531.05    7.29  0.4352    19    -17.60    
 -36.46807  73.39769 -47.07168  107.05  526.27   10.76  0.4126    19    -61.31    
 -36.28474  73.19769 -47.02168  110.01  523.25   12.79  0.3859    19    -53.16    
 -36.30641  73.39769 -47.03835  107.94  519.05   13.12  0.3965    19    -58.66    
 -36.03474  73.09769 -46.97168  111.02  517.23   14.20  0.3679    19    -58.66    
 -36.09641  73.39769 -47.02168  107.64  511.43   14.26  0.3960    19    -182.8    
 -35.81807  73.39769 -46.97168  106.71  505.51   14.72  0.3986    19    -185.5    
 -41.81807  73.62269 -47.20502   62.00  506.32  -37.03  0.5115    22    -31.84    
 -41.81807  73.70602 -46.97168   63.21  487.21  -30.74  0.4343    22    -21.49    
 -41.71807  73.89769 -47.25502   61.32  507.37  -39.41  0.5218    22    -31.84    
 -41.71807  73.89769 -47.05502   62.60  494.80  -32.78  0.4585    22    0.6982    
 -36.71807  73.74769 -47.17168  100.99  519.19    2.86  0.4148    21    -14.73    
 -36.73474  73.79769 -47.17168  100.49  516.88    2.20  0.4076    21    -24.83    
 -36.68474  73.79769 -47.12168  101.74  518.06    4.75  0.4029    21    -17.31    
 -36.51807  73.59769 -47.07168  105.20  522.88   10.37  0.4091    19    -49.91    
 -36.49307  73.83102 -47.02168  104.05  516.12   11.34  0.3988    19    -49.91    
 -36.36153  73.61102 -47.04668  105.76  516.81   12.94  0.4038    19    -46.27    
 -36.28141  73.95602 -46.97168  103.47  508.51   13.94  0.4161    19    -182.9    
 -36.08474  73.59769 -47.02168  105.68  507.73   14.46  0.4129    19    -182.9    
 -36.11807  73.94769 -46.97168  102.90  504.97   14.59  0.4283    19    -185.5    
 -35.81807  73.64769 -46.97168  104.33  502.38   14.83  0.4221    19    -185.5    
 -35.94307  73.84769 -46.97168  103.10  502.54   14.82  0.4329    19    -185.5    
 -41.61807  74.06019 -47.17168   61.63  506.42  -36.66  0.5117    22    -35.16    
 -41.66807  73.99769 -47.03002   62.67  493.05  -32.46  0.4511    22    -1.516    
 -41.51807  74.19769 -47.07168   62.23  500.80  -34.20  0.4834    22    -35.66    
 -41.50141  74.21352 -47.16097   61.53  509.36  -36.93  0.5286    22    -39.18    
 -36.81807  74.02031 -47.17168   98.15  505.27   -1.12  0.3794    21    -12.55    
 -36.91807  74.23019 -47.17168   95.72  493.71   -4.03  0.3672    21    -31.83    
 -36.71807  73.97769 -47.07168  100.94  511.18    3.75  0.3828    21    -49.07    
 -36.76807  74.21519 -46.97168  100.05  503.52    2.36  0.3702    21    -9.049    
 -36.51807  73.99769 -46.97168  103.19  513.08   11.02  0.3933    19    -54.83    
 -41.31807  74.39769 -47.02168   62.59  501.71  -34.27  0.4889    22    -35.54    
 -41.11807  74.54769 -47.11335   61.88  516.36  -38.72  0.5752    22    -9.629    
 -41.11807  74.54769 -46.97168   63.15  502.36  -34.72  0.4923    22    -36.69    
 -40.91807  74.69769 -47.16335   61.75  517.21  -42.81  0.6123    22     7.577    
 -41.02319  74.59769 -46.99668   63.09  507.61  -36.27  0.5204    22    -35.16    
 -37.31807  74.69769 -47.20918   88.91  472.85   -7.61  0.3950    21    -37.46    
 -37.01807  74.39769 -47.15918   93.87  485.20   -5.68  0.3707    21    -47.18    
 -37.11807  74.59769 -47.07168   92.61  478.34   -6.47  0.3886    21    -46.88    
 -36.91807  74.39769 -46.99406   96.93  490.92   -3.03  0.3718    21    -33.58    
 -40.63379  74.79769 -47.02168   63.88  510.03  -42.24  0.5537    22    -9.632    
 -40.71807  74.74769 -46.97168   64.02  509.90  -39.44  0.5382    22     2.504    
 -40.58212  74.79769 -46.97168   64.52  509.29  -41.41  0.5414    22     3.247    
 -40.51807  74.98102 -47.17168   63.32  489.02  -46.13  0.4966    24     41.61    
 -40.32141  75.09769 -47.17168   64.45  474.11  -45.78  0.4301    24     35.55    
 -40.30974  74.89769 -46.97168   65.81  502.10  -44.66  0.5135    24     52.01    
 -40.11807  74.94769 -46.97168   66.97  495.48  -45.58  0.4834    24     52.78    
 -40.15141  74.99769 -47.02168   66.42  487.99  -45.75  0.4613    24     35.81    
 -39.98986  74.84769 -46.85502   68.66  511.43  -44.38  0.5307    24   -0.6832    
 -39.91807  74.99769 -46.98835   68.26  487.01  -45.46  0.4470    24     32.97    
 -39.62307  74.84769 -46.87168   71.47  514.92  -41.98  0.5090    24     17.41    
 -39.65641  74.99769 -46.98835   70.35  485.68  -43.86  0.4284    24     31.46    
 -39.51807  74.79769 -46.82168   72.84  526.89  -37.88  0.5282    24     9.417    
 -39.54307  75.03102 -47.02168   71.09  479.66  -42.74  0.4070    24     19.64    
 -39.34224  74.89769 -46.94430   73.72  503.02  -35.81  0.4410    24    0.1609    
 -39.32641  75.04769 -47.07168   72.71  475.68  -39.61  0.3875    24     29.51    
 -39.15141  74.89769 -46.92168   75.96  502.61  -26.35  0.4140    21    -30.81    
 -39.16807  74.99769 -47.07168   74.40  482.26  -34.48  0.3880    24     6.231    
 -38.99641  74.94769 -46.97168   77.10  492.13  -21.97  0.3850    21    -24.08    
 -38.81807  74.99769 -47.12168   77.49  480.91  -21.35  0.3697    21    -2.879    
 -38.81807  74.99769 -46.97168   78.67  483.92  -16.06  0.3710    21    -50.72    
 -38.56807  74.99769 -47.23835   78.75  475.99  -16.62  0.3682    21    -7.427    
 -38.29641  74.99769 -47.26990   80.45  472.54  -11.50  0.3793    21     15.06    
 -38.26307  74.99769 -47.26990   80.67  472.10  -11.08  0.3814    21     15.06    
 -37.84807  74.99769 -47.17168   84.01  467.46   -8.47  0.4134    21    -15.53    
 -37.70236  74.94769 -47.17168   85.23  467.61   -8.22  0.4158    21    -15.53    
 -37.61807  74.99769 -46.99097   86.99  466.68   -8.03  0.4342    21    -15.53    
 -37.51629  74.79769 -47.27168   86.35  470.27   -8.01  0.3999    21    -17.20    
 -37.51807  74.94769 -46.99930   87.90  467.67   -7.89  0.4309    21    -15.53    
 -37.31807  74.79769 -47.04014   90.00  471.32   -7.47  0.4137    21    -58.45    
 -40.16307  75.19769 -47.18835   65.28  462.92  -45.16  0.3895    24     4.718    
 -40.10141  75.19769 -47.17168   65.79  462.47  -45.08  0.3867    24     4.718    
 -39.62307  75.24769 -47.17168   69.14  454.38  -43.69  0.3667    24     17.87    
 -39.38974  75.19769 -47.17168   71.11  457.39  -42.20  0.3673    24     17.91    
 -38.76807  74.99769 -47.13835   77.85  479.93  -20.01  0.3687    21     5.620    
 -38.45974  75.09769 -46.92168   81.50  471.29  -10.06  0.3877    21    -17.61    
 -38.36807  75.09769 -46.97168   81.80  469.98   -9.74  0.3936    21    -17.61    
 -38.15141  75.09769 -47.02168   82.80  467.54   -8.97  0.4095    21    -15.53    
 -37.96807  75.09769 -46.97168   84.36  465.92   -8.46  0.4266    21    -15.53    
 -37.61807  69.81435 -46.57168  104.43  521.16   14.77  0.3716    11    -53.16    
 -37.29986  69.59769 -46.67168  101.60  520.03   15.85  0.3656    11    -32.42    
 -37.31807  69.79769 -46.75502  102.58  529.18   15.67  0.4002    11    -64.69    
 -37.08141  69.29769 -46.57168   99.43  513.25   16.28  0.3563    11    -45.69    
 -37.09307  69.59769 -46.75502  100.77  526.56   16.75  0.3831    11    -40.43    
 -37.11807  69.64769 -46.77168  101.10  528.28   16.70  0.3903    11    -64.63    
 -36.96807  69.39769 -46.67168   99.50  520.55   16.92  0.3646    11    -46.21    
 -37.04807  69.59769 -46.77168  100.56  528.22   17.02  0.3880    11    -43.89    
 -36.95141  69.74769 -46.87168  100.97  539.62   18.32  0.4387    11    -59.34    
 -36.70557  69.35007 -46.67168   98.63  526.29   18.30  0.3782    11    -54.21    
 -36.65046  69.51019 -46.77168   99.40  537.24   20.12  0.4203    11    -44.42    
 -36.74307  69.76435 -46.92168  100.47  547.69   21.10  0.4759    11    -27.30    
 -36.40974  69.39769 -46.67168   98.58  539.44   21.94  0.4288    11    -46.88    
 -36.66307  69.51019 -46.77168   99.42  536.77   19.97  0.4184    11    -44.42    
 -36.60653  69.79769 -46.95502  100.31  553.00   23.52  0.5036    11    -27.12    
 -36.34641  69.29769 -46.57168   98.21  535.12   21.33  0.4110    11    -43.94    
 -36.18474  69.59769 -46.77168   99.02  561.57   30.35  0.5441    11    -40.79    
 -36.31807  69.79769 -46.95502   99.68  560.80   28.67  0.5430    11    -40.79    
 -36.11569  69.39769 -46.57168   98.50  551.79   27.21  0.4912    11    -41.41    
 -36.11807  69.56435 -46.72168   98.90  562.93   31.36  0.5516    11    -40.79    
 -36.11807  69.79769 -46.92168   99.36  566.47   32.52  0.5741     3    -51.06    
 -35.93891  69.49769 -46.57168   98.81  567.71   34.36  0.5802    11    -89.60    
 -35.96307  69.79769 -46.87168   99.24  571.88   35.83  0.6052     3    -89.60    
 -35.70462  69.64769 -46.57168   99.17  587.31   43.14  0.6923     3    -92.96    
 -37.71807  70.09769 -46.57168  106.78  533.32   13.08  0.4274    11    -52.80    
 -37.56807  70.01769 -46.67168  105.19  532.43   13.91  0.4256    11    -52.80    
 -37.51807  70.17269 -46.75502  105.51  541.87   12.57  0.4830    11    -44.20    
 -37.41807  69.99769 -46.77168  104.05  536.02   14.54  0.4420    11    -53.84    
 -37.36807  70.19769 -46.87168  104.62  545.96   13.15  0.5050    11    -47.80    
 -37.10046  69.96435 -46.92168  102.42  544.30   17.07  0.4762    11    -47.57    
 -35.71807  69.81435 -46.77168   99.07  582.08   40.72  0.6611     3    -92.16    
 -35.43391  69.99769 -46.77168   99.02  579.81   39.43  0.6474    13    -92.16    
 -35.48796  69.79769 -46.57168   99.32  596.36   46.03  0.7408     3    -109.0    
 -35.31807  69.99769 -46.67168   99.00  587.48   42.35  0.6872     3    -92.96    
 -35.31807  70.09769 -46.78418   98.92  574.52   37.07  0.6168    13    -89.60    
 -35.11807  70.09769 -46.57168   99.12  587.65   42.64  0.6885     3    -92.96    
 -40.91807  70.59769 -46.77168   76.13  441.18  -27.12  0.4422    23   -0.1432    
 -40.66807  70.49769 -46.77168   78.38  441.52  -26.97  0.4422    23   -0.1432    
 -40.76807  70.59769 -46.57168   79.03  443.41  -26.87  0.4245    23   -0.4418    
 -40.51807  70.44769 -46.83002   79.26  441.84  -26.90  0.4399    23   -0.4418    
 -40.51807  70.59769 -46.42168   83.14  448.55  -25.70  0.4018    23    0.5086    
 -40.27307  70.44769 -46.73835   82.60  445.95  -26.21  0.4153    23    -1.819    
 -40.23474  70.49769 -46.59097   84.71  450.09  -25.14  0.4007    23     5.931    
 -40.11807  70.44769 -46.77168   83.90  448.64  -25.81  0.4030    23    -6.765    
 -40.18712  70.49769 -46.59335   85.24  451.37  -24.81  0.3970    23    -15.13    
 -39.86807  70.49769 -46.74668   86.98  458.68  -23.88  0.3794    23    -6.128    
 -39.91807  70.54769 -46.51335   89.58  467.68  -19.27  0.3732    23    -8.824    
 -39.56807  70.59769 -46.77168   89.96  479.78  -20.46  0.3737    23     3.243    
 -39.56807  70.59769 -46.57168   93.01  494.32  -10.79  0.3728    23    -44.33    
 -37.93141  70.59769 -46.57168  108.61  566.36    3.13  0.5611    11    -25.93    
 -37.81807  70.41435 -46.57168  108.55  553.51    8.08  0.5210    11    -44.49    
 -37.71807  70.56435 -46.72168  107.79  558.90    3.20  0.5529     3    -25.14    
 -37.61807  70.47269 -46.77168  107.12  553.74    6.22  0.5434    11    -44.49    
 -37.66807  70.56435 -46.77168  107.41  556.70    3.30  0.5455     3    -56.86    
 -35.01807  70.39769 -46.77168   98.76  561.51   30.57  0.5404    13    -40.79    
 -34.91807  70.34257 -46.57168   99.25  574.51   36.87  0.6163     3    -90.40    
 -34.91807  70.56852 -46.77168   99.02  554.37   26.96  0.5025    13    -40.95    
 -34.76807  70.61531 -46.57168   99.53  562.86   30.01  0.5504    13    -40.79    
 -41.21807  70.79769 -46.79668   73.38  442.66  -27.23  0.4227    23   -0.4418    
 -41.31807  70.89769 -46.79668   72.53  444.03  -27.27  0.4098    23   -0.4418    
 -41.11807  70.81435 -46.54847   75.78  444.63  -27.22  0.4077    23   -0.4418    
 -40.96807  70.69769 -46.57168   77.07  443.39  -27.10  0.4201    23   -0.4418    
 -39.51807  70.61435 -46.77168   90.45  485.25  -19.47  0.3772    23    -39.85    
 -39.48141  70.61435 -46.59668   93.57  502.10   -9.02  0.3789    23    -24.18    
 -39.31807  70.69769 -46.77168   92.35  512.85  -14.92  0.4133    23    -7.613    
 -39.31807  70.61435 -46.57168   95.63  519.26   -0.74  0.3897    10    -35.70    
 -39.11807  70.79769 -46.83835   92.82  543.14  -14.40  0.4957    23    -12.53    
 -39.15736  70.66435 -46.62585   96.30  534.81    0.37  0.4224    10    -31.97    
 -39.06807  70.59769 -46.57168   97.97  533.43    6.17  0.4070    10    -29.02    
 -38.91807  70.79769 -46.77168   95.62  565.41   -5.49  0.5445    10    -40.47    
 -38.56807  70.59769 -46.57168  102.50  548.30    7.74  0.4679    10    -11.93    
 -38.81807  70.79769 -46.77168   96.49  569.44   -4.16  0.5635    10    -40.56    
 -38.49307  70.69769 -46.65502  101.74  561.88    2.54  0.5368    10    -21.23    
 -38.77736  70.79769 -46.77168   96.85  570.22   -3.85  0.5699    10    -40.56    
 -38.20879  70.64769 -46.57168  106.04  563.32    3.08  0.5433    10    -33.01    
 -38.35141  70.79769 -46.82168  100.31  559.81   -7.08  0.5695    20    -40.55    
 -38.11807  70.64769 -46.57168  106.95  566.14    2.26  0.5540    10    -33.01    
 -38.16807  70.79769 -46.87168  101.66  548.16   -8.38  0.5234    20    -28.19    
 -37.91807  70.79769 -47.04347  102.12  523.62   -7.45  0.4246    20    -23.96    
 -37.71807  70.62352 -46.77168  107.37  558.28    1.02  0.5403    20    -22.74    
 -34.81807  70.79769 -46.77168   99.31  546.45   22.84  0.4609    13    -27.30    
 -34.71807  70.74769 -46.57168   99.72  558.35   27.05  0.5254    13    -40.95    
 -34.76807  70.99769 -46.77168   99.74  540.36   20.11  0.4329    13    -33.09    
 -34.71807  70.99769 -46.67168  100.09  546.17   21.32  0.4627    13    -27.30    
 -41.51807  71.19769 -46.74335   70.96  450.68  -27.42  0.3755    23     1.945    
 -41.61807  71.39769 -46.78002   69.74  456.82  -27.52  0.3678    23    -19.17    
 -41.51807  71.29769 -46.61252   71.57  454.71  -27.59  0.3686    23    -19.17    
 -41.41807  71.14769 -46.57168   72.80  450.67  -27.49  0.3760    23     1.945    
 -34.76807  71.17269 -46.80502  100.21  533.40   18.06  0.4047    13    -43.94    
 -34.71807  71.21769 -46.69847  100.78  538.26   18.42  0.4288    13    -33.09    
 -34.76807  71.37269 -46.80502  100.87  528.45   16.65  0.3878    13    -43.89    
 -34.71807  71.41435 -46.67168  101.66  534.52   16.86  0.4169    13    -70.19    
 -41.66807  71.56435 -46.77168   69.13  463.89  -27.65  0.3753    23    -25.09    
 -41.61807  71.59769 -46.57168   70.43  467.79  -28.03  0.3823    23    -71.21    
 -41.71807  71.79769 -46.77168   68.27  476.45  -27.82  0.4156    23    -46.52    
 -41.66807  71.81769 -46.57168   69.59  479.76  -28.41  0.4261    23    -46.52    
 -34.91807  71.89769 -46.81752  103.86  517.46   14.77  0.3590    13    -32.42    
 -34.81807  71.62269 -46.82168  102.01  522.04   15.48  0.3696    13    -32.42    
 -34.71807  71.60269 -46.57168  103.05  534.96   15.74  0.4286    13    -52.80    
 -34.76807  71.76435 -46.57168  104.01  531.36   14.82  0.4153    13    -64.69    
 -41.71807  71.99769 -46.62168   68.54  489.42  -28.44  0.4766    23    -13.74    
 -41.76807  72.11935 -46.77168   67.12  495.75  -27.79  0.5175    23    -46.88    
 -41.71807  72.19769 -46.42668   69.14  495.25  -29.32  0.5053    22    -46.88    
 -41.70141  71.97269 -46.57168   68.96  488.43  -28.65  0.4693    23    -27.33    
 -35.11807  72.19769 -46.83656  106.63  514.42   14.48  0.3504    13    -58.86    
 -34.96807  71.99769 -46.80502  104.82  516.67   14.59  0.3571    13    -58.86    
 -34.91807  71.99769 -46.68930  105.31  521.62   14.35  0.3724    13    -53.16    
 -35.01807  72.19769 -46.59168  107.98  524.38   13.75  0.3810    13    -53.16    
 -41.81807  72.39769 -46.77168   66.20  504.35  -27.36  0.5717    22    -58.11    
 -41.81807  72.44769 -46.60502   67.08  497.60  -27.83  0.5287    22    -46.88    
 -41.86807  72.65602 -46.77168   65.57  500.28  -27.27  0.5460    22    -46.41    
 -41.86807  72.63102 -46.57168   66.75  489.92  -27.61  0.4844    22    -13.74    
 -35.51807  72.67031 -46.77168  112.34  521.32   14.48  0.3444    13    -58.66    
 -35.31807  72.39769 -46.85823  109.05  514.97   14.53  0.3468    13    -58.86    
 -35.31807  72.64769 -46.57168  112.24  526.52   13.83  0.3599    19    -64.63    
 -35.16807  72.39769 -46.57502  110.44  525.99   13.61  0.3736    13    -61.17    
 -41.90141  72.82269 -46.77168   65.21  494.15  -27.49  0.5066    22    -46.88    
 -41.90141  72.77269 -46.57168   66.43  483.81  -27.48  0.4532    22    -35.20    
 -41.91807  72.94769 -46.77168   65.02  489.21  -27.66  0.4775    22    -27.33    
 -41.91807  72.84769 -46.57168   66.26  480.61  -27.45  0.4377    22    -35.20    
 -35.88474  72.79769 -46.92168  113.33  522.10   14.55  0.3466    19    -195.8    
 -35.88474  72.99769 -46.92168  111.75  516.83   14.51  0.3573    19    -58.86    
 -35.71807  72.72769 -46.87168  113.00  520.72   14.68  0.3438    13    -195.8    
 -35.71807  73.03102 -46.87168  110.78  513.08   14.64  0.3582    19    -195.3    
 -35.48474  72.85935 -46.72168  111.52  518.00   14.44  0.3460    19    -195.8    
 -35.49307  72.99769 -46.75502  110.19  512.82   14.55  0.3516    19    -58.15    
 -35.31807  72.81435 -46.57168  111.41  521.34   14.05  0.3515    19    -58.66    
 -41.91807  73.19769 -46.87168   64.18  488.28  -28.62  0.4611    22    -27.33    
 -41.93474  73.19769 -46.76014   64.75  479.67  -27.95  0.4274    22    -46.52    
 -41.91807  73.44769 -46.77168   64.42  474.34  -28.30  0.4022    22    -46.82    
 -41.91807  73.58102 -46.57168   65.32  460.53  -27.68  0.3734    22    -19.17    
 -35.87307  73.19769 -46.95502  109.32  510.53   14.59  0.3768    19    -58.15    
 -35.75141  73.19769 -46.92168  108.81  508.68   14.68  0.3757    19    -169.1    
 -35.65974  73.41769 -46.92168  105.92  503.52   14.79  0.3980    19    -185.5    
 -35.41807  73.23935 -46.77168  107.04  505.88   14.68  0.3687    19    -60.72    
 -35.56807  73.33935 -46.87168  106.49  504.19   14.76  0.3863    19    -185.4    
 -35.31807  73.11435 -46.67168  108.02  509.51   14.52  0.3540    19    -52.65    
 -35.31807  73.31935 -46.72168  105.73  504.70   14.69  0.3697    19    -185.4    
 -41.86807  73.67602 -46.77168   64.25  470.92  -28.55  0.3895    22    -67.89    
 -41.90141  73.65935 -46.57168   65.23  459.60  -27.74  0.3727    22    -19.17    
 -41.81807  73.79769 -46.81335   63.97  472.98  -29.01  0.3927    22    -46.96    
 -41.86807  73.76435 -46.57168   65.19  458.59  -27.81  0.3727    22    -19.17    
 -35.74307  73.59769 -46.95502  104.45  502.09   14.84  0.4172    19    -185.5    
 -35.71807  73.83102 -46.92168  102.32  500.33   14.93  0.4321    19    -185.5    
 -35.53807  73.50424 -46.87168  104.67  501.81   14.83  0.4014    19    -185.5    
 -35.41807  73.88102 -46.77168  100.94  499.62   14.99  0.4160    19    -185.5    
 -35.28474  73.59769 -46.72168  102.83  501.53   14.85  0.3890    19    -185.4    
 -35.31807  73.79769 -46.72168  101.33  500.28   14.96  0.4030    19    -185.5    
 -41.71807  73.99769 -46.80168   64.01  471.68  -29.21  0.3894    22    -67.89    
 -41.71807  74.04769 -46.65002   64.80  461.46  -28.34  0.3756    22    -19.17    
 -41.51807  74.29769 -46.66335   64.89  463.81  -28.84  0.3780    22    -54.83    
 -41.61807  74.19769 -46.58835   65.23  458.54  -28.29  0.3752    22    -19.17    
 -36.68474  74.19769 -46.92168  101.41  508.10    6.18  0.3748    19    -49.33    
 -36.43474  74.21019 -46.87168  102.25  509.33   12.74  0.3988    19    -42.43    
 -36.31807  74.02269 -46.95502  103.01  508.78   13.72  0.4131    19    -182.9    
 -36.42641  74.21019 -46.87168  102.24  509.20   12.85  0.3997    19    -179.6    
 -36.11807  73.99769 -46.95502  102.60  504.61   14.62  0.4292    19    -185.5    
 -36.11807  74.19769 -46.87168  101.43  503.73   14.74  0.4277    19    -185.5    
 -35.88474  73.99769 -46.92168  101.77  501.14   14.94  0.4381    19    -185.5    
 -35.83474  74.29769 -46.77168   99.75  500.65   15.12  0.4310    19    -185.5    
 -35.73569  74.02269 -46.87168  101.09  499.86   15.01  0.4373    19    -185.5    
 -35.66807  74.19769 -46.77168   99.74  499.67   15.12  0.4317    19    -185.5    
 -35.51807  74.04769 -46.77168  100.16  499.34   15.06  0.4260    19    -185.5    
 -35.51807  74.24769 -46.67168   98.95  499.88   15.19  0.4192    19    -185.5    
 -35.21807  74.00007 -46.57168   99.81  501.25   15.12  0.3929    19    -185.4    
 -41.36807  74.39769 -46.83002   63.99  479.78  -30.69  0.4083    22    -46.52    
 -41.41807  74.39769 -46.58835   65.53  460.54  -28.67  0.3754    22    -42.55    
 -41.15141  74.54769 -46.79668   64.57  482.20  -31.28  0.4152    22    -41.80    
 -41.14307  74.58102 -46.57168   66.24  464.13  -29.22  0.3756    22    -42.37    
 -41.06807  74.59769 -46.77168   64.92  482.21  -31.41  0.4147    22    -42.72    
 -40.83474  74.69769 -46.57168   67.19  471.43  -30.29  0.3856    22    -63.17    
 -37.06807  74.69769 -46.73835   96.20  483.25   -4.66  0.4020    21    -46.77    
 -36.86807  74.49769 -46.77168   99.34  497.00    0.38  0.3756    21    -15.49    
 -36.91807  74.59769 -46.65502   99.40  496.19   -0.18  0.3818    21    -15.49    
 -36.74307  74.54769 -46.60502  101.29  507.99    6.94  0.3701    19    -49.33    
 -36.42962  74.43102 -46.72168  101.39  508.55   13.27  0.3910    19    -42.38    
 -36.34307  74.43102 -46.72168  101.22  507.22   14.05  0.3985    19    -175.6    
 -36.09307  74.43102 -46.72168  100.19  503.50   14.98  0.4157    19    -185.5    
 -36.11807  74.59769 -46.57168   99.62  505.03   15.15  0.3966    19    -185.4    
 -35.91807  74.39769 -46.72168   99.63  501.59   15.15  0.4234    19    -185.5    
 -35.71569  74.49769 -46.57168   98.53  501.53   15.35  0.4088    19    -185.5    
 -40.80141  74.69769 -46.79668   65.40  492.93  -33.72  0.4527    22    -2.425    
 -40.84641  74.69769 -46.57168   67.12  471.20  -30.25  0.3849    22    -63.96    
 -40.47879  74.78102 -46.80835   66.40  503.66  -37.78  0.4998    22    -31.84    
 -40.57641  74.74769 -46.57168   68.15  479.77  -31.70  0.4085    22    -42.71    
 -40.31807  74.78102 -46.72668   67.87  503.35  -37.54  0.4981    22     9.842    
 -40.30557  74.74769 -46.46240   70.40  482.67  -32.09  0.4219    22    -35.21    
 -40.01807  74.79769 -46.77168   69.13  516.30  -42.20  0.5476    22     5.973    
 -40.11807  74.74769 -46.57168   70.37  502.34  -35.76  0.4950    22     5.959    
 -39.91807  74.78102 -46.74668   70.01  521.25  -41.93  0.5604    22     5.625    
 -39.91807  74.69769 -46.48835   72.45  511.65  -35.31  0.5292    22     18.17    
 -39.67307  74.74769 -46.73835   72.00  534.41  -39.69  0.5809    24    -2.431    
 -39.68474  74.69769 -46.62168   72.92  537.88  -36.84  0.5980    22    -1.160    
 -39.49307  74.74769 -46.73835   73.75  537.88  -34.26  0.5551    24    -7.657    
 -39.48474  74.69769 -46.62168   74.85  543.82  -30.56  0.5737    21    -8.897    
 -39.31807  74.78102 -46.74668   75.62  528.38  -26.70  0.4912    21    -2.981    
 -39.31807  74.74769 -46.63002   76.63  531.54  -23.24  0.4981    21    -12.29    
 -39.06807  74.89769 -46.77168   78.01  501.77  -17.63  0.3981    21     5.958    
 -39.21807  74.79769 -46.62168   77.77  518.88  -19.00  0.4472    21     8.928    
 -38.95141  74.94769 -46.68323   79.75  490.74  -13.18  0.3763    21    -36.93    
 -38.95141  74.94769 -46.57168   80.55  489.16  -12.03  0.3736    21    -37.12    
 -38.83474  74.99769 -46.83335   79.57  484.39  -13.40  0.3712    21    -43.32    
 -38.86296  74.99769 -46.63002   80.74  483.64  -11.43  0.3696    21    -35.43    
 -37.51807  74.99769 -46.82168   89.28  467.42   -7.79  0.4442    21    -15.53    
 -37.31807  74.89769 -46.73835   92.38  472.03   -7.09  0.4347    21    -37.52    
 -37.44307  74.99769 -46.54156   92.48  470.76   -7.34  0.4480    21    -58.45    
 -37.28807  74.89769 -46.55680   94.57  475.66   -6.53  0.4342    21    -37.53    
 -37.11807  74.78102 -46.54668   97.17  485.04   -4.45  0.4109    21    -46.77    
 -38.56807  75.09769 -46.77168   81.77  472.51   -9.92  0.3828    21    -37.92    
 -38.60141  75.09769 -46.52668   83.25  471.56   -9.28  0.3818    21    -17.61    
 -38.31807  75.14769 -46.77168   83.28  467.44   -8.91  0.4079    21    -15.70    
 -38.41307  75.14769 -46.57168   84.06  467.79   -8.83  0.4015    21    -15.53    
 -38.09307  75.14769 -46.80502   84.57  465.52   -8.50  0.4280    21    -15.53    
 -38.15557  75.16674 -46.55168   86.02  465.18   -8.43  0.4287    21    -15.53    
 -37.97641  75.14769 -46.77168   85.54  464.97   -8.33  0.4383    21    -15.53    
 -37.88474  75.14769 -46.57168   87.83  464.93   -8.18  0.4488    21    -15.53    
 -37.71807  75.09769 -46.72168   88.04  465.52   -8.04  0.4512    21    -15.53    
 -37.67546  75.09769 -46.53835   89.93  466.57   -7.91  0.4547    21    -15.53    
 -37.71807  69.29769 -46.13752  103.02  502.61   15.32  0.3774    11    -185.4    
 -37.47819  69.19769 -46.27168  100.93  503.04   15.51  0.3774    11    -185.4    
 -37.48569  69.29769 -46.37168  101.10  505.56   15.50  0.3646    11    -185.4    
 -37.31807  69.01435 -46.17168   99.52  501.13   15.61  0.3947    11    -185.4    
 -37.35296  69.19769 -46.37168  100.01  504.99   15.65  0.3691    11    -185.4    
 -37.33236  69.36435 -46.52168  100.55  510.28   15.73  0.3556    11    -45.69    
 -37.11307  68.99769 -46.27168   98.42  503.51   15.85  0.3806    11    -185.4    
 -37.13712  69.19769 -46.47168   99.22  508.58   16.01  0.3605    11    -182.8    
 -36.96807  68.89769 -46.17168   97.87  503.03   15.95  0.3854    11    -185.4    
 -36.97641  69.19769 -46.52168   98.65  511.94   16.41  0.3574    11    -45.69    
 -36.64212  68.89769 -46.18835   97.24  507.99   16.59  0.3661    11    -192.7    
 -36.74307  69.04769 -46.39252   97.79  511.13   16.76  0.3599    11    -45.69    
 -36.53474  68.89769 -46.17168   97.02  510.06   16.89  0.3622    11    -182.8    
 -36.51807  69.04769 -46.37168   97.40  516.23   17.64  0.3603    11    -46.40    
 -36.21807  68.99769 -46.17168   97.30  521.55   18.89  0.3692    11    -46.21    
 -36.31807  69.19769 -46.47168   97.79  529.84   20.31  0.3914    11    -57.67    
 -36.10224  69.04769 -46.17168   97.36  528.04   20.33  0.3864    11    -54.21    
 -36.11629  69.19769 -46.37168   97.86  537.03   22.64  0.4206    11    -58.21    
 -35.81807  69.19769 -46.12168   98.16  549.63   27.10  0.4815    11    -54.91    
 -35.93796  69.39769 -46.47168   98.55  560.34   31.24  0.5386    11    -40.79    
 -35.71807  69.29769 -46.15918   98.54  562.69   32.51  0.5527    11    -40.79    
 -37.86807  69.59769 -46.20502  105.89  508.77   15.06  0.3526    11    -45.69    
 -37.71807  69.59257 -46.37168  104.32  510.30   15.11  0.3522    11    -45.69    
 -37.91807  69.82864 -46.27168  107.70  516.51   14.63  0.3537    11    -58.86    
 -37.81807  69.79435 -46.37168  106.33  516.20   14.70  0.3558    11    -58.86    
 -37.55141  69.59769 -46.52168  102.95  513.66   15.28  0.3543    11    -45.69    
 -35.71807  69.49769 -46.42168   98.83  579.62   39.75  0.6467    11    -92.16    
 -35.46807  69.49769 -46.17168   99.09  589.04   43.71  0.7009     3    -92.96    
 -35.50319  69.61435 -46.37168   99.11  595.91   45.80  0.7358     3    -109.0    
 -35.26807  69.79769 -46.37168   99.26  601.80   47.39  0.7655     3    -109.1    
 -35.31807  69.61435 -46.17168   99.28  596.38   46.23  0.7406     3    -109.0    
 -35.11807  69.79769 -46.22168   99.11  594.90   45.29  0.7270     3    -109.0    
 -38.08474  70.19435 -46.27168  110.38  533.47   13.07  0.3988    11    -64.69    
 -38.06807  69.97840 -46.17168  110.02  522.29   14.33  0.3596    11    -53.16    
 -37.91807  70.08102 -46.37168  108.81  529.25   13.45  0.3938    11    -64.63    
 -37.86807  70.02269 -46.40502  107.99  526.50   13.76  0.3862    11    -64.63    
 -35.11807  69.99769 -46.46097   99.15  594.58   45.18  0.7253     3    -109.0    
 -34.91807  69.99769 -46.25264   98.92  582.74   40.64  0.6577     3    -92.16    
 -34.91807  70.12924 -46.37168   99.24  583.49   41.28  0.6663     3    -92.16    
 -34.71807  70.14090 -46.17168   98.80  563.81   32.28  0.5525    12    -40.79    
 -40.33474  70.59769 -46.37168   85.97  454.56  -23.69  0.3878    23    -6.128    
 -40.32641  70.59769 -46.37168   86.08  454.83  -23.60  0.3873    23    -6.128    
 -39.91807  70.59769 -46.27168   92.91  485.34   -7.63  0.3664    23    -64.19    
 -39.91807  70.59769 -46.27168   92.91  485.34   -7.63  0.3664    23    -68.91    
 -39.86807  70.56435 -46.44764   91.11  475.92  -15.10  0.3691    23    -2.711    
 -39.71569  70.49769 -46.22168   95.84  499.59    5.70  0.3672    10    -16.91    
 -39.48474  70.49769 -46.37168   96.66  506.94    6.12  0.3662    10    -7.000    
 -39.61629  70.39769 -46.17168   97.14  500.84   10.79  0.3728    10    -51.90    
 -39.35141  70.24769 -46.17168   99.26  500.48   13.93  0.3770    10    -55.22    
 -39.37641  70.54769 -46.47168   96.52  513.44    4.00  0.3729    10    -16.54    
 -39.22141  70.19769 -46.17168  100.36  500.41   14.45  0.3752    10    -60.72    
 -39.23807  70.39769 -46.37168   98.79  510.40   11.54  0.3643    10    -49.33    
 -39.05462  70.57269 -46.55502   98.32  531.40    7.34  0.4000    10    -61.31    
 -38.95653  70.19769 -46.23835  102.36  504.54   14.51  0.3613    10    -55.22    
 -39.02736  70.34769 -46.37168  100.69  511.83   13.11  0.3620    10    -49.33    
 -38.74307  70.19769 -46.24347  104.57  508.56   14.46  0.3555    10    -52.65    
 -38.69129  70.33602 -46.37168  103.97  518.17   13.37  0.3669    10    -53.10    
 -38.48474  70.24769 -46.27168  107.10  519.03   13.82  0.3641    10    -20.57    
 -38.27307  70.39769 -46.37168  108.30  538.40   11.43  0.4250    10    -50.46    
 -38.56903  70.57269 -46.55502  102.74  545.40    8.52  0.4551    10    -44.46    
 -38.25974  70.14769 -46.17168  110.16  524.49   13.99  0.3669    10    -53.16    
 -38.21807  70.39769 -46.37168  108.80  541.35   11.13  0.4352    10    -49.99    
 -38.36307  70.56435 -46.52168  105.27  550.44    7.72  0.4802    10    -11.93    
 -38.21807  70.39769 -46.37168  108.80  541.35   11.13  0.4352    10    -49.99    
 -38.11807  70.59769 -46.52168  107.74  562.71    4.75  0.5364    10    -14.58    
 -37.91807  70.36435 -46.47168  109.26  549.42    9.83  0.4862    11    -44.52    
 -34.73474  70.37269 -46.37168   99.20  569.76   34.27  0.5863    12    -89.60    
 -34.56807  70.35185 -46.17168   98.72  553.16   26.94  0.4921    12    -41.41    
 -34.61807  70.63935 -46.37168   99.67  560.53   28.53  0.5367    12    -40.95    
 -34.51807  70.46697 -46.17168   99.01  549.80   25.23  0.4759    12    -41.12    
 -40.92879  70.79769 -46.37168   78.97  446.91  -26.97  0.3965    23    -4.185    
 -41.11807  70.99769 -46.30918   77.32  450.41  -27.33  0.3786    23     1.945    
 -40.96807  70.99769 -46.17168   79.87  453.59  -26.98  0.3727    23    -14.46    
 -40.73653  70.69769 -46.37168   81.09  447.28  -26.47  0.4002    23    -4.242    
 -40.73057  70.99769 -46.02168   83.99  461.41  -24.96  0.3688    23    -21.73    
 -40.51807  70.64769 -46.33835   83.99  450.99  -25.18  0.3924    23    -27.65    
 -40.61807  70.79769 -46.17168   84.30  455.31  -24.79  0.3771    23    -9.213    
 -40.23474  70.69769 -46.17168   89.73  470.33  -16.81  0.3693    23    -17.81    
 -40.15141  70.69769 -46.12168   91.54  479.79  -10.96  0.3662    23    -57.17    
 -34.56807  70.83102 -46.37168  100.09  556.24   25.24  0.5152    12    -40.95    
 -34.41807  70.88102 -46.17168  100.11  544.46   21.11  0.4529    12    -27.30    
 -34.56807  71.05935 -46.40502  100.82  552.77   22.19  0.5033    13    -27.12    
 -34.41807  70.99769 -46.17168  100.64  544.38   20.34  0.4565    12    -27.30    
 -41.41807  71.34769 -46.37168   73.65  459.42  -27.91  0.3680    23    -19.17    
 -41.31807  71.16519 -46.37168   74.76  453.46  -27.62  0.3704    23    -19.17    
 -41.11807  71.14590 -46.17168   78.07  456.46  -27.51  0.3686    23    -14.46    
 -41.11807  71.36435 -46.02168   78.68  467.82  -28.10  0.3823    23    -72.86    
 -34.56807  71.10924 -46.40502  101.01  551.90   21.51  0.5006    13    -27.12    
 -34.41807  71.05269 -46.17168  100.83  544.41   19.94  0.4581    12    -53.54    
 -34.61807  71.43102 -46.42168  102.60  545.49   17.52  0.4834    13    -47.57    
 -34.51807  71.49769 -46.17168  103.52  546.04   16.55  0.4982    12    -47.57    
 -41.51807  71.57602 -46.37168   72.32  469.68  -28.45  0.3858    23    -59.85    
 -41.51807  71.76769 -46.27168   72.47  481.36  -29.46  0.4289    23    -30.48    
 -41.31807  71.61674 -46.07168   75.71  477.83  -29.45  0.4144    23    -41.80    
 -41.46807  71.79769 -46.17168   73.36  484.56  -30.06  0.4429    23    -31.27    
 -34.71807  71.79769 -46.37168  105.14  540.21   14.15  0.4759    13    -48.04    
 -34.61807  71.59769 -46.32168  103.79  545.28   15.77  0.4962    13    -47.57    
 -34.56807  71.63102 -46.17168  104.44  546.27   15.19  0.5109    12    -47.80    
 -34.71807  71.89769 -46.22168  106.53  544.69   12.74  0.5166    13    -44.49    
 -41.61807  71.99769 -46.32168   70.86  490.98  -29.97  0.4770    23    -13.74    
 -41.51807  71.94031 -46.17168   72.63  490.11  -30.65  0.4714    23    -9.940    
 -41.70141  72.19769 -46.37168   69.57  494.47  -29.57  0.4995    22    -46.88    
 -41.61807  72.17352 -46.17168   71.38  491.87  -30.41  0.4805    22    -9.940    
 -34.96807  72.23102 -46.35168  109.56  537.09   12.31  0.4499    13    -44.73    
 -34.81807  71.99769 -46.37168  106.84  537.32   13.05  0.4619    13    -48.04    
 -34.91807  72.19769 -46.24668  109.68  542.93   11.48  0.4936    13    -44.20    
 -34.76807  71.99769 -46.17668  107.80  545.82   11.72  0.5296    13    -44.49    
 -41.71807  72.24769 -46.37168   69.37  494.18  -29.40  0.4986    22    -47.44    
 -41.81807  72.54769 -46.33835   68.53  483.17  -28.22  0.4444    22    -35.20    
 -41.81807  72.64769 -46.17168   69.41  472.40  -28.05  0.3982    22    -47.01    
 -41.70141  72.37269 -46.16597   70.55  485.34  -29.25  0.4497    22    -35.20    
 -35.11807  72.39769 -46.46835  110.76  531.51   13.06  0.3978    13    -64.69    
 -35.16807  72.59769 -46.37168  112.18  535.09   12.81  0.4010    19    -64.69    
 -35.11807  72.59769 -46.27406  112.30  539.24   12.24  0.4270    19    -53.84    
 -35.01807  72.39769 -46.17168  111.92  548.53   10.79  0.4990    13    -44.52    
 -41.90141  72.79769 -46.37168   67.54  473.18  -27.62  0.4043    22    -17.27    
 -41.86807  72.79769 -46.17168   68.90  465.95  -27.71  0.3803    22    -40.64    
 -41.91807  72.89769 -46.32168   67.63  467.22  -27.52  0.3854    22    -47.83    
 -41.92641  73.02864 -46.19168   68.10  458.74  -27.45  0.3695    22    -19.17    
 -35.16807  72.79769 -46.40502  110.94  525.85   13.50  0.3693    19    -61.17    
 -35.01807  72.78102 -46.17168  110.65  534.21   12.47  0.4197    19    -53.36    
 -35.11807  72.87769 -46.37168  110.02  523.06   13.61  0.3663    19    -53.16    
 -34.93474  72.99769 -46.17168  108.00  525.17   13.42  0.3876    19    -53.16    
 -41.95224  73.19769 -46.34430   66.98  458.84  -27.36  0.3710    22    -19.17    
 -41.91807  73.19769 -46.07168   68.54  451.79  -27.35  0.3727    22    -19.17    
 -41.91807  73.62602 -46.37168   66.24  452.49  -27.42  0.3743    22    -19.17    
 -41.91807  73.34769 -46.07168   68.28  449.15  -27.31  0.3798    22     1.767    
 -35.01807  73.14769 -46.37168  106.64  514.36   14.21  0.3525    19    -58.86    
 -34.96807  73.36435 -46.37168  104.27  510.59   14.58  0.3509    19    -45.69    
 -34.91807  73.25602 -46.27168  105.16  515.47   14.33  0.3557    19    -53.36    
 -34.91807  73.51947 -46.32168  102.71  510.33   14.80  0.3516    19    -45.69    
 -41.91807  73.59769 -46.27168   66.81  450.08  -27.35  0.3787    22     1.945    
 -41.90141  73.59769 -46.14668   67.52  447.38  -27.30  0.3877    22     1.732    
 -41.86807  73.79090 -46.40502   65.99  452.01  -27.52  0.3767    22    -19.17    
 -41.81807  73.84769 -46.13835   67.50  445.27  -27.33  0.4003    22    -6.535    
 -34.96807  73.66114 -46.38002  101.78  507.20   14.96  0.3566    19    -185.4    
 -35.01807  73.79769 -46.42168  100.83  505.17   15.07  0.3645    19    -185.4    
 -34.81807  73.67602 -46.12168  101.58  515.92   15.24  0.3561    19    -46.40    
 -34.91807  73.80269 -46.27168  100.74  509.27   15.22  0.3546    19    -45.69    
 -41.71807  74.07269 -46.32490   66.57  448.42  -27.56  0.3881    22    -4.185    
 -41.71807  73.99769 -46.02502   68.23  442.90  -27.32  0.4174    22   -0.4418    
 -41.61807  74.19769 -46.22668   67.26  446.03  -27.52  0.3978    22     1.850    
 -41.51807  74.29769 -46.17168   67.80  445.08  -27.53  0.4017    22   -0.4418    
 -35.16807  74.19769 -46.40502   98.64  503.53   15.39  0.3786    19    -185.4    
 -35.11807  73.99769 -46.47168   99.61  503.02   15.19  0.3786    19    -185.4    
 -35.01807  74.18757 -46.20502   98.58  508.80   15.74  0.3589    19    -182.8    
 -34.91807  73.99769 -46.17168   99.63  511.12   15.62  0.3546    19    -182.8    
 -41.29391  74.49769 -46.40740   66.96  453.37  -28.19  0.3752    22    -19.17    
 -41.41807  74.39769 -46.22168   67.74  446.60  -27.67  0.3930    22    -4.185    
 -41.11807  74.59769 -46.37168   67.69  454.20  -28.35  0.3710    22    -19.17    
 -41.11807  74.58102 -46.19668   68.87  448.34  -27.91  0.3799    22     1.732    
 -41.06807  74.59769 -46.14668   69.36  447.60  -27.87  0.3806    22     1.732    
 -39.90641  74.59769 -46.07168   76.94  488.16  -30.45  0.4348    22     2.763    
 -39.71807  74.58102 -46.17168   77.32  513.89  -30.80  0.5165    22     14.77    
 -39.71807  74.59769 -46.22168   76.75  516.25  -31.14  0.5259    22     14.05    
 -39.56307  74.54769 -46.12406   79.20  528.44  -27.89  0.5454    22    -14.60    
 -39.51807  74.59769 -46.27168   77.98  535.31  -26.96  0.5610    21    -32.15    
 -39.31807  74.59769 -46.07906   81.93  525.27  -18.70  0.4951    21     12.73    
 -36.66807  74.69769 -46.37168  101.62  514.72   11.21  0.3623    19    -55.35    
 -36.48474  74.69769 -46.42168  100.88  512.29   13.77  0.3664    19    -45.69    
 -36.35141  74.74769 -46.37168  100.20  511.23   14.88  0.3670    19    -182.8    
 -35.91807  74.69769 -46.42168   98.47  505.09   15.56  0.3852    19    -185.4    
 -35.71807  74.59769 -46.47168   98.09  502.92   15.50  0.3954    19    -185.4    
 -35.51807  74.54769 -46.40502   97.78  503.21   15.58  0.3880    19    -185.4    
 -35.51807  74.69769 -46.18930   97.38  507.88   16.13  0.3661    19    -192.7    
 -35.31807  74.39769 -46.38680   98.07  503.34   15.54  0.3832    19    -48.26    
 -35.31807  74.54769 -46.20502   97.53  507.26   16.00  0.3663    19    -185.4    
 -40.83474  74.69769 -46.37168   68.71  459.15  -28.92  0.3662    22    -44.20    
 -40.82641  74.69769 -46.35168   68.91  458.35  -28.85  0.3655    22    -44.20    
 -40.71807  74.69769 -46.17168   70.78  453.38  -28.41  0.3629    22    -19.17    
 -40.51807  74.74769 -46.40502   69.81  469.78  -30.23  0.3817    22    -66.77    
 -40.51807  74.69769 -46.08835   72.54  455.22  -28.56  0.3601    22    -14.46    
 -40.34307  74.74769 -46.40502   70.69  476.83  -31.15  0.4023    22    -43.01    
 -40.31807  74.69769 -46.12168   73.46  462.94  -29.22  0.3678    22    -45.11    
 -40.00974  74.69769 -46.37168   73.00  495.31  -32.85  0.4685    22   -0.2100    
 -40.15141  74.69769 -46.22168   73.56  475.86  -30.48  0.4008    22    -43.01    
 -40.00141  74.69769 -46.39668   72.82  497.69  -33.27  0.4782    22    -11.42    
 -39.31807  74.69769 -46.38002   78.87  527.71  -19.35  0.4904    21    -6.674    
 -39.11807  74.79769 -46.27168   81.71  501.91  -12.99  0.4008    21    -6.046    
 -39.11807  74.74769 -46.12073   83.17  502.25  -12.84  0.4047    21    -6.046    
 -38.91807  74.89769 -46.17168   84.09  484.60  -10.37  0.3654    21    -57.17    
 -38.91807  74.94769 -46.40502   82.11  484.97  -10.76  0.3682    21    -49.78    
 -38.81807  74.99769 -46.37168   83.03  478.92   -9.95  0.3660    21    -47.16    
 -38.71807  74.99769 -46.17168   85.42  474.92   -9.33  0.3654    21    -32.01    
 -37.56807  74.99769 -46.13835   95.50  475.67   -7.24  0.4357    21    -37.68    
 -37.51807  74.98102 -46.16668   95.86  476.66   -7.07  0.4359    21    -44.88    
 -37.51807  74.99769 -46.22168   95.10  474.95   -7.17  0.4399    21    -37.68    
 -37.29307  74.89769 -46.35406   96.67  480.95   -5.93  0.4293    21    -46.77    
 -37.31807  74.89769 -46.22168   97.79  484.93   -5.65  0.4248    21    -46.77    
 -37.09307  74.78102 -46.37168   99.26  494.07   -2.62  0.4021    21    -14.84    
 -37.07307  74.78102 -46.17168  101.35  507.67    0.08  0.3931    21    -44.55    
 -36.90974  74.69769 -46.37168  101.35  507.89    3.48  0.3764    21    -48.72    
 -36.91807  74.74769 -46.20502  102.13  515.76    5.31  0.3758    19    -49.85    
 -36.71807  74.78102 -46.19668  101.76  520.07   11.46  0.3624    19    -29.11    
 -36.43474  74.79769 -46.27168  100.47  514.72   14.74  0.3596    19    -46.40    
 -36.42641  74.79769 -46.27168  100.47  514.56   14.80  0.3598    19    -46.40    
 -36.02307  74.74769 -46.37168   98.78  506.94   15.60  0.3770    19    -48.26    
 -36.19307  74.79769 -46.30347   99.41  510.33   15.55  0.3663    19    -45.69    
 -35.94307  74.79769 -46.27168   98.38  508.27   15.87  0.3691    19    -182.8    
 -35.71807  74.78102 -46.19668   97.71  508.48   16.13  0.3659    19    -182.8    
 -38.56807  75.09769 -46.37168   84.60  470.27   -8.99  0.3829    21    -17.61    
 -38.45974  75.09769 -46.22168   86.60  468.56   -8.73  0.3892    21    -15.94    
 -38.35141  75.14769 -46.37168   85.96  466.77   -8.60  0.4061    21    -15.70    
 -38.28474  75.09769 -46.12168   88.85  467.51   -8.51  0.4017    21    -15.70    
 -38.11807  75.14769 -46.29335   88.40  465.72   -8.34  0.4267    21    -15.53    
 -38.11807  75.09769 -46.08835   90.46  467.59   -8.32  0.4143    21    -15.70    
 -37.95141  75.14769 -46.37168   89.01  465.50   -8.20  0.4423    21    -15.53    
 -37.86807  75.09769 -46.17168   91.76  468.13   -8.04  0.4362    21    -15.70    
 -37.71807  75.09769 -46.37168   91.17  467.45   -7.90  0.4512    21    -15.53    
 -37.61807  68.99769 -45.75168  102.20  498.08   15.37  0.4260    11    -185.5    
 -37.35141  68.84769 -45.79668   99.91  497.91   15.49  0.4312    11    -185.5    
 -37.31807  68.89769 -45.97168   99.43  499.02   15.55  0.4169    11    -185.5    
 -37.14307  68.84769 -46.00502   98.51  499.89   15.68  0.4095    11    -185.5    
 -37.16807  68.79769 -45.87168   98.65  498.81   15.61  0.4214    11    -185.5    
 -36.89307  68.69769 -45.68835   98.03  499.73   15.72  0.4120    11    -185.5    
 -36.98474  68.79769 -45.97168   97.96  500.63   15.79  0.4038    11    -185.5    
 -36.73141  68.69769 -45.69668   97.74  501.46   15.88  0.3967    11    -185.4    
 -36.53474  68.79769 -45.97168   97.05  506.81   16.50  0.3696    11    -185.4    
 -36.49307  68.74769 -45.80502   97.19  506.04   16.38  0.3719    11    -185.4    
 -36.49807  68.81435 -45.99668   97.00  507.96   16.65  0.3664    11    -192.7    
 -36.32641  68.84769 -45.97168   97.00  512.42   17.26  0.3601    11    -45.69    
 -36.31807  68.79769 -45.82168   97.17  510.74   16.95  0.3612    11    -182.8    
 -36.01807  68.99769 -45.98918   97.58  527.67   20.18  0.3859    11    -54.21    
 -36.06807  68.89769 -45.80502   97.52  520.88   18.52  0.3675    11    -46.40    
 -35.91807  68.99769 -45.85764   97.75  531.31   20.83  0.3977    11    -57.73    
 -37.71807  69.19769 -45.99347  103.06  500.55   15.34  0.3948    11    -185.4    
 -37.86807  69.36435 -45.97168  105.27  502.83   15.25  0.3768    11    -185.4    
 -37.91807  69.29769 -45.72168  106.40  501.52   15.27  0.3902    11    -185.4    
 -37.81807  69.19769 -45.78335  104.62  500.01   15.30  0.4023    11    -185.5    
 -37.51807  69.01435 -45.98418  100.77  499.17   15.44  0.4120    11    -185.5    
 -35.91807  69.04769 -45.97168   97.78  534.39   21.87  0.4101    11    -57.73    
 -35.71807  69.19769 -45.99014   98.41  553.89   28.60  0.5045    11    -41.41    
 -35.71807  69.09769 -45.73502   98.53  545.55   24.73  0.4612    11    -41.12    
 -35.51807  69.39769 -46.07168   98.99  579.15   39.85  0.6471     3    -92.16    
 -35.51807  69.24769 -45.76335   98.87  564.64   32.70  0.5641    11    -39.44    
 -35.31807  69.39769 -45.77406   99.20  575.99   38.55  0.6311     3    -92.04    
 -38.06807  69.56435 -45.77668  109.57  507.49   15.20  0.3582    11    -192.7    
 -38.01807  69.59769 -45.95823  108.23  508.22   15.12  0.3543    11    -182.8    
 -38.10141  69.77269 -45.97168  110.13  513.73   14.97  0.3464    11    -58.15    
 -38.21807  69.79769 -45.79668  111.90  514.06   15.15  0.3452    11    -169.4    
 -35.31807  69.49769 -45.99585   99.07  587.19   43.19  0.6901     3    -92.96    
 -35.01807  69.59769 -45.80918   98.71  568.66   34.76  0.5819    12    -89.60    
 -35.08474  69.64769 -45.97168   98.94  581.49   40.50  0.6549     3    -92.16    
 -34.91807  69.79769 -46.00680   98.80  571.75   36.26  0.5992    12    -89.60    
 -34.91807  69.64769 -45.77168   98.59  559.43   30.86  0.5312    12    -40.95    
 -34.71807  69.79769 -45.78573   98.11  545.22   25.57  0.4564    12    -54.91    
 -39.36807  69.99769 -45.77168  100.89  492.85   15.41  0.4247    10    -187.2    
 -39.51807  70.09769 -45.82168   99.53  493.66   15.24  0.4191    10    -48.32    
 -39.34986  70.09769 -45.97168  100.25  495.42   15.08  0.4017    10    -48.32    
 -39.54724  70.19769 -45.97168   98.63  496.10   14.58  0.3998    10    -74.56    
 -39.09307  70.01435 -45.97168  102.51  496.12   15.26  0.3919    10    -48.26    
 -39.11807  69.89769 -45.72168  103.41  493.42   15.46  0.4169    10    -185.5    
 -39.00141  69.89769 -45.77168  104.43  494.82   15.43  0.4035    10    -48.32    
 -39.01807  69.99769 -45.97168  103.19  496.74   15.27  0.3871    10    -74.51    
 -38.73712  69.89769 -45.81252  107.27  499.69   15.36  0.3751    10    -60.72    
 -38.48974  69.99769 -45.97168  109.43  509.27   15.04  0.3508    10    -52.65    
 -38.54879  69.89769 -45.80085  109.72  505.31   15.31  0.3585    10    -55.22    
 -38.41807  69.99769 -45.97168  110.21  512.21   14.97  0.3490    10    -20.22    
 -38.32307  69.84769 -45.73835  112.43  512.90   15.25  0.3469    10    -52.65    
 -38.41807  69.99769 -45.97168  110.21  512.21   14.97  0.3490    10    -27.92    
 -38.11807  69.99590 -46.12168  110.69  522.28   14.39  0.3580    11    -58.66    
 -34.71807  69.99769 -46.03680   98.50  557.40   29.96  0.5179    12    -40.95    
 -34.51807  69.99769 -45.81656   97.61  533.79   21.93  0.4047    12    -57.73    
 -34.51807  70.15185 -45.97168   97.99  540.54   23.49  0.4315    12    -46.88    
 -34.36807  70.19531 -45.80502   97.72  525.47   19.72  0.3774    12    -46.21    
 -39.71807  70.39769 -46.07168   96.96  499.05   11.46  0.3782    10    -51.90    
 -39.91807  70.49769 -45.92168   96.33  498.46   10.99  0.3770    10    -51.84    
 -39.90141  70.39769 -45.78597   97.01  496.94   13.84  0.3929    10    -44.95    
 -40.01807  70.54769 -45.77168   96.39  499.05   12.35  0.3776    10    -51.90    
 -34.41807  70.39769 -46.02168   98.39  537.21   21.76  0.4163    12    -58.21    
 -34.31807  70.37424 -45.87168   98.05  525.92   19.40  0.3776    12    -54.21    
 -34.31807  70.56102 -45.97168   98.58  530.45   19.66  0.3903    12    -57.67    
 -34.16807  70.65602 -45.77168   98.58  517.53   17.50  0.3603    12    -46.40    
 -40.61807  70.99769 -45.97168   86.05  467.06  -22.74  0.3692    23    -10.50    
 -40.31807  70.84769 -45.97168   90.72  481.06  -12.19  0.3660    23    -50.72    
 -40.31807  70.99769 -45.75502   92.90  500.75   -1.43  0.3735    10    -20.14    
 -40.21807  70.79769 -45.96835   92.37  487.82   -6.44  0.3649    23    -47.18    
 -40.11807  70.69769 -45.77168   95.54  500.89    9.48  0.3665    10    -51.84    
 -34.31807  70.75602 -46.02168   99.37  533.13   19.41  0.4008    12    -43.94    
 -34.31807  71.05602 -46.02168  100.77  534.25   18.23  0.4105    12    -43.94    
 -34.16807  70.79769 -45.80502   99.10  519.14   17.35  0.3618    12    -46.40    
 -34.16807  70.97269 -45.80502   99.93  519.93   16.99  0.3632    12    -46.21    
 -40.93796  71.19769 -45.98835   81.29  464.25  -26.87  0.3730    23    -37.28    
 -40.91807  71.38519 -45.87168   82.06  475.96  -27.10  0.4044    23    -19.64    
 -40.71807  71.19769 -45.87168   85.18  474.01  -23.80  0.3844    23    -4.347    
 -40.75736  71.39769 -45.77168   84.95  485.91  -24.19  0.4277    23    -7.148    
 -40.51807  71.19769 -45.77168   89.17  490.90  -15.36  0.3989    23    -39.38    
 -34.31807  71.24769 -45.97168  101.79  533.19   17.12  0.4119    12    -70.19    
 -34.36807  71.39769 -45.97168  102.92  535.84   16.49  0.4330    12    -53.84    
 -34.31807  71.43364 -45.87168  103.06  530.61   15.98  0.4082    12    -70.19    
 -34.21807  71.22269 -45.82168  101.45  523.64   16.51  0.3746    12    -32.42    
 -41.21807  71.61614 -45.97168   77.33  480.58  -29.65  0.4273    23    -31.39    
 -41.15141  71.79769 -45.82168   78.55  492.30  -31.23  0.4885    23     3.374    
 -40.91807  71.57447 -45.77168   82.26  488.95  -27.92  0.4618    23    -23.52    
 -40.91807  71.78757 -45.67168   82.42  500.45  -29.36  0.5302    23    -18.36    
 -34.51807  71.69769 -45.99014  105.42  543.06   14.29  0.4996    12    -47.57    
 -34.56807  71.79769 -45.97168  106.41  544.80   13.19  0.5198    12    -47.80    
 -34.51807  71.79769 -45.87168  106.53  541.41   13.37  0.4948    12    -47.51    
 -34.36807  71.63102 -45.78418  104.87  531.24   14.91  0.4214    12    -64.69    
 -41.51807  72.19352 -45.97168   73.39  488.44  -30.67  0.4632    22    -21.49    
 -41.41807  72.01590 -45.97168   74.53  492.16  -31.60  0.4840    22     3.374    
 -41.31807  72.12031 -45.77168   76.59  489.62  -31.30  0.4737    22    -9.929    
 -41.11807  71.99947 -45.67168   79.53  495.65  -31.57  0.5088    22    -35.10    
 -34.71807  71.99769 -46.02168  108.35  549.62   10.86  0.5610     3    -56.03    
 -34.91807  72.29769 -46.02168  111.56  556.11    9.23  0.5686    13    -56.03    
 -34.76807  72.19769 -45.74168  111.59  558.93    8.60  0.6024     3    -54.60    
 -34.61807  71.99769 -45.75240  109.23  546.55   11.21  0.5351    12    -44.49    
 -41.61807  72.39769 -45.92740   72.56  477.91  -29.22  0.4137    22    -46.52    
 -41.51807  72.39769 -45.77168   74.39  474.75  -29.17  0.4031    22    -42.10    
 -41.71807  72.59769 -45.92168   71.58  467.71  -28.28  0.3812    22    -71.21    
 -41.61807  72.55281 -45.77168   73.31  466.68  -28.42  0.3783    22    -66.49    
 -34.96807  72.42269 -46.00502  112.38  557.46    9.34  0.5568    13    -56.10    
 -34.91807  72.41435 -45.87168  112.61  562.97    8.29  0.5996    19    -56.67    
 -34.96807  72.56435 -45.97168  112.26  554.22    9.80  0.5368    19    -44.55    
 -34.91807  72.54769 -45.87168  112.16  558.71    8.92  0.5728    19    -56.03    
 -41.81807  72.80340 -45.97168   70.30  460.43  -27.76  0.3692    22    -19.17    
 -41.71807  72.77924 -45.77168   72.22  457.39  -27.80  0.3672    22    -19.17    
 -41.86807  72.99769 -45.97168   69.67  454.44  -27.50  0.3687    22    -19.17    
 -41.71807  72.94769 -45.67168   72.47  451.13  -27.56  0.3743    22    -19.17    
 -34.91807  72.74769 -45.97168  110.59  543.95   11.09  0.4907    19    -44.52    
 -34.81807  73.03102 -45.97168  107.32  532.77   12.98  0.4355    19    -52.80    
 -34.81807  72.81197 -45.82168  109.55  546.49   10.67  0.5276    19    -44.49    
 -34.73474  72.99269 -45.77168  107.44  542.47   12.07  0.5065    19    -44.20    
 -41.90141  73.21769 -45.99668   68.97  450.03  -27.35  0.3768    22     1.945    
 -41.81807  73.24769 -45.77168   70.60  446.39  -27.34  0.3922    22    -4.185    
 -41.86807  73.39769 -45.91335   69.30  445.97  -27.29  0.3942    22    -4.185    
 -41.81807  73.31435 -45.77168   70.47  445.43  -27.31  0.3979    22    -6.535    
 -34.76807  73.23102 -45.97168  105.22  528.58   14.01  0.4084    19    -64.69    
 -34.71807  73.28102 -45.87168  104.72  532.81   14.24  0.4301    19    -52.80    
 -34.76807  73.43435 -46.03002  103.37  522.85   14.77  0.3771    19    -58.66    
 -34.71807  73.35269 -45.88835  104.13  530.94   14.60  0.4169    19    -64.69    
 -41.86807  73.56435 -45.97168   68.62  444.92  -27.27  0.4009    22    -6.535    
 -41.71807  73.64269 -45.67168   70.88  441.36  -27.24  0.4336    22   -0.4418    
 -41.81807  73.74769 -45.97168   68.52  443.43  -27.27  0.4124    22   -0.4418    
 -41.70141  73.79769 -45.74668   70.26  440.94  -27.24  0.4378    22   -0.4418    
 -34.76807  73.59769 -46.03002  102.10  520.93   15.23  0.3678    19    -32.42    
 -34.71807  73.68102 -45.87168  101.71  528.09   15.96  0.3912    19    -70.13    
 -34.76807  73.76435 -45.97168  101.13  521.86   15.80  0.3686    19    -46.21    
 -34.71807  73.84769 -45.77168  100.82  532.00   17.12  0.4027    19    -43.94    
 -41.70141  73.99769 -45.97168   68.59  442.24  -27.30  0.4232    22   -0.4418    
 -41.61807  73.99769 -45.79156   70.05  440.50  -27.26  0.4419    22   -0.4418    
 -41.51807  74.19769 -45.89585   69.55  441.12  -27.33  0.4323    22   -0.4418    
 -41.31807  74.29769 -45.73514   71.28  440.13  -27.33  0.4398    22   -0.4418    
 -34.91807  74.19769 -45.97168   98.87  517.54   16.59  0.3584    19    -46.40    
 -34.81807  73.96340 -45.97168   99.99  519.80   16.21  0.3621    19    -46.21    
 -34.76807  73.99769 -45.78573  100.02  529.54   17.45  0.3901    19    -57.67    
 -34.91807  74.29769 -45.79668   98.71  525.55   17.98  0.3757    19    -46.21    
 -41.31807  74.39769 -45.94430   69.85  442.12  -27.45  0.4176    22   -0.4418    
 -41.21807  74.39769 -45.78680   71.30  440.88  -27.40  0.4273    22   -0.4418    
 -41.16807  74.49769 -45.96335   70.30  443.17  -27.55  0.4050    22   -0.4418    
 -40.96807  74.59769 -45.99073   70.91  445.31  -27.73  0.3866    22   -0.5605    
 -40.91807  74.49769 -45.72168   73.35  442.22  -27.51  0.4070    22   -0.4418    
 -40.73807  74.58102 -45.79668   73.72  445.03  -27.71  0.3836    22   -0.5605    
 -40.71807  74.59769 -45.82168   73.59  445.66  -27.76  0.3800    22     1.732    
 -40.51807  74.58102 -45.76156   75.52  448.41  -27.90  0.3692    22     6.447    
 -40.51807  74.69769 -46.08002   72.59  455.00  -28.54  0.3600    22    -14.46    
 -40.34307  74.58102 -45.77168   76.66  453.39  -28.16  0.3612    22    -20.82    
 -40.31807  74.59769 -45.82168   76.38  454.97  -28.31  0.3603    22    -21.73    
 -40.15141  74.54769 -45.77168   78.25  461.74  -28.53  0.3648    22    -45.11    
 -40.01807  74.59769 -45.97168   77.13  474.81  -29.59  0.3931    22    -42.95    
 -39.89307  74.54769 -45.93835   78.56  485.21  -29.80  0.4196    22    -18.47    
 -39.86807  74.39769 -45.67168   82.29  484.83  -28.55  0.4062    22    -18.47    
 -39.66807  74.49769 -45.97168   80.12  513.64  -29.44  0.5020    22     7.262    
 -39.68974  74.39769 -45.77168   82.61  509.16  -28.79  0.4766    22     6.701    
 -39.56307  74.34769 -45.73835   84.29  528.19  -27.06  0.5287    22    -2.981    
 -39.53891  74.49769 -46.00240   80.86  528.19  -27.13  0.5391    22    -2.981    
 -39.36474  74.39769 -45.77168   85.45  538.08  -21.59  0.5512    21   -0.7241    
 -39.31807  74.54769 -45.98752   83.03  526.88  -19.09  0.5060    21     4.724    
 -39.21807  74.59769 -45.96490   84.13  516.93  -15.67  0.4624    21    0.3000E-01
 -39.11807  74.54769 -45.77168   87.31  514.37  -13.83  0.4519    21    -7.418    
 -38.89986  74.69769 -45.77168   88.82  492.91  -10.68  0.3799    21    -43.09    
 -35.21807  74.59769 -45.94668   97.52  515.85   17.16  0.3583    19    -46.40    
 -35.11807  74.49769 -45.93740   97.87  516.67   17.13  0.3587    19    -46.40    
 -35.26807  74.69769 -45.73835   97.78  525.59   19.13  0.3774    19    -46.21    
 -35.01807  74.44769 -45.77168   98.23  525.49   18.46  0.3759    19    -46.21    
 -38.91807  74.79769 -45.93680   86.53  487.98  -10.50  0.3691    21    -57.17    
 -38.73796  74.79769 -45.77168   89.78  483.23   -9.65  0.3600    21    -68.91    
 -38.76807  74.89769 -45.97168   87.14  479.04   -9.57  0.3595    21    -58.75    
 -38.53474  74.98102 -45.94668   88.93  472.55   -8.90  0.3683    21    -37.92    
 -38.46807  74.89769 -45.77168   91.75  475.56   -8.85  0.3631    21    -49.51    
 -38.26807  74.99769 -45.87168   91.87  471.30   -8.49  0.3841    21    -58.86    
 -38.31807  74.89769 -45.72168   93.66  475.87   -8.56  0.3686    21    -62.62    
 -38.11807  74.94769 -45.77168   94.63  474.75   -8.20  0.3854    21    -55.43    
 -38.03474  74.99769 -45.87168   94.05  472.44   -8.13  0.4004    21    -37.68    
 -37.88474  74.89769 -45.72168   97.82  482.15   -7.50  0.3923    21    -64.37    
 -38.00141  74.99769 -45.87168   94.31  472.90   -8.07  0.4024    21    -37.68    
 -37.69307  74.98102 -45.97168   96.27  477.08   -7.43  0.4223    21    -44.88    
 -37.75141  74.89769 -45.77168   98.60  484.76   -7.13  0.4017    21    -57.03    
 -37.46807  74.89769 -45.97168   99.10  488.79   -6.11  0.4182    21    -33.34    
 -37.51807  74.79769 -45.67168  102.58  510.67   -4.37  0.4104    21    -12.08    
 -37.13474  74.79769 -45.97168  102.45  517.85    0.59  0.4029    21    -13.50    
 -37.31807  74.79769 -45.67168  103.59  529.43   -0.21  0.4329    21    -45.00    
 -37.18153  74.80602 -45.97168  102.11  513.87   -0.88  0.4052    21    -44.61    
 -37.26807  74.79769 -45.77168  103.25  524.50   -0.62  0.4228    21    -37.46    
 -37.01807  74.79769 -45.97168  102.81  525.41    4.76  0.3966    19    -61.31    
 -36.83474  74.89769 -45.77168  102.39  540.11   13.13  0.4221    19    -50.52    
 -36.71807  74.89769 -45.88835  101.77  533.23   14.06  0.3906    19    -43.89    
 -36.69307  74.94769 -45.73835  101.65  540.46   16.07  0.4213    19    -59.34    
 -36.51807  74.89769 -46.02168  100.77  524.15   15.34  0.3642    19    -46.21    
 -36.49307  74.98102 -45.77168  100.64  535.55   17.56  0.4008    19    -44.98    
 -36.28474  74.94769 -45.97168   99.56  522.29   16.70  0.3627    19    -46.21    
 -36.36807  74.99769 -45.77168  100.04  533.42   18.15  0.3941    19    -43.89    
 -36.11807  74.94769 -45.97168   98.92  519.77   16.98  0.3605    19    -46.21    
 -36.01807  74.99769 -45.77168   98.61  528.22   18.78  0.3808    19    -54.21    
 -35.91807  74.89769 -46.05502   98.16  514.33   16.66  0.3582    19    -46.40    
 -35.91807  74.98102 -45.77168   98.36  526.96   18.84  0.3784    19    -54.21    
 -35.71807  74.89769 -45.89335   97.86  518.99   17.70  0.3621    19    -46.40    
 -35.63474  74.89769 -45.77168   97.86  524.44   18.87  0.3738    19    -46.21    
 -35.51807  74.78102 -45.99668   97.50  513.81   16.98  0.3584    19    -45.69    
 -35.41807  74.79769 -45.76335   97.58  524.19   18.91  0.3734    19    -46.21    
 -37.31807  68.79769 -45.64668  100.09  497.44   15.47  0.4381    11    -185.5    
 -37.51807  68.89769 -45.62168  101.65  497.37   15.39  0.4374    11    -185.5    
 -37.31807  68.79769 -45.18835  102.21  497.55   15.35  0.4319    11    -185.5    
 -37.55141  68.89769 -45.41014  102.72  497.32   15.34  0.4379    11    -185.5    
 -37.00974  68.69769 -45.57168   98.82  498.53   15.59  0.4244    11    -185.5    
 -37.06807  68.69769 -45.43002   99.47  498.04   15.51  0.4288    11    -185.5    
 -36.94307  68.69769 -45.65502   98.29  499.21   15.67  0.4173    11    -185.5    
 -37.04641  68.69769 -45.37168   99.75  498.15   15.50  0.4265    11    -185.5    
 -36.71807  68.69769 -45.70002   97.67  501.65   15.90  0.3953    11    -185.4    
 -36.71807  68.68102 -45.28323   99.21  501.07   15.66  0.3949    11    -185.4    
 -36.51807  68.69769 -45.57168   97.68  504.31   16.08  0.3780    11    -185.4    
 -36.51807  68.69769 -45.32168   98.69  504.10   15.89  0.3764    11    -185.4    
 -36.16807  68.79769 -45.51335   97.95  513.93   17.03  0.3587    11    -182.8    
 -36.16807  68.79769 -45.37168   98.49  513.79   16.80  0.3582    11    -182.8    
 -36.08474  68.84769 -45.61668   97.83  518.07   17.76  0.3624    11    -46.40    
 -36.11807  68.81435 -45.41668   98.25  515.84   17.10  0.3592    11    -46.40    
 -35.81807  68.99769 -45.58835   98.50  534.63   20.94  0.4109    11    -57.73    
 -35.79962  68.99769 -45.36668   99.20  534.82   20.15  0.4130    11    -57.73    
 -37.86807  69.19769 -45.60502  105.82  500.05   15.29  0.4047    11    -185.5    
 -38.01807  69.39769 -45.57168  108.93  503.87   15.26  0.3775    11    -185.4    
 -37.86807  69.19769 -45.26240  108.15  500.80   15.26  0.4017    11    -185.5    
 -38.01807  69.39769 -45.26335  111.26  505.21   15.27  0.3747    11    -185.4    
 -35.66807  69.09769 -45.57168   98.92  546.98   24.55  0.4690    11    -41.12    
 -35.71807  69.04769 -45.37168   99.29  541.02   21.69  0.4406    11    -27.30    
 -35.51807  69.19769 -45.55502   99.19  558.73   29.22  0.5331    11    -40.95    
 -35.49307  69.21435 -45.55168   99.24  560.32   29.97  0.5423    11    -40.79    
 -35.21807  69.39769 -45.58835   99.25  567.27   33.86  0.5809    12    -51.06    
 -35.31807  69.29769 -45.37168   99.59  560.66   29.47  0.5459    12    -40.79    
 -38.51807  69.79769 -45.47168  112.19  505.73   15.50  0.3643    10    -55.22    
 -38.43807  69.79769 -45.48002  113.16  508.68   15.47  0.3567    10    -195.3    
 -38.31807  69.79769 -45.62168  113.07  512.38   15.35  0.3479    10    -169.1    
 -38.11807  69.59769 -45.67168  110.92  508.83   15.23  0.3553    11    -169.1    
 -38.11807  69.54769 -45.31335  113.22  509.33   15.32  0.3582    11    -182.8    
 -35.11807  69.44769 -45.57168   99.06  562.70   31.62  0.5525    12    -40.79    
 -35.09307  69.41435 -45.37168   99.20  552.90   26.61  0.4989    12    -41.41    
 -34.91807  69.59769 -45.67168   98.53  554.63   28.67  0.5050    12    -41.41    
 -34.91807  69.49769 -45.34668   98.73  541.03   22.92  0.4374    12    -46.88    
 -34.71807  69.69769 -45.60347   97.99  537.63   22.96  0.4218    12    -58.21    
 -34.71807  69.61435 -45.37168   98.02  529.62   20.44  0.3907    12    -54.21    
 -34.51807  69.79769 -45.47740   97.47  522.19   19.26  0.3704    12    -46.21    
 -39.81807  70.19769 -45.48835   98.54  492.99   15.51  0.4285    10    -187.2    
 -39.54307  70.01435 -45.57168  100.23  491.69   15.52  0.4414    10    -187.2    
 -39.56807  69.99769 -45.43002  100.53  491.24   15.57  0.4479    10    -187.2    
 -39.71807  70.09769 -45.42168   99.41  491.86   15.58  0.4408    10    -187.2    
 -39.36807  69.89769 -45.43002  102.20  491.25   15.54  0.4470    10    -187.2    
 -39.31807  69.89769 -45.52168  102.35  491.56   15.53  0.4416    10    -187.2    
 -39.08974  69.84769 -45.57168  104.45  493.02   15.50  0.4244    10    -187.2    
 -39.09307  69.81435 -45.37168  105.38  492.80   15.52  0.4315    10    -187.2    
 -38.91807  69.81435 -45.52668  106.66  495.03   15.49  0.4095    10    -185.5    
 -39.01807  69.79769 -45.32168  106.50  493.70   15.52  0.4249    10    -185.5    
 -38.71807  69.81435 -45.54668  109.18  499.17   15.48  0.3854    10    -197.9    
 -38.71807  69.79769 -45.47168  109.56  499.20   15.50  0.3875    10    -197.9    
 -38.51807  69.81435 -45.54668  111.76  505.64   15.46  0.3629    10    -197.9    
 -34.36807  69.99769 -45.57168   97.25  518.23   18.56  0.3635    12    -46.40    
 -34.31807  69.99769 -45.47168   97.07  514.00   17.85  0.3607    12    -182.8    
 -34.21807  70.19769 -45.54406   97.30  512.34   17.52  0.3609    12    -45.69    
 -34.16807  70.16435 -45.37168   97.08  507.65   16.94  0.3685    12    -192.7    
 -39.91807  70.29769 -45.46335   98.03  494.20   15.47  0.4164    10    -48.32    
 -40.10141  70.59769 -45.59668   96.49  500.00   13.85  0.3767    10    -71.19    
 -40.11807  70.59769 -45.50502   96.73  499.91   14.62  0.3781    10    -48.26    
 -40.01807  70.39769 -45.28835   97.95  495.48   15.68  0.4041    10    -48.32    
 -34.13474  70.39769 -45.57168   97.58  510.80   17.13  0.3615    12    -45.69    
 -34.11807  70.29769 -45.42168   97.33  507.33   16.84  0.3690    12    -185.4    
 -34.11807  70.61435 -45.67168   98.21  513.17   17.09  0.3585    12    -182.8    
 -34.01807  70.54769 -45.37168   97.97  504.65   16.41  0.3775    12    -185.4    
 -40.21807  70.79769 -45.37168   96.66  505.40   14.98  0.3633    10    -60.72    
 -40.21807  70.84769 -45.60502   95.61  506.04   11.05  0.3631    10    -41.99    
 -40.26807  70.96435 -45.57168   95.21  509.97   10.06  0.3662    10    -49.27    
 -40.26807  70.96435 -45.37168   96.36  511.78   14.52  0.3623    10    -52.65    
 -34.11807  70.85602 -45.72168   99.23  515.29   16.86  0.3575    12    -46.40    
 -34.11807  70.88840 -45.72168   99.39  515.42   16.81  0.3575    12    -46.40    
 -33.96807  70.79769 -45.31335   99.00  503.33   16.12  0.3809    12    -185.4    
 -34.01807  71.02269 -45.45502  100.21  507.13   16.08  0.3625    12    -185.4    
 -40.51807  71.34769 -45.67168   89.70  504.92  -12.41  0.4405    23     2.719    
 -40.31807  71.09769 -45.57168   94.43  514.26    7.25  0.3810    10    -14.86    
 -40.41807  71.35269 -45.57168   92.33  521.20   -0.98  0.4459    10    -16.48    
 -40.31807  71.19769 -45.37168   95.79  523.80   13.57  0.3898    10    -49.79    
 -40.31807  71.18935 -45.37168   95.78  523.32   13.57  0.3881    10    -49.79    
 -34.11807  71.29769 -45.57168  102.00  513.43   15.87  0.3551    12    -45.69    
 -34.16807  71.43102 -45.57168  103.14  515.79   15.61  0.3583    12    -32.62    
 -34.11807  71.39769 -45.47168  102.97  511.72   15.63  0.3539    12    -45.69    
 -34.01807  71.16435 -45.37168  101.27  506.18   15.87  0.3627    12    -185.4    
 -40.70557  71.55840 -45.67168   86.07  501.43  -22.50  0.4938    23     26.07    
 -40.75462  71.79769 -45.57168   85.41  511.88  -24.62  0.5651    23     18.93    
 -40.51807  71.54435 -45.57168   90.01  521.99  -10.04  0.5158    23    -8.423    
 -40.56807  71.79769 -45.47168   89.20  532.60  -12.54  0.5981    23    -21.81    
 -40.41807  71.63102 -45.42168   92.86  545.95    4.02  0.5504    10    -19.83    
 -40.41807  71.79769 -45.32168   93.22  557.49    6.96  0.5994    10    -34.18    
 -34.31807  71.69769 -45.58656  105.85  524.03   14.71  0.3885    12    -53.16    
 -34.41807  71.84769 -45.55502  107.87  529.62   13.80  0.4197    12    -64.69    
 -34.31807  71.79769 -45.37502  107.69  520.39   14.49  0.3736    12    -53.16    
 -34.21807  71.64769 -45.39335  105.65  515.21   15.06  0.3581    12    -58.86    
 -41.06807  72.09769 -45.57168   80.70  493.64  -30.54  0.4973    22    -43.63    
 -40.96807  71.99769 -45.57168   82.06  500.41  -30.16  0.5316    22    -18.36    
 -40.94962  72.19769 -45.42168   83.16  492.72  -28.22  0.4804    22    -26.94    
 -40.71807  71.94769 -45.47168   86.42  517.63  -22.92  0.5854    22     27.35    
 -40.71296  72.09769 -45.37168   87.07  515.02  -21.98  0.5565    22     51.36    
 -40.51807  71.92269 -45.37168   90.63  543.56   -7.08  0.6188     7    -39.61    
 -34.71807  72.19769 -45.62168  111.85  557.02    9.18  0.5807    12    -56.03    
 -34.56807  72.03102 -45.55502  110.27  541.79   11.84  0.4915    12    -44.20    
 -34.51807  71.99769 -45.49668  110.01  536.95   12.56  0.4590    12    -48.04    
 -34.61807  72.19769 -45.37168  112.48  548.24   10.98  0.5077    12    -44.55    
 -41.31807  72.34769 -45.57168   77.60  475.69  -29.26  0.4080    22    -43.01    
 -41.35141  72.59769 -45.42168   77.88  461.42  -28.03  0.3705    22    -20.82    
 -41.13236  72.39769 -45.38835   80.86  474.53  -28.30  0.4031    22    -43.01    
 -41.11807  72.57007 -45.27168   81.59  465.83  -27.40  0.3770    22    -43.20    
 -40.91807  72.39769 -45.27168   84.50  482.49  -26.27  0.4218    22    -19.34    
 -34.76807  72.42269 -45.55264  112.58  563.38    8.13  0.6129     5    -56.67    
 -34.71807  72.33935 -45.47168  112.79  559.78    8.99  0.5839    12    -54.66    
 -34.76807  72.60269 -45.60502  111.28  558.78    8.37  0.6058     5    -54.60    
 -34.61807  72.64269 -45.37168  110.31  548.81   10.43  0.5506    17    -44.33    
 -41.51807  72.79769 -45.47168   75.57  453.63  -27.71  0.3700    22    -19.17    
 -41.66807  73.01769 -45.57168   73.29  448.59  -27.48  0.3826    22     1.732    
 -41.41807  72.80185 -45.37168   77.12  453.37  -27.63  0.3709    22    -14.46    
 -41.31807  73.03102 -45.22168   78.55  448.20  -27.24  0.3876    22     1.732    
 -34.71807  72.71435 -45.57168  110.08  553.73    9.27  0.5887     5    -54.60    
 -34.61807  73.07269 -45.57168  106.26  546.18   12.83  0.5318    19    -44.49    
 -34.56807  72.79769 -45.37168  108.51  545.11   11.58  0.5318    17    -44.49    
 -34.51807  72.99769 -45.37168  106.40  543.24   13.22  0.5115    17    -47.54    
 -41.70141  73.22269 -45.57168   72.54  445.01  -27.35  0.4017    22   -0.4418    
 -41.51807  73.09769 -45.37168   75.49  446.20  -27.38  0.3954    22    -4.185    
 -41.70141  73.37269 -45.57168   72.19  443.12  -27.29  0.4166    22   -0.4418    
 -41.51807  73.49769 -45.37168   74.38  441.31  -27.24  0.4372    22   -0.4418    
 -34.61807  73.23102 -45.62168  104.92  544.15   14.23  0.5045    19    -47.54    
 -34.51807  72.98935 -45.37168  106.44  543.26   13.15  0.5115    17    -47.61    
 -34.61807  73.39769 -45.64990  103.58  542.31   15.51  0.4777    19    -48.04    
 -34.51807  73.58102 -45.37168  102.10  548.28   18.59  0.4953    17    -47.83    
 -41.66807  73.58935 -45.57168   71.88  441.17  -27.25  0.4366    22   -0.4418    
 -41.51807  73.78364 -45.47168   72.96  439.74  -27.22  0.4554    22   -0.1432    
 -41.36807  73.62602 -45.27168   75.81  440.64  -27.18  0.4471    22   -0.1432    
 -41.41807  73.76947 -45.37168   74.38  439.74  -27.21  0.4568    22   -0.1432    
 -34.61807  73.56435 -45.62168  102.50  542.63   16.90  0.4677    19    -48.04    
 -34.53474  73.59769 -45.39668  102.11  548.54   18.71  0.4971    17    -47.87    
 -34.61807  73.76435 -45.52168  101.31  546.52   19.23  0.4760    19    -26.83    
 -34.56807  73.76435 -45.37168  101.30  550.70   20.70  0.4991    19    -53.37    
 -41.31807  73.99769 -45.42168   74.11  439.23  -27.22  0.4607    22   -0.1432    
 -41.09962  73.99769 -45.27168   76.77  440.12  -27.15  0.4508    22   -0.1432    
 -41.13986  74.29769 -45.57168   73.49  439.84  -27.32  0.4418    22   -0.4418    
 -40.99224  74.19769 -45.37168   76.21  440.34  -27.24  0.4404    22   -0.4418    
 -39.99807  74.19769 -45.37168   85.73  476.08  -25.67  0.3781    22    -25.87    
 -39.83974  73.99769 -45.22168   90.79  508.13  -15.91  0.4072    22    -15.94    
 -39.93474  74.34769 -45.57168   83.13  477.97  -27.88  0.3881    22    -24.80    
 -39.71807  74.09769 -45.37168   89.24  519.52  -20.41  0.4530    22    -2.689    
 -39.76807  74.19769 -45.47168   86.76  504.43  -25.23  0.4360    22     16.09    
 -39.48141  74.09769 -45.39668   91.06  557.89  -14.54  0.5515    22    -24.83    
 -39.49307  74.19769 -45.54990   88.14  547.35  -22.14  0.5624    22     15.98    
 -39.31807  74.09769 -45.32168   93.68  569.40   -6.57  0.5678     9    -40.56    
 -39.27641  74.19769 -45.47168   91.20  561.74  -14.16  0.5933    21   -0.6737    
 -39.15236  74.19769 -45.37168   93.79  562.05   -8.75  0.5731    21    -38.94    
 -34.71807  73.99769 -45.59668  100.26  541.23   19.62  0.4405    19    -27.30    
 -34.81807  74.19769 -45.64668   99.24  536.14   19.55  0.4133    19    -44.98    
 -34.76807  74.19769 -45.40502   99.57  552.02   24.25  0.4906    19    -40.95    
 -34.71807  74.09769 -45.42168   99.94  551.12   23.23  0.4882    19    -27.09    
 -40.93379  74.39769 -45.57168   74.60  441.10  -27.40  0.4217    22   -0.4418    
 -40.66807  74.29769 -45.37168   78.58  443.84  -27.27  0.4053    22   -0.4418    
 -40.58974  74.39769 -45.47168   77.99  445.11  -27.44  0.3917    22    -6.477    
 -40.51807  74.19769 -45.27168   81.37  447.68  -26.88  0.3923    22    -6.754    
 -40.51807  74.39769 -45.47168   78.62  446.58  -27.47  0.3847    22     6.447    
 -40.36807  74.29769 -45.37168   81.38  451.30  -27.14  0.3760    22    -21.73    
 -40.42641  74.39769 -45.47168   79.39  448.94  -27.49  0.3766    22   -0.7909    
 -40.06807  74.39769 -45.57168   81.65  465.87  -27.94  0.3694    22    -37.28    
 -39.11807  74.38102 -45.57168   90.38  533.77  -13.88  0.5151    21    -10.23    
 -38.94486  74.49769 -45.57168   91.57  512.86  -11.50  0.4381    21    -3.801    
 -38.96807  74.29769 -45.37168   95.00  543.65   -9.17  0.5207    21    -20.19    
 -38.78379  74.39769 -45.37168   96.35  524.51   -9.39  0.4553    21    -4.905    
 -38.79153  74.59769 -45.57168   92.58  498.94  -10.25  0.3903    21    -12.44    
 -38.56807  74.39769 -45.27168  100.04  524.94   -7.87  0.4349    21    -19.24    
 -38.48474  74.69769 -45.52168   95.60  488.84   -8.93  0.3616    21    -55.31    
 -38.31807  74.43102 -45.22168  103.34  523.95   -5.97  0.4099    21    -35.29    
 -38.31807  74.78102 -45.57168   96.17  483.29   -8.47  0.3611    21    -68.91    
 -38.27641  74.59769 -45.37168  100.49  501.61   -7.59  0.3710    21    -24.18    
 -35.11807  74.59769 -45.62168   98.05  533.65   20.75  0.4039    19    -57.73    
 -34.93474  74.39769 -45.57168   98.74  538.98   21.33  0.4257    19    -46.88    
 -34.91807  74.39769 -45.47168   98.92  546.29   23.56  0.4602    19    -27.30    
 -35.11807  74.59769 -45.60002   98.18  535.04   21.15  0.4100    19    -57.73    
 -38.21807  74.79769 -45.57168   97.04  483.56   -8.17  0.3646    21    -64.67    
 -37.96807  74.59769 -45.27168  104.71  519.71   -2.47  0.3877    21    -24.06    
 -37.91807  74.79769 -45.57168  100.09  491.38   -6.95  0.3793    21    -50.77    
 -37.71807  74.78102 -45.57168  102.07  503.68   -5.46  0.3939    21    -12.55    
 -37.76807  74.69769 -45.37168  104.30  520.12   -2.00  0.3985    21    -16.25    
 -37.51807  74.78102 -45.59668  103.29  518.49   -3.18  0.4158    21    -16.25    
 -37.51807  74.78102 -45.39668  104.43  533.50    2.54  0.4321    18    -49.17    
 -37.31807  74.79769 -45.67168  103.59  529.43   -0.21  0.4329    21    -45.00    
 -37.31807  74.89769 -45.32168  103.66  541.37   10.14  0.4491    18    -44.20    
 -37.08474  74.89769 -45.52168  103.26  548.27   10.77  0.4762    19    -44.46    
 -37.13736  74.94769 -45.37168  102.96  547.28   12.92  0.4719    18    -44.46    
 -36.88474  74.94769 -45.57168  102.37  549.24   15.07  0.4709    19    -47.83    
 -36.96807  74.99769 -45.37168  102.32  550.78   16.62  0.4868    18    -47.83    
 -36.73807  74.98102 -45.59668  101.67  547.93   17.42  0.4602    19    -53.34    
 -36.75141  74.99769 -45.52168  101.72  550.84   18.46  0.4789    19    -47.83    
 -36.56807  74.99769 -45.67168  100.89  542.33   18.27  0.4303    19    -33.09    
 -35.91807  74.99769 -45.69668   98.40  531.38   19.82  0.3927    19    -57.67    
 -35.68474  74.94769 -45.59668   98.15  535.60   21.57  0.4120    19    -58.77    
 -35.76807  74.99769 -45.37168   98.63  553.71   27.59  0.4990    19    -41.41    
 -35.71807  74.98102 -45.37168   98.56  553.42   27.61  0.4978    19    -41.41    
 -35.56807  74.89769 -45.63002   97.91  532.66   20.91  0.4008    19    -57.73    
 -35.51807  74.89769 -45.37168   98.37  552.54   27.57  0.4938    19    -41.41    
 -35.28474  74.74769 -45.52668   98.05  539.57   22.89  0.4299    19    -46.88    
 -35.31807  74.78102 -45.37168   98.39  552.23   27.42  0.4924    19    -41.41    
 -36.45974  75.09769 -45.32168  100.22  557.84   25.59  0.5193    19    -40.95    
 -36.33807  74.99769 -45.78002   99.92  532.44   18.16  0.3910    19    -43.89    
 -36.35141  75.09769 -45.32168   99.92  558.56   26.79  0.5234    19    -40.95    
 -36.11807  74.99769 -45.80002   98.97  527.96   18.38  0.3789    19    -40.43    
 -36.04212  75.06435 -45.32168   99.28  558.79   28.86  0.5269    19    -40.95    
 -37.34307  68.81435 -45.17168  102.60  497.59   15.34  0.4313    11    -185.5    
 -37.51807  68.89769 -45.22168  103.72  497.62   15.31  0.4324    11    -185.5    
 -37.51807  68.99769 -44.90918  106.70  499.85   15.22  0.4050    11    -185.5    
 -37.31807  68.84769 -45.00502  103.71  498.42   15.29  0.4180    11    -185.5    
 -37.30141  68.79769 -45.17168  102.33  497.62   15.35  0.4306    11    -185.5    
 -37.13974  68.79769 -44.97168  102.84  498.94   15.32  0.4097    11    -185.5    
 -36.86807  68.69769 -45.17168  100.16  499.73   15.50  0.4047    11    -185.5    
 -36.96807  68.79769 -44.87168  102.73  500.56   15.31  0.3911    11    -185.4    
 -36.66807  68.69769 -45.17168   99.62  501.99   15.63  0.3862    11    -185.4    
 -36.72462  68.79769 -44.84335  102.10  503.24   15.37  0.3722    11    -185.4    
 -36.57641  68.69769 -45.22168   99.16  503.26   15.75  0.3793    11    -185.4    
 -36.56807  68.79769 -44.87168  101.44  505.50   15.48  0.3635    11    -185.4    
 -36.21807  68.79769 -45.17168   99.26  512.55   16.34  0.3569    11    -182.8    
 -36.31807  68.81435 -44.97168  100.38  510.71   15.87  0.3560    11    -45.69    
 -36.11807  68.84769 -45.13835   99.56  516.80   16.65  0.3597    11    -46.40    
 -36.11807  68.89769 -44.96156  100.60  518.55   16.36  0.3630    11    -46.40    
 -35.81807  68.99769 -45.20502   99.73  533.76   19.20  0.4100    11    -57.73    
 -35.91807  68.99769 -44.96430  100.80  529.43   17.44  0.3968    11    -43.89    
 -37.81807  69.14769 -45.20502  107.64  500.26   15.25  0.4062    11    -185.5    
 -38.01807  69.39769 -45.25502  111.29  505.29   15.27  0.3744    11    -185.4    
 -37.71807  69.19769 -44.83085  110.42  503.70   15.18  0.3812    11    -185.4    
 -37.91807  69.39769 -44.90597  113.61  508.16   15.22  0.3643    11    -195.3    
 -35.66807  69.09769 -45.13835  100.17  544.39   21.27  0.4618    11    -27.30    
 -35.71807  69.09769 -45.01668  100.77  541.71   19.85  0.4530    11    -27.30    
 -35.51807  69.19769 -45.07168  100.55  551.54   23.22  0.5039    11    -27.12    
 -35.51807  69.21435 -44.99668  100.92  550.71   22.42  0.5034    11    -27.12    
 -35.31807  69.29769 -45.08835  100.33  552.30   24.18  0.5051    12    -40.95    
 -35.31807  69.29769 -45.05502  100.36  551.42   23.58  0.5001    12    -27.12    
 -35.11807  69.39769 -45.35502   99.24  553.67   26.73  0.5030    12    -41.41    
 -35.11807  69.39769 -44.88835  100.26  537.38   19.58  0.4263    12    -33.09    
 -39.01807  69.79769 -45.17168  107.34  494.14   15.52  0.4240    10    -185.5    
 -38.68474  69.79769 -45.02168  112.95  502.49   15.57  0.3823    10    -197.9    
 -38.51807  69.79769 -45.02168  115.28  508.88   15.61  0.3641    10    -189.8    
 -38.43474  69.79769 -45.04335  116.37  512.14   15.60  0.3569    10    -189.8    
 -38.33474  69.79769 -44.97168  117.99  517.57   15.61  0.3495    10    -190.5    
 -38.11807  69.59769 -45.08002  115.64  513.51   15.37  0.3507    11    -195.3    
 -38.11807  69.64769 -44.97168  117.24  517.00   15.40  0.3465    11    -53.36    
 -38.06807  69.59769 -44.93835  116.75  515.44   15.34  0.3484    11    -196.0    
 -34.86807  69.49769 -45.17168   98.75  532.04   20.19  0.3994    12    -57.73    
 -34.86807  69.49769 -44.97168   99.21  526.07   18.55  0.3799    12    -54.21    
 -34.71807  69.59769 -45.31335   97.99  527.94   19.94  0.3848    12    -54.21    
 -34.71807  69.59769 -44.76335   99.18  514.46   16.94  0.3579    12    -53.36    
 -34.41807  69.79769 -45.17168   97.39  511.33   17.33  0.3613    12    -58.15    
 -34.51986  69.69769 -45.02168   97.78  512.15   17.21  0.3598    12    -58.15    
 -39.58653  69.99769 -45.21668  101.30  491.17   15.60  0.4494    10    -187.2    
 -39.71807  70.09769 -45.08835  100.75  491.91   15.66  0.4388    10    -187.2    
 -39.51807  69.99769 -44.92168  103.20  492.23   15.59  0.4368    10    -187.2    
 -39.81807  70.19769 -45.02168  100.30  492.92   15.71  0.4259    10    -187.2    
 -39.40141  69.89769 -45.19668  102.89  491.26   15.56  0.4493    10    -187.2    
 -39.31807  69.89769 -44.94668  105.01  492.66   15.55  0.4358    10    -187.2    
 -39.11807  69.81435 -45.17168  106.12  492.99   15.53  0.4332    10    -187.2    
 -39.15141  69.84769 -44.97168  106.90  493.73   15.53  0.4280    10    -185.5    
 -38.91807  69.81435 -44.94668  110.01  497.33   15.54  0.4055    10    -211.7    
 -38.71807  69.81435 -44.92668  113.13  502.58   15.57  0.3828    10    -192.4    
 -38.51807  69.81435 -44.94668  115.95  509.95   15.62  0.3626    10    -189.8    
 -34.31807  69.89769 -45.17168   97.22  508.28   17.00  0.3666    12    -192.7    
 -34.21807  70.01019 -45.00597   97.60  503.44   16.45  0.3853    12    -185.4    
 -34.11807  70.19769 -45.22168   97.34  504.17   16.55  0.3819    12    -185.4    
 -34.11807  70.19769 -44.76335   98.42  499.34   16.04  0.4170    12    -185.5    
 -40.01807  70.39769 -45.25502   98.07  495.45   15.72  0.4040    10    -48.32    
 -40.11807  70.59769 -45.07168   98.31  499.50   16.03  0.3778    10    -48.26    
 -40.10141  70.59769 -44.97168   98.75  499.71   16.08  0.3759    10    -48.26    
 -39.91807  70.29769 -45.04668   99.51  494.03   15.78  0.4143    10    -185.5    
 -34.01807  70.39769 -45.13835   97.83  501.44   16.23  0.3984    12    -185.5    
 -34.01807  70.37924 -44.96668   98.19  499.69   16.09  0.4139    12    -185.5    
 -33.96807  70.59769 -45.17168   98.39  501.21   16.12  0.3981    12    -185.5    
 -33.96807  70.53935 -44.97168   98.59  499.19   16.00  0.4176    12    -185.5    
 -40.21807  70.79769 -45.22168   97.21  505.30   15.87  0.3626    10    -48.26    
 -40.21807  70.90602 -44.97168   98.25  509.53   16.72  0.3582    10    -45.69    
 -40.26807  70.99769 -45.17168   97.22  513.34   16.35  0.3612    10    -31.90    
 -40.21807  70.91435 -44.94668   98.27  510.01   16.77  0.3580    10    -31.90    
 -33.93474  70.79769 -45.08323   99.40  500.11   15.93  0.4042    12    -185.5    
 -33.93474  70.79769 -44.97168   99.80  499.04   15.88  0.4148    12    -185.5    
 -33.96807  71.01197 -45.26668  100.35  503.16   15.92  0.3778    12    -185.4    
 -33.93474  70.95269 -44.97168  100.64  499.35   15.80  0.4080    12    -185.5    
 -40.31807  71.34769 -45.17168   96.80  534.61   17.72  0.4195    10    -64.62    
 -40.30141  71.19769 -45.17168   97.02  524.33   16.96  0.3835    10    -58.66    
 -40.26807  71.19769 -44.93835   98.22  524.49   18.28  0.3830    10    -58.66    
 -40.30141  71.41769 -44.99668   97.72  539.49   20.26  0.4379    10    -53.84    
 -33.96807  71.11935 -45.17168  101.25  502.29   15.79  0.3804    12    -185.4    
 -33.96807  71.16435 -44.97168  102.28  500.34   15.69  0.3936    12    -185.4    
 -34.11807  71.54769 -45.17168  105.24  507.58   15.34  0.3545    12    -192.7    
 -34.01807  71.34769 -44.97168  103.83  501.95   15.56  0.3780    12    -185.4    
 -40.31807  71.54769 -45.07168   97.17  549.48   21.13  0.4854    10    -47.77    
 -40.31807  71.78102 -44.94335   97.58  561.33   25.07  0.5480    10    -61.47    
 -40.31807  71.74769 -44.97168   97.48  560.66   24.63  0.5443    10    -61.47    
 -40.30141  71.59769 -44.94668   97.93  551.93   23.33  0.4986    10    -47.80    
 -34.16807  71.63102 -45.19668  106.14  510.02   15.18  0.3522    12    -58.15    
 -34.13474  71.59769 -44.97168  106.74  506.09   15.29  0.3575    12    -48.26    
 -34.31807  71.84769 -45.23002  108.81  518.84   14.47  0.3656    12    -53.16    
 -34.31807  71.87269 -44.85823  111.31  514.95   14.73  0.3516    12    -58.86    
 -40.55141  72.19769 -45.22168   90.90  532.16  -10.03  0.5544    22    -28.16    
 -40.41807  72.02769 -45.17168   94.00  561.02    9.04  0.6009     2    -32.01    
 -40.31807  71.82769 -44.91335   97.69  561.81   25.42  0.5515    10    -61.47    
 -40.50141  72.19769 -45.17168   92.21  541.13   -3.72  0.5570    22    -38.49    
 -40.41807  72.25602 -44.97168   95.26  549.14   10.97  0.5124     9    -10.27    
 -34.53474  72.17269 -45.17168  112.85  538.37   12.46  0.4413    12    -48.04    
 -34.41807  71.99769 -45.12168  111.47  525.44   13.83  0.3833    12    -53.16    
 -34.51807  72.24769 -45.07168  113.06  536.64   12.67  0.4305    17    -53.84    
 -34.41807  72.04769 -44.91335  112.84  524.42   14.03  0.3707    12    -53.16    
 -40.94724  72.59769 -45.17168   84.52  470.75  -25.80  0.3820    22    -46.80    
 -40.73057  72.39769 -45.18835   87.95  497.17  -21.22  0.4485    22    -10.63    
 -40.70641  72.59769 -45.07168   88.93  489.04  -19.36  0.4022    22    -26.02    
 -40.51807  72.37269 -45.07168   92.54  528.41   -5.00  0.4874    22    -27.27    
 -40.51807  72.54769 -44.97168   93.05  517.71   -4.13  0.4294    22    -24.43    
 -40.46807  72.43102 -44.97168   94.17  532.10    2.40  0.4629     9    -7.881    
 -34.56807  72.33935 -45.17168  112.77  542.90   11.74  0.4748    17    -44.26    
 -34.51807  72.31435 -45.07168  112.75  536.92   12.57  0.4367    17    -53.84    
 -34.51807  72.54769 -45.17168  110.69  538.40   12.20  0.4697    17    -44.73    
 -34.36807  72.60935 -44.97168  108.91  524.22   13.96  0.3905    17    -53.16    
 -41.11807  72.78340 -45.17168   81.82  457.62  -26.86  0.3696    22    -20.82    
 -41.21807  72.95602 -45.17168   80.15  450.98  -27.06  0.3791    22    -14.46    
 -40.91807  72.80935 -45.07168   85.15  463.94  -24.96  0.3703    22    -37.28    
 -40.91807  73.02269 -45.02168   84.85  457.36  -25.07  0.3742    22    -21.73    
 -40.75141  72.77269 -45.02168   88.16  476.52  -21.05  0.3766    22     3.243    
 -40.71807  72.90602 -44.97168   88.64  474.08  -20.04  0.3707    22     3.243    
 -40.51807  72.84769 -44.87168   92.97  500.82   -5.35  0.3776    22    -24.19    
 -34.41807  72.84769 -45.17168  107.03  532.92   13.71  0.4423    17    -52.80    
 -34.31807  72.75602 -44.97168  107.08  522.03   14.41  0.3828    17    -53.16    
 -34.41807  73.03102 -45.22168  105.51  535.72   14.39  0.4546    17    -48.04    
 -34.31807  73.04769 -45.07168  104.60  527.01   15.03  0.4014    17    -64.69    
 -41.35141  73.17269 -45.22168   77.78  445.47  -27.21  0.4026    22   -0.4418    
 -41.35141  73.42269 -45.22168   76.98  442.37  -27.16  0.4287    22   -0.4418    
 -41.09879  73.26852 -45.07168   81.22  447.02  -26.63  0.4015    22    -4.242    
 -41.09879  73.31019 -45.07168   81.06  446.39  -26.66  0.4053    22    -4.242    
 -40.97641  73.19769 -45.02168   83.36  451.20  -25.87  0.3879    22    -27.78    
 -40.97641  73.39769 -45.02168   82.46  447.64  -26.16  0.4041    22    0.4732    
 -40.81807  73.14769 -44.97168   86.14  458.76  -23.80  0.3759    22   -0.2114    
 -40.81807  73.39769 -44.97168   84.89  452.59  -24.80  0.3912    22    -15.13    
 -34.36807  73.23185 -45.15740  103.68  533.96   15.72  0.4317    17    -52.80    
 -34.31807  73.30602 -45.07168  102.75  530.15   16.14  0.4067    17    -70.19    
 -34.41807  73.43102 -45.22168  102.57  541.03   17.11  0.4598    17    -48.04    
 -34.31807  73.31435 -45.07168  102.68  530.29   16.18  0.4069    17    -70.19    
 -41.21807  73.62602 -45.17168   77.81  441.46  -27.06  0.4408    22   -0.4418    
 -41.11807  73.82269 -45.18835   77.88  440.88  -27.06  0.4467    22   -0.1432    
 -40.88474  73.57269 -45.02168   82.79  447.06  -26.05  0.4101    22    -4.242    
 -40.88474  73.74769 -45.07168   81.52  444.64  -26.49  0.4218    22   -0.4418    
 -40.74307  73.59769 -44.98835   84.66  451.07  -24.98  0.3979    22    -15.19    
 -40.71807  73.84769 -45.07168   82.88  447.15  -26.08  0.4090    22   -0.4459    
 -40.63474  73.59769 -44.97168   86.30  455.67  -23.61  0.3878    22    -6.128    
 -40.48474  73.79769 -45.02168   86.51  457.55  -23.47  0.3832    22    -6.128    
 -40.36807  73.69769 -44.97168   89.33  469.76  -18.79  0.3721    22    -17.92    
 -40.37641  73.79769 -45.02168   88.00  464.11  -21.60  0.3753    22    -14.09    
 -40.15141  73.74769 -44.97168   91.97  488.75  -10.94  0.3688    22    -43.58    
 -40.18153  73.80602 -45.02168   90.57  480.77  -15.96  0.3695    22    -51.23    
 -40.01807  73.79769 -44.97168   93.26  501.25   -5.26  0.3722     9    -19.95    
 -34.41807  73.56102 -45.17168  101.78  541.67   18.21  0.4552    17    -53.54    
 -34.51807  73.89769 -45.12168  100.37  550.32   22.53  0.4872    17    -27.09    
 -34.33474  73.61435 -44.99668  100.78  533.20   17.85  0.4081    17    -43.94    
 -34.41807  73.84769 -44.97168   99.93  540.33   20.16  0.4343    17    -33.09    
 -40.92141  74.03102 -45.22168   78.66  441.56  -27.05  0.4361    22   -0.4418    
 -40.82307  73.99769 -45.17168   80.15  443.15  -26.87  0.4254    22   -0.4418    
 -40.50557  74.07364 -45.17168   83.04  449.89  -26.21  0.3914    22    -6.531    
 -40.27641  74.04769 -45.17168   85.87  460.83  -24.63  0.3732    22    -21.73    
 -40.06807  73.99769 -45.17168   88.75  479.63  -20.85  0.3737    22     3.243    
 -39.97974  73.94769 -45.13835   90.58  493.50  -16.10  0.3809    22    -27.83    
 -39.74307  73.94769 -45.13835   93.32  525.95   -5.81  0.4167     9    -31.97    
 -39.76807  73.89769 -44.97168   95.36  520.98    3.86  0.3852     9    -14.86    
 -39.51807  73.99769 -45.07168   95.99  542.41    4.65  0.4310     9    -32.52    
 -39.51807  73.99769 -45.07168   95.99  542.41    4.65  0.4310     9    -15.49    
 -39.20974  74.09769 -45.17168   96.84  562.99    2.17  0.5152     9    -33.19    
 -39.20974  74.09769 -44.97168   99.26  542.57    9.46  0.4282     9    -18.17    
 -39.20141  74.09769 -45.14668   97.26  560.94    3.32  0.5043     9    -21.55    
 -39.20141  74.09769 -44.99668   99.08  545.44    8.78  0.4384     9    -9.527    
 -38.91807  74.18102 -45.14668   99.45  558.21    0.16  0.5195     9    -21.62    
 -38.97641  74.14769 -44.97168  101.24  547.78    7.89  0.4537     9    -9.527    
 -38.76807  74.19769 -45.07168  101.92  554.98    1.16  0.5012     9    -32.35    
 -38.71807  74.18102 -44.97168  103.87  552.27    4.63  0.4798     9    -9.527    
 -38.56807  74.19769 -44.97168  105.54  553.82    2.80  0.4862     9    -19.45    
 -34.71807  74.19769 -45.18002   99.71  561.33   28.68  0.5429    19    -40.79    
 -34.61807  74.04769 -45.17168  100.03  556.90   25.70  0.5201    17    -40.95    
 -34.51807  73.99769 -44.99514   99.78  548.85   23.17  0.4753    17    -27.30    
 -34.71807  74.29769 -44.92168   99.18  563.39   30.85  0.5510    17    -40.79    
 -38.57307  74.29769 -45.17168  102.11  541.95   -5.39  0.4756    21    -26.91    
 -38.32307  74.38102 -45.17168  104.37  532.06   -4.85  0.4272    21    -31.97    
 -38.26807  74.29769 -44.97168  108.09  546.96    3.09  0.4443    18    -11.58    
 -38.06807  74.49769 -45.14668  106.08  529.17   -0.01  0.3988    21    -31.66    
 -38.11807  74.44769 -44.93835  107.96  534.02    7.26  0.3950    18    -61.25    
 -37.91807  74.59769 -45.17502  105.92  527.20    2.20  0.3946    18    -28.37    
 -37.91807  74.59769 -45.18002  105.89  527.03    1.99  0.3946    18    -60.90    
 -35.06807  74.59769 -45.19335   98.86  567.62   33.42  0.5749    19    -51.06    
 -34.91807  74.44769 -45.19335   99.14  565.96   32.16  0.5662    19    -51.06    
 -35.06307  74.59769 -45.04847   99.16  577.66   38.45  0.6343     5    -92.16    
 -34.81807  74.39769 -44.92168   99.19  570.43   34.73  0.5917    17    -89.60    
 -37.71807  74.74769 -45.17168  105.12  528.76    6.97  0.3974    18    -61.31    
 -37.71807  74.79769 -45.08418  104.77  526.23    9.99  0.3827    18    -61.31    
 -37.48379  74.89769 -45.17168  103.85  532.23   11.24  0.4068    18    -61.37    
 -37.51629  74.99769 -44.98835  102.79  523.09   13.95  0.3699    18    -53.16    
 -37.32046  74.98102 -45.17168  102.95  535.46   13.55  0.4169    18    -65.72    
 -37.32224  75.09769 -44.97168  101.74  525.12   15.33  0.3751    18    -58.66    
 -37.12974  74.99769 -45.27168  102.59  544.56   14.92  0.4578    18    -47.57    
 -35.73474  74.99769 -45.14668   98.93  572.59   36.12  0.6058    19    -89.60    
 -35.69307  74.98102 -45.17168   98.86  570.69   35.24  0.5946    19    -89.60    
 -36.00141  75.09769 -44.97168   99.24  576.46   38.27  0.6317     5    -92.04    
 -35.69307  74.98102 -45.02264   99.16  582.26   40.69  0.6634     5    -92.16    
 -35.51807  74.89769 -45.28002   98.64  560.75   31.01  0.5393    19    -40.79    
 -35.50379  74.89769 -45.10418   98.83  577.09   38.05  0.6299    19    -92.04    
 -35.30379  74.78102 -45.22085   98.59  566.11   33.10  0.5666    19    -51.06    
 -35.31236  74.78102 -44.99252   99.16  585.81   41.89  0.6809     5    -92.16    
 -37.11807  75.14769 -45.00502  101.05  531.55   16.68  0.3958    18    -70.13    
 -36.96807  75.09769 -45.17168  101.36  544.60   18.17  0.4533    18    -48.04    
 -36.93474  75.19769 -44.97168  100.34  535.39   18.31  0.4103    18    -44.98    
 -36.71807  75.09769 -45.25502  100.95  554.12   22.24  0.5021    18    -27.12    
 -36.94641  75.19769 -44.97168  100.33  534.99   18.18  0.4084    18    -43.94    
 -36.51807  75.14769 -45.13835  100.09  557.77   26.25  0.5224    18    -40.95    
 -36.46807  75.19769 -44.97168   99.53  555.02   26.31  0.5073    18    -40.95    
 -36.31807  75.09769 -45.30002   99.91  559.57   27.67  0.5308    19    -40.95    
 -36.34307  75.18102 -44.97168   99.38  561.07   29.56  0.5413    18    -40.79    
 -36.11807  75.09769 -45.17168   99.45  567.11   32.86  0.5761    19    -51.06    
 -36.19641  75.14769 -44.97168   99.39  568.07   33.72  0.5838    18    -51.06    
 -37.41807  68.99769 -44.77680  107.00  501.07   15.18  0.3922    11    -185.4    
 -37.19069  68.89769 -44.77168  105.03  500.69   15.21  0.3908    11    -185.4    
 -36.97641  68.84769 -44.77168  103.79  501.51   15.24  0.3821    11    -185.4    
 -37.10141  68.99769 -44.57168  106.97  504.34   15.06  0.3658    11    -185.4    
 -36.71807  68.84769 -44.73835  103.00  504.54   15.28  0.3645    11    -185.4    
 -36.60879  68.99769 -44.52168  105.12  510.59   14.98  0.3523    11    -45.69    
 -36.52641  68.84769 -44.77168  102.12  507.53   15.40  0.3570    11    -55.60    
 -36.39307  68.99769 -44.57168  103.88  514.96   15.12  0.3577    11    -32.62    
 -36.33474  68.89769 -44.77168  102.01  512.76   15.57  0.3551    11    -45.69    
 -36.06807  68.99769 -44.77168  101.87  524.09   16.12  0.3807    11    -32.42    
 -37.81807  69.34769 -44.77168  113.38  508.33   15.19  0.3629    11    -195.3    
 -37.51807  69.09769 -44.72168  109.05  502.96   15.15  0.3813    11    -185.4    
 -37.52319  69.21435 -44.57168  111.71  507.42   15.07  0.3611    11    -197.9    
 -37.71807  69.39769 -44.54990  115.23  513.59   15.14  0.3488    11    -195.3    
 -37.35296  69.09769 -44.57168  109.26  505.14   15.07  0.3667    11    -185.4    
 -37.14641  69.01435 -44.57168  107.42  504.32   15.06  0.3665    11    -185.4    
 -36.31807  69.04769 -44.53835  104.25  518.56   15.05  0.3673    11    -58.66    
 -36.11807  69.09769 -44.57168  103.70  526.43   15.34  0.3970    11    -61.17    
 -35.91986  69.09769 -44.72168  102.34  533.42   16.60  0.4232    11    -58.30    
 -35.89819  69.19769 -44.57168  103.59  537.83   15.91  0.4575    11    -48.04    
 -35.71807  69.19769 -44.72906  102.31  543.70   18.08  0.4792    11    -48.04    
 -35.68736  69.29769 -44.57168  103.52  545.15   16.97  0.5030    11    -47.61    
 -35.46807  69.29769 -44.77168  101.87  547.54   19.90  0.4958    12    -47.61    
 -35.40141  69.39769 -44.57168  102.79  541.11   17.56  0.4674    12    -48.04    
 -35.21807  69.39769 -44.72502  101.25  537.47   18.53  0.4333    12    -59.34    
 -38.21807  69.79769 -44.82168  119.92  524.59   15.60  0.3449    11    -169.6    
 -38.01807  69.59769 -44.81335  117.56  517.57   15.32  0.3461    11    -196.0    
 -37.91807  69.59769 -44.54668  118.59  522.35   15.34  0.3419    11    -169.6    
 -38.13986  69.79769 -44.59668  121.10  529.93   15.63  0.3442    11    -181.0    
 -35.34307  69.41435 -44.57168  102.55  538.73   17.48  0.4512    12    -53.54    
 -35.14307  69.41435 -44.77168  100.85  534.94   18.60  0.4188    12    -43.94    
 -35.06807  69.49769 -44.57168  101.37  525.42   16.94  0.3825    12    -32.42    
 -34.91807  69.49769 -44.77168   99.89  523.40   17.57  0.3729    12    -46.21    
 -34.91807  69.59769 -44.47168  101.34  516.29   16.34  0.3591    12    -46.40    
 -34.69307  69.61435 -44.77168   99.18  513.55   16.90  0.3579    12    -45.69    
 -34.71807  69.64769 -44.59764   99.96  511.26   16.46  0.3573    12    -182.8    
 -34.41807  69.79769 -44.85502   98.10  506.27   16.55  0.3704    12    -185.4    
 -34.51807  69.79769 -44.55918   99.56  504.92   16.18  0.3720    12    -185.4    
 -39.51807  70.04769 -44.77168  104.00  493.49   15.58  0.4230    10    -185.5    
 -39.71807  70.19769 -44.75085  102.24  494.30   15.66  0.4113    10    -185.5    
 -39.49224  70.19769 -44.47168  106.04  498.28   15.56  0.3869    10    -185.4    
 -39.41807  69.99769 -44.75918  105.03  493.83   15.56  0.4222    10    -185.5    
 -39.33296  70.04769 -44.57168  107.16  496.96   15.54  0.3996    10    -185.5    
 -39.13474  69.89769 -44.77168  108.36  495.88   15.53  0.4120    10    -185.5    
 -39.20141  69.99769 -44.57168  108.76  498.27   15.53  0.3954    10    -185.4    
 -38.91807  69.84769 -44.80502  110.91  499.10   15.55  0.3967    10    -197.9    
 -39.00141  69.99769 -44.47168  112.18  504.17   15.55  0.3745    10    -197.9    
 -38.67641  69.84769 -44.79168  114.74  506.23   15.60  0.3723    10    -192.4    
 -38.71807  69.89769 -44.62168  115.21  508.61   15.61  0.3664    10    -195.3    
 -38.51807  69.84769 -44.80502  117.04  512.68   15.64  0.3590    10    -189.8    
 -38.46807  69.89769 -44.57168  119.01  520.74   15.72  0.3502    10    -190.3    
 -38.35141  69.84769 -44.77168  119.41  521.71   15.68  0.3488    10    -169.6    
 -38.44641  69.89769 -44.57168  119.34  521.73   15.72  0.3495    10    -195.8    
 -34.31807  69.89769 -44.85502   97.98  503.84   16.39  0.3817    12    -185.4    
 -34.31807  69.99769 -44.53918   99.26  500.67   16.00  0.4002    12    -185.5    
 -34.11807  70.19769 -44.77168   98.43  499.39   16.05  0.4165    12    -185.5    
 -34.16807  70.19769 -44.57168   99.25  498.63   15.93  0.4229    12    -185.5    
 -40.01807  70.59769 -44.72168  100.35  500.89   16.06  0.3699    10    -48.26    
 -39.90141  70.39769 -44.74668  100.93  496.73   15.82  0.3905    10    -185.4    
 -39.71807  70.39769 -44.45918  103.88  499.91   15.67  0.3746    10    -185.4    
 -39.91807  70.54769 -44.57585  101.63  501.08   15.90  0.3691    10    -48.26    
 -34.11807  70.29769 -44.57168   99.48  498.00   15.89  0.4311    12    -185.5    
 -34.01807  70.39769 -44.82168   98.56  498.55   15.98  0.4259    12    -185.5    
 -33.96807  70.63102 -44.77168   99.69  497.73   15.86  0.4336    12    -185.5    
 -34.01807  70.60602 -44.57168  100.50  497.07   15.79  0.4425    12    -185.5    
 -40.11807  70.74769 -44.79930   99.46  504.57   16.37  0.3612    10    -48.26    
 -40.21807  71.02269 -44.85502   98.78  515.21   17.30  0.3625    10    -32.62    
 -40.01807  70.74769 -44.57168  101.10  506.53   16.24  0.3588    10    -48.26    
 -40.10141  70.97769 -44.57168  100.63  515.62   16.95  0.3646    10    -58.86    
 -33.96807  70.78102 -44.69335  100.86  497.40   15.78  0.4354    12    -185.5    
 -34.01807  70.76435 -44.52168  101.75  496.98   15.73  0.4415    12    -185.5    
 -33.96807  70.99769 -44.71335  102.12  497.95   15.70  0.4232    12    -185.5    
 -34.01807  70.96435 -44.52168  103.05  497.41   15.67  0.4318    12    -185.5    
 -40.21807  71.14769 -44.77168   99.17  522.38   18.09  0.3782    10    -58.66    
 -40.11807  71.04769 -44.57168  100.59  518.98   17.29  0.3717    10    -58.86    
 -40.21807  71.37269 -44.68835   99.67  536.64   20.43  0.4323    10    -53.84    
 -40.11807  71.43102 -44.42168  101.39  541.23   20.27  0.4629    10    -48.04    
 -34.01807  71.28102 -44.74668  104.30  499.85   15.57  0.3967    12    -185.4    
 -34.01807  71.16435 -44.62168  104.06  498.55   15.61  0.4130    12    -185.5    
 -34.11807  71.54769 -44.80502  106.96  503.88   15.37  0.3667    12    -185.4    
 -34.11807  71.39769 -44.54430  107.17  500.94   15.48  0.3887    12    -185.4    
 -40.26807  71.59769 -44.77168   98.93  550.11   23.98  0.4940    10    -48.27    
 -40.21807  71.62269 -44.57168  100.00  548.90   23.52  0.4944    10    -48.01    
 -40.30141  71.81769 -44.79668   98.37  558.02   25.84  0.5331     9    -61.63    
 -40.26807  71.79769 -44.63002   99.26  552.62   24.88  0.5093     9    -61.63    
 -34.33474  71.82269 -44.57168  112.78  512.62   15.00  0.3486    12    -52.65    
 -34.21807  71.59769 -44.52406  109.89  505.07   15.32  0.3653    12    -197.9    
 -34.31807  71.84769 -44.71335  111.97  513.36   14.88  0.3493    12    -195.3    
 -34.16807  71.63102 -44.79668  108.22  505.78   15.26  0.3594    12    -185.4    
 -40.31807  71.99769 -44.67168   98.45  550.57   23.38  0.4939     9    -47.80    
 -40.36807  72.17602 -44.77168   97.29  547.94   19.76  0.4801     9    -47.77    
 -40.31807  72.09769 -44.52168   98.76  539.06   20.81  0.4394     9    -53.84    
 -40.30141  71.99769 -44.57168   98.93  545.83   22.55  0.4722     9    -47.98    
 -34.41807  72.08102 -44.77168  113.58  523.10   14.21  0.3628    12    -195.8    
 -34.41807  71.99769 -44.46335  114.81  517.90   14.78  0.3468    12    -53.16    
 -34.41807  72.23102 -44.77168  113.08  523.61   14.06  0.3686    17    -53.16    
 -34.36807  72.23102 -44.57168  112.77  516.87   14.59  0.3506    17    -196.0    
 -40.41807  72.44769 -44.77168   96.24  532.06   13.05  0.4197     9    -49.98    
 -40.40141  72.48614 -44.57168   97.12  522.85   16.05  0.3798     9    -53.16    
 -40.41807  72.57769 -44.66335   96.50  521.95   13.51  0.3821     9    -49.79    
 -40.41807  72.59769 -44.62168   96.55  519.78   14.00  0.3748     9    -49.85    
 -34.36807  72.40007 -44.80502  111.03  520.89   14.17  0.3679    17    -53.16    
 -34.31807  72.39769 -44.67168  110.59  515.56   14.58  0.3536    17    -53.36    
 -34.31807  72.61197 -44.87168  108.56  519.08   14.39  0.3698    17    -53.16    
 -34.21807  72.54769 -44.57168  108.06  509.21   14.99  0.3509    17    -58.15    
 -40.51807  72.88935 -44.87168   92.85  498.25   -6.29  0.3748    22    -24.19    
 -40.46807  72.79769 -44.80502   94.44  510.30    2.53  0.3777     9    -13.79    
 -40.41807  72.79769 -44.62168   96.10  512.11   11.76  0.3633     9    -49.27    
 -40.41807  73.03102 -44.72168   94.82  503.93    4.74  0.3626     9    -7.000    
 -40.38474  73.04269 -44.62168   95.73  505.22    9.79  0.3606     9    -41.93    
 -34.21807  72.76435 -44.77168  106.20  513.05   14.98  0.3553    17    -58.15    
 -34.13474  72.77769 -44.57168  105.09  506.87   15.26  0.3549    17    -48.26    
 -34.16807  72.99769 -44.77168  103.76  512.59   15.39  0.3551    17    -58.15    
 -34.11807  73.08102 -44.67168  102.60  509.55   15.58  0.3546    17    -182.8    
 -40.51807  73.19769 -44.87168   91.37  481.73  -12.53  0.3664    22    -46.00    
 -40.43474  73.39769 -44.87168   91.42  480.44  -12.22  0.3669    22    -53.41    
 -40.41807  73.14769 -44.77168   93.95  497.88   -0.22  0.3631     9    -12.68    
 -40.31807  73.19769 -44.50502   96.26  501.79   12.58  0.3671     9    -51.90    
 -40.35141  73.39769 -44.82168   93.11  490.76   -4.92  0.3646    22    -55.33    
 -40.30141  73.38340 -44.75502   94.45  497.69    1.95  0.3636     9    -16.86    
 -40.21807  73.44769 -44.60502   95.84  500.88   10.18  0.3686     9    -51.90    
 -34.16807  73.17269 -44.80323  102.39  514.80   15.70  0.3575    17    -32.62    
 -34.11807  73.19769 -44.67168  101.80  510.30   15.77  0.3552    17    -182.8    
 -34.16807  73.36435 -44.77168  101.04  515.82   16.14  0.3584    17    -46.40    
 -34.11807  73.48435 -44.57168   99.71  510.51   16.26  0.3574    17    -45.69    
 -40.11807  73.59769 -44.67168   95.82  502.08    9.13  0.3681     9    -19.31    
 -40.10141  73.59769 -44.57168   96.41  500.99   11.97  0.3742     9    -51.90    
 -39.94307  73.78102 -44.79168   95.80  507.85    7.67  0.3676     9    -49.27    
 -39.76807  73.89769 -44.67847   97.39  507.95   12.61  0.3691     9    -49.27    
 -39.76807  73.89769 -44.68097   97.38  508.05   12.58  0.3690     9    -54.83    
 -34.21807  73.57269 -44.77168  100.16  519.85   16.85  0.3647    17    -46.21    
 -34.31807  73.79769 -44.79906   99.53  528.05   18.31  0.3853    17    -54.21    
 -34.16807  73.63102 -44.59668   99.20  513.97   16.69  0.3574    17    -45.69    
 -34.21807  73.79769 -44.52168   98.53  515.34   17.17  0.3589    17    -46.40    
 -39.56807  73.99769 -44.79335   97.99  517.83   12.10  0.3714     9    -49.79    
 -39.56807  73.99769 -44.49335   99.56  502.82   14.79  0.3735     9    -55.22    
 -39.26807  74.09769 -44.80502  100.18  525.18   12.58  0.3807     9    -49.79    
 -39.30974  74.09769 -44.56835  101.18  509.25   14.50  0.3624     9    -52.65    
 -39.02307  74.14769 -44.77168  102.64  528.66   12.29  0.3890     9    -61.25    
 -39.03974  74.14769 -44.57168  103.85  514.88   14.09  0.3612     9    -53.29    
 -38.99641  74.14769 -44.77168  102.99  529.32   12.18  0.3913     9    -61.25    
 -39.01307  74.14769 -44.57168  104.22  515.48   14.04  0.3618     9    -53.29    
 -38.70974  74.16281 -44.77168  106.31  538.60   10.28  0.4217     9    -50.56    
 -38.71807  74.15781 -44.55835  107.98  524.17   13.15  0.3748     9    -53.10    
 -38.54307  74.18102 -44.77168  108.13  544.12    9.07  0.4357     9    -18.43    
 -38.51807  74.18102 -44.57168  110.13  532.07   12.30  0.3894     9    -61.31    
 -38.46807  74.19769 -44.77168  108.85  545.49    8.77  0.4361     9    -44.46    
 -38.31807  74.29769 -44.62168  110.41  532.21   12.00  0.3821    18    -61.31    
 -34.61807  74.24769 -44.77168   98.78  551.84   26.18  0.4868    17    -41.41    
 -34.41807  73.99769 -44.77168   98.95  535.33   20.32  0.4102    17    -43.94    
 -34.51807  74.19769 -44.59668   98.35  537.30   21.96  0.4190    17    -58.21    
 -34.36807  74.03102 -44.55168   98.26  525.09   18.94  0.3762    17    -46.21    
 -38.11807  74.49769 -44.80168  108.19  526.56   11.09  0.3712    18    -61.31    
 -38.21807  74.44769 -44.57168  109.33  520.91   13.25  0.3585    18    -53.16    
 -38.11807  74.59769 -44.62168  107.43  516.02   13.52  0.3534    18    -53.16    
 -38.06807  74.59769 -44.76835  107.17  520.70   12.30  0.3590    18    -49.85    
 -35.01807  74.59769 -44.72168   99.04  583.90   41.32  0.6673     5    -92.16    
 -34.91807  74.49769 -44.88002   99.13  577.17   38.28  0.6301     5    -92.04    
 -35.01807  74.59769 -44.70002   99.07  583.53   41.22  0.6660     5    -92.16    
 -34.91807  74.54769 -44.53835   98.68  570.34   35.43  0.5902    17    -89.60    
 -34.69307  74.38102 -44.53502   98.30  549.57   26.51  0.4766    17    -41.12    
 -37.91807  74.89769 -44.52502  103.98  506.72   14.68  0.3599    18    -48.26    
 -37.75141  74.94769 -44.77168  103.43  513.12   14.29  0.3526    18    -58.15    
 -37.81807  74.99769 -44.52168  102.78  505.89   14.88  0.3627    18    -48.26    
 -37.51807  75.09769 -44.80323  101.68  515.05   15.01  0.3546    18    -32.62    
 -35.71807  74.99769 -44.87168   99.25  589.81   43.92  0.7068     5    -92.81    
 -35.51391  74.89769 -44.88573   99.27  593.44   44.83  0.7248     5    -109.0    
 -35.69307  74.99769 -44.69156   99.13  594.14   45.29  0.7288     5    -109.0    
 -35.51807  74.89769 -44.41240   99.24  597.00   46.31  0.7462     5    -107.2    
 -35.30796  74.78102 -44.75168   99.33  598.21   46.40  0.7494     5    -108.5    
 -35.30557  74.78102 -44.57168   99.31  599.11   46.71  0.7546     5    -108.5    
 -37.51807  75.18102 -44.59668  100.68  508.45   15.33  0.3584    18    -45.69    
 -37.33057  75.19769 -44.77168  100.52  516.19   15.69  0.3563    18    -46.40    
 -37.23474  75.29769 -44.57168   99.28  511.15   15.94  0.3569    18    -45.69    
 -37.17641  75.19769 -44.87168  100.55  523.37   16.32  0.3695    18    -32.42    
 -37.11807  75.29769 -44.65502   99.30  515.91   16.38  0.3572    18    -46.40    
 -36.95141  75.29769 -44.72168   99.21  522.68   17.31  0.3683    18    -46.21    
 -36.91807  75.34769 -44.57168   98.46  517.91   17.07  0.3601    18    -46.40    
 -36.65974  75.29769 -44.72168   98.80  533.40   19.94  0.4030    18    -43.94    
 -36.75141  75.34769 -44.57168   98.25  523.13   18.10  0.3702    18    -46.21    
 -36.51807  75.29769 -44.66335   98.47  537.39   21.47  0.4198    18    -44.42    
 -36.48474  75.29769 -44.62168   98.44  537.12   21.64  0.4198    18    -58.21    
 -36.21807  75.19769 -44.77168   98.93  561.09   30.75  0.5430    18    -40.79    
 -36.42641  75.29769 -44.57168   98.24  537.96   22.12  0.4236    18    -33.09    
 -36.05974  75.14769 -44.77168   98.96  571.85   36.12  0.6046    18    -89.60    
 -36.07307  75.18102 -44.57168   98.58  562.77   32.16  0.5530    18    -40.79    
 -35.91807  75.09769 -44.72168   99.02  580.44   40.22  0.6543     5    -92.16    
 -35.91807  75.09769 -44.70002   99.06  579.97   40.08  0.6526     5    -92.16    
 -37.51807  69.39769 -44.25502  115.26  518.48   15.07  0.3431    11    -169.6    
 -37.33236  69.24769 -44.37168  112.31  512.57   14.90  0.3477    11    -195.3    
 -37.50141  69.39769 -44.17168  114.90  518.55   15.12  0.3434    15    -169.6    
 -37.21474  69.19769 -44.37168  111.10  511.46   14.85  0.3488    11    -195.3    
 -37.08474  69.39769 -44.02168  113.60  525.53   14.34  0.3628    15    -195.8    
 -36.89819  69.19769 -44.29668  109.96  515.09   14.52  0.3514    11    -58.86    
 -36.86807  69.39769 -44.07168  112.86  529.14   13.69  0.3835    11    -64.63    
 -36.76807  69.21757 -44.27168  109.61  517.82   14.32  0.3588    11    -53.16    
 -36.82641  69.39769 -44.07168  112.59  529.94   13.57  0.3885    11    -64.63    
 -36.45974  69.24769 -44.27168  108.10  524.79   13.90  0.3925    11    -53.16    
 -36.30974  69.39769 -44.17168  109.21  536.98   12.52  0.4667    11    -48.04    
 -36.27641  69.19769 -44.37168  106.13  526.40   14.28  0.4030    11    -61.23    
 -36.31807  69.39769 -44.17168  109.29  536.72   12.54  0.4651    11    -47.98    
 -36.13141  69.29769 -44.32168  106.54  535.16   13.69  0.4580    11    -47.00    
 -35.75141  69.39769 -44.37168  105.24  544.93   14.62  0.5203    11    -47.54    
 -38.32379  69.69769 -44.17168  115.89  513.12   15.79  0.3548    15    -195.3    
 -38.14391  69.59769 -44.17168  115.66  512.90   15.74  0.3540    15    -195.3    
 -38.06807  69.69769 -44.40502  119.35  524.50   15.62  0.3424    15    -169.6    
 -37.88974  69.49769 -44.17168  115.54  514.46   15.59  0.3485    15    -196.0    
 -37.91807  69.59769 -44.37168  118.33  521.93   15.47  0.3420    15    -169.6    
 -37.76807  69.49769 -44.40502  117.06  519.68   15.26  0.3421    11    -169.6    
 -37.71807  69.44769 -44.17168  115.37  516.26   15.42  0.3448    15    -169.8    
 -37.56307  69.41435 -44.17168  115.18  517.98   15.21  0.3434    15    -183.4    
 -36.00974  69.59769 -44.07168  109.74  551.04   10.19  0.5774     3    -56.03    
 -36.00141  69.59769 -44.07168  109.67  551.03   10.22  0.5768     3    -56.03    
 -35.69807  69.41435 -44.37168  105.08  544.84   14.85  0.5177    12    -47.54    
 -35.56807  69.59769 -44.17168  106.64  539.24   13.89  0.4847    12    -47.98    
 -35.51807  69.49769 -44.32168  104.93  539.81   15.17  0.4792    12    -48.04    
 -35.47307  69.61435 -44.17168  106.16  534.98   14.44  0.4522    12    -47.00    
 -35.40141  69.49769 -44.37168  104.11  535.98   15.87  0.4482    12    -48.04    
 -35.31807  69.64769 -44.17168  105.43  527.49   15.06  0.4051    12    -64.69    
 -35.04903  69.59769 -44.37168  102.55  519.55   16.09  0.3671    12    -58.66    
 -35.11807  69.69769 -44.17168  104.36  518.63   15.49  0.3660    12    -58.66    
 -34.91807  69.64769 -44.37168  101.97  514.32   16.07  0.3566    12    -46.40    
 -34.86986  69.79769 -44.17168  103.24  509.73   15.69  0.3544    12    -45.69    
 -34.73653  69.79769 -44.27168  101.88  507.10   15.86  0.3598    12    -185.4    
 -39.35319  70.19769 -44.37168  108.45  501.49   15.51  0.3755    10    -60.72    
 -39.13141  70.09769 -44.37168  111.23  504.38   15.52  0.3710    10    -197.9    
 -38.91807  70.04769 -44.33835  114.23  510.36   15.57  0.3599    10    -195.3    
 -38.91807  70.09769 -44.22168  114.65  513.88   15.56  0.3542    10    -169.1    
 -38.78474  69.99769 -44.37168  115.77  513.17   15.62  0.3563    10    -195.3    
 -38.74307  69.99769 -44.29168  116.23  515.95   15.66  0.3519    10    -183.6    
 -38.51807  69.89769 -44.32168  117.93  519.72   15.76  0.3477    15    -195.8    
 -38.51807  69.84769 -44.20502  116.57  515.96   15.78  0.3506    15    -169.8    
 -38.35141  69.84769 -44.39668  119.38  523.78   15.77  0.3452    15    -169.6    
 -34.71296  69.89769 -44.17168  102.87  505.33   15.74  0.3641    12    -185.4    
 -34.51807  69.89769 -44.37168  100.70  502.86   15.93  0.3798    12    -185.4    
 -34.41807  70.17352 -44.17168  102.28  499.80   15.74  0.4030    12    -185.5    
 -34.31807  70.21590 -44.27168  101.54  498.78   15.78  0.4161    12    -185.5    
 -39.71807  70.49769 -44.37168  104.58  503.09   15.67  0.3647    10    -48.26    
 -39.51807  70.39769 -44.27168  107.11  504.61   15.51  0.3638    10    -60.72    
 -39.49629  70.49769 -44.17168  108.03  509.43   15.41  0.3599    10    -52.65    
 -39.36807  70.39769 -44.17168  109.69  509.26   15.39  0.3596    10    -52.65    
 -39.15141  70.24769 -44.17168  112.17  511.44   15.43  0.3573    10    -169.1    
 -34.31807  70.34769 -44.17168  102.77  498.45   15.72  0.4199    12    -185.5    
 -34.16807  70.37781 -44.37168  100.92  497.53   15.78  0.4349    12    -185.5    
 -34.11807  70.54269 -44.37168  101.68  497.06   15.75  0.4417    12    -185.5    
 -34.21807  70.62269 -44.17168  103.75  497.67   15.67  0.4318    12    -185.5    
 -39.91807  71.03435 -44.27168  103.57  523.33   16.51  0.3915    10    -58.66    
 -39.90141  70.77781 -44.37168  102.97  510.50   16.04  0.3600    10    -58.15    
 -39.71807  70.79590 -44.17168  105.86  516.08   15.62  0.3712    10    -58.86    
 -39.81807  70.99769 -44.17168  104.90  524.20   15.99  0.3972    10    -53.16    
 -34.21807  70.72174 -44.15502  104.64  497.81   15.65  0.4300    12    -185.5    
 -34.11807  70.83935 -44.28680  103.89  497.35   15.66  0.4354    12    -185.5    
 -34.21807  71.08102 -44.17168  107.39  499.26   15.57  0.4121    12    -185.5    
 -34.11807  71.05602 -44.32168  105.45  498.13   15.60  0.4227    12    -185.5    
 -40.01807  71.11435 -44.37168  102.29  525.41   17.22  0.3955    10    -53.16    
 -40.06807  71.39769 -44.33835  102.04  540.32   19.38  0.4618    10    -48.04    
 -39.91807  71.28935 -44.17168  104.05  537.76   17.32  0.4602    10    -48.04    
 -39.75141  71.21935 -44.02168  106.28  538.60   15.67  0.4743    10    -48.04    
 -34.13474  71.19769 -44.34668  106.61  499.13   15.56  0.4098    12    -185.5    
 -34.31807  71.17269 -44.07168  109.77  501.52   15.53  0.3944    12    -185.4    
 -34.21807  71.39769 -44.32168  109.29  502.00   15.46  0.3855    12    -185.4    
 -34.31807  71.39769 -44.17168  111.26  503.86   15.46  0.3776    12    -185.4    
 -40.11807  71.54769 -44.37168  101.56  545.16   21.18  0.4855    10    -47.98    
 -40.21807  71.83102 -44.42168  100.31  545.34   22.34  0.4778     9    -47.98    
 -40.01807  71.56674 -44.17168  102.94  544.11   19.20  0.4887     9    -47.98    
 -40.10141  71.77507 -44.17168  101.94  539.85   19.44  0.4586     9    -48.04    
 -34.41807  71.59769 -44.17168  114.33  509.77   15.33  0.3555    12    -195.3    
 -34.31807  71.64769 -44.37168  112.39  507.90   15.28  0.3578    12    -195.3    
 -34.41807  71.79769 -44.32168  114.94  514.03   15.11  0.3467    12    -169.1    
 -34.51807  71.89769 -44.12168  116.97  518.01   15.13  0.3432    17    -169.6    
 -40.26807  72.03102 -44.37168   99.64  535.57   20.18  0.4269     9    -53.84    
 -40.11807  71.99769 -44.02168  101.75  525.39   17.59  0.3935     9    -53.16    
 -40.30141  72.15269 -44.37168   99.17  529.68   19.19  0.4020     9    -70.19    
 -40.26807  72.23102 -44.17168   99.61  518.91   17.67  0.3696     9    -58.86    
 -34.41807  72.04769 -44.37168  114.76  516.68   14.86  0.3452    17    -53.36    
 -34.51807  71.89769 -44.12168  116.97  518.01   15.13  0.3432    17    -169.6    
 -34.36807  72.17685 -44.29573  113.29  511.95   14.97  0.3468    17    -52.65    
 -34.36807  72.17864 -44.22085  113.22  510.61   15.05  0.3484    17    -195.3    
 -40.31807  72.39269 -44.22168   98.82  514.02   17.24  0.3604     9    -58.15    
 -40.36807  72.59769 -44.31335   97.75  510.07   16.49  0.3575     9    -58.15    
 -40.31807  72.46435 -44.17168   98.66  510.26   16.90  0.3571     9    -45.69    
 -40.30141  72.37269 -44.17168   99.03  513.33   17.18  0.3595     9    -31.90    
 -34.31807  72.24769 -44.24990  111.82  508.87   15.08  0.3508    17    -52.65    
 -34.21807  72.42685 -44.20240  108.92  503.88   15.23  0.3647    17    -55.22    
 -34.16807  72.56435 -44.39668  107.21  504.97   15.20  0.3588    17    -60.72    
 -34.13474  72.59769 -44.17168  106.32  501.24   15.36  0.3789    17    -60.72    
 -40.36807  72.82269 -44.33835   97.24  505.04   15.61  0.3611     9    -48.26    
 -40.31807  72.92269 -44.17168   97.55  499.85   15.90  0.3753     9    -48.26    
 -40.31807  73.09769 -44.32168   96.89  500.07   15.01  0.3751     9    -48.26    
 -40.30141  72.99769 -44.17168   97.55  498.75   15.80  0.3808     9    -48.26    
 -34.11807  72.69769 -44.40502  105.48  503.83   15.31  0.3634    17    -185.4    
 -34.11807  72.64769 -44.25002  105.79  501.78   15.36  0.3746    17    -185.4    
 -34.05141  72.98340 -44.38335  102.54  502.66   15.56  0.3725    17    -185.4    
 -34.01807  73.08102 -44.17168  101.16  499.93   15.65  0.3952    17    -185.4    
 -40.30141  73.19769 -44.39668   96.60  500.16   14.20  0.3744     9    -74.51    
 -40.21807  73.24769 -44.14406   97.47  495.69   15.61  0.4014     9    -48.32    
 -40.21807  73.39769 -44.45502   96.57  499.41   13.45  0.3784     9    -44.95    
 -40.11807  73.39769 -44.08930   97.99  493.94   15.66  0.4172     9    -48.32    
 -34.01807  73.19769 -44.21240  100.39  500.77   15.74  0.3902    17    -185.4    
 -34.01807  73.19769 -44.17168  100.38  500.28   15.74  0.3946    17    -185.4    
 -34.06807  73.45602 -44.37168   99.34  505.17   16.07  0.3693    17    -185.4    
 -34.01807  73.23840 -44.17168  100.06  500.46   15.77  0.3939    17    -185.4    
 -40.06807  73.59769 -44.37168   97.22  497.38   14.60  0.3934     9    -48.26    
 -39.91807  73.69769 -44.17168   98.45  494.06   15.49  0.4168     9    -48.32    
 -39.71807  73.89769 -44.32168   99.09  497.07   15.24  0.3949     9    -48.26    
 -39.81807  73.79769 -44.22168   98.93  494.85   15.43  0.4097     9    -48.32    
 -34.11807  73.59769 -44.43502   98.93  508.49   16.38  0.3616    17    -182.8    
 -34.21807  73.84769 -44.40502   98.11  512.89   17.10  0.3589    17    -45.69    
 -34.16807  73.79769 -44.20502   97.75  506.96   16.59  0.3675    17    -185.4    
 -34.11807  73.68519 -44.14430   98.00  504.08   16.29  0.3777    17    -185.4    
 -39.51807  73.99769 -44.31335  100.64  498.05   15.30  0.3854     9    -48.26    
 -39.55141  73.94769 -44.17168  100.93  495.07   15.49  0.4016     9    -48.32    
 -39.34903  73.99769 -44.07168  103.03  495.16   15.50  0.3950     9    -74.51    
 -39.23474  74.09769 -44.37168  102.94  502.74   15.08  0.3645     9    -55.22    
 -39.24641  74.09769 -44.37168  102.75  502.62   15.09  0.3650     9    -55.22    
 -39.08474  74.09769 -44.22168  105.24  501.37   15.20  0.3628     9    -55.22    
 -38.91807  74.14769 -44.43002  106.14  511.57   14.48  0.3549     9    -52.65    
 -38.91807  74.09769 -44.17168  107.62  503.96   15.10  0.3549     9    -55.22    
 -38.71807  74.14769 -44.37168  109.07  515.93   14.25  0.3549     9    -53.36    
 -38.72307  74.09769 -44.13835  110.37  509.41   14.91  0.3481     9    -52.94    
 -38.49307  74.18102 -44.37168  111.57  523.31   13.79  0.3615     9    -53.16    
 -38.51807  74.14769 -44.20502  112.28  517.83   14.44  0.3501     9    -53.16    
 -38.46807  74.19769 -44.40502  111.44  524.92   13.59  0.3645     9    -53.16    
 -38.41807  74.19769 -44.17168  112.76  517.72   14.44  0.3497    18    -195.8    
 -34.31807  73.99769 -44.46668   97.92  519.90   18.14  0.3647    17    -46.40    
 -34.51807  74.24769 -44.41335   97.77  531.06   20.86  0.3953    17    -57.67    
 -34.41807  74.17185 -44.15740   97.08  517.36   18.28  0.3622    17    -46.40    
 -34.31807  74.04769 -44.21335   97.26  513.71   17.58  0.3598    17    -45.69    
 -38.26807  74.43102 -44.37168  109.80  515.28   14.15  0.3533    18    -58.86    
 -38.26807  74.43102 -44.11002  110.08  508.83   14.67  0.3590    18    -195.3    
 -38.11807  74.69769 -44.32168  106.41  505.95   14.66  0.3648    18    -34.47    
 -38.11807  74.69769 -44.31668  106.42  505.85   14.67  0.3651    18    -185.4    
 -35.16807  74.69769 -44.27668   98.89  580.51   40.14  0.6515     5    -92.16    
 -34.90974  74.54769 -44.43514   98.58  564.92   33.26  0.5612    17    -39.44    
 -35.01807  74.59769 -44.06335   98.33  556.60   29.86  0.5171    17    -41.41    
 -34.91807  74.54769 -44.11335   98.15  550.24   27.48  0.4835    17    -54.91    
 -34.71807  74.39769 -44.55502   98.38  552.59   27.64  0.4921    17    -41.41    
 -34.68807  74.39769 -44.08656   97.57  531.00   21.39  0.3972    17    -57.67    
 -38.01807  74.84769 -44.27668  104.41  502.88   14.87  0.3772    18    -185.4    
 -38.01807  74.84769 -44.23002  104.45  502.18   14.91  0.3816    18    -185.4    
 -37.71807  75.09769 -44.45502  101.57  504.35   15.11  0.3698    18    -185.4    
 -37.76807  75.09769 -44.17168  101.30  500.09   15.16  0.3988    18    -185.5    
 -35.91807  75.09769 -44.06335   98.29  554.02   28.73  0.5073    18    -41.41    
 -35.69307  74.98102 -44.17168   98.82  577.99   39.26  0.6417    18    -92.16    
 -35.71807  74.99769 -44.18835   98.79  576.74   38.70  0.6346    18    -92.16    
 -35.51807  74.89769 -44.37168   99.16  595.61   45.88  0.7381     5    -109.0    
 -35.56807  74.89769 -44.11335   98.98  582.99   41.58  0.6708     5    -92.16    
 -35.31807  74.78102 -44.31002   99.12  591.46   44.50  0.7143     5    -109.0    
 -35.28474  74.74769 -44.14668   98.92  581.87   40.89  0.6610     5    -92.16    
 -37.61807  75.19769 -44.26335  100.17  501.51   15.28  0.3886    18    -185.4    
 -37.61807  75.19769 -44.12168  100.07  499.83   15.28  0.4034    18    -185.5    
 -37.36807  75.29769 -44.37168   99.19  504.88   15.59  0.3716    18    -185.4    
 -37.25974  75.34769 -44.17168   98.33  502.88   15.66  0.3837    18    -185.4    
 -37.19641  75.34769 -44.37168   98.56  506.94   15.88  0.3656    18    -185.4    
 -37.11807  75.38102 -44.17168   97.79  504.60   15.87  0.3755    18    -185.4    
 -36.91807  75.38102 -44.39668   97.96  512.65   16.67  0.3581    18    -45.69    
 -36.91807  75.39769 -44.17168   97.46  507.85   16.31  0.3651    18    -192.7    
 -36.71807  75.38102 -44.37168   97.62  517.46   17.55  0.3610    18    -46.40    
 -36.65641  75.38102 -44.17168   97.32  514.24   17.30  0.3596    18    -46.40    
 -36.51807  75.34769 -44.37168   97.70  525.01   19.16  0.3772    18    -46.21    
 -36.48474  75.34769 -44.17168   97.36  520.34   18.45  0.3670    18    -46.40    
 -36.31807  75.29769 -44.32168   97.73  533.48   21.50  0.4069    18    -57.73    
 -36.31807  75.29769 -44.17168   97.53  528.30   20.28  0.3887    18    -54.21    
 -36.11807  75.19769 -44.55502   98.59  558.36   30.29  0.5295    18    -40.95    
 -36.11807  75.19769 -44.02168   97.81  536.42   22.52  0.4207    18    -58.21    
 -35.86986  75.09769 -44.37168   98.58  571.32   36.17  0.6017    18    -89.60    
 -38.21807  69.39769 -43.77168  108.59  501.39   15.88  0.4003    15    -185.5    
 -37.86807  69.29769 -43.77168  108.94  503.46   15.80  0.3803    15    -185.4    
 -37.91807  69.39769 -43.97168  112.08  507.28   15.73  0.3654    15    -185.4    
 -37.68474  69.29769 -43.82168  110.03  506.67   15.68  0.3630    15    -185.4    
 -37.66807  69.39769 -44.07168  113.88  513.79   15.47  0.3474    15    -195.3    
 -37.43474  69.29769 -43.77168  110.17  510.27   15.49  0.3512    15    -169.1    
 -37.51807  69.39769 -44.12168  114.63  517.61   15.20  0.3440    15    -169.8    
 -37.10974  69.39769 -43.97168  113.33  524.64   14.47  0.3610    15    -169.6    
 -37.35141  69.29769 -43.72168  109.78  511.21   15.43  0.3500    15    -58.15    
 -37.11807  69.39769 -43.97168  113.37  524.39   14.50  0.3603    15    -195.8    
 -37.01807  69.39769 -43.72168  111.03  522.78   14.62  0.3684    15    -53.16    
 -38.71807  69.79769 -43.83418  110.78  505.66   15.84  0.3764    15    -185.4    
 -38.51807  69.59769 -43.82168  109.68  502.84   15.88  0.3930    15    -185.4    
 -38.51807  69.69769 -43.98656  112.56  507.21   15.84  0.3716    15    -197.9    
 -38.31807  69.44769 -43.78418  108.71  501.50   15.89  0.4010    15    -185.5    
 -38.41807  69.59769 -43.94990  111.60  505.28   15.85  0.3797    15    -185.4    
 -38.10236  69.44769 -43.97168  111.76  505.89   15.80  0.3739    15    -185.4    
 -36.88474  69.44769 -43.97168  113.33  532.47   13.57  0.3955    11    -64.63    
 -36.91807  69.44769 -43.77168  111.96  528.96   14.03  0.3904    15    -64.63    
 -36.67641  69.49769 -43.97168  112.89  540.36   12.45  0.4449    11    -47.57    
 -36.59986  69.59769 -43.73835  112.38  547.50   11.60  0.5024    15    -44.52    
 -36.56807  69.59769 -43.84335  112.99  550.05   11.19  0.5097    15    -44.55    
 -36.51807  69.64769 -43.73835  112.68  552.87   10.67  0.5415    15    -44.55    
 -36.31807  69.56435 -44.02168  111.50  549.49   10.49  0.5384    11    -44.49    
 -36.31807  69.61435 -43.97168  112.11  553.85    9.86  0.5609    11    -56.03    
 -36.21807  69.79769 -43.72168  112.92  564.96    8.38  0.6256     4    -56.67    
 -36.00974  69.69769 -43.97168  111.05  556.12    9.17  0.5989     3    -54.60    
 -35.96807  69.79769 -43.87168  112.04  559.44    8.98  0.6013     3    -54.60    
 -35.72736  69.79769 -43.92168  110.51  546.92   11.40  0.5260    12    -44.55    
 -35.41807  69.79769 -43.97168  108.23  529.87   14.06  0.4167    12    -64.69    
 -38.86807  69.96435 -43.77168  110.81  507.80   15.77  0.3654    15    -192.7    
 -38.81807  69.99769 -43.96335  113.46  512.37   15.71  0.3549    15    -182.8    
 -38.91807  70.13340 -44.01752  114.17  516.16   15.57  0.3505    15    -169.8    
 -39.01807  70.24769 -43.77168  112.18  515.45   15.48  0.3511    15    -169.8    
 -36.14307  69.81435 -43.77168  113.03  565.57    8.24  0.6278     3    -56.67    
 -35.86807  69.89769 -43.77168  112.63  557.16   10.01  0.5660    12    -56.10    
 -35.71807  69.99769 -43.67168  112.86  548.52   11.87  0.4932    12    -44.52    
 -35.43474  69.99769 -43.77168  111.09  531.84   13.78  0.4066    12    -64.69    
 -35.25974  69.99769 -43.82168  109.64  522.29   14.59  0.3704    12    -53.16    
 -35.31807  70.14769 -43.67168  112.12  526.99   14.43  0.3737    12    -64.63    
 -35.09807  69.99769 -43.87168  108.08  515.28   15.07  0.3542    12    -58.86    
 -35.14641  70.09769 -43.77168  109.82  518.06   14.93  0.3550    12    -58.66    
 -34.85557  69.99769 -43.97168  105.46  507.77   15.48  0.3555    12    -192.7    
 -34.91807  70.16435 -43.82168  108.26  509.78   15.34  0.3521    12    -169.1    
 -34.61807  70.19769 -43.97168  104.99  502.55   15.60  0.3788    12    -185.4    
 -39.31807  70.57685 -43.98835  111.26  520.81   15.01  0.3703    10    -53.16    
 -39.11807  70.39769 -43.94168  113.29  521.03   15.19  0.3579    10    -169.6    
 -39.25141  70.59769 -43.92168  112.35  525.17   14.83  0.3774    10    -58.66    
 -39.11807  70.49769 -43.77168  113.00  524.59   14.96  0.3646    15    -195.8    
 -39.06807  70.36435 -43.77168  112.60  519.47   15.28  0.3535    15    -169.6    
 -34.91807  70.42507 -43.67168  111.33  512.61   15.39  0.3490    12    -169.1    
 -34.68474  70.39769 -43.82168  108.07  504.65   15.53  0.3705    12    -185.4    
 -34.71807  70.47769 -43.77168  109.45  506.10   15.52  0.3657    12    -185.4    
 -34.51807  70.34197 -43.97168  105.34  500.93   15.62  0.3930    12    -185.4    
 -34.51807  70.59769 -43.87168  107.87  501.94   15.59  0.3902    12    -185.4    
 -39.51807  70.76435 -44.02168  108.76  521.84   15.06  0.3848    10    -53.16    
 -39.51807  70.88019 -43.97168  109.13  528.20   14.78  0.4123    10    -64.69    
 -39.31807  70.78102 -43.87168  111.92  532.26   14.31  0.4127    10    -64.69    
 -39.31807  70.98935 -43.77168  112.18  545.23   13.07  0.4838    10    -47.83    
 -39.21807  70.74769 -43.77168  112.91  535.33   14.12  0.4116    10    -70.19    
 -34.61807  70.74769 -43.77168  110.89  505.55   15.57  0.3724    12    -185.4    
 -34.48057  70.87602 -43.87168  110.05  502.79   15.57  0.3878    12    -185.4    
 -34.61807  71.08102 -43.77168  114.08  509.28   15.58  0.3615    12    -169.1    
 -34.48057  70.88840 -43.87168  110.16  502.88   15.57  0.3874    12    -185.4    
 -39.71807  71.26531 -43.97168  106.79  541.70   15.31  0.4949    10    -47.98    
 -39.56807  71.19769 -43.87168  108.80  544.28   13.90  0.5085    10    -47.54    
 -39.51807  71.34769 -43.77168  109.67  551.02   12.82  0.5540    10    -47.65    
 -39.31807  71.22269 -43.67168  112.27  557.49   11.30  0.5664    10    -56.10    
 -34.61807  71.08935 -43.77168  114.13  509.42   15.58  0.3612    12    -195.3    
 -34.41807  71.19769 -43.97168  111.69  504.05   15.52  0.3805    12    -185.4    
 -34.71807  71.42269 -43.77168  118.62  519.97   15.60  0.3442    12    -195.8    
 -34.51807  71.44769 -43.97168  115.34  510.72   15.45  0.3563    12    -195.3    
 -39.91807  71.79769 -43.87168  104.38  532.68   16.66  0.4343     9    -52.80    
 -39.86807  71.56435 -43.97168  104.97  543.12   16.90  0.4965     9    -47.98    
 -39.71807  71.77685 -43.67168  106.96  533.47   15.19  0.4419     9    -52.80    
 -39.56807  71.58519 -43.67168  108.99  546.41   13.58  0.5193     9    -47.80    
 -34.76807  71.59769 -43.77168  120.56  526.80   15.60  0.3423    12    -177.6    
 -34.61807  71.70602 -43.97168  118.59  520.37   15.34  0.3433    12    -195.8    
 -34.76807  71.76435 -43.77168  121.03  528.13   15.51  0.3429    17    -181.0    
 -34.61807  71.79769 -43.97168  118.73  521.38   15.29  0.3425    12    -195.8    
 -40.11807  72.21197 -43.87168  101.53  512.40   16.61  0.3603     9    -58.15    
 -40.06807  71.99590 -43.93835  102.40  523.47   17.11  0.3886     9    -53.16    
 -39.91807  71.94031 -43.77168  104.34  523.61   16.26  0.3936     9    -53.16    
 -40.01807  72.21174 -43.72168  102.66  510.42   16.20  0.3592     9    -58.15    
 -34.61807  71.99769 -43.75406  117.36  516.05   15.35  0.3461    17    -190.5    
 -34.53474  71.99769 -43.95168  116.61  515.32   15.21  0.3451    17    -196.0    
 -34.41807  72.14769 -43.97168  113.71  508.81   15.22  0.3542    17    -189.8    
 -34.51807  72.09769 -43.77668  115.04  510.39   15.31  0.3540    17    -195.3    
 -40.21807  72.36769 -43.97168  100.09  508.72   16.69  0.3571     9    -45.69    
 -40.26807  72.59769 -44.00502   99.05  503.03   16.42  0.3633     9    -48.26    
 -40.11807  72.41435 -43.77168  101.08  504.30   16.24  0.3606     9    -48.26    
 -40.10141  72.35269 -43.77168  101.42  506.09   16.27  0.3586     9    -48.26    
 -34.31807  72.29769 -43.92168  110.78  503.73   15.30  0.3710    17    -185.4    
 -34.31807  72.39769 -43.70168  109.27  500.86   15.39  0.3918    17    -185.4    
 -34.13474  72.62269 -43.95168  105.63  499.10   15.43  0.3999    17    -185.5    
 -34.21807  72.54769 -43.73835  106.76  498.81   15.44  0.4073    17    -185.5    
 -40.26807  72.82269 -44.00502   98.45  498.72   16.15  0.3794     9    -48.26    
 -40.11807  72.98102 -43.77168   99.60  494.23   15.94  0.4109     9    -185.5    
 -40.21807  73.04769 -43.97168   98.22  495.39   15.95  0.4017     9    -48.32    
 -40.10141  72.99769 -43.74668   99.64  493.93   15.92  0.4139     9    -185.5    
 -34.11807  72.64769 -44.00502  105.33  499.29   15.43  0.3972    17    -185.4    
 -34.11807  72.81769 -43.73835  103.42  497.11   15.54  0.4278    17    -185.5    
 -34.01807  73.09447 -44.04668  100.84  498.74   15.66  0.4083    17    -185.5    
 -34.11807  73.03102 -43.62168  101.49  496.54   15.62  0.4403    17    -185.5    
 -40.11807  73.28519 -43.95740   98.50  493.21   15.82  0.4233     9    -185.5    
 -40.01807  73.17840 -43.72168   99.99  492.29   15.84  0.4330     9    -187.2    
 -40.06807  73.39769 -43.97168   98.47  492.73   15.76  0.4290     9    -187.2    
 -39.91807  73.41947 -43.77168  100.11  491.28   15.78  0.4462     9    -187.2    
 -34.01807  73.19769 -44.05502  100.17  499.09   15.73  0.4066    17    -185.5    
 -34.11807  73.22447 -43.61002  100.07  496.79   15.70  0.4392    17    -185.5    
 -34.05141  73.42364 -43.97168   98.85  499.51   15.89  0.4072    17    -185.5    
 -34.11807  73.41435 -43.67168   98.90  497.73   15.82  0.4285    17    -185.5    
 -39.75141  73.74769 -43.97168  100.11  492.02   15.66  0.4334     9    -187.2    
 -39.76807  73.59769 -43.77168  100.77  490.98   15.72  0.4485     9    -187.2    
 -39.50403  73.89769 -43.97168  101.98  492.90   15.60  0.4177     9    -187.2    
 -39.55141  73.74769 -43.77168  102.60  491.42   15.66  0.4384     9    -187.2    
 -39.26807  73.79769 -43.67168  105.83  493.28   15.60  0.4174     9    -185.5    
 -34.13474  73.59769 -43.77168   98.02  499.49   15.99  0.4103    17    -185.5    
 -34.11807  73.59769 -43.84168   98.03  499.92   16.02  0.4061    17    -185.5    
 -34.16807  73.79769 -44.03002   97.40  504.22   16.41  0.3781    17    -185.4    
 -34.21807  73.79769 -43.77168   97.34  501.83   16.25  0.3921    17    -185.4    
 -39.31807  73.94769 -43.93835  104.01  493.97   15.54  0.4040     9    -185.5    
 -39.16807  73.99769 -43.97168  105.55  496.02   15.47  0.3864     9    -60.72    
 -39.11807  73.89769 -43.77168  107.20  495.37   15.53  0.3950     9    -60.72    
 -38.94819  73.89769 -43.74668  109.67  498.54   15.47  0.3772     9    -55.22    
 -38.99641  73.99769 -43.92168  107.93  498.52   15.40  0.3727     9    -55.22    
 -38.67046  73.89769 -43.74252  113.81  507.36   15.33  0.3519     9    -55.22    
 -38.70557  73.99769 -43.90597  112.18  506.73   15.20  0.3504     9    -55.22    
 -38.51807  73.89769 -43.72168  115.89  513.71   15.21  0.3451     9    -190.1    
 -38.55974  73.99769 -43.87168  114.14  512.13   15.08  0.3452     9    -52.94    
 -38.43057  73.99769 -43.78835  115.57  515.46   15.00  0.3441    18    -190.8    
 -38.31807  74.29769 -43.98835  111.90  510.74   14.73  0.3541    18    -52.65    
 -38.30141  74.17269 -43.77168  113.76  511.01   14.85  0.3526    18    -189.8    
 -34.71807  74.34769 -43.74906   97.33  521.66   19.07  0.3695    17    -46.21    
 -34.36807  74.03102 -43.77168   96.95  506.57   16.79  0.3697    17    -48.26    
 -34.51807  74.19769 -43.78835   97.04  512.69   17.63  0.3603    17    -45.69    
 -34.31807  73.99769 -43.87168   97.07  506.55   16.79  0.3699    17    -185.4    
 -38.26807  74.39769 -43.97168  110.47  507.38   14.78  0.3627    18    -197.9    
 -38.21807  74.39769 -43.77168  110.21  504.57   14.88  0.3737    18    -197.9    
 -38.11807  74.69769 -44.02168  106.24  501.59   14.91  0.3879    18    -185.4    
 -38.11807  74.59769 -43.76668  107.29  500.55   14.94  0.3971    18    -185.4    
 -35.16807  74.59769 -43.77168   98.64  553.99   28.14  0.5052    17    -41.41    
 -35.11807  74.58102 -43.78002   98.42  550.80   26.91  0.4869    17    -41.15    
 -35.11807  74.59769 -43.84668   98.53  553.83   28.36  0.5040    17    -41.41    
 -34.86807  74.49769 -43.94668   97.76  538.88   23.45  0.4283    17    -46.88    
 -34.81807  74.39769 -43.70918   97.58  526.24   19.89  0.3810    17    -54.21    
 -34.71807  74.39769 -43.92168   97.37  527.34   20.42  0.3846    17    -54.21    
 -38.01807  74.84769 -44.05002  104.21  500.12   14.99  0.3982    18    -185.5    
 -37.91807  74.89769 -43.78335  103.08  497.75   15.07  0.4248    18    -185.5    
 -37.76807  75.09769 -44.06668  101.10  499.07   15.17  0.4095    18    -185.5    
 -37.81807  74.99769 -43.80002  101.93  497.42   15.12  0.4298    18    -185.5    
 -35.91807  75.09769 -44.05502   98.25  553.71   28.57  0.5052    18    -41.41    
 -35.71807  74.94769 -43.93835   98.80  566.98   34.17  0.5808    18    -51.06    
 -35.91807  74.99769 -43.70918   98.39  544.85   24.27  0.4591    18    -41.12    
 -35.71807  74.89769 -43.77906   98.82  562.05   31.37  0.5525    18    -40.79    
 -35.48474  74.74769 -43.75240   99.08  568.94   34.72  0.5926     5    -89.60    
 -35.51807  74.79769 -43.83573   99.02  572.38   36.64  0.6120     5    -89.60    
 -35.26807  74.69769 -43.93835   98.82  569.80   35.46  0.5937    17    -89.60    
 -37.61807  75.19769 -44.05502   99.90  499.22   15.27  0.4100    18    -185.5    
 -37.54307  75.18102 -43.76930   99.59  497.58   15.27  0.4314    18    -185.5    
 -37.24641  75.29769 -43.77168   98.11  499.30   15.49  0.4135    18    -185.5    
 -37.36807  75.29769 -43.93835   98.53  499.53   15.44  0.4101    18    -185.5    
 -37.04629  75.38102 -43.98835   97.40  503.23   15.85  0.3833    18    -185.4    
 -37.14307  75.29769 -43.68835   97.74  499.77   15.55  0.4091    18    -185.5    
 -36.91807  75.38102 -43.94668   97.24  504.67   16.04  0.3763    18    -185.4    
 -36.86807  75.34769 -43.79168   97.22  503.96   15.99  0.3798    18    -185.4    
 -36.71807  75.38102 -43.99668   97.01  509.37   16.64  0.3627    18    -182.8    
 -36.74307  75.34769 -43.80502   96.99  506.44   16.28  0.3697    18    -185.4    
 -36.55141  75.34769 -43.97168   97.09  513.65   17.31  0.3599    18    -45.69    
 -36.51807  75.29769 -43.77168   97.05  511.93   17.00  0.3602    18    -45.69    
 -36.36807  75.29769 -43.97168   97.21  520.74   18.58  0.3681    18    -46.40    
 -36.31807  75.19769 -43.67347   97.39  518.52   17.91  0.3640    18    -46.40    
 -36.09307  75.18102 -43.97168   97.72  536.83   22.53  0.4216    18    -58.21    
 -36.11807  75.14769 -43.80502   97.80  531.44   20.80  0.4003    18    -57.73    
 -38.31807  69.39769 -43.64573  106.88  499.72   15.93  0.4155    15    -185.5    
 -38.11807  69.29769 -43.60502  106.21  499.80   15.93  0.4116    15    -185.5    
 -38.41807  69.39769 -43.42168  104.29  498.17   16.00  0.4333    15    -185.5    
 -38.08474  69.24769 -43.37168  103.75  498.59   16.00  0.4238    15    -185.5    
 -37.95141  69.24769 -43.57168  106.03  500.41   15.91  0.4024    15    -185.5    
 -37.94307  69.21435 -43.37168  103.90  499.33   15.99  0.4125    15    -185.5    
 -37.71807  69.21435 -43.52668  106.02  502.10   15.87  0.3841    15    -185.4    
 -37.81807  69.19769 -43.37168  104.11  500.25   15.97  0.4007    15    -185.5    
 -37.51807  69.24769 -43.63002  107.96  506.04   15.70  0.3616    15    -185.4    
 -37.44212  69.21435 -43.37168  105.20  505.03   15.84  0.3642    15    -185.4    
 -37.20974  69.29769 -43.57168  108.34  512.42   15.40  0.3508    15    -182.8    
 -37.28474  69.24769 -43.37168  105.74  508.36   15.73  0.3543    15    -182.8    
 -37.20141  69.29769 -43.57168  108.30  512.69   15.39  0.3508    15    -58.15    
 -37.11807  69.29769 -43.32168  105.87  512.91   15.60  0.3535    15    -31.90    
 -36.91807  69.39769 -43.47168  108.33  522.32   14.84  0.3770    15    -53.16    
 -38.51807  69.49769 -43.57168  106.20  499.35   15.95  0.4203    15    -185.5    
 -38.81807  69.79769 -43.57168  107.46  502.19   15.89  0.3925    15    -185.4    
 -38.56807  69.49769 -43.40502  104.37  498.43   16.00  0.4301    15    -185.5    
 -38.81807  69.74769 -43.37168  105.05  500.21   15.96  0.4067    15    -185.5    
 -36.91807  69.41435 -43.57168  109.57  524.03   14.58  0.3810    15    -53.16    
 -36.58474  69.59769 -43.56002  110.73  543.88   12.17  0.5011    15    -44.26    
 -36.71807  69.49769 -43.37168  108.11  532.07   14.19  0.4315    15    -52.80    
 -36.51807  69.64769 -43.63002  111.76  550.16   11.05  0.5385    15    -44.49    
 -36.48474  69.64769 -43.41668  109.62  546.41   11.99  0.5348    15    -44.49    
 -36.21807  69.79769 -43.46335  110.83  555.65   10.00  0.5938     4    -54.60    
 -36.21807  69.79769 -43.42168  110.49  554.00   10.39  0.5882     4    -54.60    
 -38.91807  69.99769 -43.67168  109.75  506.86   15.77  0.3669    15    -185.4    
 -39.01807  70.19769 -43.65502  110.59  511.62   15.59  0.3537    15    -182.8    
 -38.91807  69.89769 -43.38835  105.93  502.15   15.91  0.3880    15    -185.4    
 -39.06807  70.23102 -43.37168  107.47  508.49   15.69  0.3563    15    -182.8    
 -36.12641  69.84769 -43.52073  111.62  557.78    9.70  0.5948    14    -54.60    
 -36.11807  69.84769 -43.43002  110.83  553.49   10.57  0.5766    14    -56.03    
 -35.80462  69.99769 -43.52168  112.40  547.51   12.05  0.4956    14    -44.52    
 -35.76807  69.99769 -43.33835  110.60  537.11   13.56  0.4435    14    -48.04    
 -35.68474  70.04769 -43.54668  112.68  543.24   12.79  0.4577    14    -47.57    
 -35.68474  70.04769 -43.37168  111.24  535.08   13.81  0.4243    14    -52.80    
 -35.56807  70.09769 -43.57168  112.90  538.52   13.44  0.4247    14    -59.34    
 -35.41807  70.19769 -43.26335  110.56  521.28   15.20  0.3595    14    -58.66    
 -39.10141  70.42269 -43.57168  110.78  517.59   15.27  0.3535    15    -196.0    
 -39.10141  70.35269 -43.37168  108.13  511.88   15.54  0.3518    15    -31.90    
 -39.11807  70.49769 -43.57168  111.16  520.66   15.09  0.3585    15    -58.66    
 -39.11807  70.44769 -43.37168  108.73  514.95   15.38  0.3527    15    -58.86    
 -35.28474  70.24769 -43.57168  112.78  526.13   14.74  0.3630    12    -66.67    
 -35.30224  70.29769 -43.37168  112.08  522.10   15.21  0.3543    14    -169.6    
 -35.09724  70.39769 -43.57168  112.89  519.63   15.24  0.3470    12    -169.6    
 -35.11807  70.49769 -43.37168  112.93  517.65   15.60  0.3459    14    -183.6    
 -34.96807  70.56435 -43.57168  113.48  516.38   15.48  0.3452    12    -183.6    
 -34.88474  70.59769 -43.62168  112.93  513.53   15.50  0.3483    12    -182.8    
 -39.16807  70.80697 -43.57168  112.40  537.01   13.83  0.4193    15    -54.40    
 -39.15641  70.72447 -43.37168  110.02  527.29   14.57  0.3852    15    -64.63    
 -39.21807  71.03102 -43.62168  113.00  551.63   12.24  0.5052    15    -47.87    
 -39.14546  70.99769 -43.29585  110.87  541.17   13.16  0.4667    15    -47.57    
 -34.91807  70.83935 -43.47168  115.30  516.83   15.77  0.3449    14    -183.6    
 -34.96807  70.76435 -43.34668  113.96  514.57   15.87  0.3484    14    -183.6    
 -34.91807  70.89769 -43.37168  114.86  515.00   15.92  0.3483    14    -183.6    
 -34.81807  71.12447 -43.59168  117.34  518.40   15.75  0.3442    12    -183.4    
 -39.31807  71.39769 -43.58835  112.28  561.15   10.66  0.5909     9    -55.40    
 -39.21807  71.14769 -43.57168  113.00  557.79   11.29  0.5471    15    -44.40    
 -39.13474  71.19769 -43.18323  110.58  550.15   11.96  0.5356    15    -44.49    
 -39.30141  71.39769 -43.57168  112.45  562.00   10.53  0.5929     9    -55.47    
 -39.16807  71.39769 -43.33835  112.59  563.03   10.17  0.5942    15    -56.67    
 -34.81807  71.11019 -43.59097  117.22  518.15   15.75  0.3444    12    -169.8    
 -34.86807  71.15602 -43.37168  116.28  515.97   16.01  0.3483    14    -183.6    
 -34.81807  71.42269 -43.65502  119.97  524.98   15.76  0.3416    12    -53.16    
 -34.86807  71.39769 -43.37168  117.95  518.53   16.04  0.3459    14    -169.6    
 -39.51807  71.68519 -43.57168  109.67  543.49   13.61  0.4925     9    -47.57    
 -39.31807  71.59769 -43.47168  112.19  557.28   11.53  0.5559     9    -56.10    
 -39.31807  71.76340 -43.37168  112.11  549.46   12.78  0.4985     9    -47.83    
 -39.21807  71.57269 -43.37168  112.93  562.32   10.73  0.5796     9    -55.47    
 -34.86807  71.59769 -43.58097  121.17  529.53   15.87  0.3417    14    -32.03    
 -34.86807  71.59769 -43.58097  121.17  529.53   15.87  0.3417    14    -32.03    
 -34.81807  71.84769 -43.58002  120.56  526.97   15.65  0.3418    17    -177.6    
 -34.86807  71.87602 -43.37168  119.42  523.71   15.81  0.3414    14    -53.16    
 -39.71807  71.94590 -43.57168  106.96  523.61   15.39  0.3947     9    -53.16    
 -39.76807  72.22531 -43.47168  105.90  510.19   15.67  0.3611     9    -52.65    
 -39.55141  71.98281 -43.42168  109.10  526.03   14.90  0.3967     9    -61.17    
 -39.61807  72.19769 -43.37168  107.95  514.30   15.42  0.3651     9    -53.36    
 -39.31807  71.94769 -43.27168  112.00  539.41   13.94  0.4369     9    -53.84    
 -34.71807  71.99769 -43.57168  118.19  518.18   15.48  0.3454    17    -195.8    
 -34.81807  71.99769 -43.37168  118.29  520.22   15.65  0.3434    17    -169.6    
 -34.71807  72.22781 -43.27168  114.49  510.70   15.50  0.3583    17    -195.3    
 -34.63474  72.09769 -43.54847  115.90  512.17   15.43  0.3535    17    -189.8    
 -39.91807  72.29769 -43.57168  103.73  506.66   15.91  0.3596     9    -34.47    
 -40.01807  72.50269 -43.62168  102.10  500.95   15.99  0.3696     9    -48.26    
 -39.71807  72.35269 -43.38835  106.27  506.83   15.65  0.3623     9    -60.72    
 -39.71807  72.41435 -43.37168  106.11  505.11   15.67  0.3648     9    -185.4    
 -39.51807  72.31435 -43.27168  109.13  513.37   15.43  0.3633     9    -58.15    
 -34.36807  72.39769 -43.57680  109.41  501.01   15.42  0.3940    17    -185.4    
 -34.51807  72.36435 -43.37680  110.95  503.32   15.44  0.3842    17    -185.4    
 -34.31807  72.59031 -43.47168  106.82  498.45   15.47  0.4166    17    -185.5    
 -34.41807  72.58185 -43.32168  107.45  499.39   15.47  0.4103    17    -185.5    
 -40.01807  72.86114 -43.61335  101.12  494.82   15.89  0.4061     9    -48.32    
 -39.91807  73.11435 -43.57168  101.27  492.45   15.80  0.4330     9    -187.2    
 -39.71807  72.98102 -43.37168  104.33  494.71   15.74  0.4176     9    -48.32    
 -39.74307  72.97769 -43.38835  104.02  494.51   15.75  0.4182     9    -48.32    
 -39.51807  73.04769 -43.27168  106.69  496.63   15.73  0.4119     9    -185.5    
 -34.31807  72.71769 -43.37168  105.27  497.65   15.51  0.4266    17    -185.5    
 -34.21807  72.76435 -43.52168  104.33  497.03   15.52  0.4322    17    -185.5    
 -34.13474  73.04269 -43.57168  101.38  496.46   15.62  0.4420    17    -185.5    
 -34.31807  72.99769 -43.27168  102.70  496.83   15.58  0.4371    17    -185.5    
 -39.71807  73.26590 -43.47168  103.03  492.07   15.73  0.4426     9    -187.2    
 -39.71807  73.41674 -43.57168  102.44  491.19   15.72  0.4502     9    -187.2    
 -39.51807  73.29769 -43.37168  105.54  493.53   15.70  0.4334     9    -185.5    
 -39.50224  73.39769 -43.42168  105.26  492.79   15.69  0.4382     9    -187.2    
 -39.40236  73.39769 -43.37168  106.52  494.06   15.69  0.4292     9    -185.5    
 -34.13474  73.24269 -43.57168  100.00  496.77   15.71  0.4399    17    -185.5    
 -34.31807  73.32602 -43.27168  100.19  497.22   15.71  0.4326    17    -185.5    
 -34.16807  73.39769 -43.53835   99.11  497.33   15.79  0.4336    17    -185.5    
 -34.31807  73.34769 -43.27168   99.96  497.31   15.72  0.4315    17    -185.5    
 -39.30474  73.69769 -43.57168  106.02  493.07   15.63  0.4252     9    -187.2    
 -39.20141  73.49769 -43.37168  108.79  496.25   15.68  0.4122     9    -185.5    
 -39.08474  73.64769 -43.47168  109.58  496.78   15.63  0.4015     9    -197.9    
 -39.00141  73.39769 -43.27168  112.54  502.97   15.76  0.3838     9    -197.9    
 -39.02736  73.59769 -43.42168  110.82  498.63   15.65  0.3941     9    -192.4    
 -38.68474  73.44769 -43.27168  117.00  514.40   15.83  0.3544     9    -196.0    
 -38.68474  73.61757 -43.42168  115.89  510.28   15.66  0.3570     9    -52.65    
 -38.57641  73.55281 -43.37168  118.16  516.95   15.71  0.3497     9    -190.5    
 -38.56807  73.60447 -43.42168  117.95  516.10   15.64  0.3495     9    -190.5    
 -38.36807  73.59769 -43.37168  120.30  526.85   15.59  0.3446     9    -177.6    
 -38.39307  73.79769 -43.57168  118.40  520.14   15.24  0.3435     9    -195.8    
 -38.11807  73.74769 -43.27168  119.41  524.22   15.12  0.3421    18    -195.8    
 -34.41807  73.79769 -43.37168   97.93  501.23   16.11  0.3941    17    -185.4    
 -34.31807  73.59769 -43.37168   98.52  498.73   15.90  0.4165    17    -185.5    
 -34.31807  73.79769 -43.52347   97.50  501.00   16.15  0.3974    17    -185.5    
 -34.21807  73.62507 -43.57168   98.09  499.00   15.97  0.4152    17    -185.5    
 -38.26807  73.97269 -43.57168  116.68  515.84   14.95  0.3456    18    -190.5    
 -38.11807  74.04769 -43.37168  114.91  510.85   14.90  0.3534    18    -52.65    
 -38.21807  74.14769 -43.57168  113.81  509.31   14.89  0.3571    18    -189.8    
 -38.06807  74.23102 -43.37168  111.90  504.80   14.89  0.3719    18    -185.4    
 -34.81296  74.19769 -43.37168   98.14  515.08   17.45  0.3593    17    -46.40    
 -34.66807  74.09769 -43.38656   97.86  509.35   16.86  0.3615    17    -182.8    
 -34.71807  74.19769 -43.45406   97.57  513.32   17.38  0.3589    17    -45.69    
 -34.51807  74.09769 -43.57168   97.13  508.02   16.89  0.3651    17    -192.7    
 -38.11807  74.42840 -43.57168  109.38  501.83   14.92  0.3884    18    -185.4    
 -38.01807  74.37840 -43.37168  109.50  501.50   14.92  0.3895    18    -185.4    
 -38.01807  74.59197 -43.52168  106.63  499.07   14.98  0.4101    18    -185.5    
 -37.90141  74.61757 -43.37168  105.76  498.25   15.00  0.4175    18    -185.5    
 -35.62224  74.59769 -43.37168   99.87  555.78   26.11  0.5245    18    -40.95    
 -35.51807  74.49769 -43.32168  100.10  552.44   24.56  0.5078    17    -40.95    
 -35.48153  74.59769 -43.47168   99.50  557.46   27.73  0.5302    17    -40.95    
 -35.31807  74.58102 -43.57168   99.06  554.51   27.27  0.5098    17    -40.95    
 -35.17879  74.39769 -43.37168   99.02  536.23   20.69  0.4186    17    -44.42    
 -35.12046  74.34769 -43.33835   98.91  531.08   19.55  0.3977    17    -57.73    
 -35.14069  74.49769 -43.57168   98.72  542.33   23.30  0.4461    17    -41.08    
 -34.91807  74.38102 -43.54668   97.95  526.64   19.56  0.3819    17    -54.21    
 -37.90141  74.79769 -43.57168  103.95  497.37   15.05  0.4296    18    -185.5    
 -37.71296  74.79769 -43.32168  103.02  497.01   15.07  0.4332    18    -185.5    
 -37.49546  75.09769 -43.52168   99.94  496.96   15.24  0.4395    18    -185.5    
 -37.52486  74.98102 -43.37168  100.91  496.81   15.18  0.4390    18    -185.5    
 -37.33712  74.99769 -43.27168  100.20  497.57   15.23  0.4278    18    -185.5    
 -36.26296  74.99769 -43.37168   98.46  519.85   17.48  0.3660    18    -46.40    
 -36.07819  74.89769 -43.37168   98.82  530.81   19.13  0.3976    18    -57.73    
 -36.13629  74.99769 -43.47168   98.44  527.02   18.89  0.3848    18    -54.21    
 -35.90557  74.78102 -43.37168   99.37  543.16   21.83  0.4535    18    -27.30    
 -35.91807  74.89769 -43.52168   98.81  542.72   22.68  0.4494    18    -27.30    
 -35.71807  74.78102 -43.54668   99.22  556.79   27.83  0.5252    18    -40.95    
 -37.32641  75.19769 -43.57168   98.80  497.87   15.35  0.4290    18    -185.5    
 -37.08474  75.14769 -43.37168   98.47  499.37   15.44  0.4105    18    -185.5    
 -37.13474  75.19769 -43.47168   98.34  499.04   15.45  0.4151    18    -185.5    
 -36.87641  75.14769 -43.35656   98.21  501.87   15.64  0.3896    18    -185.4    
 -36.89046  75.19769 -43.43418   97.92  501.76   15.67  0.3913    18    -185.4    
 -36.71807  75.14769 -43.37168   97.93  504.64   15.87  0.3746    18    -185.4    
 -36.63474  75.19769 -43.47168   97.50  506.68   16.15  0.3680    18    -185.4    
 -36.48807  75.09769 -43.37168   97.91  510.60   16.42  0.3599    18    -45.69    
 -36.45236  75.19769 -43.57168   97.50  512.38   16.90  0.3598    18    -45.69    
 -36.31807  75.14769 -43.57168   97.69  517.70   17.63  0.3629    18    -46.40    
 -38.45141  69.39769 -43.21014  102.14  497.68   16.07  0.4404    15    -185.5    
 -38.11807  69.24769 -43.17168  101.78  498.17   16.08  0.4308    15    -185.5    
 -38.41807  69.39769 -43.02168  100.72  497.80   16.14  0.4394    15    -185.5    
 -38.16807  69.29769 -42.93835  100.15  498.40   16.19  0.4303    15    -185.5    
 -37.97974  69.21435 -43.17168  101.98  498.82   16.08  0.4203    15    -185.5    
 -37.90141  69.21435 -43.01668  100.84  499.54   16.16  0.4123    15    -185.5    
 -37.76807  69.19769 -43.07168  101.60  500.49   16.12  0.3999    15    -185.5    
 -37.71807  69.21435 -42.94668  100.77  501.41   16.21  0.3928    15    -185.4    
 -37.51807  69.19769 -43.17168  103.01  503.40   16.02  0.3741    15    -185.4    
 -37.51807  69.21435 -42.99668  101.58  503.87   16.17  0.3737    15    -185.4    
 -37.25974  69.24769 -43.17168  103.80  508.61   15.93  0.3551    15    -182.8    
 -37.35141  69.24769 -42.97168  101.92  507.22   16.19  0.3601    15    -185.4    
 -37.11807  69.29769 -43.17168  104.44  512.78   15.83  0.3541    15    -45.69    
 -37.16807  69.29769 -43.00502  102.90  511.97   16.12  0.3543    15    -45.69    
 -36.91807  69.39769 -43.03835  104.14  521.71   15.92  0.3748    15    -58.66    
 -38.51807  69.44769 -43.17168  102.04  497.76   16.08  0.4392    15    -185.5    
 -38.86807  69.79769 -43.23180  103.75  500.32   16.00  0.4034    15    -185.5    
 -38.51807  69.49769 -42.88835  100.04  498.37   16.20  0.4315    15    -185.5    
 -38.81807  69.79769 -42.91668  101.28  500.32   16.15  0.4035    15    -185.5    
 -36.91807  69.41435 -42.94668  103.47  522.80   16.19  0.3772    15    -32.42    
 -36.71807  69.49769 -43.17168  106.21  531.49   15.03  0.4276    15    -52.80    
 -36.76807  69.49769 -42.93835  104.09  530.99   16.18  0.4155    15    -64.69    
 -36.51807  69.61435 -43.17168  106.95  542.28   14.03  0.5033    15    -47.51    
 -36.48474  69.64769 -42.97168  105.31  544.23   15.52  0.5056    15    -47.61    
 -36.16807  69.79769 -43.17168  107.96  546.29   13.05  0.5351    14    -47.80    
 -36.16807  69.79769 -42.97168  106.07  542.82   14.99  0.5000    14    -47.51    
 -38.91807  69.89769 -43.08835  103.02  501.26   16.03  0.3925    15    -185.4    
 -39.06807  70.23102 -43.17168  105.42  507.18   15.82  0.3582    15    -185.4    
 -38.91807  69.99769 -42.83335  101.39  503.16   16.18  0.3786    15    -185.4    
 -39.01807  70.14769 -42.97168  103.14  505.34   16.02  0.3650    15    -185.4    
 -36.11807  69.81435 -43.11002  107.38  543.63   13.77  0.5111    14    -47.54    
 -36.11807  69.81435 -42.99668  106.31  541.47   14.78  0.4906    14    -48.04    
 -35.91807  69.89769 -43.06335  107.24  534.14   14.67  0.4409    14    -52.80    
 -35.91807  69.89769 -42.97168  106.37  531.91   15.21  0.4264    14    -52.80    
 -35.71807  69.99769 -43.12168  108.26  526.84   14.91  0.3951    14    -64.63    
 -35.69307  70.01435 -43.17168  108.84  527.48   14.76  0.3957    14    -64.63    
 -35.41807  70.19769 -43.22168  110.18  519.64   15.31  0.3573    14    -58.66    
 -35.51807  70.09769 -42.97168  106.79  515.76   15.72  0.3557    14    -58.86    
 -39.10141  70.37269 -43.17168  106.24  510.79   15.68  0.3522    15    -182.8    
 -39.06807  70.37769 -42.91335  103.85  510.95   15.96  0.3527    15    -182.8    
 -39.11807  70.44769 -43.17168  106.56  513.15   15.58  0.3522    15    -58.15    
 -39.10141  70.59769 -42.92668  105.11  518.29   15.71  0.3620    15    -32.42    
 -35.21807  70.38102 -43.24764  111.20  515.59   15.63  0.3486    14    -169.8    
 -35.21807  70.34769 -42.97168  107.56  508.24   15.98  0.3579    14    -182.8    
 -35.11807  70.49769 -43.22168  111.33  512.86   15.82  0.3503    14    -182.8    
 -35.01807  70.60340 -42.89252  107.26  503.84   16.14  0.3818    14    -185.4    
 -39.11807  70.79769 -42.96335  106.45  526.97   15.20  0.3959    15    -64.63    
 -39.11807  70.79769 -42.97168  106.57  526.92   15.18  0.3960    15    -61.17    
 -39.11807  70.99769 -42.98835  107.71  537.15   14.29  0.4563    15    -48.04    
 -39.12641  70.99769 -43.02264  107.97  537.36   14.14  0.4560    15    -48.04    
 -34.93474  70.82269 -43.17168  111.98  509.03   16.05  0.3628    14    -182.8    
 -34.93474  70.77269 -42.95168  108.65  503.98   16.15  0.3848    14    -185.4    
 -34.91807  70.89769 -43.28002  113.80  512.21   16.00  0.3543    14    -182.8    
 -34.91807  70.81435 -42.94668  108.75  503.75   16.15  0.3870    14    -185.4    
 -39.11807  71.19769 -43.02168  108.95  547.14   12.84  0.5261    15    -47.80    
 -39.11807  71.39769 -43.02168  109.83  552.99   11.76  0.5666     4    -56.03    
 -39.10141  71.19769 -42.91002  107.87  546.09   13.56  0.5209    15    -47.80    
 -39.10141  71.39769 -42.89573  108.59  550.15   12.79  0.5516     4    -47.65    
 -34.83474  71.19769 -43.08323  112.30  506.94   16.14  0.3746    14    -55.22    
 -34.81807  71.31352 -42.91573  110.44  503.82   16.18  0.3908    14    -197.9    
 -34.84307  71.39769 -43.15180  114.66  510.21   16.11  0.3626    14    -169.1    
 -34.81807  71.34435 -42.88002  110.11  503.35   16.18  0.3935    14    -55.22    
 -39.11807  71.58340 -42.92668  109.63  549.49   12.59  0.5380    16    -47.80    
 -39.11807  71.49769 -42.97168  109.72  552.06   12.06  0.5581    16    -56.03    
 -39.21807  71.80602 -43.22168  112.58  551.37   12.62  0.5023     9    -47.87    
 -39.11807  71.78102 -42.74335  108.37  537.03   14.45  0.4488    16    -48.04    
 -34.86807  71.67602 -43.17168  116.50  514.80   16.06  0.3507    14    -169.8    
 -34.83807  71.53281 -42.97168  112.69  506.69   16.14  0.3747    14    -185.4    
 -34.90141  71.94447 -43.13002  116.95  517.74   15.89  0.3446    14    -169.8    
 -34.91807  71.94769 -42.97168  114.90  513.62   15.97  0.3502    14    -182.8    
 -39.31807  72.15269 -43.18835  111.88  529.11   14.80  0.3893     9    -70.13    
 -39.21807  71.99769 -43.12168  112.38  540.57   13.93  0.4362     9    -53.84    
 -39.16807  71.99769 -42.96668  111.35  537.28   14.17  0.4271    16    -53.84    
 -39.26807  72.17269 -43.13835  112.33  530.50   14.77  0.3907     9    -70.13    
 -39.16807  72.19769 -42.93835  111.70  529.12   14.92  0.3831    16    -70.13    
 -34.93474  72.02269 -42.97168  115.16  515.03   15.90  0.3472    14    -183.6    
 -34.91807  72.04769 -43.07168  116.36  517.37   15.82  0.3445    14    -183.6    
 -34.96807  72.15269 -42.93835  115.00  516.34   15.77  0.3450    14    -183.6    
 -34.81807  72.22031 -43.17168  115.39  513.76   15.55  0.3513    17    -169.1    
 -39.51807  72.63102 -43.22168  108.30  504.48   15.67  0.3735     9    -185.4    
 -39.31807  72.21435 -43.17168  111.86  526.30   14.98  0.3800     9    -66.67    
 -39.41807  72.59769 -43.17168  109.83  508.58   15.64  0.3670     9    -58.15    
 -39.11807  72.41769 -42.76335  110.36  518.17   15.59  0.3522    16    -53.16    
 -39.11807  72.69769 -42.97168  112.84  516.79   15.76  0.3536    16    -169.8    
 -34.91807  72.39769 -42.97168  113.68  513.27   15.47  0.3514    17    -182.8    
 -34.71807  72.34769 -43.17168  112.84  508.15   15.48  0.3655    17    -169.1    
 -34.81807  72.56340 -42.97168  110.92  507.25   15.42  0.3662    17    -185.4    
 -34.66807  72.59257 -43.07168  109.44  503.13   15.45  0.3848    17    -185.4    
 -39.51807  72.71935 -43.22168  108.01  502.50   15.70  0.3805     9    -185.4    
 -39.41807  72.71435 -43.17168  109.46  505.59   15.69  0.3740     9    -185.4    
 -39.34307  73.01769 -43.18835  109.35  501.10   15.75  0.3933     9    -185.4    
 -39.11807  72.82269 -43.02168  112.90  513.95   15.83  0.3578     9    -182.8    
 -39.06807  72.99769 -43.07168  113.30  511.03   15.87  0.3639     9    -182.8    
 -39.06807  72.82602 -42.97168  113.11  515.09   15.86  0.3541     9    -183.6    
 -38.91807  72.99769 -42.92168  113.86  513.93   15.96  0.3529    16    -182.8    
 -34.71807  72.74769 -42.97168  108.02  502.56   15.44  0.3847    17    -185.4    
 -34.51807  72.64769 -43.17168  107.49  500.08   15.48  0.4049    17    -185.5    
 -34.61807  73.08102 -42.97168  103.83  499.41   15.53  0.4027    17    -185.5    
 -34.51807  72.92269 -43.07168  104.60  498.61   15.52  0.4144    17    -185.5    
 -39.34403  73.24769 -43.27168  108.19  496.96   15.72  0.4132     9    -185.5    
 -39.14307  73.19769 -43.18835  111.45  503.14   15.79  0.3868     9    -185.4    
 -38.83474  73.29769 -43.17168  115.50  511.82   15.89  0.3607     9    -195.3    
 -38.71807  73.19769 -42.87168  114.29  512.40   16.01  0.3553    16    -182.8    
 -38.71807  73.29769 -43.12168  116.73  516.17   15.95  0.3519     9    -196.0    
 -38.56307  73.39769 -43.17168  118.33  520.42   15.93  0.3468     9    -169.6    
 -38.51807  73.34769 -42.86240  115.15  512.41   15.96  0.3559    16    -195.3    
 -38.46807  73.39769 -43.03002  117.66  518.96   15.94  0.3463    16    -195.8    
 -34.61807  73.19769 -42.97168  102.87  499.35   15.57  0.4020    17    -185.5    
 -34.50141  73.28614 -43.07168  101.49  498.30   15.65  0.4151    17    -185.5    
 -34.71807  73.56435 -42.97168  100.68  502.01   15.76  0.3804    17    -185.4    
 -34.41807  73.39769 -43.17168  100.23  498.03   15.73  0.4206    17    -185.5    
 -38.31807  73.49769 -43.17168  120.13  526.65   15.77  0.3435    16    -177.6    
 -38.11807  73.59769 -43.07168  119.27  524.68   15.52  0.3423    16    -169.6    
 -38.11807  73.58102 -42.99668  118.41  521.70   15.60  0.3433    16    -195.8    
 -37.91807  73.69769 -42.96835  117.79  521.07   15.22  0.3423    16    -169.6    
 -38.01807  73.79769 -43.17168  118.16  520.45   15.01  0.3422    18    -195.8    
 -37.70557  73.79769 -42.87168  115.78  517.97   14.91  0.3429    18    -195.8    
 -34.91807  73.56435 -42.87168  101.99  505.34   15.68  0.3623    17    -185.4    
 -34.71807  73.59769 -42.98835  100.58  502.23   15.80  0.3795    17    -185.4    
 -34.90224  73.79769 -42.97168  100.28  507.73   16.02  0.3589    17    -192.7    
 -34.71807  73.77352 -43.07168   99.55  504.01   16.02  0.3724    17    -185.4    
 -34.51807  73.65840 -43.17168   99.16  500.43   15.91  0.3968    17    -185.4    
 -37.91807  74.18102 -43.17168  111.82  505.18   14.87  0.3679    18    -197.9    
 -37.71807  74.08935 -42.97168  112.02  507.86   14.81  0.3555    18    -195.3    
 -37.75141  74.17269 -43.02168  111.08  505.32   14.84  0.3643    18    -185.4    
 -37.51807  74.14769 -42.87168  110.26  506.84   14.76  0.3556    18    -185.4    
 -35.93736  74.29769 -42.97168  102.51  544.16   17.88  0.4885    18    -48.04    
 -35.71807  73.99769 -42.87168  103.62  540.96   16.25  0.4806    17    -48.04    
 -35.69307  74.19769 -42.98835  102.23  544.94   18.51  0.4894    17    -48.04    
 -35.47641  74.09769 -42.97168  101.75  534.98   17.47  0.4287    17    -58.30    
 -35.51807  74.24769 -43.07168  101.16  541.96   19.30  0.4601    17    -27.30    
 -35.21807  73.99769 -42.97168  100.96  521.16   16.64  0.3703    17    -32.42    
 -35.36807  74.29769 -43.17168  100.34  538.49   19.76  0.4357    17    -33.09    
 -35.16807  73.79769 -42.87168  101.82  514.82   15.93  0.3575    17    -46.40    
 -35.08236  73.99769 -43.02168  100.29  516.43   16.60  0.3596    17    -46.40    
 -34.92819  74.09769 -43.17168   98.91  514.65   16.94  0.3578    17    -46.40    
 -37.71807  74.39769 -43.07168  107.80  500.74   14.92  0.3893    18    -185.4    
 -37.51807  74.47364 -42.97168  105.87  500.42   14.94  0.3887    18    -185.4    
 -37.52319  74.64769 -43.07168  104.05  498.45   15.03  0.4096    18    -185.5    
 -37.38891  74.59769 -42.97168  103.99  499.70   15.01  0.3945    18    -185.4    
 -36.53474  74.69769 -42.97168  100.72  512.39   15.64  0.3561    18    -45.69    
 -36.33807  74.39769 -42.87168  102.75  525.26   15.53  0.3903    18    -58.66    
 -36.29546  74.59769 -42.98835  101.06  523.09   16.25  0.3769    18    -32.42    
 -36.06807  74.39769 -42.97168  102.11  537.84   17.18  0.4475    18    -53.54    
 -36.11807  74.59769 -43.07168  100.82  531.94   17.53  0.4095    18    -43.94    
 -35.91807  74.44769 -43.07168  101.47  544.09   19.28  0.4760    18    -53.54    
 -35.59879  74.39769 -43.17168  100.73  549.25   21.88  0.4963    17    -53.37    
 -37.31807  74.79769 -43.07168  101.76  498.55   15.13  0.4100    18    -185.5    
 -37.05974  74.74769 -42.97168  101.53  501.29   15.18  0.3835    18    -60.72    
 -37.15141  74.79769 -43.02168  101.30  499.92   15.18  0.3956    18    -48.26    
 -36.86807  74.59769 -42.87168  102.36  505.74   15.13  0.3603    18    -60.72    
 -36.91807  74.83102 -43.02168  100.53  502.49   15.32  0.3782    18    -185.4    
 -36.81807  74.99769 -43.17168   99.05  503.09   15.55  0.3791    18    -185.4    
 -36.84641  74.59769 -42.87168  102.30  506.14   15.14  0.3593    18    -185.4    
 -36.77974  74.83102 -43.02168  100.14  504.88   15.43  0.3676    18    -185.4    
 -36.45403  74.79769 -43.07168   99.92  513.70   16.02  0.3574    18    -45.69    
 -36.23236  74.79769 -43.17168   99.67  522.95   17.14  0.3739    18    -46.21    
 -38.12379  69.39769 -42.62168   98.56  500.54   16.43  0.4078    15    -185.5    
 -37.91807  69.29769 -42.72168   99.11  500.92   16.37  0.4020    15    -185.5    
 -38.05641  69.39769 -42.57168   98.27  501.38   16.50  0.4000    15    -185.5    
 -37.69307  69.24769 -42.81930  100.09  502.43   16.32  0.3865    15    -185.4    
 -37.67307  69.39769 -42.48656   98.67  506.63   16.83  0.3687    15    -185.4    
 -37.45974  69.29769 -42.72168  100.10  507.20   16.51  0.3636    15    -185.4    
 -37.61391  69.39769 -42.48930   98.81  507.64   16.87  0.3652    15    -192.7    
 -37.36807  69.29769 -42.77168  100.66  508.69   16.47  0.3591    15    -182.8    
 -37.31807  69.39769 -42.57168   99.93  513.41   16.99  0.3565    15    -182.8    
 -37.15557  69.39769 -42.67168  100.85  517.08   16.89  0.3590    15    -46.40    
 -38.51807  69.59769 -42.65347   98.82  500.04   16.36  0.4120    15    -185.5    
 -38.71807  69.79769 -42.67168   99.67  501.44   16.34  0.3958    15    -185.4    
 -38.61807  69.74769 -42.57168   98.84  501.75   16.44  0.3951    15    -185.4    
 -38.31807  69.41435 -42.77168   99.23  498.87   16.28  0.4261    15    -185.5    
 -38.29903  69.49769 -42.57168   98.23  500.59   16.46  0.4078    15    -185.5    
 -38.09546  69.41435 -42.57168   98.37  501.18   16.50  0.4020    15    -185.5    
 -37.10296  69.49769 -42.52168  100.54  523.38   17.71  0.3721    15    -46.21    
 -36.86807  69.49769 -42.75597  102.57  529.11   17.05  0.3987    15    -43.94    
 -36.81807  69.59769 -42.57168  101.73  537.28   18.60  0.4306    15    -33.09    
 -36.71807  69.59769 -42.69930  102.84  538.95   17.88  0.4485    15    -53.54    
 -36.71807  69.64769 -42.57168  102.07  542.57   19.16  0.4606    15    -53.54    
 -36.46807  69.69769 -42.77168  103.95  546.35   17.46  0.5046    15    -47.61    
 -36.47879  69.79769 -42.47168  102.10  549.36   20.79  0.4985    14    -53.37    
 -36.21807  69.79769 -42.77168  104.28  542.51   16.74  0.4815    14    -48.04    
 -38.91807  70.14769 -42.67168  101.04  506.81   16.35  0.3624    15    -185.4    
 -38.90141  69.99769 -42.79668  101.23  503.29   16.22  0.3782    15    -185.4    
 -38.71807  69.96947 -42.47168   99.04  505.55   16.62  0.3709    15    -185.4    
 -38.86807  70.19769 -42.53835  100.46  509.30   16.58  0.3576    15    -182.8    
 -36.31807  69.81435 -42.57168  102.84  544.95   18.81  0.4808    14    -53.54    
 -36.08474  69.84769 -42.77168  104.43  536.49   16.39  0.4452    14    -48.04    
 -36.06807  69.89769 -42.55002  102.68  532.61   17.42  0.4125    14    -43.94    
 -35.91807  69.89769 -42.88002  105.43  530.16   15.67  0.4134    14    -64.69    
 -35.81807  69.99769 -42.52168  102.47  519.61   16.76  0.3647    14    -32.42    
 -35.71807  69.99769 -42.72168  104.06  518.39   16.19  0.3629    14    -32.62    
 -35.68474  70.04769 -42.54668  102.55  514.65   16.52  0.3563    14    -46.40    
 -35.51807  70.09769 -42.85502  105.52  513.46   15.95  0.3538    14    -182.8    
 -35.41807  70.19769 -42.62168  103.41  507.33   16.29  0.3610    14    -185.4    
 -39.01807  70.32769 -42.77168  102.46  510.38   16.18  0.3537    15    -45.69    
 -38.91807  70.29269 -42.57168  101.07  511.35   16.54  0.3546    15    -182.8    
 -39.06807  70.57269 -42.80502  103.98  518.10   15.99  0.3610    15    -46.40    
 -38.91807  70.54769 -42.47168  101.64  521.80   17.03  0.3675    15    -46.21    
 -35.21807  70.34769 -42.77168  105.14  505.02   16.16  0.3699    14    -185.4    
 -35.31807  70.29769 -42.55502  102.95  504.41   16.33  0.3739    14    -185.4    
 -35.01807  70.60340 -42.87585  107.05  503.58   16.15  0.3834    14    -185.4    
 -35.11807  70.49769 -42.62168  103.97  501.71   16.27  0.3945    14    -185.4    
 -39.06807  70.73935 -42.77168  104.58  525.48   15.91  0.3867    15    -58.66    
 -39.01807  70.79769 -42.62168  103.68  530.38   16.49  0.4054    15    -70.19    
 -39.06807  71.03102 -42.75002  105.68  539.70   15.39  0.4681    15    -48.04    
 -39.01807  70.88840 -42.62168  104.16  534.71   16.48  0.4301    15    -52.80    
 -34.93474  70.79769 -42.72668  106.01  500.72   16.23  0.4094    14    -185.5    
 -34.96807  70.76435 -42.59668  104.44  499.78   16.27  0.4185    14    -185.5    
 -34.91807  70.81435 -42.81668  107.05  501.73   16.20  0.4011    14    -185.5    
 -34.91807  70.89769 -42.57168  104.48  499.27   16.27  0.4266    14    -185.5    
 -39.06807  71.24269 -42.73835  106.45  546.77   14.71  0.5215    15    -47.80    
 -39.01807  71.24769 -42.57168  105.13  546.86   16.30  0.5126    15    -47.87    
 -39.06807  71.37769 -42.71335  106.78  547.44   14.52  0.5281    16    -47.80    
 -39.01807  71.36435 -42.52168  105.02  545.98   16.35  0.5043    16    -47.61    
 -34.81807  71.30519 -42.83597  109.27  502.45   16.19  0.3998    14    -185.5    
 -34.86807  71.19769 -42.51335  104.92  498.94   16.27  0.4323    14    -185.5    
 -34.81807  71.34769 -42.88097  110.14  503.39   16.18  0.3933    14    -185.4    
 -34.86807  71.39769 -42.49335  105.54  499.45   16.25  0.4252    14    -185.5    
 -39.11807  71.74769 -42.77168  108.56  539.26   14.20  0.4637    16    -48.04    
 -39.10141  71.59769 -42.77168  108.07  544.41   13.89  0.5042    16    -47.54    
 -39.06807  71.59769 -42.57168  106.05  539.51   15.37  0.4651    16    -48.04    
 -39.10141  71.79769 -42.59668  106.79  531.92   15.22  0.4180    16    -64.69    
 -34.93474  71.82269 -42.57168  108.73  503.78   16.15  0.3839    14    -185.4    
 -34.91807  71.61102 -42.42168  105.82  500.33   16.24  0.4127    14    -185.5    
 -34.91807  71.89769 -42.82168  112.53  509.05   16.05  0.3615    14    -182.8    
 -34.85141  71.62364 -42.77168  110.21  503.92   16.16  0.3875    14    -185.4    
 -39.11807  71.96435 -42.62168  107.54  526.18   15.29  0.3871    16    -61.17    
 -39.11807  72.23102 -42.62168  108.21  518.09   15.58  0.3562    16    -53.16    
 -39.10141  71.99769 -42.51002  106.38  521.94   15.64  0.3707    16    -58.66    
 -39.10141  72.19769 -42.51002  106.83  515.97   15.74  0.3541    16    -32.62    
 -34.96807  71.99769 -42.73835  111.99  509.44   16.01  0.3585    14    -182.8    
 -35.01807  71.99769 -42.53835  109.40  506.34   16.07  0.3675    14    -185.4    
 -35.01807  72.14769 -42.77668  113.17  513.67   15.86  0.3480    14    -182.8    
 -35.11807  72.19769 -42.57168  110.98  511.61   15.87  0.3505    14    -169.1    
 -39.11807  72.36435 -42.72168  109.77  517.98   15.57  0.3531    16    -58.86    
 -39.10141  72.37769 -42.59668  108.17  514.19   15.74  0.3505    16    -169.1    
 -39.06807  72.63102 -42.77168  111.00  514.67   15.80  0.3496    16    -183.6    
 -39.01807  72.68102 -42.59668  109.00  509.31   15.92  0.3564    16    -182.8    
 -35.41807  72.59090 -42.57168  112.45  526.41   14.79  0.3663    14    -66.67    
 -35.31807  72.39769 -42.47168  110.77  517.49   15.51  0.3499    14    -196.0    
 -35.31807  72.63102 -42.67168  112.92  523.99   14.87  0.3568    17    -169.6    
 -35.13474  72.37769 -42.74668  113.62  518.42   15.49  0.3451    14    -183.4    
 -35.03474  72.37269 -42.87168  114.26  517.03   15.49  0.3457    17    -183.6    
 -35.11807  72.59769 -42.78835  112.68  516.68   15.21  0.3483    17    -169.8    
 -39.01807  72.74769 -42.73835  110.90  512.22   15.89  0.3521    16    -182.8    
 -38.91807  72.89769 -42.62168  109.89  507.61   15.98  0.3646    16    -192.7    
 -38.86807  72.99769 -42.71335  111.41  509.08   15.99  0.3616    16    -182.8    
 -38.81807  73.04769 -42.63002  110.42  506.65   16.01  0.3708    16    -185.4    
 -35.99307  72.99769 -42.57168  112.92  557.34   10.19  0.5604    17    -56.10    
 -35.91807  72.89769 -42.52168  112.56  552.46   11.18  0.5277    14    -44.55    
 -35.94307  72.99769 -42.58835  112.93  554.90   10.64  0.5409    17    -44.55    
 -35.64807  72.79769 -42.57168  112.70  538.45   13.38  0.4247    17    -53.84    
 -35.71807  72.96435 -42.62168  112.46  541.30   12.69  0.4478    17    -47.57    
 -35.51807  72.78435 -42.62168  112.70  531.93   14.03  0.3894    17    -70.13    
 -35.43474  72.99769 -42.67168  110.69  523.34   14.34  0.3698    17    -53.16    
 -35.40141  72.82269 -42.67168  112.15  525.14   14.45  0.3669    17    -58.66    
 -35.42641  72.99769 -42.67168  110.60  522.95   14.37  0.3685    17    -53.16    
 -35.11807  72.74769 -42.77168  111.21  513.84   15.13  0.3506    17    -195.3    
 -35.01807  72.99769 -42.77168  107.57  507.32   15.26  0.3578    17    -60.72    
 -34.86807  72.79769 -42.87168  108.70  505.33   15.37  0.3686    17    -185.4    
 -34.91807  72.93935 -42.82168  107.53  505.18   15.34  0.3659    17    -185.4    
 -38.51807  73.34769 -42.77168  113.66  509.53   15.97  0.3636    16    -169.1    
 -38.56807  73.29769 -42.63002  111.33  505.65   15.99  0.3783    16    -185.4    
 -38.41807  73.39769 -42.62668  111.89  505.74   15.95  0.3779    16    -197.9    
 -38.41807  73.39769 -42.62168  111.80  505.62   15.95  0.3785    16    -185.4    
 -36.61807  73.39769 -42.57168  112.98  550.87   11.01  0.5177    16    -44.55    
 -36.46807  73.29769 -42.57168  112.91  558.57    9.63  0.5745    16    -56.10    
 -36.48474  73.39769 -42.62168  112.76  556.83    9.69  0.5687    18    -56.10    
 -36.31629  73.13102 -42.52168  112.68  561.87    8.93  0.6072    16    -56.67    
 -36.29307  73.19769 -42.58835  112.98  563.76    8.58  0.6145    16    -56.73    
 -36.31807  73.44769 -42.67168  111.72  556.73    9.01  0.5967     5    -54.60    
 -36.11807  73.16435 -42.62168  112.75  561.30    9.01  0.5971    17    -56.73    
 -36.11807  73.34769 -42.67168  111.49  555.89    9.29  0.5894    17    -54.60    
 -35.91807  73.30602 -42.67168  110.73  546.57   11.20  0.5221    17    -44.49    
 -35.91807  73.31435 -42.67168  110.62  546.44   11.22  0.5217    17    -44.49    
 -35.71807  73.28102 -42.67168  109.74  534.77   13.03  0.4429    17    -52.74    
 -35.71807  73.28935 -42.67168  109.63  534.71   13.05  0.4429    17    -52.80    
 -35.51807  73.19769 -42.67168  109.21  524.57   14.13  0.3843    17    -53.16    
 -35.51807  73.22590 -42.67168  108.86  524.36   14.16  0.3844    17    -53.16    
 -35.48986  73.19769 -42.67168  108.95  523.22   14.26  0.3785    17    -53.16    
 -35.33807  73.43935 -42.72168  105.64  516.19   15.03  0.3609    17    -58.86    
 -35.01807  73.19769 -42.77168  105.68  506.21   15.33  0.3585    17    -48.26    
 -35.11807  73.44769 -42.77168  104.15  509.16   15.40  0.3535    17    -45.69    
 -34.88474  73.19769 -42.82168  104.69  503.38   15.44  0.3700    17    -185.4    
 -34.91807  73.36435 -42.82168  103.43  504.24   15.51  0.3652    17    -185.4    
 -38.15141  73.54769 -42.79668  115.38  513.05   15.77  0.3538    16    -195.3    
 -38.08474  73.54769 -42.57168  112.17  506.69   15.82  0.3713    16    -185.4    
 -38.01807  73.59769 -42.77168  115.39  513.86   15.66  0.3512    16    -169.1    
 -37.97974  73.58102 -42.57168  112.47  507.94   15.76  0.3656    16    -192.7    
 -37.80141  73.59769 -42.47168  111.48  507.74   15.69  0.3637    16    -205.2    
 -37.72307  73.69769 -42.77168  115.70  517.98   15.19  0.3445    16    -169.6    
 -37.52641  73.79769 -42.77168  114.66  518.44   14.75  0.3447    18    -195.8    
 -37.51807  73.59769 -42.42168  111.40  511.33   15.45  0.3524    16    -195.3    
 -37.35141  73.59769 -42.47168  112.39  516.72   15.09  0.3502    16    -196.0    
 -37.28474  73.74769 -42.67168  113.72  522.19   14.41  0.3543    18    -195.8    
 -37.01807  73.59769 -42.57168  113.20  530.56   13.75  0.3883    16    -70.13    
 -37.11807  73.79769 -42.67168  112.51  523.41   14.01  0.3643    18    -53.16    
 -36.88474  73.54769 -42.57168  113.10  536.40   13.06  0.4206    16    -54.40    
 -36.89307  73.63102 -42.62168  112.94  534.79   13.03  0.4161    18    -64.69    
 -36.91807  73.81435 -42.67168  111.42  526.46   13.52  0.3871    18    -64.63    
 -36.74307  73.56435 -42.62168  112.78  542.24   12.05  0.4648    18    -44.26    
 -36.76807  73.79769 -42.67168  110.75  530.83   13.02  0.4163    18    -64.69    
 -36.51807  73.59769 -42.67168  111.48  547.40   10.74  0.5285    18    -44.49    
 -36.53057  73.63840 -42.67168  111.06  545.15   11.09  0.5137    18    -44.49    
 -36.31807  73.46935 -42.67168  111.45  555.90    9.13  0.5919     5    -22.78    
 -36.33474  73.81935 -42.72168  108.14  541.85   12.07  0.5127    18    -44.23    
 -36.11807  73.65602 -42.72168  108.56  548.10   11.01  0.5636     5    -56.03    
 -36.11807  73.89769 -42.77168  106.33  544.03   13.20  0.5273    18    -47.54    
 -35.91807  73.80602 -42.77168  106.07  543.64   13.58  0.5217    17    -47.54    
 -35.91807  73.79769 -42.77168  106.19  543.57   13.53  0.5226    17    -47.54    
 -35.71807  73.74769 -42.77168  105.49  536.19   14.51  0.4637    17    -47.98    
 -35.71807  73.79769 -42.78835  105.09  537.01   14.78  0.4669    17    -48.04    
 -35.51807  73.69769 -42.77168  104.72  526.41   15.12  0.4020    17    -61.23    
 -35.51807  73.83102 -42.82168  103.71  529.12   15.65  0.4118    17    -64.69    
 -35.26807  73.59769 -42.77168  103.86  515.08   15.40  0.3585    17    -58.86    
 -35.26474  73.84769 -42.87168  102.08  519.16   16.02  0.3669    17    -32.42    
 -35.11807  73.63102 -42.82168  102.74  510.76   15.64  0.3540    17    -45.69    
 -37.56807  74.05602 -42.87168  111.70  509.43   14.74  0.3501    18    -52.65    
 -37.31807  74.04769 -42.77168  110.62  511.34   14.57  0.3475    18    -52.65    
 -37.37641  74.19769 -42.82168  108.85  506.50   14.74  0.3553    18    -197.9    
 -37.15974  73.99769 -42.72168  110.39  514.89   14.36  0.3500    18    -53.36    
 -37.21807  74.19269 -42.77168  108.14  508.15   14.66  0.3512    18    -58.15    
 -36.91807  73.83840 -42.67168  111.05  525.48   13.60  0.3832    18    -53.16    
 -36.88474  74.34769 -42.77168  104.95  509.57   14.79  0.3524    18    -58.15    
 -36.71807  74.00935 -42.70502  108.12  523.01   13.85  0.3865    18    -53.16    
 -36.63474  74.29769 -42.77168  104.58  516.80   14.75  0.3635    18    -58.86    
 -36.53474  74.01935 -42.72168  107.05  528.33   13.71  0.4166    18    -64.69    
 -36.46807  74.19769 -42.77168  104.98  525.05   14.54  0.3964    18    -53.16    
 -36.25141  73.99769 -42.77168  106.06  538.73   13.68  0.4858    18    -48.04    
 -36.29641  74.23102 -42.82168  104.06  531.04   15.02  0.4243    18    -53.36    
 -36.11807  73.97269 -42.78835  105.61  542.89   13.87  0.5128    18    -47.54    
 -36.09807  74.19769 -42.87168  103.76  539.79   15.79  0.4751    18    -48.04    
 -35.94307  73.96435 -42.82168  104.95  544.43   14.79  0.5192    17    -47.54    
 -37.36807  74.38697 -42.87168  106.34  502.67   14.88  0.3709    18    -185.4    
 -37.11807  74.43102 -42.82168  104.90  504.38   14.90  0.3619    18    -185.4    
 -36.91807  74.39769 -42.78835  104.52  507.97   14.87  0.3536    18    -45.69    
 -36.71807  74.37269 -42.78835  104.16  512.75   14.88  0.3552    18    -45.69    
 -36.55141  74.39769 -42.82168  103.42  517.08   15.07  0.3639    18    -32.62    
 -38.36807  69.79769 -42.27168   97.71  506.54   17.03  0.3701    15    -185.4    
 -38.21569  69.59769 -42.37168   97.65  503.72   16.78  0.3840    15    -185.4    
 -38.18986  69.79769 -42.17168   97.60  509.56   17.47  0.3624    15    -182.8    
 -37.91807  69.49769 -42.37168   97.89  505.50   16.91  0.3746    15    -185.4    
 -37.89307  69.79769 -42.07168   97.64  516.04   18.44  0.3595    15    -183.6    
 -37.69046  69.49769 -42.34252   98.24  509.39   17.22  0.3622    15    -182.8    
 -37.74819  69.77269 -42.07168   97.86  518.67   18.82  0.3623    15    -183.6    
 -37.40974  69.49769 -42.37168   98.90  515.63   17.59  0.3580    15    -183.6    
 -37.44212  69.78102 -42.07168   98.50  528.67   20.38  0.3861    15    -54.21    
 -37.31807  69.59769 -42.27168   98.95  522.82   18.59  0.3690    15    -46.21    
 -37.29807  69.69769 -42.17168   98.89  528.91   19.86  0.3863    15    -54.21    
 -37.09807  69.59769 -42.37168  100.08  529.29   18.92  0.3896    15    -57.67    
 -37.01807  69.79769 -42.17168   99.89  544.90   23.09  0.4562    15    -27.30    
 -36.86807  69.69769 -42.37168  100.89  542.49   20.87  0.4502    15    -27.30    
 -36.63569  69.79769 -42.37168  101.51  551.16   22.60  0.5024    15    -27.12    
 -38.71807  70.11852 -42.37168   99.26  509.84   16.93  0.3587    15    -182.8    
 -38.51807  69.94769 -42.27168   98.10  508.37   17.09  0.3636    15    -192.7    
 -38.51807  70.11114 -42.17168   98.30  514.08   17.68  0.3569    15    -182.8    
 -38.32486  69.89769 -42.17168   97.80  510.24   17.48  0.3608    15    -182.8    
 -36.88474  69.99769 -42.02168   99.96  560.52   29.81  0.5406    15    -40.79    
 -36.70974  69.99769 -42.07168  100.34  559.03   28.46  0.5350    14    -40.95    
 -36.48474  69.84769 -42.37168  101.64  550.20   21.98  0.4977    14    -27.12    
 -36.33474  69.99769 -42.17168  100.57  542.77   21.43  0.4472    14    -48.04    
 -36.29807  69.89769 -42.37168  101.61  542.78   19.98  0.4555    14    -48.04    
 -36.33807  70.01435 -42.14668  100.47  542.64   21.60  0.4461    14    -27.30    
 -36.09307  69.99769 -42.27168  100.87  529.97   18.50  0.3927    14    -43.89    
 -36.11807  70.04769 -42.17168  100.37  529.81   18.94  0.3908    14    -57.67    
 -35.90796  70.01435 -42.37168  101.44  521.66   17.32  0.3683    14    -46.21    
 -35.93712  70.09769 -42.17168  100.10  520.45   17.80  0.3643    14    -46.21    
 -35.71807  70.09769 -42.36156  101.27  513.53   16.86  0.3566    14    -182.8    
 -35.71069  70.19769 -42.17168  100.02  511.23   17.07  0.3592    14    -182.8    
 -38.81807  70.36435 -42.37168  100.16  516.87   17.18  0.3569    15    -46.40    
 -38.86807  70.63102 -42.37168  101.42  527.78   17.72  0.3857    15    -54.21    
 -38.51807  70.35102 -42.07168   98.87  525.15   19.12  0.3735    15    -46.21    
 -38.51807  70.53935 -42.02168   99.52  535.88   21.04  0.4120    15    -58.77    
 -35.51807  70.21435 -42.34668  101.03  507.21   16.61  0.3650    14    -185.4    
 -35.41807  70.39769 -42.15918   99.75  503.48   16.65  0.3861    14    -185.4    
 -35.31807  70.39769 -42.31656  101.04  502.50   16.49  0.3904    14    -185.4    
 -35.31807  70.49769 -42.16990  100.09  501.60   16.57  0.4008    14    -185.5    
 -35.13474  70.59769 -42.34668  101.53  499.94   16.40  0.4160    14    -185.5    
 -38.86807  70.79769 -42.33835  101.87  536.76   18.50  0.4255    15    -33.09    
 -38.71807  70.66435 -42.17168  100.50  535.59   19.67  0.4131    15    -44.98    
 -38.90141  70.97269 -42.37168  102.82  543.47   18.74  0.4687    15    -53.54    
 -38.71807  70.93935 -42.12168  101.33  549.23   22.39  0.4870    15    -27.56    
 -35.01807  70.79769 -42.35918  102.05  498.77   16.36  0.4328    14    -185.5    
 -35.11807  70.77947 -42.17168  100.42  498.96   16.45  0.4319    14    -185.5    
 -34.96807  70.99769 -42.31335  102.23  498.23   16.35  0.4421    14    -185.5    
 -35.01807  71.08102 -42.17168  101.29  498.18   16.39  0.4438    14    -185.5    
 -38.91807  71.09769 -42.37168  103.17  546.94   18.80  0.4926    15    -47.57    
 -38.91807  71.38435 -42.27168  103.22  543.77   18.44  0.4734    16    -48.04    
 -38.81807  71.19769 -42.17168  102.16  549.49   20.99  0.4965    16    -27.12    
 -38.86807  71.39269 -42.17168  102.53  542.82   19.13  0.4615    16    -27.30    
 -34.91807  71.14769 -42.37168  103.34  498.31   16.31  0.4408    14    -185.5    
 -35.01807  71.30697 -42.12168  101.52  498.47   16.38  0.4382    14    -185.5    
 -35.01807  71.33935 -42.12168  101.64  498.56   16.38  0.4367    14    -185.5    
 -34.91807  71.53102 -42.37168  104.82  499.58   16.26  0.4216    14    -185.5    
 -39.01807  71.64769 -42.37168  104.44  533.20   16.42  0.4210    16    -64.69    
 -38.91807  71.56769 -42.17168  102.70  534.01   17.69  0.4165    16    -43.94    
 -39.01807  71.79769 -42.28835  103.91  524.82   16.38  0.3806    16    -32.42    
 -38.91807  71.76769 -42.07168  102.05  522.84   17.05  0.3705    16    -32.42    
 -34.93474  71.62269 -42.37168  105.25  500.21   16.25  0.4134    14    -185.5    
 -35.01807  71.58935 -42.17168  103.09  499.64   16.32  0.4190    14    -185.5    
 -35.01807  71.83102 -42.32168  105.76  502.09   16.21  0.3925    14    -185.4    
 -35.11807  71.87174 -42.17168  104.55  502.42   16.25  0.3878    14    -185.4    
 -39.06807  71.99769 -42.37168  104.97  518.76   15.97  0.3616    16    -32.42    
 -39.01807  71.96435 -42.22168  103.45  517.23   16.29  0.3580    16    -46.40    
 -39.06807  72.23102 -42.37168  105.37  512.15   15.95  0.3520    16    -45.69    
 -39.01807  72.20364 -42.20835  103.65  510.12   16.16  0.3541    16    -182.8    
 -35.48474  72.34769 -42.17168  107.08  515.50   15.77  0.3545    14    -32.62    
 -35.21807  71.99769 -42.12168  104.67  504.61   16.22  0.3720    14    -185.4    
 -35.21807  72.19769 -42.34073  108.03  509.38   15.95  0.3541    14    -182.8    
 -35.11807  71.99769 -42.28990  106.46  504.51   16.15  0.3734    14    -185.4    
 -39.06807  72.37769 -42.43002  106.23  510.26   15.92  0.3528    16    -182.8    
 -38.91807  72.37269 -42.02168  102.07  504.71   16.26  0.3712    16    -185.4    
 -39.01807  72.54769 -42.37168  105.85  506.46   16.00  0.3630    16    -185.4    
 -38.91807  72.64769 -42.17168  103.82  502.49   16.11  0.3856    16    -185.4    
 -35.84962  72.59769 -42.17168  108.20  534.09   14.48  0.4377    14    -52.80    
 -35.68629  72.49769 -42.17168  107.82  525.16   15.21  0.3863    14    -58.66    
 -35.61807  72.59769 -42.37680  110.45  529.29   14.54  0.3939    14    -64.63    
 -35.51807  72.49769 -42.34990  109.87  522.59   15.15  0.3678    14    -58.66    
 -38.91807  72.79769 -42.37168  106.46  503.56   16.03  0.3808    16    -185.4    
 -38.81807  72.84769 -42.16930  104.26  500.62   16.09  0.4042    16    -185.5    
 -38.71807  73.09769 -42.37168  107.14  501.50   16.03  0.4012    16    -185.5    
 -38.71807  72.99769 -42.17168  104.61  499.69   16.08  0.4160    16    -185.5    
 -36.51807  72.99769 -42.12168  108.17  540.69   13.31  0.4939    16    -47.51    
 -36.30796  72.79769 -42.07168  107.46  547.30   13.29  0.5431    16    -47.80    
 -36.31807  72.99769 -42.34490  110.81  554.04   10.27  0.5827    16    -56.03    
 -36.11296  72.74769 -42.17168  108.53  546.78   12.75  0.5359    14    -47.87    
 -36.12486  72.89769 -42.37168  110.97  554.63   10.40  0.5774     4    -56.03    
 -35.91629  72.74769 -42.33835  110.51  544.12   12.62  0.4983    14    -47.57    
 -38.61807  73.19769 -42.37168  107.50  501.10   16.02  0.4057    16    -185.5    
 -38.51807  73.19769 -42.16156  105.08  498.89   16.05  0.4269    16    -185.5    
 -38.31807  73.39769 -42.32168  107.70  500.62   15.98  0.4093    16    -185.5    
 -38.31807  73.34769 -42.19097  106.03  499.22   16.01  0.4223    16    -185.5    
 -38.21807  73.39769 -42.17906  106.05  499.44   16.00  0.4188    16    -185.5    
 -37.09962  73.39769 -42.17168  108.64  514.83   15.21  0.3544    16    -53.36    
 -36.93653  73.29769 -42.12168  108.02  519.52   14.97  0.3672    16    -53.16    
 -36.91807  73.39769 -42.34490  111.05  526.65   14.19  0.3868    16    -64.63    
 -36.71807  73.18102 -42.15918  108.58  530.42   14.08  0.4198    16    -64.69    
 -36.71807  73.29769 -42.37168  111.33  537.40   12.99  0.4468    16    -48.04    
 -36.51807  73.14769 -42.34347  110.82  546.82   11.61  0.5196    16    -44.55    
 -38.11807  73.49769 -42.37168  109.07  502.30   15.91  0.3941    16    -185.4    
 -37.95141  73.54769 -42.37168  109.53  503.73   15.84  0.3827    16    -185.4    
 -37.86807  73.49769 -42.17168  106.98  501.49   15.90  0.3941    16    -185.4    
 -37.71807  73.58102 -42.37168  110.21  506.57   15.70  0.3660    16    -185.4    
 -37.68557  73.49769 -42.13240  106.92  502.85   15.84  0.3808    16    -185.4    
 -37.51807  73.58102 -42.37168  110.69  509.94   15.51  0.3546    16    -169.1    
 -37.46807  73.49769 -42.17168  108.06  506.41   15.67  0.3614    16    -185.4    
 -37.28474  73.54769 -42.37168  111.08  515.21   15.16  0.3510    16    -58.86    
 -37.32641  73.49769 -42.22168  108.91  510.18   15.47  0.3527    16    -169.1    
 -37.11807  73.49769 -42.37168  111.29  520.11   14.78  0.3598    16    -53.16    
 -38.35141  70.19769 -42.02168   98.29  522.12   19.12  0.3671    15    -46.21    
 -38.16391  69.99769 -42.02168   97.65  517.93   18.70  0.3606    15    -183.6    
 -38.16807  70.09769 -41.97168   97.84  522.58   19.52  0.3686    15    -46.21    
 -38.01807  69.99769 -41.97168   97.72  521.88   19.53  0.3676    15    -46.40    
 -37.91807  70.14769 -41.87168   98.09  533.83   22.40  0.4050    15    -57.73    
 -37.63474  69.89769 -41.97168   98.03  528.87   20.89  0.3868    15    -54.21    
 -37.75141  70.19769 -41.82168   98.41  544.21   25.70  0.4514    15    -54.91    
 -37.56807  69.89769 -41.97168   98.16  531.28   21.39  0.3950    15    -57.67    
 -37.51807  70.16435 -41.82168   98.70  552.34   28.53  0.4925    15    -55.20    
 -37.27641  69.94769 -41.97168   99.02  546.04   25.20  0.4600    15    -54.91    
 -37.22307  70.19769 -41.82168   99.36  567.24   34.78  0.5768    15    -89.60    
 -37.08474  69.99769 -41.97168   99.48  556.79   28.85  0.5172    15    -40.95    
 -37.19641  70.19769 -41.82168   99.34  568.17   35.13  0.5814    15    -89.60    
 -36.75879  70.19769 -41.87168   99.81  565.47   33.17  0.5678    14    -51.06    
 -36.71807  70.19769 -41.87168   99.71  563.60   32.06  0.5556    14    -39.44    
 -36.68986  70.19769 -41.87168   99.64  562.17   31.25  0.5464    14    -40.79    
 -36.27641  70.19769 -41.92168   99.33  535.55   21.27  0.4102    14    -58.77    
 -36.06807  70.19769 -41.97168   99.21  524.14   18.89  0.3721    14    -46.21    
 -38.31807  70.26674 -41.97168   98.32  526.98   20.05  0.3794    15    -54.21    
 -38.31807  70.62269 -41.87168   99.44  549.54   26.03  0.4780    15    -41.12    
 -38.20141  70.39769 -41.87168   98.64  539.37   23.35  0.4271    15    -46.88    
 -38.11807  70.57269 -41.78835   99.14  555.51   29.28  0.5097    15    -41.41    
 -37.93807  70.37269 -41.78835   98.60  549.16   27.29  0.4754    15    -54.91    
 -38.06807  70.56435 -41.77168   99.11  557.36   30.23  0.5200    15    -40.95    
 -37.66807  70.29769 -41.77168   98.77  556.04   30.27  0.5131    15    -55.20    
 -37.61903  70.28935 -41.77168   98.85  557.71   30.97  0.5224    15    -41.41    
 -37.15879  70.29769 -41.77168   99.55  576.12   39.29  0.6290     4    -92.04    
 -37.11807  70.29769 -41.77168   99.54  576.69   39.51  0.6315     4    -92.04    
 -37.08986  70.29769 -41.77168   99.52  576.91   39.58  0.6322     4    -92.16    
 -36.69212  70.31852 -41.77168   99.35  563.18   32.30  0.5503    14    -40.79    
 -36.48141  70.33757 -41.77168   99.21  547.52   25.81  0.4663    14    -54.91    
 -36.29641  70.34769 -41.77168   98.74  534.59   21.80  0.4062    14    -57.73    
 -36.06807  70.39769 -41.77168   98.39  521.39   19.12  0.3670    14    -46.40    
 -35.91807  70.24769 -41.97168   99.06  516.95   17.98  0.3602    14    -183.6    
 -35.90641  70.59769 -41.67168   97.82  513.52   18.16  0.3614    14    -182.8    
 -35.61807  70.39769 -41.97168   98.71  506.83   17.04  0.3719    14    -185.4    
 -35.66807  70.59769 -41.77168   97.92  506.81   17.26  0.3742    14    -185.4    
 -35.51807  70.59769 -41.87168   98.39  503.82   16.93  0.3886    14    -185.4    
 -38.51807  70.74769 -41.97168  100.05  548.59   24.24  0.4742    15    -41.12    
 -38.61807  71.08102 -41.97168  100.92  554.74   25.33  0.5147    16    -40.95    
 -38.31807  70.81769 -41.82168   99.86  560.62   30.55  0.5412    15    -40.79    
 -38.31807  70.98102 -41.77168  100.00  564.30   32.40  0.5638     4    -39.44    
 -38.21807  70.79769 -41.77168   99.67  564.33   32.85  0.5615    15    -39.44    
 -35.51807  70.74769 -41.77168   97.98  503.47   16.96  0.3920    14    -185.4    
 -35.31807  70.69769 -41.97168   98.93  500.76   16.65  0.4128    14    -185.5    
 -35.51807  70.99769 -41.67168   97.96  503.41   16.98  0.3928    14    -185.4    
 -35.21807  70.99769 -41.92168   99.26  499.42   16.57  0.4290    14    -185.5    
 -38.71807  71.34769 -41.97168  101.21  544.48   21.28  0.4599    16    -27.30    
 -38.56807  71.20007 -41.87168  100.49  552.91   25.20  0.5004    16    -40.95    
 -38.51807  71.33197 -41.77168  100.11  546.32   23.63  0.4633    16    -27.30    
 -38.31807  71.23019 -41.67168   99.72  555.78   28.47  0.5131    16    -40.95    
 -35.51807  71.27602 -41.62168   98.24  504.09   16.94  0.3872    14    -185.4    
 -35.13474  71.17269 -41.97168  100.04  498.86   16.48  0.4350    14    -185.5    
 -35.31807  71.39769 -41.77168   99.45  501.28   16.63  0.4064    14    -185.5    
 -35.13474  71.47364 -41.97168  101.06  499.63   16.43  0.4214    14    -185.5    
 -38.81807  71.61935 -41.97168  101.26  529.02   18.14  0.3893    16    -43.89    
 -38.86807  71.79769 -41.97168  101.28  520.39   17.19  0.3633    16    -46.21    
 -38.71807  71.79769 -41.77168   99.91  518.88   17.68  0.3601    16    -46.40    
 -38.51807  71.54769 -41.67168   99.45  532.15   20.32  0.3972    16    -57.67    
 -35.51807  71.68102 -41.67168   99.82  506.21   16.79  0.3721    14    -185.4    
 -35.16807  71.63602 -41.97168  101.68  500.69   16.41  0.4070    14    -185.5    
 -35.51807  71.91614 -41.77168  101.49  508.23   16.61  0.3621    14    -192.7    
 -35.31807  71.79769 -41.87168  101.53  503.53   16.46  0.3822    14    -185.4    
 -38.90141  71.99769 -41.97168  101.34  512.98   16.66  0.3544    16    -182.8    
 -38.71807  71.78935 -41.77168   99.86  519.25   17.71  0.3606    16    -183.6    
 -38.90141  72.24114 -41.96668  101.50  506.67   16.38  0.3637    16    -185.4    
 -38.71807  72.29269 -41.72168   99.61  504.39   16.56  0.3768    16    -185.4    
 -35.81807  72.19769 -41.77168  102.85  521.73   16.75  0.3702    14    -32.42    
 -35.67879  72.09769 -41.77168  102.23  515.06   16.64  0.3566    14    -183.6    
 -35.71807  72.19769 -41.82168  103.07  518.04   16.50  0.3610    14    -46.40    
 -35.51807  72.01257 -41.82168  102.13  509.42   16.50  0.3583    14    -45.69    
 -35.51807  72.19769 -41.97168  104.34  512.26   16.20  0.3540    14    -58.15    
 -38.86807  72.39769 -41.93835  101.31  503.70   16.30  0.3778    16    -185.4    
 -38.71807  72.51769 -41.77168  100.03  501.28   16.35  0.3982    16    -185.5    
 -38.81807  72.64531 -41.97168  101.84  500.84   16.20  0.4005    16    -185.5    
 -38.51807  72.61340 -41.62168   99.22  500.09   16.40  0.4122    16    -185.5    
 -36.45057  72.59769 -41.77168  104.14  545.65   17.20  0.5017    16    -47.61    
 -36.31807  72.49769 -41.77168  104.01  546.34   17.54  0.5029    14    -47.61    
 -36.27819  72.59769 -41.87168  105.00  545.99   16.01  0.5114    14    -47.80    
 -36.14307  72.24769 -41.67168  102.57  537.93   18.25  0.4369    14    -33.09    
 -36.11807  72.39769 -41.78835  103.87  539.04   17.09  0.4538    14    -48.04    
 -35.95057  72.39769 -41.87168  104.53  531.53   16.30  0.4156    14    -64.69    
 -38.71807  72.84257 -41.97168  102.14  499.23   16.16  0.4199    16    -185.5    
 -38.51807  72.88519 -41.77168  100.54  498.30   16.22  0.4338    16    -185.5    
 -38.51807  72.99769 -41.87168  101.58  498.01   16.16  0.4376    16    -185.5    
 -38.39879  72.99769 -41.77168  101.00  497.85   16.19  0.4401    16    -185.5    
 -36.90462  72.99769 -41.77168  103.98  519.68   15.95  0.3685    16    -58.66    
 -36.66807  72.79769 -41.77168  104.14  534.10   16.25  0.4327    16    -52.80    
 -36.65319  72.99769 -41.97168  106.29  532.18   14.81  0.4318    16    -52.80    
 -36.41807  72.79769 -41.97168  106.30  544.46   14.47  0.5152    16    -47.61    
 -38.41807  73.19769 -42.02168  103.63  498.08   16.08  0.4366    16    -185.5    
 -38.11069  73.03102 -41.62168  100.02  498.41   16.24  0.4307    16    -185.5    
 -38.11807  73.29769 -41.92168  103.27  498.20   16.07  0.4311    16    -185.5    
 -38.07546  73.19769 -41.77168  101.73  498.12   16.13  0.4324    16    -185.5    
 -37.96307  73.38102 -41.97168  104.19  499.14   16.02  0.4166    16    -185.5    
 -37.86807  73.39769 -41.97168  104.48  499.72   15.99  0.4083    16    -185.5    
 -37.65557  73.19769 -41.69097  101.88  500.91   16.14  0.3946    16    -185.4    
 -37.63153  73.19769 -41.68002  101.59  501.21   16.14  0.3919    16    -185.4    
 -37.46807  73.39769 -41.97168  105.41  503.96   15.85  0.3698    16    -185.4    
 -37.32141  73.34769 -41.93835  105.22  506.25   15.80  0.3595    16    -185.4    
 -37.26236  73.19769 -41.77168  103.45  507.03   15.99  0.3582    16    -185.4    
 -37.05557  72.99769 -41.67168  102.61  514.18   16.20  0.3555    16    -45.69    
 -37.12046  73.29769 -41.97168  105.94  511.29   15.59  0.3525    16    -45.69    
 -36.91391  73.18102 -41.97168  106.27  518.54   15.34  0.3666    16    -58.66    
 -37.71807  70.59769 -41.67168   99.35  578.08   40.16  0.6386    15    -92.16    
 -37.49307  70.51435 -41.67168   99.35  582.73   42.06  0.6638     4    -92.16    
 -37.36307  70.63102 -41.62168   99.70  594.43   46.84  0.7314     4    -109.0    
 -37.11807  70.59769 -41.62168   99.69  591.98   46.14  0.7176     4    -109.0    
 -36.85641  70.56435 -41.62168   99.36  577.11   39.58  0.6303    14    -92.04    
 -36.77974  70.56435 -41.62168   99.34  570.97   36.78  0.5960    14    -89.60    
 -36.51807  70.59769 -41.58835   98.61  548.70   27.10  0.4709    14    -54.91    
 -36.40653  70.59769 -41.58835   98.35  540.00   24.13  0.4293    14    -46.88    
 -36.08474  70.59769 -41.62168   97.81  520.76   19.37  0.3664    14    -46.40    
 -38.11807  70.96935 -41.67168   99.74  572.12   37.35  0.6082     4    -89.60    
 -37.96807  70.79769 -41.67168   99.60  576.40   39.62  0.6318     4    -92.04    
 -37.93474  70.99769 -41.58835   99.53  579.57   41.13  0.6488     4    -92.16    
 -37.74307  70.76435 -41.62168   99.56  586.57   44.06  0.6882     4    -92.96    
 -37.71807  70.89769 -41.57168   99.65  590.59   45.78  0.7114     4    -109.0    
 -37.51807  70.75269 -41.58835   99.63  595.96   47.30  0.7386     4    -109.0    
 -37.49307  71.08102 -41.47168   99.64  594.15   46.74  0.7297     4    -109.0    
 -37.50141  70.79769 -41.57168   99.70  597.83   47.95  0.7494     4    -107.9    
 -37.35141  71.04769 -41.47168   99.78  598.46   48.19  0.7538     4    -107.9    
 -37.03474  70.69769 -41.57168   99.61  591.01   45.56  0.7104     4    -109.2    
 -37.16807  70.99769 -41.47168   99.70  597.96   47.95  0.7489     4    -107.9    
 -37.00141  70.69769 -41.57168   99.63  588.98   44.83  0.6999     4    -109.3    
 -36.91807  70.94769 -41.47168   99.50  583.99   42.66  0.6705     4    -92.16    
 -36.71807  70.64769 -41.57168   99.06  565.97   34.43  0.5654    14    -89.60    
 -36.71807  70.88935 -41.47168   98.97  566.30   34.65  0.5667    14    -89.60    
 -36.48141  70.87031 -41.47168   98.52  545.25   26.20  0.4551    14    -54.91    
 -36.49307  71.03102 -41.42168   98.49  546.81   26.56  0.4615    14    -54.91    
 -36.29307  70.88102 -41.47168   98.08  531.64   22.01  0.3966    14    -57.67    
 -36.31807  71.05602 -41.42168   98.19  533.93   22.48  0.4046    14    -57.73    
 -36.06807  70.69769 -41.57168   97.70  519.63   19.26  0.3650    14    -46.40    
 -36.08474  70.94769 -41.47168   97.65  520.41   19.44  0.3662    14    -46.40    
 -35.88141  70.79769 -41.57168   97.46  512.29   18.08  0.3626    14    -182.8    
 -35.99307  71.03102 -41.47168   97.71  516.62   18.73  0.3621    14    -183.6    
 -35.66807  70.76614 -41.67168   97.58  506.45   17.30  0.3764    14    -185.4    
 -35.71807  70.98435 -41.57168   97.66  507.63   17.46  0.3722    14    -192.7    
 -38.31807  71.41757 -41.58835   99.22  542.80   23.92  0.4439    16    -41.08    
 -38.14307  71.19769 -41.58835   99.38  562.33   32.21  0.5485    16    -40.79    
 -38.10557  71.44769 -41.47168   98.81  544.74   25.45  0.4539    16    -54.91    
 -37.92879  71.04769 -41.57168   99.59  578.16   40.56  0.6421     4    -92.16    
 -37.90474  71.39769 -41.42168   98.75  554.58   29.57  0.5045    16    -55.20    
 -37.76807  71.19769 -41.47168   99.37  576.04   39.42  0.6281    16    -92.04    
 -37.71807  71.39769 -41.38835   98.95  561.67   32.86  0.5450    16    -40.79    
 -37.51807  71.23102 -41.42168   99.41  583.77   42.67  0.6710     4    -92.16    
 -37.56807  71.39769 -41.37168   99.09  568.07   35.71  0.5813    16    -89.60    
 -37.31807  71.19769 -41.42168   99.67  591.57   45.93  0.7162     4    -109.0    
 -37.21807  71.37602 -41.37168   99.56  581.81   42.07  0.6617     4    -92.16    
 -37.11807  71.16435 -41.42168   99.68  591.95   46.14  0.7175     4    -109.0    
 -36.96807  71.39769 -41.37168   99.63  579.25   40.89  0.6467     4    -92.16    
 -36.91807  71.11935 -41.42168   99.46  582.83   42.20  0.6635     4    -92.16    
 -36.91807  71.39769 -41.37168   99.59  577.52   39.96  0.6359     4    -92.16    
 -36.70141  71.24269 -41.38835   99.16  565.26   33.85  0.5614    14    -39.44    
 -36.71807  71.42447 -41.36668   99.29  566.24   33.82  0.5665    14    -51.06    
 -36.51807  71.22269 -41.38835   98.77  550.00   27.35  0.4774    14    -54.91    
 -36.51807  71.34590 -41.38502   99.19  550.74   27.40  0.4833    14    -54.91    
 -36.31807  71.28614 -41.38835   98.45  535.71   22.48  0.4105    14    -58.77    
 -36.31807  71.39769 -41.38835   98.79  536.76   22.47  0.4151    14    -58.21    
 -36.11807  71.16435 -41.42168   97.92  522.98   19.75  0.3706    14    -46.21    
 -36.05974  71.39769 -41.42168   98.40  521.92   19.16  0.3679    14    -46.21    
 -35.86807  71.23102 -41.47168   97.85  512.91   18.00  0.3616    14    -182.8    
 -35.86807  71.43102 -41.47168   98.41  514.19   17.94  0.3603    14    -182.8    
 -35.61807  71.24769 -41.57168   98.09  506.00   17.16  0.3776    14    -185.4    
 -35.61807  71.39769 -41.57168   98.53  506.65   17.12  0.3739    14    -185.4    
 -35.51807  71.36435 -41.62168   98.50  504.41   16.92  0.3846    14    -185.4    
 -38.51807  71.77269 -41.58835   98.78  519.89   18.40  0.3621    16    -46.40    
 -38.41807  71.60102 -41.57168   98.82  529.51   20.24  0.3872    16    -54.21    
 -38.31807  71.73435 -41.47168   98.36  523.10   19.40  0.3695    16    -46.21    
 -38.11807  71.59769 -41.42168   98.41  533.94   22.22  0.4053    16    -57.73    
 -38.11807  71.75602 -41.37168   97.92  524.84   20.09  0.3743    16    -46.21    
 -37.96807  71.59769 -41.37168   98.32  537.48   23.50  0.4204    16    -58.21    
 -37.71807  71.44769 -41.37168   98.85  557.45   31.05  0.5216    16    -55.20    
 -36.71807  71.69769 -41.37168   99.86  563.53   31.71  0.5560    14    -39.44    
 -36.76807  71.79769 -41.37168  100.00  562.76   31.02  0.5532     4    -40.79    
 -36.67307  71.79769 -41.38835  100.13  560.48   29.67  0.5408    14    -40.79    
 -36.49807  71.62269 -41.38835   99.65  551.54   26.41  0.4874    14    -41.41    
 -36.51807  71.85602 -41.42168  100.33  553.68   25.93  0.5031    14    -40.95    
 -36.36153  71.55269 -41.38835   99.14  541.59   23.22  0.4355    14    -46.88    
 -36.31807  71.73935 -41.42168   99.72  541.01   22.16  0.4341    14    -33.09    
 -36.15141  71.59769 -41.42168   99.07  528.97   19.94  0.3857    14    -54.21    
 -36.11807  71.79769 -41.47168   99.85  529.84   19.37  0.3892    14    -57.67    
 -35.91807  71.56435 -41.47168   98.89  517.26   18.12  0.3608    14    -183.6    
 -35.88212  71.89769 -41.57168  100.36  519.79   17.61  0.3631    14    -46.40    
 -35.71807  71.69769 -41.57168   99.54  511.48   17.22  0.3600    14    -182.8    
 -35.68474  71.80007 -41.62168  100.19  511.44   17.05  0.3591    14    -182.8    
 -38.51807  71.84769 -41.57168   98.71  516.65   18.00  0.3582    16    -183.6    
 -38.56807  72.23935 -41.57168   98.55  505.29   16.79  0.3742    16    -185.4    
 -38.31807  71.96435 -41.42168   97.91  513.58   17.95  0.3580    16    -182.8    
 -38.33891  72.16697 -41.42168   97.90  507.68   17.22  0.3666    16    -192.7    
 -38.21807  71.99769 -41.37168   97.76  513.42   18.03  0.3584    16    -182.8    
 -38.21807  72.32602 -41.37168   97.68  505.24   17.00  0.3762    16    -185.4    
 -36.96807  72.23102 -41.37168  100.11  540.47   21.48  0.4358    16    -46.88    
 -36.91807  72.14769 -41.37168  100.10  546.43   23.22  0.4646    16    -27.30    
 -36.89307  72.19769 -41.38835  100.27  545.18   22.51  0.4592    16    -27.30    
 -36.65974  71.99769 -41.42168  100.57  556.69   26.65  0.5231    16    -40.95    
 -36.66807  72.21769 -41.47168  101.08  551.09   23.03  0.4966    16    -27.12    
 -36.51307  72.04769 -41.47168  100.98  552.91   24.28  0.5049    14    -40.95    
 -36.49569  72.29769 -41.57168  102.06  550.00   21.25  0.5013    14    -27.12    
 -36.35141  71.94769 -41.47168  100.58  545.40   22.18  0.4597    14    -27.30    
 -36.29307  72.19769 -41.58835  101.86  544.64   20.04  0.4666    14    -27.30    
 -36.01807  71.99769 -41.57168  100.91  527.58   18.19  0.3840    14    -40.43    
 -35.91807  72.03102 -41.62168  101.21  523.30   17.55  0.3717    14    -46.21    
 -38.51807  72.48102 -41.57168   98.66  501.56   16.52  0.3984    16    -185.5    
 -38.31807  72.36435 -41.42168   97.83  503.94   16.83  0.3828    16    -185.4    
 -38.31807  72.56435 -41.47168   98.32  501.13   16.56  0.4033    16    -185.5    
 -38.11807  72.51935 -41.37168   97.90  502.87   16.74  0.3897    16    -185.4    
 -38.11807  72.59269 -41.38835   97.91  501.95   16.64  0.3964    16    -185.4    
 -37.90974  72.69769 -41.37168   98.20  502.39   16.62  0.3918    16    -185.4    
 -37.25974  72.59769 -41.37168   99.58  515.88   17.38  0.3577    16    -183.6    
 -37.11807  72.46102 -41.37168   99.86  524.79   18.37  0.3747    16    -46.21    
 -37.10403  72.59769 -41.42168  100.29  521.03   17.59  0.3658    16    -46.21    
 -36.91807  72.37269 -41.42168  100.58  536.65   19.87  0.4206    16    -44.42    
 -36.81807  72.64769 -41.57168  101.94  531.36   17.57  0.4048    16    -43.94    
 -36.61807  72.41519 -41.57168  102.14  546.33   20.09  0.4819    16    -27.30    
 -36.71807  72.63102 -41.62168  102.52  536.28   17.68  0.4317    16    -59.34    
 -36.48474  72.39769 -41.62168  102.51  548.54   19.89  0.4984    16    -53.37    
 -38.31807  72.79769 -41.57168   99.19  498.98   16.34  0.4258    16    -185.5    
 -38.10046  72.79769 -41.47168   98.77  499.92   16.42  0.4143    16    -185.5    
 -37.91807  72.79769 -41.42168   98.70  501.21   16.49  0.4007    16    -185.5    
 -38.02974  72.99769 -41.57168   99.82  498.93   16.28  0.4235    16    -185.5    
 -37.71807  72.74769 -41.37168   98.58  503.89   16.64  0.3807    16    -185.4    
 -37.75474  72.77269 -41.38835   98.73  503.11   16.59  0.3854    16    -185.4    
 -37.57962  73.06435 -41.57168  100.79  502.42   16.27  0.3842    16    -185.4    
 -37.43474  72.69769 -41.37168   99.23  509.32   16.91  0.3602    16    -182.8    
 -37.51807  72.83102 -41.42168   99.46  505.68   16.59  0.3698    16    -185.4    
 -37.45974  73.04769 -41.57168  100.98  504.26   16.28  0.3724    16    -185.4    
 -37.29641  72.84769 -41.47168  100.27  509.84   16.62  0.3574    16    -182.8    
 -37.30641  72.99769 -41.57168  101.28  507.54   16.33  0.3600    16    -192.7    
 -37.11807  72.89769 -41.57168  101.62  513.72   16.50  0.3554    16    -45.69    
 -36.88474  72.79769 -41.62168  102.35  524.30   16.72  0.3793    16    -32.42    
 -37.97641  71.79769 -41.32168   97.90  525.47   20.39  0.3767    16    -46.21    
 -37.66807  71.79769 -41.27168   98.08  534.15   22.54  0.4063    16    -57.73    
 -37.51807  71.55602 -41.32168   98.80  557.11   30.74  0.5189    16    -55.20    
 -37.51807  71.79769 -41.27168   98.43  539.77   24.05  0.4305    16    -46.88    
 -37.31807  71.57602 -41.32168   99.15  564.29   33.67  0.5595    16    -39.44    
 -37.37641  71.84769 -41.27168   98.65  542.67   24.60  0.4433    16    -54.91    
 -37.11807  71.36935 -41.37168   99.55  582.91   42.53  0.6668     4    -92.16    
 -37.05974  71.79769 -41.32168   99.50  559.27   30.26  0.5316    16    -40.95    
 -36.68974  71.59769 -41.37168   99.72  563.35   32.02  0.5541    14    -40.88    
 -37.91807  72.04769 -41.27168   97.50  516.14   18.55  0.3594    16    -183.6    
 -37.91807  72.19769 -41.27168   97.51  511.52   17.81  0.3599    16    -182.8    
 -37.71807  71.83840 -41.27168   98.05  530.17   21.52  0.3919    16    -54.21    
 -37.74986  72.19769 -41.25502   97.86  514.51   18.19  0.3589    16    -183.6    
 -37.51807  71.92090 -41.26002   98.42  532.56   21.87  0.4008    16    -57.73    
 -37.40462  72.19769 -41.26335   98.55  523.92   19.35  0.3721    16    -46.21    
 -37.31807  71.94769 -41.27168   98.77  539.29   23.22  0.4278    16    -46.88    
 -37.31807  72.19769 -41.27168   98.65  527.10   19.74  0.3803    16    -54.21    
 -37.05974  71.99769 -41.32168   99.58  547.99   25.01  0.4710    16    -41.12    
 -37.82307  72.36435 -41.27168   97.65  508.94   17.38  0.3637    16    -182.8    
 -37.76807  72.39769 -41.27168   97.76  509.08   17.36  0.3632    16    -182.8    
 -37.51807  72.39769 -41.27168   98.24  514.14   17.77  0.3579    16    -182.8    
 -37.41903  72.33935 -41.27168   98.42  518.52   18.29  0.3610    16    -46.40    
  7510               Area     Atom    dRho/dR      Angle(Rho)      MEP        Field(norm)     dMEP/dR      Angle(MEP)     IE(L)      dIE(L)/dR     Angle(IE(L))      EA(L)    dEA(L)/dR     Angle(EA(L))     alpa(L)
     1     3     2   0.02020    26    0.3212E-01     178.3         55.62         8.804         9.434         21.05         465.8         52.25         73.71        -45.77         8.554         116.5        0.4191    
     3     5     4   0.02194    26    0.3261E-01     178.6         56.00         10.31         10.93         19.38         456.2         49.02         73.72        -44.46         5.290         119.9        0.3822    
     2     3     4   0.01844    26    0.3242E-01     178.5         56.01         9.773         10.37         19.53         459.1         51.03         71.55        -44.94         6.516         119.4        0.3915    
     4     7     6   0.04148    26    0.3398E-01     178.6         57.19         11.27         12.13         21.73         446.4         35.70         74.73        -43.84         3.226         117.7        0.3644    
     4     5     7   0.02569    26    0.3318E-01     178.8         56.47         11.16         11.78         18.78         450.1         41.52         73.65        -43.96         3.771         120.9        0.3688    
     5     8     7   0.01657    26    0.3313E-01     178.0         56.50         11.55         12.18         18.53         448.0         38.29         72.97        -43.72         3.099         125.3        0.3670    
     7    10     9   0.03034    26    0.3413E-01     177.6         58.03         12.57         13.33         19.43         439.1         22.47         74.65        -43.28         1.630         121.3        0.3741    
     6     7     9   0.04659    26    0.3438E-01     178.4         57.97         12.08         12.89         20.33         441.2         26.40         75.59        -43.48         2.126         116.4        0.3673    
     8    11    10   0.03148    26    0.3426E-01     177.4         57.30         12.47         13.27         20.03         441.2         26.38         76.37        -43.28         1.759         125.4        0.3712    
     7     8    10   0.02807    26    0.3414E-01     176.7         57.31         12.24         13.04         20.14         442.1         28.06         77.49        -43.38         2.025         119.6        0.3686    
     9    10    12   0.01335    26    0.3308E-01     179.0         58.67         12.72         13.63         21.09         436.2         16.71         77.98        -43.13         1.161         117.5        0.3864    
    10    13    12   0.00047    26    0.3280E-01     175.3         58.52         12.67         13.70         22.41         436.1         16.48         81.96        -43.10         1.103         113.9        0.3882    
    10    11    13   0.00132    26    0.3394E-01     171.4         57.88         12.57         13.62         22.65         438.2         20.73         82.22        -43.16         1.347         115.0        0.3795    
    11    14    13   0.03423    26    0.3403E-01     178.0         57.80         13.04         13.74         18.33         438.0         20.25         76.39        -43.10         1.233         126.9        0.3815    
    12    13    15   0.00957    26    0.3378E-01     165.7         59.26         12.83         14.01         23.66         434.3         12.74         85.60        -43.01        0.8387         105.4        0.4003    
    13    16    15   0.02329    26    0.3401E-01     175.7         59.35         13.06         14.16         22.69         433.8         11.70         80.14        -42.97        0.7390         120.1        0.4055    
    13    14    16   0.03082    26    0.3383E-01     179.6         58.58         13.15         14.06         20.71         435.3         14.77         80.35        -43.00        0.8863         121.5        0.3958    
    14    17    16   0.02621    26    0.3364E-01     178.6         58.69         13.28         14.25         21.26         434.5         12.96         81.81        -42.93        0.6955         125.9        0.4037    
    15    16    18   0.01432    26    0.3328E-01     176.7         60.13         13.13         14.27         23.00         432.2         8.109         85.40        -42.89        0.5056         111.2        0.4217    
    16    19    18   0.02730    26    0.3378E-01     179.4         60.11         13.32         14.44         22.73         431.9         7.577         85.03        -42.86        0.4242         118.3        0.4265    
    16    17    19   0.03219    26    0.3387E-01     179.5         59.42         13.40         14.46         22.06         432.9         9.602         84.00        -42.86        0.4910         125.0        0.4182    
    17    20    19   0.01936    26    0.3351E-01     178.4         59.28         13.33         14.48         23.01         433.0         9.695         85.32        -42.84        0.4326         131.4        0.4188    
    18    22    21   0.03061    26    0.3383E-01     176.6         61.62         13.24         14.44         23.51         430.5         3.645         89.41        -42.80        0.2108         108.1        0.4456    
    18    19    22   0.03007    26    0.3405E-01     177.8         60.90         12.96         14.55         27.01         431.0         5.153         91.31        -42.81        0.2539         118.5        0.4399    
    19    20    23   0.03299    26    0.3379E-01     179.4         59.93         13.51         14.59         22.21         432.0         7.628         85.40        -42.80        0.2962         138.8        0.4295    
    19    23    22   0.02631    26    0.3355E-01     178.5         60.78         13.23         14.56         24.72         431.1         5.322         89.26        -42.79        0.1907         137.6        0.4409    
    21    22    24   0.01977    26    0.3303E-01     179.1         62.23         12.68         14.32         27.71         430.2         2.302         96.08        -42.78        0.1014         103.6        0.4514    
    22    25    24   0.02230    26    0.3320E-01     178.5         62.05         12.86         14.38         26.55         430.4         3.303         91.69        -42.77        0.5660E-01     168.7        0.4494    
    22    23    25   0.02326    26    0.3321E-01     178.4         61.31         12.84         14.48         27.54         430.9         4.728         91.54        -42.78        0.1225         155.1        0.4441    
    26    28    27   0.00185    25    0.3087E-01     158.2         54.32         8.065         8.326         14.38         477.2         36.38         60.25        -47.49         6.672         119.8        0.4784    
    27    29     1   0.03274    26    0.3113E-01     177.0         54.84         7.651         8.132         19.80         476.5         33.45         77.88        -47.08         9.342         116.3        0.4748    
    27    28    29   0.02497    26    0.3002E-01     176.2         54.43         7.466         7.825         17.43         480.1         11.69         64.36        -47.52         7.436         132.9        0.4939    
    28    30    29   0.03017    26    0.3015E-01     176.3         54.35         7.690         7.887         12.83         480.6         16.40         66.26        -46.99         8.539         126.6        0.4983    
     1    29     3   0.02605    26    0.3205E-01     177.9         55.24         8.705         9.087         16.68         469.7         50.66         72.03        -45.97         8.970         120.3        0.4379    
    29    31     3   0.01406    26    0.3200E-01     179.3         55.16         8.977         9.453         18.27         468.2         53.39         73.58        -45.44         8.074         123.0        0.4302    
    29    30    31   0.01064    26    0.3133E-01     177.0         54.71         8.264         8.694         18.10         474.9         46.27         74.39        -45.87         9.013         128.6        0.4656    
    30    32    31   0.02518    26    0.3141E-01     178.7         54.61         8.389         8.812         17.83         475.0         48.95         76.06        -45.46         8.718         129.0        0.4673    
     3    31     5   0.02510    26    0.3249E-01     179.3         55.55         9.898         10.40         17.93         461.1         53.24         72.93        -44.72         6.221         122.9        0.3993    
    31    33     5   0.00984    26    0.3244E-01     178.6         55.46         10.01         10.56         18.58         460.7         53.38         73.20        -44.50         5.739         126.3        0.3980    
    31    32    33   0.01623    26    0.3217E-01     179.3         54.99         9.323         9.759         17.19         467.7         55.86         73.66        -44.83         7.037         128.7        0.4291    
    32    34    33   0.04424    26    0.3304E-01     178.1         55.12         9.887         10.45         18.83         463.5         56.32         74.83        -44.19         5.469         133.2        0.4123    
     5    33     8   0.01231    26    0.3301E-01     176.1         55.96         11.06         11.56         16.99         453.2         45.90         73.46        -43.96         4.001         124.0        0.3756    
    33    35     8   0.02629    26    0.3322E-01     178.6         56.03         11.39         11.91         16.96         451.2         43.16         72.33        -43.74         3.379         129.8        0.3723    
    33    34    35   0.03688    26    0.3350E-01     178.5         55.69         11.18         11.59         15.39         454.5         47.82         71.53        -43.75         3.671         133.9        0.3808    
    34    35    36   0.00031    26    0.3299E-01     163.6         55.62         10.31         11.75         28.71         453.7         46.72         84.52        -43.56         3.194         121.0        0.3795    
     8    35    11   0.01430    26    0.3290E-01     179.0         56.53         12.03         12.68         18.42         445.3         33.69         75.26        -43.42         2.281         127.9        0.3675    
    35    37    11   0.01877    26    0.3309E-01     178.9         56.56         12.28         12.92         18.21         444.3         31.63         75.95        -43.28         1.925         131.0        0.3688    
    35    36    37   0.03242    26    0.3348E-01     178.1         56.03         11.87         12.38         16.42         449.0         39.67         73.71        -43.38         2.463         135.4        0.3711    
    36    38    37   0.02362    26    0.3348E-01     178.0         55.95         11.82         12.38         17.30         449.5         40.28         74.24        -43.29         2.305         142.5        0.3725    
    11    37    14   0.02787    26    0.3380E-01     177.9         57.21         12.80         13.53         18.97         440.2         24.16         77.92        -43.12         1.369         128.9        0.3755    
    37    39    14   0.01881    26    0.3368E-01     176.6         57.35         13.08         13.71         17.43         439.1         21.96         76.11        -43.04         1.151         136.2        0.3795    
    37    38    39   0.01527    26    0.3382E-01     171.3         56.67         12.37         13.22         20.68         443.1         29.36         77.87        -43.11         1.507         132.2        0.3711    
    38    40    39   0.03640    26    0.3388E-01     175.7         56.76         12.76         13.34         16.95         442.5         28.10         75.33        -43.05         1.327         147.0        0.3724    
    14    39    17   0.02139    26    0.3345E-01     178.2         58.03         13.33         14.08         18.77         436.2         16.26         79.26        -42.95        0.8218         130.7        0.3931    
    39    41    17   0.03065    26    0.3365E-01     178.9         58.10         13.43         14.18         18.65         435.9         15.67         79.44        -42.91        0.7073         138.4        0.3954    
    39    40    41   0.03170    26    0.3341E-01     178.6         57.47         13.09         13.85         19.08         438.4         20.32         79.03        -42.94        0.8827         143.4        0.3832    
    40    42    41   0.02754    26    0.3328E-01     179.3         57.63         13.13         13.89         19.02         438.2         19.65         78.52        -42.90        0.7659         151.1        0.3847    
    17    41    20   0.01472    26    0.3311E-01     179.1         58.60         13.51         14.32         19.38         434.4         12.58         80.88        -42.86        0.5350         139.5        0.4065    
    41    43    20   0.01879    26    0.3310E-01     179.2         58.75         13.36         14.34         21.30         434.3         12.26         82.70        -42.84        0.4684         145.4        0.4080    
    41    42    43   0.02226    26    0.3328E-01     178.3         58.40         13.29         14.20         20.62         435.6         14.82         80.40        -42.85        0.5447         151.4        0.3983    
    42    44    43   0.02112    26    0.3327E-01     178.3         58.63         13.34         14.18         19.81         435.6         14.70         80.35        -42.85        0.5166         155.8        0.3987    
    20    43    23   0.02805    26    0.3355E-01     179.0         59.58         13.41         14.52         22.63         432.8         9.139         85.10        -42.81        0.3257         147.1        0.4223    
    43    45    23   0.03396    26    0.3367E-01     179.5         60.07         13.29         14.50         23.57         432.5         8.643         84.70        -42.80        0.2842         151.8        0.4248    
    43    44    45   0.02621    26    0.3348E-01     178.6         59.48         13.12         14.34         23.87         434.0         11.57         83.41        -42.82        0.3994         150.5        0.4110    
    44    46    45   0.02784    26    0.3358E-01     179.6         59.74         13.02         14.21         23.69         434.5         12.67         82.04        -42.84        0.4656         143.6        0.4064    
    23    45    25   0.02877    26    0.3342E-01     178.7         60.93         13.15         14.47         24.59         431.6         6.610         85.64        -42.79        0.2059         147.8        0.4350    
    45    47    25   0.01550    26    0.3305E-01     177.2         61.27         13.05         14.32         24.33         431.8         7.001         85.91        -42.80        0.2472         132.1        0.4325    
    45    46    47   0.02103    26    0.3374E-01     175.7         60.69         12.61         14.27         27.90         433.1         9.991         81.91        -42.83        0.3861         138.0        0.4179    
    46    48    47   0.01037    26    0.3351E-01     167.8         60.77         13.22         14.15         20.91         433.5         10.86         86.52        -42.85        0.4454         121.4        0.4137    
    49    26    50   0.00083    25    0.3209E-01     163.9         54.11         10.06         10.18         9.014         467.0         56.26         61.81        -46.38         5.331         133.0        0.4276    
    49    50    51   0.00104    25    0.3274E-01     166.3         53.99         11.00         11.13         8.762         461.8         55.12         60.35        -45.90         4.199         139.5        0.4081    
    51    52    50   0.03234    25    0.3281E-01     179.1         53.87         10.63         10.74         8.388         464.9         57.85         72.42        -45.72         4.832         146.5        0.4236    
    26    50    28   0.00233    25    0.3183E-01     162.2         54.18         9.315         9.457         9.957         471.2         53.47         62.48        -46.75         6.171         128.8        0.4473    
    50    53    28   0.05969    25    0.3193E-01     177.6         54.03         8.705         8.905         12.16         475.8         49.60         73.95        -46.45         7.340         143.6        0.4760    
    50    52    53   0.04375    25    0.3177E-01     178.0         53.81         9.080         9.186         8.706         475.3         55.46         75.49        -45.83         7.569         141.9        0.4761    
    52    54    53   0.02302    25    0.3120E-01     179.5         53.63         8.075         8.194         9.762         483.1         43.72         74.21        -45.07         11.20         140.1        0.5281    
    28    53    30   0.04561    25    0.3127E-01     176.9         54.12         7.788         7.905         9.872         482.0         20.19         70.73        -46.55         9.146         136.1        0.5123    
    53    55    30   0.02386    26    0.3120E-01     178.0         54.03         7.527         7.836         16.14         483.8         21.67         73.12        -45.51         10.99         139.4        0.5269    
    53    54    55   0.01584    25    0.3084E-01     178.7         53.74         7.514         7.685         12.12         486.4         21.18         69.96        -44.82         12.74         141.4        0.5486    
    54    56    55   0.02340    26    0.3109E-01     178.1         53.70         7.365         7.601         14.30         487.8         24.51         70.82        -44.07         13.72         141.4        0.5617    
    55    57    32   0.01740    26    0.3155E-01     177.7         54.23         8.157         8.563         17.72         479.2         49.50         76.72        -44.56         9.337         138.8        0.4984    
    30    55    32   0.02427    26    0.3132E-01     177.8         54.27         8.039         8.295         14.27         480.1         40.20         73.20        -45.31         9.749         137.5        0.5009    
    55    58    57   0.01746    26    0.3187E-01     178.6         54.02         7.959         8.260         15.53         482.8         48.45         74.32        -43.86         10.79         142.5        0.5269    
    55    56    58   0.01264    26    0.3177E-01     178.8         53.84         7.539         7.875         16.80         486.2         40.79         75.68        -43.58         12.63         144.9        0.5523    
    57    59    34   0.01455    26    0.3266E-01     176.0         54.72         9.523         10.05         18.62         468.1         60.22         73.91        -43.78         5.697         147.6        0.4375    
    32    57    34   0.03809    26    0.3265E-01     178.5         54.71         9.383         9.819         17.12         469.4         59.18         73.95        -44.10         6.323         139.1        0.4423    
    57    60    59   0.01988    26    0.3259E-01     177.7         54.26         8.722         9.028         14.98         477.3         60.84         71.80        -43.45         8.332         144.5        0.4938    
    57    58    60   0.01025    26    0.3241E-01     175.0         54.03         7.853         8.461         21.87         482.2         56.92         79.25        -43.16         10.48         145.8        0.5279    
    34    59    36   0.00161    26    0.3260E-01     155.7         55.06         9.700         10.86         26.73         461.3         55.79         66.89        -43.64         4.246         166.0        0.4056    
    59    61    36   0.02353    26    0.3285E-01     178.4         54.93         10.17         10.68         17.75         463.4         58.14         73.90        -43.49         4.408         145.4        0.4163    
    59    60    61   0.03062    26    0.3286E-01     179.3         54.49         9.295         9.735         17.29         471.9         63.83         73.13        -43.23         6.383         146.4        0.4628    
    60    62    61   0.02468    26    0.3305E-01     179.7         54.62         9.628         10.10         17.67         469.3         64.18         72.90        -42.99         5.546         147.7        0.4504    
    36    61    38   0.02750    26    0.3338E-01     178.4         55.41         11.10         11.60         16.86         456.0         49.96         73.30        -43.34         3.056         145.6        0.3883    
    61    63    38   0.02685    26    0.3354E-01     179.1         55.57         11.41         11.91         16.63         453.9         47.02         73.20        -43.16         2.523         153.1        0.3834    
    61    62    63   0.01637    26    0.3318E-01     178.8         55.24         10.80         11.35         17.91         458.6         53.69         73.81        -43.08         3.125         154.8        0.3997    
    62    64    63   0.02139    26    0.3326E-01     179.4         55.36         10.88         11.47         18.50         457.9         52.83         73.82        -42.96         2.891         155.5        0.3979    
    38    63    40   0.02888    26    0.3338E-01     179.2         56.19         12.23         12.75         16.38         447.0         35.91         74.05        -43.08         1.669         152.2        0.3714    
    63    65    40   0.02819    26    0.3342E-01     179.2         56.33         12.24         12.83         17.49         446.5         34.91         74.71        -43.00         1.473         159.0        0.3716    
    63    64    65   0.02554    26    0.3353E-01     179.5         55.83         11.49         12.11         18.30         452.6         45.04         74.01        -42.96         2.075         161.4        0.3817    
    64    66    65   0.01697    26    0.3343E-01     178.9         55.85         11.27         11.95         19.43         454.0         47.17         74.69        -42.90         2.190         162.7        0.3856    
    40    65    42   0.03942    26    0.3398E-01     176.3         57.08         12.70         13.49         19.67         441.8         26.34         76.52        -42.93         1.011         157.5        0.3743    
    65    67    42   0.01341    26    0.3391E-01     171.4         57.15         12.74         13.42         18.35         442.2         27.08         77.98        -42.92        0.9967         168.1        0.3737    
    65    66    67   0.01664    26    0.3376E-01     176.1         56.45         11.86         12.67         20.68         448.1         37.49         74.70        -42.93         1.485         168.7        0.3733    
    66    68    67   0.02864    26    0.3397E-01     178.4         56.67         12.07         12.71         18.32         447.8         37.03         74.41        -42.93         1.431         175.1        0.3730    
    42    67    44   0.02128    26    0.3383E-01     175.5         57.98         13.00         13.89         20.60         438.4         19.97         76.55        -42.88        0.7054         162.4        0.3840    
    67    69    44   0.02794    26    0.3398E-01     177.2         58.03         12.97         13.78         19.81         439.1         21.39         78.92        -42.89        0.7534         160.3        0.3811    
    67    68    69   0.02358    26    0.3365E-01     179.4         57.38         12.41         13.26         20.64         443.0         28.53         76.61        -42.92         1.028         169.7        0.3725    
    68    70    69   0.03372    26    0.3416E-01     178.6         57.62         12.02         13.04         22.84         444.7         31.76         76.14        -42.96         1.199         162.3        0.3710    
    44    69    46   0.03032    26    0.3389E-01     177.0         58.97         12.92         14.00         22.66         436.8         17.09         77.61        -42.88        0.6236         152.7        0.3913    
    69    71    46   0.00527    26    0.3381E-01     171.4         59.28         12.89         13.92         22.16         436.9         17.34         83.73        -42.89        0.6690         135.9        0.3905    
    69    70    71   0.05600    26    0.3532E-01     176.3         58.65         12.34         13.60         24.86         440.5         24.23         76.26        -42.94        0.9344         152.4        0.3765    
    70    72    71   0.01897    26    0.3482E-01     165.5         58.88         12.72         13.40         18.24         441.2         25.78         80.22        -42.99         1.070         130.9        0.3743    
    46    71    48   0.00186    26    0.3254E-01     175.2         60.09         12.68         13.92         24.33         435.1         13.99         83.70        -42.88        0.5805         129.7        0.4010    
    71    73    48   0.01335    26    0.3270E-01     179.5         60.38         12.41         13.84         26.29         435.3         14.44         79.99        -42.90        0.6347         131.0        0.3992    
    71    72    73   0.02815    26    0.3377E-01     177.1         59.82         12.37         13.67         25.12         437.7         19.10         75.82        -42.96        0.8388         137.1        0.3857    
    72    74    73   0.04232    26    0.3419E-01     178.3         60.16         12.09         13.37         25.27         439.3         22.41         76.30        -43.04         1.094         129.5        0.3784    
    51    75    52   0.03323    25    0.3300E-01     178.6         53.69         10.80         10.86         5.756         465.0         59.17         71.64        -45.31         5.006         142.4        0.4281    
    75    52    76   0.01306    25    0.3294E-01     178.0         53.62         10.70         10.76         5.824         465.9         60.28         70.57        -45.16         5.350         140.6        0.4340    
    75    77    76   0.00281    25    0.3276E-01     166.1         53.48         10.48         10.85         15.08         465.7         60.98         63.32        -44.88         5.527         134.5        0.4356    
    52    76    54   0.02765    25    0.3221E-01     178.7         53.58         9.339         9.448         8.747         474.9         61.28         74.63        -45.06         8.073         141.1        0.4805    
    76    78    54   0.06010    25    0.3242E-01     178.4         53.45         8.745         8.815         7.249         480.1         60.81         73.73        -44.32         10.79         136.9        0.5182    
    76    77    78   0.04443    25    0.3295E-01     178.8         53.39         9.561         9.670         8.605         474.5         66.22         73.41        -44.31         8.790         136.1        0.4866    
    77    79    78   0.03196    25    0.3254E-01     179.1         53.18         8.427         8.496         7.271         484.0         67.45         72.24        -42.98         13.58         133.0        0.5536    
    54    78    56   0.02883    25    0.3145E-01     178.5         53.45         7.325         7.444         10.29         490.2         30.89         72.22        -43.29         15.66         142.6        0.5854    
    78    80    56   0.01114    25    0.3137E-01     178.8         53.36         7.104         7.260         11.92         492.3         30.99         71.90        -42.55         16.81         145.0        0.6042    
    78    79    80   0.01609    25    0.3215E-01     177.7         53.17         7.417         7.516         9.336         491.4         53.79         75.43        -42.08         16.94         141.1        0.6055    
    79    81    80   0.04900    25    0.3256E-01     177.9         53.06         6.943         7.016         8.265         496.2         52.82         70.32        -40.71         18.93         140.0        0.6476    
    56    80    58   0.01267    26    0.3124E-01     176.8         53.56         7.154         7.440         15.94         490.7         33.90         74.09        -42.70         15.27         148.2        0.5889    
    80    82    58   0.02764    26    0.3150E-01     177.7         53.52         7.064         7.361         16.33         492.2         39.40         73.23        -41.99         15.85         145.0        0.6032    
    80    81    82   0.05406     8    0.3236E-01     178.4         53.21         6.576         6.690         10.56         498.7         33.28         67.26        -40.31         19.04         148.1        0.6629    
    81    83    82   0.00331     8    0.3202E-01     155.6         53.19         5.920         6.556         25.44         500.7         35.47         81.93        -39.67         19.00         160.3        0.6788    
    58    84    60   0.00605    26    0.3241E-01     176.7         53.89         7.986         8.251         14.57         485.2         60.64         70.73        -42.27         11.88         141.0        0.5534    
    58    82    84   0.01484    26    0.3239E-01     178.8         53.76         7.491         7.910         18.74         488.3         57.53         75.02        -41.87         13.50         145.0        0.5774    
    82    83    84   0.01118    26    0.3181E-01     176.9         53.52         6.983         7.358         18.36         493.9         52.95         74.42        -40.88         16.04         147.7        0.6209    
    83    85    84   0.02985    26    0.3225E-01     177.7         53.50         6.783         7.209         19.79         496.1         56.73         72.79        -40.14         16.67         144.3        0.6410    
    60    86    62   0.06295    26    0.3391E-01     178.7         54.47         9.121         9.605         18.27         474.6         68.99         71.88        -42.38         7.419         139.9        0.4865    
    60    84    86   0.01725    26    0.3334E-01     172.0         54.08         7.697         8.652         27.18         483.1         69.72         81.16        -41.75         10.94         147.1        0.5437    
    84    87    86   0.01780    26    0.3297E-01     177.5         54.12         8.150         8.598         18.57         484.6         73.51         70.50        -41.27         11.52         134.7        0.5552    
    84    85    87   0.02746    26    0.3296E-01     178.7         53.82         7.279         7.847         21.94         491.3         69.68         73.99        -40.47         14.53         140.4        0.6064    
    62    86    64   0.02995    26    0.3345E-01     177.9         54.93         10.03         10.51         17.45         466.7         63.96         71.47        -42.62         4.829         143.9        0.4400    
    86    88    64   0.02416    26    0.3307E-01     178.7         54.89         9.394         10.13         21.98         470.5         68.20         74.04        -42.33         5.925         141.0        0.4613    
    86    87    88   0.00983    26    0.3255E-01     178.4         54.46         8.460         9.125         22.01         480.2         74.64         71.76        -41.61         9.476         134.5        0.5227    
    87    89    88   0.01139    26    0.3277E-01     178.2         54.58         8.446         9.112         22.04         480.6         75.12         70.90        -41.54         9.619         133.3        0.5255    
    64    88    66   0.02321    26    0.3342E-01     179.2         55.37         10.31         11.00         20.43         462.5         59.42         72.99        -42.68         3.720         147.3        0.4188    
    88    90    66   0.03449    26    0.3365E-01     178.7         55.57         10.06         10.90         22.60         463.6         61.03         74.16        -42.63         3.944         146.7        0.4240    
    88    89    90   0.01389    26    0.3310E-01     177.6         55.17         9.091         9.981         24.38         472.3         70.08         72.32        -42.23         6.384         138.0        0.4706    
    89    91    90   0.01269    26    0.3300E-01     176.2         55.37         9.217         10.02         23.15         471.9         69.55         74.09        -42.32         6.135         139.2        0.4668    
    66    90    68   0.03870    26    0.3415E-01     179.3         56.28         11.11         11.93         21.28         454.5         48.19         73.83        -42.87         2.209         160.4        0.3871    
    90    92    68   0.01347    26    0.3364E-01     175.3         56.41         10.99         11.70         20.06         456.1         50.66         74.35        -42.90         2.422         154.8        0.3911    
    90    91    92   0.00515    26    0.3262E-01     179.1         55.86         9.812         10.67         23.18         465.3         62.81         72.97        -42.71         4.150         145.7        0.4288    
    91    93    92   0.00784    26    0.3256E-01     179.7         55.94         9.669         10.59         24.06         466.1         63.56         72.63        -42.74         4.292         145.6        0.4318    
    68    92    70   0.03820    26    0.3398E-01     179.4         57.01         11.30         12.25         22.74         451.2         43.06         74.65        -42.98         1.817         161.4        0.3773    
    92    94    70   0.00714    26    0.3330E-01     173.5         57.19         11.13         12.01         22.13         452.7         45.42         76.86        -43.05         2.033         149.9        0.3791    
    92    93    94   0.01494    26    0.3322E-01     177.3         56.67         10.26         11.41         25.95         458.3         53.83         72.96        -42.99         2.757         156.2        0.3967    
    93    95    94   0.02379    26    0.3329E-01     178.5         56.96         10.35         11.35         24.30         458.5         54.17         73.45        -43.08         2.832         150.8        0.3963    
    70    94    72   0.00511    26    0.3328E-01     177.1         58.04         11.48         12.63         24.71         446.7         35.64         77.33        -43.08         1.534         145.7        0.3699    
    94    96    72   0.02194    26    0.3346E-01     179.1         58.37         11.35         12.60         25.78         446.7         35.70         75.39        -43.13         1.619         143.3        0.3693    
    94    95    96   0.02273    26    0.3343E-01     176.7         57.79         10.55         11.91         27.69         452.9         45.95         72.28        -43.20         2.240         150.5        0.3778    
    72    96    74   0.03816    26    0.3438E-01     178.9         59.46         11.44         12.92         27.73         443.4         30.06         75.31        -43.14         1.483         134.4        0.3696    
    81    97    83   0.01065     8    0.3210E-01     177.1         53.00         6.092         6.203         10.89         504.3         36.96         62.81        -38.75         19.62         149.8        0.7108    
    83    97    85   0.03489     8    0.3216E-01     179.8         53.17         6.116         6.343         15.37         503.7         39.47         66.97        -38.73         18.85         153.1        0.7045    
    97    98    85   0.04509     8    0.3241E-01     179.7         53.20         5.787         6.099         18.42         507.3         41.60         65.29        -37.79         18.36         155.9        0.7341    
    85    98    87   0.02880    26    0.3250E-01     178.8         53.64         6.547         7.064         22.05         499.7         64.51         71.46        -39.07         17.01         143.2        0.6705    
    98    99    87   0.00699     8    0.3232E-01     174.8         53.62         5.958         6.778         28.48         503.0         60.27         72.44        -38.51         17.47         147.7        0.6953    
    87    99    89   0.03525    26    0.3280E-01     179.6         54.07         7.093         7.828         25.03         493.2         73.41         72.76        -40.03         14.81         137.7        0.6186    
    99   100    89   0.06935    26    0.3350E-01     178.2         54.37         6.845         7.773         28.28         494.3         70.88         71.87        -39.95         15.13         137.6        0.6264    
    89   100    91   0.03060    26    0.3307E-01     177.6         55.07         8.266         9.066         24.24         481.6         74.17         70.83        -41.67         9.669         133.6        0.5285    
   100   101    91   0.00076    26    0.3248E-01     175.4         55.17         7.895         8.682         24.57         485.5         71.78         71.09        -41.57         10.97         133.8        0.5513    
    91   101    93   0.02110    26    0.3274E-01     178.2         55.54         8.435         9.555         28.02         476.5         71.51         72.68        -42.27         7.433         139.3        0.4916    
   101   102    93   0.04537    26    0.3323E-01     178.8         55.91         8.233         9.468         29.59         477.3         70.07         72.69        -42.49         7.507         140.6        0.4939    
    93   102    95   0.02480    26    0.3311E-01     179.2         56.59         9.331         10.45         26.73         467.2         63.87         72.13        -43.03         4.435         146.1        0.4335    
   103   105   104   0.01747    26    0.3232E-01     179.1         57.16         7.589         8.786         30.27         462.5         51.16         73.12        -46.35         9.313         105.6        0.4173    
   104   107   106   0.01949    26    0.3318E-01     179.7         58.10         8.778         10.12         29.84         453.4         44.77         72.50        -45.01         5.876         107.7        0.3794    
   105   108   107   0.02419    26    0.3308E-01     178.9         57.44         9.498         10.58         26.17         452.8         44.17         73.57        -44.77         5.527         110.7        0.3750    
   104   105   107   0.01229    26    0.3277E-01     179.0         57.52         8.673         9.887         28.69         455.9         47.41         72.64        -45.28         6.747         108.9        0.3870    
   109   106   110   0.01157    26    0.3303E-01     178.1         59.05         9.082         10.80         32.75         447.9         37.26         74.48        -44.41         4.105         104.5        0.3649    
   106   107   110   0.02336    26    0.3319E-01     178.8         58.58         9.632         10.88         27.75         448.4         38.03         71.95        -44.42         4.280         109.1        0.3657    
   108     6   110   0.02646    26    0.3349E-01     176.8         58.11         10.79         11.82         24.20         445.1         33.05         71.58        -43.95         3.250         115.3        0.3620    
   107   108   110   0.02851    26    0.3365E-01     178.3         58.08         10.18         11.31         25.77         447.7         37.10         74.61        -44.24         4.004         109.8        0.3643    
   109   110   111   0.04891    26    0.3471E-01     178.0         60.02         9.643         11.54         33.30         443.2         29.57         75.43        -43.95         2.870         102.7        0.3601    
   110   112   111   0.01997    26    0.3397E-01     172.3         60.14         10.23         12.05         31.90         440.5         24.42         69.65        -43.68         2.230         110.4        0.3623    
   110     6   112   0.02461    26    0.3354E-01     176.6         58.96         10.84         12.12         26.61         442.0         27.30         77.78        -43.73         2.537         106.4        0.3620    
     6     9   112   0.05053    26    0.3465E-01     177.0         58.93         11.44         12.82         26.82         439.5         23.03         79.04        -43.47         1.946         109.3        0.3680    
   111   112   113   0.00104    26    0.3348E-01     171.5         60.99         9.955         12.07         34.43         439.1         21.85         84.56        -43.58         1.927         90.89        0.3645    
   112   114   113   0.03414    26    0.3366E-01     178.9         60.90         10.72         12.46         30.68         437.5         18.88         76.43        -43.44         1.632         101.4        0.3700    
   112     9   114   0.06140    26    0.3534E-01     177.0         60.02         11.87         13.14         25.33         436.8         17.51         79.87        -43.31         1.444         104.8        0.3765    
     9    12   114   0.04415    26    0.3566E-01     177.2         59.79         12.25         13.72         26.77         435.2         14.53         81.50        -43.14         1.095         109.5        0.3890    
   113   114   115   0.02991    26    0.3357E-01     179.3         61.93         10.44         12.50         33.40         436.2         16.31         77.76        -43.34         1.387         95.16        0.3759    
   114   116   115   0.01605    26    0.3317E-01     177.7         61.88         10.72         12.92         33.89         434.5         12.79         80.97        -43.20         1.082         94.32        0.3876    
   114    12   116   0.03001    26    0.3541E-01     176.2         60.73         12.59         13.65         22.73         434.0         11.95         79.63        -43.10        0.9438         104.7        0.3952    
    12    15   116   0.05019    26    0.3515E-01     176.3         60.42         12.78         14.04         24.44         433.1         10.16         79.93        -43.00        0.7394         111.4        0.4069    
   115   116   117   0.03045    26    0.3367E-01     179.7         62.63         10.88         13.01         33.26         433.6         11.00         81.40        -43.13        0.9433         89.72        0.3954    
   116   118   117   0.02207    26    0.3357E-01     178.6         62.68         11.50         13.37         30.66         432.3         8.113         83.91        -43.02        0.7128         88.20        0.4101    
   116    15   118   0.06298    26    0.3514E-01     178.2         61.76         12.32         13.92         27.77         432.0         7.442         86.43        -42.96        0.6114         95.83        0.4166    
    15    18   118   0.03135    26    0.3490E-01     177.4         61.48         12.44         14.24         29.13         431.3         5.904         88.34        -42.89        0.4473         101.9        0.4289    
   117   118   119   0.01869    26    0.3334E-01     178.6         63.77         10.71         13.25         36.06         431.7         6.971         83.44        -42.97        0.6360         78.20        0.4181    
   118   120   119   0.02244    26    0.3327E-01     179.5         63.95         11.01         13.43         34.95         431.0         5.196         85.92        -42.90        0.5044         72.56        0.4290    
   118    18   120   0.04776    26    0.3511E-01     177.3         62.69         12.47         14.09         27.72         430.7         4.110         90.82        -42.87        0.3882         86.57        0.4361    
    18    21   120   0.03628    26    0.3445E-01     173.4         62.39         12.54         14.26         28.45         430.4         3.117         87.83        -42.82        0.2785         98.09        0.4439    
   119   120   121   0.02207    26    0.3340E-01     178.5         64.75         10.46         13.32         38.30         430.8         4.955         84.68        -42.87        0.4814         58.59        0.4331    
   120    21   122   0.02296    26    0.3310E-01     178.4         63.52         11.90         13.88         30.97         430.1         1.959         95.12        -42.82        0.2663         69.02        0.4467    
   120   122   121   0.01397    26    0.3283E-01     177.4         64.55         10.70         13.49         37.56         430.4         3.369         85.75        -42.83        0.3679         55.21        0.4414    
   121   122   123   0.02238    26    0.3349E-01     176.9         65.34         10.08         13.38         41.14         430.4         3.736         83.37        -42.80        0.3898         32.90        0.4424    
   124   126   125   0.02323    25    0.3266E-01     179.6         55.38         9.320         9.544         12.43         462.1         50.66         72.17        -47.82         6.504         115.5        0.4066    
   126   128   127   0.01254    25    0.3169E-01     178.3         55.21         8.046         8.221         11.82         470.4         44.75         72.84        -48.75         7.188         113.2        0.4470    
   125   126   127   0.02619    25    0.3178E-01     177.6         55.40         8.025         8.236         13.00         468.8         47.05         75.28        -48.77         7.556         108.6        0.4408    
   127   130   129   0.02686    25    0.3125E-01     176.7         55.63         6.076         6.579         22.54         476.9         8.195         35.74        -50.12         3.966         100.3        0.4951    
   127   128   130   0.02482    25    0.3092E-01     178.7         55.26         7.041         7.307         15.51         475.2         27.47         73.83        -49.51         5.206         110.1        0.4756    
   128   131   130   0.03307    25    0.3084E-01     178.8         55.10         7.092         7.374         15.91         476.5         19.71         68.51        -49.28         4.399         118.1        0.4799    
   130   132   103   0.05393    26    0.3278E-01     176.3         56.01         6.524         7.394         28.08         473.1         36.93         77.41        -48.43         11.33         99.61        0.4720    
   129   130   103   0.03437    26    0.3191E-01     177.2         56.09         5.977         6.620         25.46         475.6         26.16         72.31        -49.56         10.10         95.77        0.4934    
   131     1   132   0.02690    26    0.3107E-01     177.6         55.26         7.326         7.863         21.30         475.0         32.66         76.82        -47.86         9.855         107.4        0.4687    
   130   131   132   0.02817    26    0.3099E-01     178.5         55.33         6.936         7.369         19.73         476.4         20.30         69.44        -48.77         8.453         107.2        0.4802    
   132     2   105   0.03584    26    0.3321E-01     178.1         56.28         8.386         9.254         25.02         463.7         51.29         74.78        -46.05         9.046         109.8        0.4152    
   103   132   105   0.05441    26    0.3342E-01     176.3         56.58         7.750         8.453         23.53         466.3         49.87         69.59        -46.88         10.56         110.1        0.4344    
   132     1     2   0.01939    26    0.3212E-01     179.2         55.65         8.292         8.834         20.17         468.6         49.20         73.09        -46.50         9.818         113.2        0.4345    
   105     2   108   0.04382    26    0.3353E-01     177.6         56.82         9.642         10.34         21.19         456.2         48.13         70.07        -45.03         6.455         115.8        0.3848    
     2     4   108   0.02715    26    0.3298E-01     178.4         56.56         10.10         10.84         21.27         454.5         46.75         71.85        -44.63         5.504         117.7        0.3778    
   108     4     6   0.02166    26    0.3332E-01     175.2         57.25         10.82         11.68         22.19         448.1         38.16         76.27        -44.08         3.810         112.3        0.3650    
    21    24   122   0.03432    26    0.3343E-01     178.6         63.18         11.94         14.12         32.27         430.0        0.8390         112.8        -42.79        0.1522         69.10        0.4521    
   122    24   133   0.04293    26    0.3379E-01     179.6         64.05         11.60         13.94         33.65         430.0        0.9117         103.9        -42.78        0.1430         32.84        0.4519    
   122   133   123   0.02748    26    0.3355E-01     179.6         65.15         10.83         13.53         36.85         430.2         2.794         88.24        -42.78        0.2922         20.40        0.4466    
    24    25   133   0.03447    26    0.3415E-01     174.0         63.18         11.85         14.22         33.61         430.2         2.419         90.76        -42.77        0.4649E-01     76.68        0.4509    
    25   134   133   0.04729    26    0.3481E-01     177.8         63.92         12.06         14.04         30.79         430.5         3.270         91.15        -42.78        0.1286         62.68        0.4463    
   123   133   135   0.02207    26    0.3336E-01     178.5         65.88         9.960         13.26         41.31         430.7         4.436         82.25        -42.77        0.4193         14.29        0.4404    
   135   134   136   0.01763    26    0.3302E-01     178.5         65.77         9.950         13.16         40.90         431.3         5.898         82.64        -42.80        0.4167         32.77        0.4309    
   133   134   135   0.02244    26    0.3320E-01     179.5         65.46         10.37         13.37         39.13         430.8         4.401         83.90        -42.78        0.3217         22.65        0.4392    
   137   139   138   0.02842    25    0.3359E-01     179.1         55.36         12.80         12.99         9.726         444.9         32.01         74.08        -46.19         2.524         120.4        0.3643    
   140   141   139   0.01510    25    0.3300E-01     177.6         54.95         13.17         13.36         9.735         444.5         31.34         75.89        -46.00         2.204         124.7        0.3671    
   137   140   139   0.02590    25    0.3353E-01     179.3         55.18         13.50         13.65         8.528         442.5         27.82         75.08        -45.96         1.978         122.9        0.3681    
   139   142   124   0.01604    25    0.3305E-01     178.4         55.10         11.63         11.80         9.734         451.9         42.93         70.85        -46.58         3.778         124.1        0.3715    
   138   139   124   0.02735    25    0.3334E-01     179.5         55.32         11.78         11.96         10.09         450.0         40.15         72.73        -46.55         3.565         120.1        0.3677    
   141   143   142   0.02044    25    0.3309E-01     178.3         54.77         12.21         12.32         7.779         450.9         41.85         70.86        -46.27         3.202         129.8        0.3712    
   139   141   142   0.00940    25    0.3260E-01     177.8         54.90         12.42         12.51         6.959         448.8         38.57         70.96        -46.26         2.986         126.6        0.3675    
   124   142   126   0.02320    25    0.3306E-01     178.3         55.16         10.50         10.62         8.675         458.0         49.30         71.89        -47.15         5.219         119.7        0.3887    
   142   144   126   0.04220    25    0.3295E-01     178.6         54.95         9.986         10.20         11.70         461.8         51.73         72.75        -47.29         5.693         122.7        0.4027    
   142   143   144   0.03416    25    0.3296E-01     178.9         54.72         10.99         11.14         9.181         457.9         50.04         73.29        -46.70         4.502         126.9        0.3882    
   143   145   144   0.01849    25    0.3242E-01     178.3         54.52         10.53         10.71         10.53         461.4         52.82         73.52        -46.74         4.869         131.0        0.4007    
   144   146   128   0.02147    25    0.3185E-01     176.8         54.76         8.478         8.748         14.27         471.3         46.42         72.49        -48.01         6.548         126.4        0.4466    
   126   144   128   0.01073    25    0.3230E-01     177.1         54.98         8.876         9.073         11.96         467.7         49.85         76.12        -47.99         6.738         116.6        0.4300    
   145    26   146   0.02213    25    0.3154E-01     179.5         54.37         9.087         9.245         10.61         471.1         50.92         73.58        -47.22         6.225         133.8        0.4448    
   144   145   146   0.02014    25    0.3160E-01     179.2         54.51         9.252         9.391         9.899         469.2         51.58         74.11        -47.37         6.150         128.5        0.4345    
   146    27   131   0.01725    25    0.3087E-01     178.5         54.69         7.471         7.748         15.38         478.1         17.75         68.85        -48.35         5.505         130.3        0.4845    
   128   146   131   0.03110    25    0.3128E-01     177.2         54.84         7.784         7.943         11.51         475.3         32.47         76.24        -48.62         5.720         120.4        0.4700    
   146    26    27   0.01684    25    0.3082E-01     177.4         54.42         7.993         8.213         13.29         477.1         33.59         76.99        -47.75         6.358         134.5        0.4777    
   131    27     1   0.02942    26    0.3071E-01     179.2         54.88         7.390         7.692         16.10         477.9         17.14         68.03        -48.10         7.790         116.5        0.4831    
    25    47   134   0.03386    26    0.3464E-01     176.9         62.83         11.95         14.24         32.92         431.0         4.975         88.45        -42.79        0.1892         109.8        0.4408    
    47   147   134   0.03797    26    0.3481E-01     177.6         63.82         11.93         13.90         30.91         431.3         5.729         86.79        -42.82        0.2678         89.16        0.4343    
    47    48   147   0.04791    26    0.3570E-01     172.6         62.46         11.93         14.21         32.91         432.2         7.970         79.46        -42.83        0.3623         122.5        0.4259    
    48   148   147   0.06594    26    0.3620E-01     175.8         63.20         12.00         13.87         30.09         432.9         9.694         85.91        -42.89        0.5056         104.3        0.4155    
   134   147   136   0.01118    26    0.3271E-01     178.5         65.12         10.62         13.28         36.88         431.6         6.358         83.48        -42.82        0.3535         56.99        0.4280    
   147   149   136   0.01935    26    0.3318E-01     178.1         65.64         9.934         12.96         39.97         432.6         8.727         78.92        -42.87        0.5142         62.87        0.4147    
   147   148   149   0.03661    26    0.3386E-01     179.5         64.98         10.22         13.06         38.51         433.3         10.26         79.97        -42.92        0.5754         84.29        0.4079    
   148   150   149   0.02774    26    0.3368E-01     178.7         65.30         9.679         12.65         40.07         434.9         13.57         78.55        -43.01        0.8093         86.22        0.3932    
   151   152   140   0.03424    25    0.3413E-01     179.1         54.97         14.80         14.88         6.046         438.3         19.69         77.21        -45.62         1.157         128.6        0.3847    
   153   154   152   0.02156    25    0.3433E-01     177.2         54.68         15.15         15.31         8.284         437.5         17.82         80.61        -45.48        0.8879         138.9        0.3926    
   151   153   152   0.04843    25    0.3482E-01     179.0         54.94         15.47         15.54         5.560         436.2         15.34         79.28        -45.49        0.8123         133.2        0.3988    
   140   152   141   0.03235    25    0.3397E-01     178.2         54.87         14.09         14.15         5.428         441.8         26.42         75.17        -45.77         1.642         128.7        0.3730    
   152   155   141   0.04040    25    0.3399E-01     178.5         54.66         13.71         13.84         7.974         444.1         30.63         75.50        -45.78         1.843         133.8        0.3710    
   154   156   155   0.02362    25    0.3355E-01     178.6         54.35         13.92         14.04         7.265         443.8         29.83         75.76        -45.61         1.573         143.1        0.3738    
   152   154   155   0.01746    25    0.3355E-01     178.7         54.48         14.28         14.33         4.799         441.9         26.38         74.33        -45.61         1.415         139.4        0.3761    
   141   155   143   0.02862    25    0.3337E-01     179.2         54.60         12.74         12.84         7.154         449.1         39.18         73.53        -46.02         2.651         132.3        0.3706    
   155   157   143   0.01625    25    0.3301E-01     178.6         54.37         12.38         12.52         8.508         451.6         43.00         72.74        -45.99         2.839         138.6        0.3752    
   155   156   157   0.01586    25    0.3318E-01     177.3         54.26         13.13         13.15         3.703         448.6         38.19         72.38        -45.75         2.211         140.9        0.3730    
   156   158   157   0.01509    25    0.3331E-01     178.5         54.16         12.93         13.04         7.737         449.7         39.88         74.09        -45.69         2.263         146.4        0.3751    
   157    49   145   0.02103    25    0.3273E-01     179.8         54.23         11.14         11.26         8.059         459.8         52.74         72.23        -46.21         4.087         140.0        0.3977    
   143   157   145   0.01789    25    0.3279E-01     179.0         54.38         11.54         11.64         7.788         456.7         49.44         73.16        -46.25         3.742         135.1        0.3864    
   157   158    49   0.02067    25    0.3321E-01     177.3         54.13         12.01         12.05         4.357         455.7         48.62         71.66        -45.86         3.197         142.2        0.3867    
   158    51    49   0.02406    25    0.3324E-01     177.6         54.00         11.72         11.88         9.298         457.3         50.73         73.56        -45.73         3.353         148.9        0.3931    
   145    49    26   0.02153    25    0.3214E-01     178.4         54.22         10.03         10.14         8.106         466.7         55.44         73.83        -46.58         5.377         136.7        0.4249    
    48    73   148   0.03934    26    0.3495E-01     176.6         61.80         11.70         13.85         32.36         434.5         13.01         83.18        -42.92        0.6517         118.9        0.4034    
    73   159   148   0.04897    26    0.3484E-01     177.8         62.67         11.46         13.36         30.88         435.7         15.64         79.90        -43.02        0.8969         112.1        0.3921    
    73    74   159   0.04658    26    0.3442E-01     177.4         61.65         11.10         13.22         32.94         437.9         20.01         79.70        -43.09         1.128         118.4        0.3816    
    74   160   159   0.02409    26    0.3357E-01     176.7         62.22         10.63         12.67         32.98         439.9         23.87         78.60        -43.24         1.512         113.2        0.3727    
   148   159   150   0.03176    26    0.3376E-01     178.7         64.28         9.768         12.74         39.91         436.0         16.04         77.64        -43.09        0.9962         102.1        0.3868    
   159   161   150   0.00521    26    0.3338E-01     171.9         64.86         9.556         12.36         39.34         437.1         18.12         84.22        -43.16         1.166         90.30        0.3795    
   159   160   161   0.01957    26    0.3385E-01     172.1         63.83         9.039         12.44         43.40         438.6         21.16         69.92        -43.24         1.409         114.8        0.3747    
   160   162   161   0.04913    26    0.3454E-01     178.1         64.04         8.891         12.04         42.37         441.0         25.85         76.25        -43.41         1.855         106.9        0.3669    
   153   163   154   0.04196    25    0.3455E-01     178.1         54.58         15.35         15.46         6.800         437.3         17.23         80.26        -45.43        0.7913         146.1        0.3953    
   153   164   163   0.03640    25    0.3432E-01     177.5         54.59         15.72         15.81         6.041         435.6         13.92         78.92        -45.38        0.5983         156.0        0.4065    
   164   165   163   0.03521    25    0.3399E-01     178.6         54.41         15.66         15.69         3.473         436.3         15.06         78.16        -45.36        0.6068         166.1        0.4028    
   165   166   163   0.02759    25    0.3389E-01     178.0         54.24         15.21         15.31         6.573         438.2         18.63         79.97        -45.36        0.7523         169.6        0.3924    
   154   167   156   0.01677    25    0.3344E-01     177.8         54.22         14.11         14.21         6.609         443.2         28.55         77.22        -45.52         1.401         146.8        0.3757    
   154   163   167   0.03094    25    0.3367E-01     178.9         54.25         14.58         14.66         5.959         441.1         24.42         76.08        -45.46         1.128         152.4        0.3805    
   163   166   167   0.02813    25    0.3388E-01     176.5         54.15         14.72         14.72         1.450         441.2         24.38         73.72        -45.39         1.057         157.5        0.3814    
   166   168   167   0.01878    25    0.3389E-01     175.7         54.05         14.34         14.51         8.811         442.5         26.67         78.89        -45.36         1.157         166.4        0.3791    
   156   167   158   0.01127    25    0.3303E-01     179.0         54.06         13.47         13.52         5.084         447.1         35.32         73.00        -45.55         1.817         150.1        0.3742    
   167   169   158   0.01681    25    0.3323E-01     178.6         53.96         13.18         13.24         5.265         449.1         38.71         72.36        -45.49         2.022         152.3        0.3766    
   167   168   169   0.02955    25    0.3404E-01     176.7         53.98         13.85         13.86         2.389         446.2         33.44         72.86        -45.38         1.590         153.2        0.3762    
   168   170   169   0.02251    25    0.3393E-01     174.9         53.87         13.41         13.61         9.908         447.7         36.05         77.84        -45.32         1.768         160.4        0.3775    
   158   169    51   0.01681    25    0.3312E-01     178.2         53.90         12.44         12.53         6.823         453.5         45.62         74.63        -45.53         2.654         149.4        0.3842    
   169    75    51   0.02361    25    0.3313E-01     179.3         53.74         11.89         11.96         6.149         457.6         51.45         73.19        -45.35         3.364         147.0        0.3982    
   169   171    75   0.01162    25    0.3320E-01     175.4         53.61         11.60         11.71         7.959         459.6         54.28         75.94        -45.13         3.896         143.2        0.4080    
   169   170   171   0.03118    25    0.3370E-01     179.4         53.70         12.39         12.45         5.648         454.9         47.80         72.79        -45.20         2.934         146.5        0.3920    
    75   171    77   0.00646    25    0.3253E-01     179.4         53.40         10.59         10.66         6.557         467.2         62.72         72.23        -44.69         6.128         136.3        0.4446    
    95   172    96   0.03156    26    0.3384E-01     179.5         58.13         10.31         11.61         27.30         455.2         49.53         72.84        -43.36         2.709         141.7        0.3823    
    96   173    74   0.02415    26    0.3386E-01     175.5         59.79         11.17         12.55         27.12         445.2         33.49         77.37        -43.28         1.846         125.2        0.3673    
    96   172   173   0.02523    26    0.3359E-01     179.9         59.05         10.46         11.95         28.98         450.7         42.89         73.26        -43.42         2.444         133.7        0.3711    
   172   174   173   0.03663    26    0.3347E-01     179.1         59.45         9.668         11.35         31.61         454.9         49.08         72.90        -43.74         3.355         128.0        0.3777    
    74   173   160   0.03060    26    0.3395E-01     175.5         61.11         10.50         12.56         33.27         442.9         29.49         71.17        -43.32         1.815         126.3        0.3677    
   173   175   160   0.03069    26    0.3387E-01     175.1         61.34         10.18         12.13         32.97         445.3         33.99         78.02        -43.49         2.296         115.4        0.3648    
   173   174   175   0.04201    26    0.3342E-01     179.4         60.42         9.519         11.50         34.16         451.7         44.50         73.29        -43.77         3.220         122.6        0.3698    
   174   176   175   0.04240    26    0.3302E-01     179.5         60.97         8.339         10.73         38.99         456.8         50.97         72.50        -44.29         4.603         118.3        0.3797    
   160   177   162   0.01399    26    0.3320E-01     177.3         63.17         8.999         11.53         38.71         445.7         34.42         72.47        -43.71         2.727         112.6        0.3622    
   160   175   177   0.02818    26    0.3335E-01     178.4         62.42         8.914         11.67         40.22         446.2         35.51         73.17        -43.68         2.722         116.0        0.3630    
   175   176   177   0.03597    26    0.3319E-01     178.7         62.09         7.980         10.89         42.89         453.0         45.99         72.95        -44.19         4.164         115.0        0.3702    
   165   178   166   0.02363    25    0.3366E-01     178.2         54.20         15.30         15.32         2.690         438.1         18.40         76.45        -45.35        0.7307         175.6        0.3930    
   166   179   168   0.00913    25    0.3317E-01     172.8         53.90         14.14         14.35         9.763         443.1         27.58         79.72        -45.33         1.187         165.1        0.3786    
   166   178   179   0.03846    25    0.3419E-01     179.0         54.06         14.71         14.76         4.902         441.4         24.56         76.86        -45.33         1.021         169.5        0.3817    
   178   180   179   0.05624    25    0.3485E-01     178.4         54.03         14.28         14.36         5.913         444.0         29.38         76.25        -45.32         1.306         162.8        0.3778    
   168   181   170   0.03774    25    0.3401E-01     178.8         53.80         13.55         13.59         3.943         448.1         36.56         73.69        -45.24         1.817         152.9        0.3787    
   168   179   181   0.00898    25    0.3336E-01     168.4         53.76         13.46         13.67         10.26         447.2         34.95         68.70        -45.26         1.682         148.8        0.3779    
   179   182   181   0.00814    25    0.3302E-01     177.1         53.61         12.89         12.98         6.782         451.4         42.09         75.05        -45.16         2.334         150.0        0.3841    
   179   180   182   0.03116    25    0.3391E-01     178.1         53.75         13.22         13.31         6.616         449.8         39.44         75.45        -45.23         2.064         153.2        0.3808    
   170   181   171   0.05009    25    0.3462E-01     177.2         53.67         12.51         12.52         3.134         455.1         48.17         71.17        -45.04         3.101         139.7        0.3949    
   181   183   171   0.02085    25    0.3423E-01     171.0         53.53         11.49         11.87         14.49         459.4         54.47         80.60        -44.82         4.185         145.1        0.4116    
   181   184   183   0.02075    25    0.3319E-01     178.7         53.44         11.83         11.89         5.750         458.9         53.65         73.19        -44.84         4.015         137.6        0.4088    
   181   182   184   0.00894    25    0.3285E-01     179.4         53.48         12.13         12.19         5.703         456.6         50.23         73.64        -44.99         3.386         141.6        0.3992    
   171   185    77   0.01280    25    0.3290E-01     176.7         53.27         9.917         10.01         7.706         472.5         67.83         74.38        -44.06         8.478         132.7        0.4786    
   171   183   185   0.03389    25    0.3333E-01     179.2         53.32         10.47         10.55         6.912         468.6         65.21         72.81        -44.27         7.111         132.1        0.4571    
   183   184   185   0.03171    25    0.3348E-01     178.2         53.30         10.67         10.71         4.910         467.6         64.61         71.26        -44.24         6.895         129.4        0.4528    
   184   186   185   0.04958    25    0.3359E-01     178.7         53.20         9.821         9.887         6.614         474.0         70.46         72.44        -43.61         9.606         128.6        0.4923    
    77   185    79   0.01849    25    0.3251E-01     179.1         53.12         8.907         8.986         7.595         480.6         71.50         73.52        -43.12         12.20         131.8        0.5323    
   185   187    79   0.00888    25    0.3233E-01     179.1         53.01         8.304         8.344         5.596         486.0         72.71         71.61        -42.21         14.92         130.5        0.5727    
   185   186   187   0.02105    25    0.3328E-01     178.4         53.04         8.641         8.694         6.361         483.4         74.70         72.20        -42.37         14.05         129.0        0.5577    
   186   188   187   0.01180    25    0.3310E-01     176.0         52.98         8.110         8.240         10.18         487.2         74.80         76.17        -41.77         15.77         134.3        0.5852    
    79   187    81   0.01896    25    0.3218E-01     179.5         52.93         7.277         7.317         5.969         494.5         66.09         72.56        -40.74         18.40         137.0        0.6370    
   187   189    81   0.00593     8    0.3205E-01     179.8         52.87         6.674         6.699         4.971         500.0         59.04         71.20        -39.57         19.68         142.1        0.6802    
   187   188   189   0.01703    25    0.3241E-01     178.8         52.89         7.193         7.216         4.596         495.7         68.45         71.85        -40.34         18.81         136.2        0.6482    
   188   190   189   0.01947     8    0.3236E-01     179.1         52.84         6.668         6.687         4.352         500.4         63.21         71.61        -39.35         19.77         141.4        0.6853    
    81   189    97   0.00173     8    0.3206E-01     178.4         52.89         6.095         6.146         7.406         505.0         44.48         65.78        -38.50         19.79         149.1        0.7189    
   189   191    97   0.01227     8    0.3260E-01     178.0         52.89         5.714         5.780         8.637         508.6         38.68         61.14        -37.57         19.24         154.8        0.7499    
   189   190   191   0.02590     8    0.3241E-01     178.7         52.83         5.841         5.863         4.993         507.9         45.26         64.84        -37.73         19.49         152.3        0.7446    
    97   191    98   0.04281     8    0.3254E-01     179.0         53.01         5.439         5.585         13.12         511.6         27.14         50.53        -36.92         18.06         166.6        0.7711    
   191   192    98   0.01255     8    0.3216E-01     179.0         53.16         5.338         5.629         18.51         512.8         24.94         44.31        -36.76         17.45         168.5        0.7761    
    98   192    99   0.00233     8    0.3204E-01     175.7         53.37         5.351         6.023         27.33         510.1         39.35         64.43        -37.29         17.66         160.7        0.7518    
   192   193    99   0.00321     8    0.3223E-01     176.2         53.40         5.286         5.968         27.66         510.7         36.00         62.32        -37.17         17.56         162.7        0.7571    
    99   193   100   0.02534     8    0.3341E-01     178.3         53.94         5.790         6.692         30.09         504.6         52.77         71.08        -38.26         17.57         150.0        0.7084    
   193   194   100   0.02167     8    0.3319E-01     177.5         54.36         6.160         7.090         29.67         501.3         53.32         71.25        -39.14         17.09         145.0        0.6770    
   100   194   101   0.00028    26    0.3218E-01     174.0         54.92         6.959         7.831         27.29         494.2         61.17         72.66        -40.70         14.61         137.7        0.6136    
   194   195   101   0.01117    26    0.3218E-01     179.4         55.03         6.444         7.694         33.12         495.6         54.02         72.60        -40.74         15.15         142.4        0.6217    
   101   195   102   0.03248    26    0.3259E-01     177.8         55.63         7.094         8.414         32.52         488.0         62.80         75.29        -41.94         11.70         140.2        0.5625    
   195   196   102   0.01253    26    0.3207E-01     179.5         55.94         6.990         8.414         33.82         487.7         58.18         74.20        -42.41         11.29         140.6        0.5552    
   102   197    95   0.01883    26    0.3269E-01     179.2         56.99         8.855         10.16         29.37         469.3         64.36         72.90        -43.32         4.901         144.4        0.4402    
   102   196   197   0.01910    26    0.3230E-01     179.9         56.60         7.677         9.170         33.16         479.4         64.31         73.70        -43.20         7.714         142.1        0.4969    
   196   198   197   0.03452    26    0.3228E-01     177.9         56.90         7.240         8.835         34.97         482.3         57.45         72.36        -43.57         8.614         140.1        0.5113    
    95   197   172   0.03269    26    0.3326E-01     177.9         57.68         9.204         10.74         31.02         463.2         59.16         74.83        -43.50         3.866         142.3        0.4098    
   197   199   172   0.03591    26    0.3294E-01     179.7         58.30         8.609         10.31         33.41         466.0         60.29         72.92        -43.95         4.774         135.1        0.4177    
   197   198   199   0.03607    26    0.3231E-01     179.1         57.90         7.431         9.384         37.64         475.3         59.97         74.69        -44.26         6.576         136.6        0.4637    
   198   200   199   0.02350    26    0.3183E-01     178.2         58.29         6.992         8.955         38.67         478.6         52.25         73.75        -44.88         7.400         130.5        0.4784    
   172   199   174   0.02161    26    0.3265E-01     177.5         59.12         8.620         10.50         34.80         462.7         57.28         74.71        -44.14         4.700         125.9        0.4012    
   199   201   174   0.02043    26    0.3223E-01     177.4         59.83         7.501         9.861         40.47         466.8         57.89         70.50        -44.83         6.194         123.6        0.4156    
   199   200   201   0.03508    26    0.3231E-01     177.0         59.40         6.564         9.228         44.65         473.7         54.91         72.77        -45.28         7.179         124.8        0.4489    
   174   201   176   0.02056    26    0.3226E-01     178.5         60.70         7.250         9.902         42.94         464.5         56.43         74.03        -44.97         6.346         115.2        0.4051    
   180   202   182   0.02259    25    0.3364E-01     179.3         53.70         12.69         12.74         5.097         453.1         45.03         73.50        -45.23         2.608         147.9        0.3872    
   182   203   184   0.02875    25    0.3370E-01     178.2         53.48         11.41         11.50         7.119         461.8         57.39         73.15        -44.80         4.704         137.9        0.4205    
   182   202   203   0.02875    25    0.3364E-01     177.9         53.57         11.69         11.73         4.723         459.9         54.84         72.30        -45.02         4.066         139.5        0.4107    
   184   203   186   0.05003    25    0.3361E-01     178.7         53.31         10.22         10.30         7.085         470.6         66.73         72.47        -44.15         7.841         131.8        0.4685    
   203   204   186   0.02162    25    0.3304E-01     176.2         53.20         9.175         9.303         9.504         478.0         69.94         76.06        -43.54         10.91         134.2        0.5142    
   186   204   188   0.01502    25    0.3331E-01     171.7         53.04         8.435         8.457         4.129         485.2         73.66         64.34        -42.18         14.84         122.5        0.5702    
   204   205   188   0.03322    25    0.3327E-01     176.5         52.99         7.736         7.824         8.597         490.3         71.14         75.31        -41.36         17.08         135.6        0.6082    
   204   206   205   0.02002    25    0.3241E-01     178.0         53.06         7.706         7.767         7.193         490.1         63.83         71.50        -41.90         16.61         134.9        0.6002    
   188   205   190   0.02890    25    0.3285E-01     178.6         52.87         7.002         7.037         5.717         497.2         67.83         72.74        -39.93         19.30         138.4        0.6624    
   205   207   190   0.02613     8    0.3259E-01     179.3         52.86         6.420         6.430         3.297         502.4         56.48         70.51        -38.94         19.96         144.7        0.7016    
   205   206   207   0.02090    25    0.3291E-01     174.1         52.99         6.763         6.884         10.75         497.6         54.67         68.85        -40.21         19.39         139.5        0.6617    
   206   208   207   0.04707     8    0.3271E-01     177.2         53.06         6.606         6.642         6.020         499.3         41.25         69.68        -40.03         19.59         146.0        0.6721    
   190   209   191   0.02659     8    0.3250E-01     178.6         52.84         5.751         5.773         5.003         508.8         42.80         63.69        -37.53         19.31         154.4        0.7517    
   190   207   209   0.00289     8    0.3248E-01     178.1         52.84         6.037         6.051         3.929         506.0         48.81         69.36        -38.15         19.79         151.7        0.7296    
   207   210   209   0.00301     8    0.3213E-01     179.0         52.93         5.927         5.986         8.039         506.7         36.56         62.97        -38.12         19.45         154.7        0.7314    
   207   208   210   0.02048     8    0.3227E-01     176.8         53.05         6.162         6.260         10.15         503.7         34.95         66.88        -38.86         19.46         154.9        0.7061    
   191   209   192   0.01478     8    0.3271E-01     177.5         52.96         5.267         5.421         13.66         513.0         22.69         38.41        -36.62         17.78         170.4        0.7835    
   209   211   192   0.07232     8    0.3275E-01     179.2         53.11         5.287         5.536         17.25         513.0         22.86         39.90        -36.64         17.45         171.1        0.7809    
   209   210   211   0.04540     8    0.3264E-01     179.0         53.09         5.632         5.867         16.27         508.9         34.68         60.50        -37.47         18.48         159.4        0.7489    
   210   212   211   0.01908     8    0.3273E-01     177.6         53.38         5.991         6.350         19.36         506.0         51.06         66.04        -37.94         18.02         149.0        0.7231    
   192   211   193   0.00962     8    0.3222E-01     176.7         53.37         5.131         5.779         27.38         512.6         23.48         45.87        -36.86         17.29         170.7        0.7716    
   211   213   193   0.00363     8    0.3237E-01     176.9         53.47         5.260         5.964         28.13         511.0         32.61         59.43        -37.14         17.50         163.6        0.7591    
   211   212   213   0.00121     8    0.3230E-01     176.0         53.57         5.686         6.465         28.40         506.2         52.53         70.12        -37.97         17.74         152.0        0.7210    
   212   214   213   0.01048     8    0.3227E-01     179.1         53.77         6.195         6.846         25.19         503.0         60.09         69.64        -38.58         17.37         144.7        0.6936    
   193   213   194   0.06501     8    0.3295E-01     179.2         53.82         5.407         6.235         29.88         509.1         31.00         59.16        -37.58         17.66         158.7        0.7423    
   213   215   194   0.05506     8    0.3265E-01     178.2         54.20         5.807         6.684         29.68         505.4         36.57         63.79        -38.55         17.74         150.2        0.7072    
   213   214   215   0.02225     8    0.3268E-01     176.0         54.08         6.200         6.995         27.59         502.1         57.57         67.33        -38.87         17.20         142.0        0.6844    
   214   216   215   0.01275    24    0.3234E-01     179.6         54.52         6.475         7.515         30.49         497.3         61.52         72.73        -39.95         15.89         142.0        0.6418    
   194   215   195   0.02888     8    0.3180E-01     178.7         54.83         5.868         7.201         35.43         500.6         33.94         69.01        -40.06         16.98         148.8        0.6596    
   215   217   195   0.03029     8    0.3210E-01     177.6         55.20         5.945         7.407         36.62         498.3         31.12         69.73        -40.79         16.37         146.7        0.6385    
   215   216   217   0.01845    24    0.3250E-01     178.3         55.05         6.287         7.556         33.69         496.8         47.98         71.09        -40.64         15.78         142.9        0.6316    
   216   218   217   0.02851    24    0.3207E-01     177.3         55.42         6.809         7.962         31.22         492.6         53.89         71.22        -41.54         13.82         138.7        0.5951    
   195   217   196   0.01337    26    0.3167E-01     179.0         55.67         6.330         7.767         35.42         494.4         36.55         71.57        -41.85         14.54         142.1        0.6027    
   217   219   196   0.01575    26    0.3129E-01     177.9         56.00         6.352         7.821         35.69         493.5         27.33         67.68        -42.47         13.97         140.0        0.5910    
   217   218   219   0.01897    24    0.3143E-01     179.3         55.92         6.435         7.986         36.31         491.9         41.95         72.95        -42.39         13.22         141.6        0.5817    
   218   220   219   0.01003    24    0.3143E-01     179.2         56.14         6.737         8.257         35.33         488.9         49.55         74.39        -42.79         11.66         140.5        0.5590    
   196   219   198   0.03736    26    0.3162E-01     177.0         56.55         6.276         8.112         39.32         489.8         34.46         75.88        -43.32         11.90         140.4        0.5610    
   219   221   198   0.01836    26    0.3116E-01     178.8         56.97         6.097         8.104         41.20         489.2         22.45         70.28        -44.02         11.16         138.9        0.5512    
   219   220   221   0.01037    24    0.3135E-01     177.7         56.66         6.123         8.136         41.19         489.3         33.43         74.77        -43.54         11.56         141.9        0.5560    
   198   221   200   0.02265    26    0.3150E-01     178.4         57.69         6.053         8.340         43.46         485.6         31.25         75.34        -44.80         9.111         136.4        0.5231    
   208   222   210   0.02376     8    0.3190E-01     179.5         53.27         6.502         6.762         15.92         499.7         45.42         70.48        -39.67         18.17         149.2        0.6699
[truncated: 1,543,956 more chars]
