# Supplementary material for: Ion-combination specific effects driving the enzymatic activity of halophilic alcohol dehydrogenase 2 from Haloferax volcanii in aqueous ionic liquid solvent mixtures
Source: RSC Sustain. 2024 Jul 8;2(9):2559–80. doi: 10.1039/d3su00412k (PMC11353702; doi:10.1039/d3su00412k)
Supplement: SU-002-D3SU00412K-s004 [file SU-002-D3SU00412K-s004.zip › IonDescriptors/cations_MEP_processed/tet_e.sdf]

generated by VMD
XXEMPIRE2011252214053D 1   1.00000     0.00000     0

 21 20  0  0  0  0              1 V2000
   16.5778  -65.1982  -12.3322 P   0  0  0  0  0  0  0  0  0  0  0  0
   14.9508  -65.1693  -12.2271 C   0  0  0  0  0  0  0  0  0  0  0  0
   14.5026  -65.3190  -13.5661 O   0  0  0  0  0  0  0  0  0  0  0  0
   17.0668  -64.1359  -13.4684 C   0  0  0  0  0  0  0  0  0  0  0  0
   18.4538  -64.3949  -13.6274 O   0  0  0  0  0  0  0  0  0  0  0  0
   17.2217  -64.7912  -10.8903 C   0  0  0  0  0  0  0  0  0  0  0  0
   17.0706  -66.6977  -12.7419 C   0  0  0  0  0  0  0  0  0  0  0  0
   16.7895  -67.4910  -11.5981 O   0  0  0  0  0  0  0  0  0  0  0  0
   16.5679  -63.5814  -10.5357 O   0  0  0  0  0  0  0  0  0  0  0  0
   14.5246  -64.2223  -11.7823 H   0  0  0  0  0  0  0  0  0  0  0  0
   14.5170  -65.9945  -11.5894 H   0  0  0  0  0  0  0  0  0  0  0  0
   13.5329  -65.3235  -13.5781 H   0  0  0  0  0  0  0  0  0  0  0  0
   16.9151  -63.0541  -13.1808 H   0  0  0  0  0  0  0  0  0  0  0  0
   16.5400  -64.2346  -14.4630 H   0  0  0  0  0  0  0  0  0  0  0  0
   18.8184  -63.7827  -14.2851 H   0  0  0  0  0  0  0  0  0  0  0  0
   18.3385  -64.6239  -10.9163 H   0  0  0  0  0  0  0  0  0  0  0  0
   17.0748  -65.5605  -10.0761 H   0  0  0  0  0  0  0  0  0  0  0  0
   18.1661  -66.7776  -13.0058 H   0  0  0  0  0  0  0  0  0  0  0  0
   16.5366  -67.1271  -13.6398 H   0  0  0  0  0  0  0  0  0  0  0  0
   17.0470  -68.4088  -11.7763 H   0  0  0  0  0  0  0  0  0  0  0  0
   16.9160  -63.2688   -9.6863 H   0  0  0  0  0  0  0  0  0  0  0  0
  1  2  1  0  0  0  0
  2  3  1  0  0  0  0
  1  4  1  0  0  0  0
  4  5  1  0  0  0  0
  1  6  1  0  0  0  0
  1  7  1  0  0  0  0
  7  8  1  0  0  0  0
  6  9  1  0  0  0  0
  2 10  1  0  0  0  0
  2 11  1  0  0  0  0
  3 12  1  0  0  0  0
  4 13  1  0  0  0  0
  4 14  1  0  0  0  0
  5 15  1  0  0  0  0
  6 16  1  0  0  0  0
  6 17  1  0  0  0  0
  7 18  1  0  0  0  0
  7 19  1  0  0  0  0
  8 20  1  0  0  0  0
  9 21  1  0  0  0  0
M  END

> <CALCULATION> [EMPIRE'20]
198
Geometry optimized using EF

> <HAMILTONIAN> [EMPIRE'20]
AM1

> <MOPACBASICS> [EMPIRE'20]
   -82.233195   -15.794495    -3.389938    -0.003102    -0.004517     0.000383

> <ENERGY> [EMPIRE'20]
        -9531.429104         7448.645605        -2082.783500

> <COULSON CHARGES> [EMPIRE'20]
  3.2375278827 -0.8447781564 -0.3306069733 -0.8447284884 -0.3306754252
 -0.8445865541 -0.8446894727 -0.3308120282 -0.3308338292  0.1786049482
  0.1738039857  0.2635046925  0.1739168858  0.1786743114  0.2635357914
  0.1739717114  0.1785792740  0.1786381950  0.1738509889  0.2635596349
  0.2635426257

> <TOTAL COULSON CHARGE> [EMPIRE'20]
  1.0000000000

> <DENSITY MATRIX ELEMENTS> [EMPIRE'20]
  0.6589494060  0.0000159114  0.3678384620  0.0000130210  0.0003772994
  0.3680496514 -0.0000036378  0.0001009463  0.0000663273  0.3676345980
  1.3452560611  0.2196918578  1.3674927795  0.0075317411 -0.0132889180
  1.1726469421  0.0611203399 -0.0881738977 -0.0235956494  0.9593823738
  1.8696384058  0.1766799473  1.3166741065 -0.0251138987 -0.0135985493
  1.9700766904 -0.2317880131 -0.0997385944 -0.0896106612  1.1742177706
  1.3452051484 -0.1357868279  0.9610188344 -0.1147426982  0.0848934772
  1.2593110054  0.1428461837 -0.0175466515 -0.1043933402  1.2791935002
  1.8695944600  0.1473937200  1.1523509942 -0.2066959996  0.1019968173
  1.6295170087  0.1453773112  0.1421319942  0.2881366594  1.6792129624
  1.3452388697 -0.0427529673  1.1573680391 -0.1169987645  0.1164006248
  1.0108119606 -0.1910232619  0.1045168730 -0.0056444618  1.3311676845
  1.3452464874 -0.0409453597  1.1865597499  0.2240215172 -0.0885619587
  1.2817915598 -0.0132446811  0.0213825921  0.1609504937  1.0310916757
  1.8696265219 -0.1171806864  1.8756544265  0.1025455276  0.0804395991
  1.2763036068  0.2475972977  0.2267366021  0.1638220174  1.3092274730
  1.8696215277 -0.2063512791  1.6346863555  0.1299159426  0.3069369338
  1.3512222026 -0.1615446099 -0.1729324942 -0.2322129488  1.4753037434

> <CHARGE ON HYDROGENS> [EMPIRE'20]
  0.1786049482  0.1738039857  0.2635046925  0.1739168858  0.1786743114
  0.2635357914  0.1739717114  0.1785792740  0.1786381950  0.1738509889
  0.2635596349  0.2635426257

> <ORBITAL VECTORS> [EMPIRE'20]
RHF calculation
  28   48   28   20   Nhomo, Nao, Nocc, Nunocc
Nr. of atomic orbitals of each atom
   4   4   4   4   4   4   4   4   4   1   1   1   1   1   1   1   1   1   1   1
   1
Orbital information from occ. to unocc.
  -43.579
 0.205 -0.000 -0.000  0.000  0.260  0.017 -0.010 -0.079
 0.367 -0.001  0.009  0.085  0.259  0.067 -0.042  0.021
 0.366 -0.077  0.035 -0.010  0.259 -0.054  0.059 -0.018
 0.260 -0.030 -0.006  0.076  0.367  0.026  0.023 -0.078
 0.366  0.052 -0.068  0.003  0.078  0.078  0.108  0.078
 0.078  0.108  0.078  0.078  0.078  0.078  0.108  0.108
  -42.549
-0.000 -0.066 -0.086 -0.017  0.193 -0.031 -0.027 -0.098
 0.412 -0.018  0.005  0.083 -0.195 -0.106  0.011 -0.001
-0.415  0.069 -0.048  0.018 -0.192  0.038 -0.097 -0.017
 0.193 -0.036 -0.060  0.080  0.412  0.026  0.005 -0.081
-0.410 -0.059  0.058 -0.016  0.045  0.061  0.124 -0.061
-0.045 -0.125 -0.060 -0.044  0.045  0.061  0.124 -0.124
  -42.358
 0.000  0.065 -0.059  0.043 -0.251  0.048  0.004  0.135
-0.569  0.027 -0.015 -0.109 -0.095 -0.017  0.007  0.004
-0.147  0.025 -0.020  0.011  0.096 -0.013  0.014  0.005
 0.250 -0.017 -0.080  0.118  0.568  0.043  0.005 -0.104
 0.149  0.023 -0.022  0.010 -0.072 -0.063 -0.172 -0.029
-0.036 -0.046  0.030  0.037  0.072  0.063  0.172  0.047
  -42.356
-0.000  0.043 -0.016 -0.086 -0.095  0.004 -0.002  0.019
-0.146  0.011 -0.004 -0.032  0.250  0.137 -0.031 -0.026
 0.567 -0.090  0.059 -0.033 -0.252  0.072 -0.117 -0.044
 0.096 -0.001 -0.009  0.018  0.150  0.013 -0.001 -0.032
-0.570 -0.075  0.080 -0.029 -0.036 -0.029 -0.046  0.063
 0.072  0.171 -0.063 -0.072  0.037  0.030  0.047 -0.172
  -35.288
 0.350 -0.000 -0.000  0.000  0.288  0.141  0.006  0.059
-0.268  0.099  0.007  0.053  0.287 -0.105 -0.065  0.090
-0.268 -0.084 -0.042  0.061  0.287 -0.015 -0.090 -0.122
 0.288 -0.021  0.149 -0.026 -0.268 -0.010  0.108 -0.029
-0.268 -0.005 -0.074 -0.084  0.094  0.095 -0.105  0.095
 0.094 -0.105  0.095  0.094  0.094  0.095 -0.105 -0.105
  -31.927
 0.000 -0.020  0.067 -0.240 -0.033  0.013  0.022 -0.051
-0.026  0.046  0.014 -0.000  0.503 -0.105 -0.037  0.021
-0.268 -0.184 -0.018  0.050 -0.501  0.002  0.102  0.050
 0.031 -0.007 -0.004 -0.056  0.027 -0.000 -0.047 -0.012
 0.266 -0.043  0.164  0.087 -0.013 -0.038 -0.028  0.181
 0.205 -0.110 -0.180 -0.204  0.013  0.037  0.029  0.109
  -31.924
-0.000 -0.197  0.142  0.056  0.500  0.076  0.040  0.074
-0.266  0.112  0.030  0.151  0.034 -0.034  0.046  0.006
 0.025  0.021  0.037 -0.021 -0.030 -0.053  0.020 -0.000
-0.504 -0.031 -0.100  0.046  0.268 -0.028 -0.151  0.115
-0.028 -0.025 -0.024 -0.034  0.204  0.180 -0.109  0.038
 0.013  0.028 -0.036 -0.012 -0.205 -0.182  0.110 -0.029
  -31.679
 0.000  0.145  0.186  0.039 -0.355 -0.053  0.042 -0.039
 0.200 -0.096  0.007 -0.122  0.350 -0.039  0.011  0.066
-0.198 -0.138  0.001  0.067  0.354  0.034 -0.019 -0.068
-0.349  0.047 -0.049  0.037  0.197  0.009 -0.117  0.097
-0.200  0.052 -0.114 -0.090 -0.114 -0.149  0.089  0.147
 0.112 -0.088  0.149  0.114 -0.112 -0.147  0.087 -0.088
  -23.721
-0.000  0.076  0.098  0.019  0.059 -0.132  0.082  0.202
-0.067 -0.314  0.012 -0.045 -0.059  0.158 -0.132  0.156
 0.068 -0.155 -0.174  0.226 -0.058 -0.133  0.159 -0.148
 0.059  0.154 -0.054 -0.202 -0.068  0.089 -0.314 -0.013
 0.066 -0.074 -0.126 -0.284  0.147  0.085  0.195 -0.087
-0.149 -0.199 -0.084 -0.147  0.149  0.087  0.201 -0.196
  -23.682
-0.000 -0.084  0.075 -0.053 -0.068  0.158  0.042 -0.243
 0.083  0.370  0.039  0.041 -0.037 -0.198  0.044 -0.028
 0.003  0.238  0.076 -0.169  0.038 -0.088  0.183  0.003
 0.067  0.050 -0.096 -0.270 -0.082  0.056 -0.366 -0.044
-0.004  0.028 -0.197 -0.222 -0.099 -0.170 -0.229  0.022
 0.059  0.170 -0.021 -0.057  0.098  0.169  0.228 -0.167
  -23.680
-0.000 -0.053  0.019  0.111 -0.036  0.024  0.056  0.197
 0.003 -0.252  0.005 -0.169  0.067 -0.142  0.239 -0.082
-0.082  0.180  0.238 -0.220 -0.068 -0.251  0.104 -0.114
 0.038 -0.081 -0.086  0.164 -0.004 -0.038  0.272 -0.113
 0.083 -0.133 -0.169 -0.309  0.060  0.023  0.171  0.169
 0.097  0.227 -0.171 -0.100 -0.057 -0.021 -0.166 -0.230
  -23.383
 0.224 -0.000  0.000  0.000 -0.095  0.239 -0.023 -0.153
 0.110  0.262 -0.013 -0.052 -0.095  0.055 -0.210  0.184
 0.110 -0.045 -0.183  0.190 -0.095 -0.177  0.053 -0.217
-0.095 -0.117  0.181  0.185  0.110 -0.094  0.230  0.097
 0.110 -0.123 -0.035 -0.236 -0.141 -0.141 -0.155 -0.141
-0.141 -0.155 -0.141 -0.141 -0.141 -0.140 -0.155 -0.156
  -22.033
-0.274  0.000  0.000  0.000  0.025 -0.242 -0.052 -0.186
-0.040  0.182  0.006  0.281  0.025  0.267  0.097 -0.122
-0.040 -0.314  0.014  0.111  0.025 -0.006  0.241  0.192
 0.025 -0.019 -0.286  0.116 -0.040  0.011  0.243 -0.229
-0.040  0.121 -0.265 -0.163  0.001  0.034 -0.145  0.034
 0.002 -0.144  0.034  0.001  0.001  0.034 -0.145 -0.145
  -21.478
 0.000  0.108  0.140  0.029  0.013 -0.149  0.267 -0.149
-0.038  0.046  0.230  0.166 -0.013 -0.104  0.139  0.292
 0.038  0.233  0.091  0.140 -0.013  0.217  0.007 -0.262
 0.013  0.263 -0.119  0.180 -0.038  0.237  0.136 -0.090
 0.038  0.050  0.275 -0.065  0.146 -0.136 -0.050  0.136
-0.145  0.050  0.136 -0.146  0.146 -0.137 -0.050  0.050
  -20.842
 0.043  0.000  0.000  0.000 -0.002  0.028 -0.322  0.031
-0.012 -0.044 -0.290  0.029 -0.002  0.060  0.194  0.254
-0.012  0.080  0.219  0.181 -0.002  0.216  0.164 -0.180
-0.002 -0.305 -0.036 -0.106 -0.012 -0.256 -0.098 -0.109
-0.012  0.220  0.170 -0.101 -0.177  0.155  0.031  0.155
-0.177  0.031  0.155 -0.177 -0.177  0.154  0.031  0.031
  -20.635
-0.000 -0.156  0.117  0.017  0.021  0.308  0.257  0.135
 0.100  0.040  0.161 -0.331 -0.001 -0.003  0.034  0.175
 0.090  0.021 -0.050  0.236  0.001 -0.067 -0.049  0.157
-0.021 -0.184 -0.381  0.003 -0.100 -0.075  0.011 -0.363
-0.090  0.006 -0.068  0.232  0.098 -0.143  0.001  0.043
-0.093 -0.122 -0.043  0.093 -0.098  0.143 -0.001  0.122
  -20.633
-0.000  0.006  0.036 -0.192  0.001 -0.099  0.147 -0.014
-0.090 -0.185  0.148  0.049  0.021 -0.310 -0.288  0.019
 0.100  0.229 -0.281 -0.081 -0.021  0.183  0.350  0.152
-0.001 -0.163  0.064 -0.031  0.090 -0.200  0.129  0.044
-0.100  0.342 -0.134 -0.050  0.093 -0.043  0.122 -0.143
 0.098  0.001  0.143 -0.099 -0.093  0.043 -0.122 -0.001
  -19.855
-0.000  0.067 -0.042 -0.045 -0.067 -0.223  0.184 -0.203
-0.096 -0.090  0.221  0.266  0.003  0.041  0.166  0.224
-0.006  0.081  0.201  0.186 -0.003 -0.189 -0.132  0.162
 0.067 -0.194  0.221 -0.196  0.096 -0.284 -0.031  0.213
 0.006 -0.204 -0.167  0.109  0.085 -0.129  0.037  0.137
-0.155  0.023 -0.137  0.155 -0.085  0.129 -0.037 -0.023
  -19.853
-0.000 -0.028  0.038 -0.078  0.003  0.033 -0.278  0.037
-0.006 -0.030 -0.284  0.018  0.066 -0.203  0.067  0.281
 0.096  0.268 -0.047  0.230 -0.066 -0.174  0.105  0.289
-0.003  0.263  0.021  0.099  0.006  0.255  0.086  0.095
-0.096  0.072 -0.300  0.178 -0.155  0.138  0.023  0.129
-0.085 -0.036 -0.129  0.086  0.155 -0.137 -0.023  0.036
  -19.512
-0.000  0.065  0.085  0.018 -0.069 -0.219 -0.179 -0.150
-0.095 -0.089 -0.145  0.291  0.069 -0.267 -0.177  0.014
 0.095  0.179 -0.284 -0.037  0.069 -0.091 -0.288 -0.111
-0.069 -0.139 -0.284  0.054 -0.095 -0.055 -0.043 -0.330
 0.095 -0.324  0.098 -0.002 -0.104  0.062  0.041 -0.061
 0.105 -0.041 -0.061  0.105 -0.104  0.062  0.041 -0.041
  -18.621
 0.195  0.000 -0.000 -0.000 -0.009  0.117  0.003 -0.216
-0.118 -0.227  0.064  0.232 -0.008  0.146 -0.179  0.083
-0.118 -0.141  0.214 -0.208 -0.008 -0.192  0.119 -0.096
-0.008 -0.071  0.057  0.228 -0.119  0.168 -0.141 -0.248
-0.118  0.199 -0.138  0.225 -0.117 -0.143  0.151 -0.143
-0.116  0.151 -0.143 -0.116 -0.117 -0.143  0.152  0.151
  -17.671
-0.000 -0.141 -0.183 -0.038  0.043  0.278 -0.008 -0.151
-0.095 -0.208  0.125  0.089 -0.043 -0.034  0.244 -0.200
 0.096  0.041 -0.099  0.236 -0.043  0.199 -0.028  0.244
 0.043 -0.113  0.223  0.196 -0.096  0.192 -0.147 -0.094
 0.095 -0.058  0.076 -0.240 -0.116 -0.135  0.161  0.136
 0.117 -0.162  0.135  0.115 -0.117 -0.135  0.161 -0.161
  -17.507
-0.000  0.178 -0.134 -0.014 -0.064 -0.397  0.023  0.222
 0.121  0.261  0.097 -0.177  0.010 -0.071  0.041 -0.029
 0.027  0.099 -0.009  0.096 -0.010 -0.053  0.065 -0.025
 0.064 -0.173  0.312  0.281 -0.121  0.014 -0.222 -0.243
-0.027  0.016 -0.116  0.075  0.178  0.189 -0.201  0.037
 0.063 -0.020 -0.037 -0.063 -0.178 -0.188  0.200  0.020
  -17.506
-0.000  0.010  0.037 -0.220  0.010 -0.020  0.018  0.082
 0.027  0.035 -0.095 -0.094  0.063  0.059 -0.342  0.293
-0.121 -0.032  0.308 -0.112 -0.063  0.282 -0.054  0.354
-0.010 -0.039 -0.005  0.078 -0.027  0.118  0.011 -0.072
 0.121 -0.278 -0.010 -0.178  0.063  0.037 -0.020 -0.189
-0.178  0.201  0.190  0.177 -0.063 -0.037  0.020 -0.201
  -16.080
 0.000 -0.005 -0.006 -0.001  0.026  0.095  0.177 -0.042
-0.001 -0.015 -0.381  0.046 -0.025  0.052  0.187  0.067
 0.000 -0.082 -0.264 -0.270 -0.025  0.183  0.112 -0.011
 0.024  0.150  0.115  0.105 -0.000 -0.374 -0.090 -0.152
 0.001 -0.296 -0.215  0.183  0.122 -0.167  0.013  0.167
-0.124 -0.011  0.176 -0.133  0.137 -0.177  0.011 -0.013
  -16.054
 0.000 -0.010  0.009 -0.003  0.025  0.091 -0.288  0.003
-0.011 -0.029  0.527 -0.045  0.011 -0.010 -0.080 -0.029
-0.020  0.036  0.147  0.112 -0.010  0.066  0.027 -0.004
-0.027  0.287 -0.030  0.052  0.011 -0.474 -0.072 -0.162
 0.020 -0.130 -0.080  0.050 -0.248  0.197  0.023 -0.080
 0.053  0.029  0.067 -0.044  0.240 -0.186 -0.024 -0.028
  -16.053
 0.000 -0.004  0.000  0.014  0.010  0.031  0.064 -0.027
-0.020 -0.029 -0.164  0.033 -0.025 -0.052 -0.116 -0.271
 0.011  0.109  0.319  0.398  0.026  0.145  0.140 -0.217
-0.011 -0.051 -0.040 -0.051  0.020  0.149  0.057  0.082
-0.011 -0.343 -0.269  0.271  0.047 -0.072  0.028 -0.193
 0.245 -0.024  0.189 -0.243 -0.050  0.076 -0.029  0.024
  -15.794
-0.002  0.000  0.000  0.000 -0.002  0.000 -0.204  0.027
 0.005  0.004  0.398 -0.052 -0.002  0.039  0.137  0.149
 0.004 -0.078 -0.270 -0.287 -0.002  0.148  0.104 -0.098
-0.003 -0.185 -0.038 -0.077  0.005  0.360  0.078  0.150
 0.004 -0.289 -0.205  0.188 -0.152  0.157 -0.005  0.157
-0.152 -0.005  0.156 -0.152 -0.150  0.155 -0.005 -0.005
   -3.390
-0.818 -0.000  0.000  0.000  0.146  0.241 -0.005 -0.036
-0.012  0.002 -0.002 -0.014  0.146 -0.054 -0.167  0.170
-0.012  0.012 -0.007  0.003  0.146 -0.109 -0.044 -0.214
 0.146 -0.078  0.217  0.080 -0.012 -0.005 -0.002  0.013
-0.012 -0.009  0.011 -0.002 -0.007 -0.007  0.036 -0.007
-0.007  0.035 -0.007 -0.007 -0.007 -0.007  0.035  0.035
   -1.849
 0.000  0.080 -0.144  0.392 -0.024  0.101 -0.054  0.314
 0.121 -0.060  0.049  0.294  0.136  0.123 -0.055  0.139
-0.059  0.120 -0.091  0.022 -0.137  0.059 -0.140  0.121
 0.025  0.016 -0.164  0.293 -0.122 -0.121 -0.029  0.280
 0.059  0.116 -0.099  0.021  0.013 -0.201 -0.182 -0.075
 0.133  0.092  0.074 -0.133 -0.013  0.202  0.184 -0.093
   -1.848
 0.000 -0.330  0.224  0.150 -0.136 -0.085  0.107  0.138
 0.059 -0.029 -0.003  0.150 -0.025 -0.296  0.119  0.100
 0.121 -0.252  0.147 -0.086  0.024 -0.211  0.228  0.122
 0.136 -0.151  0.022  0.121 -0.059 -0.034 -0.009  0.149
-0.121 -0.191  0.227 -0.069 -0.134  0.076 -0.092 -0.203
 0.014 -0.183  0.202 -0.014  0.134 -0.075  0.092  0.183
   -1.659
-0.000 -0.243 -0.314 -0.065 -0.046 -0.115 -0.250 -0.036
-0.027  0.013  0.034 -0.083  0.046 -0.152 -0.208 -0.105
 0.028 -0.059  0.070  0.013  0.046 -0.175 -0.214  0.016
-0.046 -0.212 -0.172 -0.051 -0.027  0.012 -0.001  0.091
 0.027  0.084 -0.037 -0.007  0.261 -0.228  0.036  0.228
-0.261 -0.037  0.227 -0.260  0.261 -0.229  0.036 -0.037
   -1.513
-0.000  0.024  0.031  0.008 -0.044  0.093 -0.074  0.309
 0.112 -0.062  0.048  0.270  0.044  0.281 -0.132 -0.108
-0.111  0.228 -0.137  0.085  0.044 -0.222  0.208  0.125
-0.044 -0.034  0.149 -0.291  0.111  0.114  0.019 -0.254
-0.111 -0.175  0.206 -0.071  0.011 -0.147 -0.166  0.146
-0.011  0.165  0.147 -0.012  0.011 -0.145 -0.165  0.165
   -1.338
-0.019 -0.001 -0.000  0.000 -0.011  0.048  0.270  0.175
 0.071 -0.041 -0.019  0.168 -0.011 -0.254 -0.112 -0.167
 0.071 -0.127  0.117 -0.019 -0.012 -0.070 -0.307  0.081
-0.011  0.274  0.149 -0.088  0.071  0.027 -0.000 -0.172
 0.071  0.142 -0.100  0.023 -0.272  0.157 -0.106  0.155
-0.270 -0.106  0.156 -0.271 -0.270  0.156 -0.106 -0.107
   -1.225
 0.001 -0.022  0.022 -0.023 -0.032  0.037  0.390  0.082
 0.051 -0.033 -0.046  0.116  0.040  0.105 -0.134 -0.162
-0.054  0.112 -0.052  0.059 -0.040  0.174 -0.022 -0.135
 0.033 -0.368 -0.145 -0.016 -0.054  0.007  0.012  0.135
 0.050  0.062 -0.101  0.045 -0.327  0.294 -0.080  0.156
-0.145  0.079 -0.146  0.143  0.323 -0.284  0.086 -0.073
   -1.225
 0.001  0.022 -0.010 -0.031 -0.040  0.061 -0.157  0.133
 0.049 -0.030  0.042  0.113 -0.033 -0.202 -0.226 -0.264
 0.050 -0.074  0.103  0.008  0.033  0.187  0.316 -0.142
 0.040  0.149 -0.063  0.179 -0.055 -0.078 -0.011  0.116
-0.056 -0.128  0.057 -0.009  0.140 -0.140 -0.071  0.298
-0.329 -0.079 -0.278  0.322 -0.148  0.161  0.082  0.089
   -1.204
-0.026  0.001  0.000 -0.002 -0.003  0.052 -0.166  0.289
 0.090 -0.056  0.049  0.205 -0.001 -0.220  0.195  0.135
 0.088 -0.170  0.101 -0.076 -0.000  0.294 -0.106 -0.139
 0.002 -0.118  0.074 -0.294  0.083  0.096  0.010 -0.178
 0.086  0.120 -0.157  0.066  0.080 -0.250 -0.138 -0.237
 0.066 -0.135 -0.267  0.099  0.082 -0.250 -0.129 -0.132
   -0.395
-0.000  0.086 -0.039 -0.136 -0.251  0.260 -0.022 -0.069
 0.036 -0.027  0.016  0.129  0.155  0.013  0.171 -0.089
-0.011  0.069 -0.043 -0.000 -0.158 -0.141 -0.026 -0.132
 0.255  0.108 -0.225 -0.113 -0.037 -0.048 -0.011  0.125
 0.011  0.060 -0.056 -0.003  0.314  0.282 -0.036 -0.230
-0.155 -0.005  0.233  0.158 -0.320 -0.287  0.036  0.005
   -0.395
-0.000  0.099 -0.097  0.092 -0.154  0.172  0.043 -0.072
 0.011 -0.002 -0.005  0.081 -0.255 -0.026 -0.186  0.199
 0.037 -0.110  0.069 -0.034  0.251  0.127  0.016  0.237
 0.159  0.023 -0.157 -0.116 -0.012 -0.012 -0.018  0.080
-0.036 -0.087  0.095 -0.028  0.153  0.228  0.005  0.287
 0.320 -0.036 -0.282 -0.314 -0.160 -0.234 -0.005  0.036
   -0.368
-0.000 -0.056 -0.070 -0.015  0.225 -0.210  0.038  0.094
-0.020  0.012 -0.021 -0.089 -0.218  0.019 -0.149  0.168
 0.019 -0.076  0.035 -0.025 -0.221 -0.113  0.028 -0.197
 0.218  0.109 -0.159 -0.116 -0.019 -0.039 -0.015  0.077
 0.019  0.050 -0.072  0.018 -0.286 -0.251  0.011  0.243
 0.277 -0.010  0.246  0.282 -0.277 -0.241  0.011 -0.011
   -0.246
 0.016  0.000 -0.000 -0.000 -0.258  0.192 -0.012 -0.025
 0.028 -0.009  0.017  0.149 -0.259 -0.044 -0.126  0.142
 0.028 -0.133  0.066 -0.023 -0.259 -0.079 -0.033 -0.175
-0.257 -0.069  0.171  0.057  0.028  0.047  0.033 -0.138
 0.028  0.094 -0.117  0.012  0.256  0.237 -0.009  0.238
 0.257 -0.009  0.239  0.258  0.255  0.236 -0.009 -0.009
    0.376
 0.000 -0.483 -0.624 -0.132 -0.150 -0.090  0.183  0.059
 0.017 -0.006 -0.009  0.069  0.149  0.076  0.027  0.197
-0.017  0.056 -0.042 -0.000  0.150  0.044  0.127 -0.165
-0.150  0.209 -0.030 -0.026  0.016  0.006  0.010 -0.068
-0.016 -0.055  0.043  0.001 -0.064  0.113 -0.014 -0.113
 0.065  0.014 -0.113  0.064 -0.064  0.114 -0.013  0.013
    0.487
-0.000  0.554 -0.339 -0.425  0.182  0.143  0.095  0.142
 0.027 -0.017 -0.001  0.066 -0.088 -0.151  0.165  0.039
 0.041 -0.112  0.062 -0.040  0.088 -0.205  0.096  0.024
-0.182 -0.078 -0.191  0.083 -0.027 -0.017 -0.001  0.066
-0.041 -0.081  0.102 -0.031 -0.138 -0.055 -0.029 -0.071
 0.033 -0.046  0.072 -0.034  0.138  0.055  0.029  0.046
    0.489
-0.000 -0.276  0.348 -0.637 -0.087 -0.023 -0.083  0.210
 0.041 -0.026  0.025  0.129 -0.182  0.206  0.081 -0.026
-0.027  0.052 -0.042  0.013  0.182 -0.015 -0.206 -0.084
 0.088  0.030 -0.013  0.225 -0.041 -0.056 -0.014  0.121
 0.027  0.052 -0.043  0.013  0.033 -0.071 -0.046  0.056
 0.138  0.029 -0.056 -0.138 -0.033  0.071  0.046 -0.029
    1.473
 0.008  0.001  0.001 -0.000 -0.047  0.005  0.015  0.153
-0.052  0.292  0.013  0.111 -0.044 -0.131  0.058 -0.013
-0.049 -0.194 -0.131  0.174 -0.045  0.089 -0.117  0.001
-0.048  0.043  0.047 -0.141 -0.053 -0.046  0.308 -0.046
-0.050 -0.037 -0.171 -0.240 -0.038 -0.035  0.367 -0.034
-0.037  0.342 -0.034 -0.037 -0.037 -0.035  0.370  0.349
    1.492
 0.000  0.003 -0.013  0.052 -0.089  0.029  0.027  0.192
-0.071  0.402  0.019  0.158  0.012 -0.030 -0.000 -0.007
-0.012 -0.036 -0.030  0.037 -0.012 -0.007  0.031 -0.001
 0.088 -0.055 -0.081  0.167  0.070  0.060 -0.417  0.066
 0.012  0.011  0.032  0.051 -0.020 -0.011  0.505 -0.008
-0.029  0.072  0.008  0.029  0.019  0.011 -0.498 -0.074
    1.493
 0.000 -0.042  0.031  0.011 -0.012 -0.006 -0.014 -0.025
 0.011 -0.054 -0.002 -0.015 -0.089 -0.187  0.056 -0.005
-0.071 -0.288 -0.189  0.253  0.089 -0.103  0.165  0.018
 0.011  0.018  0.017 -0.023 -0.012 -0.011  0.064 -0.004
 0.071  0.050  0.251  0.346  0.029  0.007 -0.068 -0.011
-0.020  0.501  0.011  0.019 -0.029 -0.008  0.079 -0.503
    1.502
-0.000  0.036  0.047  0.009 -0.049  0.029  0.005  0.135
-0.048  0.274  0.014  0.108  0.053  0.142 -0.047 -0.011
 0.053  0.216  0.143 -0.189  0.052 -0.083  0.117  0.026
-0.050  0.024  0.063 -0.122 -0.049 -0.041  0.292 -0.046
 0.051  0.038  0.182  0.250 -0.003 -0.023  0.345  0.025
 0.006 -0.374  0.025  0.005 -0.003 -0.023  0.349 -0.365

> <CALCULATION STATUS> [EMPIRE'20]
SUCCESS

$$$$
