# Supplementary material for: Ion-combination specific effects driving the enzymatic activity of halophilic alcohol dehydrogenase 2 from Haloferax volcanii in aqueous ionic liquid solvent mixtures
Source: RSC Sustain. 2024 Jul 8;2(9):2559–80. doi: 10.1039/d3su00412k (PMC11353702; doi:10.1039/d3su00412k)
Supplement: SU-002-D3SU00412K-s004 [file SU-002-D3SU00412K-s004.zip › IonDescriptors/cations_MEP_processed/mso.xyz]

14
 generated by VMD
 S        29.924000      -33.380001       21.207001
 C        30.566000      -31.790001       21.004000
 O        28.745001      -33.313999       21.999001
 C        31.100000      -34.397999       22.077000
 C        29.784000      -34.043999       19.538000
 H        30.705999      -31.406000       22.017000
 H        30.006001      -31.080999       20.389000
 H        31.539000      -31.816999       20.504999
 H        32.106998      -34.286999       21.667000
 H        30.843000      -35.459999       22.059999
 H        31.089001      -33.966000       23.080999
 H        28.987000      -33.506001       19.018000
 H        29.511000      -35.081001       19.750999
 H        30.761999      -33.909000       19.068001
