# Supplementary material for: Ion-combination specific effects driving the enzymatic activity of halophilic alcohol dehydrogenase 2 from Haloferax volcanii in aqueous ionic liquid solvent mixtures
Source: RSC Sustain. 2024 Jul 8;2(9):2559–80. doi: 10.1039/d3su00412k (PMC11353702; doi:10.1039/d3su00412k)
Supplement: SU-002-D3SU00412K-s004 [file SU-002-D3SU00412K-s004.zip › IonDescriptors/cations_MEP_processed/nai_e.arc]

                    ***  Summary of  AM1 Calculation  ***
                    ***   EMPIRE'20 (Revision A1)   ***

 <><><><><><><><><><><><><><><><><><><><><><><><><><><><><><><><><><><><><><>

    generated by VMD
    Molecular Formula = C7H18N
    Charge            = 1
    Multiplicity      = 1

 <> Geometry optimization
 <> Optimization completed

    Heat of formation              =           136.017702 kcal/mol
    Electronic energy              =         -7294.773234 eV
    Core-core repulsion            =          5949.975339 eV
    No. of filled levels           =            25
    Ionization potential           =            14.752797 eV 
    Electron affinity              =             4.007174 eV
    SCF calculations               =            59
    Computation time               =             0.223 seconds

 <> Final geometry obtained

    26
    generated by VMD
    N             -37.046204       71.975270      -44.633189        0.028430
    C             -38.432461       72.142433      -45.208203       -0.123686
    C             -36.269410       70.977678      -45.425867       -0.187532
    C             -37.175976       71.481192      -43.227231       -0.186851
    C             -36.321789       73.279343      -44.626173       -0.187383
    C             -38.496652       72.786028      -46.586254       -0.182596
    C             -39.939174       72.795882      -47.061597       -0.157186
    C             -40.052827       73.460049      -48.410096       -0.217710
    H             -39.018464       72.773673      -44.479076        0.138003
    H             -38.897872       71.115627      -45.249514        0.138401
    H             -36.816520       69.997688      -45.430956        0.140957
    H             -35.257258       70.841170      -44.959530        0.139465
    H             -36.147468       71.345908      -46.478838        0.142981
    H             -36.153011       71.314150      -42.796235        0.140983
    H             -37.747197       70.515180      -43.223438        0.141345
    H             -37.721418       72.245129      -42.612103        0.141375
    H             -35.346426       73.159624      -44.083184        0.139206
    H             -36.950477       74.050824      -44.107436        0.141140
    H             -36.122263       73.603610      -45.682283        0.143257
    H             -37.869893       72.220955      -47.324886        0.102913
    H             -38.115068       73.840563      -46.546159        0.105175
    H             -40.578743       73.341003      -46.317671        0.093746
    H             -40.322417       71.743028      -47.126087        0.093256
    H             -39.708229       74.521412      -48.361872        0.084658
    H             -41.118074       73.451448      -48.748300        0.103497
    H             -39.437892       72.922261      -49.171683        0.084156
