# Supplementary material for: Ion-combination specific effects driving the enzymatic activity of halophilic alcohol dehydrogenase 2 from Haloferax volcanii in aqueous ionic liquid solvent mixtures
Source: RSC Sustain. 2024 Jul 8;2(9):2559–80. doi: 10.1039/d3su00412k (PMC11353702; doi:10.1039/d3su00412k)
Supplement: SU-002-D3SU00412K-s004 [file SU-002-D3SU00412K-s004.zip › IonDescriptors/cations_MEP_processed/cho_e.psf]

    21 generated by VMD
 7   4.85568  13.83095  25.03721   0.000    0.00    0.00    0.00    0.00   0.000
 6   4.03800  12.59914  25.32579   0.202  113.03  103.59  557.04   31.31   0.579
 6   4.05959  14.81461  24.24704   1.130  112.34   98.55  548.95   46.07   0.622
 6   6.10163  13.48122  24.28978   1.410  108.90   87.22  541.33   42.52   0.624
 6   5.23389  14.45247  26.34523   1.251  112.81   98.42  549.08   47.62   0.619
 6   3.61311  11.77395  24.10832   1.280  105.19   77.69  541.69    7.90   0.659
 8   4.78207  11.22128  23.53654   4.516   77.54   43.82  460.12    9.21   0.828
 1   3.11023  12.93076  25.87322   9.453  120.00  101.80  497.74   30.35   0.394
 1   4.65892  11.94149  26.00123   9.462  116.42   75.28  492.97   28.43   0.388
 1   4.66837  15.74610  24.09736  10.327  118.66   96.33  495.79   36.50   0.387
 1   3.11754  15.06592  24.80218  10.471  120.40   97.32  495.69   36.67   0.388
 1   3.80507  14.37620  23.24576   8.459  108.80   97.19  499.00   37.52   0.383
 1   6.61771  12.63108  24.81004   9.927  116.32   63.96  486.54   31.72   0.385
 1   6.77213  14.37940  24.25045  10.533  118.43   92.21  490.05   35.49   0.390
 1   5.83537  13.15596  23.24681   8.856  108.24   55.97  485.17   26.64   0.402
 1   5.86433  13.73161  26.93067  10.284  116.13   96.45  496.21   38.74   0.385
 1   4.30567  14.70149  26.92416  10.532  122.26   97.03  496.68   39.86   0.393
 1   5.81966  15.39081  26.15411  10.341  117.94   96.46  497.27   36.62   0.388
 1   3.08065  12.39728  23.34066  10.104  113.33   78.28  472.04   11.47   0.410
 1   2.91580  10.97258  24.47780  12.149  103.92   87.66  473.92   12.58   0.398
 1   4.53244  10.40668  23.07931  12.690  106.35   60.22  533.88    1.26   0.339
  3105     1 OW1
   3.86311  10.12835  22.05654   97.98  575.07  -28.21  0.3038    21    -25.01    
   3.96311   9.95668  22.05654   96.88  571.99  -28.49  0.3365    21    -69.31    
   4.01311  10.19835  21.95654   96.35  572.44  -28.23  0.2918    21    -63.69    
   4.12882   9.80668  22.05654   95.54  569.32  -28.68  0.3648    21    -75.05    
   4.26311   9.92335  21.95654   94.43  568.21  -28.62  0.3406    21    -69.31    
   4.23811  10.20668  21.87321   94.07  569.34  -28.26  0.2872    21    -160.8    
   4.37977   9.70668  22.05654   93.94  567.13  -28.77  0.3766    21    -57.99    
   4.46311   9.97335  21.90654   92.83  566.85  -28.54  0.3235    21    -70.62    
   4.54644  10.12668  21.85654   91.81  566.62  -28.29  0.2913    21    -160.8    
   4.71311   9.70668  22.05654   91.55  565.54  -28.69  0.3542    21    -70.32    
   4.63811   9.97335  21.90654   91.45  565.94  -28.46  0.3138    21    -166.7    
   4.76311  10.20668  21.85654   89.65  565.70  -27.93  0.2669    21    -160.8    
   4.93549   9.80668  22.05654   89.92  564.84  -28.42  0.3176    21    -166.7    
   4.86311   9.95668  21.95654   89.96  565.08  -28.29  0.3006    21    -160.8    
   4.83811  10.20668  21.87321   89.06  565.40  -27.82  0.2629    21    -160.8    
   5.06311   9.90668  22.05654   88.62  564.55  -28.10  0.2901    21    -160.8    
   5.06311  10.18501  21.95654   87.31  564.73  -27.42  0.2527    21    -238.6    
   3.79644  10.36823  22.05654   98.62  579.95  -27.67  0.2650    21    -19.09    
   4.06311  10.40668  21.90654   95.32  573.30  -27.83  0.2567    21    -116.2    
   3.81311  10.68501  22.05654   97.79  586.31  -26.41  0.2402    21    -135.5    
   4.09644  10.63168  21.90654   94.30  575.39  -27.09  0.2300    21    -135.0    
   4.26311  10.29001  21.85654   93.73  569.47  -28.11  0.2721    21    -160.8    
   4.26311  10.62335  21.85654   92.37  572.01  -27.12  0.2274    21    -238.0    
   4.30144  10.40668  21.83988   93.00  569.69  -27.83  0.2526    21    -160.8    
   4.46311  10.79001  21.85654   88.66  570.60  -25.99  0.2187    21    -192.4    
   4.87144  10.40668  21.85654   87.47  565.65  -27.09  0.2359    21    -192.5    
   4.66311  10.79001  21.85654   86.06  568.24  -25.46  0.2203    21    -55.26    
   4.86311  10.40668  21.85654   87.63  565.68  -27.11  0.2362    21    -192.5    
   4.90811  10.60668  21.87321   85.30  566.02  -25.89  0.2221    21    -55.26    
   5.12144  10.35573  21.95654   85.51  564.90  -26.53  0.2326    21    -245.6    
   5.11311  10.64001  21.95654   82.43  565.53  -24.46  0.2275    21    -60.24    
   5.26311  10.22335  22.05654   85.02  564.55  -26.60  0.2374    21    -192.5    
   5.26311  10.75668  22.05654   78.23  565.56  -21.34  0.2611    21    -28.35    
   3.86311  10.85668  22.05654   96.14  589.05  -25.27  0.2467    21    -148.4    
   4.06311  10.82668  21.95654   93.64  580.00  -25.98  0.2272    21    -147.9    
   3.96311  11.03168  22.05654   93.24  589.75  -23.64  0.2711    21    -7.195    
   4.24311  10.86501  21.90654   90.73  575.66  -25.74  0.2229    21    -147.8    
   4.22144  11.00668  21.95654   89.50  578.84  -24.44  0.2419    21    -16.20    
   4.44644  10.85168  21.87321   88.21  571.40  -25.57  0.2209    21    -60.24    
   4.46311  10.97335  21.90654   86.31  572.15  -24.40  0.2349    21    -122.8    
   4.66311  10.85168  21.87321   85.28  568.46  -24.90  0.2247    21    -60.24    
   4.63811  10.97335  21.90654   83.69  569.02  -23.69  0.2422    21    -105.9    
   4.89644  10.81168  21.90654   82.73  566.40  -24.09  0.2314    21    -51.22    
   4.87477  11.00668  21.95654   79.27  565.41  -21.44  0.2765    21    -51.24    
   5.06311  10.79335  21.95654   80.59  565.65  -23.06  0.2415    21    -113.8    
   5.16311  10.99597  22.05654   74.36  562.61  -17.79  0.3347    21    -58.00    
   4.15477  11.20668  22.05654   87.83  585.59  -21.38  0.3188    21    -44.38    
   4.51466  11.34001  22.05654   77.76  567.37  -17.66  0.4041    21    -46.86    
   4.58477  11.35490  22.05654   75.88  563.35  -16.77  0.4212    21    -49.00    
   4.98394  11.20668  22.05654   71.80  556.02  -15.22  0.4157    21     21.98    
   2.66311  12.09001  22.05654   89.33  476.74    3.64  0.3473    19    -73.00    
   2.86311  11.85668  22.05654   89.60  483.58    3.59  0.3457    19    -48.38    
   2.85144  12.20668  21.98988   89.74  475.51    3.60  0.3462    19    -41.18    
   2.96311  11.80668  22.05654   89.87  486.66    3.47  0.3525    19    -45.27    
   3.06311  11.92835  22.00654   89.67  483.67    3.40  0.3452    19    -45.27    
   3.11311  12.20668  21.95654   89.92  477.52    3.54  0.3380    19    -40.47    
   3.32977  11.75668  22.05654   90.11  499.56    2.22  0.3925    19    -16.56    
   3.26311  11.92835  22.00654   89.76  487.82    3.11  0.3552    19    -45.27    
   3.21311  12.20668  21.95654   89.97  478.76    3.51  0.3366    19    -38.07    
   3.64644  12.00668  22.05654   88.85  499.49    2.46  0.3942    19    -16.56    
   3.54144  12.20668  22.00654   89.84  485.82    3.32  0.3482    19    -45.27    
   3.66311  12.02335  22.05654   88.75  499.41    2.50  0.3939    19    -16.56    
   2.61311  12.46501  22.05654   90.37  472.57    3.67  0.3748    19    -78.92    
   3.03489  12.40668  21.95654   90.62  474.50    3.70  0.3467    19    -41.18    
   2.66311  12.60668  22.05654   91.23  472.23    3.79  0.3830    19    -78.92    
   2.67977  12.63168  22.05654   91.45  472.25    3.82  0.3839    19    -46.80    
   3.06311  12.40668  21.95654   90.70  474.70    3.70  0.3452    19    -40.47    
   3.07561  12.44740  21.95654   90.91  474.53    3.74  0.3463    19    -41.18    
   3.21311  12.40668  21.95654   90.91  476.06    3.72  0.3383    19    -40.47    
   3.25061  12.44740  21.95654   91.10  476.18    3.78  0.3376    19    -40.47    
   3.47477  12.40668  21.98988   91.07  479.96    3.73  0.3339    19    -38.07    
   3.61311  12.64001  22.05654   93.36  481.37    4.49  0.3314    19    -38.42    
   3.66311  12.55668  22.05654   92.39  482.81    4.21  0.3345    19    -45.78    
   2.83477  12.80668  22.05654   93.16  473.40    4.23  0.3841    19    -47.15    
   3.11311  12.90668  22.05654   95.13  476.62    4.98  0.3654    19    -47.45    
   3.17977  12.90668  22.05654   95.39  477.35    5.11  0.3597    19    -40.82    
   5.26311  12.99001  22.05654   92.61  487.02    4.20  0.3926    15    -86.17    
   5.36311  12.80668  22.05654   89.26  486.03    4.28  0.4058    15    -86.22    
   5.54644  13.03168  21.95654   91.18  485.57    4.13  0.3999    15    -86.22    
   5.63811  12.60668  22.05654   85.28  485.44    4.41  0.4126    15    -86.22    
   5.66311  12.89001  21.95654   88.95  485.17    4.21  0.4077    15    -86.22    
   5.55477  13.00668  21.95654   90.82  485.48    4.14  0.4016    15    -86.22    
   6.07144  12.60668  22.05654   84.93  486.84    4.52  0.3938    15    -86.17    
   5.89644  12.85668  21.95654   87.93  485.66    4.29  0.4018    15    -86.22    
   5.86311  12.93073  21.93988   88.76  485.65    4.24  0.4002    15    -86.22    
   6.06311  12.60668  22.05654   84.96  486.78    4.51  0.3944    15    -86.17    
   6.06311  12.91501  21.95654   87.99  486.72    4.36  0.3892    15    -86.17    
   6.14644  13.00668  21.95654   88.57  487.66    4.40  0.3785    15    -86.17    
   6.24739  12.70668  22.05654   85.85  488.34    4.62  0.3791    15    -86.17    
   6.13477  13.00668  21.95654   88.67  487.55    4.39  0.3794    15    -86.23    
   5.26311  13.41501  22.05654   97.86  490.25    4.13  0.3565    15    -53.95    
   5.51311  13.20668  21.95654   93.31  486.45    4.06  0.3855    15    -86.23    
   5.26311  13.40668  22.05654   97.80  490.14    4.12  0.3574    15    -53.95    
   5.59144  13.40668  21.95654   94.72  487.77    4.00  0.3659    15    -86.53    
   5.58716  13.20668  21.93988   92.77  486.29    4.06  0.3861    15    -86.23    
   5.63811  13.45668  21.95654   94.82  488.21    3.98  0.3605    15    -86.53    
   5.85811  13.17335  21.92142   91.15  486.49    4.15  0.3839    15    -100.0    
   5.86311  13.51501  21.95654   93.98  489.28    4.05  0.3506    15    -67.02    
   6.19144  13.20668  21.95654   90.06  489.16    4.41  0.3622    15    -72.93    
   6.11311  13.40668  21.95654   91.84  490.04    4.28  0.3509    15    -67.32    
   6.17977  13.20668  21.95654   90.18  489.03    4.39  0.3630    15    -86.72    
   6.41311  13.46501  22.05654   91.44  495.67    4.83  0.3325    15    -51.79    
   6.46311  13.30668  22.05654   90.26  494.56    4.92  0.3382    15    -65.57    
   5.36311  13.57668  22.05654   98.65  491.31    4.03  0.3436    15    -48.03    
   5.68811  13.79001  22.05654   97.66  493.16    3.83  0.3270    15    -46.28    
   5.86311  13.52335  21.95654   93.99  489.39    4.04  0.3498    15    -67.02    
   5.86311  13.80668  22.05654   96.57  494.00    3.90  0.3248    15    -46.28    
   6.12144  13.75668  22.05654   94.57  495.69    4.22  0.3246    15    -46.28    
   6.31311  13.60668  22.05654   92.77  496.04    4.61  0.3285    15    -46.28    
   3.26311  14.10668  22.05654  100.18  500.11   15.09  0.4058    12    -185.5    
   3.36311  13.95668  22.05654  101.08  500.48   15.09  0.4126    12    -185.5    
   3.51311  14.20668  21.95654   99.48  499.00   14.91  0.4039    12    -185.5    
   3.56311  13.80668  22.05654  102.06  501.15   15.04  0.4122    12    -185.5    
   3.69644  14.05668  21.95654  100.50  499.26   14.88  0.4071    12    -185.5    
   3.66311  14.07835  21.95654  100.39  499.17   14.88  0.4075    12    -185.5    
   3.90477  13.75668  22.05654  102.76  501.97   14.88  0.3968    12    -185.4    
   3.85477  14.04335  21.95654  100.95  499.54   14.79  0.3993    12    -185.5    
   3.86311  14.32847  21.90654   99.32  499.49   14.70  0.3819    12    -185.4    
   4.06311  13.80668  22.05654  103.02  502.23   14.71  0.3853    12    -185.4    
   4.06311  14.11501  21.95654  101.11  500.31   14.62  0.3804    12    -185.4    
   4.11311  14.17335  21.95654  101.08  500.61   14.56  0.3733    12    -185.4    
   4.22977  13.90668  22.05654  103.19  502.79   14.47  0.3694    12    -185.4    
   4.32144  14.20668  22.00654  101.95  502.86   14.33  0.3528    12    -185.7    
   3.21311  14.51597  22.05654   98.31  500.83   15.08  0.3738    12    -185.4    
   3.46311  14.40668  21.95654   98.57  499.37   14.91  0.3884    12    -185.4    
   3.26311  14.69001  22.05654   97.65  502.23   15.16  0.3578    12    -185.4    
   3.51311  14.57335  21.95654   98.09  500.33   14.92  0.3716    12    -185.4    
   3.78489  14.40668  21.90654   98.88  499.54   14.74  0.3797    12    -185.4    
   3.64311  14.71501  21.95654   97.88  501.95   14.93  0.3548    12    -185.4    
   3.82977  14.40668  21.90654   99.01  499.67   14.71  0.3775    12    -185.4    
   3.86311  14.59180  21.92654   98.77  501.19   14.74  0.3590    12    -185.4    
   4.19144  14.40668  21.95654  100.49  502.05   14.48  0.3530    12    -185.7    
   4.14644  14.60668  21.95654   99.55  503.54   14.56  0.3424    12    -179.8    
   4.20144  14.40668  21.95654  100.45  502.17   14.47  0.3522    12    -185.7    
   4.13477  14.60668  21.95654   99.58  503.41   14.57  0.3430    12    -42.64    
   4.46311  14.50668  22.05654  101.80  507.09   14.16  0.3314    12    -42.64    
   3.44977  14.90668  22.05654   97.43  505.26   15.34  0.3388    12    -179.8    
   3.66311  14.72335  21.95654   97.92  502.10   14.93  0.3535    12    -185.4    
   3.61311  15.00668  22.05654   97.45  507.79   15.44  0.3307    12    -187.1    
   3.92144  14.75668  21.95654   98.47  503.79   14.81  0.3418    12    -179.8    
   3.86811  15.05668  22.05654   97.91  510.75   15.39  0.3263    12    -40.07    
   4.06311  14.69835  21.95654   98.99  504.02   14.67  0.3402    12    -42.64    
   4.09644  15.00668  22.05654   98.70  511.81   15.08  0.3261    12    -40.07    
   4.24144  14.90668  22.05654   99.56  511.05   14.76  0.3267    12    -40.07    
   3.66311   9.75668  22.45654  100.56  580.03  -28.09  0.3522    21    -63.40    
   3.90799   9.60668  22.35654   98.08  572.64  -28.57  0.3909    21    -24.35    
   3.89823   9.70668  22.25654   97.69  572.67  -28.56  0.3773    21    -30.45    
   4.06311   9.45668  22.42321   96.85  570.47  -28.70  0.4118    21    -69.01    
   4.04561   9.60668  22.25654   96.74  570.28  -28.71  0.3969    21    -68.95    
   4.02977   9.80668  22.10654   96.60  570.55  -28.63  0.3650    21    -75.05    
   4.11489   9.40668  22.45654   96.31  569.98  -28.73  0.4157    21    -69.01    
   4.26311   9.50668  22.25654   95.01  568.08  -28.83  0.4097    21    -69.01    
   4.35477   9.40668  22.35654   94.64  567.60  -28.85  0.4162    21    -69.01    
   4.54144   9.55847  22.15654   92.81  566.30  -28.83  0.3898    21    -68.95    
   4.72144   9.40668  22.35654   92.20  565.76  -28.81  0.3888    21    -69.97    
   4.58061   9.57097  22.15654   92.92  566.10  -28.81  0.3859    21    -51.89    
   4.96073   9.40668  22.45654   90.50  565.09  -28.66  0.3553    21    -166.4    
   4.81311   9.50668  22.25654   91.33  565.33  -28.75  0.3704    21    -155.1    
   5.06311   9.45668  22.45654   89.76  564.79  -28.54  0.3368    21    -166.7    
   5.05799   9.80668  22.10654   88.86  564.56  -28.27  0.3043    21    -160.8    
   5.26311   9.60668  22.44916   88.10  564.31  -28.09  0.2950    21    -160.8    
   5.26311   9.80156  22.25654   87.50  564.22  -27.86  0.2800    21    -160.8    
   5.44644   9.79001  22.46904   85.76  564.17  -27.21  0.2553    21    -226.8    
   3.46311  10.13168  22.45654  103.14  595.58  -26.97  0.2954    21    -25.01    
   3.51311  10.00668  22.45654  102.47  589.73  -27.43  0.3096    21    -46.64    
   3.71311  10.17335  22.15654   99.73  580.31  -27.92  0.2937    21    -19.09    
   3.86311   9.99323  22.10654   98.07  574.17  -28.37  0.3282    21    -25.01    
   5.26311   9.95668  22.15654   86.77  564.26  -27.53  0.2637    21    -219.2    
   5.26311  10.16168  22.07321   85.50  564.45  -26.87  0.2427    21    -245.6    
   5.56311   9.99180  22.45654   83.15  564.60  -25.85  0.2337    21    -192.5    
   5.46311  10.12668  22.25654   83.54  564.57  -25.97  0.2339    21    -192.5    
   5.61311  10.18668  22.42321   80.87  565.58  -24.07  0.2313    21    -46.31    
   3.46311  10.49001  22.35654  102.89  605.07  -25.63  0.2854    21    -12.21    
   3.56311  10.40668  22.25654  101.75  593.46  -26.81  0.2691    21    -19.09    
   3.46311  10.55668  22.35654  102.93  607.52  -25.10  0.2932    21    -141.0    
   3.66311  10.60668  22.15654   99.98  592.42  -26.31  0.2545    21    -116.2    
   5.41311  10.32835  22.15654   82.41  565.03  -25.00  0.2289    21    -55.31    
   5.41311  10.68501  22.15654   77.12  566.30  -20.31  0.2714    21    -69.07    
   5.66311  10.31501  22.45654   78.50  567.04  -21.83  0.2461    21    -64.72    
   5.66311  10.78263  22.43988   69.12  569.36  -10.19  0.4531    21    -60.01    
   3.26311  10.89418  22.45654  100.48  606.18  -14.79  0.5394    21     1.912    
   3.46311  10.64740  22.34404  102.32  610.07  -24.25  0.3094    21    -132.0    
   3.41311  10.97335  22.35654   99.72  605.56  -16.96  0.4759    21     54.49    
   3.56311  10.75668  22.25654  100.81  604.90  -24.18  0.2976    21    -137.4    
   3.57644  11.08763  22.25654   97.36  601.07  -17.77  0.4334    21     54.49    
   3.86311  11.04001  22.10654   94.67  594.79  -22.91  0.2944    21    0.6764    
   5.26311  10.83168  22.07321   76.64  565.14  -19.85  0.2860    21    -37.25    
   5.31311  11.02335  22.15654   70.50  560.19  -13.50  0.4176    21    -19.70    
   5.46311  10.98501  22.25654   68.32  561.26  -10.49  0.4707    21    -18.89    
   5.46311  11.04835  22.27321   66.32  557.52   -8.09  0.5289    21     26.89    
   5.66311  10.90668  22.45654   65.45  565.74   -5.50  0.5690    21    -1.437    
   2.62823  11.40668  22.35654   91.18  506.77    4.44  0.4232    19    -7.767    
   2.72323  11.20668  22.45654   93.10  527.81    3.82  0.5249    19    -9.056    
   2.83811  11.40668  22.27321   91.74  509.64    3.34  0.4381    19    -2.527    
   3.01311  11.20668  22.35654   94.48  539.61   -0.71  0.5497    19    -5.745    
   2.91311  11.40668  22.25654   92.06  511.71    2.83  0.4469    19    -2.527    
   3.26311  11.20668  22.30654   95.62  559.67   -6.40  0.5551    19    -53.58    
   3.22977  11.30668  22.25654   94.06  541.15   -3.11  0.5243    19    -5.035    
   3.46311  11.20668  22.27321   96.01  580.09  -11.37  0.5243    21    -84.52    
   3.46311  11.25668  22.25654   95.22  572.40   -9.78  0.5289    19    -50.30    
   3.56311  11.15668  22.25654   96.47  594.64  -15.40  0.4726    21    -7.277    
   3.66311  11.37335  22.20654   92.73  576.44  -10.36  0.5121    21    -50.45    
   3.86311  11.21168  22.15654   92.76  597.25  -19.16  0.3817    21    -22.64    
   3.83716  11.40668  22.18988   90.43  587.83  -12.49  0.4950    21    -41.94    
   4.08811  11.20668  22.07321   88.99  588.71  -21.18  0.3255    21    -12.26    
   4.02977  11.40668  22.15654   87.00  592.17  -15.33  0.4582    21     5.745    
   4.29644  11.40668  22.10654   81.11  579.57  -16.79  0.4352    21    -41.41    
   4.43811  11.44001  22.10654   77.02  569.01  -15.43  0.4674    21     13.92    
   4.59966  11.46501  22.10654   72.61  556.36  -13.45  0.5042    21     38.25    
   4.86311  11.40668  22.10654   68.23  544.13  -11.25  0.5283    21     38.38    
   5.09644  11.23168  22.10654   68.65  550.75  -12.06  0.4796    21     45.12    
   5.05394  11.40668  22.15654   64.05  533.88   -7.10  0.5982    21    -6.666    
   5.36311  11.25490  22.25654   61.97  539.69   -3.78  0.6444    21     11.97    
   5.26311  11.43585  22.25654   58.80  519.62   -0.84  0.7103     7    -63.34    
   5.51311  11.18668  22.35654   60.50  543.43   -1.09  0.6991     7    -6.648    
   5.56311  11.40668  22.45654   53.57  512.37    5.41  0.8517     7     22.47    
   2.16311  11.80668  22.45654   89.33  487.75    4.13  0.3484    19    -80.55    
   2.41311  11.60668  22.35654   89.84  493.69    4.39  0.3652    19    -20.32    
   2.46311  11.73347  22.25654   89.41  487.05    4.04  0.3502    19    -80.55    
   2.58216  11.60668  22.25654   89.98  492.86    4.14  0.3668    19    -22.07    
   2.46311  11.40668  22.45654   90.93  507.25    5.05  0.4193    19    -10.17    
   2.61311  11.79180  22.15654   89.41  484.49    3.84  0.3470    19    -48.38    
   2.86311  11.60668  22.15654   90.49  495.13    3.55  0.3788    19    -16.56    
   2.86311  11.80668  22.07321   89.71  485.39    3.60  0.3493    19    -47.67    
   3.08811  11.52335  22.15654   91.43  507.30    2.14  0.4237    19    -13.85    
   3.23811  11.61180  22.10654   90.93  506.40    1.70  0.4168    19    -6.513    
   3.46311  11.52335  22.15654   91.70  532.05   -2.20  0.4857    19    -3.706    
   3.46311  11.76168  22.07321   89.95  506.32    1.52  0.4148    19    -6.679    
   3.70477  11.60668  22.15654   89.66  546.95   -3.82  0.5098    19    -15.27    
   3.69644  11.80668  22.10654   88.59  520.32    0.36  0.4576    19     3.667    
   3.74549  11.64835  22.15654   88.98  546.07   -3.25  0.5122    19    -26.91    
   3.86311  11.80668  22.15654   86.81  539.15   -0.92  0.5117    19    -26.91    
   4.06311  11.64001  22.20654   83.52  581.59   -7.32  0.5702    21    -85.89    
   4.24644  11.80668  22.25654   77.54  575.56   -3.24  0.6376     7    -42.89    
   4.28811  11.79001  22.25654   76.18  574.97   -3.89  0.6427     7    -32.99    
   4.26311  11.85168  22.27321   77.02  573.49   -1.97  0.6490     7     1.285    
   4.46311  11.55668  22.15654   73.76  563.02  -11.66  0.5504    21     26.11    
   4.55156  11.80668  22.27321   67.56  546.14   -2.96  0.6808     7    -6.648    
   4.72144  11.55668  22.15654   67.25  539.18   -8.83  0.5934     7    0.6941    
   4.66311  11.80668  22.27321   64.52  531.03   -2.05  0.6902     7    -28.26    
   4.94644  11.70668  22.25654   59.21  506.13   -0.47  0.7080     7    -51.71    
   4.83811  11.84001  22.30654   60.10  508.49    0.94  0.7161     7     88.31    
   5.10061  11.60668  22.25654   57.82  505.28    0.12  0.7217     7     32.45    
   5.06311  11.85668  22.35654   56.43  489.72    4.13  0.7352     7     86.19    
   5.31311  11.63763  22.35654   54.08  492.43    4.52  0.7847     7     79.89    
   5.36311  11.83490  22.45654   54.24  482.83    6.68  0.7411     7     79.44    
   5.46311  11.65668  22.45654   52.12  487.32    6.70  0.8178     7     9.997    
   2.06311  12.07335  22.45654   89.23  480.74    3.80  0.3524    19    -73.00    
   2.26311  11.94835  22.30654   89.03  481.23    3.85  0.3477    19    -73.00    
   2.26311  12.15668  22.25654   89.15  476.62    3.69  0.3593    19    -73.00    
   2.46311  12.01501  22.15654   89.05  478.32    3.72  0.3483    19    -73.00    
   2.41311  12.17335  22.15654   89.22  475.59    3.65  0.3586    19    -73.00    
   2.66311  12.00668  22.07321   89.28  478.40    3.67  0.3445    19    -41.18    
   3.70811  12.00668  22.07321   88.45  503.43    2.27  0.4082    19    -6.874    
   3.91311  11.97335  22.15654   86.31  525.21    1.33  0.4857    19    -22.25    
   3.82977  12.16168  22.10654   88.27  501.69    2.86  0.4062    19    -6.874    
   4.16311  11.92335  22.25654   80.62  562.45   -0.09  0.6103    19    -46.53    
   4.11311  12.32847  22.25654   87.00  515.18    3.67  0.4694    19    -18.79    
   4.26311  12.00668  22.30654   78.28  563.51    1.40  0.6428    19     17.82    
   4.31311  12.17335  22.35654   79.60  553.07    3.58  0.6256    19     2.069    
   4.46311  12.00668  22.35654   71.32  561.68    1.75  0.7020     7    -6.033    
   4.46311  12.27335  22.45654   77.69  556.35    5.23  0.6576     6     15.68    
   4.62977  12.15668  22.45654   69.10  548.51    4.94  0.7078     7    -26.87    
   4.91311  12.10668  22.45654   62.43  509.55    5.58  0.6815     7     86.03    
   5.21311  12.00668  22.45654   58.65  489.47    6.30  0.6594     7     81.86    
   2.06311  12.59001  22.45654   90.94  473.81    3.66  0.3929    19    -46.09    
   2.26311  12.54001  22.25654   90.42  472.72    3.66  0.3923    19    -78.62    
   2.26311  12.60668  22.27321   90.88  472.48    3.68  0.3979    19    -43.75    
   2.38811  12.37656  22.15654   89.69  473.33    3.63  0.3758    19    -78.92    
   2.46311  12.67668  22.15654   91.37  472.04    3.79  0.3986    19    -78.68    
   3.66311  12.63168  22.07321   93.35  482.55    4.51  0.3325    19    -45.78    
   3.91311  12.48501  22.15654   91.07  493.17    4.08  0.3701    19    -17.07    
   3.86311  12.62335  22.15654   93.25  488.95    4.70  0.3478    19    -32.19    
   4.06311  12.58168  22.25654   91.95  499.79    4.75  0.3930    19    -38.82    
   4.06311  12.65168  22.27321   93.34  498.72    5.21  0.3826    19    -38.82    
   4.26311  12.35668  22.35654   85.05  529.93    4.32  0.5361    19    -33.33    
   4.36311  12.55668  22.45654   88.89  526.02    5.51  0.5074    19    -30.60    
   4.86311  12.55668  22.45654   84.39  508.98    5.48  0.4161    15    -28.71    
   5.06311  12.30668  22.45654   72.77  505.33    5.86  0.4754    15    -12.93    
   5.06311  12.57335  22.30654   84.92  494.43    4.91  0.3948    15    -16.91    
   5.16311  12.20668  22.45654   68.23  500.60    6.01  0.5072    15     23.44    
   5.22977  12.40668  22.30654   79.45  493.05    5.08  0.4069    15    -18.71    
   5.26311  12.65156  22.15654   86.77  487.77    4.50  0.4026    15    -86.22    
   5.46811  12.20668  22.35654   73.31  492.48    5.40  0.4159    15    -33.23    
   5.34132  12.40668  22.25654   80.15  490.08    4.92  0.4054    15    -51.25    
   5.42977  12.60668  22.10654   85.48  486.29    4.47  0.4099    15    -86.22    
   5.69644  12.15668  22.35654   74.18  491.03    5.27  0.3971    15    -19.37    
   5.67977  12.40668  22.15654   81.47  486.71    4.66  0.4056    15    -86.22    
   5.86311  12.05668  22.45654   72.33  493.34    5.52  0.3858    15    -49.44    
   5.99144  12.40668  22.15654   82.20  487.32    4.66  0.3927    15    -86.17    
   6.16644  12.10668  22.45654   77.01  493.87    5.31  0.3590    15    -49.74    
   6.01311  12.40668  22.15654   82.20  487.44    4.67  0.3913    15    -86.17    
   6.40632  12.20668  22.45654   80.32  496.24    5.48  0.3490    15    -46.22    
   6.35799  12.40668  22.25654   82.83  491.57    5.02  0.3626    15    -53.89    
   6.26311  12.60668  22.10654   84.96  488.77    4.70  0.3773    15    -72.57    
   6.46311  12.35668  22.35654   82.62  494.68    5.36  0.3516    15    -52.14    
   6.56311  12.59656  22.25654   85.16  494.63    5.39  0.3497    15    -46.22    
   6.66311  12.40668  22.45654   83.73  500.79    6.22  0.3435    15    -46.22    
   6.71311  12.60668  22.35654   85.48  499.74    6.15  0.3422    15    -46.22    
   2.26311  12.85668  22.35654   92.72  472.70    3.90  0.4144    19    -79.03    
   2.36311  12.79001  22.25654   92.24  472.27    3.86  0.4098    19    -78.68    
   2.46311  13.04001  22.30654   94.76  474.40    4.46  0.4172    19    -47.21    
   2.26311  13.03585  22.45654   94.53  474.18    4.22  0.4193    19    -79.03    
   2.66311  12.80668  22.10654   92.76  472.70    4.08  0.3968    19    -47.15    
   2.63394  13.10668  22.25654   96.03  476.37    5.02  0.4098    19    -47.21    
   2.86311  13.05668  22.15654   96.23  477.06    5.26  0.3924    19    -47.15    
   3.00477  13.00668  22.10654   96.05  477.36    5.30  0.3787    19    -46.44    
   3.32144  13.00668  22.10654   97.45  481.54    6.23  0.3523    19    -40.82    
   3.46311  12.85168  22.07321   95.78  480.40    5.40  0.3377    19    -40.82    
   3.46311  13.09001  22.15654   99.39  487.13    7.82  0.3470    19    -48.02    
   3.62977  12.80668  22.10654   95.72  483.00    5.47  0.3313    19    -45.78    
   3.66311  12.92835  22.15654   97.78  486.36    6.69  0.3330    19    -48.02    
   3.96311  12.80668  22.25654   96.52  493.92    6.36  0.3489    19    -11.46    
   3.88811  13.00668  22.27321  100.20  496.05    8.75  0.3382    19    -11.29    
   4.06311  12.77335  22.30654   95.92  498.56    6.26  0.3679    19    -34.58    
   4.06311  12.95668  22.35654   99.98  502.01    8.62  0.3525    19    -19.61    
   4.26311  12.85668  22.45654   97.98  511.39    7.43  0.3965    19    -36.05    
   4.66311  13.00668  22.45654   99.70  508.05    5.90  0.3529    15    -17.03    
   4.86311  12.79001  22.35654   92.14  498.60    4.89  0.3738    15    -16.91    
   4.86311  12.97335  22.30654   96.33  496.62    4.80  0.3604    15    -20.32    
   5.06311  12.68430  22.25654   88.19  491.90    4.66  0.3893    15    -21.77    
   5.06311  13.00668  22.15654   94.59  490.18    4.36  0.3763    15    -53.59    
   5.26311  12.77335  22.10654   89.14  487.05    4.36  0.4012    15    -86.22    
   6.46311  12.82668  22.10654   86.90  491.63    4.95  0.3574    15    -53.89    
   6.46311  12.96168  22.07321   87.86  491.91    4.91  0.3538    15    -73.24    
   6.66311  12.72573  22.25654   86.19  496.96    5.71  0.3435    15    -46.22    
   6.76311  12.99001  22.25654   88.19  501.01    6.28  0.3377    15    -46.22    
   6.86311  12.66740  22.45654   86.25  506.94    7.53  0.3464    15    -42.23    
   6.96311  12.92335  22.45654   88.18  512.63    8.89  0.3565    15    -49.07    
   2.42739  13.20668  22.45654   97.12  477.54    5.07  0.4169    19    -47.21    
   2.66311  13.20668  22.30654   97.53  479.17    5.71  0.4074    19    -47.21    
   2.66311  13.40668  22.45654  100.78  487.45    7.73  0.3968    19    -86.17    
   2.78811  13.20668  22.25654   97.97  480.47    6.13  0.3991    19    -47.21    
   2.85739  13.40668  22.35654  101.40  490.44    8.97  0.3881    19    -53.59    
   2.98811  13.30668  22.25654  100.33  487.56    8.27  0.3837    19    -86.17    
   3.08811  13.40668  22.27321  102.08  494.47   10.60  0.3793    19    -51.90    
   3.22561  13.13740  22.15654   99.01  484.29    7.24  0.3643    19    -54.64    
   3.16311  13.40668  22.25654  102.37  495.79   11.13  0.3774    19    -51.90    
   3.48811  13.24001  22.20654  101.83  494.43   10.39  0.3565    19    -52.14    
   3.43394  13.45763  22.20654  103.32  501.49   13.47  0.3813    12    -55.22    
   3.76311  13.20668  22.25654  102.80  499.88   11.47  0.3484    19    -52.14    
   3.80811  13.30668  22.25654  103.93  503.95   13.14  0.3592    12    -60.72    
   3.92144  13.20668  22.30654  103.59  504.40   12.18  0.3478    12    -52.20    
   4.01311  13.40668  22.25654  104.82  507.68   14.24  0.3641    12    -45.69    
   4.06311  13.20668  22.35654  104.19  508.73   12.49  0.3476    12    -49.63    
   4.06311  13.40668  22.27321  105.13  508.42   14.20  0.3613    12    -45.69    
   4.26311  13.15668  22.45654  104.48  514.82   11.38  0.3493    12    -49.85    
   4.24311  13.35668  22.35654  105.86  512.40   13.40  0.3473    12    -183.1    
   4.46311  13.25668  22.45654  105.60  516.09   10.32  0.3379    12    -55.65    
   4.56311  13.20668  22.45654  104.36  513.58    8.28  0.3374    15    -43.45    
   4.66311  13.45668  22.35654  105.98  510.97    8.93  0.3277    15    -43.71    
   4.86311  13.20668  22.27321  100.34  498.06    5.09  0.3453    15    -46.22    
   4.86311  13.40668  22.27321  103.17  501.56    5.76  0.3327    15    -46.22    
   5.03489  13.18168  22.15654   97.54  491.94    4.43  0.3619    15    -53.89    
   5.06311  13.40668  22.15654  100.33  494.22    4.55  0.3453    15    -46.22    
   6.46311  13.43168  22.07321   91.14  496.34    4.97  0.3324    15    -51.79    
   6.64727  13.20668  22.15654   89.56  498.53    5.62  0.3349    15    -51.79    
   6.76311  13.45668  22.25654   91.10  508.09    6.83  0.3390    15    -49.21    
   6.91311  13.22751  22.35654   89.73  511.90    8.24  0.3505    15    -54.87    
   6.91311  13.28490  22.35654   90.05  513.02    8.38  0.3526    15    -49.07    
   2.81311  13.60668  22.45654  103.34  500.32   12.07  0.3778    12    -51.90    
   3.06311  13.57335  22.30654  103.29  501.04   13.13  0.3841    12    -71.19    
   2.81311  13.76501  22.45654  103.54  504.89   14.12  0.3726    12    -48.26    
   3.06311  13.79501  22.25654  102.73  503.33   14.90  0.3937    12    -185.4    
   3.16311  13.60668  22.25654  103.31  502.28   13.97  0.3895    12    -48.26    
   3.26311  13.78263  22.15654  102.42  502.31   15.03  0.4056    12    -185.5    
   3.46311  13.60668  22.15654  103.17  502.86   14.70  0.3987    12    -185.5    
   3.46811  13.80668  22.07321  101.93  501.37   15.07  0.4122    12    -185.5    
   3.62977  13.55668  22.15654  103.60  503.43   14.69  0.3937    12    -185.4    
   3.86311  13.55668  22.15654  103.99  504.42   14.78  0.3869    12    -185.4    
   4.06311  13.60668  22.15654  104.30  505.05   14.68  0.3774    12    -185.4    
   4.22144  13.50668  22.25654  105.49  508.84   14.15  0.3572    12    -182.8    
   4.26311  13.80668  22.10654  103.99  504.22   14.39  0.3653    12    -185.4    
   4.46311  13.60668  22.27321  106.17  510.52   13.00  0.3400    12    -177.2    
   4.41311  13.80668  22.15654  104.82  506.56   13.90  0.3495    12    -185.7    
   4.66311  13.64001  22.30654  106.64  511.67   10.62  0.3275    12    -49.21    
   4.66311  13.80668  22.25654  106.44  511.21   11.87  0.3290    12    -36.76    
   4.88811  13.60668  22.27321  105.00  505.37    6.61  0.3242    15    -36.31    
   4.79966  13.84001  22.28154  106.64  512.25   10.03  0.3237    12    -43.71    
   4.91311  13.57335  22.25654  104.30  503.44    6.11  0.3260    15    -36.31    
   5.06644  13.84001  22.25654  105.06  506.02    5.82  0.3196    15    -36.38    
   5.26311  13.61835  22.10654  100.28  493.63    4.19  0.3362    15    -46.22    
   5.31311  13.80668  22.15654  101.75  497.32    4.17  0.3227    15    -46.28    
   5.46311  13.80668  22.10654   99.94  494.85    3.90  0.3247    15    -46.28    
   5.63811  13.80668  22.07321   98.33  493.60    3.82  0.3258    15    -46.28    
   6.08811  13.80668  22.07321   95.18  496.36    4.15  0.3229    15    -46.28    
   6.22977  13.80668  22.10654   94.60  498.95    4.43  0.3229    15    -46.28    
   6.46311  13.57335  22.10654   92.17  499.06    5.05  0.3277    15    -46.28    
   6.56311  13.84323  22.25654   93.88  511.21    6.04  0.3433    15    -49.44    
   6.66311  13.69240  22.25654   92.79  510.30    6.52  0.3417    15    -49.44    
   6.66311  13.82490  22.30654   93.60  515.54    6.99  0.3562    15    -49.79    
   6.96311  13.58168  22.45654   92.11  526.36   11.32  0.3972    15    -61.25    
   6.86311  13.84835  22.45654   93.60  529.64   10.93  0.4106    15    -61.31    
   2.76311  13.98168  22.45654  102.66  506.27   15.15  0.3650    12    -185.4    
   2.96311  14.00668  22.25654  101.47  503.11   15.22  0.3874    12    -185.4    
   2.71311  14.20668  22.45654  101.24  506.71   15.43  0.3540    12    -185.4    
   3.06311  14.13168  22.15654  100.34  501.44   15.19  0.3931    12    -185.4    
   3.26311  14.03168  22.07321  100.63  500.49   15.12  0.4082    12    -185.5    
   4.46311  14.00668  22.10654  104.03  505.68   13.94  0.3449    12    -185.7    
   4.48811  14.22668  22.07321  103.06  505.72   14.02  0.3385    12    -42.64    
   4.76311  13.95668  22.25654  106.44  512.62   11.47  0.3261    12    -49.21    
   4.66311  14.31501  22.15654  104.08  510.45   13.47  0.3294    12    -52.53    
   4.92144  14.00668  22.30654  106.96  514.78    9.28  0.3256    12    -44.23    
   4.89644  14.29513  22.30654  106.38  518.62   11.48  0.3390    12    -50.15    
   5.03811  13.97335  22.30654  106.43  512.12    7.00  0.3230    15    -43.52    
   5.01311  14.20668  22.35654  107.18  520.24    9.14  0.3412    12    -50.15    
   5.26311  14.00668  22.27321  104.54  506.30    4.62  0.3203    15    -36.38    
   5.25716  14.32668  22.45654  107.20  525.48    5.49  0.3739    15    -61.31    
   5.31311  14.00668  22.25654  103.89  504.76    4.32  0.3195    15    -36.38    
   5.46311  14.20668  22.35654  104.43  511.44    3.59  0.3384    15    -43.45    
   5.57977  14.10668  22.25654  102.01  503.82    3.51  0.3227    15    -36.38    
   5.69644  14.25668  22.35654  102.48  510.74    3.06  0.3468    15    -49.02    
   5.86311  13.99180  22.15654   98.36  499.01    3.73  0.3194    15    -46.28    
   5.86311  14.20668  22.30654  100.47  508.07    3.33  0.3399    15    -43.11    
   6.14644  14.10668  22.25654   97.49  507.89    4.13  0.3376    15    -43.52    
   6.06311  14.25668  22.35654   99.40  513.69    3.66  0.3633    15    -49.07    
   6.36311  14.00668  22.25654   95.73  510.00    5.03  0.3418    15    -49.37    
   6.25811  14.20668  22.35654   97.81  516.30    4.61  0.3703    15    -49.79    
   6.47656  14.00668  22.30654   95.44  514.67    5.83  0.3566    15    -49.79    
   6.53727  14.20668  22.45654   96.64  527.67    7.44  0.4163    15    -61.31    
   6.66311  14.10668  22.45654   95.58  529.12    8.86  0.4162    15    -61.31    
   2.71311  14.52847  22.45654   99.69  508.50   15.69  0.3398    12    -177.2    
   3.02049  14.39418  22.15654   98.94  501.75   15.20  0.3742    12    -185.4    
   2.76311  14.60668  22.40654   99.06  508.08   15.70  0.3394    12    -177.2    
   3.06311  14.63168  22.15654   98.14  503.08   15.29  0.3561    12    -185.4    
   4.48811  14.58668  22.07321  101.64  508.77   14.15  0.3289    12    -40.07    
   4.66311  14.40668  22.15654  103.73  511.14   13.56  0.3295    12    -52.53    
   4.66311  14.47835  22.15654  103.37  511.93   13.61  0.3299    12    -52.53    
   4.89644  14.40668  22.30654  105.82  520.05   11.86  0.3458    12    -49.85    
   4.86311  14.60668  22.30654  104.79  522.08   12.52  0.3587    12    -49.85    
   5.16811  14.35668  22.45654  107.62  527.85    7.12  0.3789    12    -61.31    
   2.86311  14.78501  22.35654   98.29  508.99   15.90  0.3351    12    -40.07    
   2.96311  14.75668  22.25654   97.97  506.30   15.62  0.3408    12    -179.8    
   3.06311  15.04001  22.30654   97.51  512.41   16.44  0.3301    12    -40.07    
   3.22977  14.80668  22.10654   97.53  504.21   15.36  0.3457    12    -185.7    
   3.28394  15.00668  22.15654   97.19  508.51   15.81  0.3315    12    -40.07    
   3.46311  15.04001  22.10654   97.26  508.73   15.70  0.3299    12    -40.07    
   4.28216  15.00668  22.10654   99.66  515.20   14.91  0.3299    12    -40.79    
   4.46311  14.80668  22.10654  100.95  512.91   14.33  0.3293    12    -40.07    
   4.46311  14.97097  22.15654  100.59  518.31   14.55  0.3383    12    -58.96    
   4.66311  14.95668  22.25654  102.01  524.33   13.96  0.3644    12    -58.66    
   4.66311  15.00668  22.27321  101.89  526.38   14.04  0.3726    12    -64.63    
   4.86311  14.83668  22.35654  104.03  528.47   12.65  0.3929    12    -61.31    
   4.96311  14.94335  22.45654  104.46  536.72   11.72  0.4462    12    -44.73    
   3.26311  15.24001  22.30654   97.32  518.35   17.33  0.3341    12    -40.79    
   3.11311  15.30668  22.45654   97.65  525.81   19.00  0.3532    12    -54.21    
   3.24466  15.40668  22.45654   97.72  530.46   20.04  0.3680    12    -57.67    
   3.50811  15.30668  22.25654   97.53  520.33   17.34  0.3366    12    -46.51    
   3.42977  15.40668  22.35654   97.51  527.41   18.91  0.3557    12    -54.21    
   3.62977  15.20668  22.15654   97.45  515.13   16.28  0.3280    12    -40.79    
   3.58477  15.40668  22.30654   97.64  526.77   18.39  0.3529    12    -54.21    
   3.84882  15.24418  22.15654   97.88  518.44   16.27  0.3318    12    -40.79    
   3.81811  15.40668  22.27321   98.13  528.05   17.95  0.3571    12    -54.21    
   4.07977  15.20668  22.15654   98.75  519.92   15.87  0.3361    12    -46.51    
   4.03811  15.40668  22.27321   98.64  531.08   17.64  0.3689    12    -43.89    
   4.29144  15.30668  22.25654   99.53  530.14   16.32  0.3709    12    -43.89    
   4.22977  15.40668  22.30654   99.40  534.96   17.46  0.3892    12    -70.13    
   4.48811  15.20668  22.27321  100.56  530.00   15.30  0.3786    12    -70.13    
   4.42977  15.40668  22.35654  100.13  539.23   17.01  0.4163    12    -71.22    
   4.66311  15.20668  22.35654  101.59  535.41   14.69  0.4148    12    -65.72    
   4.71311  15.38585  22.45654  101.51  542.85   15.48  0.4556    12    -47.57    
   3.67977  15.60668  22.45654   98.18  544.00   22.74  0.4221    12    -33.09    
   4.08477  15.65668  22.45654   98.94  549.02   22.27  0.4501    12    -27.30    
   4.36311  15.60668  22.45654   99.79  547.32   19.81  0.4522    12    -53.08    
   3.86311   9.40668  22.75321   99.28  576.12  -28.24  0.3856    21    -13.39    
   3.97977   9.30668  22.88154   98.52  574.87  -28.27  0.3833    21    -13.39    
   4.11549   9.30668  22.65654   96.66  570.90  -28.63  0.4103    21    -69.01    
   4.29644   9.25668  22.65654   95.42  568.98  -28.73  0.4119    21    -69.01    
   4.29977   9.19835  22.85654   95.61  569.98  -28.60  0.3925    21    -68.95    
   4.46311   9.25668  22.59821   94.15  567.53  -28.80  0.4093    21    -69.01    
   4.41311   9.20668  22.75654   94.73  568.45  -28.71  0.3997    21    -69.01    
   4.70811   9.25668  22.62321   92.53  566.29  -28.77  0.3865    21    -69.97    
   4.66311   9.20668  22.75654   92.97  566.85  -28.72  0.3810    21    -75.05    
   4.89644   9.30668  22.60654   91.18  565.51  -28.69  0.3623    21    -166.4    
   4.86311   9.22335  22.83154   91.47  566.10  -28.61  0.3497    21    -166.4    
   5.16311   9.40668  22.65654   89.07  564.75  -28.35  0.3143    21    -166.7    
   5.06311   9.30668  22.80654   90.08  565.27  -28.43  0.3220    21    -166.7    
   3.46311   9.80668  22.78988  104.10  596.34  -26.66  0.3182    21    -46.64    
   3.66311   9.50668  22.98488  102.02  587.06  -27.21  0.3394    21    -46.34    
   3.51311   9.80668  22.65654  102.94  590.16  -27.30  0.3272    21    -46.34    
   3.86311   9.45668  22.62321   98.86  574.95  -28.38  0.3924    21    -45.98    
   5.26311   9.50668  22.60142   88.25  564.44  -28.13  0.2961    21    -160.8    
   5.28811   9.42335  22.87654   87.90  564.72  -27.92  0.2777    21    -160.8    
   5.46311   9.60668  22.77321   85.70  564.33  -27.26  0.2529    21    -219.2    
   5.56311   9.80668  22.64166   83.96  564.40  -26.41  0.2381    21    -245.6    
   5.61311   9.77335  22.85654   82.97  564.73  -25.73  0.2298    21    -192.5    
   3.36311   9.95668  22.82321  105.35  607.65  -25.46  0.3085    21    -17.11    
   3.46311   9.98251  22.55654  103.27  594.12  -27.07  0.3091    21    -25.01    
   3.36311  10.17573  22.60654  104.82  608.14  -25.77  0.3012    21    -17.11    
   3.26311  10.10668  22.89583  106.35  619.65  -22.97  0.3347    21    -16.33    
   5.66311  10.01406  22.62321   81.28  565.33  -24.53  0.2297    21    -55.31    
   5.76311  10.05668  22.88988   78.01  567.24  -21.56  0.2472    21    -28.35    
   5.76311  10.23168  22.70654   76.94  568.46  -20.10  0.2634    21   -0.5796    
   5.81311  10.24001  22.85654   74.77  570.09  -17.71  0.2964    21    -69.38    
   3.03966  10.60668  22.75654  102.24  610.40  -12.21  0.5965     6     38.71    
   3.16311  10.37513  22.80654  105.15  625.16  -19.40  0.4332    21    -90.73    
   3.16311  10.61918  22.65654  103.37  622.44  -16.93  0.5152    21    -95.06    
   3.27977  10.40668  22.63154  105.22  623.02  -23.10  0.3538    21    -24.31    
   5.76311  10.46501  22.60654   73.55  571.12  -15.87  0.3276    21    -67.40    
   5.84644  10.40668  22.85654   71.00  573.62  -12.38  0.3914    21    -38.65    
   5.76311  10.52990  22.60154   72.26  572.02  -13.98  0.3624    21    -53.51    
   5.86311  10.50668  22.85654   68.39  575.45   -8.61  0.4730    21    -66.47    
   2.36311  11.00668  22.85654   93.06  541.69    7.90  0.5837     6    -55.77    
   2.56311  10.80668  22.85654   95.17  554.90    4.93  0.6381     6    -54.60    
   2.65299  11.00668  22.65654   94.62  548.20    4.32  0.6242     6    -54.60    
   2.83394  10.60668  22.85654   99.19  582.08   -4.34  0.6407     6    -100.5    
   2.84382  10.80668  22.70654   97.84  577.09   -2.59  0.6768     6    -96.52    
   2.84382  11.00668  22.55654   95.80  556.83    0.04  0.6340     6    -52.15    
   2.96311  10.80668  22.65654   99.23  588.88   -6.45  0.6651     6    -102.0    
   3.07977  11.00668  22.47321   97.68  574.54   -6.35  0.6220     6    -94.91    
   3.26311  10.77335  22.50654  102.15  617.44  -17.52  0.4949    21    -100.0    
   5.76311  10.97335  22.60654   60.22  562.11    1.26  0.7510    21     30.37    
   5.76311  10.92847  22.60654   61.50  565.39    0.02  0.7125    21    -1.467    
   5.86311  10.72835  22.80654   63.15  575.02   -1.25  0.6674    21     13.69    
   5.86311  10.97751  22.79249   56.22  560.20    5.26  0.8931     7    -56.55    
   2.26311  11.11740  22.85654   92.15  535.61    7.86  0.5423    19    -44.23    
   2.07977  11.38168  22.85654   90.95  521.04    6.31  0.4489    19    -37.96    
   2.26311  11.36918  22.65654   91.02  514.68    5.93  0.4396    19    -38.52    
   2.36311  11.25668  22.65654   91.75  522.67    6.45  0.4879    19    -3.799    
   2.62977  11.20668  22.50654   92.77  526.38    4.85  0.5196    19    -9.405    
   5.76311  11.31501  22.65654   51.33  520.52    7.49  0.9477     7    -5.426    
   5.66311  11.40668  22.55654   51.68  510.05    7.03  0.9042     7     45.77    
   5.86311  11.28501  22.80654   49.60  522.48    8.30  1.0050     7     60.23    
   5.86311  11.59001  22.85142   49.69  498.59    8.87  0.8831     7     43.00    
   1.96311  11.60490  22.85654   90.47  508.89    5.12  0.3905    19    -49.07    
   1.87977  11.80668  22.85654   90.24  499.38    4.45  0.3603    19    -52.14    
   2.06311  11.82013  22.55654   89.41  489.65    4.18  0.3491    19    -66.95    
   2.11311  11.57335  22.65654   90.09  502.96    4.96  0.3808    19    -41.93    
   5.46311  11.83501  22.50654   54.43  484.54    7.16  0.7252     7     48.73    
   5.71311  11.61168  22.65654   50.47  492.24    8.34  0.8640     7     41.43    
   5.71311  11.80668  22.65654   55.97  493.63    7.70  0.6637    15     7.542    
   5.86311  11.61918  22.83892   50.76  498.76    8.76  0.8462     7     82.79    
   5.86311  11.80668  22.75654   58.87  500.87    7.57  0.5749    15     36.07    
   1.86311  12.03168  22.75654   89.90  488.17    3.98  0.3477    19    -80.55    
   1.96311  12.00668  22.60654   89.52  485.19    3.94  0.3482    19    -80.20    
   1.91311  12.23168  22.62321   89.88  480.43    3.75  0.3574    19    -73.00    
   1.86311  12.20668  22.70654   90.02  482.54    3.79  0.3533    19    -80.20    
   4.68811  12.24001  22.50654   70.48  545.03    5.99  0.6789     7    -68.57    
   4.88811  12.24001  22.50654   68.10  520.62    6.22  0.6129    15    -57.59    
   5.08811  12.20668  22.47321   67.25  503.91    6.11  0.5432    15     51.91    
   5.28811  12.00668  22.47321   59.14  489.64    6.49  0.6337     7    -26.50    
   5.46311  11.97335  22.50654   60.11  491.34    6.70  0.5854    15     40.13    
   5.66311  11.95668  22.55654   63.15  495.24    6.56  0.4986    15    -23.75    
   5.91311  11.90668  22.65654   65.96  499.53    6.46  0.4285    15    -38.87    
   6.06311  11.82335  22.85654   64.61  507.51    7.12  0.4445    15    -17.58    
   6.06311  12.00668  22.55654   73.05  496.23    5.65  0.3655    15    -49.44    
   6.26311  11.90668  22.80654   72.19  506.55    6.47  0.3631    15    -39.53    
   6.29382  12.00668  22.65654   75.60  500.83    5.90  0.3494    15    -49.74    
   6.56311  12.00668  22.87238   78.23  514.44    7.64  0.3674    15    -47.39    
   6.51311  12.10668  22.65654   79.40  504.13    6.33  0.3463    15    -39.83    
   6.71311  12.10668  22.85654   80.90  517.93    8.72  0.3762    15    -47.39    
   1.91311  12.40668  22.62321   90.46  477.54    3.68  0.3698    19    -78.92    
   1.76311  12.33406  22.92238   91.19  484.44    3.78  0.3521    19    -80.20    
   1.91311  12.58168  22.65654   91.32  475.95    3.66  0.3816    19    -43.69    
   1.86311  12.63168  22.75654   91.79  476.81    3.68  0.3786    19    -78.92    
   4.49644  12.43168  22.50654   82.50  545.40    5.96  0.5936    19     21.24    
   4.42977  12.60668  22.50654   89.75  528.12    5.88  0.5038    19    -33.16    
   4.66311  12.45668  22.55654   80.76  539.99    6.40  0.5576    15     26.24    
   4.61311  12.60668  22.55654   87.88  529.24    6.06  0.4835    15    -33.16    
   4.86311  12.44001  22.50654   78.84  518.09    5.96  0.4737    15     25.49    
   6.68811  12.22335  22.67142   82.09  508.62    7.27  0.3520    15    -49.57    
   7.01311  12.40668  22.85654   85.48  530.17   13.67  0.4227    15    -49.98    
   6.96311  12.61918  22.60654   86.49  515.96    9.73  0.3688    15    -49.79    
   7.06311  12.58680  22.75654   86.72  527.98   13.42  0.4126    15    -61.31    
   1.87977  12.83168  22.85654   93.54  476.63    3.75  0.3848    19    -78.62    
   1.96311  12.77930  22.65654   92.45  474.66    3.73  0.3962    19    -78.62    
   1.96311  13.00668  22.84226   94.95  476.32    3.93  0.3953    19    -47.15    
   2.07977  13.02251  22.65654   94.59  474.87    4.03  0.4100    19    -79.03    
   4.26311  13.00668  22.47321  101.66  513.22    9.35  0.3679    19    -14.14    
   4.53811  12.76763  22.55238   94.38  521.43    6.13  0.4305    15    -25.50    
   4.43632  12.93668  22.53154   99.81  517.96    7.50  0.3875    15    -14.86    
   4.66311  12.77335  22.50654   93.46  513.74    5.64  0.3965    15    -24.41    
   7.06311  12.73347  22.65654   87.48  523.84   12.22  0.3952    15    -49.79    
   7.06311  12.96501  22.55654   88.69  521.86   11.55  0.3856    15    -49.79    
   7.21311  12.77335  22.85654   88.57  544.87   20.82  0.4908    15    -47.98    
   7.26311  12.94001  22.85654   89.70  550.96   23.88  0.5212    15    -48.27    
   2.26311  13.15668  22.55654   96.19  476.12    4.55  0.4175    19    -47.21    
   2.11311  13.24001  22.85833   97.85  479.07    4.57  0.3994    19    -47.21    
   2.41311  13.40668  22.65654  100.28  484.92    6.42  0.4012    19    -86.22    
   2.37977  13.50668  22.83154  102.32  490.92    7.23  0.3850    19    -53.59    
   4.48811  13.20668  22.47321  104.90  516.02    9.43  0.3400    15    -50.08    
   7.16311  13.09835  22.65654   89.85  534.96   16.31  0.4400    15    -58.24    
   7.16311  13.56597  22.65654   92.29  545.63   19.96  0.4865    15    -53.48    
   7.26311  13.37847  22.75654   91.50  553.06   24.33  0.5243    15    -53.30    
   7.26311  13.42656  22.75654   91.72  553.85   24.70  0.5278    15    -53.30    
   2.46311  13.65906  22.88988  104.68  502.73   10.00  0.3637    19    -51.90    
   2.66311  13.55668  22.55654  102.85  496.21   10.06  0.3812    19    -51.90    
   2.51311  13.77335  22.85654  105.09  509.17   12.36  0.3524    12    -49.33    
   2.66311  13.86501  22.60654  103.83  508.05   14.39  0.3566    12    -31.90    
   7.06311  13.60668  22.55654   92.31  536.57   15.23  0.4418    15    -53.77    
   7.06311  13.95668  22.65654   94.11  546.02   18.89  0.4876    15    -47.51    
   7.26311  13.43490  22.75654   91.76  553.98   24.76  0.5283    15    -47.80    
   7.33216  13.75751  22.85654   93.19  558.84   28.36  0.5484     4    -66.97    
   2.66311  14.05668  22.55654  102.63  508.43   15.26  0.3519    12    -45.69    
   2.51311  14.03168  22.82321  104.12  514.69   14.99  0.3395    12    -32.91    
   2.56311  14.37847  22.65654  101.21  512.90   15.80  0.3356    12    -40.07    
   2.47977  14.18168  22.85654  103.43  517.33   15.55  0.3376    12    -32.91    
   6.63549  14.20668  22.50654   96.42  532.20    9.24  0.4367    15    -49.42    
   6.86311  14.07430  22.55654   94.91  538.38   13.34  0.4547    15    -44.66    
   6.86311  14.29990  22.65654   95.97  540.07   14.31  0.4645    14    -47.98    
   7.06311  14.01168  22.67321   94.33  546.17   19.01  0.4879    15    -47.51    
   7.11311  14.20668  22.75654   94.77  542.41   18.22  0.4625    14    -47.98    
   7.31311  14.04835  22.85654   93.74  546.84   22.08  0.4782    14    -47.98    
   7.26311  14.25668  22.85654   94.32  536.72   17.71  0.4281    14    -59.27    
   2.56311  14.40668  22.65654  101.07  513.18   15.85  0.3352    12    -40.07    
   2.47977  14.34323  22.83154  102.39  518.32   15.98  0.3377    12    -32.91    
   2.56311  14.43490  22.65654  100.91  513.50   15.90  0.3349    12    -40.07    
   2.47977  14.63168  22.85654  100.97  524.43   17.10  0.3501    12    -32.42    
   5.08811  14.58668  22.47321  106.90  533.61    9.52  0.4155    12    -50.05    
   5.26311  14.40668  22.50654  107.67  530.91    5.60  0.4010    15    -61.37    
   5.37977  14.60668  22.65654  108.24  544.83    3.96  0.4937    15    -44.46    
   5.46311  14.45668  22.55654  106.84  531.04    3.06  0.4242    15    -49.17    
   5.46311  14.60668  22.67321  107.90  544.19    2.82  0.4980    15    -44.11    
   5.58477  14.40668  22.50654  105.31  523.40    2.55  0.3998    15    -52.95    
   5.67977  14.63323  22.70654  106.56  541.09    1.23  0.5123    15    -12.29    
   5.90811  14.42751  22.50654  102.50  522.41    2.52  0.4169    15    -52.95    
   5.86311  14.64001  22.70654  104.97  537.58    1.35  0.5134    15    -11.32    
   6.08156  14.42001  22.50654  100.99  524.16    3.35  0.4262    15    -41.63    
   6.06311  14.60668  22.67321  102.86  534.35    2.85  0.4991    15    -10.99    
   6.26311  14.45668  22.55654   99.90  530.04    4.91  0.4544    15    -43.63    
   6.26311  14.64001  22.70654  101.43  535.38    5.51  0.4958    15    -12.38    
   6.41311  14.40668  22.55654   98.73  531.83    6.76  0.4548    15    -43.63    
   6.49644  14.60668  22.70654   99.43  535.01    8.90  0.4704    14    -43.63    
   6.72882  14.40668  22.65654   97.13  537.72   12.15  0.4639    14    -44.66    
   6.74644  14.60668  22.75654   97.81  532.11   11.78  0.4311    14    -49.42    
   6.86311  14.40668  22.70654   96.49  537.61   13.96  0.4525    14    -44.66    
   6.86311  14.75668  22.85654   97.61  522.25   11.65  0.3775    14    -49.79    
   7.21311  14.39835  22.85654   94.72  530.51   15.44  0.4002    14    -64.62    
   7.06311  14.60668  22.85654   95.99  523.95   13.11  0.3777    14    -49.79    
   2.66311  14.92597  22.65654   98.92  522.36   17.68  0.3449    12    -46.21    
   2.51311  14.80668  22.85654  100.24  528.73   18.20  0.3635    12    -43.89    
   2.56311  14.96240  22.85654   99.75  533.35   19.64  0.3807    12    -43.89    
   2.71311  15.02513  22.65654   98.77  524.96   18.38  0.3522    12    -46.21    
   5.06311  14.80668  22.50654  105.97  538.15   10.22  0.4568    12    -44.20    
   5.06311  15.01501  22.55654  105.16  542.65   10.54  0.4941    12    -44.20    
   5.26311  14.83168  22.67321  107.59  549.11    6.72  0.5321    12    -44.49    
   5.26311  15.00668  22.70654  106.82  548.95    7.84  0.5408     3    -44.49    
   5.54144  14.85668  22.85654  108.84  556.14    3.37  0.5771     3    -57.30    
   5.91311  14.80668  22.85654  106.13  543.91    2.23  0.5501     4    -9.375    
   6.20156  14.84001  22.85654  103.46  535.44    5.79  0.4942    14    -12.38    
   6.49966  14.84835  22.85654  100.75  527.62    9.26  0.4249    14    -49.98    
   6.71311  14.80668  22.85654   98.94  523.77   10.83  0.3921    14    -49.79    
   2.67977  15.20668  22.85654   99.12  542.60   23.06  0.4208    12    -33.09    
   2.86311  15.27156  22.65654   98.17  533.88   20.92  0.3820    12    -57.67    
   2.86311  15.40668  22.79404   98.48  548.56   25.73  0.4478    12    -41.12    
   2.96311  15.40668  22.67833   98.11  541.48   23.37  0.4139    12    -58.21    
   4.86311  15.20668  22.47321  102.96  540.83   13.37  0.4638    12    -47.51    
   4.91311  15.38668  22.55654  102.67  542.95   13.96  0.4740    10    -47.51    
   5.16311  15.15668  22.65654  105.29  545.12   10.18  0.5147    10    -44.49    
   5.06311  15.50668  22.65654  102.88  537.61   13.67  0.4428    10    -47.98    
   5.27977  15.28263  22.75654  105.57  541.37   10.77  0.4880    10    -44.20    
   5.26311  15.40668  22.75654  104.69  536.56   12.09  0.4505    10    -44.73    
   3.06311  15.60668  22.80654   98.50  561.42   31.13  0.5130    12    -40.95    
   3.24906  15.60668  22.65654   98.26  552.06   27.20  0.4646    12    -41.38    
   3.26311  15.79001  22.85654   98.73  575.87   37.52  0.5897    12    -90.40    
   3.41311  15.70668  22.65654   98.27  558.75   29.54  0.4966    12    -40.95    
   3.44227  15.90668  22.85654   98.63  579.09   38.96  0.6046     3    -90.40    
   3.61811  15.60668  22.47321   98.13  544.26   23.10  0.4235    12    -33.09    
   3.63811  15.80668  22.65654   98.47  563.58   31.21  0.5219    12    -40.95    
   3.94644  15.90668  22.65654   98.71  560.64   28.88  0.5078    10    -40.95    
   4.20811  15.80490  22.55654   99.07  552.96   23.48  0.4714    10    -27.09    
   4.21311  15.80490  22.55654   99.08  552.85   23.41  0.4710    10    -27.09    
   4.43811  15.60668  22.47321  100.06  547.16   19.29  0.4555    12    -53.08    
   4.49644  15.75668  22.55654   99.87  546.36   19.47  0.4485    10    -53.54    
   4.69644  15.65668  22.55654  100.71  543.12   17.06  0.4444    10    -48.04    
   4.62977  15.95668  22.65654   99.39  534.68   17.52  0.3894    10    -70.13    
   5.01311  15.60668  22.65654  102.21  535.34   14.46  0.4222    10    -52.80    
   4.88311  15.80668  22.65654  100.65  531.84   15.69  0.3888    10    -64.63    
   5.06311  15.58168  22.67321  102.55  534.78   14.09  0.4227    10    -52.80    
   5.14644  15.80168  22.75654  101.72  523.08   14.53  0.3609    10    -58.66    
   5.36311  15.69001  22.85654  103.65  521.55   13.70  0.3624    10    -53.16    
   5.26311  15.95168  22.85654  101.46  514.13   14.56  0.3352    10    -52.53    
   3.61727  16.00668  22.85654   98.55  575.52   37.38  0.5851     3    -90.40    
   3.86311  16.00668  22.75654   98.59  564.00   31.25  0.5247    10    -40.95    
   4.02977  16.00668  22.70654   98.54  556.91   27.07  0.4863    10    -40.95    
   3.98811  16.20668  22.85654   98.01  550.73   25.57  0.4529    10    -41.12    
   4.26311  16.00668  22.67321   98.73  547.17   22.23  0.4392    10    -27.30    
   4.24644  16.30668  22.85654   97.74  532.82   19.73  0.3751    10    -57.67    
   4.45716  16.01418  22.67321   98.98  538.76   19.21  0.4031    10    -44.98    
   4.51311  16.19323  22.75654   98.19  528.06   17.69  0.3593    10    -54.21    
   4.66311  15.98168  22.67321   99.40  532.17   17.17  0.3796    10    -43.89    
   4.72144  16.15668  22.75654   98.74  522.14   16.38  0.3448    10    -46.21    
   4.86311  15.97335  22.70654   99.84  525.27   15.84  0.3580    10    -32.42    
   4.86311  16.30668  22.85654   98.31  512.34   15.62  0.3307    10    -40.07    
   4.98216  16.00668  22.75654  100.12  519.81   15.33  0.3437    10    -46.21    
   3.77227   9.40668  23.12083  101.11  585.17  -27.23  0.3353    21    -24.71    
   4.05144   9.25668  23.02976   98.25  575.13  -28.15  0.3671    21    -13.39    
   3.81311   9.40668  23.33488  101.67  589.31  -26.51  0.3066    21    -25.01    
   4.06311   9.25668  23.22321   98.61  577.72  -27.78  0.3363    21    -24.71    
   4.19644   9.20668  23.15154   97.23  573.90  -28.14  0.3502    21    -24.71    
   4.31311   9.20668  23.35654   96.55  574.53  -27.85  0.3123    21    -25.01    
   4.47239   9.15668  23.05654   94.60  569.53  -28.47  0.3577    21    -69.31    
   4.46311   9.20668  23.43988   95.11  573.19  -27.79  0.2918    21    -64.71    
   4.64132   9.15668  23.05654   93.17  568.15  -28.49  0.3454    21    -70.32    
   4.69644   9.20668  23.40654   92.95  569.91  -27.93  0.2831    21    -160.8    
   4.86311   9.20668  22.95654   91.66  566.43  -28.51  0.3353    21    -166.7    
   4.90811   9.22335  23.25654   91.14  567.29  -28.10  0.2873    21    -160.8    
   5.02977   9.25668  23.05654   90.24  565.95  -28.25  0.3001    21    -160.8    
   5.11311   9.30668  23.28988   88.86  566.32  -27.73  0.2590    21    -160.8    
   5.26311   9.40668  22.87321   88.19  564.77  -27.99  0.2823    21    -160.8    
   5.26311   9.40668  23.34821   86.78  565.87  -27.10  0.2356    21    -226.2    
   3.66311   9.50668  23.00654  102.21  587.58  -27.14  0.3370    21    -24.71    
   3.46311   9.70668  23.13988  105.00  604.92  -24.80  0.3058    21    -25.63    
   3.66311   9.50668  23.25654  103.09  594.83  -25.98  0.3076    21    -25.01    
   3.46311   9.70668  23.25654  105.39  607.78  -23.65  0.3018    21    -16.63    
   5.41311   9.50668  22.99821   86.16  564.66  -27.25  0.2483    21    -238.0    
   5.46311   9.60668  23.43988   82.68  565.61  -25.16  0.2197    21    -55.26    
   5.66311   9.80668  23.05654   81.01  565.41  -24.32  0.2268    21    -46.26    
   5.64644   9.78168  23.25654   79.87  565.68  -23.56  0.2294    21    -51.29    
   3.26311  10.00668  23.03154  106.17  617.31  -21.96  0.3346    21    -16.33    
   3.16311  10.12335  23.04404  105.45  614.83  -18.55  0.3889    21    -78.71    
   3.06311  10.05668  23.22321  103.13  586.12  -11.75  0.4120    21    -15.99    
   3.26311   9.90668  23.25654  105.56  608.37  -18.70  0.3427    21    -42.74    
   5.76311  10.00668  23.30654   74.50  567.47  -18.41  0.2947    21    -69.07    
   5.76311  10.00668  23.00654   77.70  567.16  -21.40  0.2490    21    -90.96    
   5.84644  10.23168  23.05654   72.19  571.22  -14.74  0.3501    21    -81.80    
   5.84644  10.20668  23.25654   69.91  570.03  -12.39  0.4052    21    -42.95    
   2.26311  10.50668  23.25654   92.80  518.58    5.76  0.4252    20    -38.52    
   2.35061  10.40668  23.25654   93.34  518.67    5.27  0.4201    20    -49.84    
   2.46311  10.60668  23.05654   94.81  540.84    5.43  0.5408    20    -44.49    
   2.65239  10.20668  23.25654   96.62  531.48    2.11  0.4291    20    -49.17    
   2.66549  10.37335  23.10654   97.17  547.28    1.02  0.5052    20    -44.11    
   2.62882  10.60668  22.95654   96.52  557.23    2.28  0.6024    20    -56.32    
   2.88811  10.10668  23.25654  100.07  555.84   -4.16  0.4316    20    -42.00    
   2.91073  10.30668  23.05654  101.28  579.99   -7.71  0.5136    20    -102.0    
   3.02977  10.40668  22.90654  103.30  608.40  -13.42  0.5283    21    -113.6    
   5.86311  10.30668  23.02321   70.80  572.64  -12.68  0.3885    21    -59.85    
   5.86311  10.25668  23.25654   68.50  570.53  -10.42  0.4478    21    -62.56    
   5.91311  10.58168  23.02321   63.19  575.80   -1.65  0.6584    21    -25.07    
   5.96311  10.65668  23.22321   57.00  566.10    3.96  0.8592     7     45.63    
   2.06311  11.00668  23.15654   91.94  534.45    7.63  0.5045    20    -43.63    
   2.26311  10.80668  23.07321   92.99  536.80    7.51  0.5321    20    -44.23    
   2.16311  10.99263  23.05654   92.33  537.52    8.15  0.5354    20    -44.23    
   2.41311  10.80668  22.95654   94.01  545.58    7.01  0.5904    20    -56.03    
   5.96311  10.78168  23.10654   55.63  565.78    5.42  0.9159     7     31.01    
   6.01311  10.89418  23.29083   49.60  542.65    7.66  1.0504     7    -40.65    
   5.96311  10.89835  23.05654   53.40  559.19    6.78  0.9803     7    -22.70    
   6.01311  11.00668  23.22321   48.32  537.42    8.13  1.0770     7    -35.47    
   1.91311  11.19001  23.25654   91.56  534.18    6.92  0.4844    20    -43.16    
   2.06311  11.17097  23.05654   91.78  535.10    7.77  0.5131    19    -43.16    
   1.86311  11.35668  23.25654   91.61  533.70    6.49  0.4783    19    -43.16    
   1.96311  11.36085  23.05654   91.25  529.12    6.65  0.4706    19    -43.63    
   5.96311  11.19240  23.01904   48.06  528.68    8.53  1.0640     7     23.18    
   6.04644  11.20668  23.31821   45.39  514.66    8.54  1.0850     7     58.16    
   5.96311  11.34323  23.01488   47.23  514.11    8.86  1.0369     7     73.74    
   6.04644  11.42668  23.28154   46.99  510.03    8.81  0.9955     7     24.28    
   1.76311  11.64001  23.30654   91.77  526.89    5.23  0.4402    19    -49.42    
   1.86311  11.60668  23.05654   91.00  517.49    5.32  0.4127    19    -49.84    
   1.76311  11.81168  23.13988   91.14  511.11    4.62  0.3847    19    -17.25    
   1.76311  11.78168  23.17321   91.30  514.12    4.73  0.3941    19    -14.85    
   5.96311  11.60668  23.00654   51.01  505.94    8.91  0.8385     7     92.70    
   6.06311  11.60668  23.23154   52.70  516.90    8.88  0.7958     7    -57.62    
   6.06311  11.70668  23.06904   57.90  515.21    8.41  0.6189    15     33.53    
   6.21311  11.70668  23.25654   62.78  527.16    8.69  0.5397    15    -37.00    
   6.29977  11.80668  23.05654   69.22  519.03    7.72  0.4135    15    -19.15    
   6.51311  11.80668  23.25654   73.89  532.16   10.09  0.4486    15    -9.405    
   1.76311  12.00668  23.00654   90.80  496.83    4.14  0.3532    19    -52.14    
   1.71311  11.98668  23.19821   91.57  505.48    4.25  0.3686    19    -41.93    
   1.71311  12.20668  23.08988   91.49  492.68    3.92  0.3491    19    -47.97    
   1.67977  12.20668  23.25654   92.29  498.83    3.96  0.3559    19    -52.14    
   6.42977  11.85668  23.05654   73.32  520.90    8.09  0.3985    15    -47.44    
   6.66311  12.00668  22.98416   79.29  522.89    9.36  0.3960    15    -47.39    
   6.71311  11.90668  23.22999   78.69  536.09   12.52  0.4562    15    -42.26    
   6.86311  12.00668  23.21726   81.53  540.52   15.40  0.4745    15    -42.26    
   6.86311  12.10668  23.05654   82.35  533.84   13.39  0.4414    15    -47.02    
   7.06311  12.20668  23.17833   84.80  548.12   20.74  0.5104    15    -45.14    
   1.71311  12.40668  23.08988   92.12  487.06    3.78  0.3498    19    -80.20    
   1.67977  12.38168  23.25654   92.83  492.93    3.82  0.3498    19    -47.62    
   1.76311  12.61168  23.00654   92.72  481.15    3.71  0.3611    19    -73.00    
   1.71311  12.60668  23.22321   93.72  486.35    3.73  0.3512    19    -48.38    
   7.06311  12.30668  23.05654   85.41  543.54   18.92  0.4875    15    -47.98    
   7.26311  12.38740  23.25654   87.22  561.49   29.16  0.5785     4    -71.74    
   7.24644  12.58168  23.05654   88.04  556.89   26.64  0.5546    15    -47.73    
   7.36311  12.57156  23.25654   88.81  570.97   34.39  0.6287     4    -73.38    
   1.86311  12.95668  23.05654   95.46  479.03    3.83  0.3751    19    -47.45    
   1.76311  12.80668  23.25654   95.24  484.07    3.73  0.3555    19    -48.38    
   1.86311  13.00668  23.15654   96.43  480.69    3.87  0.3690    19    -47.45    
   1.87977  13.00668  23.08154   96.03  479.40    3.88  0.3750    19    -47.45    
   7.36311  12.85668  23.05654   89.88  569.55   32.96  0.6168     4    -71.74    
   7.46311  12.80668  23.25654   90.31  582.78   39.12  0.6846     4    -92.10    
   7.41311  13.04001  23.05654   90.91  575.86   35.92  0.6470     4    -53.56    
   7.46311  12.99835  23.15654   91.01  583.28   39.03  0.6841     4    -92.10    
   2.06311  13.20668  22.90833   97.56  478.84    4.39  0.3954    19    -46.44    
   1.96311  13.20668  23.30654   99.69  484.94    4.17  0.3628    19    -53.93    
   2.26311  13.50668  23.06154  102.99  492.41    6.47  0.3741    19    -21.06    
   2.16311  13.45668  23.31488  103.59  493.87    5.44  0.3619    19    -19.61    
   7.44644  13.18168  23.05654   91.50  578.81   37.36  0.6584     4    -92.10    
   7.56311  13.12835  23.25654   91.70  590.86   41.79  0.7145     4    -92.60    
   7.46311  13.25668  23.05654   91.75  579.35   37.73  0.6585     4    -92.10    
   7.61311  13.43168  23.22321   92.45  580.54   38.95  0.6552     4    -92.10    
   2.36311  13.60668  23.03488  104.60  499.98    8.23  0.3661    19    -51.84    
   2.31311  13.64001  23.30154  106.33  508.34    7.89  0.3596    19    -17.45    
   2.46311  13.75668  22.95654  105.47  509.88   11.59  0.3527    12    -49.33    
   2.36311  13.72335  23.25654  106.82  514.36    9.61  0.3585    19    -49.85    
   7.46311  13.52835  23.00654   92.55  571.62   35.20  0.6146     4    -50.99    
   7.44799  13.84835  22.95654   93.02  555.66   27.32  0.5219    14    -40.88    
   7.66311  13.55668  23.25654   92.65  571.30   35.49  0.6043    14    -50.99    
   7.66311  13.72835  23.20654   92.69  558.06   29.62  0.5321    14    -40.88    
   2.46311  14.00668  22.95654  104.98  518.18   14.65  0.3416    12    -53.46    
   2.36311  14.00668  23.33988  106.92  532.19   13.65  0.3853    12    -64.63    
   2.46311  14.17335  22.90654  103.80  518.87   15.53  0.3393    12    -53.46    
   2.36311  14.20668  23.20654  105.01  531.52   15.66  0.3767    12    -64.63    
   7.56311  14.09001  23.05654   92.97  536.26   19.71  0.4218    14    -59.27    
   7.56311  14.08013  23.05654   92.97  536.90   19.94  0.4248    14    -33.09    
   7.66311  14.05668  23.15654   92.74  534.07   19.56  0.4131    14    -43.94    
   7.66311  14.20668  23.15654   92.82  524.73   16.59  0.3768    14    -32.42    
   2.36311  14.40668  23.13988  103.41  532.86   16.87  0.3805    12    -70.13    
   2.31311  14.40668  23.31488  104.16  540.67   17.32  0.4215    12    -53.84    
   2.36311  14.58168  23.13988  102.42  537.16   18.21  0.3986    12    -71.22    
   2.31311  14.60668  23.28988  102.85  544.50   19.33  0.4378    12    -48.04    
   7.29644  14.40668  22.90654   94.41  527.16   15.21  0.3854    14    -70.13    
   7.26311  14.64835  22.95654   94.91  515.85   12.80  0.3488    14    -55.35    
   7.46311  14.59001  23.05654   93.85  512.46   13.01  0.3428    14    -55.13    
   7.46311  14.63168  23.07321   93.97  510.58   12.72  0.3403    14    -36.76    
   7.66311  14.26168  23.15654   92.78  521.76   15.75  0.3668    14    -46.21    
   7.66311  14.68763  23.25654   93.18  503.48   12.15  0.3414    14    -39.33    
   2.46311  14.80168  22.95654  100.63  533.91   18.93  0.3824    12    -43.89    
   2.36311  14.80668  23.20654  101.62  546.64   21.41  0.4446    12    -53.54    
   2.36311  15.02001  23.30654  101.04  555.78   25.98  0.4932    12    -40.95    
   2.47977  15.00668  23.05654  100.38  546.13   22.83  0.4390    12    -27.30    
   5.48811  15.00668  22.87321  108.50  553.49    5.93  0.5589    10    -56.03    
   5.66311  14.83168  22.87321  108.36  553.63    2.25  0.5741     4    -55.69    
   5.69644  14.95668  22.95654  108.85  553.85    4.06  0.5639     4    -56.03    
   5.92656  14.83168  22.87321  106.16  543.97    2.57  0.5476     4    -9.209    
   5.89644  15.05668  23.05654  108.52  544.38    5.68  0.5122    14    -44.49    
   6.00477  15.05668  23.05654  107.59  538.84    6.05  0.4896    14    -12.38    
   6.31311  15.10668  23.05654  104.50  523.19    8.48  0.4011    14    -49.84    
   6.51311  14.98680  22.95654  101.63  521.07    9.49  0.3889    14    -49.79    
   6.79144  15.10668  23.05654   99.68  508.69   10.48  0.3363    14    -43.65    
   6.88811  14.84001  22.90654   97.77  517.47   11.36  0.3590    14    -49.79    
   6.81311  15.10668  23.05654   99.42  508.27   10.53  0.3352    14    -43.71    
   7.11311  14.80668  22.95654   96.13  512.91   11.85  0.3427    14    -49.63    
   7.07144  15.00668  23.05654   97.11  505.83   11.11  0.3329    14    -41.88    
   7.22894  14.90668  23.05654   95.68  506.00   11.50  0.3342    14    -41.88    
   7.30394  15.00668  23.15654   95.53  501.14   11.22  0.3384    14    -39.33    
   7.46311  14.83490  23.15654   94.26  503.19   11.72  0.3385    14    -39.33    
   2.56311  15.20668  23.05654   99.80  554.34   26.90  0.4802    12    -40.92    
   2.46311  15.24597  23.25654  100.08  562.74   30.56  0.5260    12    -40.95    
   2.56311  15.42573  23.25654   99.77  570.38   35.29  0.5681     3    -89.60    
   2.67977  15.40668  23.05654   99.34  564.35   32.06  0.5320    12    -40.95    
   5.49644  15.20668  22.90654  107.70  543.87    9.11  0.4960    10    -44.46    
   5.46311  15.48501  22.90654  105.84  528.70   12.36  0.4025    10    -61.37    
   5.66311  15.35668  23.05654  108.39  534.25   10.80  0.4246    10    -50.05    
   5.66311  15.46835  23.07321  107.83  527.47   11.94  0.3889    10    -61.31    
   5.91311  15.20668  23.15654  109.35  538.89    8.00  0.4564    14    -44.26    
   5.86311  15.46168  23.25654  109.74  527.47   11.34  0.3787    10    -61.31    
   6.06311  15.30668  23.25654  109.14  528.60    9.00  0.3998    14    -61.37    
   6.21311  15.20668  23.15654  106.57  524.14    8.46  0.3971    14    -53.25    
   6.48727  15.23406  23.15654  103.67  512.32    9.62  0.3478    14    -49.44    
   6.61311  15.24990  23.15654  102.14  508.43    9.98  0.3356    14    -43.71    
   6.91311  15.20668  23.15654   99.11  502.72   10.57  0.3309    14    -46.28    
   7.19466  15.20668  23.25654   96.99  497.70   10.80  0.3447    14    -65.57    
   2.86311  15.60668  23.03809   99.16  575.49   37.50  0.5914    12    -90.40    
   2.71311  15.64001  23.25654   99.35  581.83   40.70  0.6259     3    -92.04    
   3.06311  15.80668  23.05654   99.07  588.59   42.71  0.6577     3    -92.16    
   3.06311  15.95668  23.23333   99.08  598.77   46.07  0.7072     3    -109.2    
   3.25061  15.95668  23.05654   98.88  592.66   44.14  0.6751     3    -92.96    
   5.51311  15.60668  22.95654  105.43  522.00   13.10  0.3668    10    -53.16    
   5.46311  15.84001  22.95654  103.41  513.61   14.06  0.3368    10    -52.53    
   5.81311  15.64001  23.25654  108.43  518.34   12.85  0.3458    10    -53.16    
   5.76311  15.85668  23.25654  106.36  509.80   13.81  0.3322    10    -52.53    
   3.24132  16.10668  23.25654   99.08  596.67   45.58  0.6982     3    -108.0    
   3.46311  16.10668  23.05654   98.67  585.09   41.51  0.6354     3    -92.16    
   3.36311  16.20668  23.25654   98.75  588.67   42.71  0.6547     3    -92.16    
   3.60061  16.20668  23.05654   98.33  573.69   36.50  0.5734    10    -89.60    
   3.87561  16.20668  22.90654   98.18  556.71   28.48  0.4845    10    -40.95    
   5.08573  16.20668  22.87321   99.39  510.15   15.11  0.3306    10    -40.07    
   5.26311  16.00097  22.87321  101.21  512.47   14.64  0.3326    10    -40.07    
   5.26311  16.20097  22.95654  100.17  506.67   14.82  0.3335    10    -42.64    
   5.46311  16.11180  23.05654  101.98  505.48   14.53  0.3348    10    -42.64    
   5.46311  16.21918  23.10654  101.31  503.16   14.63  0.3421    10    -179.8    
   5.66311  16.12751  23.25654  103.58  503.10   14.40  0.3423    10    -179.8    
   3.62894  16.40668  23.25654   98.06  560.27   30.89  0.5055    10    -40.95    
   3.83489  16.55668  23.25654   97.21  538.74   22.82  0.4015    10    -58.77    
   4.10477  16.50668  23.05654   97.13  528.43   19.62  0.3619    10    -54.21    
   4.09144  16.60668  23.15654   96.75  524.39   18.91  0.3509    10    -46.21    
   4.28811  16.45668  22.95654   97.23  523.73   18.21  0.3475    10    -46.21    
   4.26311  16.70668  23.20654   96.55  514.58   17.11  0.3352    10    -40.79    
   4.55156  16.44001  22.90654   97.26  516.09   16.58  0.3332    10    -40.79    
   4.41311  16.60668  23.05654   96.66  513.91   16.74  0.3332    10    -40.07    
   4.57466  16.44001  22.90654   97.29  515.42   16.48  0.3326    10    -40.79    
   4.76311  16.60668  23.05654   97.07  505.89   15.60  0.3405    10    -179.8    
   4.86311  16.45668  22.95654   97.83  507.73   15.51  0.3347    10    -49.98    
   4.92144  16.75668  23.25654   97.12  500.39   15.22  0.3678    10    -185.4    
   5.06311  16.50668  23.05654   98.15  502.98   15.13  0.3483    10    -185.7    
   5.06311  16.70668  23.25654   97.69  499.43   15.08  0.3736    10    -185.4    
   5.29644  16.40668  23.10654   99.53  501.58   14.87  0.3522    10    -185.7    
   5.46311  16.41585  23.25654  100.75  499.49   14.74  0.3651    10    -48.26    
   4.46311  16.79001  23.25654   96.33  507.32   16.07  0.3401    10    -42.64    
   4.72477  16.79001  23.25654   96.69  502.54   15.49  0.3560    10    -185.4    
   3.86311   9.40668  23.45654  101.55  590.98  -26.09  0.2905    21    -20.11    
   4.06311   9.30668  23.47083   99.17  583.15  -26.95  0.2929    21    -19.09    
   4.01311   9.40668  23.65654  100.38  591.39  -25.59  0.2641    21    -27.61    
   4.23811   9.25668  23.48988   97.40  578.47  -27.34  0.2894    21    -20.11    
   4.31311   9.30668  23.65654   96.78  580.40  -26.80  0.2594    21    -116.2    
   4.47977   9.22335  23.50154   94.91  573.77  -27.64  0.2800    21    -116.2    
   4.54144   9.30668  23.70476   94.07  576.10  -26.93  0.2439    21    -116.2    
   4.66311   9.22335  23.48154   93.18  570.98  -27.76  0.2728    21    -160.8    
   4.77144   9.30668  23.65654   91.57  571.63  -27.15  0.2384    21    -160.3    
   4.87382   9.25668  23.45654   91.12  568.68  -27.71  0.2600    21    -160.8    
   4.93811   9.40668  23.75654   88.83  570.75  -26.40  0.2187    21    -245.5    
   5.06311   9.30668  23.40154   89.07  567.05  -27.56  0.2499    21    -238.6    
   3.23811   9.80668  23.55654  102.71  574.90  -10.47  0.3539    20    -170.8    
   3.46311   9.70668  23.73988  103.00  587.32  -13.57  0.3265    21    -159.3    
   3.46311   9.70668  23.40654  105.24  608.69  -21.56  0.3020    21    -132.0    
   3.56311   9.60668  23.32821  104.45  603.53  -24.38  0.2965    21    -25.63    
   3.63811   9.62335  23.65654  104.07  606.20  -20.86  0.2864    21    -102.7    
   3.86311   9.50668  23.70654  102.13  600.74  -23.76  0.2644    21    -18.61    
   5.07561   9.42335  23.68154   87.34  568.66  -26.40  0.2185    21    -192.4    
   5.26311   9.45668  23.49726   85.96  566.39  -26.47  0.2224    21    -192.4    
   5.36311   9.60668  23.65654   82.17  566.46  -24.55  0.2203    21    -60.24    
   5.61311   9.80668  23.48988   77.72  565.76  -21.83  0.2486    21    -28.35    
   5.46311   9.70668  23.65654   79.51  565.84  -23.01  0.2359    21    -105.9    
   2.26311  10.10668  23.60654   91.32  493.98    4.64  0.3547    20    -52.14    
   2.47323  10.00668  23.55654   92.92  500.70    4.39  0.3570    20    -52.14    
   2.46073  10.20668  23.35654   94.02  512.92    4.47  0.3878    20    -49.07    
   2.67644   9.85668  23.65654   94.18  503.96    3.72  0.3532    20    -41.88    
   2.66311  10.00668  23.45654   95.51  515.69    3.05  0.3728    20    -49.44    
   2.81811   9.82335  23.65654   95.77  512.72    2.58  0.3542    20    -49.02    
   2.91311  10.00668  23.35654   99.65  548.61   -3.32  0.4007    20    -47.56    
   2.91311   9.80668  23.65654   96.94  520.59    1.28  0.3554    20    -52.90    
   3.01311   9.90668  23.45654  100.29  551.63   -4.66  0.3791    20    -64.39    
   3.20477   9.85668  23.45654  103.30  581.76  -11.92  0.3606    21    -170.8    
   5.66311   9.90668  23.52559   74.94  565.62  -19.27  0.2890    21    -37.25    
   5.66311  10.00668  23.70142   70.12  561.61  -14.87  0.3877    21    -62.73    
   5.81311  10.17335  23.48154   67.47  565.20  -10.53  0.4635    21    -17.24    
   5.76311  10.15668  23.64226   65.76  559.18   -9.37  0.5079    21     23.20    
   1.86311  10.54180  23.65654   89.86  496.37    4.67  0.3520    20    -52.14    
   1.96311  10.37990  23.65654   90.00  493.04    4.62  0.3524    20    -47.97    
   2.06311  10.63490  23.35654   91.54  513.54    5.76  0.4007    20    -49.13    
   2.26311  10.36918  23.35654   92.48  509.38    5.25  0.3866    20    -49.07    
   5.86311  10.30668  23.48154   63.20  562.64   -4.81  0.6042    21     14.54    
   5.86311  10.40668  23.70654   56.11  539.32    1.09  0.7916     7    -3.818    
   5.96311  10.60668  23.45654   54.11  549.66    4.81  0.9076     7     11.27    
   5.96311  10.65668  23.66988   49.43  521.46    6.16  0.9748     7    -5.077    
   1.76311  10.83168  23.65654   90.47  505.77    4.88  0.3639    20    -41.93    
   1.71311  10.98168  23.68988   90.79  510.89    4.91  0.3745    20    -49.07    
   1.86311  10.90668  23.45654   91.02  518.00    5.67  0.4056    20    -49.84    
   1.91311  10.77097  23.45654   90.98  512.50    5.51  0.3896    20    -17.25    
   6.01311  10.80668  23.45654   49.04  533.64    7.31  1.0353     7     14.22    
   6.01311  10.84001  23.68154   45.83  505.58    7.39  1.0419     7     57.71    
   6.04644  11.00668  23.45654   45.75  517.54    8.10  1.0870     7     34.64    
   6.04644  11.00668  23.65654   44.33  499.04    7.82  1.0644     7     21.81    
   1.86311  11.15668  23.35654   91.52  531.53    6.45  0.4647    20    -43.63    
   1.71311  11.23168  23.62321   91.60  525.70    5.26  0.4254    20    -49.98    
   1.76311  11.40668  23.45654   91.94  534.62    5.75  0.4704    20    -43.16    
   1.67977  11.40668  23.68154   92.20  531.49    4.98  0.4489    20    -43.63    
   6.06311  11.20668  23.45654   44.68  507.27    8.36  1.0745     7     31.37    
   6.06311  11.20668  23.75654   44.94  492.66    7.63  1.0087     7     31.67    
   6.06311  11.45668  23.35654   47.71  511.41    8.71  0.9641     7     85.35    
   6.06311  11.14740  23.65654   44.18  496.24    7.92  1.0513     7     71.32    
   1.71311  11.63168  23.48988   92.30  533.62    5.01  0.4638    19    -43.16    
   1.67977  11.60668  23.65654   92.80  536.64    4.68  0.4755    20    -44.20    
   1.71311  11.79001  23.37821   92.15  523.53    4.69  0.4248    19    -41.98    
   1.67977  11.80668  23.58059   93.06  531.96    4.38  0.4588    19    -43.16    
   6.16311  11.60668  23.45654   57.15  529.57    8.81  0.7004     7     19.82    
   6.24406  11.60668  23.55654   61.56  534.45    8.89  0.6110    15     2.551    
   6.26811  11.65668  23.45654   63.53  534.40    9.17  0.5668    15    -23.17    
   6.46311  11.70668  23.45654   71.23  536.38   10.32  0.4862    15    -42.26    
   6.46311  11.62335  23.63154   70.61  534.43    9.57  0.4813    13    -41.23    
   6.76073  11.80668  23.45654   78.64  539.18   13.50  0.4720    13    -42.26    
   6.66311  11.65668  23.65654   76.08  531.86   10.41  0.4408    13    -47.02    
   6.88549  11.80668  23.55654   80.67  536.81   13.69  0.4551    13    -42.26    
   1.66311  11.90668  23.65654   93.58  531.93    3.98  0.4600    19    -43.16    
   1.66311  12.30668  23.65654   94.89  514.42    3.62  0.3989    19    -17.67    
   1.66311  12.30668  23.45654   93.73  503.71    3.84  0.3668    19    -10.11    
   1.67977  11.93073  23.45654   92.71  520.83    4.30  0.4151    19    -49.84    
   6.85061  11.85668  23.45654   80.45  540.50   14.93  0.4766    13    -42.26    
   7.08727  12.00668  23.45654   83.89  545.42   19.07  0.4932    13    -45.58    
   7.06311  11.85668  23.62321   83.01  534.04   14.03  0.4353    13    -49.42    
   7.31311  12.03763  23.65654   85.89  536.22   16.69  0.4426    13    -53.77    
   7.26311  12.19097  23.45654   86.38  552.62   24.43  0.5307    13    -47.80    
   7.44644  12.20156  23.65654   87.37  542.36   20.20  0.4721    13    -47.98    
   1.67977  12.49513  23.45654   94.56  497.08    3.74  0.3555    19    -19.97    
   1.67977  12.45168  23.65654   95.61  508.40    3.59  0.3818    19    -16.19    
   1.71311  12.68501  23.45654   95.56  492.19    3.69  0.3508    19    -15.80    
   1.71311  12.60668  23.68988   96.77  504.84    3.53  0.3734    19    -9.049    
   7.41311  12.40490  23.45654   88.27  563.34   30.86  0.5859    13    -71.74    
   7.56311  12.40251  23.65654   88.79  552.44   25.56  0.5233    13    -48.27    
   7.46311  12.48680  23.45654   88.78  568.04   33.11  0.6080     4    -71.74    
   7.64644  12.60668  23.65654   90.04  564.81   31.72  0.5873    13    -50.99    
   1.76311  12.84323  23.45654   96.74  489.41    3.71  0.3506    19    -34.42    
   1.76311  12.80668  23.60654   97.64  495.73    3.62  0.3549    19    -19.26    
   1.86311  13.05668  23.49821   99.13  489.25    3.82  0.3517    19    -34.42    
   1.86311  13.00668  23.70654  100.37  498.02    3.62  0.3569    19    -19.61    
   7.56311  12.83168  23.40654   90.84  587.36   40.92  0.7046     4    -92.74    
   7.66311  12.85668  23.55654   91.19  584.75   40.05  0.6882     4    -92.89    
   7.64644  13.00668  23.45654   91.69  592.26   42.41  0.7230     4    -92.60    
   7.76311  13.03168  23.65654   92.04  585.37   40.58  0.6877     4    -92.89    
   1.96311  13.20668  23.53988  101.44  491.76    4.03  0.3522    19    -15.44    
   2.06311  13.30668  23.70654  104.48  501.81    4.12  0.3560    19    -17.37    
   2.11311  13.40668  23.45654  103.78  495.25    4.88  0.3560    19    -19.61    
   2.16311  13.45668  23.57821  105.63  503.13    5.05  0.3561    19    -7.465    
   7.66311  13.05668  23.45654   91.81  592.76   42.52  0.7228     4    -92.60    
   7.76311  13.44001  23.45654   92.65  576.32   37.53  0.6308     4    -91.98    
   7.81311  13.23501  23.65654   92.58  583.04   40.13  0.6710     4    -92.10    
   7.84644  13.40335  23.63154   92.74  573.84   36.67  0.6187     4    -89.53    
   2.27977  13.60668  23.45654  106.99  510.58    6.91  0.3614    19    -16.54    
   2.31311  13.64001  23.68154  109.18  525.07    6.71  0.3862    19    -20.71    
   2.36311  13.85668  23.45654  108.27  530.78   11.10  0.3897    12    -61.25    
   2.35977  13.80668  23.52142  108.80  530.59    9.99  0.3937    12    -28.72    
   7.81311  13.60668  23.45654   92.55  561.12   31.16  0.5469    14    -40.73    
   7.86311  13.60168  23.55654   92.69  558.52   30.19  0.5351    14    -40.88    
   7.84644  13.82668  23.43154   92.50  541.72   23.17  0.4494    14    -47.98    
   7.96311  13.80668  23.65654   92.55  537.46   21.55  0.4305    14    -53.77    
   2.36311  13.93168  23.42321  107.84  532.86   12.38  0.3936    12    -61.25    
   2.31311  14.00668  23.68988  108.59  544.28   12.12  0.4641    12    -44.46    
   2.31311  14.17335  23.45654  106.35  540.92   15.06  0.4310    12    -53.77    
   2.26311  14.20668  23.65654  106.87  545.82   14.88  0.4729    12    -47.77    
   7.86311  13.82335  23.45654   92.45  541.23   22.97  0.4468    14    -47.98    
   7.86311  14.19335  23.39642   92.42  517.74   15.42  0.3582    14    -46.40    
   7.96311  14.03168  23.57321   92.28  522.97   16.91  0.3734    14    -53.10    
   8.01311  14.20668  23.65654   92.29  512.33   14.28  0.3479    14    -54.83    
   2.26311  14.37335  23.50654  105.04  545.82   17.12  0.4593    12    -47.51    
   2.16311  14.69001  23.65654  103.16  545.48   19.60  0.4536    11    -47.98    
   2.26311  14.50668  23.45654  104.02  546.96   18.66  0.4606    12    -47.57    
   2.27977  14.40668  23.43154  104.57  544.69   17.50  0.4481    12    -47.57    
   7.86311  14.59001  23.45654   92.50  502.14   12.26  0.3458    14    -39.33    
   7.84644  14.63168  23.45654   92.70  501.14   12.10  0.3476    14    -45.25    
   7.96311  14.62835  23.65654   92.61  499.03   11.88  0.3543    14    -45.25    
   8.01311  14.34835  23.65654   92.21  506.73   13.15  0.3432    14    -35.34    
   2.26311  14.90668  23.45654  101.70  552.78   23.69  0.4811    11    -61.66    
   2.16311  14.69835  23.65654  103.12  545.44   19.67  0.4533    11    -48.04    
   2.16311  15.05668  23.65654  100.94  543.85   21.84  0.4329    11    -59.34    
   2.27977  15.00668  23.45654  101.29  554.18   25.09  0.4870    11    -40.95    
   7.46311  15.01085  23.27321   94.88  498.02   11.21  0.3499    14    -52.14    
   7.76311  14.83680  23.45654   93.30  497.29   11.50  0.3589    14    -45.25    
   7.76311  15.05668  23.65654   94.05  492.92   11.01  0.3876    14    -46.70    
   7.86311  14.90668  23.66333   93.23  494.46   11.23  0.3766    14    -44.95    
   2.36311  15.21406  23.40654  100.44  559.71   29.05  0.5128    11    -40.95    
   2.26311  15.22668  23.55654  100.26  551.59   25.56  0.4684    11    -41.38    
   2.46311  15.50668  23.45654   99.61  565.43   33.30  0.5407    11    -40.79    
   2.26311  15.43085  23.65654   99.40  545.82   24.65  0.4378    11    -41.12    
   6.14644  15.40668  23.35654  109.28  521.89    9.73  0.3644    14    -49.85    
   6.26311  15.40668  23.35654  108.02  516.41    9.64  0.3499    14    -49.85    
   6.59144  15.50668  23.47142  105.05  502.47   10.11  0.3294    14    -46.28    
   6.61311  15.50668  23.47142  104.78  501.89   10.13  0.3300    14    -46.28    
   6.86311  15.40668  23.35654  100.97  498.51   10.36  0.3366    14    -46.28    
   7.14644  15.40668  23.45654   98.52  494.28   10.56  0.3613    14    -71.49    
   7.26311  15.30668  23.40654   97.22  494.49   10.70  0.3625    14    -44.95    
   7.28156  15.40668  23.55654   97.83  492.58   10.61  0.3787    14    -46.70    
   7.46823  15.20668  23.45654   95.66  493.75   10.86  0.3734    14    -27.18    
   7.46311  15.35668  23.65654   96.60  491.45   10.68  0.3957    14    -53.59    
   2.36311  15.61180  23.65654   99.05  549.93   27.04  0.4585    11    -41.12    
   2.56311  15.65668  23.45654   99.32  571.85   36.64  0.5738    11    -89.60    
   2.66311  15.95668  23.65476   98.81  567.88   35.21  0.5518    11    -77.90    
   2.86311  15.95668  23.43833   99.05  591.34   44.13  0.6719     3    -92.16    
   5.96311  15.68168  23.45654  110.06  517.18   12.65  0.3373    10    -53.46    
   5.86311  15.75668  23.35654  108.43  513.53   13.32  0.3342    10    -52.53    
   6.06311  15.70668  23.61392  111.26  516.58   12.34  0.3327    10    -47.55    
   6.01311  15.84001  23.65654  110.63  512.18   13.27  0.3303    10    -52.53    
   6.34966  15.60668  23.63988  109.43  509.85   10.40  0.3284    14    -43.71    
   6.34966  15.60668  23.63988  109.43  509.85   10.40  0.3284    14    -43.71    
   6.76311  15.60668  23.65654  104.19  497.20   10.28  0.3446    14    -46.28    
   6.88811  15.59001  23.65654  102.67  495.12   10.34  0.3554    14    -52.20    
   7.03811  15.55668  23.65654  100.94  493.37   10.42  0.3688    14    -71.19    
   2.86311  16.10668  23.64309   98.96  580.91   40.57  0.6214     3    -92.04    
   3.06311  16.10668  23.42499   99.02  597.30   45.84  0.7010     3    -108.0    
   3.06311  16.20668  23.56666   98.91  591.09   44.07  0.6714     3    -92.16    
   3.26311  16.20668  23.35654   98.89  592.97   44.31  0.6783     3    -92.96    
   5.76311  16.20668  23.45654  104.60  501.17   14.42  0.3543    10    -185.7    
   5.84644  16.00668  23.45654  106.89  505.46   14.08  0.3377    10    -68.89    
   5.96311  15.95668  23.65654  109.44  508.02   13.81  0.3346    10    -189.7    
   5.84644  16.23168  23.65654  106.14  501.03   14.40  0.3593    10    -185.4    
   3.26311  16.39001  23.64583   98.85  580.55   39.96  0.6193     3    -92.04    
   3.46311  16.40668  23.41166   98.27  571.47   35.54  0.5640    10    -89.60    
   3.41311  16.50668  23.65654   98.48  567.30   33.68  0.5469    10    -40.79    
   3.62977  16.55668  23.45654   97.80  550.87   27.02  0.4595    10    -41.12    
   3.56311  16.60668  23.62999   97.94  552.38   27.24  0.4678    10    -41.38    
   3.86311  16.70668  23.45654   97.11  529.69   20.33  0.3701    10    -57.67    
   5.28239  16.70668  23.40654   98.74  497.29   14.90  0.3932    10    -185.4    
   5.61311  16.44001  23.45654  102.04  498.16   14.66  0.3783    10    -185.4    
   5.46311  16.70668  23.63666  100.40  496.15   14.79  0.4083    10    -185.5    
   5.66311  16.50668  23.63571  102.67  497.33   14.66  0.3905    10    -185.4    
   3.83811  16.79001  23.65654   97.26  527.75   19.60  0.3652    10    -54.21    
   4.06311  16.80668  23.45654   96.63  517.63   17.73  0.3405    10    -46.70    
   4.06311  16.90668  23.67226   96.70  515.00   17.12  0.3393    10    -46.70    
   4.22977  16.80668  23.35654   96.43  512.42   16.86  0.3360    10    -40.07    
   4.22977  16.95668  23.65654   96.51  508.97   16.29  0.3406    10    -40.07    
   4.41311  16.90668  23.45654   96.33  505.72   15.95  0.3459    10    -185.7    
   4.46311  16.99001  23.63154   96.54  503.37   15.66  0.3559    10    -185.4    
   4.73906  16.90668  23.43988   96.69  500.40   15.35  0.3710    10    -185.4    
   4.66311  17.00668  23.65654   96.80  500.12   15.33  0.3750    10    -185.4    
   4.81311  16.90668  23.45654   96.85  499.48   15.25  0.3780    10    -185.4    
   4.83811  16.99001  23.65654   97.17  498.26   15.15  0.3907    10    -185.4    
   5.15573  16.80668  23.45654   98.02  497.23   14.97  0.3969    10    -185.4    
   5.09132  16.90668  23.60654   97.91  496.77   14.98  0.4053    10    -185.5    
   5.26311  16.80668  23.56071   98.75  496.41   14.90  0.4071    10    -185.5    
   4.41311   9.40668  23.85654   95.42  583.38  -25.80  0.2306    21    -142.5    
   2.36311   9.80668  24.01821   89.83  482.86    4.22  0.3738    20    -86.46    
   2.63811   9.70668  24.00654   91.54  488.41    4.23  0.3587    20    -86.46    
   2.66311   9.80668  23.75654   93.40  498.34    4.01  0.3513    20    -52.14    
   2.82977   9.65668  24.05654   92.74  493.08    4.02  0.3502    20    -46.22    
   2.97144   9.70668  23.85654   95.70  511.08    2.41  0.3456    20    -49.02    
   3.01311   9.70668  23.85654   96.24  514.35    1.93  0.3456    20    -49.74    
   3.06311   9.65668  23.99821   95.32  508.82    2.57  0.3420    20    -49.02    
   3.33811   9.70668  23.82321  100.54  557.34   -6.57  0.3433    20    -65.18    
   3.29644   9.65668  24.05654   97.18  525.55   -0.04  0.3412    20    -57.03    
   3.42977   9.70668  23.80654  101.91  573.94  -10.30  0.3362    20    -33.61    
   3.42977   9.68168  23.99309   99.45  549.58   -4.73  0.3429    20    -64.39    
   3.66311   9.65668  23.82321  103.15  601.27  -17.53  0.2995    21    -109.4    
   3.71644   9.70668  24.13154   99.73  574.89   -9.44  0.3442    20    -69.97    
   3.81311   9.60668  23.85654  102.40  605.52  -20.34  0.2757    21    -102.7    
   3.86311   9.70668  24.10654  100.30  596.79  -14.50  0.3222    21    -114.7    
   4.05144   9.50668  23.85654  100.22  598.31  -23.78  0.2478    21    -134.0    
   4.00477   9.65668  24.05654   99.96  606.07  -19.23  0.2796    21    -116.0    
   4.26311   9.45668  23.88988   97.33  590.23  -24.93  0.2345    21    -142.5    
   4.20477   9.60668  24.05654   97.68  601.11  -22.05  0.2489    21    -139.4    
   4.48489   9.60668  24.10654   92.87  591.18  -23.09  0.2352    21    -139.4    
   4.66311   9.42335  23.88154   91.92  577.39  -25.93  0.2197    21    -147.8    
   4.84144   9.60668  24.05654   87.03  577.09  -23.85  0.2275    21    -51.29    
   4.89311   9.45668  23.85654   88.67  572.63  -25.83  0.2147    21    -55.26    
   4.86311   9.77335  24.20654   83.20  578.17  -20.85  0.2886    21    -85.46    
   5.04727   9.60668  23.95654   84.46  571.10  -24.06  0.2254    21    -51.17    
   5.06311   9.70668  24.05654   81.85  570.83  -22.34  0.2553    21    -51.24    
   5.31311   9.70668  23.85654   79.71  566.52  -22.53  0.2468    21    -83.06    
   2.06311  10.00668  24.03749   88.76  480.63    4.10  0.3828    20    -78.97    
   1.87977  10.20668  24.03154   88.54  481.62    4.07  0.3767    20    -78.97    
   1.96311  10.20668  23.85476   89.18  485.16    4.27  0.3630    20    -86.46    
   2.26311   9.85668  24.04583   89.38  481.31    4.16  0.3801    20    -78.97    
   2.16311  10.00668  23.85654   89.64  484.72    4.31  0.3660    20    -86.46    
   2.46823   9.82335  23.85654   91.19  488.62    4.34  0.3590    20    -72.87    
   5.26311  10.00668  24.20654   69.42  550.35  -14.06  0.4685    21     28.34    
   5.56311  10.00668  23.89249   68.57  555.75  -13.89  0.4312    21    -13.34    
   5.56311  10.20668  24.10654   59.47  526.26   -5.53  0.6545     7    -5.230    
   5.66311  10.20668  23.95654   60.23  536.10   -5.44  0.6412    21     11.97    
   1.86311  10.43490  23.75654   89.53  490.74    4.44  0.3521    20    -47.97    
   1.76311  10.58585  23.80654   89.54  492.59    4.41  0.3498    20    -47.97    
   1.66311  10.60668  24.02821   89.06  487.69    4.13  0.3544    20    -80.55    
   1.76311  10.40668  23.98892   88.69  484.75    4.12  0.3631    20    -86.46    
   5.66311  10.30668  24.07238   55.71  515.77   -1.72  0.7391     7    -61.38    
   5.81311  10.40668  23.87226   53.86  522.23    1.62  0.8160     7    -22.62    
   5.86311  10.50668  23.86571   50.92  512.61    3.96  0.8877     7     22.29    
   5.81311  10.59656  24.08988   47.24  481.52    4.66  0.9041     7     18.36    
   1.66311  10.80668  23.87321   89.93  497.14    4.41  0.3487    20    -46.22    
   1.56311  11.04001  24.10654   90.76  499.10    4.19  0.3489    20    -52.14    
   1.66311  10.83168  23.85654   90.00  498.55    4.45  0.3497    20    -52.14    
   1.67977  10.80668  23.83154   89.98  498.46    4.48  0.3500    20    -52.14    
   5.86311  10.79418  24.15654   44.88  465.36    5.67  0.9328     7    -23.38    
   5.96311  10.80668  23.90654   44.82  484.08    6.76  0.9973     7    -12.26    
   6.01311  10.97335  23.85654   43.82  482.76    7.28  1.0221     7     6.289    
   5.96311  11.00668  24.05654   44.37  470.32    6.55  0.9645     7    -221.9    
   1.66311  11.20668  23.75654   91.57  519.35    4.85  0.3994    20    -49.84    
   1.56311  11.20668  24.10654   91.66  506.70    4.21  0.3619    20    -41.74    
   1.66311  11.32906  23.74821   92.06  525.99    4.86  0.4252    20    -49.98    
   1.56311  11.35573  24.16488   92.54  512.99    4.06  0.3799    20    -49.07    
   6.04644  11.18168  23.85654   45.10  487.30    7.30  0.9868     7   -0.9068    
   6.01311  11.22668  24.02321   47.32  486.75    6.63  0.9123     7     32.55    
   6.06311  11.30668  23.88988   48.35  498.53    7.12  0.9080     7     11.82    
   6.19644  11.40668  24.10654   63.96  518.08    6.85  0.5204    13     19.98    
   1.66311  11.65668  23.72321   93.11  537.53    4.35  0.4796    20    -44.20    
   1.61311  11.62835  24.05654   93.94  533.07    3.62  0.4610    20    -42.81    
   1.66311  11.80668  23.70654   93.53  536.60    4.03  0.4792    19    -44.20    
   1.66311  11.90668  24.13988   95.98  546.24    2.09  0.5361    20    -12.32    
   6.34644  11.50668  23.85654   67.00  527.14    7.87  0.4884    13    -12.94    
   6.26311  11.42335  24.05654   65.89  519.48    7.03  0.4826    13    -25.21    
   6.37977  11.50668  23.85654   68.19  526.58    7.91  0.4692    13    -46.73    
   6.43811  11.42335  24.05654   71.85  515.73    7.14  0.3937    13    -42.83    
   6.66311  11.45668  24.02321   76.91  512.43    7.50  0.3598    13    -54.57    
   6.70811  11.60668  23.75654   76.92  526.08    9.44  0.4095    13    -61.31    
   6.86311  11.50668  24.00654   80.10  510.40    7.87  0.3494    13    -49.37    
   6.89644  11.60668  23.85654   80.34  518.22    9.05  0.3717    13    -49.79    
   7.16311  11.60668  24.05654   83.66  506.35    8.20  0.3417    13    -36.31    
   7.11311  11.70668  23.85654   83.08  517.37    9.82  0.3660    13    -49.79    
   7.31311  11.70668  24.04071   84.77  507.40    8.70  0.3429    13    -49.57    
   7.26311  11.80668  23.85654   84.61  518.10   10.62  0.3675    13    -49.79    
   1.66311  12.00668  23.85654   94.99  538.31    3.11  0.4952    19    -9.627    
   1.67977  12.03168  24.05654   96.27  546.76    2.00  0.5416    19    -9.919    
   1.67977  12.23168  23.85654   95.97  530.46    3.03  0.4649    19    -7.881    
   1.71311  12.24001  24.05654   97.45  544.06    1.83  0.5326    19    -9.209    
   7.46311  12.00668  23.84071   86.39  523.13   12.79  0.3840    13    -49.79    
   7.61311  12.00668  24.05654   87.21  511.73   10.32  0.3508    13    -54.77    
   7.61311  12.22156  23.85654   88.08  529.59   15.69  0.4111    13    -64.62    
   7.66311  12.19323  23.95654   88.14  522.46   13.41  0.3828    13    -55.29    
   1.71311  12.43168  23.88988   97.29  524.42    2.97  0.4427    19    -6.139    
   1.76311  12.44001  24.10654   99.09  542.21    1.72  0.5232    19    -9.209    
   1.76311  12.69001  23.85654   98.68  512.72    3.22  0.3977    19    -13.85    
   1.76311  12.54835  24.00654   98.99  529.36    2.53  0.4641    19    -8.346    
   7.66311  12.31918  23.85654   88.67  534.00   17.53  0.4306    13    -52.74    
   7.76311  12.57835  23.85654   90.05  548.60   23.96  0.4999    13    -53.51    
   7.81311  12.40668  24.05654   89.41  526.18   14.81  0.3963    13    -63.29    
   7.86311  12.60168  24.05654   90.51  536.65   18.71  0.4420    13    -59.27    
   1.86311  12.90668  23.90654  101.23  511.49    3.20  0.3905    19    -13.79    
   1.87977  12.83168  24.07321  102.09  527.52    2.57  0.4478    19    -14.31    
   1.91311  13.04001  23.85154  102.11  506.51    3.42  0.3725    19    -6.622    
   1.96311  13.00668  24.05654  103.95  523.91    2.83  0.4248    19    -16.97    
   7.81311  12.78168  23.85654   91.09  561.57   30.11  0.5661    13    -50.99    
   7.86311  12.80668  23.95654   91.34  556.06   27.44  0.5375    13    -40.88    
   7.84644  13.00668  23.83154   92.02  574.57   36.39  0.6317     4    -53.44    
   7.96311  13.00668  24.16488   92.46  554.21   26.16  0.5276    13    -61.63    
   2.06311  13.20668  23.96488  105.77  517.29    3.35  0.3912    19    -24.78    
   2.11311  13.20668  24.11154  107.38  532.57    2.94  0.4349    19    -23.95    
   2.26311  13.50668  23.85654  109.28  524.88    4.81  0.3900    19    -18.48    
   2.26311  13.40668  24.10654  110.48  541.66    3.55  0.4439    19    -19.80    
   7.86311  13.23668  23.75654   92.58  578.68   38.55  0.6478     4    -92.10    
   7.96311  13.44001  23.90654   93.07  562.41   31.67  0.5605    14    -39.38    
   7.96311  13.24001  24.05654   93.07  565.27   32.63  0.5830     4    -50.99    
   8.01311  13.48501  24.05654   93.30  555.68   28.09  0.5254    14    -40.88    
   2.31311  13.60668  23.82321  110.03  531.16    5.83  0.4042    19    -28.78    
   2.36311  13.65668  24.05654  112.26  550.20    5.82  0.4774    19    -11.93    
   2.35573  13.74418  23.88988  111.13  544.24    7.35  0.4591    19    -12.64    
   2.36311  13.67835  24.05654  112.26  550.58    6.11  0.4816    19    -12.64    
   7.96311  13.60668  23.77321   92.80  552.25   27.25  0.5029    14    -41.35    
   8.04644  13.63168  24.05654   93.27  545.18   23.46  0.4688    14    -27.23    
   8.04644  13.80668  23.88154   92.75  533.71   19.79  0.4137    14    -43.94    
   8.06311  13.70668  24.05654   93.22  539.45   21.24  0.4404    14    -27.30    
   2.26311  14.00668  23.95654  109.52  545.56   11.47  0.4856    11    -12.64    
   2.16311  14.20668  23.98654  107.59  539.37   14.17  0.4496    11    -47.98    
   2.26311  14.05668  23.85654  108.71  545.83   12.30  0.4842    11    -44.46    
   2.27977  14.00668  23.88154  109.30  546.19   11.50  0.4868    11    -12.64    
   8.06311  13.95668  23.85654   92.66  523.49   16.79  0.3753    14    -32.42    
   8.06311  14.29597  23.78654   92.41  507.35   13.24  0.3433    14    -35.34    
   8.11311  14.02668  24.01488   92.80  518.21   15.13  0.3589    14    -32.42    
   8.11311  14.20668  23.96154   92.66  509.76   13.51  0.3441    14    -42.68    
   2.16311  14.37335  23.80654  105.73  542.73   16.15  0.4571    11    -47.98    
   2.06311  14.42751  24.02321  105.57  531.24   15.75  0.3998    11    -64.69    
   2.07977  14.60668  23.85654  103.84  536.22   17.33  0.4133    11    -65.72    
   1.96311  14.64001  24.10654  103.67  521.80   16.22  0.3565    11    -53.16    
   8.06311  14.54001  23.85654   92.55  499.71   11.96  0.3521    14    -45.25    
   8.04644  14.60668  23.85654   92.72  498.23   11.76  0.3572    14    -45.25    
   8.06311  14.70668  24.05654   93.37  495.75   11.37  0.3683    14    -44.95    
   8.11311  14.40668  23.99821   92.78  502.62   12.30  0.3452    14    -39.33    
   1.96311  14.72335  24.05654  102.90  522.68   16.57  0.3571    11    -58.66    
   2.06311  14.70668  23.85654  103.13  534.44   17.74  0.4016    11    -64.69    
   2.06311  15.21501  23.85654   99.94  528.92   19.22  0.3693    11    -66.67    
   1.96311  15.00668  24.00654  100.98  521.29   17.37  0.3496    11    -32.42    
   7.86311  15.00668  23.79916   93.88  492.62   11.03  0.3920    14    -46.70    
   7.96311  14.85668  23.85654   93.31  494.08   11.22  0.3802    14    -44.95    
   8.01311  14.84001  24.03154   93.62  493.82   11.15  0.3817    14    -44.95    
   7.86311  15.10668  24.00654   94.72  491.19   10.85  0.4073    14    -46.75    
   2.06311  15.20668  23.85654  100.02  528.97   19.21  0.3697    11    -40.43    
   1.96311  15.25668  24.05654   99.56  517.12   17.51  0.3407    11    -46.70    
   2.06311  15.44097  23.95654   98.81  522.61   18.78  0.3505    11    -46.21    
   2.11311  15.40668  23.85654   99.11  529.08   19.94  0.3689    11    -40.43    
   7.46311  15.40668  23.75476   97.10  490.81   10.63  0.4042    14    -46.75    
   7.66311  15.30668  23.90654   96.00  490.34   10.70  0.4157    14    -46.75    
   7.46311  15.50668  24.07321   98.66  490.05   10.53  0.4197    14    -46.75    
   7.76311  15.25668  24.08988   95.89  490.24   10.70  0.4191    14    -46.75    
   2.26311  15.70668  23.85654   98.31  533.33   21.90  0.3843    11    -57.67    
   2.07977  15.60668  24.05654   98.20  518.23   18.38  0.3424    11    -46.40    
   2.26311  15.80668  23.95654   97.94  528.08   20.75  0.3664    11    -54.21    
   2.36311  15.80668  23.81666   98.19  540.01   24.06  0.4111    11    -44.98    
   6.06311  15.90668  23.89821  112.40  512.14   13.37  0.3300    10    -47.03    
   6.27144  15.70668  23.85654  112.28  513.03   11.15  0.3273    14    -43.71    
   6.16311  15.80668  23.97321  113.69  515.76   12.38  0.3269    10    -184.7    
   6.29644  15.75668  24.05654  113.68  513.72   11.33  0.3267    14    -43.71    
   6.46311  15.70668  23.90654  110.24  505.68   10.52  0.3304    14    -36.38    
   6.46311  15.75668  24.17833  112.51  508.26   10.78  0.3316    14    -43.71    
   6.58477  15.70668  23.90654  108.46  501.50   10.38  0.3375    14    -46.28    
   6.66311  15.70668  23.92821  107.60  499.27   10.35  0.3443    14    -46.28    
   6.83811  15.60668  23.67321  103.36  495.81   10.32  0.3517    14    -52.20    
   6.91311  15.70668  24.05654  105.11  494.53   10.38  0.3721    14    -51.90    
   7.16311  15.60668  23.88749  100.91  491.58   10.44  0.3929    14    -72.94    
   6.93477  15.70668  24.05654  104.73  494.25   10.38  0.3743    14    -51.90    
   7.26311  15.55668  23.85416   99.62  491.02   10.49  0.3997    14    -46.75    
   7.26311  15.60668  24.05654  100.77  490.89   10.46  0.4068    14    -73.00    
   2.36311  16.00668  24.08309   97.70  526.28   20.49  0.3623    11    -54.21    
   2.66311  16.10668  23.84166   98.28  555.83   30.00  0.4876    11    -41.41    
   2.66311  16.20668  24.02416   98.19  544.87   25.72  0.4362    11    -41.12    
   2.86311  16.20668  23.78333   98.63  572.01   36.67  0.5729    11    -89.60    
   5.86311  16.30668  23.82821  106.70  500.44   14.46  0.3673    10    -185.4    
   6.01311  16.00668  23.86488  110.84  508.38   13.84  0.3358    10    -189.7    
   6.04644  16.00668  24.08154  112.98  511.27   13.79  0.3326    10    -189.7    
   5.96311  16.19001  24.14499  111.09  506.09   14.30  0.3468    10    -185.7    
   2.81311  16.30668  24.03666   98.37  553.55   28.48  0.4779    11    -41.38    
   3.06311  16.35668  23.83333   98.81  576.36   38.39  0.5984     3    -90.40    
   3.06311  16.40668  23.95654   98.87  569.77   35.24  0.5655    11    -89.60    
   3.26311  16.50668  23.90654   98.85  570.19   34.92  0.5670     3    -89.60    
   3.26311  16.55668  24.08988   99.05  564.27   31.48  0.5384     3    -40.79    
   3.46311  16.60668  23.80654   98.39  558.35   29.22  0.5005    10    -40.95    
   3.36311  16.60668  24.05654   98.96  561.18   29.77  0.5207    10    -40.95    
   5.49644  16.75668  23.88154  101.61  495.87   14.76  0.4156    10    -185.5    
   5.81311  16.40668  23.88988  106.02  499.06   14.55  0.3791    10    -185.4    
   5.66311  16.60668  23.90654  103.61  496.84   14.68  0.4022    10    -185.5    
   5.81311  16.44001  24.05654  106.94  499.55   14.57  0.3792    10    -185.4    
   3.66311  16.75668  23.88988   98.12  539.24   21.96  0.4099    10    -44.98    
   3.66311  16.79001  24.08154   98.49  538.88   21.03  0.4096    10    -44.98    
   3.76311  16.80668  23.84821   97.78  531.49   20.04  0.3790    10    -57.67    
   3.89644  16.90668  24.03059   97.95  522.67   17.75  0.3538    10    -46.21    
   4.06311  16.95668  23.85654   97.08  514.22   16.79  0.3399    10    -45.99    
   4.08811  16.99001  24.05654   97.69  513.47   16.40  0.3406    10    -45.99    
   4.26311  17.00668  23.80654   96.84  507.40   16.00  0.3441    10    -48.56    
   4.16311  17.00668  23.97321   97.38  510.46   16.17  0.3407    10    -45.99    
   4.46311  17.00668  23.67321   96.53  503.19   15.62  0.3569    10    -48.26    
   4.91311  17.00668  23.75654   97.63  497.42   15.06  0.3998    10    -185.5    
   5.06311  16.99001  23.85654   98.48  496.43   14.95  0.4114    10    -185.5    
   5.06311  17.00668  23.95654   98.82  496.46   14.93  0.4112    10    -185.5    
   5.26311  16.90668  23.85654   99.54  495.79   14.86  0.4190    10    -185.5    
   5.31311  16.90668  24.08988  100.96  496.04   14.80  0.4163    10    -185.5    
   5.46311  16.80668  24.05654  102.12  496.08   14.76  0.4152    10    -185.5    
   4.49323  17.08168  24.05654   97.59  502.42   15.33  0.3613    10    -185.4    
   4.66311  17.00668  23.64821   96.69  500.15   15.33  0.3747    10    -185.4    
   4.75156  17.07335  24.10654   98.58  498.97   15.06  0.3841    10    -185.4    
   4.88477  17.05668  24.05654   98.65  497.67   14.99  0.3968    10    -185.4    
   2.26311   9.80668  24.22321   88.72  478.59    4.02  0.3949    20    -79.03    
   2.46311   9.70668  24.25654   89.44  479.91    4.08  0.3851    20    -78.97    
   2.26311   9.80668  24.66488   88.08  474.71    3.74  0.4211    20    -78.74    
   2.43811   9.70668  24.50749   88.75  476.68    3.89  0.4017    20    -78.74    
   2.62977   9.65668  24.25654   90.35  482.31    4.14  0.3723    20    -86.46    
   2.70811   9.62335  24.45654   89.90  480.31    4.04  0.3744    20    -79.27    
   2.84644   9.62335  24.21154   91.90  488.58    4.11  0.3537    20    -66.95    
   2.86311   9.60668  24.55654   90.32  481.43    4.02  0.3624    20    -79.27    
   3.06311   9.59835  24.31999   92.60  493.08    3.88  0.3425    20    -46.22    
   3.16311   9.60668  24.45654   92.52  492.28    3.88  0.3387    20    -47.97    
   3.26311   9.62335  24.25654   94.72  507.24    2.70  0.3375    20    -35.77    
   3.28811   9.62335  24.45654   93.30  498.14    3.54  0.3356    20    -45.87    
   3.46311   9.65668  24.28988   95.94  522.07    0.72  0.3427    20    -53.20    
   3.46311   9.65668  24.42321   94.58  511.68    2.26  0.3405    20    -49.02    
   3.66311   9.70668  24.25654   97.72  550.21   -4.10  0.3566    20    -58.82    
   3.61311   9.70668  24.45654   95.16  522.60    0.97  0.3548    20    -52.90    
   3.97144   9.80668  24.35654   96.67  582.28   -8.62  0.3923    21    -84.83    
   3.86311   9.80668  24.50654   95.08  547.46   -2.08  0.4025    20    -46.29    
   4.09644   9.80668  24.30654   96.42  601.62  -13.05  0.3676    21    -7.532    
   4.10477   9.80668  24.30654   96.32  602.26  -13.23  0.3664    21    -7.596    
   4.54823   9.77668  24.25654   89.57  595.54  -19.91  0.2953    21    -44.38    
   4.76311   9.80668  24.25654   84.44  583.61  -19.97  0.3078    21    -11.85    
   1.86311  10.20668  24.07321   88.39  480.96    4.03  0.3802    20    -78.62    
   1.98811  10.00668  24.27642   88.05  477.36    3.89  0.4051    20    -78.68    
   1.96489  10.00668  24.45654   87.66  475.79    3.78  0.4186    20    -78.68    
   1.86311  10.12990  24.45654   87.93  476.27    3.77  0.4144    20    -78.68    
   4.09644   9.90668  24.50654   93.83  581.20   -5.93  0.4596    20    -84.77    
   4.26311  10.00668  24.55654   90.80  596.84   -6.08  0.5250    21    -17.44    
   4.57977  10.00668  24.45654   84.20  600.43  -12.59  0.4749    21    -10.60    
   4.68811  10.00668  24.43988   81.36  590.91  -13.57  0.4674    21    -11.64    
   4.69644  10.20668  24.60654   77.37  592.26   -5.65  0.6443    21    -29.09    
   4.86311   9.95668  24.35654   78.36  575.41  -16.09  0.4197    21    -41.41    
   4.86311  10.20668  24.55654   72.12  567.64   -7.29  0.6300     7     15.72    
   5.02323   9.90668  24.25654   76.61  566.95  -17.64  0.3794    21     10.75    
   5.13632  10.20668  24.45654   64.85  533.64   -7.77  0.6303     7    -5.230    
   5.29489  10.20668  24.35654   61.64  522.57   -7.07  0.6422     7     2.775    
   1.71311  10.37335  24.25654   88.29  480.22    3.90  0.3836    20    -78.62    
   1.67977  10.40668  24.45654   88.27  478.58    3.78  0.3935    20    -78.62    
   1.66311  10.50668  24.19821   88.71  482.82    3.96  0.3696    20    -86.12    
   1.66311  10.45668  24.51488   88.57  478.64    3.76  0.3923    20    -78.62    
   5.27799  10.30668  24.45654   59.36  511.37   -4.32  0.6957     7     20.79    
   5.56311  10.35668  24.25654   54.03  498.23   -1.09  0.7577     7     10.10    
   5.46311  10.49990  24.45654   52.15  480.67    0.64  0.7842     7     48.96    
   5.66311  10.50668  24.25654   49.48  479.41    2.40  0.8334     7     17.19    
   1.56311  10.80668  24.28988   89.77  487.51    3.96  0.3530    20    -80.20    
   1.56311  10.75668  24.45654   89.61  484.02    3.84  0.3620    20    -86.12    
   1.56311  11.00668  24.12821   90.66  497.18    4.16  0.3474    20    -46.22    
   1.53906  10.99418  24.45654   90.99  490.00    3.88  0.3480    20    -47.62    
   5.49644  10.80668  24.60654   52.16  480.40    3.45  0.8145     7    -5.193    
   5.81311  10.82597  24.25654   45.08  460.12    5.24  0.9091     7    -28.49    
   5.66311  11.09573  24.55654   53.28  489.06    4.89  0.8235     7    -102.8    
   5.86311  10.99656  24.25654   45.67  463.46    5.57  0.9094     7    -130.2    
   1.56311  11.20668  24.11154   91.68  506.53    4.20  0.3617    20    -41.93    
   1.54644  11.29513  24.45654   92.80  501.99    3.83  0.3550    20    -51.79    
   1.56311  11.40668  24.25654   93.08  513.22    3.91  0.3825    20    -49.07    
   1.56311  11.40668  24.50654   93.68  507.05    3.69  0.3670    20    -41.39    
   5.76311  11.13668  24.45654   51.63  482.91    5.03  0.8329     7    -12.39    
   5.86311  11.23263  24.35654   52.56  490.72    5.51  0.8082     7     80.04    
   5.86311  11.30668  24.42321   57.98  506.92    5.86  0.7174     7     17.94    
   6.06311  11.35668  24.06154   54.28  508.30    6.62  0.7551     7     12.92    
   5.97049  11.35668  24.48571   67.21  515.94    6.45  0.5159    13    -1.638    
   6.26311  11.40668  24.10654   66.76  517.52    6.90  0.4636    13    -29.76    
   6.28811  11.30668  24.53988   77.14  503.93    6.42  0.3517    13    -35.27    
   6.46311  11.30668  24.45654   78.44  501.26    6.51  0.3415    13    -39.27    
   6.46311  11.40668  24.10654   73.17  512.89    7.02  0.3772    13    -42.12    
   6.61311  11.30668  24.45654   80.52  498.51    6.58  0.3389    13    -46.22    
   6.71311  11.40668  24.15654   78.74  505.90    7.12  0.3431    13    -55.60    
   6.92144  11.35668  24.45654   83.57  495.18    6.77  0.3469    13    -65.51    
   6.90477  11.40668  24.25654   81.85  500.29    7.07  0.3387    13    -51.72    
   7.06311  11.40668  24.44488   84.51  494.64    6.88  0.3507    13    -65.51    
   1.61311  11.66501  24.25654   94.88  530.66    3.20  0.4554    20    -42.81    
   1.61311  11.64835  24.45654   95.40  524.86    3.10  0.4312    20    -41.63    
   1.66311  11.90668  24.17321   96.11  546.53    1.99  0.5373    20    -9.919    
   1.66311  11.80668  24.48988   96.88  537.76    2.18  0.4912    20    -9.627    
   7.06311  11.45668  24.27916   83.55  498.61    7.19  0.3414    13    -46.22    
   7.26311  11.60668  24.15654   84.52  502.24    7.87  0.3399    13    -51.72    
   7.26311  11.50668  24.43154   85.63  494.50    7.08  0.3538    13    -71.43    
   7.56311  11.80668  24.26071   86.72  500.71    8.16  0.3419    13    -46.22    
   7.49644  11.65668  24.48154   86.86  494.17    7.25  0.3570    13    -71.49    
   1.71311  12.08501  24.25654   97.78  555.13    0.70  0.5853     6    -22.02    
   1.71311  11.97335  24.45654   98.16  552.60    0.87  0.5664    20    -20.75    
   1.76311  12.25668  24.26988   99.19  559.06    0.18  0.6062    19    -17.21    
   1.76311  12.12335  24.45654   99.47  564.01   -0.24  0.6223     6    -17.21    
   7.66311  12.00668  24.14404   87.44  508.16    9.64  0.3446    13    -55.07    
   7.76311  12.00668  24.40654   88.30  500.16    8.27  0.3424    13    -39.33    
   7.81311  12.20668  24.24738   88.85  509.74   10.16  0.3474    13    -55.07    
   7.86311  12.20668  24.40654   89.23  504.71    9.07  0.3412    13    -55.66    
   1.81311  12.43168  24.28988  100.64  560.08    0.28  0.6035    19    -17.21    
   1.86311  12.40668  24.46821  102.14  576.98   -0.60  0.6690     6    -61.59    
   1.86311  12.59240  24.27321  101.96  555.48    0.87  0.5756    19    -22.02    
   1.91311  12.57335  24.45654  103.51  576.72    0.23  0.6516     6    -60.10    
   7.86311  12.32097  24.26154   89.44  513.06   10.93  0.3541    13    -54.77    
   7.96311  12.49001  24.45654   90.61  512.63   10.50  0.3523    13    -54.83    
   7.96311  12.63168  24.33988   91.09  523.59   13.47  0.3861    13    -55.29    
   7.96311  12.58168  24.37321   90.89  519.71   12.33  0.3724    13    -55.29    
   1.96311  12.85668  24.25654  104.45  548.44    1.80  0.5247    19    -19.48    
   2.06311  12.90668  24.50654  107.56  576.69    2.99  0.6046    19    -30.27    
   2.06311  13.00668  24.32321  106.96  556.21    2.17  0.5342    19    -20.74    
   2.11311  13.04001  24.43154  108.49  568.54    2.90  0.5677    19    -33.09    
   7.96311  12.79001  24.25654   91.70  536.58   18.03  0.4409    13    -59.27    
   8.01311  12.83168  24.48988   92.30  527.98   14.04  0.4028    13    -66.81    
   7.96311  13.00668  24.17321   92.53  553.72   25.95  0.5259    13    -61.63    
   8.01311  12.97335  24.45654   92.94  537.43   17.31  0.4457    13    -47.98    
   2.16311  13.20668  24.22821  108.87  547.08    2.68  0.4824    19    -19.45    
   2.26311  13.30668  24.45654  112.13  569.63    4.87  0.5431    19    -23.09    
   2.31311  13.40668  24.28988  112.35  561.14    3.69  0.5100    19    -21.90    
   2.31311  13.40668  24.45654  113.32  569.25    5.66  0.5359    19    -25.49    
   8.01311  13.22668  24.31488   93.48  554.41   25.89  0.5288    13    -61.63    
   8.01311  13.19240  24.36154   93.55  551.70   24.26  0.5166    13    -47.80    
   8.01311  13.31168  24.25654   93.60  556.92   27.75  0.5405     4    -40.88    
   8.04644  13.46835  24.45654   94.35  548.71   22.59  0.4977    14    -48.01    
   2.36311  13.55668  24.25654  113.33  560.97    4.99  0.5082    19    -14.03    
   2.36311  13.60668  24.40654  114.38  563.22    7.18  0.5178    11    -14.74    
   2.31311  13.80668  24.28988  112.91  549.80    9.37  0.4895    11    -11.93    
   2.31311  13.77335  24.43154  113.91  550.02   10.10  0.4775    11    -44.46    
   8.06311  13.60668  24.25654   93.84  544.69   22.35  0.4697    14    -47.98    
   8.06311  13.60668  24.45654   94.52  542.94   20.40  0.4655    14    -47.98    
   8.06311  13.59835  24.25654   93.80  545.24   22.53  0.4721    14    -27.23    
   8.06311  13.59835  24.45654   94.48  543.38   20.53  0.4675    14    -53.48    
   2.26311  13.90668  24.25654  111.78  543.60   10.89  0.4694    11    -44.46    
   2.07977  14.20668  24.28154  108.34  526.63   14.37  0.3857    11    -64.56    
   2.06311  14.20668  24.33654  108.40  524.46   14.44  0.3751    11    -53.16    
   2.16311  14.00668  24.45654  111.35  530.78   13.29  0.3991    11    -64.62    
   8.12144  13.94323  24.25654   93.68  522.38   15.44  0.3712    14    -32.42    
   8.11311  13.98168  24.48988   94.59  520.67   14.24  0.3662    14    -55.35    
   8.13989  14.23668  24.25654   93.66  507.97   12.78  0.3414    14    -36.76    
   8.14644  14.20668  24.36809   93.79  509.47   12.74  0.3413    14    -55.13    
   1.96311  14.35668  24.45654  106.99  515.07   15.11  0.3427    11    -53.66    
   1.96311  14.45668  24.28154  105.59  518.35   15.43  0.3504    11    -53.16    
   1.91311  14.63168  24.25654  103.87  515.42   15.85  0.3417    11    -53.66    
   1.87977  14.56168  24.45654  104.71  510.25   15.52  0.3361    11    -47.03    
   8.12977  14.44513  24.25654   93.70  501.22   11.87  0.3458    14    -39.33    
   8.11311  14.42668  24.51488   94.74  502.38   11.64  0.3411    14    -65.57    
   8.06311  14.75668  24.25654   94.13  494.85   11.16  0.3721    14    -44.95    
   8.06311  14.70668  24.48154   95.00  496.07   11.09  0.3617    14    -44.95    
   1.86311  14.77335  24.30654  102.58  511.35   15.97  0.3367    11    -40.07    
   1.81311  15.00668  24.41488  100.93  505.94   16.04  0.3430    11    -42.64    
   1.86311  15.10668  24.25654  100.31  509.78   16.46  0.3378    11    -40.07    
   1.87977  14.78168  24.25654  102.56  512.96   16.08  0.3377    11    -52.53    
   8.04644  14.80668  24.25654   94.24  494.14   11.08  0.3773    14    -44.95    
   8.01311  14.84001  24.48154   95.49  494.08   10.92  0.3748    14    -44.95    
   7.96311  14.98347  24.25654   94.99  492.08   10.88  0.3960    14    -46.70    
   7.86311  15.10668  24.50654   97.00  491.64   10.68  0.3992    14    -46.75    
   1.86311  15.18168  24.27321   99.85  508.87   16.49  0.3390    11    -40.07    
   1.87977  15.20668  24.23154   99.69  510.13   16.64  0.3379    11    -40.07    
   1.91311  15.40668  24.25654   98.74  509.02   16.81  0.3397    11    -40.07    
   1.86311  15.40668  24.41488   98.69  504.69   16.37  0.3498    11    -48.56    
   7.47144  15.50668  24.14309   99.04  490.05   10.53  0.4210    14    -46.75    
   7.81311  15.20668  24.17821   95.91  490.45   10.71  0.4165    14    -46.75    
   7.46311  15.50668  24.45654  100.84  491.17   10.51  0.4133    14    -46.75    
   7.76311  15.25668  24.42321   97.51  490.66   10.62  0.4136    14    -46.75    
   1.96311  15.55668  24.25654   98.10  509.45   17.02  0.3397    11    -40.07    
   1.96311  15.69001  24.48154   97.83  504.23   16.53  0.3534    11    -185.4    
   2.06311  15.80668  24.35654   97.48  508.50   17.10  0.3421    11    -193.0    
   2.11311  15.80668  24.22321   97.52  513.16   17.77  0.3388    11    -40.07    
   6.21311  15.80668  24.25654  116.23  519.69   12.20  0.3260    14    -190.2    
   6.26311  15.79001  24.25654  115.76  518.29   11.83  0.3260    14    -47.55    
   6.21811  15.80668  24.42321  117.68  523.86   12.41  0.3256    14    -190.2    
   6.26311  15.79001  24.45654  117.57  523.32   12.16  0.3257    14    -184.7    
   6.46311  15.75668  24.25654  113.31  509.36   10.84  0.3316    14    -43.71    
   6.46311  15.75668  24.45654  115.03  513.57   11.18  0.3302    14    -43.71    
   6.58477  15.75668  24.25654  111.35  504.50   10.62  0.3395    14    -46.28    
   6.54132  15.75668  24.45654  113.71  510.01   10.99  0.3341    14    -43.71    
   7.00811  15.70668  24.25654  105.20  494.17   10.43  0.3826    14    -51.90    
   6.94644  15.70668  24.48154  107.77  497.56   10.55  0.3701    14    -51.90    
   7.01311  15.70668  24.25654  105.10  494.11   10.43  0.3831    14    -51.90    
   6.95477  15.70668  24.45654  107.48  497.03   10.53  0.3720    14    -51.90    
   7.26311  15.60668  24.04821  100.68  490.89   10.46  0.4066    14    -73.00    
   7.26311  15.60668  24.48988  103.48  492.91   10.49  0.3995    14    -73.00    
   2.26311  16.10668  24.58488   97.32  508.10   16.98  0.3446    11    -55.90    
   2.42977  16.15668  24.25892   97.46  522.39   19.43  0.3526    11    -46.21    
   2.46311  16.20668  24.33154   97.50  521.27   19.09  0.3505    11    -46.40    
   2.66311  16.30668  24.25654   97.97  533.70   21.71  0.3886    11    -57.67    
   6.04644  16.00668  24.25654  114.76  514.47   13.84  0.3295    10    -190.4    
   6.01311  16.04001  24.48154  116.33  518.62   14.13  0.3259    10    -190.2    
   5.96311  16.19001  24.16809  111.30  506.41   14.30  0.3461    10    -198.2    
   5.86311  16.30668  24.48988  112.39  508.33   14.55  0.3436    10    -195.6    
   2.66311  16.35668  24.45654   98.02  525.93   19.46  0.3634    11    -54.21    
   2.83811  16.39001  24.23654   98.42  544.61   24.50  0.4358    11    -46.92    
   2.76311  16.40668  24.50654   98.49  528.91   19.75  0.3739    11    -54.21    
   3.06311  16.50668  24.33988   99.15  551.65   25.72  0.4744    11    -41.38    
   3.01311  16.50668  24.48988   99.16  542.93   22.31  0.4323    11    -33.09    
   3.28811  16.59001  24.23654   99.39  559.68   28.62  0.5180    10    -40.95    
   3.26311  16.59001  24.39488   99.71  555.27   25.96  0.4984    11    -40.95    
   3.51311  16.70668  24.19821   99.20  550.32   24.21  0.4671    10    -41.38    
   3.51311  16.70668  24.39821   99.78  549.87   22.79  0.4700    10    -27.56    
   5.46311  16.75668  24.45988  105.39  498.98   14.70  0.3871    10    -185.4    
   5.76311  16.45668  24.45654  109.91  503.62   14.62  0.3608    10    -185.4    
   5.66311  16.60668  24.35654  106.88  499.71   14.66  0.3829    10    -185.4    
   5.81311  16.44001  24.25654  108.50  501.41   14.58  0.3706    10    -185.4    
   3.66311  16.79001  24.25654   99.18  539.79   20.48  0.4173    10    -44.42    
   3.62977  16.75668  24.45654   99.96  543.58   20.33  0.4403    10    -27.30    
   3.89644  16.90668  24.26821   98.86  524.38   17.34  0.3602    10    -46.21    
   3.76311  16.80668  24.51154  100.20  535.98   18.25  0.4074    10    -44.98    
   4.00477  16.95668  24.25654   98.57  518.50   16.58  0.3467    10    -46.40    
   4.09644  16.95668  24.45654   99.60  516.76   15.92  0.3453    10    -46.40    
   4.16311  17.00668  24.27321   98.63  512.02   15.88  0.3409    10    -45.99    
   4.26311  16.99001  24.50154   99.95  511.15   15.40  0.3409    10    -45.99    
   4.46311  17.00668  24.55654  100.55  506.50   15.06  0.3444    10    -185.7    
   5.04644  17.00668  24.28154  100.61  497.45   14.85  0.3978    10    -185.5    
   5.10811  16.99001  24.25654  100.74  497.08   14.84  0.4024    10    -185.5    
   4.96311  17.00668  24.43488  101.15  498.89   14.83  0.3822    10    -185.4    
   5.09644  16.95668  24.45654  102.20  498.45   14.78  0.3868    10    -185.4    
   5.31311  16.90668  24.16154  101.37  496.29   14.79  0.4131    10    -185.5    
   5.21311  16.90668  24.47654  103.06  498.45   14.75  0.3882    10    -185.4    
   5.46311  16.79001  24.31821  104.03  497.50   14.73  0.4004    10    -185.5    
   4.36811  17.05668  24.25654   98.53  505.85   15.41  0.3479    10    -185.7    
   4.66311  17.08501  24.21309   98.56  500.40   15.08  0.3724    10    -185.4    
   4.74644  17.00668  24.55654  101.31  501.85   14.86  0.3599    10    -185.4    
   2.26311   9.80668  24.68154   88.00  474.63    3.73  0.4215    20    -78.68    
   2.46311   9.70668  24.62321   88.64  475.91    3.83  0.4042    20    -78.68    
   2.36311   9.80668  24.88249   88.23  474.17    3.63  0.4170    20    -78.68    
   2.62977   9.65668  24.65654   89.09  477.02    3.86  0.3888    20    -78.62    
   2.61311   9.70668  24.85654   88.87  475.53    3.71  0.3934    20    -78.62    
   2.86311   9.62335  24.68154   90.00  479.66    3.93  0.3648    20    -78.92    
   2.83811   9.65668  24.82321   89.66  477.89    3.80  0.3686    20    -78.92    
   3.06311   9.62335  24.70154   90.84  483.17    3.95  0.3461    20    -80.55    
   3.02977   9.65668  24.85654   90.28  480.43    3.81  0.3489    20    -73.00    
   3.20716   9.62335  24.63654   91.71  488.57    3.93  0.3366    20    -66.95    
   3.29644   9.70668  24.90654   91.31  485.79    3.72  0.3308    20    -80.20    
   3.51311   9.70668  24.68988   92.93  500.37    3.37  0.3391    20    -45.87    
   3.42977   9.70668  24.80654   92.02  492.40    3.68  0.3321    20    -47.62    
   3.76311   9.80668  24.70654   93.34  517.98    2.03  0.3805    20    -49.44    
   1.99644  10.00668  24.66821   87.83  474.57    3.68  0.4291    20    -78.74    
   1.86311  10.20668  24.82321   88.26  474.85    3.60  0.4244    20    -78.68    
   1.87977  10.20668  24.88154   88.26  474.71    3.57  0.4246    20    -78.68    
   2.06311  10.00668  24.87916   87.98  473.92    3.59  0.4309    20    -78.68    
   2.26311   9.85668  24.85654   88.16  473.98    3.63  0.4242    20    -78.74    
   3.68811   9.82335  24.86226   92.58  504.33    3.04  0.3612    20    -41.58    
   3.89644   9.85668  24.65154   93.61  536.61    0.14  0.4208    20    -46.03    
   3.86311   9.90668  24.85654   92.51  518.57    2.16  0.4131    20    -49.49    
   4.16311  10.00668  24.65654   91.56  573.37   -2.43  0.5317    20    -49.87    
   4.09644  10.05668  24.85654   91.39  545.68    0.80  0.5325    20    -9.919    
   4.24644  10.05668  24.66904   90.10  584.05   -2.66  0.5698     6    -74.49    
   4.26311  10.20668  24.91726   89.39  566.73    0.82  0.6439     6    -31.78    
   4.56311  10.20668  24.65654   81.63  604.96   -3.59  0.6632     6    -41.46    
   1.71311  10.37335  24.63154   88.39  476.96    3.69  0.4055    20    -78.68    
   1.76311  10.40668  24.90654   88.88  476.13    3.57  0.4090    20    -78.68    
   1.66311  10.50668  24.70654   88.89  477.95    3.67  0.3953    20    -78.62    
   1.67977  10.56168  24.85654   89.40  477.93    3.60  0.3931    20    -78.62    
   4.46311  10.30668  24.85654   85.00  597.58    0.93  0.7310     6    -90.52    
   4.66549  10.35668  24.75654   77.87  602.77    0.01  0.7495     6     13.65    
   4.68156  10.45668  24.85654   78.59  607.07    2.21  0.7858     6     33.45    
   4.81073  10.30668  24.65654   72.62  578.73   -3.18  0.7001     7    -52.98    
   4.92894  10.60668  24.85654   71.12  586.59    3.86  0.7823     7    -25.01    
   5.04823  10.40668  24.63988   63.86  536.80   -1.87  0.7284     7    -73.59    
   5.09049  10.60668  24.75654   63.40  544.55    2.49  0.7754     7     10.26    
   5.25799  10.58168  24.65654   57.45  506.14    1.22  0.7704     7     115.4    
   1.56311  10.85668  24.65654   90.43  484.08    3.73  0.3600    20    -86.12    
   1.66311  10.74835  24.95654   90.67  480.36    3.55  0.3748    20    -78.92    
   1.56311  11.00668  24.73988   91.46  487.15    3.69  0.3510    20    -80.20    
   1.56311  11.00668  24.72821   91.49  487.23    3.69  0.3509    20    -80.20    
   5.06311  10.70668  24.85654   67.91  570.64    5.02  0.7727     7    -6.681    
   5.26311  10.76085  24.75654   59.92  525.78    4.12  0.7832     7     95.90    
   5.26311  10.90668  24.85654   65.93  554.66    7.11  0.7497     7    -4.167    
   5.46311  10.86918  24.65654   54.07  492.39    4.02  0.8097     7     5.227    
   1.56311  11.20668  24.70654   92.79  494.24    3.67  0.3464    20    -45.87    
   1.66311  11.16168  25.03988   93.74  491.15    3.41  0.3461    20    -47.62    
   1.56311  11.33168  24.62321   93.45  500.96    3.67  0.3539    20    -51.79    
   1.66311  11.40668  24.95654   95.50  502.87    3.30  0.3565    20    -41.88    
   5.46311  11.15668  24.85654   69.85  552.12    9.21  0.6802     7     14.04    
   5.61311  11.20668  24.65654   60.23  520.95    6.26  0.7686     7     107.0    
   5.66311  11.30668  24.68988   66.37  535.14    7.37  0.6783     7     22.91    
   5.61311  11.30668  24.85654   75.28  546.47    9.49  0.5772     9    -21.10    
   5.92144  11.35668  24.75654   77.66  519.52    7.05  0.4164    13    -47.44    
   5.72977  11.35668  24.85654   78.49  536.41    8.69  0.4911    13    -41.80    
   6.20811  11.30668  24.65654   78.80  504.57    6.44  0.3516    13    -8.009    
   6.20811  11.30668  24.85654   84.23  502.21    6.55  0.3397    13    -39.33    
   6.21311  11.30668  24.65654   78.90  504.37    6.43  0.3509    13    -35.27    
   6.21311  11.30668  24.85654   84.29  502.00    6.54  0.3395    13    -65.51    
   6.46311  11.29001  24.56809   80.44  498.88    6.45  0.3393    13    -39.27    
   6.46311  11.29001  24.94499   87.54  494.34    6.43  0.3461    13    -65.57    
   6.77656  11.29835  24.65654   84.60  492.99    6.53  0.3526    13    -47.97    
   6.73156  11.29335  24.85654   87.00  491.20    6.44  0.3617    13    -73.24    
   6.86311  11.30668  24.76488   86.18  491.01    6.51  0.3647    13    -53.89    
   6.86311  11.30668  24.77321   86.27  490.93    6.50  0.3652    13    -73.24    
   7.16311  11.40668  24.73988   87.01  489.96    6.65  0.3778    13    -72.94    
   7.16311  11.40668  24.80654   87.53  489.30    6.60  0.3833    13    -72.94    
   1.66311  11.70668  24.68154   96.92  526.57    2.71  0.4366    20    -49.63    
   1.67977  11.60668  24.85654   96.92  517.13    3.00  0.3966    20    -17.62    
   1.71311  11.86501  24.65654   98.34  542.47    1.75  0.5075    20    -9.888    
   1.76311  11.80668  24.90654   99.34  537.56    2.38  0.4675    20    -11.32    
   7.26311  11.45668  24.76583   87.49  489.57    6.68  0.3827    13    -72.94    
   7.26311  11.45668  24.77821   87.58  489.45    6.67  0.3837    13    -72.94    
   7.46311  11.60668  24.60654   87.32  491.84    7.00  0.3687    13    -72.94    
   7.46311  11.60668  24.95654   89.26  488.24    6.65  0.3971    13    -79.28    
   7.66311  11.80668  24.60654   88.21  493.42    7.27  0.3607    13    -45.25    
   7.66311  11.80668  24.95654   89.77  489.40    6.79  0.3857    13    -46.70    
   1.76311  12.00668  24.62821   99.65  557.54    0.61  0.5798    20    -18.65    
   1.86311  12.10668  24.86154  102.41  573.05    1.82  0.6057    20    -22.10    
   1.86311  12.20668  24.72821  102.41  580.29    0.46  0.6557     6    -61.74    
   1.91311  12.28501  24.85654  104.06  587.78    3.27  0.6429     6    -100.8    
   7.81311  12.00668  24.68988   89.21  494.73    7.44  0.3541    13    -45.25    
   7.81311  12.00668  24.82321   89.76  492.88    7.18  0.3616    13    -47.00    
   7.86311  12.10668  24.65654   89.47  496.94    7.72  0.3469    13    -39.33    
   7.86311  12.10668  24.85654   90.24  493.91    7.25  0.3558    13    -45.25    
   1.91311  12.40668  24.65654  103.78  590.04    0.63  0.6895     6    -61.59    
   1.96311  12.51501  24.85654  106.01  588.99    6.87  0.6149     8    -99.44    
   1.96311  12.60668  24.60654  105.19  589.21    1.81  0.6697     6    -66.48    
   1.96311  12.52335  24.85654  106.04  588.63    7.01  0.6120     8    -99.44    
   7.96311  12.40668  24.60654   90.65  505.29    8.91  0.3405    13    -55.66    
   7.96311  12.40668  24.90654   91.61  499.15    7.66  0.3398    13    -65.57    
   8.01311  12.66501  24.65654   91.94  513.59   10.11  0.3539    13    -54.64    
   8.01311  12.69930  24.83988   92.67  509.93    8.96  0.3454    13    -55.13    
   2.06311  12.90668  24.68988  108.56  578.46    7.36  0.5761     8    -55.44    
   2.01311  12.80668  24.82321  108.01  574.20   10.25  0.5406     8    -58.02    
   2.06311  13.10668  24.85654  110.25  551.48   13.85  0.4465     8    -47.83    
   2.11311  13.04001  24.65654  109.76  573.36    7.75  0.5541     8    -58.10    
   8.01311  12.68490  24.65654   92.09  514.43   10.27  0.3562    13    -49.79    
   8.01311  12.77335  24.85654   93.16  512.53    9.26  0.3514    13    -49.14    
   8.01882  13.00668  24.71071   93.90  528.74   13.07  0.4096    13    -61.31    
   8.01311  13.00668  24.85654   94.24  523.82   11.03  0.3895    13    -49.79    
   2.16311  13.22835  24.70654  111.62  561.30   10.72  0.4944     8    -45.29    
   2.11311  13.23168  24.82321  111.42  549.58   13.73  0.4413     8    -47.77    
   2.26311  13.42001  24.65654  113.79  560.10   10.41  0.4910     8    -44.46    
   2.16311  13.42335  24.85654  113.17  541.51   14.91  0.4089     8    -65.72    
   8.01311  13.22097  24.75154   94.85  537.95   15.44  0.4549    13    -47.98    
   8.01311  13.18668  24.79821   94.78  534.92   14.04  0.4396    13    -49.42    
   8.01311  13.40668  24.73488   95.39  543.39   17.83  0.4832    13    -47.98    
   7.96311  13.40668  24.96488   96.48  537.89   13.56  0.4659    13    -44.66    
   2.26311  13.60668  24.75654  114.98  546.82   13.29  0.4308     8    -53.63    
   2.26311  13.75668  24.72321  115.05  541.61   13.27  0.4151    11    -53.93    
   2.26311  13.80668  24.60654  114.28  542.00   12.36  0.4282    11    -53.37    
   2.31311  13.60668  24.62321  115.00  555.91   10.85  0.4750     8    -44.46    
   8.04644  13.60668  24.63154   95.18  541.64   18.50  0.4644    14    -47.98    
   7.96311  13.58168  24.95749   96.85  539.30   14.39  0.4719    14    -47.98    
   8.06311  13.80668  24.65654   95.44  531.45   15.59  0.4125    14    -64.62    
   8.01311  13.86501  24.85654   96.57  529.32   13.78  0.4092    14    -61.31    
   2.16311  13.95668  24.73488  113.22  527.09   14.21  0.3670    11    -64.63    
   2.16311  13.95668  24.82321  113.78  525.45   14.63  0.3573    11    -53.16    
   2.06311  14.13085  24.72083  110.99  517.31   14.71  0.3434    11    -53.46    
   2.06311  14.12990  24.78654  111.34  516.33   14.84  0.3395    11    -53.66    
   8.01311  14.08263  24.88988   96.89  518.56   12.20  0.3641    14    -49.79    
   8.06311  14.09001  24.75654   95.97  516.86   12.60  0.3564    14    -49.85    
   8.01311  14.20668  24.88988   96.99  512.96   11.70  0.3472    14    -49.63    
   8.06311  14.20668  24.75654   96.07  511.59   12.02  0.3436    14    -55.13    
   1.91311  14.40668  24.68988  107.10  508.38   15.24  0.3350    11    -47.03    
   1.91311  14.40668  24.82321  107.63  506.48   15.28  0.3364    11    -49.60    
   1.86311  14.55668  24.58988  105.11  507.20   15.45  0.3369    11    -55.10    
   1.86311  14.60668  25.00654  106.26  501.25   15.44  0.3564    11    -185.4    
   8.01311  14.40668  24.85654   96.97  505.34   11.23  0.3362    14    -51.79    
   8.06311  14.53168  24.65654   95.79  500.33   11.24  0.3430    14    -65.57    
   8.04644  14.61001  24.65654   95.94  498.59   11.10  0.3479    14    -39.33    
   7.96311  14.64001  24.85654   97.59  499.48   10.86  0.3425    14    -65.57    
   1.81311  14.72835  24.65654  103.67  503.56   15.59  0.3466    11    -48.56    
   1.81311  14.72835  24.85654  104.30  500.98   15.52  0.3586    11    -185.4    
   1.77061  15.03168  24.70892  101.11  500.47   15.75  0.3666    11    -185.4    
   1.77061  15.03168  24.80416  101.36  499.35   15.69  0.3749    11    -185.4    
   7.76311  15.05668  24.85833   99.82  494.50   10.57  0.3709    14    -71.19    
   7.86311  14.90668  24.84166   98.63  495.42   10.65  0.3616    14    -71.19    
   7.86311  15.00668  24.72916   97.98  493.59   10.65  0.3771    14    -44.95    
   7.96311  14.85668  24.65654   96.73  494.60   10.80  0.3685    14    -44.95    
   1.79644  15.24513  24.65654   99.92  500.43   15.91  0.3700    11    -185.4    
   1.79644  15.24513  24.85654  100.40  498.15   15.76  0.3893    11    -185.4    
   1.86311  15.50668  24.60654   98.53  501.18   16.13  0.3680    11    -185.4    
   1.86311  15.50668  24.90654   99.19  497.71   15.83  0.3977    11    -185.5    
   7.26311  15.50668  24.83476  105.87  497.61   10.66  0.3734    14    -51.90    
   7.46311  15.35668  24.87226  103.56  495.54   10.55  0.3779    14    -57.40    
   7.46311  15.40668  24.78476  102.89  494.27   10.54  0.3874    14    -71.19    
   7.66311  15.30668  24.62654   99.59  491.71   10.55  0.4031    14    -73.00    
   1.91311  15.64001  24.65654   98.15  500.86   16.16  0.3712    11    -185.4    
   1.91311  15.64001  24.85654   98.57  498.50   15.94  0.3908    11    -185.4    
   2.06311  15.90490  24.76154   97.57  501.37   16.23  0.3695    11    -185.4    
   2.06311  15.90490  24.74821   97.55  501.55   16.25  0.3684    11    -185.4    
   6.26311  15.80668  24.62321  118.43  527.18   12.80  0.3240    14    -175.4    
   6.46311  15.75668  24.65654  116.37  518.82   11.89  0.3270    14    -184.7    
   6.28573  15.90668  24.85654  117.25  523.26   14.03  0.3208    18    -164.0    
   6.48811  15.79001  24.85654  116.29  520.13   13.07  0.3241    18    -164.0    
   6.80811  15.70668  24.65654  111.20  504.55   10.94  0.3487    14    -52.20    
   6.71311  15.70668  24.85654  113.78  513.08   11.99  0.3326    14    -43.71    
   6.81311  15.70668  24.65654  111.10  504.41   10.93  0.3491    14    -52.20    
   7.01311  15.60668  24.85654  109.59  503.59   11.04  0.3533    14    -52.20    
   7.06311  15.59001  24.85321  108.82  502.22   10.94  0.3574    14    -51.90    
   7.16311  15.60668  24.67654  106.12  496.51   10.61  0.3795    14    -51.90    
   7.26311  15.55668  24.68988  104.92  495.16   10.57  0.3862    14    -71.19    
   2.26311  16.10668  24.60654   97.42  507.62   16.91  0.3456    11    -55.90    
   2.26311  16.10668  24.90654   97.92  502.71   16.24  0.3624    11    -48.26    
   2.38132  16.20668  24.75654   97.89  507.63   16.74  0.3463    11    -62.85    
   2.36989  16.20668  24.75654   97.65  507.49   16.72  0.3465    11    -55.51    
   6.01311  16.04001  24.68154  117.52  523.66   14.36  0.3212    10    -164.0    
   6.11311  15.90668  24.62321  118.66  528.02   13.77  0.3223    10    -175.4    
   6.06311  16.00668  24.75654  117.94  525.50   14.37  0.3198    18    -164.0    
   5.86311  16.23763  24.76904  115.25  517.15   14.67  0.3248    10    -164.0    
   5.86311  16.23763  24.76904  115.25  517.15   14.67  0.3248    10    -177.7    
   2.62977  16.35668  24.63154   98.21  518.77   17.98  0.3479    11    -58.86    
   2.62977  16.35668  24.83154   98.53  513.61   17.02  0.3430    11    -45.99    
   2.72561  16.40668  24.66226   98.45  522.03   18.22  0.3547    11    -46.21    
   2.76311  16.40668  24.90654   99.16  516.63   17.02  0.3464    11    -46.40    
   3.01311  16.50668  24.68988   99.63  534.95   19.62  0.4011    11    -43.94    
   3.06311  16.50668  24.85654  100.22  531.50   18.24  0.3908    11    -43.89    
   3.28811  16.59001  24.65654  100.45  547.92   21.67  0.4683    11    -27.30    
   3.26311  16.55668  24.85654  100.95  540.75   18.94  0.4373    11    -59.34    
   3.36311  16.60668  24.70654  100.80  548.20   21.04  0.4738    11    -47.57    
   3.44311  16.59001  24.88154  101.74  545.46   18.79  0.4706    11    -48.04    
   3.61311  16.60668  24.95654  102.63  545.45   17.33  0.4814    10    -47.57    
   5.26882  16.70668  24.85654  108.16  505.70   14.60  0.3464    10    -185.7    
   5.49644  16.55668  24.85892  110.87  508.93   14.65  0.3390    10    -177.2    
   5.56311  16.60668  24.65083  108.83  503.71   14.67  0.3595    10    -185.4    
   5.66311  16.50668  24.65321  110.45  505.96   14.67  0.3510    10    -185.4    
   5.66311  16.40668  24.90654  113.48  514.19   14.71  0.3276    10    -177.2    
   3.61311  16.70668  24.65654  100.95  545.72   19.62  0.4613    10    -53.54    
   3.86311  16.80668  24.66392  101.04  532.69   16.88  0.3987    10    -43.94    
   3.86311  16.70668  24.90654  102.67  537.87   15.97  0.4367    10    -53.84    
   4.03811  16.79001  24.85654  102.42  527.92   15.36  0.3858    10    -64.63    
   4.06311  16.90668  24.60416  100.47  520.75   15.84  0.3547    10    -32.42    
   4.34644  16.80668  24.95654  103.82  518.07   14.53  0.3521    10    -58.66    
   4.26811  16.95668  24.62321  100.69  512.84   15.25  0.3413    10    -45.99    
   4.43811  16.95668  24.68988  101.52  509.06   14.95  0.3404    10    -40.07    
   4.35477  16.80668  24.95654  103.87  517.80   14.52  0.3514    10    -32.42    
   4.64311  16.95668  24.71488  102.21  505.39   14.78  0.3449    10    -48.56    
   4.80811  16.80668  24.95654  105.71  508.72   14.46  0.3371    10    -26.28    
   4.86311  16.95668  24.65654  102.61  501.93   14.75  0.3587    10    -185.4    
   4.81311  16.80668  24.95654  105.71  508.67   14.46  0.3371    10    -40.07    
   5.06311  16.79001  24.88154  106.43  505.52   14.57  0.3445    10    -185.7    
   5.05739  16.90668  24.65654  103.70  500.89   14.71  0.3664    10    -185.4    
   5.26311  16.80668  24.68071  105.63  501.38   14.68  0.3667    10    -185.4    
   2.53716   9.80668  25.05654   88.80  474.54    3.55  0.3986    20    -78.68    
   2.75477   9.80668  25.15654   89.64  475.85    3.48  0.3724    20    -78.92    
   3.00894   9.80668  25.20083   90.35  478.53    3.40  0.3444    20    -73.00    
   3.24644   9.80668  25.15654   91.08  482.67    3.37  0.3286    20    -80.20    
   2.06311  10.10668  25.05654   88.62  474.05    3.50  0.4248    20    -78.68    
   2.26311  10.00668  25.15654   88.87  474.00    3.45  0.4150    20    -78.68    
   2.23632  10.10668  25.25654   89.43  474.51    3.38  0.4082    20    -78.68    
   2.46311   9.85668  25.08988   88.84  474.23    3.51  0.4046    20    -78.68    
   2.37227  10.00668  25.25654   89.25  474.46    3.38  0.4021    20    -78.68    
   2.60977   9.90668  25.25654   89.66  475.18    3.38  0.3827    20    -78.62    
   2.82977   9.85668  25.25654   90.12  476.69    3.36  0.3602    20    -73.00    
   3.14144   9.85668  25.25654   91.09  480.77    3.25  0.3320    20    -73.00    
   3.25477   9.90668  25.30654   91.59  483.47    3.05  0.3255    20    -80.20    
   3.48811   9.82335  25.05654   91.84  490.22    3.32  0.3316    20    -47.62    
   3.46311  10.00668  25.35654   92.61  490.82    2.54  0.3316    20    -47.62    
   3.68394   9.90668  25.05654   92.30  499.56    2.88  0.3600    20    -51.79    
   3.67799  10.02335  25.25654   92.70  499.73    2.26  0.3644    20    -19.67    
   3.86311  10.00668  25.05833   92.36  512.43    2.15  0.4196    20    -16.96    
   3.84549  10.20668  25.35654   93.87  517.09    1.17  0.4396    20    -3.240    
   4.16311  10.20668  25.05654   91.02  547.20    1.02  0.5906    20    -20.75    
   1.86311  10.45668  25.15654   89.86  476.45    3.43  0.4008    20    -78.68    
   1.76311  10.55668  25.05654   89.98  477.48    3.49  0.3939    20    -78.62    
   1.96311  10.40668  25.25654   90.10  476.23    3.36  0.3997    20    -78.68    
   1.87977  10.61001  25.28154   91.13  478.67    3.32  0.3819    20    -78.62    
   4.06311  10.30668  25.30654   93.44  539.81    1.20  0.5484    20    -9.209    
   4.26311  10.30668  25.09166   90.40  561.88    1.25  0.6546     6    -31.78    
   4.26311  10.40668  25.26571   92.24  563.61    2.64  0.6364     6    -31.66    
   4.46311  10.42335  25.04166   87.13  590.26    2.39  0.7401     6    -88.32    
   4.46311  10.50668  25.25654   90.50  579.67    5.36  0.6556     6    -32.38    
   4.76311  10.60668  25.01154   80.60  604.14    5.07  0.7556     6    -66.99    
   4.69977  10.60668  25.29821   88.91  571.37    9.55  0.5664     9    -23.17    
   1.71311  10.78168  25.08988   91.30  480.88    3.46  0.3710    20    -78.92    
   1.86311  10.91501  25.35654   93.61  485.50    3.16  0.3540    20    -80.20    
   1.67977  11.00668  25.08154   92.72  486.09    3.43  0.3525    20    -80.20    
   1.86311  10.92335  25.35654   93.70  485.73    3.16  0.3534    20    -80.20    
   4.91311  10.70668  25.05654   79.63  590.64    7.51  0.6865     9    -95.43    
   4.94644  10.70668  25.28154   86.50  556.08   11.72  0.4972     9    -44.49    
   5.06489  10.80668  25.05654   78.04  576.26    9.22  0.6371     9    -50.13    
   5.16311  10.80668  25.28488   85.62  540.04   13.15  0.4391     9    -50.46    
   5.36311  11.00668  25.10654   80.59  545.66   12.22  0.4989     9    -10.24    
   5.31311  10.90668  25.26226   85.27  533.40   13.58  0.4204     9    -43.09    
   1.67977  11.23168  25.05654   94.51  494.09    3.36  0.3460    20    -45.87    
   1.86311  11.25668  25.35654   96.68  499.85    3.01  0.3475    20    -45.87    
   1.71311  11.44001  25.05654   96.42  505.65    3.18  0.3605    20    -41.39    
   1.86311  11.46501  25.30654   98.54  513.34    3.08  0.3685    20    -16.90    
   5.56311  11.20668  25.05654   82.39  539.02   11.88  0.4727     9    -49.70    
   5.46311  11.02335  25.25654   86.42  527.21   13.85  0.3991     9    -54.42    
   5.66311  11.20668  25.25154   89.78  522.48   13.21  0.3758     9    -42.90    
   5.71311  11.30668  25.08154   86.57  530.01   10.92  0.4135     9    -54.35    
   5.86311  11.35668  25.05654   87.96  521.11    8.91  0.3743    13    -42.90    
   5.81311  11.30668  25.28988   93.18  517.92   11.94  0.3518     9    -42.90    
   6.03811  11.35668  25.08988   90.00  509.37    7.63  0.3413    13    -43.65    
   6.11311  11.40668  25.35654   96.71  505.73    8.43  0.3306    13    -36.31    
   6.28811  11.30668  24.97321   87.56  498.62    6.56  0.3380    13    -46.22    
   6.26311  11.40668  25.35654   96.30  499.57    7.33  0.3363    13    -46.28    
   6.46311  11.30668  25.05654   89.63  493.81    6.46  0.3491    13    -46.22    
   6.45811  11.40668  25.37499   95.69  493.88    6.70  0.3527    13    -52.20    
   6.66311  11.30668  25.05654   89.57  490.70    6.41  0.3658    13    -53.95    
   6.67977  11.40668  25.35654   94.29  489.94    6.43  0.3750    13    -53.65    
   6.94144  11.35668  25.05654   89.66  488.36    6.43  0.3884    13    -105.5    
   6.91311  11.40668  25.25654   92.09  487.86    6.38  0.3942    13    -86.23    
   7.06311  11.40668  25.08654   90.11  487.67    6.45  0.3978    13    -105.6    
   1.76311  11.61501  25.05654   98.36  519.85    2.95  0.3968    20    -17.62    
   1.86311  11.91835  25.05654  101.81  554.55    3.29  0.5087    20    -12.32    
   1.87977  11.60668  25.28154   99.93  526.01    3.33  0.3985    20    -29.14    
   1.91311  11.79835  25.25654  101.90  546.56    4.55  0.4546    20    -44.46    
   7.06311  11.45668  25.25654   91.85  487.12    6.40  0.4042    13    -105.6    
   7.26311  11.50668  25.10654   90.34  487.19    6.49  0.4063    13    -105.6    
   7.26311  11.60668  25.35654   92.75  486.55    6.40  0.4121    13    -105.6    
   7.49644  11.65668  25.05654   90.03  487.77    6.61  0.4016    13    -79.33    
   7.56311  11.80668  25.25654   91.83  487.43    6.53  0.4020    13    -79.33    
   1.87977  11.98168  25.05654  102.44  561.96    3.79  0.5306    20    -46.56    
   1.96311  12.00668  25.33988  104.18  562.95   10.44  0.4732     8    -46.53    
   1.91311  12.15335  25.03154  103.92  577.39    5.61  0.5737    20    -55.44    
   1.92977  12.24513  25.25654  105.13  564.04   13.42  0.4687     8    -48.64    
   7.76311  12.00668  25.12321   91.26  489.88    6.76  0.3781    13    -46.70    
   7.66311  12.00668  25.35654   93.00  488.36    6.53  0.3873    13    -79.28    
   7.86311  12.20668  25.10654   91.82  492.56    6.93  0.3586    13    -47.00    
   7.81311  12.20668  25.25654   92.76  491.19    6.72  0.3639    13    -47.00    
   1.92977  12.40668  25.09499  105.74  571.62   12.16  0.5073     8    -46.56    
   1.91311  12.37335  25.25654  105.60  556.31   15.35  0.4385     8    -53.34    
   1.96311  12.62668  24.94821  106.94  573.58   11.50  0.5258     8    -46.47    
   1.87977  12.60668  25.25654  106.20  540.02   17.40  0.3898     8    -71.17    
   7.86311  12.35668  25.25654   93.31  493.50    6.81  0.3503    13    -65.57    
   7.96311  12.50168  25.02321   92.58  499.63    7.51  0.3379    13    -65.57    
   7.96311  12.55668  25.05654   93.03  500.55    7.51  0.3368    13    -51.79    
   7.86311  12.55668  25.35654   94.81  496.48    6.76  0.3378    13    -65.57    
   1.96311  12.80668  24.97321  107.80  556.88   14.24  0.4563     8    -47.83    
   1.85477  12.80668  25.27654  106.58  527.38   18.42  0.3608     8    -61.17    
   1.96311  13.09001  25.05654  109.18  532.56   17.17  0.3749     8    -64.63    
   1.87977  13.00668  25.23154  107.75  522.65   18.56  0.3517     8    -32.42    
   7.96311  12.80668  25.12321   94.56  507.54    7.83  0.3412    13    -43.71    
   7.86311  12.73668  25.38333   95.91  500.81    6.79  0.3332    13    -46.28    
   7.96311  13.00668  25.10654   95.37  516.58    8.64  0.3662    13    -49.79    
   7.86311  13.04001  25.35654   97.20  512.42    7.14  0.3569    13    -49.14    
   1.96311  13.20668  25.10654  109.69  525.25   17.93  0.3551     8    -53.16    
   1.91311  13.24001  25.25654  109.17  516.05   18.97  0.3403     8    -32.91    
   2.06311  13.44930  25.05654  112.18  525.41   17.61  0.3523     8    -53.16    
   1.96311  13.40668  25.25654  110.58  514.76   19.00  0.3360     8    -53.24    
   7.84644  13.43168  25.25654   98.51  532.08    9.09  0.4552    13    -43.63    
   7.86311  13.34001  25.25654   98.03  528.52    8.71  0.4321    13    -49.42    
   7.96311  13.40668  24.97321   96.46  537.73   13.39  0.4647    13    -44.66    
   7.96311  13.15668  25.05654   95.84  525.29    9.98  0.4020    13    -53.30    
   2.06311  13.55668  25.15654  112.77  519.87   18.29  0.3381     8    -53.66    
   2.11311  13.57335  25.05654  113.51  525.58   17.45  0.3501     8    -53.16    
   2.16311  13.80668  25.10654  115.08  523.85   17.00  0.3400     8    -53.16    
   2.11311  13.77335  25.25654  114.32  518.00   18.25  0.3304     8    -190.4    
   7.81311  13.68501  25.25654   99.53  536.11    9.98  0.4831    14    -44.66    
   7.86311  13.72013  25.16488   98.83  535.87   11.42  0.4717    14    -44.66    
   7.81311  13.72835  25.25654   99.58  535.77   10.06  0.4792    14    -44.66    
   7.86311  13.95168  25.15833   99.25  528.15   11.18  0.4225    14    -49.98    
   2.16311  13.92335  25.05654  114.89  522.91   16.05  0.3391    11    -53.16    
   2.16311  14.00668  25.36488  115.47  516.40   17.43  0.3265     8    -190.4    
   2.06311  14.20668  25.13654  112.45  510.84   15.56  0.3301    11    -47.03    
   2.11311  14.17335  25.28154  113.85  512.35   16.04  0.3281    11    -184.2    
   7.76311  14.00668  25.30654  100.83  528.60    9.71  0.4337    14    -49.42    
   7.86311  14.13501  25.15654   99.48  520.05   10.85  0.3791    14    -49.79    
   7.76311  14.29513  25.27321  101.22  516.54   10.10  0.3655    14    -49.79    
   7.86311  14.20668  25.15654   99.51  517.06   10.75  0.3654    14    -49.85    
   1.96311  14.40668  25.13154  109.47  504.56   15.42  0.3423    11    -49.60    
   2.06311  14.30668  25.29916  112.22  507.76   15.71  0.3350    11    -56.94    
   1.87977  14.58168  25.05654  106.80  501.35   15.43  0.3561    11    -60.72    
   1.96311  14.57335  25.30654  108.70  501.13   15.48  0.3610    11    -211.7    
   7.76311  14.40668  25.25654  101.23  512.42   10.19  0.3489    14    -49.63    
   7.86311  14.46501  25.10654   99.60  507.10   10.63  0.3368    14    -36.38    
   7.66311  14.71406  25.25654  102.84  505.93   10.21  0.3349    14    -36.38    
   7.86311  14.60668  25.05654   99.46  502.76   10.62  0.3353    14    -46.28    
   1.86311  14.75168  25.15654  105.60  498.83   15.48  0.3764    11    -185.4    
   1.86311  14.94501  25.23988  104.23  497.07   15.52  0.3972    11    -185.4    
   1.87977  14.83168  25.25654  105.34  497.87   15.49  0.3875    11    -185.4    
   1.87977  15.02335  25.30154  103.82  496.54   15.52  0.4052    11    -185.5    
   7.46311  14.80668  25.40654  106.23  513.25   10.02  0.3406    14    -49.44    
   7.76311  14.85668  25.05654  100.70  498.98   10.50  0.3442    14    -46.28    
   7.46311  15.04656  25.25654  105.61  505.55   10.46  0.3379    14    -36.38    
   7.66311  15.01085  25.05654  102.04  498.09   10.47  0.3514    14    -52.20    
   1.86311  15.24001  25.20654  101.80  496.06   15.60  0.4144    11    -185.5    
   1.86311  15.40668  25.09821  100.23  496.39   15.69  0.4124    11    -185.5    
   1.87977  15.23168  25.25654  102.14  495.93   15.58  0.4161    11    -185.5    
   1.91311  15.40668  25.25654  100.99  495.79   15.62  0.4204    11    -185.5    
   7.06311  15.50668  25.09321  110.21  509.04   11.61  0.3393    14    -186.4    
   7.26311  15.39001  25.05654  107.41  502.83   10.85  0.3518    14    -52.20    
   7.06311  15.45668  25.28988  110.61  513.93   12.53  0.3306    18    -177.2    
   7.26311  15.20668  25.31071  108.72  511.67   11.09  0.3351    14    -43.71    
   7.46311  15.20668  25.09976  104.79  500.43   10.57  0.3520    14    -52.20    
   1.96311  15.69001  25.03154   98.95  497.35   15.82  0.4033    11    -185.5    
   2.06311  15.70668  25.30654  100.07  496.32   15.67  0.4145    11    -185.5    
   2.06311  15.80668  25.15321   99.04  497.33   15.79  0.4034    11    -185.5    
   2.11311  15.80668  25.27642   99.65  496.94   15.72  0.4070    11    -185.5    
   6.47323  15.90668  25.00654  114.75  515.68   14.17  0.3271    18    -164.1    
   6.66311  15.79001  25.03892  113.66  514.80   13.58  0.3283    18    -164.1    
   6.81311  15.80668  25.27142  110.69  509.64   14.25  0.3377    18    -177.2    
   6.91311  15.60668  25.05654  111.92  511.73   12.19  0.3343    14    -186.4    
   6.96311  15.60668  25.30654  110.72  512.70   13.53  0.3305    18    -177.2    
   2.26311  16.00668  25.21999   99.30  499.06   15.83  0.3850    11    -185.4    
   2.46311  16.15668  25.25654   99.61  501.95   15.86  0.3638    11    -185.4    
   2.46311  16.20668  25.12821   98.99  503.60   16.05  0.3572    11    -185.4    
   2.56311  16.20668  25.28309   99.99  503.60   15.86  0.3555    11    -48.26    
   6.11311  16.20668  25.05654  113.76  512.90   14.84  0.3305    18    -177.2    
   6.27799  16.00668  24.95654  115.61  517.81   14.49  0.3241    18    -164.0    
   6.26311  16.30668  25.25654  109.79  504.77   14.93  0.3576    18    -185.4    
   6.49073  16.00668  25.10654  112.61  510.79   14.56  0.3367    18    -177.2    
   2.61311  16.30668  25.06154   99.26  508.21   16.30  0.3453    11    -55.90    
   2.86311  16.40668  25.06488  100.18  516.31   16.56  0.3475    11    -46.40    
   2.89644  16.35668  25.25654  101.10  513.15   15.99  0.3444    11    -45.99    
   3.03811  16.39001  25.25654  101.83  518.28   15.98  0.3543    11    -32.62    
   3.02977  16.40668  25.20654  101.55  519.19   16.16  0.3560    11    -58.66    
   3.11311  16.40668  25.25654  102.14  521.39   15.96  0.3637    11    -53.16    
   3.27144  16.50668  25.05654  101.84  534.52   17.06  0.4152    11    -70.19    
   3.46311  16.50668  25.13988  103.10  539.74   16.19  0.4541    11    -48.04    
   3.57144  16.40668  25.35654  105.19  538.59   14.15  0.4647    11    -48.04    
   3.63811  16.55668  25.08988  103.48  544.42   15.94  0.4859    11    -47.51    
   3.61311  16.40668  25.35654  105.47  540.06   13.88  0.4767    11    -47.98    
   3.79977  16.60668  25.05654  103.79  542.79   15.35  0.4779    10    -47.51    
   3.91311  16.50668  25.25654  105.85  543.76   12.99  0.5014    10    -47.51    
   4.15811  16.50668  25.30654  107.35  539.96   12.20  0.4726    10    -44.20    
   4.06311  16.60668  25.15654  105.37  536.55   13.68  0.4475    10    -48.04    
   4.20477  16.55668  25.25654  106.92  535.91   12.79  0.4439    10    -48.04    
   4.17977  16.70668  25.05654  104.54  527.92   14.25  0.3936    10    -64.63    
   4.46311  16.59001  25.25654  107.92  528.01   13.20  0.3879    10    -64.63    
   4.52144  16.75668  25.05654  105.49  516.63   14.20  0.3464    10    -53.16    
   4.66311  16.59001  25.25654  109.04  524.00   13.49  0.3607    10    -53.16    
   4.62977  16.75668  25.05654  105.98  514.44   14.23  0.3403    10    -59.16    
   4.83811  16.55668  25.28988  110.36  523.96   13.63  0.3488    10    -53.16    
   4.94644  16.70668  25.05654  108.06  511.55   14.33  0.3336    10    -47.03    
   5.02977  16.55668  25.25654  111.03  520.89   14.03  0.3338    10    -53.05    
   5.06311  16.60668  25.15654  110.26  516.19   14.24  0.3304    10    -53.24    
   5.28239  16.59001  25.05654  110.75  513.15   14.50  0.3291    10    -163.4    
   5.34644  16.50668  25.25654  112.24  518.18   14.49  0.3232    18    -164.0    
   5.46311  16.50668  25.04821  112.23  514.70   14.63  0.3259    10    -177.9    
   5.46311  16.50668  25.30654  111.76  515.53   14.65  0.3231    18    -177.9    
   5.66311  16.40668  25.05654  113.56  515.87   14.77  0.3231    18    -177.9    
   5.69644  16.40668  25.10654  113.30  515.20   14.80  0.3236    18    -177.9    
   5.90144  16.30668  25.05654  113.87  514.59   14.86  0.3257    18    -177.9    
   6.01311  16.40668  25.25654  110.43  506.77   14.94  0.3467    18    -185.7    
   6.06311  16.39001  25.25654  110.30  506.21   14.94  0.3495    18    -185.7    
   2.36489  10.20668  25.45654   90.64  476.44    3.17  0.3821    20    -78.62    
   2.57977  10.20668  25.55654   91.68  478.65    2.97  0.3590    20    -73.00    
   2.93906  10.17335  25.60654   92.82  483.50    2.61  0.3316    20    -80.20    
   3.06311  10.17335  25.60654   93.25  486.06    2.44  0.3266    20    -80.20    
   3.26311  10.20668  25.60654   94.17  492.58    2.05  0.3291    20    -47.62    
   3.46311  10.20668  25.55654   94.45  499.40    1.74  0.3467    20    -14.05    
   3.68656  10.20668  25.45654   94.37  508.69    1.40  0.3900    20    -16.90    
   2.06311  10.57097  25.45654   92.09  479.58    3.13  0.3731    20    -78.92    
   2.16311  10.40668  25.45654   91.25  477.64    3.16  0.3817    20    -78.62    
   2.22977  10.62097  25.60654   93.59  483.30    2.84  0.3556    20    -80.20    
   2.46311  10.40668  25.63988   92.86  481.51    2.79  0.3536    20    -73.00    
   2.31311  10.60668  25.65654   93.89  484.60    2.71  0.3506    20    -80.20    
   2.67644  10.30668  25.65654   92.98  482.47    2.67  0.3431    20    -80.20    
   2.94644  10.40668  25.75654   95.18  493.15    1.98  0.3312    20    -45.87    
   3.06311  10.40668  25.75654   95.70  497.11    1.79  0.3341    20    -45.87    
   3.15477  10.40668  25.75654   95.97  500.88    1.65  0.3396    20    -14.05    
   3.37977  10.30668  25.65654   95.46  502.74    1.58  0.3490    20    -10.06    
   3.68811  10.40668  25.63988   96.74  527.78    1.99  0.4343    20    -17.81    
   3.63811  10.60668  25.83988   99.32  551.71    6.84  0.4760    20    -12.64    
   3.87561  10.30668  25.45654   94.83  527.55    1.35  0.4686    20    -8.346    
   3.97144  10.50668  25.65654   97.31  554.07    7.34  0.5085     9    -44.49    
   4.08811  10.42335  25.45654   95.03  552.02    3.75  0.5548    20    -20.75    
   4.09644  10.50668  25.60654   96.61  557.68    8.31  0.5222     9    -44.49    
   4.31311  10.50668  25.45654   94.25  565.20    7.88  0.5656     9    -23.88    
   4.26311  10.55668  25.75154   96.90  547.92   13.92  0.4386     9    -44.46    
   4.52144  10.55668  25.45654   92.85  561.29   10.78  0.5169     9    -45.29    
   4.49644  10.55668  25.65654   94.93  543.12   13.92  0.4250     9    -49.99    
   4.76311  10.60668  25.50654   91.75  541.81   13.49  0.4273     9    -49.99    
   4.84644  10.60668  25.65654   92.92  524.42   15.09  0.3714     9    -53.10    
   1.96311  10.85668  25.45654   93.91  485.43    3.04  0.3538    20    -80.20    
   2.06311  10.89835  25.55654   95.08  489.15    2.82  0.3473    20    -66.60    
   2.26311  10.70668  25.65654   94.63  486.85    2.66  0.3479    20    -80.20    
   2.16311  11.05668  25.65654   97.42  500.96    2.55  0.3458    20    -45.87    
   4.92144  10.65668  25.45654   90.05  537.28   13.72  0.4146     9    -67.85    
   4.92477  10.62335  25.65654   92.51  521.01   15.24  0.3645     9    -32.42    
   5.06311  10.70668  25.46488   89.60  528.60   14.35  0.3887     9    -40.57    
   5.02977  10.65668  25.65654   92.22  516.85   15.42  0.3575     9    -46.40    
   5.36311  10.80668  25.73988   93.43  504.83   15.97  0.3459     9    -48.56    
   5.28811  10.82335  25.45654   89.46  519.40   14.87  0.3659     9    -42.90    
   5.56311  11.00668  25.52654   92.64  509.79   15.32  0.3423     9    -45.99    
   5.46311  10.90668  25.57321   92.13  509.18   15.53  0.3441     9    -45.99    
   2.03811  11.22656  25.55654   98.06  506.10    2.81  0.3510    20    -41.68    
   2.06311  11.40668  25.55654  100.24  521.82    3.36  0.3755    20    -52.90    
   2.16311  11.20668  25.65654   99.09  511.63    2.72  0.3571    20    -16.90    
   2.16311  11.40668  25.65654  101.18  530.37    4.00  0.3887    20    -61.25    
   5.76311  11.20668  25.50654   95.57  510.39   14.47  0.3352     9    -26.28    
   5.76311  11.15668  25.75154   97.88  503.15   15.63  0.3365     9    -42.64    
   5.86311  11.30668  25.53988   98.03  510.03   13.69  0.3304     9    -43.65    
   5.96311  11.40668  25.65654  101.34  508.25   13.20  0.3261     9    -43.71    
   2.06311  11.46168  25.55654  100.73  527.23    3.79  0.3853    20    -61.25    
   2.06311  11.75668  25.55654  103.45  553.36    9.40  0.4351    20    -44.46    
   2.16311  11.52335  25.65654  102.40  542.11    5.86  0.4121    20    -50.82    
   2.11311  11.80668  25.70988  104.07  553.49   14.60  0.4171     8    -53.63    
   6.03811  11.42335  25.45654   98.89  508.89   10.08  0.3284    13    -43.65    
   6.06311  11.50668  25.70654  103.45  507.75   11.83  0.3243     9    -43.71    
   6.20144  11.45668  25.48988   99.30  502.79    8.30  0.3308    13    -46.22    
   6.21311  11.60668  25.75654  104.72  504.84    9.60  0.3259    13    -46.28    
   6.43811  11.45668  25.47738   97.79  494.82    6.88  0.3498    13    -46.28    
   6.46311  11.60668  25.70654  102.06  496.03    7.14  0.3455    13    -46.28    
   6.69644  11.45668  25.45654   95.77  489.87    6.44  0.3765    13    -53.65    
   6.78811  11.60668  25.65654   98.50  489.46    6.40  0.3790    13    -53.65    
   6.92477  11.50668  25.45654   94.78  487.66    6.35  0.3966    13    -86.23    
   6.86311  11.62335  25.65654   97.94  488.69    6.35  0.3850    13    -53.65    
   7.16311  11.60668  25.45654   94.06  486.64    6.35  0.4090    13    -105.6    
   7.06823  11.70668  25.65654   96.97  487.35    6.30  0.3965    13    -105.5    
   7.31311  11.70668  25.46166   93.87  486.54    6.37  0.4098    13    -105.6    
   1.96311  12.09001  25.45654  104.65  555.15   14.99  0.4277     8    -53.63    
   2.06311  11.90668  25.67321  104.35  551.08   15.94  0.4086     8    -33.45    
   1.91311  12.26501  25.45654  104.95  544.71   17.31  0.3953     8    -44.46    
   1.91311  12.24001  25.63154  104.44  533.31   18.93  0.3659     8    -43.89    
   7.26311  12.01918  25.80654   98.68  488.25    6.22  0.3779    13    -105.5    
   7.56311  11.95668  25.47238   93.80  487.57    6.42  0.3937    13    -79.28    
   7.56311  12.20251  25.65654   96.43  489.16    6.30  0.3691    13    -72.94    
   7.66311  12.10668  25.45654   94.10  488.80    6.47  0.3791    13    -72.94    
   1.86311  12.40668  25.53988  104.78  529.56   18.98  0.3620     8    -57.67    
   1.81311  12.54835  25.65654  104.34  516.90   19.85  0.3508     8    -183.6    
   1.86311  12.60668  25.30654  105.91  535.54   17.93  0.3774     8    -44.92    
   1.87977  12.38168  25.45654  105.04  537.07   18.18  0.3772     8    -44.92    
   7.64644  12.40668  25.65654   96.94  491.67    6.29  0.3492    13    -67.32    
   7.76311  12.32835  25.45654   94.60  491.49    6.52  0.3563    13    -73.24    
   7.66311  12.46501  25.65654   97.12  492.59    6.28  0.3442    13    -48.03    
   7.81311  12.57335  25.45654   95.71  495.84    6.57  0.3373    13    -51.79    
   1.86311  12.84335  25.26249  106.91  526.73   18.42  0.3599     8    -40.43    
   1.76311  12.86085  25.77416  104.38  505.68   20.23  0.3650     8    -185.4    
   1.86311  13.00668  25.27321  107.46  520.18   18.82  0.3482     8    -183.6    
   1.76311  12.94740  25.76904  104.71  504.55   20.23  0.3678     8    -185.4    
   7.81311  12.77835  25.47738   96.92  500.88    6.56  0.3323    13    -46.28    
   7.66311  12.93680  25.68154   99.97  504.14    5.96  0.3357    13    -36.38    
   7.81311  13.00668  25.45654   97.89  509.24    6.65  0.3482    13    -49.44    
   7.66311  13.07335  25.65654  100.52  509.53    5.82  0.3525    13    -49.44    
   1.86311  13.30668  25.48154  108.39  507.45   19.77  0.3459     8    -185.7    
   1.86311  13.39001  25.61154  108.34  504.38   20.01  0.3569     8    -185.4    
   1.91311  13.44001  25.45654  109.70  507.93   19.69  0.3421     8    -187.1    
   1.87977  13.45168  25.65654  108.68  503.67   20.06  0.3606     8    -185.4    
   7.61311  13.18168  25.68988  101.67  514.16    5.45  0.3733    13    -49.07    
   7.76311  13.29001  25.45654   99.52  522.07    6.61  0.4081    13    -49.84    
   7.56311  13.45668  25.65654  103.13  528.03    4.54  0.4579    13    -43.63    
   7.66311  13.40668  25.55654  101.39  526.14    5.57  0.4408    13    -49.42    
   1.96311  13.55668  25.45654  110.96  508.52   19.62  0.3394     8    -173.3    
   1.96311  13.60668  25.57321  110.85  506.22   19.84  0.3476     8    -185.4    
   2.07977  13.80668  25.50154  113.62  511.10   19.27  0.3343     8    -163.4    
   2.07977  13.83168  25.65654  113.25  508.21   19.66  0.3445     8    -193.0    
   7.46311  13.81501  25.65654  105.29  541.33    3.69  0.5414     4    -12.67    
   7.66311  13.75668  25.45654  101.98  536.41    6.79  0.5052    14    -44.20    
   7.64644  13.86835  25.45654  102.44  535.69    7.17  0.4970    14    -12.38    
   7.46311  13.84001  25.65654  105.29  541.73    3.81  0.5402     4    -12.67    
   2.16311  14.00668  25.40654  115.44  515.84   17.67  0.3266     8    -164.1    
   2.16311  13.95668  25.68988  114.93  510.59   19.32  0.3394     8    -177.2    
   2.16311  14.20668  25.45654  114.82  512.13   16.52  0.3285    11    -189.7    
   2.26311  14.20335  25.68154  116.53  513.75   17.56  0.3294    11    -163.4    
   7.31311  14.04001  25.75654  108.02  550.13    3.99  0.5550    14    -56.03    
   7.46311  14.08501  25.60654  105.71  538.69    5.89  0.5003    14    -12.38    
   7.36311  14.31501  25.65654  107.62  539.64    6.85  0.4694    14    -44.20    
   7.51311  14.12835  25.55654  104.96  534.56    6.92  0.4719    14    -43.16    
   2.06311  14.50335  25.45654  111.11  503.28   15.60  0.3522    11    -211.7    
   2.11311  14.40668  25.48988  112.66  506.18   15.81  0.3416    11    -186.7    
   2.26311  14.20335  25.68154  116.53  513.75   17.56  0.3294    11    -189.7    
   2.16311  14.60668  25.65654  111.97  503.02   15.63  0.3569    11    -197.9    
   7.26311  14.40668  25.75654  109.03  547.79    6.96  0.4911    14    -44.46    
   7.56311  14.43168  25.45654  104.53  520.55    9.15  0.3766    14    -49.79    
   7.26311  14.75668  25.65654  109.24  533.39    9.81  0.3938    14    -61.31    
   7.46311  14.70668  25.45654  106.27  516.98    9.72  0.3502    14    -49.85    
   1.96311  14.89001  25.45654  106.25  497.44   15.48  0.3950    11    -185.4    
   1.96311  14.92335  25.45654  106.02  497.17   15.48  0.3981    11    -185.5    
   2.11311  14.80668  25.65654  109.34  499.41   15.49  0.3792    11    -185.4    
   2.11311  15.03168  25.68988  107.09  497.42   15.45  0.3978    11    -185.5    
   7.24644  14.83168  25.65654  109.38  531.86   10.36  0.3833    14    -61.31    
   7.41311  14.80668  25.45654  107.06  516.96    9.97  0.3460    14    -50.15    
   7.21311  15.00668  25.65654  109.36  527.26   11.67  0.3596    18    -66.82    
   7.26311  15.06740  25.45654  109.12  518.55   11.05  0.3392    14    -50.15    
   1.96311  15.15668  25.45654  103.98  495.93   15.51  0.4154    11    -185.5    
   2.06311  15.35668  25.55654  103.48  495.69   15.51  0.4198    11    -185.5    
   2.11311  15.26501  25.65654  104.92  496.18   15.47  0.4123    11    -185.5    
   2.16311  15.42335  25.65654  104.08  496.04   15.48  0.4139    11    -185.5    
   7.16311  15.25668  25.48988  109.75  518.55   12.43  0.3330    18    -160.6    
   7.16311  15.29001  25.65654  108.54  518.10   13.40  0.3335    18    -53.05    
   7.06311  15.50668  25.45654  109.47  513.43   13.64  0.3295    18    -177.2    
   7.16311  15.29835  25.65654  108.46  517.85   13.44  0.3330    18    -26.80    
   2.11311  15.64001  25.45654  101.38  495.96   15.59  0.4174    11    -185.5    
   2.26311  15.63585  25.65654  103.05  496.57   15.50  0.4061    11    -185.5    
   2.26311  15.75668  25.55654  101.90  496.78   15.56  0.4043    11    -185.5    
   2.36311  15.77097  25.65654  102.74  497.47   15.50  0.3944    11    -185.4    
   6.86311  15.90668  25.45238  107.84  504.90   14.70  0.3540    18    -185.4    
   7.01311  15.60668  25.42821  109.34  511.47   13.95  0.3319    18    -177.2    
   7.06311  15.60668  25.56821  107.79  509.87   14.28  0.3343    18    -177.2    
   7.01311  15.80668  25.65654  105.83  504.62   14.75  0.3517    18    -185.7    
   2.46311  16.00668  25.50654  101.29  499.51   15.61  0.3764    11    -185.4    
   2.66311  16.00668  25.65654  103.33  501.61   15.44  0.3591    11    -185.4    
   2.65632  16.15668  25.45654  101.53  503.31   15.64  0.3542    11    -185.4    
   2.76311  16.20668  25.45654  101.89  505.73   15.62  0.3466    11    -48.56    
   2.86311  16.00668  25.75654  105.22  505.16   15.23  0.3441    11    -179.8    
   3.06311  16.15668  25.65654  105.06  511.59   15.08  0.3424    11    -58.45    
   3.11311  16.30668  25.45654  103.47  516.63   15.36  0.3525    11    -58.86    
   3.26311  16.15668  25.68988  106.66  518.65   14.54  0.3592    11    -53.16    
   3.20144  16.30668  25.47321  104.17  519.68   15.16  0.3629    11    -53.16    
   3.38716  16.19001  25.65654  107.11  524.57   14.09  0.3852    11    -53.16    
   3.46311  16.30668  25.50654  105.93  530.73   14.09  0.4186    11    -64.69    
   3.66311  16.19001  25.65654  108.89  539.08   12.07  0.4696    11    -44.73    
   3.66311  16.30668  25.50654  107.20  539.95   12.63  0.4817    11    -44.20    
   3.86311  16.15668  25.68988  110.55  550.34    9.83  0.5360    11    -44.49    
   3.86311  16.30668  25.50654  108.41  547.41   10.76  0.5357    11    -44.49    
   4.06311  16.19001  25.65654  111.20  557.74    8.28  0.5776     3    -56.03    
   4.00477  16.35668  25.45654  108.54  548.73   10.36  0.5417    10    -44.49    
   4.16311  16.20668  25.65654  111.46  559.66    8.07  0.5779     3    -56.03    
   6.46132  16.30668  25.40654  107.04  501.22   14.96  0.3792    18    -185.4    
   6.76311  16.05668  25.45654  107.06  502.60   14.85  0.3680    18    -185.4    
   6.76311  16.20668  25.68249  103.88  499.16   15.01  0.3943    18    -55.15    
   6.86311  16.00668  25.56904  105.92  502.09   14.87  0.3693    18    -55.15    
   4.26311  16.35668  25.48988  110.10  549.12   10.08  0.5176    10    -44.49    
   4.46311  16.40668  25.45654  110.67  542.56   11.35  0.4566    10    -44.26    
   4.49644  16.30668  25.60654  111.98  551.69   10.17  0.4959    10    -44.52    
   4.66311  16.35668  25.62321  111.88  544.38   11.49  0.4410    18    -44.52    
   4.45477  16.40668  25.45654  110.61  542.73   11.32  0.4583    10    -44.26    
   4.80811  16.40668  25.67321  111.28  536.10   12.56  0.3976    18    -65.72    
   4.75477  16.40668  25.55654  111.79  538.48   12.34  0.4032    18    -71.22    
   5.14644  16.50668  25.45654  111.48  522.27   14.09  0.3321    18    -47.55    
   5.06311  16.50668  25.60654  110.45  523.48   13.89  0.3409    18    -53.16    
   5.27977  16.50847  25.32821  112.07  519.38   14.38  0.3248    18    -190.2    
   5.20477  16.55668  25.63654  109.36  516.98   14.32  0.3294    18    -53.05    
   5.46311  16.55668  25.45654  110.01  512.40   14.68  0.3267    18    -189.7    
   5.37144  16.60668  25.65654  108.05  511.07   14.64  0.3291    18    -163.4    
   5.64644  16.55668  25.42999  109.37  508.62   14.84  0.3353    18    -177.2    
   5.66311  16.60668  25.55654  107.70  505.87   14.88  0.3436    18    -179.8    
   5.86311  16.55668  25.45654  107.95  504.31   14.94  0.3541    18    -185.4    
   5.81311  16.60668  25.55654  106.84  503.44   14.95  0.3568    18    -185.4    
   6.10811  16.50668  25.45654  106.95  501.65   14.99  0.3731    18    -185.4    
   6.08311  16.60668  25.65654  104.45  499.62   15.03  0.3873    18    -185.4    
   6.33989  16.40668  25.45654  106.57  500.47   14.99  0.3840    18    -185.4    
   6.22977  16.55668  25.65654  104.18  498.77   15.04  0.3975    18    -185.5    
   6.46311  16.40668  25.56999  104.73  498.99   15.02  0.3976    18    -185.5    
   2.69644  10.60668  25.80654   96.14  495.68    1.97  0.3373    20    -45.87    
   2.86311  10.60668  25.83988   96.99  502.88    1.68  0.3428    20    -35.96    
   3.03632  10.57835  25.83988   97.55  509.08    1.53  0.3534    20    -17.20    
   3.28311  10.58168  25.83988   98.50  524.59    1.92  0.3936    20    -21.08    
   3.52477  10.60668  25.83988   99.30  544.70    4.64  0.4561    20    -12.64    
   3.91311  10.60668  25.85654   99.03  556.44   12.80  0.4717     9    -44.46    
   4.24644  10.60668  26.08488   97.94  526.57   16.85  0.3602     9    -61.17    
   4.21311  10.60668  26.05654   98.07  529.96   16.75  0.3680     9    -70.13    
   4.46311  10.55668  25.85654   96.10  529.42   15.66  0.3742     9    -70.13    
   4.42977  10.60668  26.20654   97.21  513.07   16.98  0.3424     9    -45.99    
   4.83906  10.59001  25.85654   94.37  513.39   16.00  0.3508     9    -58.15    
   4.66311  10.60668  26.23988   96.35  505.21   16.81  0.3482     9    -48.56    
   4.86311  10.60668  25.67321   92.94  522.58   15.22  0.3670     9    -32.42    
   4.86311  10.60668  26.10654   95.42  504.08   16.55  0.3521     9    -48.26    
   2.41311  10.77335  25.75654   96.27  494.48    2.26  0.3414    20    -45.87    
   2.42977  10.98168  25.80654   98.66  509.84    2.15  0.3542    20    -49.02    
   2.66311  10.80668  25.85654   98.26  508.50    1.78  0.3523    20    -17.20    
   2.56311  10.95668  25.85654   99.35  516.18    2.03  0.3648    20    -17.62    
   2.86311  10.65668  25.85654   97.61  506.83    1.62  0.3489    20    -9.863    
   2.81311  11.00668  25.95654  101.42  544.94    3.71  0.4343    20    -50.26    
   3.05477  10.85668  25.95654  100.93  545.52    3.70  0.4427    20    -44.46    
   3.08811  11.00668  26.03988  102.69  573.76   10.02  0.5304    20    -46.40    
   3.21311  10.80668  25.95654  100.97  552.01    5.04  0.4655    20    -44.46    
   3.12144  11.00668  26.05654  102.72  576.98   11.38  0.5410    20    -58.02    
   3.45477  10.80668  26.00654  101.51  568.47   11.90  0.5146    20    -46.56    
   3.44644  10.85668  26.05654  101.95  573.27   14.70  0.5278     9    -49.72    
   3.66311  10.62335  25.85654   99.53  554.94    8.14  0.4825    20    -44.46    
   3.56311  10.80668  26.05654  101.47  568.70   15.68  0.5069     9    -49.87    
   3.86311  10.62335  25.88154   99.33  557.33   12.85  0.4735     9    -44.46    
   3.83906  10.70668  26.05654  100.20  553.03   16.87  0.4407     9    -47.77    
   3.98811  10.65668  26.05654   99.27  543.39   16.85  0.4054     9    -65.72    
   5.07144  10.65668  25.81988   93.66  508.09   16.03  0.3490     9    -55.60    
   5.06311  10.65668  26.05654   95.08  501.45   16.46  0.3572     9    -48.26    
   5.36311  10.80668  25.72821   93.27  505.21   15.94  0.3457     9    -48.56    
   5.36311  10.80668  26.13988   96.11  496.62   16.51  0.3732     9    -48.26    
   5.46311  10.85668  25.92059   95.34  499.42   16.28  0.3553     9    -48.26    
   5.51311  10.90668  26.05654   96.75  496.97   16.42  0.3669     9    -48.26    
   2.43811  11.20668  25.83988  101.31  533.80    3.51  0.3975    20    -60.49    
   2.46311  11.22335  25.85654  101.69  538.29    3.97  0.4078    20    -50.56    
   2.66311  11.20168  25.95654  102.75  557.15    6.40  0.4623    20    -44.46    
   2.63394  11.40668  26.05654  104.22  574.44   16.12  0.5068     8    -55.44    
   2.85299  11.20668  26.05654  103.68  579.17   12.58  0.5394    20    -58.02    
   3.01311  11.20668  26.15654  103.99  591.58   20.15  0.5931     2    -64.26    
   5.76311  11.15668  25.79821   98.37  502.10   15.76  0.3389     9    -42.64    
   5.76311  11.15668  26.02321   99.75  498.25   16.21  0.3558     9    -48.26    
   5.96311  11.40668  25.72821  101.97  507.06   13.80  0.3266     9    -45.19    
   5.86311  11.30668  26.05654  102.21  499.58   16.02  0.3503     9    -48.56    
   2.16311  11.80668  25.85654  104.04  548.76   17.65  0.3980     8    -44.77    
   2.31311  11.57335  25.85654  103.87  558.20   12.48  0.4391     8    -44.52    
   2.46311  11.60668  26.10833  104.18  559.05   20.48  0.4394     8    -27.09    
   2.26311  11.80668  26.10892  103.68  539.60   21.03  0.3744     8    -44.92    
   6.06311  11.60668  25.95154  106.79  507.19   13.66  0.3261     9    -39.69    
   6.01311  11.60668  26.10988  107.31  504.91   15.15  0.3345     9    -49.60    
   6.06311  11.70668  26.08488  109.03  507.87   14.29  0.3275     9    -47.03    
   6.26311  11.70668  25.85654  106.74  504.81    9.34  0.3252    13    -36.38    
   6.57239  11.75668  25.85654  104.02  495.21    6.88  0.3462    13    -46.28    
   6.81311  11.80668  25.85654  101.78  490.87    6.38  0.3649    13    -53.95    
   2.06311  12.00668  25.98988  103.40  529.07   20.43  0.3531     8    -54.21    
   1.96311  12.15668  25.91488  103.45  523.41   20.30  0.3491     8    -183.4    
   1.96311  12.20668  26.05654  102.95  516.39   20.76  0.3466     8    -183.6    
   2.07977  12.00668  26.03654  103.38  527.35   20.70  0.3507     8    -54.21    
   6.23573  11.90668  26.05654  111.16  510.83   10.69  0.3195    13    -43.71    
   6.46311  12.00668  26.05654  109.89  503.96    7.77  0.3231    13    -46.28    
   6.68811  11.97335  26.00654  106.06  495.86    6.65  0.3392    13    -46.28    
   6.67144  12.25668  26.15654  110.27  503.35    7.13  0.3208    13    -46.28    
   6.86311  11.95668  25.95654  103.32  491.92    6.34  0.3547    13    -53.95    
   6.96311  12.20668  26.05654  105.09  494.18    6.28  0.3384    13    -46.28    
   7.16989  12.00668  25.85654   99.79  488.75    6.20  0.3734    13    -53.65    
   7.09644  12.20847  26.00654  103.06  492.12    6.18  0.3463    13    -48.03    
   7.26311  12.09990  25.85654   99.57  489.01    6.19  0.3686    13    -53.95    
   1.86311  12.40668  26.00654  102.88  510.62   20.59  0.3549     8    -182.8    
   1.81311  12.52835  25.85654  103.50  510.83   20.33  0.3554     8    -182.8    
   1.86311  12.45668  26.08988  102.69  507.68   20.68  0.3616     8    -192.7    
   1.87977  12.40668  26.08154  102.74  509.09   20.70  0.3575     8    -192.7    
   7.06311  12.30668  26.05654  104.68  494.32    6.21  0.3356    13    -46.28    
   7.31311  12.40668  25.95654  101.79  492.83    6.08  0.3390    13    -48.03    
   7.06311  12.69001  26.15654  108.22  504.89    6.82  0.3213    13    -36.38    
   7.29644  12.60668  26.00654  103.75  497.12    6.03  0.3257    13    -46.28    
   7.46311  12.45668  25.85654  100.00  492.56    6.09  0.3403    13    -48.03    
   1.76311  12.90668  25.81154  104.43  504.31   20.28  0.3702     8    -185.4    
   1.78311  12.80668  25.99166  103.68  502.86   20.47  0.3810     8    -185.4    
   1.76311  12.90335  25.81488  104.40  504.30   20.28  0.3703     8    -185.4    
   1.78311  13.00668  25.99166  104.42  500.85   20.43  0.3922     8    -185.4    
   7.11311  12.88501  26.15654  108.70  510.67    7.18  0.3302    13    -43.52    
   7.26311  12.73073  26.03988  105.23  501.03    6.06  0.3233    13    -46.28    
   7.11311  12.92835  26.15654  109.01  512.28    7.31  0.3341    13    -43.52    
   7.26311  13.00668  26.03988  106.89  510.91    6.06  0.3419    13    -49.44    
   7.51311  12.78490  25.85654  101.46  499.48    5.87  0.3268    13    -46.28    
   7.46311  13.12335  25.85654  103.97  511.97    5.27  0.3598    13    -49.07    
   1.81311  13.26501  25.85654  106.32  500.94   20.29  0.3848     8    -185.4    
   1.86311  13.35668  26.08988  106.19  498.91   20.42  0.4102     8    -185.5    
   1.86311  13.40668  25.95654  107.09  499.90   20.34  0.3958     8    -185.4    
   1.87977  13.40668  26.08154  106.66  499.02   20.41  0.4089     8    -185.5    
   7.21311  13.30168  26.05654  108.81  526.24    6.66  0.3979    13    -61.37    
   7.26311  13.28501  26.00654  107.91  524.11    5.85  0.3977    13    -53.30    
   7.21311  13.37335  26.05654  108.89  529.97    6.81  0.4136    13    -61.37    
   7.26311  13.51501  25.95654  108.32  536.59    5.15  0.4681    13    -44.20    
   1.96311  13.64990  25.80654  110.07  502.83   20.15  0.3706     8    -185.4    
   1.96311  13.60668  26.02321  108.94  500.30   20.34  0.3965     8    -185.4    
   2.07977  13.83168  25.81988  112.55  505.50   19.99  0.3599     8    -185.4    
   2.11311  13.80668  26.11488  111.37  502.15   20.33  0.3896     8    -185.4    
   7.21311  13.56168  26.02321  109.14  539.64    6.46  0.4661    16    -44.26    
   7.26311  13.52335  25.95654  108.31  537.07    5.15  0.4702    13    -44.20    
   7.17716  13.80668  26.10238  109.44  546.44    8.10  0.4905    16    -44.46    
   7.26311  13.87335  25.85654  108.61  552.08    3.71  0.5625     4    -56.03    
   2.26311  14.00668  26.03988  114.91  507.72   20.00  0.3609     8    -192.7    
   2.42977  14.15668  26.08154  117.76  513.62   19.55  0.3448     8    -182.8    
   2.36311  14.23501  25.85654  117.72  515.05   18.15  0.3317     8    -164.1    
   2.47977  14.20668  26.08154  118.65  515.96   19.27  0.3395     8    -183.9    
   7.24644  14.00668  25.85654  108.90  555.37    4.17  0.5671     4    -56.03    
   7.18894  14.05668  26.06249  108.96  554.48    7.11  0.5405    16    -44.49    
   7.21311  14.18168  25.88988  109.31  557.74    5.34  0.5614    14    -57.30    
   7.17656  14.15668  26.05654  109.11  555.81    7.04  0.5554    16    -56.03    
   2.46311  14.29835  25.95654  118.93  517.16   18.07  0.3305     8    -164.1    
   2.46311  14.65668  25.95654  116.19  509.48   15.84  0.3370    11    -184.2    
   2.61311  14.44001  26.05654  120.40  520.84   17.26  0.3262    11    -164.0    
   2.61311  14.50668  26.05654  119.82  519.44   16.77  0.3254    11    -190.2    
   7.21311  14.40668  25.85654  109.35  553.64    6.94  0.5233    14    -44.49    
   7.17882  14.36918  26.05654  108.67  554.97    7.75  0.5528     5    -55.95    
   7.21311  14.60668  25.82321  109.37  546.22    8.84  0.4692    18    -44.52    
   7.18811  14.57656  26.05654  108.08  549.26    9.50  0.5127    18    -44.49    
   2.41311  14.91597  25.95654  112.58  503.23   15.46  0.3574    11    -197.9    
   2.41311  15.00668  25.95654  111.63  501.94   15.41  0.3634    11    -185.4    
   2.56311  14.95168  26.05654  114.31  506.69   15.42  0.3433    11    -192.7    
   2.56311  15.00668  26.05654  113.68  505.77   15.38  0.3461    11    -198.2    
   7.21311  14.80668  25.82321  108.89  537.85   10.80  0.4163    18    -51.08    
   7.21311  14.86501  26.05654  106.79  535.97   12.27  0.4208    18    -51.08    
   7.21311  15.00668  25.91488  107.40  528.82   12.77  0.3757    18    -64.63    
   7.21311  14.98668  25.99821  106.84  529.74   12.93  0.3847    18    -64.63    
   2.46311  15.29001  25.95654  109.20  500.05   15.34  0.3728    11    -185.4    
   2.36311  15.40668  25.85654  106.61  497.92   15.39  0.3903    11    -185.4    
   2.66311  15.35668  26.05654  110.92  503.82   15.24  0.3505    11    -198.2    
   2.66311  15.40668  26.03988  110.35  503.27   15.23  0.3525    11    -185.4    
   2.91311  15.40668  26.15654  113.29  511.11   15.00  0.3299    11    -184.2    
   7.21311  15.19240  25.95154  106.11  520.58   13.82  0.3460    18    -58.66    
   7.21311  15.23168  26.02321  105.34  518.94   14.12  0.3434    18    -58.66    
   7.16311  15.44001  25.80654  106.29  512.33   14.30  0.3319    18    -26.28    
   7.21311  15.31168  26.05654  104.50  516.08   14.40  0.3374    18    -32.91    
   2.46311  15.60668  25.83988  105.69  498.45   15.39  0.3830    11    -185.4    
   2.66311  15.60668  25.95654  108.00  501.68   15.26  0.3585    11    -185.4    
   2.66311  15.80668  25.83988  105.56  501.09   15.32  0.3609    11    -185.4    
   2.85573  15.60668  26.03988  110.18  506.45   15.07  0.3393    11    -192.2    
   2.89144  15.90668  25.85654  106.74  505.63   15.12  0.3420    11    -55.10    
   3.06311  15.70668  26.05654  110.98  512.50   14.75  0.3322    11    -47.03    
   3.09644  15.85668  25.95654  109.31  512.15   14.72  0.3358    11    -52.53    
   3.22977  15.65668  26.15654  113.05  520.06   14.35  0.3349    11    -58.96    
   3.28811  15.84001  26.00654  111.26  520.47   14.13  0.3472    11    -53.16    
   3.36311  15.80668  26.05654  112.26  524.60   13.83  0.3549    11    -53.16    
   7.06311  15.80668  25.81154  104.13  503.73   14.86  0.3545    18    -185.4    
   7.16311  15.49835  25.85654  105.40  510.43   14.50  0.3333    18    -177.2    
   7.16311  15.60668  26.05654  103.00  507.39   14.87  0.3391    18    -179.8    
   7.06311  15.90668  26.13988  100.87  501.98   15.12  0.3650    18    -185.4    
   3.31311  16.00668  25.85654  109.13  520.25   14.13  0.3578    11    -53.16    
   3.71311  15.90668  26.08988  112.53  540.93   11.99  0.4303    17    -50.06    
   3.44906  16.00668  25.86071  110.21  527.11   13.44  0.3847    11    -64.63    
   3.82977  15.95668  26.05654  112.36  547.27   10.99  0.4722    17    -44.52    
   3.93811  16.00668  25.95654  112.53  555.29    9.53  0.5285    17    -44.55    
   3.96311  16.00668  26.05654  111.98  552.29   10.01  0.5124    17    -44.55    
   4.12144  16.10668  25.80654  112.34  563.22    7.75  0.5869     3    -56.67    
   4.17977  16.10668  25.85654  112.34  563.64    7.70  0.5880     5    -56.67    
   4.19882  16.10668  25.97821  111.60  560.06    8.23  0.5733     5    -58.10    
   4.41311  16.20668  25.85654  111.68  558.28    8.68  0.5550    18    -56.10    
   4.41311  16.20668  25.96154  110.89  555.70    8.96  0.5535    18    -55.95    
   6.66311  16.35668  25.79821  102.27  497.78   15.07  0.4104    18    -55.21    
   6.96311  16.00668  25.82654  103.17  500.65   14.99  0.3769    18    -185.4    
   6.86311  16.20668  26.00654  100.83  498.46   15.12  0.4003    18    -185.5    
   7.01311  16.00668  26.16583  100.25  500.73   15.16  0.3756    18    -185.4    
   4.59323  16.30668  25.82321  111.01  548.23   10.65  0.4834    18    -44.52    
   4.66311  16.35668  26.05654  108.57  540.28   12.00  0.4602    18    -44.20    
   4.76311  16.40668  25.90654  109.27  535.52   12.53  0.4160    18    -65.72    
   4.76311  16.40668  25.94821  108.97  535.02   12.61  0.4179    18    -53.36    
   5.06311  16.55668  25.91488  107.26  518.90   14.18  0.3430    18    -53.16    
   5.02977  16.55668  26.05654  106.08  519.84   14.27  0.3501    18    -53.16    
   5.26311  16.60668  25.78488  107.37  512.55   14.54  0.3301    18    -52.53    
   5.16311  16.60668  25.97321  105.95  514.54   14.51  0.3354    18    -53.24    
   6.26311  16.60668  25.83654  102.08  497.78   15.09  0.4088    18    -185.5    
   6.46311  16.50668  25.83488  101.95  497.36   15.10  0.4159    18    -185.5    
   6.36132  16.60668  26.16488   99.30  497.45   15.21  0.4155    18    -185.5    
   6.46132  16.55668  26.15154   99.27  497.27   15.21  0.4185    18    -48.32    
   6.66311  16.40668  26.00654  100.40  497.31   15.15  0.4171    18    -185.5    
   5.44311  16.65668  25.79821  106.04  507.42   14.79  0.3361    18    -179.8    
   5.51311  16.70668  26.02321  103.38  505.00   14.97  0.3452    18    -185.7    
   5.66311  16.70668  25.90654  103.73  502.67   14.99  0.3569    18    -185.4    
   5.66311  16.70668  25.91154  103.71  502.65   14.99  0.3570    18    -185.4    
   5.86311  16.70668  25.90654  102.78  500.22   15.06  0.3772    18    -185.4    
   5.86311  16.70668  25.91154  102.76  500.21   15.06  0.3773    18    -185.4    
   6.08811  16.65668  25.82321  102.68  498.67   15.07  0.3960    18    -185.4    
   6.01311  16.70668  26.05654  100.98  498.85   15.14  0.3933    18    -185.4    
   3.43216  11.00668  26.25654  102.64  576.02   22.98  0.5357     9    -29.04    
   3.61311  10.90668  26.27642  101.66  559.56   21.15  0.4658     9    -53.34    
   3.66311  11.00668  26.49404  101.60  544.95   21.93  0.4163     9    -33.09    
   3.86311  10.80668  26.34738  100.19  535.85   19.19  0.3797     9    -71.17    
   3.86311  10.85668  26.44166  100.36  531.66   19.45  0.3687     9    -43.89    
   4.07049  10.70668  26.30654   98.98  524.92   17.96  0.3523     9    -32.42    
   3.98299  10.80668  26.45654   99.67  523.72   18.63  0.3490     9    -46.21    
   4.23811  10.65668  26.28988   98.15  517.49   17.44  0.3422     9    -46.40    
   4.29144  10.70668  26.45654   98.14  510.20   17.50  0.3369     9    -40.07    
   4.44311  10.62335  26.28154   97.26  510.14   17.07  0.3412     9    -45.99    
   4.40477  10.70668  26.50654   97.73  505.71   17.31  0.3410     9    -42.64    
   4.66311  10.62335  26.30154   96.54  503.73   16.87  0.3502     9    -48.56    
   4.63811  10.70668  26.53988   97.11  500.11   17.03  0.3579     9    -48.26    
   4.86311  10.62335  26.21154   95.78  501.66   16.67  0.3570     9    -48.26    
   4.91311  10.70668  26.45654   96.59  497.11   16.81  0.3755     9    -185.4    
   5.11311  10.70668  26.25654   95.99  497.29   16.64  0.3739     9    -48.26    
   5.07716  10.80668  26.55654   97.31  494.61   16.78  0.3942     9    -185.4    
   5.26311  10.80668  26.35654   96.90  494.90   16.66  0.3894     9    -185.4    
   5.26311  10.85668  26.47738   97.55  493.98   16.70  0.3991     9    -185.5    
   5.46311  10.90668  26.25654   97.53  494.88   16.57  0.3855     9    -185.4    
   5.46311  11.00668  26.50654   98.91  493.32   16.67  0.4053     9    -185.5    
   2.84323  11.40668  26.25654  104.25  582.78   25.40  0.5540     8    -53.13    
   3.06489  11.25668  26.25654  104.06  592.49   26.02  0.6041     2    -51.90    
   3.24727  11.20668  26.35654  103.59  585.12   28.52  0.5842     2    -53.13    
   3.21311  11.30668  26.45654  103.69  580.78   30.93  0.5741     2    -51.86    
   3.36311  11.20668  26.46166  103.28  572.74   28.43  0.5393     9    -41.60    
   5.76311  11.20668  26.23154  101.09  496.19   16.43  0.3732     9    -185.4    
   5.66311  11.20668  26.47833  101.39  494.13   16.62  0.3967     9    -185.4    
   5.86311  11.40668  26.30654  104.17  497.86   16.36  0.3662     9    -185.4    
   5.81311  11.40668  26.42892  104.23  496.53   16.52  0.3778     9    -185.4    
   2.46311  11.70668  26.27833  103.68  545.50   23.03  0.3967     8    -58.75    
   2.56311  11.60668  26.25654  103.88  557.43   23.43  0.4395     8    -40.92    
   2.66311  11.70668  26.50654  103.49  545.63   25.43  0.4068     8    -72.03    
   2.75061  11.60668  26.45654  103.71  558.03   26.94  0.4560     8    -40.92    
   3.04323  11.42335  26.45654  103.98  579.35   31.31  0.5635     2    -51.86    
   5.86311  11.52751  26.45654  105.95  498.28   16.48  0.3691     9    -185.4    
   5.96311  11.60668  26.25988  107.52  502.41   15.94  0.3460     9    -55.10    
   6.04644  11.83168  26.25654  111.26  509.39   15.11  0.3297     9    -47.03    
   5.96311  11.85168  26.45654  111.39  506.72   16.14  0.3403     9    -192.2    
   2.16311  12.00668  26.28071  102.60  520.83   21.54  0.3424     8    -183.6    
   2.06311  12.20668  26.35654  102.12  511.01   21.23  0.3478     8    -182.8    
   2.11311  12.20668  26.44226  102.12  510.34   21.34  0.3476     8    -192.7    
   2.46311  11.82335  26.47142  102.88  532.11   23.26  0.3599     8    -57.71    
   6.06311  11.87835  26.25654  112.00  511.13   14.85  0.3272     9    -47.03    
   6.01311  12.04001  26.45654  114.42  514.55   15.67  0.3283     9    -164.1    
   6.06311  12.20668  26.50654  116.28  520.75   15.12  0.3246     9    -177.7    
   6.16311  12.19097  26.30654  116.42  522.83   13.15  0.3219     9    -190.2    
   6.26311  12.20668  26.23988  115.64  520.59   11.18  0.3195    13    -44.23    
   6.54644  12.20668  26.15654  111.58  506.70    7.67  0.3189    13    -36.38    
   1.91311  12.44001  26.25654  102.21  505.79   20.84  0.3667     8    -185.4    
   2.06311  12.30668  26.45654  101.99  507.31   21.16  0.3566     8    -185.4    
   1.87977  12.58668  26.28154  102.35  502.92   20.75  0.3819     8    -185.4    
   1.96311  12.55668  26.45654  102.07  502.38   20.87  0.3839     8    -185.4    
   6.29644  12.30668  26.30654  116.32  522.65   11.49  0.3212    13    -186.9    
   6.36311  12.40668  26.38654  116.13  521.39   11.98  0.3230    16    -164.0    
   6.57977  12.40668  26.25654  113.46  512.74    8.75  0.3185    13    -43.52    
   6.51311  12.50668  26.42321  114.60  517.10   11.81  0.3240    16    -186.9    
   6.63811  12.40668  26.23988  112.51  510.21    8.23  0.3181    13    -43.71    
   6.66311  12.60668  26.43154  113.01  514.34   11.61  0.3252    16    -44.23    
   6.91311  12.41835  26.15654  108.17  500.62    6.69  0.3221    13    -46.28    
   6.86311  12.60668  26.23988  110.82  508.70    7.97  0.3202    13    -43.71    
   1.86311  12.90668  26.34976  102.99  499.18   20.62  0.4135     8    -185.5    
   1.86311  12.90668  26.34976  102.99  499.18   20.62  0.4135     8    -185.5    
   1.91311  12.84001  26.45654  102.67  499.34   20.68  0.4123     8    -185.5    
   1.91311  12.97335  26.45654  103.21  498.51   20.63  0.4224     8    -185.5    
   6.66311  12.62335  26.48154  112.74  513.30   12.25  0.3274    16    -163.4    
   6.96311  12.80668  26.25654  110.61  512.56    8.72  0.3267    13    -43.52    
   6.96311  12.95668  26.45654  110.13  512.95   12.22  0.3315    16    -186.4    
   7.04644  13.00668  26.25654  110.23  517.04    9.40  0.3387    16    -50.15    
   1.87977  13.22668  26.28154  104.91  498.11   20.51  0.4251     8    -185.5    
   1.96311  13.27335  26.45654  104.98  497.74   20.55  0.4343     8    -185.5    
   1.91311  13.37335  26.25654  105.99  498.17   20.48  0.4243     8    -185.5    
   2.06311  13.50668  26.45654  107.28  498.30   20.52  0.4304     8    -185.5    
   7.06311  13.05668  26.25654  110.13  518.27    9.58  0.3425    16    -50.15    
   7.06311  13.14930  26.42321  109.38  515.62   12.17  0.3367    16    -49.73    
   7.16311  13.51501  26.25654  109.13  529.61   10.67  0.3889    16    -61.31    
   7.16311  13.40668  26.50654  107.33  515.59   12.97  0.3395    16    -53.46    
   2.06311  13.60668  26.35654  108.25  498.97   20.48  0.4216     8    -185.5    
   2.11311  13.60668  26.44166  108.46  498.96   20.51  0.4241     8    -185.5    
   2.16311  13.80668  26.25654  111.18  501.58   20.41  0.3989     8    -185.5    
   2.46311  13.95668  26.48988  114.57  506.36   20.38  0.3790     8    -55.22    
   7.16311  13.52335  26.25654  109.14  529.80   10.67  0.3901    16    -61.31    
   7.21311  13.65668  26.50154  106.45  520.52   12.87  0.3552    16    -53.16    
   7.17977  13.80668  26.16809  109.06  542.66    9.22  0.4658    16    -44.52    
   7.21311  13.80668  26.42321  106.86  527.95   12.20  0.3885    16    -61.31    
   2.36311  14.00668  26.25654  115.11  506.99   20.25  0.3713     8    -185.4    
   2.66311  14.10668  26.49976  118.03  514.43   19.93  0.3525     8    -183.6    
   2.66311  14.20668  26.33904  119.74  518.73   19.60  0.3424     8    -183.6    
   2.76311  14.20668  26.47238  120.00  520.30   19.28  0.3405     8    -183.6    
   7.21311  14.00668  26.36583  106.78  537.09   11.32  0.4415    16    -50.52    
   7.21311  14.00668  26.37821  106.71  536.44   11.45  0.4383    16    -50.52    
   7.21311  14.20668  26.37833  106.11  542.83   11.07  0.4807    16    -44.20    
   7.21311  14.24001  26.45654  105.47  540.83   11.85  0.4693    16    -44.26    
   2.86311  14.42335  26.35654  122.26  528.22   17.56  0.3291    17    -175.4    
   2.86311  14.79001  26.25654  119.98  521.95   15.65  0.3220    11    -190.2    
   2.87977  14.38168  26.45654  121.49  525.64   17.60  0.3304    17    -164.0    
   2.91311  14.58168  26.42321  120.91  524.40   16.31  0.3255    17    -190.2    
   7.18811  14.40668  26.22642  107.14  550.49    9.56  0.5356     5    -44.49    
   7.21311  14.29740  26.45654  105.26  542.64   11.83  0.4798    16    -44.20    
   7.20739  14.66085  26.25654  105.79  545.44   11.52  0.4910    18    -44.46    
   7.20394  14.60668  26.43749  104.51  546.30   12.53  0.4966    18    -44.46    
   2.86311  14.80668  26.25654  119.78  521.50   15.61  0.3220    11    -190.2    
   2.86311  15.00668  26.23988  117.49  516.65   15.27  0.3235    11    -190.4    
   2.96311  14.93501  26.45654  117.53  516.54   15.32  0.3257    17    -184.9    
   2.87977  15.00668  26.25654  117.59  517.24   15.26  0.3230    11    -190.4    
   2.96311  14.92335  26.45654  117.69  516.68   15.33  0.3257    17    -184.9    
   7.21311  14.86501  26.25654  105.08  536.93   13.10  0.4317    18    -53.84    
   7.19311  14.80668  26.44166  104.05  541.12   13.78  0.4586    18    -47.57    
   7.21311  15.00668  26.28988  104.26  530.48   14.00  0.3935    18    -64.63    
   7.21311  15.00668  26.34726  103.71  531.29   14.19  0.3959    18    -64.63    
   2.86311  15.17335  26.20654  115.55  513.27   15.13  0.3268    11    -184.2    
   2.96311  15.23168  26.25654  115.85  515.69   15.01  0.3243    11    -164.1    
   3.06311  15.24001  26.51154  114.25  512.40   15.06  0.3290    17    -47.03    
   3.06311  15.41240  26.23988  114.62  516.43   14.80  0.3256    11    -190.4    
   3.07977  15.41085  26.25654  114.71  516.91   14.78  0.3254    11    -164.1    
   3.16311  15.42251  26.52083  112.66  512.11   14.92  0.3289    17    -47.03    
   7.21311  15.24001  26.25654  103.36  519.83   14.62  0.3479    18    -58.66    
   7.21311  15.20668  26.33476  102.82  522.15   14.72  0.3545    18    -58.66    
   7.21311  15.29740  26.25654  102.96  517.69   14.73  0.3420    18    -46.51    
   7.16311  15.40668  26.50654  100.90  516.81   15.39  0.3400    18    -46.70    
   3.41311  15.70668  26.28988  112.76  523.52   14.04  0.3432    17    -195.8    
   3.41311  15.70668  26.45654  111.14  517.17   14.46  0.3330    17    -47.55    
   3.56311  15.80668  26.25654  112.34  528.72   13.46  0.3670    17    -64.63    
   3.56311  15.80668  26.31154  111.86  526.30   13.67  0.3595    17    -64.63    
   7.16311  15.60668  26.25654  101.47  508.19   15.08  0.3385    18    -177.2    
   7.16311  15.47835  26.45654  100.82  513.69   15.31  0.3365    18    -40.07    
   7.06311  15.90668  26.17321  100.64  502.08   15.14  0.3645    18    -185.4    
   7.06311  15.80668  26.48654   99.25  505.71   15.42  0.3481    18    -185.7    
   3.82977  15.95668  26.25654  110.93  537.18   12.36  0.4245    17    -53.84    
   3.83811  15.99001  26.45654  108.69  528.02   13.58  0.3855    17    -64.63    
   3.96311  16.00668  26.14821  111.36  547.40   10.76  0.4896    17    -44.52    
   4.06311  16.10668  26.58488  106.36  532.06   13.90  0.4136    17    -64.69    
   4.26311  16.15668  26.25654  108.87  548.84   10.61  0.5302    17    -44.49    
   4.20477  16.15668  26.49321  106.73  540.34   13.04  0.4685    17    -47.51    
   4.36311  16.20668  26.25654  108.32  549.08   10.74  0.5338     5    -44.49    
   4.34644  16.20668  26.39488  107.14  546.05   12.07  0.5131    17    -44.49    
   6.69644  16.35668  26.43154   97.84  498.84   15.36  0.4002    18    -185.5    
   6.96311  16.00668  26.50654   98.32  502.62   15.44  0.3650    18    -185.4    
   6.86311  16.20668  26.30654   98.85  499.17   15.28  0.3938    18    -185.4    
   7.01311  16.00668  26.16154  100.28  500.71   15.16  0.3757    18    -185.4    
   4.63894  16.35668  26.24226  106.86  541.06   12.58  0.4715    18    -44.20    
   4.66311  16.35668  26.45654  105.07  541.62   14.01  0.4719    18    -47.51    
   4.72882  16.40668  26.26904  106.08  536.61   13.37  0.4399    18    -53.84    
   4.76311  16.40668  26.45654  104.54  537.40   14.47  0.4413    18    -53.84    
   5.02977  16.55668  26.25654  104.42  520.98   14.62  0.3570    18    -53.16    
   5.06311  16.55668  26.42321  102.96  522.00   15.08  0.3599    18    -58.66    
   5.16311  16.60668  26.33988  102.96  516.48   15.01  0.3442    18    -46.40    
   5.26311  16.60668  26.53988  101.16  516.26   15.51  0.3444    18    -46.40    
   6.36132  16.60668  26.15321   99.38  497.42   15.21  0.4158    18    -185.5    
   6.45061  16.55668  26.16154   99.40  497.29   15.21  0.4182    18    -185.5    
   6.26311  16.60668  26.46988   97.94  499.18   15.40  0.3968    18    -185.4    
   6.46311  16.50668  26.50321   97.46  498.98   15.42  0.3999    18    -185.5    
   6.66311  16.40668  26.30654   98.48  497.97   15.28  0.4101    18    -185.5    
   5.51311  16.70668  26.28988  101.38  506.01   15.18  0.3455    18    -185.7    
   5.44311  16.65668  26.51488  100.45  510.23   15.47  0.3413    18    -183.1    
   5.66311  16.70668  26.41583   99.96  504.39   15.34  0.3544    18    -185.4    
   5.62977  16.70668  26.40654  100.13  504.86   15.33  0.3521    18    -185.4    
   6.02239  16.70668  26.25654   99.55  499.30   15.24  0.3908    18    -185.4    
   5.86311  16.70668  26.40654   99.28  501.61   15.35  0.3715    18    -185.4    
   6.01311  16.70668  26.25654   99.63  499.36   15.24  0.3900    18    -185.4    
   6.12144  16.65668  26.45654   98.22  499.81   15.39  0.3894    18    -185.4    
   3.83299  11.00668  26.65654  100.73  526.89   19.82  0.3571     9    -54.21    
   4.01311  10.90668  26.65654   99.70  516.70   18.53  0.3360     9    -40.79    
   4.22144  10.82335  26.65654   98.64  508.42   17.73  0.3338     9    -49.98    
   4.14406  11.00668  26.85654   99.64  508.73   17.94  0.3303     9    -187.1    
   4.29977  10.80668  26.65654   98.45  506.00   17.54  0.3370     9    -179.8    
   4.51311  11.00668  26.95654   99.00  499.04   17.19  0.3550     9    -185.4    
   4.72144  10.80668  26.70654   97.66  497.14   16.99  0.3719     9    -185.4    
   4.71311  11.00668  26.95654   98.85  496.24   17.00  0.3749     9    -185.4    
   4.91311  10.80668  26.65654   97.41  495.36   16.87  0.3870     9    -185.4    
   4.73477  11.00668  26.95654   98.79  496.00   16.99  0.3770     9    -185.4    
   5.06311  10.85668  26.65654   97.73  494.13   16.80  0.3988     9    -185.5    
   5.06311  11.00668  26.85654   98.88  493.55   16.82  0.4048     9    -185.5    
   5.36311  11.00668  26.63749   98.90  492.98   16.72  0.4116     9    -187.2    
   3.44227  11.40668  26.75654  103.20  555.60   27.04  0.4771     9    -40.92    
   3.66311  11.20668  26.75654  101.77  537.65   21.93  0.3943     9    -44.92    
   3.57561  11.40668  26.85654  102.84  544.14   23.69  0.4266     9    -46.92    
   3.80632  11.20668  26.85654  101.42  525.99   20.00  0.3560     9    -54.21    
   4.06311  11.20668  27.00654  100.65  511.76   18.18  0.3288     9    -40.07    
   5.36311  11.20668  26.85654  100.90  493.01   16.75  0.4142     9    -187.2    
   5.46311  11.10668  26.65654   99.99  492.97   16.70  0.4124     9    -187.2    
   5.46311  11.32097  26.85654  102.36  493.50   16.74  0.4103     9    -185.5    
   5.66311  11.35668  26.65654  103.19  494.40   16.68  0.3997     9    -185.5    
   2.85632  11.70668  26.65654  103.61  549.98   27.34  0.4328     8    -41.12    
   3.02561  11.60668  26.65654  103.86  562.03   30.35  0.4947     8    -40.95    
   3.03156  11.80668  26.85654  103.69  547.93   27.10  0.4317     8    -46.92    
   3.26311  11.60668  26.80654  103.81  560.05   29.82  0.4992     8    -40.95    
   3.26311  11.80668  26.95654  104.15  552.44   27.46  0.4650     8    -41.38    
   3.46311  11.50668  26.85654  103.36  552.32   26.25  0.4652     9    -41.38    
   5.46311  11.57335  27.00654  105.04  495.75   16.78  0.3919     9    -185.4    
   5.76311  11.54180  26.65654  105.78  496.79   16.66  0.3830     9    -185.4    
   5.66311  11.67835  26.85654  107.24  497.92   16.75  0.3794     9    -185.4    
   5.84644  11.80168  26.65654  109.94  502.46   16.59  0.3567     9    -185.4    
   2.46311  12.20668  26.83988  102.32  512.77   21.86  0.3370     8    -40.07    
   2.44406  12.00668  26.65654  102.51  519.86   22.50  0.3384     8    -53.36    
   2.62977  12.00668  26.80654  102.76  523.70   23.05  0.3429     8    -183.6    
   2.65299  12.20668  26.95654  102.98  516.96   22.19  0.3349     8    -177.9    
   2.86311  11.90668  26.85654  103.36  536.29   24.85  0.3798     8    -72.53    
   5.86311  11.85668  26.65654  110.77  504.21   16.56  0.3510     9    -185.4    
   5.76311  12.00668  26.85654  112.14  507.20   16.59  0.3441     9    -185.7    
   5.86311  12.20668  26.86226  114.35  513.66   15.94  0.3300     9    -177.2    
   5.96311  12.20668  26.70654  115.29  516.30   15.77  0.3277     9    -177.9    
   2.16311  12.36680  26.65654  101.80  505.68   21.21  0.3601     8    -185.4    
   2.07977  12.58168  26.65654  102.04  501.87   20.93  0.3854     8    -185.4    
   2.26311  12.59001  26.85654  102.49  502.91   21.03  0.3747     8    -185.4    
   2.46311  12.43490  26.95654  102.72  507.69   21.37  0.3476     8    -192.7    
   6.11311  12.30668  26.62321  115.89  519.05   14.84  0.3254    16    -177.7    
   6.01311  12.30668  26.88154  113.72  512.66   15.21  0.3308    16    -177.2    
   6.26311  12.40668  26.80654  112.76  510.03   14.51  0.3367    16    -177.2    
   6.28811  12.42335  26.85654  111.95  508.06   14.51  0.3413    16    -177.2    
   6.46311  12.50668  26.76488  111.56  507.69   14.12  0.3418    16    -177.2    
   6.46311  12.50668  26.85654  110.32  505.35   14.30  0.3494    16    -185.7    
   2.06311  12.65668  26.65654  102.26  500.94   20.87  0.3940     8    -185.4    
   2.06311  13.16501  26.65654  104.48  497.99   20.62  0.4325     8    -185.5    
   2.21311  12.78501  26.85654  102.87  500.63   20.85  0.3959     8    -185.4    
   2.21311  13.02835  26.85654  104.03  499.24   20.72  0.4143     8    -185.5    
   6.69644  12.65668  26.56809  111.57  510.55   13.01  0.3323    16    -177.2    
   6.68394  12.65668  26.78059  109.42  504.69   14.00  0.3494    16    -185.7    
   6.96311  12.95668  26.59821  108.81  508.57   13.29  0.3355    16    -177.2    
   6.96311  12.95668  26.93488  105.16  500.96   14.28  0.3621    16    -185.4    
   2.07977  13.23168  26.65654  104.94  497.96   20.61  0.4339     8    -185.5    
   2.26311  13.24501  26.85654  105.58  499.09   20.65  0.4200     8    -185.5    
   2.16311  13.43847  26.65654  106.86  498.44   20.57  0.4312     8    -185.5    
   2.46311  13.37906  26.95654  107.83  501.17   20.64  0.4009     8    -185.5    
   7.06311  13.10668  26.70654  106.58  506.19   13.79  0.3392    16    -179.8    
   7.06311  13.10668  26.85654  105.04  502.89   14.15  0.3496    16    -185.7    
   7.16311  13.35668  26.65654  105.97  509.75   13.65  0.3340    16    -26.28    
   7.16311  13.34263  26.83988  104.22  505.12   14.13  0.3394    16    -179.8    
   2.46311  13.60668  26.83988  109.93  501.99   20.56  0.4010     8    -55.27    
   2.45061  13.80668  26.65654  112.37  503.53   20.49  0.3939     8    -22.62    
   2.65299  13.60668  26.95654  111.38  505.25   20.49  0.3785     8    -185.4    
   2.62977  13.80668  26.80654  113.46  506.83   20.36  0.3757     8    -185.4    
   2.86311  13.80668  26.95654  114.95  512.70   19.70  0.3516     8    -182.8    
   7.21311  13.54835  26.65654  105.22  512.68   13.63  0.3358    16    -52.53    
   7.21311  13.52835  26.85654  103.42  507.34   14.16  0.3347    16    -32.73    
   7.24644  13.82668  26.68154  104.20  518.51   13.63  0.3496    16    -53.16    
   7.24644  13.80668  26.85654  102.72  513.37   14.18  0.3366    16    -40.07    
   2.86311  14.02656  26.80654  117.34  515.94   18.98  0.3443     8    -183.6    
   2.91311  14.04001  26.85654  117.32  516.43   18.44  0.3409     8    -53.66    
   2.87977  14.22668  26.65654  119.37  519.86   18.07  0.3360    17    -183.9    
   2.96311  14.20668  26.90654  116.68  513.97   16.83  0.3383    17    -163.4    
   7.24644  13.97001  26.68154  103.92  523.17   13.58  0.3666    16    -53.16    
   7.24644  13.96168  26.85654  102.44  518.17   14.22  0.3468    16    -58.66    
   7.21311  14.31597  26.65654  103.65  537.66   13.56  0.4408    16    -53.84    
   7.21311  14.26501  26.85654  102.11  530.66   14.59  0.3931    16    -64.63    
   2.91311  14.38168  26.62321  119.58  519.90   16.95  0.3316    17    -190.2    
   2.96311  14.40668  26.96488  114.59  508.19   15.91  0.3487    17    -52.65    
   2.92894  14.63763  26.65654  117.22  513.77   15.79  0.3344    17    -184.2    
   2.95477  14.60668  26.96999  112.99  504.81   15.58  0.3598    17    -192.4    
   7.21311  14.34835  26.65654  103.50  538.97   13.60  0.4469    16    -48.04    
   7.16311  14.53501  26.85654  101.86  542.40   15.73  0.4506    16    -48.04    
   7.16311  14.62668  26.76488  102.31  545.43   15.56  0.4727    16    -47.51    
   7.16311  14.57335  26.80654  102.17  544.06   15.61  0.4634    16    -47.57    
   2.96311  14.89001  26.65654  115.30  509.95   15.38  0.3387    17    -47.03    
   2.96311  14.89001  26.85654  112.30  504.41   15.39  0.3587    17    -55.22    
   2.96311  14.89835  26.65654  115.19  509.89   15.37  0.3388    17    -47.03    
   2.96311  14.87835  26.85654  112.45  504.47   15.39  0.3585    17    -197.9    
   7.16311  14.85668  26.65654  102.37  542.58   15.55  0.4535    18    -48.04    
   7.06311  14.83168  27.00654  100.57  548.54   19.01  0.4671    18    -53.34    
   7.16311  14.92335  26.65654  102.07  540.37   15.68  0.4372    18    -59.34    
   7.06311  14.92335  26.95654  100.67  546.81   18.74  0.4584    18    -53.08    
   3.06311  15.24001  26.51154  114.25  512.40   15.06  0.3290    17    -47.03    
   3.06311  15.20668  26.97321  108.48  500.94   15.32  0.3739    17    -185.4    
   3.16311  15.42251  26.53392  112.50  511.68   14.94  0.3295    17    -189.7    
   3.16311  15.40668  26.96488  107.27  501.30   15.29  0.3677    17    -185.4    
   7.04644  15.38168  26.85654   99.36  525.50   16.78  0.3580    18    -46.21    
   7.06311  15.29001  26.85654   99.69  529.60   16.97  0.3720    18    -43.89    
   7.06311  15.43168  26.80654   99.27  522.10   16.41  0.3488    18    -46.21    
   7.16311  15.20668  26.60654  101.16  526.88   15.64  0.3676    18    -40.43    
   3.46311  15.75668  26.57821  109.45  513.57   14.66  0.3325    17    -52.53    
   3.45477  15.75668  26.91999  105.58  505.20   15.20  0.3440    17    -42.64    
   3.66311  15.90668  26.60654  107.91  517.12   14.50  0.3427    17    -53.46    
   3.66311  15.90668  26.98488  103.90  508.37   15.29  0.3393    17    -52.53    
   6.96311  15.60668  26.90654   98.33  518.08   16.63  0.3415    18    -46.70    
   7.06311  15.67430  26.65654   98.86  510.94   15.72  0.3381    18    -40.07    
   7.01311  15.80668  26.65654   98.37  507.75   15.68  0.3438    18    -193.0    
   6.86311  15.90668  26.85654   97.39  508.84   16.09  0.3439    18    -183.1    
   3.86311  16.00668  26.50654  108.08  526.86   13.79  0.3823    17    -64.63    
   3.86311  16.00668  27.01488  103.08  513.45   15.42  0.3412    17    -58.45    
   4.06311  16.10668  26.65654  105.75  529.82   14.32  0.4008    17    -64.69    
   4.06311  16.10668  26.80654  104.35  525.86   15.02  0.3783    17    -61.17    
   4.28811  16.19001  26.65654  104.99  539.31   14.40  0.4552    17    -48.04    
   4.22977  16.15668  26.85654  103.55  532.28   15.51  0.4065    17    -64.69    
   4.36311  16.20668  26.73988  104.17  540.43   15.21  0.4574    17    -48.04    
   4.48311  16.20668  26.93988  102.53  541.92   17.15  0.4523    17    -48.04    
   6.51311  16.30668  26.85654   96.52  503.79   15.91  0.3643    18    -185.4    
   6.76311  16.05668  26.85654   96.98  506.22   16.00  0.3520    18    -185.4    
   6.76311  16.20668  26.65142   97.16  501.68   15.59  0.3749    18    -185.4    
   6.86311  16.00668  26.75654   97.30  505.43   15.80  0.3536    18    -185.4    
   4.61311  16.30668  26.65654  103.92  544.94   15.43  0.4850    18    -47.57    
   4.74644  16.30668  26.85654  102.27  546.01   17.79  0.4743    18    -47.57    
   4.86311  16.40668  26.68988  102.56  538.37   16.22  0.4336    18    -53.84    
   4.89311  16.35668  26.85654  101.76  542.31   17.83  0.4488    18    -48.04    
   5.01549  16.40668  26.85654  101.09  537.11   17.51  0.4171    18    -44.98    
   5.06311  16.50668  26.62559  101.93  526.89   15.83  0.3764    18    -66.67    
   5.26311  16.55668  26.68988  100.59  519.95   16.00  0.3521    18    -46.21    
   5.24382  16.50668  26.80654  100.17  524.47   16.58  0.3637    18    -46.21    
   5.40811  16.60668  26.65654  100.01  513.97   15.80  0.3427    18    -45.99    
   5.46311  16.50668  26.90654   98.94  519.39   16.75  0.3505    18    -46.21    
   5.66311  16.55668  26.85654   98.24  511.96   16.24  0.3444    18    -45.99    
   5.66311  16.60668  26.75654   98.45  509.54   15.92  0.3455    18    -183.1    
   5.82977  16.55668  26.85654   97.62  508.57   16.10  0.3484    18    -182.8    
   5.81311  16.60668  26.75654   97.92  506.74   15.85  0.3518    18    -185.4    
   6.11311  16.50668  26.85654   96.88  505.00   15.96  0.3595    18    -185.4    
   6.07644  16.60668  26.65654   97.59  502.11   15.61  0.3731    18    -185.4    
   6.25061  16.55668  26.64583   97.29  500.89   15.57  0.3826    18    -185.4    
   6.34882  16.40668  26.85654   96.66  503.75   15.92  0.3651    18    -185.4    
   6.46311  16.40668  26.75238   96.65  501.81   15.71  0.3763    18    -185.4    
   3.86311  11.40668  27.03988  102.13  523.40   19.39  0.3501     9    -46.21    
   4.01311  11.30668  27.05654  101.22  514.58   18.38  0.3311     9    -40.79    
   4.20144  11.20668  27.05654  100.50  506.72   17.71  0.3298     9    -179.8    
   4.29644  11.40668  27.20654  101.52  505.60   17.45  0.3302     9    -179.8    
   4.60811  11.11918  27.05654   99.70  497.64   17.08  0.3623     9    -185.4    
   4.49977  11.34835  27.20654  101.11  500.56   17.16  0.3441     9    -179.8    
   4.61311  11.11918  27.05654   99.70  497.57   17.08  0.3628     9    -185.4    
   4.61811  11.40668  27.23988  101.57  499.15   17.04  0.3510     9    -185.7    
   5.01311  11.20668  27.05654  100.37  494.14   16.85  0.3966     9    -185.4    
   4.89644  11.40668  27.20654  101.90  496.10   16.89  0.3750     9    -185.4    
   5.06549  11.17335  27.00654  100.27  493.73   16.83  0.4022     9    -185.5    
   5.06311  11.40668  27.15654  102.21  495.00   16.84  0.3882     9    -185.4    
   5.26311  11.40156  27.05654  102.68  494.19   16.79  0.4009     9    -185.5    
   3.46311  11.80668  27.03988  104.42  550.01   25.35  0.4634     9    -41.12    
   3.66311  11.60668  27.03988  103.46  538.88   21.94  0.4094     9    -44.98    
   3.71311  11.82930  27.15654  104.62  539.40   21.23  0.4200     9    -33.09    
   3.86311  11.63406  27.15654  103.28  527.07   19.38  0.3644     9    -40.43    
   3.86311  11.79501  27.20654  104.41  530.57   19.46  0.3824     9    -43.89    
   4.05799  11.57335  27.20654  102.86  516.18   18.15  0.3353     9    -40.79    
   4.06311  11.70668  27.25654  103.69  518.63   18.10  0.3420     9    -32.62    
   4.16644  11.60668  27.25654  102.95  512.52   17.73  0.3302     9    -177.2    
   4.49644  11.45668  27.25654  101.93  501.62   17.15  0.3396     9    -179.8    
   4.66311  11.45668  27.25654  102.12  498.96   17.00  0.3522     9    -185.7    
   4.86311  11.50668  27.25654  102.72  497.27   16.90  0.3652     9    -185.4    
   5.06311  11.61001  27.23988  104.13  497.06   16.84  0.3715     9    -185.4    
   5.16311  11.85668  27.25654  107.30  500.82   16.80  0.3550     9    -185.4    
   5.26311  11.63501  27.15654  105.13  496.64   16.81  0.3805     9    -185.4    
   5.26311  11.80668  27.20654  106.98  499.63   16.81  0.3632     9    -185.4    
   5.46311  11.70668  27.05654  106.61  497.75   16.79  0.3787     9    -185.4    
   2.86311  12.18168  27.03988  103.65  524.35   22.76  0.3454     8    -183.6    
   3.06311  12.00668  27.00654  104.12  538.96   24.80  0.3962     8    -58.75    
   3.04311  12.10668  27.05654  104.28  534.04   23.82  0.3773     8    -71.50    
   3.21311  12.00668  27.05654  104.54  544.22   25.21  0.4252     8    -46.92    
   3.26311  12.20668  27.15654  105.47  539.14   23.56  0.4085     8    -58.80    
   3.49644  12.05668  27.15654  105.56  547.29   23.79  0.4594     8    -41.12    
   3.46311  12.24001  27.20654  106.36  544.32   23.02  0.4472     8    -41.12    
   3.69644  12.02668  27.20654  105.80  543.25   21.44  0.4477     9    -53.54    
   3.66311  12.20668  27.23988  106.77  545.66   21.55  0.4667     9    -48.04    
   3.86311  12.00668  27.25654  105.83  535.83   19.48  0.4139     9    -65.72    
   3.76311  12.19001  27.25654  106.99  543.57   20.50  0.4608     9    -48.04    
   5.21311  12.00668  27.25654  109.31  504.67   16.73  0.3440     9    -179.8    
   5.26311  12.00668  27.23988  109.39  504.74   16.73  0.3448     9    -185.7    
   5.26311  12.15668  27.25654  111.22  509.80   16.54  0.3349     9    -177.2    
   5.56311  12.00668  27.05654  110.88  505.55   16.68  0.3474     9    -185.7    
   5.51311  12.20668  27.15654  112.58  511.60   16.25  0.3320     9    -177.2    
   5.66823  12.20668  27.05654  113.20  511.88   16.12  0.3316     9    -177.2    
   2.46311  12.57335  27.00654  103.02  505.61   21.16  0.3565     8    -185.4    
   2.66311  12.39418  27.05654  103.28  512.57   21.64  0.3362     8    -177.2    
   2.56311  12.55668  27.05654  103.46  507.51   21.26  0.3479     8    -185.4    
   2.86311  12.46168  27.15654  104.42  516.69   21.71  0.3360     8    -177.9    
   2.92144  12.60668  27.20654  105.41  515.62   21.43  0.3372     8    -177.9    
   3.03811  12.32335  27.15654  104.79  526.48   22.45  0.3543     8    -54.21    
   3.08811  12.60668  27.23988  106.40  521.40   21.54  0.3465     8    -183.6    
   3.26311  12.34835  27.20654  106.01  534.98   22.64  0.3925     8    -57.71    
   3.21311  12.60668  27.25654  107.15  526.43   21.57  0.3629     8    -40.43    
   3.46311  12.38168  27.23988  107.17  541.64   22.28  0.4376     8    -73.16    
   3.46311  12.45668  27.25654  107.56  540.23   21.90  0.4315     8    -59.34    
   3.56311  12.40668  27.25654  107.75  544.07   21.73  0.4590     8    -48.04    
   5.31811  12.40847  27.35654  112.06  516.41   15.48  0.3275    16    -177.9    
   5.54049  12.40668  27.34071  111.42  511.73   15.19  0.3267    16    -177.2    
   5.86311  12.30668  27.05654  112.71  510.92   15.35  0.3318    16    -177.2    
   5.96311  12.40668  27.25654  109.53  504.79   14.85  0.3467    16    -185.7    
   6.16311  12.40668  27.06488  110.40  505.11   14.74  0.3492    16    -185.7    
   6.03811  12.42335  27.25654  108.94  503.51   14.79  0.3528    16    -185.4    
   6.29644  12.45668  27.08154  108.97  502.81   14.62  0.3597    16    -185.4    
   6.26311  12.50668  27.30654  106.47  499.85   14.66  0.3750    16    -185.4    
   6.56311  12.60668  27.13988  106.02  499.30   14.52  0.3804    16    -185.4    
   6.46311  12.60668  27.31821  104.85  498.03   14.61  0.3904    16    -185.4    
   2.46311  12.76168  27.03988  103.83  503.50   20.97  0.3698     8    -185.4    
   2.46311  13.06835  27.03988  105.44  501.59   20.77  0.3890     8    -185.4    
   2.66989  12.90668  27.15654  105.52  505.77   20.92  0.3576     8    -185.4    
   2.66989  12.90668  27.15654  105.52  505.77   20.92  0.3576     8    -185.4    
   2.82977  12.80668  27.20654  105.96  510.17   21.07  0.3423     8    -193.0    
   2.82977  13.00668  27.20654  107.23  508.52   20.87  0.3488     8    -192.7    
   3.06311  12.75668  27.25654  107.08  517.91   21.20  0.3418     8    -183.6    
   3.06311  13.05668  27.25654  109.20  515.07   20.73  0.3423     8    -183.6    
   6.71311  12.70668  27.08988  105.40  499.13   14.46  0.3802    16    -185.4    
   6.76311  12.80668  27.25654  103.27  497.38   14.56  0.3951    16    -185.4    
   6.96311  13.00668  27.16488  102.63  498.39   14.51  0.3813    16    -185.4    
   6.86311  12.90668  27.23488  102.76  497.56   14.55  0.3915    16    -185.4    
   2.46311  13.24001  27.00654  106.62  501.19   20.69  0.3968     8    -185.4    
   2.56311  13.25668  27.05654  107.43  502.56   20.70  0.3852     8    -185.4    
   2.66311  13.40668  27.05654  109.42  504.45   20.61  0.3766     8    -185.4    
   2.92144  13.20668  27.20654  109.42  510.29   20.65  0.3481     8    -192.7    
   2.93311  13.40668  27.15654  111.46  511.03   20.38  0.3502     8    -182.8    
   3.08811  13.20668  27.23988  110.71  515.58   20.46  0.3436     8    -183.6    
   3.08811  13.37335  27.20654  112.25  516.00   20.10  0.3439     8    -183.6    
   3.26311  13.25668  27.25654  112.47  522.64   19.86  0.3515     8    -169.6    
   3.26311  13.40668  27.23988  113.64  522.90   19.20  0.3479     8    -169.6    
   3.33811  13.37335  27.25654  113.86  525.96   18.91  0.3552     8    -177.6    
   7.06311  13.20668  27.20654  101.45  499.07   14.56  0.3730    16    -185.4    
   7.04644  13.20668  27.27083  100.91  498.59   14.61  0.3778    16    -185.4    
   7.06311  13.25668  27.28988  100.58  498.83   14.63  0.3756    16    -185.4    
   7.16311  13.40668  27.09821  101.59  502.00   14.50  0.3513    16    -185.7    
   2.86311  13.60668  27.05654  112.94  510.42   20.18  0.3556     8    -182.8    
   3.11311  13.64001  27.15654  114.54  518.14   18.89  0.3401     8    -183.9    
   3.06311  13.89001  27.07999  115.75  516.25   17.72  0.3372    17    -21.06    
   3.26311  13.63168  27.23988  114.58  521.28   17.68  0.3391    17    -183.4    
   3.26311  13.70668  27.25654  114.45  519.35   17.09  0.3359    17    -53.66    
   3.46311  13.57251  27.35654  113.79  524.37   16.31  0.3467    17    -195.8    
   7.21311  13.60668  27.05654  101.41  505.43   14.49  0.3383    16    -179.8    
   7.16311  13.56501  27.25654  100.02  502.52   14.69  0.3500    16    -185.7    
   7.21311  13.80668  27.13488  100.57  508.54   14.69  0.3343    16    -40.07    
   7.16311  13.71168  27.30654   99.53  504.55   14.82  0.3429    16    -179.8    
   3.06311  13.89001  27.07999  115.75  516.25   17.72  0.3372    17    -21.06    
   3.06311  14.19335  27.20654  112.66  507.04   15.90  0.3495    17    -55.22    
   3.16311  13.94001  27.25654  113.44  512.33   16.32  0.3362    17    -189.7    
   3.07977  14.19835  27.25654  111.90  506.00   15.80  0.3522    17    -197.9    
   7.21311  14.00668  27.08988  100.72  515.09   14.82  0.3378    16    -46.70    
   7.16311  14.09001  27.25654   99.53  515.59   15.26  0.3373    16    -46.70    
   7.21311  14.15073  27.00321  101.15  522.32   14.85  0.3559    16    -32.42    
   7.16311  14.17335  27.20654   99.84  519.67   15.40  0.3451    16    -46.21    
   2.96311  14.40668  26.97321  114.43  508.00   15.90  0.3493    17    -62.55    
   3.06311  14.42335  27.35654  108.85  501.08   15.54  0.3772    17    -185.4    
   2.96311  14.60668  27.05654  111.61  503.17   15.55  0.3677    17    -211.7    
   3.06311  14.60668  27.40654  106.95  498.90   15.48  0.3953    17    -185.4    
   7.01311  14.63430  27.25654   99.59  543.03   19.09  0.4300    16    -33.09    
   7.06311  14.49001  27.25654   99.56  534.99   17.37  0.3943    16    -43.89    
   7.06311  14.60668  27.15654  100.10  542.41   18.19  0.4317    16    -59.34    
   7.16311  14.35668  27.05654  100.70  531.01   15.71  0.3855    16    -70.13    
   2.96311  14.77335  27.00654  111.11  502.33   15.45  0.3711    17    -185.4    
   3.06311  14.89001  27.35654  105.81  497.73   15.45  0.4080    17    -185.5    
   3.06311  15.19001  27.03154  107.83  500.14   15.34  0.3806    17    -185.4    
   3.06311  15.05335  27.25654  105.89  498.05   15.42  0.4033    17    -185.5    
   7.04644  14.80668  27.05654  100.43  548.94   19.46  0.4678    16    -27.09    
   6.96311  14.76240  27.25654   99.67  549.08   21.08  0.4605    16    -27.09    
   7.01311  14.97335  27.05654  100.04  548.26   20.04  0.4588    18    -27.09    
   6.86311  15.07335  27.25654   99.26  552.50   23.57  0.4737    18    -27.09    
   3.07977  15.20668  27.10154  106.81  499.32   15.37  0.3878    17    -185.4    
   3.11311  15.20668  27.24321  105.11  498.08   15.41  0.4013    17    -185.5    
   3.16311  15.40668  26.97321  107.15  501.18   15.29  0.3685    17    -185.4    
   3.26311  15.40668  27.35654  102.85  498.00   15.48  0.4015    17    -185.5    
   6.81311  15.26501  27.25654   98.65  546.23   22.32  0.4379    18    -27.30    
   6.96311  15.22335  27.05654   99.36  539.47   19.23  0.4105    18    -44.98    
   6.66311  15.40668  27.35654   98.18  545.46   23.43  0.4343    18    -33.09    
   6.86311  15.37668  27.15654   98.48  536.44   19.66  0.3939    18    -58.71    
   3.41311  15.70668  27.03154  104.62  502.90   15.31  0.3551    17    -185.4    
   3.36311  15.60668  27.22321  103.10  500.08   15.44  0.3773    17    -185.4    
   3.66311  15.90668  26.97321  104.05  508.54   15.27  0.3390    17    -177.2    
   3.66311  15.80668  27.35654  100.87  503.38   15.65  0.3595    17    -185.4    
   6.56311  15.82430  27.25654   96.88  523.16   18.62  0.3531    18    -46.21    
   6.66311  15.65668  27.25654   97.42  528.81   19.38  0.3673    18    -54.21    
   6.76311  15.83490  27.05654   97.05  515.26   16.96  0.3406    18    -46.70    
   6.86311  15.62097  27.05654   97.78  522.03   17.47  0.3483    18    -46.21    
   3.83811  15.99001  27.05654  102.75  511.93   15.47  0.3402    17    -45.99    
   3.86311  15.95668  27.24488  101.19  509.64   15.75  0.3427    17    -45.99    
   4.17144  16.10668  27.05654  102.21  524.86   16.05  0.3695    17    -32.42    
   4.01311  16.00668  27.25654  101.00  514.21   16.01  0.3439    17    -45.99    
   4.17977  16.10668  27.08154  101.93  524.79   16.14  0.3684    17    -58.66    
   4.28811  16.10668  27.17321  101.23  527.95   16.82  0.3779    17    -43.89    
   4.46311  16.15668  27.11488  101.45  538.14   17.85  0.4233    17    -59.34    
   4.46311  16.10668  27.25654  100.64  535.19   18.27  0.4050    17    -43.94    
   4.61311  16.20668  27.05654  101.51  545.55   18.89  0.4627    17    -53.54    
   4.66311  16.10668  27.30654  100.29  544.81   20.84  0.4486    17    -27.30    
   4.86311  16.15668  27.25654  100.25  552.41   23.19  0.4889    17    -27.12    
   4.84644  16.20668  27.15654  100.70  550.86   21.82  0.4850    17    -27.09    
   5.06311  16.19001  27.25654   99.78  552.51   23.90  0.4859    18    -40.92    
   5.01811  16.30668  27.05654  100.44  545.20   20.12  0.4526    18    -27.30    
   5.16311  16.20668  27.25654   99.52  549.99   23.43  0.4710    18    -27.56    
   6.02644  16.20668  27.25654   96.92  520.42   18.35  0.3520    18    -46.40    
   6.06311  16.00668  27.40654   97.09  531.73   21.08  0.3829    18    -57.67    
   6.06311  16.35668  27.08988   96.76  511.92   16.87  0.3454    18    -45.99    
   6.25799  16.10668  27.25654   96.53  518.53   18.09  0.3476    18    -46.40    
   6.26311  16.30668  27.05654   96.46  509.18   16.58  0.3479    18    -182.8    
   6.46311  16.00668  27.20654   96.62  516.83   17.70  0.3443    18    -183.6    
   5.28811  16.35668  27.08988   99.31  535.10   19.12  0.3999    18    -43.94    
   5.41311  16.40668  27.05654   98.82  527.71   18.07  0.3716    18    -54.21    
   5.44144  16.20668  27.30654   98.52  542.06   22.24  0.4279    18    -33.09    
   5.58477  16.30668  27.20654   98.12  529.15   19.20  0.3760    18    -57.67    
   5.58906  16.40668  27.08988   98.06  522.56   17.74  0.3568    18    -46.21    
   5.98811  16.40668  27.05654   96.84  511.69   16.74  0.3456    18    -45.99    
   4.34739  11.88168  27.35654  105.29  512.42   17.24  0.3334     9    -177.2    
   4.46311  11.80668  27.35654  104.81  507.69   17.11  0.3301     9    -187.1    
   4.71311  11.80668  27.35654  105.27  503.22   16.92  0.3372     9    -179.8    
   4.79311  11.86501  27.35654  106.08  503.42   16.87  0.3381     9    -179.8    
   3.85477  12.00668  27.25654  105.75  536.24   19.54  0.4151     9    -71.22    
   4.22239  12.20668  27.35654  108.07  527.09   17.24  0.3844     9    -61.17    
   4.26311  12.00668  27.35654  106.30  518.59   17.34  0.3485     9    -58.86    
   4.22144  12.20668  27.35654  108.06  527.13   17.24  0.3845     9    -61.17    
   4.34966  12.00668  27.36488  106.58  515.71   17.17  0.3415     9    -32.91    
   4.46227  12.20668  27.37559  108.90  519.58   16.80  0.3542     9    -58.66    
   4.66311  11.97490  27.37321  107.05  507.71   16.88  0.3322     9    -187.1    
   4.75156  12.20668  27.37321  109.82  514.32   16.60  0.3376     9    -53.24    
   4.86311  11.95668  27.35654  107.26  504.91   16.81  0.3367     9    -179.8    
   4.91311  12.20668  27.35654  110.33  512.87   16.55  0.3344     9    -163.4    
   4.93477  12.20668  27.35654  110.30  512.80   16.54  0.3340     9    -177.2    
   3.72656  12.42335  27.28154  108.44  546.46   20.37  0.4843     8    -48.04    
   3.74323  12.40668  27.28154  108.39  546.39   20.26  0.4846     8    -48.04    
   3.77799  12.60668  27.28654  110.31  548.08   19.36  0.5047     8    -47.87    
   3.95382  12.40668  27.30654  109.24  543.74   18.31  0.4800     9    -48.04    
   4.00477  12.60668  27.30654  111.19  549.57   17.16  0.5201     9    -47.87    
   4.31311  12.40668  27.35654  110.32  533.27   16.53  0.4160     9    -64.69    
   4.43489  12.60668  27.35654  112.47  542.38   15.23  0.4535     9    -47.57    
   4.44311  12.51501  27.35654  111.86  536.19   15.82  0.4243     9    -53.84    
   4.46311  12.60668  27.35654  112.62  541.73   15.19  0.4488     9    -48.04    
   4.65061  12.47668  27.36726  112.23  529.65   15.82  0.3832     9    -64.63    
   4.49132  12.60668  27.35654  112.76  541.08   15.16  0.4442     9    -48.04    
   4.96906  12.35335  27.35654  111.95  519.11   16.14  0.3397     9    -53.46    
   4.82977  12.60668  27.40654  112.92  532.86   14.82  0.3856     9    -70.13    
   5.11311  12.40668  27.35654  112.48  519.81   15.77  0.3360     9    -169.9    
   5.01311  12.60668  27.45654  112.14  526.25   14.68  0.3560    16    -66.67    
   5.21311  12.40668  27.35654  112.32  518.31   15.64  0.3312    16    -164.0    
   5.26311  12.60668  27.55654  109.88  515.78   14.61  0.3283    16    -53.24    
   5.35477  12.50668  27.45654  110.91  514.50   14.93  0.3259    16    -164.1    
   5.60477  12.50668  27.50654  108.79  507.37   14.79  0.3310    16    -179.8    
   5.57977  12.60668  27.65654  106.82  505.97   14.67  0.3318    16    -179.8    
   5.86311  12.50668  27.50654  107.03  502.58   14.74  0.3505    16    -185.7    
   5.96311  12.60668  27.65654  104.41  499.90   14.70  0.3652    16    -185.4    
   6.03811  12.50668  27.45654  106.41  500.70   14.71  0.3646    16    -185.4    
   6.34323  12.60668  27.45654  104.17  497.74   14.66  0.3916    16    -185.4    
   3.05477  12.80668  27.25654  107.40  516.90   21.12  0.3412     8    -58.86    
   3.05477  13.00668  27.25654  108.81  515.00   20.81  0.3419     8    -32.62    
   3.46311  12.65490  27.27654  109.04  536.59   21.14  0.4178     8    -70.66    
   3.47561  13.12335  27.29249  112.53  533.36   19.30  0.3900     8    -64.63    
   3.66311  12.72001  27.29642  110.37  544.87   19.80  0.4719     8    -48.04    
   3.63216  13.06501  27.29904  112.97  542.23   18.41  0.4379     8    -53.84    
   3.98489  12.90668  27.30654  113.39  558.13   15.39  0.5520     8    -47.71    
   3.77739  13.10168  27.30654  113.91  549.71   16.60  0.4797     8    -47.83    
   4.06311  12.80668  27.30654  113.03  557.04   15.35  0.5551     2    -59.41    
   4.06811  13.09001  27.35654  114.03  559.54   13.04  0.5500    17    -59.32    
   4.40811  12.80668  27.35654  113.68  554.75   13.39  0.5239     9    -47.87    
   4.26311  12.95668  27.35654  113.95  561.59   12.35  0.5705     9    -59.41    
   4.41311  12.80668  27.35654  113.71  554.63   13.38  0.5233     9    -47.87    
   4.42882  13.00668  27.45654  112.78  556.38   11.36  0.5488     5    -44.40    
   4.66311  12.80668  27.43988  112.99  545.11   13.17  0.4627    16    -47.83    
   4.66311  12.95668  27.55654  111.28  544.64   12.25  0.4782    16    -44.52    
   4.86489  12.80668  27.55654  111.08  533.28   13.55  0.3995    16    -64.69    
   4.88573  12.90668  27.65654  109.60  531.28   13.43  0.3980    16    -64.69    
   5.03727  12.80668  27.65654  109.28  523.44   14.00  0.3563    16    -53.16    
   5.23477  12.70668  27.65654  108.62  515.34   14.41  0.3297    16    -53.24    
   5.46311  12.65668  27.68988  107.04  508.26   14.61  0.3265    16    -26.28    
   6.06311  12.62335  27.65654  103.70  498.86   14.70  0.3751    16    -185.4    
   6.30799  12.70668  27.65654  102.08  497.02   14.71  0.3970    16    -185.4    
   6.51311  12.70668  27.47976  102.58  496.74   14.66  0.4032    16    -185.5    
   6.48573  12.80668  27.65654  100.91  496.30   14.72  0.4079    16    -185.5    
   6.84644  13.00668  27.45654  100.57  496.62   14.67  0.4031    16    -185.5    
   6.66311  13.00668  27.70654   99.30  496.21   14.77  0.4101    16    -185.5    
   3.25144  13.24001  27.25654  112.26  522.10   19.96  0.3508     8    -53.36    
   3.65811  13.20668  27.30654  114.06  542.27   17.22  0.4292     8    -59.34    
   3.61311  13.40668  27.35654  114.03  534.06   16.14  0.3835    17    -70.13    
   3.89644  13.20668  27.35654  114.19  551.14   14.40  0.4884    17    -47.83    
   3.79466  13.40668  27.45654  112.89  535.59   14.60  0.4032    17    -65.72    
   4.02644  13.20668  27.40654  113.62  553.00   12.98  0.5118    17    -47.87    
   4.03216  13.30668  27.50654  112.14  544.92   13.02  0.4707    17    -47.83    
   4.28311  13.10668  27.45654  112.81  557.47   11.26  0.5575     5    -56.03    
   4.29549  13.30668  27.65654  109.77  546.27   12.20  0.5024    17    -44.46    
   4.43811  13.20668  27.63988  110.01  549.32   11.53  0.5264     5    -44.49    
   4.46311  13.37335  27.80654  107.44  544.91   13.24  0.4926    17    -47.77    
   4.63727  13.20668  27.75654  108.22  543.79   12.69  0.4886    16    -47.51    
   6.96311  13.22156  27.47654   99.65  497.54   14.73  0.3910    16    -185.4    
   6.84644  13.20668  27.65654   98.67  496.99   14.80  0.3997    16    -185.5    
   6.86311  13.41501  27.75654   97.61  498.43   14.94  0.3847    16    -185.4    
   7.04644  13.39240  27.45654   99.12  499.05   14.77  0.3754    16    -185.4    
   3.46311  13.79180  27.55654  110.08  512.30   15.44  0.3312    17    -47.03    
   3.64823  13.50668  27.45654  112.60  527.77   15.28  0.3630    17    -64.63    
   3.66311  13.80668  27.75654  107.37  511.75   15.21  0.3301    17    -47.03    
   3.77227  13.60668  27.65654  109.44  521.30   14.81  0.3489    17    -53.16    
   4.02561  13.45668  27.65654  109.82  533.74   13.80  0.4136    17    -64.69    
   7.06311  13.45668  27.45654   99.03  499.71   14.79  0.3699    16    -185.4    
   6.96311  13.49835  27.65654   97.86  499.43   14.93  0.3747    16    -185.4    
   6.96311  13.80668  27.70654   97.35  504.02   15.27  0.3487    16    -185.7    
   7.06311  13.80668  27.54404   98.14  504.70   15.13  0.3450    16    -185.7    
   3.26311  13.97847  27.45654  110.45  507.79   15.66  0.3401    17    -199.6    
   3.16311  14.20668  27.45654  108.98  503.06   15.57  0.3606    17    -185.4    
   3.46311  13.90668  27.65654  108.17  507.94   15.38  0.3343    17    -177.2    
   3.31311  14.20906  27.68988  105.99  501.55   15.48  0.3630    17    -185.4    
   6.96311  14.11501  27.65654   97.52  512.62   15.94  0.3349    16    -40.07    
   7.06311  14.06501  27.50654   98.18  511.93   15.57  0.3346    16    -40.07    
   7.04644  14.20668  27.48154   98.33  517.56   16.02  0.3391    16    -46.70    
   6.86311  14.20668  27.75654   97.17  515.79   16.53  0.3367    16    -40.79    
   3.11311  14.40668  27.45654  107.74  500.31   15.51  0.3806    17    -185.4    
   3.26311  14.29001  27.65654  106.03  500.53   15.48  0.3723    17    -185.4    
   3.07977  14.57001  27.43154  106.98  498.97   15.48  0.3940    17    -185.4    
   3.26311  14.67001  27.74166  102.95  497.45   15.53  0.4080    17    -185.5    
   6.76311  14.60668  27.65654   98.11  539.35   20.92  0.4063    16    -44.98    
   6.86311  14.40668  27.65654   97.83  526.12   17.84  0.3578    16    -54.21    
   6.86311  14.71085  27.45654   98.91  546.63   21.82  0.4425    16    -27.30    
   6.96311  14.42430  27.50654   98.34  528.24   17.53  0.3646    16    -57.67    
   3.11311  14.83168  27.48988  104.67  497.25   15.48  0.4137    17    -185.5    
   3.26311  14.67835  27.74166  102.90  497.42   15.53  0.4086    17    -185.5    
   3.16311  15.04001  27.50654  103.26  496.83   15.49  0.4198    17    -185.5    
   3.26311  15.06001  27.65654  101.72  496.68   15.55  0.4230    17    -185.5    
   6.46311  14.80668  27.80654   98.07  558.27   29.17  0.4982    16    -40.95    
   6.81311  14.82751  27.45654   98.85  553.27   24.36  0.4747    16    -40.92    
   6.46311  15.07990  27.65654   98.48  570.66   35.09  0.5672     5    -89.60    
   6.66311  15.15430  27.45654   98.61  559.96   28.65  0.5087    18    -40.95    
   3.26311  15.22990  27.55654  101.71  496.95   15.54  0.4186    17    -185.5    
   3.36311  15.20668  27.70654  100.54  497.04   15.61  0.4192    17    -185.5    
   3.31311  15.40668  27.45654  101.88  497.75   15.53  0.4062    17    -185.5    
   3.46311  15.42990  27.65654   99.86  498.13   15.65  0.4054    17    -185.5    
   6.11311  15.50668  27.65654   98.19  570.40   35.77  0.5685    18    -89.60    
   6.36311  15.22156  27.65654   98.42  573.50   36.86  0.5832     5    -89.60    
   6.29644  15.42990  27.60654   98.12  565.47   33.18  0.5395    18    -40.79    
   6.51311  15.20668  27.55654   98.54  565.68   32.52  0.5412    18    -40.79    
   6.56311  15.37430  27.45654   98.13  553.61   26.87  0.4744    18    -41.38    
   3.66311  15.75668  27.45654  100.23  502.36   15.71  0.3668    17    -185.4    
   3.64323  15.60668  27.65654   99.16  500.41   15.78  0.3837    17    -185.4    
   3.84823  15.80668  27.55654   99.24  505.18   15.97  0.3564    17    -185.4    
   3.86311  15.70668  27.70654   98.47  503.99   16.06  0.3630    17    -185.4    
   4.01311  15.80668  27.65654   98.62  508.19   16.34  0.3499    17    -192.7    
   5.36311  15.80668  27.65654   98.88  573.46   37.36  0.5955     5    -89.60    
   5.42977  15.65668  27.75654   98.80  582.20   41.64  0.6406     5    -92.16    
   5.50811  15.80668  27.63988   98.68  572.10   36.62  0.5860    18    -89.60    
   5.57977  15.60668  27.75654   98.76  585.34   42.81  0.6563     5    -92.16    
   5.61811  15.84001  27.60654   98.37  566.12   33.64  0.5507    18    -40.79    
   5.98811  15.60668  27.65654   98.12  569.16   35.25  0.5627    18    -89.60    
   5.83811  15.85668  27.55654   97.96  554.26   28.73  0.4864    18    -41.41    
   6.08811  15.64001  27.60654   97.88  560.44   31.34  0.5149    18    -40.95    
   6.09882  15.90668  27.45654   97.30  537.25   22.74  0.4042    18    -58.77    
   6.26311  15.58823  27.55654   97.76  554.76   28.68  0.4832    18    -55.20    
   6.27561  15.80668  27.43988   97.28  536.37   22.36  0.3990    18    -58.77    
   6.49644  15.62156  27.40654   97.46  539.36   22.56  0.4077    18    -58.77    
   4.02977  15.90668  27.50654   99.37  510.76   16.29  0.3454    17    -45.99    
   4.26311  15.99001  27.45654   99.55  520.60   17.11  0.3540    17    -46.21    
   4.34644  15.80668  27.75654   98.11  518.49   17.74  0.3504    17    -46.40    
   4.36311  16.00668  27.45654   99.51  525.42   17.72  0.3660    17    -46.21    
   4.35477  15.80668  27.75654   98.13  518.84   17.80  0.3510    17    -46.40    
   4.71311  15.80668  27.75654   98.37  538.66   22.17  0.4123    17    -58.77    
   4.47466  16.00668  27.47321   99.50  530.87   18.71  0.3839    17    -43.89    
   4.73477  15.80668  27.75654   98.34  540.15   22.59  0.4184    17    -44.42    
   4.72406  16.00668  27.48571   99.53  545.08   22.38  0.4456    17    -27.30    
   5.05382  15.85668  27.65654   98.89  562.54   31.23  0.5337    17    -40.95    
   4.95394  16.00668  27.49583   99.28  557.02   27.18  0.5056    17    -40.95    
   5.17644  16.00668  27.49642   99.04  562.30   30.25  0.5336    18    -40.95    
   5.48477  16.05430  27.45654   98.37  553.09   26.87  0.4811    18    -41.38    
   5.84644  16.00668  27.45654   97.65  541.12   23.68  0.4225    18    -46.88    
   5.86311  16.03168  27.43988   97.46  538.65   22.85  0.4109    18    -58.77    
   5.06311  13.00668  27.85654  106.24  522.42   14.24  0.3555    16    -53.16    
   5.26311  13.00668  27.95654  104.22  514.64   14.64  0.3299    16    -53.24    
   5.46311  12.80668  27.85654  104.76  507.52   14.62  0.3266    16    -40.07    
   5.40477  13.00668  28.00654  103.05  510.32   14.78  0.3253    16    -40.07    
   5.45477  12.80668  27.85654  104.76  507.74   14.62  0.3263    16    -177.2    
   5.66311  13.00668  28.05654  101.37  504.51   14.88  0.3348    16    -179.8    
   5.85382  12.75668  27.85654  102.66  500.50   14.73  0.3564    16    -185.4    
   5.91311  13.00668  28.05654  100.18  500.77   14.90  0.3556    16    -185.4    
   6.11311  12.80668  27.85654  101.22  498.00   14.76  0.3817    16    -185.4    
   6.03811  13.00668  28.03988   99.69  499.43   14.89  0.3674    16    -185.4    
   6.29489  13.00668  27.95654   99.18  497.43   14.86  0.3910    16    -185.4    
   6.47323  13.00668  27.85654   99.16  496.59   14.82  0.4038    16    -185.5    
   4.66311  13.30668  27.85654  106.65  543.26   13.67  0.4775    16    -47.51    
   4.79227  13.20668  27.85654  106.58  537.76   13.77  0.4398    16    -53.84    
   4.85061  13.40668  28.00654  104.41  539.38   15.45  0.4374    16    -53.84    
   5.07561  13.20668  28.00654  104.03  525.37   14.84  0.3633    16    -53.16    
   4.96311  13.40668  28.05654  103.59  535.31   15.72  0.4087    16    -64.69    
   5.20394  13.20668  28.05654  103.13  520.18   15.03  0.3428    16    -32.42    
   5.44977  13.25668  28.15654  101.09  513.11   15.28  0.3271    16    -40.07    
   6.01311  13.20668  28.15654   98.61  501.43   15.08  0.3543    16    -185.4    
   6.33989  13.20668  28.05654   97.97  498.45   14.99  0.3817    16    -185.4    
   6.51311  13.18406  27.95654   97.84  497.40   14.92  0.3948    16    -185.4    
   6.46311  13.33680  28.05654   97.21  498.87   15.07  0.3796    16    -185.4    
   6.76311  13.40668  27.85654   97.40  498.39   14.99  0.3857    16    -185.4    
   3.80799  13.80668  27.85654  106.11  513.78   15.21  0.3317    17    -47.03    
   4.07144  13.75668  27.95654  104.93  522.30   15.29  0.3527    17    -53.16    
   4.13073  13.60668  27.85654  106.67  529.22   14.68  0.3882    17    -64.63    
   4.21811  13.80668  28.03988  103.78  526.47   15.78  0.3656    17    -61.17    
   4.38477  13.60668  27.95654  105.19  538.29   15.24  0.4337    17    -53.84    
   4.51311  13.70668  28.05654  103.71  540.90   16.63  0.4377    17    -53.84    
   4.66311  13.60668  28.03988  104.01  544.92   16.68  0.4661    17    -47.57    
   4.66311  13.85668  28.15654  102.22  544.46   18.87  0.4444    17    -48.04    
   4.83811  13.50668  28.05654  103.64  542.13   16.34  0.4463    16    -48.04    
   6.56311  13.55668  28.05654   96.72  500.78   15.27  0.3656    16    -185.4    
   6.71311  13.60668  27.95654   96.76  500.79   15.23  0.3661    16    -185.4    
   6.42561  13.80097  28.15654   96.48  506.05   15.86  0.3412    16    -179.8    
   6.66311  13.91597  28.00654   96.48  506.79   15.86  0.3407    16    -179.8    
   3.66311  13.92847  27.85654  105.47  508.45   15.35  0.3310    17    -40.07    
   3.66311  14.20668  28.00654  102.50  503.88   15.60  0.3455    17    -185.7    
   3.82977  14.00668  28.00654  103.44  509.71   15.55  0.3298    17    -40.07    
   3.76311  14.19656  28.05654  102.15  505.52   15.67  0.3392    17    -179.8    
   4.07977  13.90668  28.05654  103.28  518.74   15.73  0.3391    17    -32.72    
   4.26311  14.00668  28.15654  101.90  523.73   16.51  0.3503    17    -32.42    
   6.56311  14.05668  28.05654   96.49  511.50   16.52  0.3348    16    -40.07    
   6.71311  14.00668  27.95654   96.54  508.97   16.05  0.3370    16    -177.2    
   6.46311  14.28501  28.05654   96.81  521.91   18.34  0.3469    16    -46.21    
   6.76311  14.22668  27.85654   96.88  516.65   16.89  0.3376    16    -46.70    
   3.36311  14.34835  27.80654  103.90  499.87   15.51  0.3757    17    -185.4    
   3.36311  14.60668  27.85654  102.07  498.05   15.57  0.3987    17    -185.5    
   3.66311  14.37668  28.05654  101.32  502.14   15.69  0.3575    17    -185.4    
   3.61311  14.54835  28.05654  100.50  500.32   15.72  0.3741    17    -185.4    
   6.06311  14.70668  28.05654   98.08  562.71   32.21  0.5233    16    -40.95    
   6.36311  14.42847  28.05654   97.15  531.84   20.72  0.3771    16    -57.67    
   6.26549  14.64001  28.00654   97.75  550.00   26.70  0.4574    16    -54.91    
   6.46311  14.42751  28.00654   96.99  529.90   20.02  0.3696    16    -57.67    
   6.46311  14.72156  27.85654   97.82  551.61   26.51  0.4635    16    -55.17    
   6.66311  14.43823  27.85654   97.20  528.20   19.05  0.3636    16    -54.21    
   3.36311  14.75668  27.85654  101.31  497.45   15.59  0.4091    17    -185.5    
   3.46311  15.12240  27.85654   99.65  497.45   15.68  0.4143    17    -185.5    
   3.66311  14.99001  28.05654   98.54  499.28   15.85  0.3922    17    -185.4    
   3.66311  15.05168  28.03988   98.39  499.21   15.86  0.3939    17    -185.4    
   3.86311  14.97835  28.15654   97.97  501.96   16.11  0.3702    17    -185.4    
   5.57144  15.00668  28.05654   98.99  594.21   46.17  0.6967     5    -109.3    
   5.66311  14.95668  28.05654   98.88  593.00   45.54  0.6887     5    -109.3    
   5.63811  15.00668  28.03988   98.97  595.18   46.37  0.7013     5    -109.2    
   5.91311  14.80668  28.05654   98.47  577.11   38.74  0.6017    16    -90.40    
   5.86311  15.05668  27.95654   98.78  594.85   45.93  0.6978     5    -109.3    
   6.07739  14.80668  28.00654   98.19  570.84   35.74  0.5662    16    -89.60    
   6.06311  15.10668  27.85654   98.74  589.15   44.12  0.6699     5    -92.16    
   6.36311  14.83430  27.85654   98.08  563.10   31.69  0.5240    16    -40.95    
   6.26311  15.01918  27.80654   98.56  577.81   39.14  0.6079     5    -90.40    
   3.66311  15.25156  27.95654   98.23  499.20   15.86  0.3961    17    -185.4    
   3.63811  15.40668  27.83988   98.52  499.28   15.83  0.3956    17    -185.4    
   3.76311  15.15668  28.05654   97.93  500.30   15.98  0.3851    17    -185.4    
   3.83299  15.40668  27.95654   97.83  501.56   16.08  0.3776    17    -185.4    
   4.09144  15.20668  28.15654   97.25  506.05   16.62  0.3534    17    -185.4    
   4.03811  15.40668  28.03988   97.32  505.16   16.49  0.3586    17    -185.4    
   4.07977  15.40668  28.05654   97.13  506.11   16.60  0.3552    17    -48.26    
   4.86311  15.40668  28.05654   97.85  543.64   25.26  0.4325    17    -60.71    
   5.07977  15.30668  28.05654   98.36  562.46   32.97  0.5276    17    -40.95    
   5.06311  15.40668  28.00654   98.35  561.34   32.39  0.5227    17    -40.95    
   5.23477  14.95668  28.15654   98.79  575.15   38.67  0.5937    17    -89.60    
   5.28311  15.23168  28.03988   98.68  581.05   41.13  0.6272     5    -92.04    
   5.24644  15.40668  27.95654   98.70  577.95   39.86  0.6138    17    -90.40    
   5.44977  15.20668  28.00654   98.84  593.02   45.67  0.6906     5    -109.3    
   5.41311  15.50668  27.85654   98.80  587.55   43.85  0.6668     5    -92.16    
   5.61311  15.20668  27.95654   99.02  599.20   47.62  0.7244     5    -107.8    
   5.68811  15.40668  27.83988   98.85  595.58   46.40  0.7069     5    -109.2    
   5.94906  15.20668  27.85654   98.73  594.58   45.94  0.6978     5    -109.3    
   5.89644  15.45668  27.75654   98.55  586.28   42.76  0.6560     5    -92.16    
   6.07894  15.20668  27.80654   98.62  588.84   43.93  0.6673     5    -92.16    
   3.94382  15.60668  27.85654   97.77  504.42   16.25  0.3623    17    -185.4    
   4.26311  15.70668  27.85654   97.66  513.59   17.28  0.3463    17    -52.65    
   4.46311  15.47513  28.05654   97.34  518.99   18.57  0.3499    17    -53.36    
   4.35477  15.60668  27.95654   97.44  515.65   17.79  0.3469    17    -53.29    
   4.87144  15.40668  28.05654   97.82  544.33   25.48  0.4353    17    -60.71    
   4.61311  15.60668  27.95654   97.64  528.22   20.29  0.3726    17    -54.21    
   4.73477  15.70668  27.85654   98.05  537.90   22.49  0.4086    17    -58.77    
   5.14644  15.60668  27.85654   98.56  569.38   35.61  0.5678    17    -89.60    
   5.23811  15.64001  27.80654   98.79  575.42   38.59  0.6036     5    -90.40    
   5.23073  13.40668  28.15654  101.76  524.46   15.85  0.3533    16    -32.42    
   5.46311  13.37335  28.20654  100.43  515.37   15.61  0.3295    16    -40.79    
   5.55477  13.20668  28.15654  100.65  509.43   15.16  0.3266    16    -40.07    
   5.66311  13.38168  28.23988   99.23  510.18   15.52  0.3276    16    -40.07    
   5.80894  13.16240  28.15654   99.51  503.78   15.07  0.3401    16    -179.8    
   5.86311  13.38168  28.23988   98.43  506.03   15.41  0.3351    16    -179.8    
   6.08811  13.37335  28.20654   97.75  502.56   15.28  0.3501    16    -185.7    
   6.26311  13.36406  28.15654   97.31  500.62   15.18  0.3635    16    -185.4    
   4.85477  13.75668  28.15654  102.23  547.02   19.27  0.4603    16    -47.57    
   5.01311  13.60668  28.15654  102.08  539.77   17.55  0.4205    16    -59.34    
   5.00477  13.80668  28.20654  101.36  546.42   20.14  0.4493    16    -27.30    
   5.30811  13.60668  28.23988  100.42  528.15   17.01  0.3621    16    -43.89    
   5.26311  13.75668  28.25654  100.27  535.89   18.59  0.3922    16    -44.92    
   5.36311  13.62335  28.25654  100.04  526.59   17.00  0.3559    16    -54.21    
   5.23477  13.80668  28.25654  100.33  539.12   19.36  0.4069    16    -44.98    
   5.62977  13.45668  28.25654   99.23  512.65   15.76  0.3277    16    -40.07    
   5.64311  13.74835  28.30654   98.56  520.80   17.12  0.3396    16    -46.51    
   5.89644  13.45668  28.25654   98.15  506.74   15.54  0.3342    16    -179.8    
   5.89644  13.80668  28.30654   97.48  515.35   16.79  0.3320    16    -40.79    
   6.01311  13.50668  28.25654   97.57  505.72   15.57  0.3380    16    -179.8    
   6.16311  13.80668  28.25654   96.81  509.73   16.25  0.3332    16    -40.07    
   6.26311  13.57335  28.20654   96.85  503.51   15.50  0.3482    16    -185.7    
   6.32144  13.80668  28.20654   96.45  507.41   16.01  0.3374    16    -179.8    
   4.02977  14.15668  28.15654  101.34  512.35   16.03  0.3302    17    -40.07    
   4.28311  14.23168  28.23988  100.35  520.23   16.95  0.3395    17    -46.51    
   4.48811  13.92335  28.15654  102.16  536.05   17.63  0.4004    17    -71.22    
   4.46311  14.16168  28.23988  100.65  530.07   18.03  0.3686    17    -43.89    
   4.62977  14.00668  28.20654  101.38  541.47   19.34  0.4217    17    -59.34    
   4.51311  14.20668  28.25654  100.34  531.86   18.56  0.3745    17    -43.89    
   4.86311  14.05168  28.23988  100.77  550.45   22.59  0.4645    17    -27.09    
   4.86311  14.15668  28.25654  100.42  550.59   23.48  0.4630    17    -27.09    
   5.02561  13.95573  28.23988  100.75  550.46   22.45  0.4656    16    -27.09    
   5.06311  14.05668  28.25654  100.39  552.98   24.23  0.4766    16    -40.92    
   5.07977  14.00668  28.25654  100.37  551.41   23.29  0.4677    16    -27.09    
   5.26311  14.46597  28.25654   99.23  566.32   33.31  0.5441     5    -40.79    
   5.48489  14.00668  28.30654   98.80  538.22   20.72  0.3982    16    -44.98    
   5.46311  14.41501  28.25654   98.85  562.27   31.24  0.5202    16    -40.95    
   5.66311  14.04001  28.30654   98.27  532.44   19.93  0.3759    16    -57.67    
   5.66311  14.35668  28.25654   98.38  551.26   26.71  0.4623    16    -41.12    
   5.84132  14.00668  28.30654   97.53  524.42   18.46  0.3497    16    -46.21    
   5.96311  14.20668  28.25654   97.41  530.02   20.17  0.3691    16    -57.67    
   6.06311  14.10668  28.25654   97.06  522.12   18.39  0.3457    16    -46.21    
   6.06311  14.20668  28.23988   97.05  526.93   19.49  0.3589    16    -54.21    
   6.26311  14.06501  28.20654   96.60  515.94   17.31  0.3355    16    -40.79    
   6.31311  14.20668  28.15654   96.70  520.80   18.23  0.3439    16    -46.21    
   3.86311  14.35668  28.15654  100.47  505.68   15.90  0.3414    17    -179.8    
   3.89644  14.60668  28.20654   98.98  504.28   16.07  0.3512    17    -185.4    
   4.08811  14.40668  28.23988   99.66  510.68   16.39  0.3331    17    -40.07    
   4.06311  14.60668  28.25654   98.71  508.01   16.42  0.3396    17    -187.1    
   4.16311  14.40668  28.25654   99.55  513.03   16.61  0.3324    17    -40.07    
   4.05477  14.60668  28.25654   98.65  507.82   16.40  0.3400    17    -49.98    
   4.46311  14.22335  28.25654  100.30  528.89   18.13  0.3637    17    -57.67    
   4.42977  14.60668  28.30654   98.56  521.01   18.12  0.3432    17    -46.21    
   4.66311  14.17835  28.25654  100.42  540.63   20.33  0.4122    17    -44.98    
   4.66811  14.60668  28.30654   98.61  534.12   20.83  0.3823    17    -57.67    
   4.84882  14.16168  28.25654  100.43  550.00   23.29  0.4599    17    -27.56    
   5.09144  14.60668  28.25654   99.10  562.57   31.82  0.5230    17    -40.95    
   5.18311  14.51501  28.25654   99.24  565.78   33.16  0.5411    17    -40.79    
   5.11311  14.60668  28.25654   99.03  563.85   32.38  0.5290    17    -40.95    
   5.21311  14.50668  28.25654   99.19  566.53   33.49  0.5447     5    -40.79    
   5.23811  14.60668  28.23988   99.06  569.80   35.53  0.5627     5    -89.60    
   5.46311  14.40668  28.25654   98.90  561.76   31.01  0.5180    16    -40.95    
   5.46311  14.64001  28.20654   98.84  575.25   38.20  0.5918     5    -90.40    
   5.66311  14.43168  28.23988   98.39  556.53   29.02  0.4893    16    -40.95    
   5.68811  14.69001  28.15654   98.59  575.08   37.94  0.5904    16    -90.40    
   5.88811  14.44001  28.20654   97.90  547.79   25.92  0.4459    16    -54.91    
   5.86311  14.60668  28.15654   98.11  562.07   31.85  0.5186    16    -40.95    
   6.07977  14.45668  28.15654   97.53  541.73   23.91  0.4178    16    -58.21    
   3.81311  14.86501  28.15654   98.40  501.51   16.01  0.3714    17    -185.4    
   4.01811  14.80668  28.23988   98.02  505.58   16.37  0.3495    17    -185.7    
   4.02977  15.00668  28.20654   97.57  504.99   16.44  0.3547    17    -185.4    
   4.07977  14.80668  28.25654   97.91  507.04   16.52  0.3449    17    -48.56    
   4.26311  15.05168  28.23988   97.33  511.00   17.23  0.3415    17    -183.1    
   4.46311  14.96835  28.27321   97.51  519.07   18.46  0.3441    17    -58.86    
   4.61311  15.00668  28.25654   97.66  526.47   20.07  0.3616    17    -40.43    
   4.66311  14.99001  28.25654   97.75  529.55   20.79  0.3709    17    -54.21    
   4.66311  15.05168  28.23988   97.66  529.18   20.80  0.3705    17    -54.21    
   4.93811  14.79001  28.25654   98.58  551.06   27.29  0.4621    17    -41.12    
   4.86311  15.06501  28.20654   98.00  543.24   25.08  0.4272    17    -60.71    
   5.03811  14.80668  28.23988   98.58  558.94   30.66  0.5023    17    -40.95    
   5.06311  15.09001  28.15654   98.33  560.54   32.01  0.5141    17    -40.95    
   5.23811  14.77335  28.20654   98.91  573.11   37.54  0.5813    17    -89.60    
   5.46311  14.80668  28.15654   98.90  583.48   42.23  0.6380     5    -92.16    
   4.28811  15.29001  28.15654   97.03  511.56   17.37  0.3439    17    -45.99    
   4.52656  15.18168  28.20654   97.33  521.20   19.08  0.3507    17    -46.40    
   4.63811  15.29001  28.15654   97.31  527.30   20.46  0.3670    17    -54.21    
   4.86311  15.20668  28.15654   97.83  542.95   25.10  0.4273    17    -60.71    
  6206               Area     Atom    dRho/dR      Angle(Rho)      MEP        Field(norm)     dMEP/dR      Angle(MEP)     IE(L)      dIE(L)/dR     Angle(IE(L))      EA(L)    dEA(L)/dR     Angle(EA(L))     alpa(L)
     1     3     2   0.01915    21    0.3329E-01     178.7         97.40         48.84         49.48         9.251         573.0         20.77         68.21        -28.33         1.532         110.5        0.3111    
     2     5     4   0.02268    21    0.3320E-01     176.5         96.02         49.62         50.28         9.289         569.6         12.37         67.71        -28.61         1.036         125.2        0.3490    
     2     3     5   0.04148    21    0.3427E-01     177.6         96.54         49.70         50.15         7.689         570.5         14.73         69.32        -28.48         1.297         120.6        0.3246    
     3     6     5   0.03553    21    0.3421E-01     177.0         95.53         48.09         49.28         12.61         569.6         13.12         66.63        -28.40         1.538         124.1        0.3074    
     4     5     7   0.02527    21    0.3328E-01     178.5         95.03         50.00         50.41         7.317         568.1         8.952         69.69        -28.70        0.9478         140.5        0.3625    
     5     8     7   0.02792    21    0.3369E-01     177.9         94.21         49.61         50.02         7.392         567.3         7.483         69.38        -28.66         1.146         139.4        0.3485    
     6     9     8   0.02806    21    0.3401E-01     178.7         93.38         47.57         48.45         10.97         567.4         8.196         65.66        -28.38         1.814         126.5        0.3018    
     5     6     8   0.03072    21    0.3383E-01     178.5         94.28         48.60         49.18         8.815         567.9         9.185         67.65        -28.49         1.473         127.8        0.3181    
     7     8    10   0.05099    21    0.3467E-01     178.8         93.57         50.05         50.46         7.314         566.3         5.559         66.98        -28.69         1.207         140.7        0.3550    
     8    11    10   0.02677    21    0.3407E-01     175.2         92.55         48.06         49.34         13.08         566.0         5.025         62.70        -28.57         1.547         140.4        0.3330    
     8     9    11   0.01411    21    0.3303E-01     179.2         92.24         47.34         48.05         9.911         566.4         6.057         65.34        -28.44         1.814         129.7        0.3099    
     9    12    11   0.02108    21    0.3345E-01     179.4         91.33         46.56         47.27         9.893         566.0         5.419         65.50        -28.25         2.342         126.0        0.2906    
    10    11    13   0.03808    21    0.3420E-01     177.4         91.61         48.74         49.13         7.211         565.3         3.809         63.75        -28.54         1.752         132.5        0.3309    
    11    14    13   0.01904    21    0.3396E-01     173.7         90.91         46.60         48.26         15.08         565.2         3.622         59.24        -28.40         2.130         137.3        0.3126    
    11    15    14   0.02978    21    0.3388E-01     179.2         90.65         46.63         47.38         10.19         565.4         4.112         63.02        -28.22         2.524         126.5        0.2924    
    11    12    15   0.00943    21    0.3352E-01     175.1         90.46         45.70         46.64         11.56         565.6         4.649         68.04        -28.11         2.774         126.9        0.2805    
    13    14    16   0.01548    21    0.3330E-01     179.0         89.74         46.73         47.40         9.615         564.8         2.814         59.05        -28.28         2.519         128.6        0.3034    
    14    15    16   0.02744    21    0.3456E-01     174.0         89.82         47.04         47.22         4.945         564.9         3.084         65.25        -28.08         2.988         120.0        0.2858    
    15    17    16   0.03489    21    0.3484E-01     175.8         88.97         44.52         46.33         16.08         564.8         2.714         59.78        -27.80         3.756         127.2        0.2693    
     1    18     3   0.02383    21    0.3381E-01     178.4         98.01         47.90         48.80         11.00         575.3         26.87         66.32        -28.08         2.059         102.1        0.2862    
    18    19     3   0.03070    21    0.3406E-01     178.5         97.21         46.62         47.93         13.39         574.7         25.65         65.45        -27.95         2.351         104.1        0.2706    
    18    20    19   0.04820    21    0.3478E-01     179.1         97.91         45.47         46.65         12.93         578.7         36.05         66.55        -27.45         3.529         95.60        0.2488    
    20    21    19   0.03694    21    0.3464E-01     177.8         96.34         43.15         45.20         17.30         577.2         32.72         65.08        -27.25         3.988         98.16        0.2374    
    19    22     6   0.01031    21    0.3329E-01     178.6         94.62         45.93         47.11         12.82         570.4         15.52         65.94        -28.09         2.223         114.7        0.2718    
     3    19     6   0.02498    21    0.3355E-01     179.6         95.60         46.84         47.79         11.41         571.4         17.69         67.59        -28.13         2.048         113.9        0.2784    
    19    21    22   0.02510    21    0.3427E-01     174.2         94.95         45.82         46.23         7.689         572.2         20.35         70.23        -27.74         2.921         106.4        0.2504    
    21    23    22   0.02900    21    0.3471E-01     177.1         94.05         43.31         45.32         17.14         571.8         19.72         66.49        -27.52         3.471         110.8        0.2397    
    22    24     9   0.01985    21    0.3444E-01     176.2         93.34         46.87         47.31         7.823         568.3         10.65         70.09        -28.10         2.394         118.4        0.2723    
     6    22     9   0.01411    21    0.3395E-01     176.8         93.61         47.34         47.77         7.681         568.2         10.29         69.70        -28.23         2.070         120.8        0.2846    
    22    23    24   0.00697    21    0.3391E-01     168.4         93.43         41.49         45.62         24.58         570.2         15.61         56.63        -27.74         3.071         112.9        0.2483    
    23    25    24   0.02496    21    0.3490E-01     173.8         92.05         42.28         43.59         14.13         570.6         17.42         71.97        -27.12         4.547         109.9        0.2277    
     9    24    12   0.04018    21    0.3569E-01     173.6         92.32         46.89         47.55         9.534         566.9         7.600         64.98        -28.05         2.702         115.5        0.2715    
    24    26    12   0.05703    21    0.3708E-01     174.9         91.22         45.18         46.72         14.76         566.5         6.870         61.44        -27.69         3.688         116.5        0.2528    
    24    25    26   0.10935    21    0.3870E-01     177.9         91.26         43.58         45.42         16.39         567.8         10.67         67.69        -27.13         4.875         114.2        0.2313    
    25    27    26   0.03833    21    0.3690E-01     170.5         88.25         35.88         41.97         31.24         567.5         10.03         63.03        -26.26         7.241         121.2        0.2210    
    12    28    26   0.00083    21    0.3331E-01     166.0         88.49         39.81         43.94         25.03         565.6         4.760         51.75        -27.42         4.549         120.0        0.2450    
    12    28    15   0.00773    21    0.3327E-01     178.4         89.01         43.65         44.73         12.63         565.6         4.561         64.23        -27.65         3.956         119.1        0.2543    
    26    28    27   0.00160    21    0.3542E-01     168.3         87.75         36.87         42.54         29.92         566.3         6.324         57.83        -26.64         6.514         122.1        0.2265    
    27    29    28   0.02885    21    0.3531E-01     174.2         86.90         36.91         41.38         26.86         566.4         6.657         60.98        -26.23         7.599         117.8        0.2227    
    15    30    17   0.02121    21    0.3421E-01     176.9         87.72         42.98         44.39         14.48         564.9         2.825         62.84        -27.32         5.001         118.5        0.2481    
    15    28    30   0.02835    21    0.3444E-01     178.0         87.88         42.64         44.05         14.58         565.2         3.594         68.31        -27.22         5.200         118.4        0.2426    
    28    29    30   0.02892    21    0.3473E-01     177.8         86.57         40.49         42.30         16.85         565.4         3.827         70.01        -26.55         7.006         114.4        0.2292    
    29    31    30   0.03159    21    0.3510E-01     178.2         84.87         37.18         40.73         24.11         565.4         3.108         73.47        -25.71         9.407         116.2        0.2247    
    17    30    32   0.01833    21    0.3379E-01     179.7         86.21         41.47         43.18         16.16         564.7         1.893         74.18        -26.88         6.319         118.7        0.2403    
    30    31    32   0.02420    21    0.3543E-01     171.8         84.99         40.88         41.87         12.49         565.0         2.381         85.91        -25.96         8.880         108.4        0.2287    
    31    33    32   0.04807    21    0.3711E-01     176.6         83.03         36.10         40.19         26.09         565.3         2.830         103.3        -24.53         13.02         113.9        0.2286    
    20    34    21   0.02895    21    0.3404E-01     177.7         96.46         40.78         42.82         17.79         582.6         44.66         69.61        -26.43         6.114         92.70        0.2327    
    34    35    21   0.02129    21    0.3393E-01     177.4         94.99         38.69         41.75         22.07         580.6         40.75         67.30        -26.27         6.370         94.67        0.2285    
    34    36    35   0.02151    21    0.3306E-01     178.7         94.56         35.52         38.99         24.38         585.9         49.55         70.84        -25.13         9.553         88.93        0.2424    
    21    37    23   0.02121    21    0.3402E-01     179.1         92.84         39.77         42.23         19.65         574.2         26.27         65.00        -26.74         5.221         102.0        0.2233    
    21    35    37   0.01945    21    0.3398E-01     178.8         93.22         38.62         41.31         20.82         576.8         32.73         67.02        -26.36         6.072         98.85        0.2234    
    35    36    37   0.02251    21    0.3396E-01     178.5         92.77         35.49         38.94         24.28         581.0         42.11         66.75        -25.34         8.587         91.41        0.2329    
    36    38    37   0.01989    21    0.3409E-01     177.4         91.37         31.79         37.59         32.23         580.6         42.01         64.35        -24.81         9.794         94.83        0.2388    
    23    37    25   0.02664    21    0.3437E-01     178.8         90.94         38.08         40.97         21.64         572.5         22.76         65.62        -26.37         6.209         105.2        0.2198    
    37    39    25   0.00639    21    0.3419E-01     178.1         89.32         34.82         39.23         27.43         572.3         22.96         62.23        -25.79         7.654         106.1        0.2202    
    37    38    39   0.01516    21    0.3431E-01     176.8         89.65         34.61         38.26         25.23         574.9         29.83         63.74        -25.33         8.585         98.49        0.2258    
    38    40    39   0.01582    21    0.3473E-01     177.9         88.17         31.06         37.37         33.79         573.6         28.05         58.60        -24.88         9.763         103.8        0.2300    
    25    39    27   0.00639    21    0.3427E-01     178.0         87.76         35.55         39.01         24.32         569.9         16.95         61.18        -25.69         8.240         105.8        0.2196    
    39    41    27   0.00692    21    0.3447E-01     178.0         86.64         33.55         38.34         28.95         569.2         15.43         56.92        -25.33         9.300         108.0        0.2216    
    39    40    41   0.01367    21    0.3472E-01     178.6         86.75         32.40         37.64         30.59         570.5         19.65         59.23        -25.00         9.910         106.8        0.2255    
    40    42    41   0.01104    21    0.3484E-01     177.7         85.20         29.08         36.56         37.30         569.7         19.19         53.38        -24.37         11.66         109.5        0.2327    
    27    41    29   0.00809    21    0.3504E-01     172.7         85.83         36.86         39.16         19.72         567.3         9.631         63.79        -25.43         9.501         104.9        0.2211    
    41    43    29   0.02438    21    0.3535E-01     177.3         84.76         33.08         38.66         31.16         566.8         8.016         55.52        -25.01         10.80         113.8        0.2236    
    41    42    43   0.01461    21    0.3546E-01     176.4         84.07         31.75         37.01         30.93         567.7         13.07         55.93        -24.25         12.50         106.7        0.2317    
    42    44    43   0.02464    21    0.3613E-01     178.3         82.12         26.57         35.89         42.23         566.8         14.54         49.58        -23.17         15.60         112.1        0.2467    
    29    43    31   0.02299    21    0.3503E-01     177.6         83.77         34.98         38.74         25.42         565.9         4.377         59.74        -24.87         11.54         110.5        0.2248    
    43    45    31   0.01296    21    0.3514E-01     174.1         82.09         29.16         37.30         38.58         565.8         3.912         46.62        -23.88         14.39         118.4        0.2326    
    43    44    45   0.01756    21    0.3568E-01     178.3         81.07         28.35         35.89         37.84         565.9         9.512         53.94        -22.92         16.76         110.0        0.2464    
    44    46    45   0.03297    21    0.3670E-01     177.9         78.35         22.93         34.71         48.65         564.8         15.84         61.61        -20.97         22.40         112.5        0.2775    
    31    45    33   0.01652    21    0.3512E-01     178.9         80.62         30.29         36.68         34.34         565.6         1.463         41.09        -23.06         16.96         112.5        0.2403    
    36    47    38   0.02817    21    0.3398E-01     179.1         90.47         28.00         35.20         37.31         584.6         48.85         65.04        -23.38         13.48         89.49        0.2700    
    38    47    40   0.02552    21    0.3530E-01     174.9         88.06         29.56         35.58         33.82         577.9         40.39         60.62        -23.69         12.35         92.86        0.2559    
    47    48    40   0.06885    21    0.3736E-01     178.9         84.48         20.14         33.91         53.56         575.4         48.23         50.14        -21.79         16.79         99.64        0.2999    
    40    48    42   0.03466    21    0.3647E-01     178.6         83.11         23.19         34.38         47.59         570.6         33.74         50.83        -22.43         16.07         104.3        0.2735    
    48    49    42   0.01479    21    0.3749E-01     174.9         79.43         10.38         32.94         71.64         567.8         56.53         43.70        -19.86         22.00         111.2        0.3379    
    42    49    44   0.05033    21    0.3787E-01     177.0         79.95         19.95         34.09         54.18         566.5         36.45         54.21        -21.02         20.45         107.3        0.2983    
    49    50    44   0.05252    21    0.3996E-01     178.2         75.65         9.530         33.98         73.71         561.0         60.31         55.72        -18.02         28.36         113.4        0.3654    
    44    50    46   0.03251    21    0.3786E-01     177.9         75.31         13.35         33.57         66.57         561.9         39.29         60.36        -18.34         29.00         116.1        0.3367    
    51    53    52   0.03516    19    0.3407E-01     178.7         89.66         24.43         24.48         3.709         477.9         21.18         82.17         3.619         1.112         161.4        0.3431    
    52    55    54   0.00903    19    0.3299E-01     179.3         89.78         23.13         23.20         4.645         484.5         37.97         79.92         3.496         3.027         155.8        0.3474    
    52    53    55   0.03665    19    0.3406E-01     178.3         89.77         23.85         23.86         1.694         480.0         26.88         83.05         3.563         1.658         158.3        0.3412    
    53    56    55   0.03715    19    0.3385E-01     178.2         89.90         23.86         23.89         2.640         478.1         22.20         82.14         3.541         1.191         154.1        0.3396    
    54    55    57   0.02647    19    0.3361E-01     177.1         90.08         22.18         22.48         9.487         488.5         49.81         75.45         3.237         4.985         151.0        0.3582    
    55    58    57   0.01788    19    0.3307E-01     178.7         89.94         21.92         22.04         6.066         489.2         52.64         77.92         3.090         5.456         145.8        0.3595    
    55    56    58   0.02828    19    0.3349E-01     178.9         89.85         22.92         22.93         2.188         482.1         33.32         80.55         3.405         2.396         150.0        0.3420    
    56    59    58   0.01414    19    0.3321E-01     177.1         89.91         23.00         23.01         1.700         480.5         28.78         79.38         3.441         1.821         145.5        0.3389    
    57    58    60   0.03692    19    0.3407E-01     177.8         89.89         21.11         21.18         4.419         494.4         69.31         77.27         2.695         7.895         141.7        0.3772    
    58    59    60   0.05664    19    0.3464E-01     178.2         89.97         21.97         22.02         3.673         486.2         45.74         78.77         3.203         3.640         142.3        0.3513    
    59    61    60   0.03368    19    0.3418E-01     175.5         89.96         21.72         21.93         7.849         485.7         43.90         78.18         3.264         3.022         136.5        0.3491    
    60    61    62   0.00261    19    0.3263E-01     173.1         89.18         19.82         20.84         18.01         493.8         68.22         81.17         2.863         5.686         133.6        0.3749    
    51    63    53   0.04026    19    0.3442E-01     178.6         89.97         25.13         25.34         7.430         474.4         11.87         85.43         3.622        0.3846         164.7        0.3549    
    63    64    53   0.04883    19    0.3465E-01     177.9         90.53         24.84         25.35         11.52         473.7         9.155         84.07         3.649        0.4567         100.7        0.3556    
    63    65    64   0.03222    19    0.3455E-01     177.8         91.08         25.27         25.89         12.47         472.7         5.028         70.71         3.717        0.8009         72.53        0.3684    
    65    66    64   0.00649    19    0.3435E-01     177.4         91.42         25.08         25.97         15.04         472.6         4.253         61.33         3.770         1.087         66.04        0.3710    
    53    64    56   0.02641    19    0.3335E-01     178.3         90.21         24.18         24.39         7.644         475.5         14.43         82.64         3.604        0.6516         126.9        0.3431    
    64    67    56   0.00282    19    0.3262E-01     177.1         90.44         23.77         24.28         11.79         475.3         13.21         78.55         3.643        0.8044         101.0        0.3423    
    64    66    67   0.00347    19    0.3446E-01     159.7         91.26         21.09         25.46         34.07         473.4         6.797         80.79         3.744         1.003         51.61        0.3577    
    66    68    67   0.00945    19    0.3454E-01     175.0         91.38         24.94         25.48         11.75         473.4         6.707         74.85         3.760         1.090         73.14        0.3577    
    56    67    59   0.01000    19    0.3276E-01     177.7         90.25         23.36         23.84         11.47         476.7         17.38         82.50         3.587        0.9066         118.2        0.3384    
    67    69    59   0.01500    19    0.3290E-01     179.3         90.59         23.53         23.99         11.17         476.2         15.39         80.10         3.641        0.9765         99.69        0.3387    
    67    68    69   0.00305    19    0.3247E-01     176.7         90.88         23.95         24.40         10.99         475.0         11.47         74.34         3.721         1.125         83.35        0.3430    
    68    70    69   0.00356    19    0.3231E-01     176.1         91.02         23.79         24.22         10.81         475.5         12.47         75.15         3.747         1.320         81.57        0.3404    
    59    69    61   0.03321    19    0.3386E-01     177.1         90.52         22.59         23.18         12.94         479.2         24.25         79.74         3.548         1.377         114.6        0.3358    
    69    71    61   0.02640    19    0.3373E-01     176.1         90.84         22.62         23.11         11.82         479.6         24.48         78.53         3.620         1.587         100.1        0.3350    
    69    70    71   0.00541    19    0.3277E-01     169.9         91.16         23.59         23.74         6.470         477.1         16.71         70.22         3.745         1.573         89.56        0.3352    
    70    72    71   0.02989    19    0.3356E-01     176.3         91.98         21.64         23.76         24.38         478.5         18.97         75.23         3.919         2.469         64.18        0.3330    
    61    71    62   0.00701    19    0.3350E-01     162.6         89.96         20.13         21.82         22.72         486.2         44.77         74.42         3.321         2.781         119.4        0.3499    
    71    73    62   0.05328    19    0.3459E-01     176.8         90.72         21.41         22.46         17.59         484.4         37.58         75.24         3.555         2.229         99.28        0.3439    
    71    72    73   0.01204    19    0.3268E-01     177.2         92.28         21.14         23.48         25.76         481.0         24.07         73.90         4.078         3.455         63.54        0.3328    
    65    66    74   0.00048    19    0.3280E-01     159.1         91.99         24.47         26.25         21.24         472.4         4.523         45.41         3.904         1.714         68.42        0.3846    
    66    74    68   0.05029    19    0.3459E-01     177.9         92.16         25.13         26.09         15.59         472.8         5.179         55.67         3.890         1.681         62.92        0.3716    
    74    75    68   0.06378    19    0.3442E-01     178.2         93.27         24.51         26.07         19.88         473.8         9.585         58.26         4.150         2.883         58.86        0.3659    
    68    75    70   0.04113    19    0.3429E-01     177.5         92.50         23.45         25.25         21.78         474.6         9.456         64.32         3.991         2.277         58.83        0.3491    
    75    76    70   0.01567    19    0.3376E-01     176.7         94.00         24.00         25.74         21.22         475.4         14.08         61.52         4.416         4.113         59.43        0.3534    
    70    76    72   0.09359    19    0.3506E-01     178.7         93.68         22.59         25.08         25.76         476.8         14.84         61.34         4.291         3.773         56.06        0.3390    
    77    79    78   0.02994    15    0.3360E-01     179.1         91.30         27.88         31.56         27.95         485.9         7.404         52.27         4.177        0.8812         41.88        0.4017    
    78    81    80   0.04481    15    0.3415E-01     178.8         88.17         28.51         31.78         26.20         485.2         3.431         38.36         4.276        0.8696         54.73        0.4121    
    78    79    81   0.02768    15    0.3359E-01     178.1         90.10         28.63         31.58         24.95         485.3         4.043         41.79         4.185        0.7038         51.49        0.4069    
    79    81    82   0.00087    15    0.3246E-01     166.5         90.36         27.29         31.34         29.46         485.4         3.761         42.60         4.155        0.5719         64.89        0.4037    
    80    81    83   0.06510    15    0.3557E-01     177.5         86.88         29.45         32.04         23.19         485.3         3.020         59.89         4.343        0.7244         71.10        0.4102    
    81    84    83   0.02877    15    0.3487E-01     171.3         87.59         30.83         31.88         14.70         485.5         4.139         75.99         4.319        0.6423         80.43        0.4053    
    81    82    84   0.01181    15    0.3357E-01     167.7         89.38         27.13         31.64         30.98         485.2         2.760         34.18         4.200        0.5570         78.70        0.4061    
    82    85    84   0.01062    15    0.3394E-01     173.5         89.33         30.36         31.79         17.27         485.4         3.412         65.82         4.211        0.5463         77.18        0.4038    
    83    86    84   0.00112    15    0.3371E-01     173.3         86.14         29.57         31.39         19.60         486.3         6.469         83.97         4.432        0.7634         94.72        0.3986    
    84    87    86   0.02717    15    0.3389E-01     178.2         87.25         30.33         31.61         16.37         486.2         6.375         77.52         4.377        0.7362         94.65        0.3974    
    84    85    87   0.00729    15    0.3296E-01     179.5         88.30         29.90         31.53         18.53         485.9         5.571         73.75         4.291        0.6461         95.20        0.3977    
    85    88    87   0.00988    15    0.3316E-01     174.0         88.58         29.22         31.68         22.74         486.5         7.300         76.79         4.322        0.7610         106.7        0.3903    
    86    87    89   0.03028    15    0.3371E-01     178.2         86.56         29.91         31.44         17.92         487.1         8.657         80.65         4.483        0.9302         102.4        0.3895    
    87    88    89   0.01821    15    0.3346E-01     177.6         87.70         30.55         31.61         14.87         487.4         9.472         76.11         4.451         1.003         102.5        0.3840    
    88    89    90   0.00184    15    0.3362E-01     165.1         87.96         30.24         31.69         17.45         487.7         10.15         92.43         4.465         1.073         116.0        0.3809    
    77    91    79   0.06385    15    0.3497E-01     178.2         94.39         28.05         31.84         28.25         486.8         10.66         54.28         4.087        0.8599         30.64        0.3865    
    91    92    79   0.02045    15    0.3424E-01     169.3         94.39         28.25         31.78         27.26         486.7         9.617         55.93         4.051        0.6588         23.56        0.3831    
    91    92    93   0.00112    15    0.3304E-01     173.8         96.44         28.62         31.36         24.16         488.4         15.35         59.92         4.052         1.141         23.81        0.3676    
    93    94    92   0.03455    15    0.3362E-01     178.8         95.47         28.51         31.66         25.75         487.6         11.79         56.22         4.015        0.6877         27.38        0.3713    
    79    92    82   0.00031    15    0.3265E-01     166.8         91.86         28.59         31.44         24.60         485.8         5.668         55.46         4.104        0.5424         53.61        0.3963    
    92    95    82   0.00760    15    0.3272E-01     178.9         92.42         29.06         31.52         22.76         486.0         6.324         55.11         4.082        0.5031         49.34        0.3918    
    92    94    95   0.00762    15    0.3276E-01     178.2         93.72         28.75         31.60         24.53         486.7         8.409         56.18         4.036        0.4677         48.49        0.3797    
    94    96    95   0.00460    15    0.3278E-01     175.0         94.25         30.12         31.65         17.89         487.3         9.570         62.46         4.012        0.4437         49.66        0.3713    
    82    95    85   0.03223    15    0.3407E-01     176.5         91.03         29.70         31.89         21.37         485.5         4.190         52.54         4.134        0.4942         69.63        0.3988    
    95    97    85   0.03298    15    0.3441E-01     178.3         91.15         30.37         32.10         18.92         485.9         5.270         65.74         4.141        0.5074         85.61        0.3927    
    95    96    97   0.03488    15    0.3410E-01     177.0         93.17         30.20         32.05         19.57         486.7         7.637         61.17         4.056        0.4554         75.10        0.3786    
    96    98    97   0.03851    15    0.3445E-01     177.7         93.63         30.79         32.18         16.89         487.6         9.777         67.65         4.054        0.5515         89.69        0.3664    
    85    97    88   0.03476    15    0.3421E-01     178.3         89.75         30.37         32.06         18.71         486.3         6.824         72.73         4.251        0.6845         101.2        0.3896    
    97    99    88   0.03278    15    0.3418E-01     177.3         90.18         30.63         32.14         17.60         487.5         9.692         76.95         4.302        0.9009         109.3        0.3765    
    97    98    99   0.05741    15    0.3540E-01     178.7         92.16         30.98         32.48         17.52         487.8         10.43         70.85         4.188        0.8075         105.2        0.3679    
    98   100    99   0.02076    15    0.3439E-01     168.7         92.24         30.83         32.19         16.71         489.2         13.41         83.89         4.238         1.025         114.3        0.3565    
    88    90    99   0.00117    15    0.3284E-01     166.7         89.21         28.71         31.72         25.17         488.0         10.97         85.90         4.397         1.075         120.9        0.3738    
    99    90   101   0.00117    15    0.3304E-01     167.0         89.75         29.17         31.82         23.56         488.5         12.00         86.34         4.395         1.143         121.4        0.3686    
    99   101   100   0.00117    15    0.3300E-01     167.0         90.79         29.80         31.85         20.65         489.3         13.82         86.71         4.363         1.211         120.9        0.3591    
   100   102   101   0.03364    15    0.3406E-01     177.9         91.43         31.17         31.98         12.90         491.0         17.60         73.28         4.457         1.571         107.4        0.3478    
    90   101   103   0.02803    15    0.3461E-01     174.1         90.09         31.70         32.14         9.525         489.8         14.86         74.12         4.512         1.489         103.8        0.3596    
   101   102   103   0.02628    15    0.3398E-01     177.3         90.89         30.79         31.82         14.65         492.5         20.75         76.62         4.667         2.092         110.9        0.3432    
    93   104    94   0.02960    15    0.3328E-01     178.7         97.23         28.56         31.43         24.66         489.2         16.61         58.67         4.002         1.080         27.23        0.3569    
    94   104    96   0.01026    15    0.3314E-01     177.8         96.17         28.41         31.57         25.83         488.7         13.60         56.87         3.967        0.6119         32.83        0.3575    
   104   105    96   0.05256    15    0.3415E-01     178.6         97.40         28.68         31.61         24.84         490.2         16.84         58.14         3.916        0.6780         36.61        0.3439    
    96   105    98   0.03787    15    0.3396E-01     178.8         95.78         29.56         31.77         21.53         489.7         14.53         62.25         3.953        0.5594         80.41        0.3457    
   105   106    98   0.00084    15    0.3370E-01     147.8         95.40         24.36         31.71         39.80         490.2         15.39         89.04         3.977        0.6711         104.0        0.3423    
   105   107   106   0.02630    15    0.3369E-01     178.6         96.28         29.66         31.44         19.36         491.8         18.57         65.95         3.928        0.7526         90.92        0.3331    
    98   106   100   0.00104    15    0.3334E-01     167.5         93.39         31.02         31.87         13.28         489.4         13.66         81.81         4.115        0.8444         104.2        0.3513    
   106   108   100   0.04634    15    0.3421E-01     179.3         93.81         30.42         31.89         17.43         491.1         17.44         69.84         4.169         1.132         108.6        0.3406    
   106   107   108   0.03889    15    0.3402E-01     179.1         95.33         30.02         31.53         17.82         492.4         20.00         68.64         4.039         1.064         105.4        0.3316    
   100   108   102   0.05618    15    0.3462E-01     178.7         92.99         30.62         31.83         15.89         493.1         22.00         70.94         4.421         1.775         109.0        0.3352    
   108   109   102   0.00608    15    0.3391E-01     156.2         93.15         28.89         31.40         23.04         495.5         26.77         95.53         4.550         2.270         125.5        0.3291    
   110   112   111   0.02540    12    0.3289E-01     179.0         100.4         34.48         34.95         9.474         499.6         8.069         41.61         15.03        0.7821         56.72        0.4099    
   111   114   113   0.03717    12    0.3304E-01     178.3         101.5         34.48         34.89         8.771         500.0         10.06         46.72         15.02        0.7929         52.97        0.4141    
   111   112   114   0.03616    12    0.3338E-01     177.8         100.6         34.36         35.09         11.72         499.3         7.456         34.11         14.96        0.8308         54.58        0.4111    
   112   114   115   0.00051    12    0.3256E-01     166.3         100.2         34.37         34.89         9.985         499.0         6.331         39.18         14.89        0.8012         71.97        0.4072    
   113   114   116   0.04917    12    0.3326E-01     179.2         102.1         34.18         34.82         10.98         500.4         11.37         45.51         14.95        0.8646         53.79        0.4095    
   114   117   116   0.02373    12    0.3320E-01     177.4         101.7         34.07         34.82         11.92         499.9         9.898         39.63         14.85        0.9512         54.58        0.4041    
   114   115   117   0.00149    12    0.3249E-01     166.3         100.7         34.50         34.79         7.381         499.3         7.350         44.61         14.85        0.8601         69.63        0.4053    
   115   118   117   0.02790    12    0.3325E-01     179.4         100.4         34.52         34.94         8.869         499.1         6.106         24.29         14.78        0.7505         62.99        0.3983    
   116   117   119   0.02534    12    0.3284E-01     177.4         102.5         34.07         34.53         9.269         500.9         12.78         47.22         14.81         1.022         63.79        0.3963    
   117   120   119   0.03395    12    0.3335E-01     178.3         102.0         33.90         34.64         11.89         500.3         10.65         41.45         14.71        0.9767         64.62        0.3908    
   117   118   120   0.02991    12    0.3309E-01     179.2         100.7         34.22         34.71         9.711         499.5         7.297         35.59         14.70        0.7475         68.36        0.3891    
   118   121   120   0.01133    12    0.3281E-01     178.6         100.7         34.08         34.47         8.693         499.9         8.472         43.01         14.63        0.7330         77.44        0.3800    
   119   120   122   0.02747    12    0.3289E-01     179.0         102.7         33.65         34.27         10.88         501.4         13.70         47.54         14.61         1.161         76.72        0.3803    
   120   121   122   0.01078    12    0.3286E-01     176.3         102.0         33.19         34.24         14.23         500.9         11.91         42.93         14.56         1.018         83.51        0.3758    
   121   123   122   0.03177    12    0.3311E-01     178.4         102.3         33.14         34.05         13.23         501.7         13.70         49.70         14.46         1.167         89.56        0.3665    
   110   124   112   0.05748    12    0.3475E-01     177.8         99.79         35.22         35.41         5.979         499.4         6.235         36.88         14.99        0.6405         65.89        0.3983    
   124   125   112   0.02454    12    0.3413E-01     171.9         99.14         34.26         35.24         13.56         499.4         5.928         42.75         14.94        0.5594         70.90        0.3911    
   124   126   125   0.02611    12    0.3374E-01     178.1         98.44         34.78         34.95         5.588         500.5         9.230         62.90         15.03        0.7449         99.40        0.3744    
   126   127   125   0.02529    12    0.3370E-01     177.8         98.36         34.76         34.94         5.860         500.3         9.173         62.94         14.97        0.7319         99.45        0.3737    
   112   125   115   0.01179    12    0.3342E-01     166.9         99.73         34.29         35.13         12.57         498.9         4.980         25.48         14.89        0.6638         76.94        0.4022    
   125   128   115   0.05369    12    0.3426E-01     178.3         99.67         34.87         35.26         8.617         498.9         4.805         21.81         14.82        0.5752         69.64        0.3952    
   125   127   128   0.02717    12    0.3353E-01     179.0         98.77         34.77         34.98         6.240         499.5         6.975         53.79         14.85        0.5402         94.12        0.3817    
   127   129   128   0.03047    12    0.3373E-01     179.2         98.55         34.64         34.83         5.989         500.3         9.758         64.26         14.84        0.6830         106.7        0.3700    
   115   128   118   0.01782    12    0.3315E-01     175.8         99.76         34.51         34.90         8.560         499.0         5.425         31.14         14.76        0.5999         67.76        0.3916    
   128   130   118   0.00176    12    0.3175E-01     179.2         99.09         34.16         34.41         6.902         499.5         7.140         48.17         14.72        0.5324         87.80        0.3799    
   128   129   130   0.00701    12    0.3345E-01     174.1         98.85         34.52         34.74         6.502         500.0         9.088         55.15         14.77        0.5886         103.7        0.3719    
   129   131   130   0.02263    12    0.3378E-01     178.2         98.79         34.56         34.68         4.781         500.6         10.99         65.37         14.78        0.6963         107.5        0.3648    
   118   130   121   0.00750    12    0.3311E-01     165.0         100.0         33.22         34.62         16.39         499.7         7.594         31.14         14.66        0.6058         94.68        0.3794    
   130   132   121   0.04264    12    0.3401E-01     179.2         100.5         34.19         34.57         8.515         500.3         9.756         53.30         14.59        0.6626         89.45        0.3697    
   130   131   132   0.03391    12    0.3423E-01     176.6         99.72         34.22         34.63         8.767         500.6         10.74         57.19         14.65        0.6204         105.4        0.3646    
   131   133   132   0.02883    12    0.3405E-01     175.0         99.85         33.75         34.20         9.327         501.9         14.30         69.16         14.60        0.7785         110.4        0.3524    
   121   132   123   0.02381    12    0.3294E-01     178.8         101.3         33.43         33.95         10.07         501.5         12.95         54.44         14.46        0.9417         94.11        0.3602    
   132   134   123   0.00103    12    0.3265E-01     160.5         101.1         31.75         33.70         19.61         502.2         14.41         76.56         14.43        0.9693         85.85        0.3534    
   132   133   134   0.00100    12    0.3263E-01     166.1         100.2         33.18         33.68         9.974         502.4         15.21         74.27         14.50        0.8638         96.43        0.3494    
   133   134   135   0.00117    12    0.3267E-01     166.1         99.94         32.96         33.62         11.42         502.9         16.44         76.89         14.53        0.8965         103.5        0.3461    
   123   134   136   0.03451    12    0.3338E-01     178.2         101.6         32.56         33.46         13.28         503.5         17.60         57.65         14.34         1.240         108.8        0.3445    
   134   135   136   0.03133    12    0.3373E-01     177.1         100.8         32.90         33.53         11.08         503.8         18.37         60.36         14.43         1.076         113.9        0.3415    
   126   137   127   0.04058    12    0.3419E-01     178.1         98.01         34.66         34.73         3.678         502.1         14.25         70.22         15.10         1.288         108.2        0.3562    
   127   137   129   0.02786    12    0.3401E-01     177.3         98.04         34.59         34.63         2.937         502.1         14.54         70.08         15.02         1.227         108.0        0.3549    
   137   138   129   0.00293    12    0.3364E-01     174.7         97.92         34.29         34.39         4.349         502.8         16.58         66.25         15.04         1.409         107.5        0.3492    
   137   139   138   0.02737    12    0.3389E-01     178.6         97.81         34.09         34.17         3.806         504.6         20.74         73.76         15.20         1.950         111.9        0.3403    
   129   138   131   0.00217    12    0.3341E-01     177.0         98.31         34.13         34.45         7.837         501.6         13.71         71.39         14.86        0.9610         115.6        0.3564    
   138   140   131   0.02070    12    0.3365E-01     179.2         98.54         34.19         34.33         5.299         502.1         15.17         69.73         14.82         1.006         114.6        0.3518    
   138   139   140   0.03963    12    0.3448E-01     177.1         98.27         34.13         34.27         5.144         504.0         19.72         68.90         15.02         1.593         112.0        0.3418    
   139   141   140   0.04166    12    0.3437E-01     176.5         98.26         33.62         33.74         4.963         506.8         26.00         75.15         15.16         2.255         115.9        0.3320    
   131   140   133   0.02328    12    0.3363E-01     178.8         99.10         33.79         34.09         7.665         502.6         16.19         68.87         14.70        0.9399         117.6        0.3480    
   140   142   133   0.00406    12    0.3294E-01     166.4         99.11         32.58         33.68         14.65         503.7         18.67         81.64         14.68         1.071         120.1        0.3419    
   140   141   142   0.02113    12    0.3402E-01     175.3         98.74         33.27         33.70         9.142         505.5         23.24         66.36         14.89         1.625         116.7        0.3348    
   141   143   142   0.03788    12    0.3402E-01     176.5         98.83         33.09         33.22         5.205         508.1         28.71         73.54         14.98         2.136         119.2        0.3288    
   133   135   142   0.00053    12    0.3240E-01     165.9         99.40         32.55         33.49         13.59         503.6         18.38         80.43         14.60         1.003         114.1        0.3420    
   142   144   135   0.01669    12    0.3353E-01     176.2         99.56         32.61         33.33         11.95         505.6         23.01         66.20         14.65         1.333         124.2        0.3340    
   142   143   144   0.02558    12    0.3349E-01     179.0         99.27         32.57         32.90         8.119         508.3         28.99         70.32         14.80         1.910         122.5        0.3283    
   145   147   146   0.02123    21    0.3342E-01     177.3         99.20         50.74         51.83         11.74         574.5         23.54         64.78        -28.45         1.378         91.74        0.3754    
   146   149   148   0.01775    21    0.3321E-01     179.4         97.51         51.27         51.90         8.906         571.0         15.05         67.77        -28.67        0.8846         110.0        0.4017    
   147   150   149   0.01931    21    0.3303E-01     177.1         97.33         51.05         51.35         6.135         571.0         15.25         70.86        -28.65        0.9035         118.4        0.3815    
   146   147   149   0.01125    21    0.3265E-01     177.4         97.67         50.88         51.44         8.461         571.7         16.81         68.90        -28.62        0.9720         108.8        0.3894    
   151   148   152   0.01045    21    0.3293E-01     176.9         96.38         51.13         51.75         8.855         569.4         11.31         68.35        -28.77        0.6981         125.7        0.4147    
   148   149   152   0.02522    21    0.3335E-01     179.7         96.59         51.30         51.87         8.492         569.4         11.52         68.19        -28.76        0.7046         127.4        0.4088    
   150     4   152   0.02128    21    0.3419E-01     175.1         96.44         50.54         51.67         12.02         569.1         10.98         66.34        -28.73        0.7826         136.1        0.3838    
   149   150   152   0.02760    21    0.3412E-01     174.6         96.75         51.75         51.94         4.961         569.4         11.58         72.55        -28.74        0.7430         133.9        0.3943    
   151   152   153   0.02106    21    0.3304E-01     179.2         95.68         51.11         51.66         8.422         568.4         9.249         67.88        -28.81        0.6230         142.2        0.4166    
   152   154   153   0.02477    21    0.3328E-01     178.6         94.63         51.01         51.35         6.541         567.2         6.823         69.08        -28.85        0.6592         169.7        0.4084    
   152     4   154   0.05775    21    0.3494E-01     176.7         95.50         51.56         51.99         7.448         567.6         7.729         68.87        -28.80        0.7336         152.2        0.3946    
     4     7   154   0.01712    21    0.3431E-01     164.2         94.88         47.50         51.29         22.16         567.3         7.225         60.02        -28.78        0.8390         159.5        0.3820    
   153   154   155   0.04603    21    0.3415E-01     177.6         93.94         50.92         51.47         8.396         566.4         5.363         65.85        -28.84        0.7701         169.7        0.4030    
   154   156   155   0.00580    21    0.3330E-01     170.7         93.05         50.59         50.62         1.926         566.0         4.652         74.72        -28.82        0.9107         148.9        0.3909    
   154     7   156   0.00442    21    0.3294E-01     163.4         93.50         49.33         50.44         12.03         566.5         5.478         77.94        -28.81        0.8827         139.2        0.3859    
     7    10   156   0.02810    21    0.3377E-01     178.7         93.29         49.93         50.51         8.684         566.2         5.020         65.03        -28.77         1.028         149.2        0.3749    
   155   156   157   0.02718    21    0.3503E-01     167.0         92.80         50.55         51.17         8.937         565.5         3.965         73.70        -28.77         1.094         140.2        0.3821    
   156   158   157   0.01736    21    0.3483E-01     156.4         92.46         44.02         50.86         30.06         565.4         3.741         44.28        -28.75         1.185         164.4        0.3757    
   156    10   158   0.02734    21    0.3352E-01     179.3         92.38         49.66         50.15         7.993         565.6         4.034         63.78        -28.76         1.153         148.2        0.3726    
    10    13   158   0.03656    21    0.3409E-01     176.8         91.59         49.38         49.65         6.073         565.2         3.411         64.33        -28.64         1.533         138.0        0.3499    
   157   158   159   0.01440    21    0.3315E-01     175.2         90.94         48.96         49.34         7.134         565.0         3.189         62.79        -28.66         1.493         138.9        0.3561    
   158    13   160   0.02507    21    0.3435E-01     177.3         90.78         48.29         49.11         10.49         564.8         2.894         57.95        -28.51         1.918         137.1        0.3325    
   158   160   159   0.06679    21    0.3550E-01     177.3         91.14         49.75         50.00         5.694         564.8         2.834         61.09        -28.55         1.819         134.0        0.3414    
   159   160   161   0.05569    21    0.3571E-01     177.6         90.00         48.30         49.10         10.35         564.5         2.245         53.77        -28.32         2.477         131.9        0.3159    
   160   162   161   0.03145    21    0.3483E-01     174.0         88.86         45.89         47.70         15.80         564.3         1.738         46.07        -28.08         3.142         133.2        0.2954    
   161   162   163   0.03186    21    0.3438E-01     179.7         87.60         45.57         46.49         11.38         564.2         1.040         38.96        -27.76         4.051         124.7        0.2768    
   164   166   165   0.02618    21    0.3408E-01     176.5         102.5         49.74         50.23         7.970         587.4         55.99         67.03        -27.55         3.594         83.73        0.2999    
   145   165   147   0.03883    21    0.3484E-01     171.8         101.1         51.16         52.14         11.12         578.9         34.84         66.69        -28.15         2.081         85.93        0.3472    
   165   167   147   0.07847    21    0.3620E-01     177.9         100.7         51.22         52.43         12.33         576.7         29.67         63.53        -28.27         1.704         90.70        0.3407    
   166     1   167   0.01337    21    0.3322E-01     178.2         98.81         48.52         49.67         12.35         576.2         28.47         65.41        -28.19         1.809         99.63        0.3084    
   165   166   167   0.04701    21    0.3537E-01     175.7         101.0         50.06         51.16         11.88         579.9         37.88         66.15        -28.02         2.253         91.67        0.3121    
   167     2   150   0.00886    21    0.3290E-01     172.9         97.40         48.55         50.36         15.41         572.0         18.02         64.60        -28.51         1.165         113.5        0.3438    
   147   167   150   0.02787    21    0.3356E-01     178.3         97.94         50.27         51.17         10.78         572.2         18.27         66.15        -28.54         1.095         109.2        0.3587    
   167     1     2   0.00839    21    0.3275E-01     178.7         97.80         48.89         49.76         10.75         573.6         21.99         66.42        -28.37         1.440         106.4        0.3230    
   150     2     4   0.00930    21    0.3258E-01     179.3         96.53         49.59         50.34         9.896         570.5         14.26         67.54        -28.61        0.9942         122.2        0.3561    
    13    16   160   0.00734    21    0.3267E-01     176.7         89.26         46.16         47.06         11.27         564.6         2.493         55.32        -28.27         2.577         129.5        0.3041    
   160   168   162   0.02208    21    0.3357E-01     179.5         88.07         45.52         46.38         11.01         564.3         1.546         51.11        -27.92         3.582         125.7        0.2826    
   160    16   168   0.01281    21    0.3323E-01     178.1         88.38         45.85         46.39         8.796         564.4         1.889         56.22        -28.00         3.331         124.2        0.2857    
    16    17   168   0.03383    21    0.3454E-01     177.4         88.13         45.41         46.07         9.727         564.4         1.742         58.14        -27.71         4.101         120.6        0.2692    
    17   169   168   0.02471    21    0.3436E-01     174.6         86.98         42.28         44.75         19.12         564.4         1.340         65.03        -27.29         5.273         126.0        0.2535    
   163   168   170   0.04584    21    0.3551E-01     177.6         86.03         43.28         45.00         15.89         564.2         1.163         95.39        -26.95         6.359         121.6        0.2501    
   162   168   163   0.02322    21    0.3473E-01     174.1         87.23         45.72         46.01         6.329         564.2        0.6751         35.26        -27.55         4.646         117.1        0.2673    
   168   169   171   0.02811    21    0.3402E-01     179.4         85.69         42.25         43.74         15.01         564.3         1.297         91.58        -26.86         6.522         119.5        0.2454    
   168   171   170   0.03567    21    0.3489E-01     174.8         85.16         41.13         43.75         19.93         564.3         2.090         108.5        -26.55         7.465         122.9        0.2419    
   170   171   172   0.02266    21    0.3396E-01     179.0         82.84         38.65         41.28         20.57         564.8         5.390         111.9        -25.37         10.93         117.6        0.2315    
   164   173   166   0.06951    21    0.3441E-01     178.4         102.9         48.33         49.11         10.24         591.5         65.43         65.75        -27.15         4.721         82.61        0.2813    
   173   174   166   0.00958    21    0.3344E-01     168.4         102.0         44.70         47.82         20.80         591.1         63.86         64.75        -27.06         4.943         85.76        0.2716    
   173   175   174   0.00471    21    0.3141E-01     174.8         102.6         44.89         45.33         7.975         601.7         79.36         70.11        -25.96         8.703         81.75        0.2777    
   175   176   174   0.02475    21    0.3254E-01     178.9         101.9         44.46         45.45         11.97         597.3         72.88         68.11        -26.21         7.707         82.21        0.2674    
   166   174     1   0.01698    21    0.3442E-01     167.9         100.4         48.31         49.35         11.83         581.3         41.51         67.10        -27.79         2.761         87.79        0.2842    
   174    18     1   0.03651    21    0.3476E-01     175.4         100.1         47.16         48.90         15.32         581.1         41.33         64.76        -27.71         2.945         93.28        0.2748    
   174   176    18   0.03348    21    0.3367E-01     178.5         100.6         45.54         46.77         13.17         587.6         56.09         66.96        -27.06         4.803         87.62        0.2584    
   176    20    18   0.02803    21    0.3366E-01     177.9         99.24         44.42         45.52         12.63         585.5         51.19         68.87        -26.93         5.042         89.73        0.2477    
    17    32   169   0.00724    21    0.3347E-01     177.3         86.15         41.33         43.41         17.82         564.5         1.544         74.63        -26.99         6.075         121.7        0.2440    
   169   177   171   0.02611    21    0.3413E-01     179.5         84.19         39.82         42.03         18.68         564.6         2.984         107.2        -26.02         8.922         117.6        0.2336    
   169    32   177   0.00621    21    0.3354E-01     176.2         84.55         40.15         41.97         16.93         564.6         2.286         101.6        -26.25         8.205         116.5        0.2342    
    32    33   177   0.04807    21    0.3692E-01     176.5         83.07         37.22         40.84         24.31         565.2         4.251         109.1        -24.71         12.65         114.3        0.2291    
    33   178   177   0.03215    21    0.3683E-01     174.5         79.96         29.70         37.88         38.35         565.9         5.622         121.2        -22.45         19.27         118.8        0.2446    
   172   177   179   0.02566    21    0.3561E-01     176.9         81.10         36.04         39.80         25.09         565.7         9.353         113.2        -23.72         15.80         114.6        0.2334    
   171   177   172   0.02607    21    0.3474E-01     175.4         82.70         39.26         41.01         16.79         565.0         5.784         107.3        -25.05         11.82         111.5        0.2305    
   177   178   179   0.06964    21    0.3808E-01     175.5         80.30         35.45         39.32         25.64         566.2         9.989         110.4        -22.53         19.31         109.7        0.2424    
   178   180   179   0.08898    21    0.3977E-01     176.9         75.91         24.80         36.70         47.49         568.4         14.79         121.7        -17.96         32.55         118.1        0.3016    
   181   183   182   0.03135    21    0.2545E-01     172.6         100.9         34.87         35.63         11.88         613.8         58.21         131.5        -19.66         31.32         98.31        0.4271    
   175   182   176   0.01267    21    0.3136E-01     173.7         102.0         42.35         43.74         14.47         602.8         75.80         76.06        -25.39         10.68         88.29        0.2797    
   182   184   176   0.01769    21    0.3097E-01     179.4         101.3         41.34         42.60         13.97         602.2         71.46         74.44        -25.12         11.55         83.63        0.2796    
   182   183   184   0.02425    21    0.2759E-01     176.4         101.1         37.03         38.58         16.30         611.2         48.90         105.0        -22.55         21.24         93.17        0.3456    
   183   185   184   0.03105    21    0.2678E-01     177.0         99.46         33.38         35.10         18.05         608.0         49.05         138.3        -20.37         28.42         93.90        0.3898    
   176   184    20   0.01915    21    0.3238E-01     177.2         99.80         41.96         43.11         13.28         594.0         63.95         70.90        -25.85         8.579         82.85        0.2561    
   184    34    20   0.02933    21    0.3298E-01     178.2         98.71         39.80         41.92         18.30         592.6         60.30         69.94        -25.52         9.404         82.33        0.2535    
   184   186    34   0.03531    21    0.3287E-01     175.7         97.95         36.16         39.58         23.97         595.7         58.04         73.44        -24.36         13.14         80.60        0.2723    
   184   185   186   0.05383    21    0.2971E-01     172.2         98.22         33.17         36.52         24.76         602.8         43.31         113.1        -22.27         20.98         95.43        0.3282    
    34   186    36   0.01046    21    0.3187E-01     178.3         94.84         33.38         37.16         26.08         591.3         52.50         77.52        -24.07         13.05         86.62        0.2665    
    45   187    33   0.00869    21    0.3565E-01     179.0         78.63         26.44         35.41         41.69         565.4         4.738         70.45        -21.50         21.47         113.2        0.2609    
    45    46   187   0.02126    21    0.3602E-01     178.3         77.45         22.81         34.52         48.63         564.8         11.40         66.90        -20.46         24.22         114.2        0.2801    
    46   188   187   0.01652    21    0.3705E-01     179.3         73.98         15.99         33.47         61.46         563.2         26.04         71.80        -17.23         32.98         115.7        0.3399    
    33   187   178   0.00722    21    0.3592E-01     176.9         77.42         26.67         35.19         40.72         565.7         4.666         94.54        -20.48         24.66         111.2        0.2728    
   187   189   178   0.03328    21    0.3720E-01     179.0         74.41         19.20         34.11         55.75         565.4         13.39         86.29        -17.38         33.20         116.3        0.3256    
   187   188   189   0.01934    21    0.3791E-01     179.0         72.04         12.49         33.46         68.09         562.9         31.34         74.67        -14.98         38.81         117.9        0.3798    
   188   190   189   0.00602    21    0.3892E-01     177.9         68.38         3.278         33.63         84.41         559.6         55.99         72.92        -10.69         47.26         122.2        0.4721    
   178   189   180   0.05171    21    0.3901E-01     177.8         71.94         15.73         34.18         62.60         566.6         17.93         92.34        -14.06         41.78         117.5        0.3826    
   189   191   180   0.01809    21    0.4034E-01     177.0         67.66         4.399         34.06         82.58         565.6         38.16         83.31        -8.467         51.71         124.8        0.5021    
   189   190   191   0.00958    21    0.4060E-01     176.8         66.67         3.033         34.34         84.93         561.2         57.06         77.30        -7.799         51.88         120.5        0.5274    
   192   194   193   0.02681    19    0.3267E-01     179.0         92.07         21.81         23.28         20.46         513.9         89.86         73.35         4.028         13.76         152.3        0.4592    
   194   196   195   0.00895    19    0.3227E-01     177.7         92.68         21.10         23.08         23.90         518.8         107.6         73.22         2.337         21.65         144.0        0.4770    
   193   194   195   0.03707    19    0.3264E-01     179.1         93.17         21.14         23.39         25.34         524.0         111.5         72.11         2.641         23.34         143.8        0.5041    
   195   197   181   0.04403     6    0.2863E-01     175.0         96.64         22.24         26.22         32.01         568.4         180.4         80.27        -7.172         49.52         131.0        0.5805    
   195   196   197   0.02958    19    0.3184E-01     179.1         93.99         20.64         23.47         28.42         533.7         140.6         74.07       -0.4656         35.40         136.9        0.5249    
   196   198   197   0.01642    19    0.3157E-01     178.4         93.85         20.47         23.23         28.24         534.0         146.1         75.34        -1.192         36.88         134.9        0.5174    
   181   197   183   0.02774    21    0.2667E-01     176.9         98.50         24.51         29.54         33.92         592.9         162.2         90.60        -13.00         46.64         122.5        0.5420    
   197   199   183   0.02482    21    0.2699E-01     174.3         97.03         23.47         27.67         31.96         583.6         175.3         89.90        -11.79         47.60         124.7        0.5339    
   197   198   199   0.01156    19    0.2905E-01     176.4         95.23         19.56         24.68         37.57         559.8         184.7         77.73        -6.884         48.18         132.7        0.5438    
   198   200   199   0.00616    19    0.2848E-01     174.8         95.09         21.26         24.76         30.83         564.0         187.8         84.52        -8.009         48.40         127.6        0.5364    
   183   199   185   0.01813    21    0.2651E-01     176.4         97.76         25.33         30.21         33.01         597.2         129.1         105.8        -15.57         41.38         112.9        0.4821    
   199   201   185   0.00317    21    0.2616E-01     169.8         96.56         26.56         28.93         23.37         593.4         136.0         109.7        -15.00         41.98         110.0        0.4802    
   200   202   201   0.01622    21    0.2735E-01     176.3         94.91         22.15         26.19         32.26         581.8         169.2         99.70        -11.94         46.02         116.8        0.5084    
   199   200   201   0.00276    21    0.2694E-01     173.2         95.86         21.20         26.93         38.07         583.2         170.1         96.45        -12.26         46.29         118.6        0.5124    
   185   201   186   0.01094    21    0.2668E-01     170.2         96.29         25.30         32.08         37.95         601.2         52.44         133.1        -19.44         29.82         101.4        0.3885    
   201   203   186   0.02861    21    0.2803E-01     173.1         94.87         28.66         31.91         26.09         599.5         38.28         153.9        -19.85         27.51         87.52        0.3717    
   201   202   203   0.03132    21    0.2653E-01     175.1         94.12         20.91         27.93         41.52         593.3         110.3         115.9        -15.43         39.33         107.8        0.4575    
   202   204   203   0.01774    21    0.2664E-01     172.7         91.92         21.38         26.51         36.27         591.0         107.7         121.9        -14.43         39.73         101.6        0.4666    
   186   205    36   0.01096    21    0.3241E-01     175.7         92.60         28.76         34.66         33.93         591.2         49.42         73.74        -22.71         16.44         82.03        0.2930    
   186   203   205   0.02131    21    0.3157E-01     177.8         92.39         26.15         33.01         37.62         594.2         42.21         91.97        -21.34         20.79         88.76        0.3279    
   203   204   205   0.02346    21    0.2897E-01     171.9         90.64         17.11         29.38         54.38         595.3         30.53         134.4        -18.33         29.06         97.69        0.3953    
   204   206   205   0.02078    21    0.2907E-01     173.8         88.72         18.67         28.30         48.72         593.7         29.54         142.5        -17.07         30.98         90.26        0.4206    
    36   205    47   0.00622    21    0.3330E-01     173.2         90.28         25.22         33.61         41.37         588.3         50.35         76.59        -22.19         16.91         93.77        0.3012    
   205   207    47   0.00744    21    0.3438E-01     179.3         86.23         17.01         31.51         57.32         585.5         56.87         60.98        -20.01         21.19         90.86        0.3547    
   205   206   207   0.02880    21    0.3310E-01     177.2         85.85         13.95         30.10         62.39         588.4         51.62         70.84        -18.21         25.72         93.02        0.3998    
    47   207    48   0.02822    21    0.3703E-01     174.6         82.46         9.874         32.00         72.03         578.1         71.58         52.43        -18.99         22.41         102.0        0.3798    
   207   208    48   0.00912    21    0.3766E-01     178.6         78.58         1.903         32.30         86.62         571.6         94.95         46.86        -16.77         26.21         103.3        0.4344    
    48   208    49   0.00445    21    0.3817E-01     177.4         76.83       -0.2273         32.82         90.40         566.2         96.81         43.91        -16.68         27.00         108.1        0.4307    
   208   209    49   0.00962    21    0.3873E-01     177.9         75.11        -4.274         33.54         97.32         562.7         112.1         44.27        -15.31         29.20         108.3        0.4641    
    49   209    50   0.02542    21    0.4181E-01     176.6         73.02        -1.181         35.00         91.93         555.6         103.5         52.76        -15.17         32.49         112.9        0.4520    
   209   210    50   0.02380    21    0.4222E-01     171.7         70.46        -12.39         35.94         110.2         549.8         116.8         43.81        -13.27         36.66         125.8        0.4883    
    50   211    46   0.01570    21    0.3841E-01     177.6         71.65         4.139         33.42         82.89         557.2         64.74         61.06        -15.05         36.82         119.9        0.4082    
    50   210   211   0.01470    21    0.4034E-01     176.5         69.43        -2.553         34.95         94.19         550.0         102.7         61.09        -12.78         39.73         116.0        0.4777    
   210   212   211   0.01822    21    0.4186E-01     177.0         66.78        -14.66         37.00         113.3         542.4         128.5         52.99        -10.04         43.22         125.0        0.5399    
    46   211   188   0.02278    21    0.3878E-01     176.3         71.22         8.991         33.59         74.47         558.5         56.03         69.90        -14.46         38.99         114.6        0.4095    
   211   213   188   0.03567    21    0.4118E-01     178.3         66.94        -5.002         35.29         98.15         551.0         92.71         64.75        -9.676         47.40         123.8        0.5169    
   211   212   213   0.02867    21    0.4337E-01     176.3         64.59        -12.59         37.99         109.4         540.5         129.2         62.74        -7.429         47.98         121.7        0.5806    
   212   214   213   0.02285     7    0.4520E-01     174.8         61.20        -27.93         41.39         132.4         529.6         153.0         51.90        -3.561         48.04         134.3        0.6599    
   188   213   190   0.02125    21    0.4016E-01     179.2         66.25        -3.705         34.69         96.13         553.9         83.11         67.93        -8.414         49.78         124.0        0.5316    
   213   215   190   0.01598    21    0.4202E-01     178.5         62.85        -11.84         36.82         108.8         547.5         111.0         68.04        -4.119         52.03         126.6        0.6291    
   213   214   215   0.01449     7    0.4540E-01     170.5         60.05        -18.61         41.02         117.0         533.3         146.3         68.74        -1.516         48.97         122.0        0.6962    
   214   216   215   0.04228     7    0.4819E-01     177.9         56.90        -33.89         45.03         138.8         523.6         160.3         59.02         2.004         42.53         136.8        0.7744    
   217   219   218   0.02831    19    0.3385E-01     177.6         89.69         24.44         24.51         4.430         489.0         42.50         78.86         4.214         2.946         135.9        0.3527    
   218   220   192   0.02239    19    0.3296E-01     178.3         90.37         23.16         23.71         12.36         497.0         58.12         74.92         4.397         5.102         147.8        0.3805    
   221   218   192   0.02210    19    0.3302E-01     179.3         90.69         23.08         23.65         12.59         501.8         65.23         75.64         4.701         6.252         148.8        0.3979    
   219   222   220   0.01562    19    0.3271E-01     179.5         89.65         23.85         24.05         7.478         487.8         41.30         78.30         4.011         2.947         148.2        0.3528    
   218   219   220   0.01380    19    0.3270E-01     179.1         89.79         23.70         24.03         9.454         490.9         46.74         76.13         4.200         3.499         143.3        0.3593    
   192   220   194   0.02577    19    0.3296E-01     178.4         91.01         22.55         23.36         15.14         501.9         69.32         75.57         4.179         7.610         156.7        0.4042    
   220   223   194   0.03344    19    0.3331E-01     179.1         90.82         22.64         23.28         13.54         498.0         64.03         76.30         3.885         6.865         154.9        0.3896    
   220   222   223   0.03030    19    0.3338E-01     178.7         90.07         23.30         23.71         10.63         490.0         47.03         76.82         3.928         3.803         155.9        0.3605    
   222   224   223   0.02816    19    0.3340E-01     179.4         89.96         23.34         23.59         8.377         487.5         43.03         78.14         3.743         3.447         156.6        0.3546    
   223   225   196   0.02368    19    0.3294E-01     179.2         91.39         21.51         22.71         18.67         503.7         80.99         73.81         3.025         12.23         147.3        0.4133    
   194   223   196   0.00874    19    0.3269E-01     177.6         91.43         21.74         22.93         18.59         504.7         80.13         74.20         3.354         11.55         151.0        0.4176    
   224    54   225   0.01558    19    0.3340E-01     178.8         90.32         22.40         22.85         11.41         491.2         53.90         76.15         3.397         5.628         152.5        0.3663    
   223   224   225   0.02462    19    0.3325E-01     177.6         90.56         22.36         22.86         12.01         494.2         60.09         77.05         3.404         6.800         152.8        0.3765    
   196   225   198   0.03189    19    0.3245E-01     178.0         92.53         20.56         22.59         24.50         517.7         114.2         73.61         1.294         24.31         139.0        0.4656    
   225   226   198   0.02510    19    0.3199E-01     178.9         92.06         20.27         22.05         23.18         516.1         116.2         73.70        0.8306         24.67         139.0        0.4538    
   225    54   226   0.02893    19    0.3312E-01     178.3         90.77         21.69         22.22         12.55         498.1         72.70         77.26         2.828         10.23         143.8        0.3904    
    54    57   226   0.03030    19    0.3337E-01     177.1         90.48         21.70         21.95         8.738         495.7         68.78         79.11         2.802         9.113         142.1        0.3816    
   198   226   200   0.04003    19    0.3042E-01     176.8         93.13         19.44         22.45         30.04         535.9         159.1         77.15        -2.702         39.42         132.5        0.5027    
   226   227   200   0.03212    19    0.3043E-01     176.1         92.33         19.54         21.73         25.93         532.9         157.5         76.58        -2.400         37.36         133.9        0.4899    
   226   228   227   0.02850    19    0.3229E-01     178.6         90.92         19.87         20.90         18.04         513.3         117.4         76.36        0.7047         22.53         136.4        0.4383    
   226    57   228   0.01037    19    0.3246E-01     174.7         90.44         20.00         21.04         18.11         503.7         92.69         70.37         1.850         15.06         144.9        0.4073    
   200   227   202   0.02849    19    0.2867E-01     177.3         93.18         18.25         23.10         37.83         559.7         189.3         82.84        -7.267         46.46         130.0        0.5200    
   227   229   202   0.02722    19    0.2919E-01     176.9         91.38         18.32         21.55         31.79         551.1         186.6         85.44        -5.273         42.75         127.1        0.5118    
   227   228   229   0.03071    19    0.3133E-01     178.1         90.53         18.26         20.40         26.46         526.1         149.9         77.11        -1.043         30.25         135.1        0.4708    
   228   230   229   0.02461    19    0.3124E-01     178.0         89.49         18.34         19.94         23.09         522.3         143.6         79.65       -0.2271         25.50         133.2        0.4614    
   202   229   204   0.02005    19    0.2739E-01     174.5         90.83         15.39         22.94         47.86         571.7         178.9         94.79        -8.831         44.76         122.3        0.5166    
   229   231   204   0.00690    19    0.2762E-01     176.4         89.46         16.43         21.56         40.35         561.7         187.4         92.69        -6.361         42.40         121.9        0.5203    
   229   230   231   0.00449    19    0.3014E-01     178.7         88.98         17.20         20.13         31.30         537.0         172.5         79.62        -1.981         32.41         133.4        0.4955    
   230   232   231   0.01409    19    0.3059E-01     178.1         88.15         16.97         20.12         32.47         534.4         169.0         78.94        -1.115         28.51         134.7        0.4947    
   204   231   206   0.02409    21    0.2579E-01     164.8         88.60         9.165         23.60         67.14         581.6         140.8         102.4        -10.56         42.19         119.5        0.5074    
   231   233   206   0.03835    21    0.2650E-01     169.8         86.56         14.53         23.57         51.93         579.8         137.0         108.3        -8.883         41.13         108.1        0.5296    
   231   232   233   0.02610    19    0.2866E-01     175.9         86.70         12.53         21.60         54.55         557.4         185.3         91.30        -3.750         35.97         125.9        0.5378    
   232   234   233   0.03302    19    0.2863E-01     176.2         83.10         8.364         25.16         70.58         570.3         148.8         96.09        -3.875         34.20         122.0        0.5792    
   206   233   207   0.03253    21    0.3089E-01     174.9         83.62         3.510         28.13         82.83         588.5         36.09         85.19        -13.75         33.87         100.1        0.4909    
   233   235   207   0.04700    21    0.3199E-01     176.8         79.72        -2.466         30.04         94.71         582.7         52.12         75.39        -9.815         35.34         97.17        0.5624    
   233   234   235   0.00512    21    0.3233E-01     178.1         79.11        -4.452         31.18         98.21         578.6         50.36         107.3        -4.841         33.81         109.3        0.6186    
   234   236   235   0.00114     7    0.3276E-01     177.8         76.89        -9.055         34.21         105.4         574.9         40.22         100.7        -3.018         30.01         104.3        0.6437    
   207   235   208   0.02939    21    0.3573E-01     178.2         77.29        -6.899         32.39         102.3         574.9         110.9         50.45        -12.49         31.43         101.0        0.5297    
   235   237   208   0.01428    21    0.3696E-01     176.1         74.91        -10.83         34.48         108.3         568.9         134.1         51.40        -10.72         32.04         101.4        0.5647    
   235   236   237   0.00274     7    0.3412E-01     150.7         74.97        -27.96         35.29         142.4         572.9         99.80         33.04        -6.053         32.38         113.0        0.6254    
   236   238   237   0.04168     7    0.3739E-01     175.6         72.12        -19.82         38.87         120.7         563.6         152.4         54.11        -5.788         31.08         100.4        0.6394    
   208   237   209   0.00999    21    0.3930E-01     179.0         74.38        -9.170         34.46         105.4         562.5         130.1         43.76        -13.61         30.55         107.4        0.5079    
   237   239   209   0.01349    21    0.4137E-01     176.1         71.05        -14.36         37.13         112.7         552.2         152.1         45.89        -11.47         33.36         107.6        0.5502    
   237   238   239   0.03563     7    0.4313E-01     179.5         68.87        -25.68         41.11         128.7         546.8         181.9         41.88        -7.904         32.99         109.6        0.6178    
   238   240   239   0.01539     7    0.4434E-01     178.2         65.75        -36.20         45.84         142.2         535.3         201.2         37.92        -4.591         31.21         111.4        0.6634    
   209   239   210   0.01702    21    0.4213E-01     178.8         69.15        -16.44         37.60         115.9         545.5         146.7         45.64        -11.23         36.43         117.4        0.5446    
   239   241   210   0.03053     7    0.4475E-01     178.6         64.29        -29.14         42.76         133.0         528.8         173.1         44.28        -6.597         39.42         121.1        0.6260    
   239   240   241   0.03644     7    0.4665E-01     179.0         62.88        -38.65         47.94         143.7         522.0         193.5         39.08        -3.676         33.55         116.1        0.6737    
   240   242   241   0.01489     7    0.4709E-01     177.5         60.76        -48.30         53.12         155.4         512.2         197.8         33.37       -0.5785         27.74         115.3        0.7064    
   210   241   212   0.03202     7    0.4462E-01     179.0         63.15        -27.87         42.42         131.1         526.6         167.0         48.61        -5.913         42.36         123.6        0.6307    
   241   243   212   0.01999     7    0.4652E-01     179.0         59.75        -38.44         47.19         144.5         513.1         174.6         45.08        -2.117         39.76         127.1        0.6907    
   241   242   243   0.00669     7    0.4873E-01     163.5         58.34        -41.13         53.68         140.0         502.6         178.0         51.30        0.2777         30.46         105.9        0.7191    
   242   244   243   0.03141     7    0.4879E-01     176.5         57.06        -55.06         57.04         164.9         496.0         170.6         26.76         1.988         25.52         124.2        0.7340    
   212   243   214   0.02342     7    0.4573E-01     178.6         59.82        -32.90         44.72         137.4         518.5         168.1         51.81        -2.302         43.69         128.1        0.6866    
   243   245   214   0.02379     7    0.4723E-01     177.8         56.33        -45.04         50.28         153.6         503.9         167.2         45.88         1.697         35.75         133.8        0.7507    
   243   244   245   0.03183     7    0.4852E-01     178.5         55.13        -53.99         56.72         162.1         491.6         156.7         34.30         3.297         25.99         127.8        0.7582    
   244   246   245   0.03441     7    0.4567E-01     177.0         53.82        -61.20         61.55         173.9         483.7         137.8         15.33         5.442         16.46         133.6        0.7669    
   214   245   216   0.03910     7    0.4933E-01     177.3         54.57        -45.16         50.97         152.4         505.0         163.9         49.97         3.722         33.43         136.4        0.7986    
   245   247   216   0.02386     7    0.4853E-01     175.8         52.43        -54.64         55.72         168.7         494.4         148.9         38.82         5.872         23.05         145.2        0.8310    
   245   246   247   0.01759     7    0.4377E-01     177.5         52.86        -58.91         59.80         170.1         485.0         132.2         21.42         6.214         16.28         138.2        0.7924    
   248   250   249   0.02847    19    0.3335E-01     179.0         89.27         25.48         25.51         2.807         479.2         23.12         80.95         3.776         1.140         132.9        0.3529    
   217   249   219   0.03411    19    0.3380E-01     177.3         89.42         24.73         24.88         6.293         484.8         34.59         75.85         4.020         2.139         130.0        0.3471    
   249   251   219   0.03477    19    0.3345E-01     179.8         89.28         24.88         24.91         2.641         481.6         28.39         79.89         3.863         1.670         137.1        0.3461    
   250   252   251   0.01483    19    0.3297E-01     178.6         89.22         25.41         25.42         1.549         476.7         17.69         81.68         3.688        0.8255         139.7        0.3552    
   249   250   251   0.02557    19    0.3318E-01     179.3         89.19         25.32         25.33         1.229         478.4         21.59         81.98         3.749         1.106         136.9        0.3513    
   219   251   222   0.02503    19    0.3317E-01     179.0         89.37         24.49         24.53         3.158         482.7         30.95         80.60         3.862         1.926         144.1        0.3454    
   251   253   222   0.02442    19    0.3324E-01     179.5         89.33         24.61         24.64         2.701         480.0         25.40         81.48         3.744         1.466         148.1        0.3446    
   252    51   253   0.01168    19    0.3358E-01     177.9         89.41         25.08         25.09         1.283         476.7         17.87         82.59         3.661        0.8570         149.1        0.3496    
   251   252   253   0.01709    19    0.3333E-01     175.4         89.30         24.96         25.12         6.544         477.2         19.01         86.60         3.686        0.9475         150.3        0.3498    
   253    52   224   0.00553    19    0.3325E-01     176.3         89.60         23.83         23.91         4.709         482.0         30.85         79.92         3.654         2.038         154.5        0.3438    
   222   253   224   0.02899    19    0.3350E-01     179.0         89.57         24.06         24.14         4.620         482.2         30.87         80.72         3.726         1.995         156.1        0.3444    
   253    51    52   0.00872    19    0.3343E-01     175.6         89.48         24.25         24.40         6.320         479.1         23.89         83.47         3.656         1.353         161.0        0.3431    
   224    52    54   0.00267    19    0.3269E-01     178.4         89.75         23.15         23.33         7.111         485.1         38.87         78.63         3.561         3.089         158.7        0.3488    
    57    60   228   0.01623    19    0.3350E-01     174.3         89.80         20.30         20.63         10.33         501.2         88.69         82.31         2.135         11.92         133.8        0.3997    
   228   254   230   0.02378    19    0.3265E-01     175.1         89.10         18.83         20.05         20.04         509.1         111.7         82.00         1.520         15.33         132.8        0.4257    
   228    60   254   0.00809    19    0.3318E-01     176.5         89.14         19.71         20.31         13.95         502.6         94.06         74.48         2.146         11.07         141.2        0.4052    
    60    62   254   0.00055    19    0.3200E-01     173.3         88.69         19.38         20.32         17.53         500.7         88.59         74.81         2.415         8.746         140.4        0.3986    
   230   254   232   0.01767    19    0.3133E-01     179.1         87.99         17.71         19.93         27.29         519.1         137.8         79.43        0.8649         18.56         134.6        0.4574    
   254   255   232   0.01933    19    0.3152E-01     178.0         87.29         17.51         20.39         30.78         520.6         141.5         79.95         1.160         16.54         133.2        0.4662    
   254   256   255   0.01931    19    0.3236E-01     179.1         87.77         18.25         20.69         28.09         508.7         111.0         79.58         2.260         9.557         132.4        0.4304    
   254    62   256   0.00477    19    0.3249E-01     176.9         88.51         19.05         20.56         22.08         501.3         90.12         80.71         2.554         7.678         130.8        0.4025    
   232   255   234   0.03311    19    0.2889E-01     174.9         84.23         10.59         23.07         62.68         550.4         179.2         89.91       -0.8772         25.75         128.2        0.5494    
   255   257   234   0.01441    19    0.2873E-01     164.5         82.04         8.762         26.14         70.42         558.2         165.0         100.2       -0.5404         24.16         109.0        0.5829    
   255   256   257   0.02305    19    0.3106E-01     176.2         85.67         14.96         22.21         47.65         526.6         152.6         82.95         1.642         13.42         131.6        0.4942    
   256   258   257   0.06875    19    0.3197E-01     176.0         85.60         14.44         23.91         52.85         522.5         141.3         85.10         2.591         7.867         118.3        0.4905    
   234   257   236   0.00309    19    0.3090E-01     173.2         78.39        0.1458         32.08         89.74         572.3         80.07         107.1        -1.703         27.57         110.6        0.6352    
   257   259   236   0.00831    19    0.3097E-01     177.7         78.58       -0.7893         32.53         91.39         567.7         105.0         105.6       -0.1178         22.91         112.2        0.6372    
   257   258   259   0.02456    19    0.3039E-01     177.7         81.87         8.471         28.95         72.99         546.2         163.3         90.70         2.271         11.81         118.5        0.5785    
   258   260   259   0.02403    19    0.3030E-01     178.0         81.89         9.033         30.85         72.97         543.5         156.7         89.21         3.160         8.423         102.4        0.5795    
   236   259   238   0.02288     7    0.3227E-01     171.1         74.11        -19.25         38.18         120.3         569.7         59.51         67.50        -1.328         25.97         108.9        0.6665    
   259   261   238   0.02316     7    0.3315E-01     172.1         72.16        -20.55         42.05         119.2         564.7         91.85         72.21        0.4397E-01     22.98         91.83        0.6851    
   259   260   261   0.01758     6    0.3051E-01     174.5         76.40        -9.897         38.36         105.0         563.9         75.36         114.4         2.375         15.26         105.9        0.6633    
   260   262   261   0.02293     6    0.3007E-01     176.0         75.95        -11.39         42.03         105.7         561.2         66.67         124.7         3.834         11.58         89.77        0.6715    
   238   261   240   0.01208     7    0.4012E-01     175.5         67.30        -37.87         47.74         142.5         546.3         199.5         45.86        -1.115         24.98         101.5        0.6953    
   261   263   240   0.03611     7    0.3831E-01     178.5         67.14        -39.70         51.71         140.2         546.1         189.1         54.85         1.864         19.58         87.38        0.7138    
   261   262   263   0.02444     7    0.3154E-01     178.1         72.28        -24.89         48.98         120.5         559.2         65.02         97.35         4.286         12.71         88.56        0.6999    
   240   263   242   0.03543     7    0.4313E-01     178.8         63.07        -48.96         55.59         151.7         524.8         218.5         42.81         1.567         20.51         94.14        0.7170    
   263   264   242   0.04514     7    0.3993E-01     178.7         62.41        -54.72         60.65         154.5         518.0         205.5         44.08         4.054         14.69         85.44        0.7154    
   242   264   244   0.03343     7    0.4393E-01     178.5         58.45        -58.92         61.82         162.4         498.0         180.7         30.18         3.861         15.86         101.6        0.7242    
   264   265   244   0.03391     7    0.3843E-01     177.6         58.07        -62.09         65.12         162.5         491.7         152.3         23.24         5.516         9.363         106.9        0.7034    
   244   265   246   0.02669     7    0.3930E-01     175.3         55.56        -60.27         64.43         159.3         484.1         135.4         16.24         5.974         10.03         128.8        0.7247    
   248   266   250   0.07307    19    0.3596E-01     177.2         90.10         26.09         26.40         8.779         476.1         16.18         84.42         3.677        0.5943         138.6        0.3682    
   266   267   250   0.05421    19    0.3521E-01     174.8         90.45         26.37         26.61         7.737         473.8         9.942         77.89         3.638        0.1736         165.9        0.3829    
   266   268   267   0.00929    19    0.3333E-01     177.5         90.87         25.85         26.63         13.85         472.9         6.157         77.02         3.663        0.3667         78.06        0.3956    
   250   267   252   0.03455    19    0.3419E-01     177.6         89.76         25.80         26.08         8.468         474.5         12.20         86.23         3.642        0.3901         152.0        0.3700    
   267   269   252   0.01478    19    0.3359E-01     167.7         89.91         25.66         26.12         10.74         473.6         9.463         75.23         3.632        0.2055         165.7        0.3757    
   267   270   269   0.02930    19    0.3319E-01     179.0         90.60         25.82         26.41         12.08         472.4         4.790         77.01         3.666        0.4345         76.65        0.3901    
   267   268   270   0.00820    19    0.3291E-01     178.2         90.98         25.66         26.56         14.95         472.3         3.557         68.21         3.696        0.6314         67.66        0.3973    
   252   269    51   0.02642    19    0.3394E-01     175.3         89.60         25.32         25.63         8.873         474.9         13.27         87.06         3.641        0.5004         157.0        0.3600    
   269    63    51   0.04826    19    0.3448E-01     178.2         90.00         25.68         25.83         6.137         473.7         9.830         82.81         3.630        0.2563         170.8        0.3654    
   269   270    63   0.03415    19    0.3346E-01     179.6         90.61         25.70         26.26         11.90         472.4         4.477         76.02         3.673        0.4908         76.20        0.3842    
   270    65    63   0.01760    19    0.3308E-01     178.5         91.09         25.60         26.26         12.90         472.1         2.503         49.87         3.740        0.9038         67.78        0.3862    
    72   271    73   0.00204    19    0.3183E-01     177.7         93.04         20.23         23.74         31.55         482.2         25.50         65.60         4.398         4.863         56.33        0.3325    
    62    73   256   0.04640    19    0.3448E-01     176.4         89.76         19.75         21.76         24.83         491.2         58.66         81.94         3.293         3.209         113.0        0.3675    
    73   272   256   0.04702    19    0.3369E-01     178.2         90.69         19.75         22.63         29.24         490.0         50.64         76.92         3.717         3.300         77.54        0.3609    
    73   271   272   0.01054    19    0.3255E-01     176.2         92.51         19.29         23.44         34.62         485.2         33.31         69.14         4.261         4.733         56.26        0.3400    
   271   273   272   0.01494    19    0.3246E-01     177.9         92.75         19.55         23.68         34.38         487.3         37.50         71.15         4.414         5.583         58.60        0.3452    
   256   272   258   0.04375    19    0.3339E-01     178.4         88.88         18.09         23.11         38.46         501.4         84.09         78.08         3.472         3.734         86.81        0.4095    
   272   274   258   0.02500    19    0.3201E-01     179.0         90.17         17.03         24.54         46.04         500.9         74.80         76.45         4.095         5.409         56.15        0.4048    
   272   273   274   0.01476    19    0.3180E-01     179.2         92.17         17.59         24.13         43.22         493.4         51.65         72.82         4.473         6.389         53.60        0.3676    
   273   275   274   0.00816    19    0.3124E-01     178.0         92.96         16.61         24.90         48.14         495.2         52.92         72.13         4.863         7.961         50.81        0.3715    
   258   274   260   0.02503    19    0.3116E-01     177.7         86.85         13.36         27.31         60.71         518.1         119.0         83.78         3.935         5.383         60.85        0.4830    
   274   276   260   0.01587    19    0.3071E-01     176.1         86.25         12.02         29.04         65.55         522.9         125.9         83.77         4.150         6.001         52.23        0.5047    
   274   275   276   0.00898    19    0.3102E-01     175.5         90.60         14.72         26.55         56.33         506.2         81.10         74.70         4.581         7.232         43.05        0.4258    
   275   277   276   0.04212    19    0.3006E-01     178.7         89.49         13.04         29.25         63.54         515.3         97.56         81.72         4.819         7.638         42.87        0.4679    
   260   276   262   0.01882    19    0.2966E-01     178.5         80.91         4.074         36.60         83.61         547.7         137.6         96.60         4.416         7.554         79.55        0.6097    
   278   280   279   0.03588    15    0.2824E-01     178.9         81.18         19.12         44.11         64.31         502.3         82.54         56.89         5.364         4.385         55.77        0.4138    
   279   282   281   0.01704    15    0.2700E-01     176.5         73.99         15.00         49.61         72.40         499.8         58.79         56.98         5.625         4.059         71.42        0.4432    
   280   283   282   0.02916    15    0.3210E-01     178.7         84.11         24.09         36.57         48.80         490.9         32.92         57.83         4.780         2.804         50.75        0.3994    
   279   280   282   0.02840    15    0.2956E-01     177.4         79.62         19.93         42.96         62.35         496.9         59.02         59.09         5.234         3.863         59.61        0.4104    
   282   285   284   0.01503    15    0.3161E-01     178.2         77.71         25.36         40.94         51.73         491.6         32.84         56.18         5.109         3.257         57.72        0.4084    
   281   282   284   0.03758    15    0.2911E-01     175.4         73.99         18.29         46.81         67.01         495.2         40.48         62.05         5.466         3.934         71.66        0.4268    
   283   286   285   0.02289    15    0.3296E-01     178.6         84.52         26.19         34.01         39.64         487.6         17.08         57.03         4.593         2.018         50.00        0.4061    
   282   283   285   0.01676    15    0.3237E-01     177.6         82.58         24.10         36.55         48.75         489.7         27.43         60.04         4.791         2.643         54.80        0.4033    
   284   285   287   0.02287    15    0.3264E-01     168.6         75.88         18.99         41.02         62.41         490.7         25.48         70.70         5.169         3.235         73.52        0.4063    
   285   288   287   0.05611    15    0.3407E-01     177.2         78.95         27.50         36.82         41.68         488.5         17.91         59.33         4.893         2.416         57.11        0.4031    
   286    80   288   0.02430    15    0.3336E-01     178.3         84.25         27.67         32.33         31.15         485.9         7.301         58.83         4.497         1.365         55.20        0.4114    
   285   286   288   0.04105    15    0.3364E-01     179.0         82.72         26.94         34.15         37.91         487.0         13.63         60.52         4.640         1.903         54.43        0.4082    
   287   288   289   0.02563    15    0.3363E-01     170.0         76.54         22.94         37.04         51.73         489.7         18.25         70.20         5.073         2.564         71.06        0.3929    
   288   290   289   0.07184    15    0.3525E-01     178.6         79.70         28.12         34.02         34.25         488.1         12.17         67.53         4.830         1.710         63.38        0.3926    
   288    80   290   0.03485    15    0.3425E-01     175.2         83.23         26.88         32.18         33.34         486.1         6.387         70.83         4.551         1.184         66.83        0.4065    
    80    83   290   0.04845    15    0.3498E-01     177.7         84.49         28.84         31.80         24.92         486.1         5.779         76.23         4.497        0.8841         74.78        0.4035    
   289   290   291   0.06793    15    0.3495E-01     177.6         78.15         26.56         33.88         38.39         490.4         16.48         73.08         5.041         1.812         74.25        0.3755    
   290   292   291   0.00460    15    0.3459E-01     169.5         80.89         29.82         31.94         21.00         488.8         12.51         75.13         4.829         1.287         74.43        0.3813    
   290    83   292   0.00242    15    0.3296E-01     171.9         83.32         27.55         30.99         27.26         487.1         8.362         85.28         4.602        0.9459         88.09        0.3935    
    83   292    86   0.00093    15    0.3294E-01     171.8         84.23         28.52         30.95         22.85         486.9         8.030         85.75         4.556        0.8852         92.28        0.3941    
   291   292   293   0.05852    15    0.3527E-01     176.1         80.28         26.79         31.84         32.72         491.4         17.98         77.44         5.053         1.593         91.47        0.3654    
   292   294   293   0.04815    15    0.3499E-01     173.7         82.12         29.59         31.14         18.13         490.8         16.77         78.00         4.967         1.578         96.30        0.3671    
   292   295   294   0.04166    15    0.3408E-01     179.1         83.68         29.08         31.00         20.27         488.8         12.56         79.26         4.748         1.240         97.34        0.3784    
   292    86   295   0.02349    15    0.3359E-01     177.7         84.34         29.36         31.07         19.10         487.4         9.370         76.74         4.600        0.9692         90.10        0.3891    
   293   294   296   0.01331    15    0.3316E-01     179.4         82.09         27.98         30.13         21.78         493.9         23.03         76.29         5.264         2.437         102.7        0.3542    
   294   295   297   0.03621    15    0.3406E-01     177.9         84.59         29.04         30.80         19.46         491.2         17.65         77.70         4.977         2.008         103.9        0.3632    
   294   297   296   0.02058    15    0.3368E-01     177.4         83.79         28.54         30.37         19.95         493.4         22.02         74.65         5.223         2.605         101.8        0.3550    
   296   299   298   0.02577    15    0.3406E-01     176.7         84.24         28.48         30.04         18.55         497.9         31.14         78.38         5.835         4.528         106.9        0.3451    
   296   297   299   0.02486    15    0.3417E-01     177.5         84.75         29.40         30.36         14.46         495.9         27.17         74.88         5.571         3.786         103.2        0.3476    
   268   300   270   0.03163    19    0.3357E-01     178.9         91.81         25.73         26.86         16.68         472.2         2.656         39.12         3.769         1.030         62.03        0.4056    
   300   301   270   0.00330    19    0.3313E-01     160.1         92.24         26.51         26.91         9.842         472.2         3.679         55.35         3.844         1.396         79.84        0.4090    
   300   302   301   0.02060    19    0.3292E-01     179.3         93.31         25.46         27.12         20.13         472.8         7.592         54.69         4.014         2.154         57.78        0.4156    
   300   303   302   0.02464    19    0.3263E-01     178.9         94.10         25.38         27.23         21.24         473.5         10.64         57.70         4.145         2.700         57.34        0.4189    
   270   304    65   0.02221    19    0.3287E-01     179.6         91.88         25.41         26.49         16.42         472.1         3.421         40.18         3.860         1.497         61.42        0.3939    
   270   301   304   0.02148    19    0.3323E-01     175.4         92.27         24.83         26.79         22.10         472.2         4.148         40.08         3.887         1.613         55.75        0.4035    
   301   305   304   0.05499    19    0.3398E-01     178.3         93.86         25.30         27.20         21.51         473.0         10.24         57.18         4.170         2.868         57.00        0.4093    
   301   302   305   0.02082    19    0.3309E-01     171.9         94.43         25.72         27.29         19.55         473.6         13.03         62.29         4.300         3.398         59.39        0.4153    
    65   304    74   0.01839    19    0.3272E-01     178.3         92.45         25.17         26.41         17.67         472.5         6.166         53.55         3.991         2.104         60.05        0.3889    
   304   306    74   0.02420    19    0.3271E-01     177.8         94.10         24.25         26.79         25.12         473.9         13.59         56.71         4.396         3.851         54.39        0.3927    
   304   305   306   0.03881    19    0.3282E-01     179.3         95.12         24.65         27.19         24.95         474.7         18.11         58.72         4.644         4.886         55.33        0.4021    
    74   306    75   0.03650    19    0.3270E-01     179.0         94.99         23.83         26.74         26.98         475.2         18.50         57.30         4.723         5.265         53.93        0.3818    
   306   307    75   0.00463    19    0.3182E-01     164.4         95.94         26.03         26.86         14.30         476.9         24.65         73.85         5.164         7.085         69.79        0.3793    
    75   307    76   0.00373    19    0.3137E-01     174.3         95.59         21.92         26.46         34.09         477.0         23.56         52.75         5.120         6.934         49.05        0.3680    
   307   308    76   0.01770    19    0.3159E-01     175.4         96.43         21.91         26.61         34.57         478.5         28.08         54.63         5.481         8.429         50.42        0.3633    
    76   309    72   0.02621    19    0.3335E-01     169.9         95.27         23.82         25.47         20.76         478.8         22.16         67.75         4.958         6.605         64.42        0.3387    
    76   308   309   0.01913    19    0.3153E-01     178.1         96.34         22.71         26.15         29.71         479.4         28.17         59.33         5.521         8.688         56.13        0.3491    
   308   310   309   0.01806    19    0.3027E-01     178.3         97.57         22.22         26.40         32.68         482.5         36.49         60.52         6.333         11.73         56.88        0.3449    
    72   309   271   0.00528    19    0.3231E-01     173.0         94.30         19.58         24.53         37.03         480.9         23.27         55.34         4.760         6.096         49.32        0.3313    
   309   311   271   0.01469    19    0.3210E-01     177.5         95.07         21.37         24.89         30.84         481.5         25.57         61.46         5.076         7.351         56.90        0.3316    
   309   310   311   0.02184    19    0.3091E-01     177.8         97.05         21.06         25.93         35.70         482.7         33.85         56.48         6.050         10.87         53.96        0.3369    
   310   312   311   0.01619    19    0.3045E-01     178.9         97.76         21.05         26.12         36.30         484.8         38.34         59.39         6.529         12.59         55.99        0.3351    
   271   311   273   0.01947    19    0.3235E-01     177.8         94.27         19.56         24.33         36.48         484.1         29.14         61.29         4.854         6.873         53.11        0.3333    
   311   313   273   0.03474    19    0.3208E-01     178.2         95.37         18.61         24.93         41.73         487.5         35.74         61.58         5.418         9.325         52.44        0.3374    
   311   312   313   0.02299    19    0.3141E-01     178.2         96.93         19.89         25.58         38.97         486.9         37.16         57.46         6.126         11.59         55.16        0.3325    
   312   314   313   0.02842    19    0.2960E-01     176.6         98.35         20.11         26.31         40.15         491.2         45.40         62.00         7.183         14.81         59.60        0.3355    
   273   313   275   0.01974    19    0.3111E-01     179.1         94.41         17.47         25.14         45.99         493.1         45.98         66.32         5.326         9.458         52.69        0.3574    
   313   315   275   0.00726    19    0.2993E-01     179.1         95.31         16.49         26.04         50.71         496.6         50.34         65.10         5.896         11.38         52.43        0.3645    
   313   314   315   0.01057    19    0.2898E-01     178.4         97.69         17.41         26.48         48.88         495.3         48.37         58.17         7.020         14.40         54.99        0.3470    
   314   316   315   0.01885    19    0.2780E-01     179.0         98.83         17.91         27.16         48.75         498.0         51.70         61.71         7.790         15.93         58.89        0.3484    
   275   315   277   0.02281    19    0.2958E-01     178.4         93.25         13.92         27.59         59.70         505.4         67.73         72.96         5.461         9.833         45.91        0.4104    
   315   317   277   0.04159    19    0.2746E-01     178.6         94.68         13.99         29.14         61.31         509.4         64.88         74.94         6.136         10.75         51.89        0.4162    
   315   316   317   0.02230    19    0.2690E-01     179.3         98.00         15.87         27.99         55.46         503.4         54.81         64.46         7.434         14.53         58.25        0.3707    
   318   320   319   0.02395    15    0.2759E-01     179.3         96.13         21.02         32.73         50.05         500.3         53.63         56.91         5.025         5.391         36.18        0.3604    
   319   321   280   0.01467    15    0.3077E-01     179.4         88.46         22.45         35.62         50.94         494.5         45.68         54.46         4.776         3.219         40.95        0.3859    
   278   319   280   0.03037    15    0.2914E-01     177.9         87.39         19.96         38.03         58.33         499.2         66.39         58.24         5.019         3.941         46.72        0.3892    
   319   320   321   0.02237    15    0.3063E-01     175.1         92.38         21.86         33.65         49.48         494.9         42.70         58.97         4.694         3.332         38.03        0.3745    
   320   322   321   0.04057    15    0.3201E-01     178.0         93.43         24.40         32.41         41.16         491.9         30.90         53.80         4.503         2.734         30.40        0.3760    
   321   323   283   0.01487    15    0.3250E-01     178.8         88.18         25.12         33.05         40.55         488.4         19.97         54.56         4.482         1.995         42.90        0.3979    
   280   321   283   0.01373    15    0.3192E-01     178.4         86.77         23.82         34.88         46.93         490.7         30.91         57.36         4.660         2.607         46.67        0.3947    
   322    77   323   0.02492    15    0.3274E-01     179.1         92.28         26.24         31.53         33.66         487.7         15.18         53.84         4.268         1.493         32.32        0.3915    
   321   322   323   0.03909    15    0.3292E-01     179.1         91.04         24.99         32.41         39.56         488.9         20.74         53.31         4.398         1.947         35.45        0.3902    
   323    78   286   0.01258    15    0.3274E-01     178.9         88.07         26.86         31.92         32.73         486.3         10.11         55.69         4.357         1.375         46.80        0.4068    
   283   323   286   0.01174    15    0.3261E-01     179.2         87.20         26.14         32.44         36.30         486.9         13.09         57.22         4.432         1.629         47.89        0.4056    
   323    77    78   0.01203    15    0.3271E-01     178.6         90.49         26.30         31.53         33.49         486.5         10.71         53.87         4.265         1.239         41.61        0.4009    
   286    78    80   0.02250    15    0.3352E-01     175.8         86.82         26.49         32.01         34.16         485.7         6.734         58.62         4.371         1.218         56.32        0.4117    
    86    89   295   0.01129    15    0.3299E-01     178.2         85.37         29.75         30.99         16.25         487.8         10.41         79.96         4.596         1.088         100.9        0.3842    
   295   324   297   0.04067    15    0.3445E-01     179.4         85.98         30.18         31.19         14.62         491.2         17.67         77.68         4.955         2.149         105.0        0.3616    
   295    89   324   0.01389    15    0.3348E-01     175.5         86.12         30.19         31.17         14.37         489.4         13.77         74.45         4.727         1.547         100.8        0.3718    
    89    90   324   0.04214    15    0.3453E-01     176.9         87.47         30.25         31.75         17.71         488.8         12.61         77.17         4.615         1.406         106.0        0.3736    
    90   325   324   0.02391    15    0.3445E-01     175.8         88.07         31.11         31.79         11.87         489.9         15.11         81.34         4.703         1.737         109.8        0.3643    
   297   324   326   0.02174    15    0.3372E-01     177.0         86.26         30.02         30.84         13.19         494.1         23.37         79.53         5.308         3.223         107.7        0.3500    
   297   326   299   0.01229    15    0.3308E-01     178.2         85.69         29.52         30.27         12.81         496.9         28.92         76.52         5.716         4.369         104.8        0.3446    
   324   325   326   0.01627    15    0.3382E-01     176.2         87.18         29.96         31.19         16.15         493.1         21.48         73.46         5.140         2.861         102.4        0.3513    
   325   327   326   0.04618    15    0.3447E-01     178.9         87.73         30.34         31.19         13.41         495.9         27.09         76.41         5.520         4.035         104.9        0.3433    
   299   326   328   0.01466    15    0.3315E-01     178.5         86.08         28.92         30.02         15.62         500.7         36.26         74.39         6.340         6.331         102.5        0.3416    
   326   327   328   0.04074    15    0.3425E-01     177.1         87.19         29.39         30.51         15.55         500.9         36.71         72.48         6.390         6.605         100.3        0.3405    
   327   329   328   0.03990    15    0.3436E-01     177.6         87.84         29.60         30.21         11.53         506.0         46.40         76.34         7.403         9.882         103.9        0.3441    
   303   330   302   0.02442    19    0.3232E-01     179.0         95.56         24.59         27.44         26.31         475.0         17.91         57.08         4.518         4.280         54.23        0.4197    
   302   331   305   0.00998    19    0.3130E-01     178.1         96.14         24.25         27.44         27.88         476.3         24.17         58.12         4.974         6.198         54.60        0.4126    
   302   330   331   0.02770    19    0.3193E-01     177.8         96.58         24.04         27.59         29.41         476.6         25.07         56.67         4.982         6.236         53.15        0.4158    
   330   332   331   0.03306    19    0.3062E-01     178.0         98.56         24.45         27.90         28.82         480.6         38.72         60.92         5.942         10.04         57.20        0.4093    
   305   333   306   0.01786    19    0.3121E-01     177.1         96.84         24.63         27.47         26.30         477.7         29.40         61.27         5.410         8.005         57.19        0.4015    
   305   331   333   0.00776    19    0.3044E-01     179.2         97.20         24.07         27.57         29.16         478.5         32.04         59.04         5.567         8.592         55.04        0.4059    
   331   334   333   0.01565    19    0.2885E-01     179.5         98.95         24.03         27.94         30.66         482.7         44.59         61.28         6.698         12.73         57.46        0.3989    
   331   332   334   0.02626    19    0.2833E-01     177.9         99.93         23.78         28.21         32.53         485.0         50.27         61.07         7.241         14.46         57.58        0.3985    
   306   333   307   0.01026    19    0.3143E-01     174.6         96.89         22.59         27.35         34.29         478.0         30.04         53.74         5.518         8.472         49.67        0.3913    
   333   335   307   0.03510    19    0.3016E-01     176.9         98.23         24.36         27.65         28.22         481.0         39.38         62.87         6.334         11.54         58.84        0.3887    
   333   334   335   0.01996    19    0.2774E-01     178.5         99.93         23.80         28.21         32.47         485.7         50.99         62.13         7.627         15.56         58.34        0.3908    
   334   336   335   0.01369    19    0.2569E-01     175.9         101.4         24.84         28.80         30.41         490.8         56.20         68.98         9.244         18.78         65.48        0.3835    
   307   335   308   0.05311    19    0.3120E-01     176.5         98.24         22.60         27.41         34.46         481.2         38.49         56.94         6.356         11.71         52.97        0.3731    
   335   337   308   0.00784    19    0.3009E-01     157.9         99.26         26.54         27.65         16.23         483.9         45.13         82.10         7.146         14.33         77.85        0.3682    
   335   338   337   0.02853    19    0.2640E-01     174.4         100.7         25.69         28.36         25.08         488.9         53.94         73.26         8.758         18.04         69.46        0.3751    
   335   336   338   0.00411    19    0.2448E-01     177.9         101.6         25.57         28.96         28.03         492.6         55.08         72.99         9.962         19.31         69.21        0.3791    
   308   337   310   0.01457    19    0.2948E-01     177.8         98.70         21.91         27.08         36.00         484.1         43.03         58.96         7.035         13.98         55.04        0.3540    
   337   339   310   0.01938    19    0.2741E-01     177.1         100.1         23.63         27.67         31.36         488.3         50.91         67.51         8.380         17.35         63.77        0.3543    
   337   338   339   0.04128    19    0.2595E-01     175.8         101.3         23.66         28.49         33.83         491.2         54.20         66.89         9.460         18.97         63.15        0.3654    
   338   340   339   0.03135    19    0.2357E-01     171.2         102.7         29.26         29.76         10.57         497.6         45.42         96.85         11.78         17.95         92.58        0.3714    
   310   339   312   0.01819    19    0.2784E-01     177.7         99.80         22.51         27.22         34.20         488.7         49.23         64.66         8.152         16.90         61.75        0.3433    
   339   341   312   0.04238    19    0.2600E-01     176.9         100.9         22.48         27.74         35.89         492.9         52.55         67.98         9.347         18.63         64.57        0.3428    
   339   340   341   0.02956    12    0.2371E-01     174.2         102.9         26.89         29.63         24.80         498.7         44.10         83.67         11.90         17.43         80.83        0.3614    
   340   342   341   0.02227    12    0.2416E-01     175.1         103.8         28.68         30.39         19.32         501.6         34.07         92.32         12.80         14.64         88.82        0.3629    
   312   341   314   0.03052    19    0.2656E-01     175.3         100.3         21.80         27.27         36.92         493.6         51.49         65.12         8.826         17.91         64.89        0.3368    
   341   343   314   0.01670    19    0.2393E-01     176.3         102.2         23.69         28.63         34.16         500.1         50.15         76.01         10.85         18.04         74.06        0.3428    
   341   342   344   0.00800    12    0.2306E-01     160.0         103.8         27.50         30.58         25.91         505.0         25.56         97.54         13.31         11.48         88.77        0.3586    
   341   344   343   0.01774    12    0.2263E-01     172.5         103.7         29.65         30.30         11.92         505.3         29.53         97.22         13.02         12.41         104.5        0.3543    
   314   343   316   0.02055    19    0.2468E-01     176.2         101.4         22.39         28.18         37.39         500.6         52.81         70.78         9.893         17.94         72.64        0.3418    
   343   345   316   0.01878    19    0.2263E-01     174.6         102.7         24.34         29.17         33.45         505.1         46.96         81.73         11.21         16.29         81.57        0.3448    
   343   346   345   0.01614    12    0.2295E-01     176.9         104.3         30.01         30.77         12.76         508.1         25.06         92.55         13.23         10.38         108.1        0.3520    
   343   344   346   0.00564    12    0.2411E-01     175.6         104.5         30.61         31.36         12.55         507.9         17.95         84.94         13.83         7.618         109.5        0.3584    
   316   345   347   0.02795    12    0.2136E-01     176.4         102.8         23.07         29.63         38.87         509.2         43.87         79.22         11.11         14.92         84.23        0.3486    
   345   346   347   0.02307    12    0.2274E-01     178.7         104.8         29.91         31.03         15.46         511.0         24.93         89.59         13.02         9.941         111.9        0.3484    
   346   348   347   0.02017    12    0.2375E-01     177.0         105.4         30.89         31.54         11.63         512.1         22.26         85.06         13.29         8.458         117.1        0.3481    
   347   348   349   0.02379    12    0.2094E-01     178.0         105.4         30.43         31.23         13.04         515.4         19.16         107.7         12.03         12.86         113.3        0.3427    
   349   351   350   0.01601    15    0.2025E-01     177.2         105.5         28.58         30.68         21.29         513.6         31.34         106.4         9.216         19.44         85.75        0.3326    
   318   350   320   0.02485    15    0.2373E-01     170.9         100.1         23.11         31.32         42.45         505.6         56.04         62.19         5.845         10.22         50.78        0.3467    
   350   352   320   0.04132    15    0.2548E-01     175.0         100.3         22.96         30.69         41.58         502.1         52.08         65.35         5.547         9.487         50.43        0.3438    
   350   351   352   0.04433    15    0.2219E-01     176.7         103.6         23.71         30.11         38.06         507.5         49.91         71.21         7.029         16.23         57.86        0.3324    
   351   353   352   0.02167    15    0.2436E-01     172.0         103.2         25.06         29.87         32.97         503.6         50.10         73.45         6.216         13.68         59.56        0.3325    
   320   352   322   0.02903    15    0.3039E-01     179.7         97.23         23.39         31.15         41.33         494.1         36.12         54.56         4.625         4.225         34.40        0.3604    
   352   354   322   0.01795    15    0.3058E-01     178.0         97.55         24.41         30.80         37.56         492.8         31.78         54.51         4.511         3.818         34.21        0.3612    
   352   353   354   0.02077    15    0.2898E-01     179.7         100.4         23.75         30.36         38.54         496.5         41.41         57.27         4.911         6.851         41.46        0.3458    
   353   355   354   0.02610    15    0.2979E-01     178.3         100.5         24.77         30.37         35.37         495.2         37.86         58.52         4.726         5.975         42.09        0.3460    
   322   354    77   0.01941    15    0.3209E-01     177.0         95.00         25.58         31.13         34.74         489.2         20.37         56.46         4.273         1.982         32.09        0.3778    
   354    91    77   0.05295    15    0.3352E-01     177.0         96.47         27.15         31.31         29.87         489.0         19.00         57.81         4.178         1.801         32.04        0.3726    
   354   355    91   0.02509    15    0.3180E-01     177.9         98.83         26.52         30.80         30.55         491.7         27.37         58.36         4.316         3.253         37.58        0.3556    
   355    91    93   0.00093    15    0.3158E-01     172.1         98.70         27.55         30.80         26.58         491.2         25.05         60.81         4.215         2.717         36.00        0.3535    
    90   103   325   0.06004    15    0.3518E-01     178.0         89.41         31.03         32.13         15.04         490.6         16.68         77.36         4.682         1.852         109.0        0.3571    
   102   356   103   0.00342    15    0.3272E-01     178.5         90.99         30.51         31.27         12.66         495.5         26.63         75.01         4.906         2.873         108.5        0.3343    
   325   357   327   0.04047    15    0.3449E-01     179.5         88.82         30.70         31.37         11.86         496.4         28.29         75.53         5.490         4.115         104.5        0.3398    
   325   103   357   0.03579    15    0.3427E-01     179.0         89.52         30.96         31.61         11.63         494.5         24.58         75.80         5.107         3.116         106.1        0.3416    
   103   356   357   0.01360    15    0.3361E-01     175.3         90.47         30.34         31.38         14.80         496.2         28.15         69.32         5.145         3.436         101.5        0.3351    
   356   358   357   0.04229    15    0.3429E-01     179.5         90.86         30.43         31.14         12.27         500.2         35.90         73.69         5.656         5.066         104.8        0.3320    
   327   357   329   0.02561    15    0.3525E-01     168.0         88.99         28.33         30.90         23.54         502.9         40.76         65.31         6.640         7.651         94.00        0.3385    
   357   359   329   0.05230    15    0.3528E-01     173.5         89.56         30.48         30.68         6.584         506.3         47.13         78.67         7.247         9.695         106.0        0.3417    
   357   358   359   0.04003    15    0.3399E-01     178.9         90.37         30.00         30.60         11.40         505.3         45.27         74.01         6.691         8.194         103.4        0.3371    
   358   360   359   0.00517    15    0.3302E-01     171.9         90.43         29.51         29.97         10.05         510.7         54.55         80.66         7.772         11.71         109.9        0.3468    
   332   361   334   0.02310    19    0.2456E-01     173.3         101.9         27.13         28.92         20.25         492.9         58.53         78.99         9.524         19.02         75.18        0.3872    
   334   361   336   0.02637    19    0.2439E-01     174.3         102.5         26.40         29.47         26.38         495.1         54.93         75.75         10.55         19.50         71.79        0.3832    
   361   362   336   0.02376    12    0.2381E-01     175.1         103.2         29.69         30.26         11.12         498.7         44.44         96.04         12.00         17.84         92.42        0.3817    
   363   364   362   0.03557    12    0.2660E-01     176.8         103.4         31.78         32.08         7.764         503.5         11.75         114.7         14.25         8.830         113.7        0.3845    
   361   363   362   0.02308    12    0.2458E-01     175.0         103.6         30.92         31.04         5.046         502.3         29.63         104.3         13.22         14.19         99.70        0.3790    
   336   362   338   0.00649    19    0.2320E-01     174.9         102.6         28.24         29.90         19.19         497.4         46.72         86.71         11.69         18.29         82.40        0.3806    
   362   365   338   0.01118    12    0.2335E-01     174.0         103.0         30.30         30.70         9.241         500.3         33.53         102.1         12.89         15.16         97.78        0.3838    
   364   366   365   0.02111    12    0.2814E-01     177.0         102.9         32.72         32.92         6.380         503.0         3.253         84.82         14.78         4.601         115.1        0.3974    
   362   364   365   0.01230    12    0.2570E-01     175.4         103.2         31.84         31.96         4.964         502.8         11.82         118.3         14.20         8.957         110.2        0.3898    
   338   365   340   0.02754    12    0.2369E-01     173.9         103.2         30.00         30.80         13.08         500.4         31.53         97.54         13.02         14.56         92.38        0.3828    
   365   367   340   0.02433    12    0.2600E-01     176.2         103.5         31.97         32.02         3.244         502.4         11.42         120.2         14.16         8.764         110.8        0.3912    
   365   366   367   0.02956    12    0.2807E-01     178.0         103.2         32.49         32.90         9.003         502.7         1.353         105.1         14.71         4.878         117.5        0.3996    
   366   368   367   0.02326    12    0.2977E-01     177.3         102.7         33.03         33.63         10.86         502.2         8.837         56.36         15.00         1.735         118.1        0.4076    
   340   367   342   0.03173    12    0.2573E-01     176.7         103.9         31.50         31.70         6.505         502.8         15.22         111.4         13.95         9.570         107.9        0.3815    
   367   369   342   0.01854    12    0.2683E-01     172.3         104.0         31.87         32.24         8.794         503.6         7.314         115.0         14.36         6.661         119.2        0.3856    
   368   113   369   0.01317    12    0.3042E-01     179.1         102.7         33.22         33.87         11.23         502.0         11.22         53.37         15.01        0.8253         111.4        0.4086    
   367   368   369   0.01829    12    0.2911E-01     176.5         103.1         32.90         33.35         9.445         502.6         8.109         60.59         14.91         2.344         115.8        0.4038    
   342   369   344   0.03638    12    0.2643E-01     172.3         104.4         31.60         32.03         9.367         505.1         11.09         91.86         14.24         6.598         104.7        0.3738    
   369   370   344   0.02103    12    0.2892E-01     172.6         104.4         32.18         32.95         12.40         504.8         11.97         63.61         14.65         3.301         123.8        0.3829    
   369   113   370   0.03141    12    0.3061E-01     174.9         103.5         33.39         33.72         7.936         502.8         11.86         59.51         14.92         1.364         110.5        0.4008    
   113   116   370   0.03921    12    0.3205E-01     177.1         103.3         33.61         34.21         10.78         502.2         14.21         51.39         14.95        0.5143         72.40        0.4021    
   344   370   371   0.02140    12    0.2895E-01     177.9         104.5         32.80         33.01         6.546         505.7         17.93         60.73         14.66         2.154         115.9        0.3772    
   344   371   346   0.00602    12    0.2790E-01     174.7         104.8         31.93         32.65         12.08         507.2         19.55         59.13         14.47         3.134         122.0        0.3684    
   370   116   371   0.02158    12    0.3073E-01     179.1         103.8         33.09         33.70         10.84         503.7         17.38         52.18         14.83        0.9146         95.36        0.3886    
   116   119   371   0.01788    12    0.3151E-01     179.2         103.5         33.22         33.95         11.94         502.9         17.24         48.99         14.78         1.084         78.24        0.3877    
   346   371   348   0.02153    12    0.2798E-01     177.9         105.3         32.25         32.62         8.683         508.5         22.29         62.41         14.29         3.851         121.1        0.3615    
   371   372   348   0.01302    12    0.2851E-01     177.5         105.4         32.47         32.75         7.437         508.5         24.16         60.77         14.25         3.914         117.3        0.3599    
   371   373   372   0.03031    12    0.3097E-01     178.7         104.8         32.78         33.43         11.32         505.7         22.66         53.25         14.48         2.403         106.1        0.3683    
   371   119   373   0.02291    12    0.3177E-01     178.9         103.9         32.99         33.83         12.83         503.6         19.04         49.11         14.63         1.545         90.62        0.3774    
   348   374   349   0.04425    12    0.2382E-01     176.6         106.2         31.48         31.59         4.873         513.5         20.00         85.97         12.59         12.11         112.0        0.3397    
   348   372   374   0.02345    12    0.2735E-01     179.3         106.0         31.97         32.34         8.675         510.6         25.35         63.65         13.68         6.977         118.1        0.3487    
   372   373   375   0.02671    12    0.3099E-01     178.6         105.0         32.33         33.22         13.30         506.1         23.28         53.18         14.21         3.472         109.8        0.3590    
   372   375   374   0.03090    12    0.2929E-01     176.7         105.7         32.30         32.64         8.339         508.3         24.63         61.73         13.81         5.868         111.7        0.3500    
   349   374   351   0.03952    12    0.2157E-01     176.5         106.2         30.72         30.82         4.689         513.4         13.33         118.4         11.04         17.58         101.2        0.3322    
   374   376   351   0.01940    12    0.2223E-01     172.2         106.3         30.29         30.63         8.474         512.0         8.983         144.2         11.09         17.42         104.6        0.3301
[truncated: 1,206,521 more chars]
