# Supplementary material for: Ion-combination specific effects driving the enzymatic activity of halophilic alcohol dehydrogenase 2 from Haloferax volcanii in aqueous ionic liquid solvent mixtures
Source: RSC Sustain. 2024 Jul 8;2(9):2559–80. doi: 10.1039/d3su00412k (PMC11353702; doi:10.1039/d3su00412k)
Supplement: SU-002-D3SU00412K-s004 [file SU-002-D3SU00412K-s004.zip › IonDescriptors/cations_MEP_processed/mes_e.log]

  EEE  M   M  PPP  III RRR   EEE
  E    MM MM  P  P  I  R  R  E
  EE   M M M  PPP   I  RRR   EE
  E    M   M  P     I  R R   E
  EEE  M   M  P    III R  R  EEE

  EMPIRE'20 OMP (Revision A1)

  (c) Matthias Hennemann*, Johannes Margraf, David Whitley, Bernd Meyer, Tim Clark*


  References:
  ===========

  1) Matthias Hennemann, Timothy Clark,
     "EMPIRE: a highly parallel semiempirical molecular orbital program: 
     1: self-consistent field calculations", J Mol Model (2014) 20:2331 (11 pages).
     DOI 10.1007/s00894-014-2331-4

  2) Johannes T. Margraf, Matthias Hennemann, Bernd Meyer, Timothy Clark, 
     "EMPIRE: a highly parallel semiempirical molecular orbital program: 
     2: periodic boundary conditions", J Mol Model (2015) 21:144 (7 pages).
     DOI 10.1007/s00894-015-2692-3

  3) Johannes T. Margraf, Matthias Hennemann, Timothy Clark, 
     "EMPIRE: A highly parallel semiempirical molecular orbital program: 
     3: Born-Oppenheimer molecular dynamics.", J Mol Model (2020) 46:23 (9 pages).
     DOI: 10.1007/s00894-020-4293-z


 <> Computing resources

    Number of cores =     8
    MPI tasks       =     1
    OMP threads     =     8
    OMP max threads =     8
    OMP num procs   =     8

 <> Options

    Input file                             = cat/mes.xyz

    Molecular Charge                Charge = 1
    Multiplicity                      Mult = 1

    Hamiltonian                      Hamil = AM1
    Formalism                         Form = RHF
    Calculation Type                  Calc = OPT

    Initial Guess                    Guess = DEFAULT
    Randomize initial guess      Randomize =  0.0E+00
    Initial Diagonalization       InitDiag = F
    Mix initial UHF orbitals        MixMOs = F

    Simple screening radius     ScreeningR =   40.000 Angstrom
    Integral damping radius       DampingR =   10.000 Bohr
    Integral damping coefficient  DampingC =    0.250

    Maximum computation time       MaxTime = 31536000 seconds
    Maximum optimization steps      MaxOPT =    10000
    Maximum SCF Iterations          MaxSCF =     1000

    Converge gradient norm       ConvergeG =  4.0E-01
    Converge delta(HoF)          ConvergeE =  1.0E-04 kcal/mol
    Converge max(CFC)            ConvergeR =  1.0E-04

    Dynamic level shifting      MinBandGap =  2.0E+00
    Resonance integrals cutoff     RCutoff =  2.0E+01
    Pseudodiagonalization cutoff  PDCutoff =  4.0E-02
    Eigenvalues cutoff            EiCutoff =  1.0E-02

    Do full diagonalizations      FullDiag = 1
    Memory reserved for integrals  IMemory =     1024 MB/thread
    Recalculate Hcore              RecalcH = F
    Full rotations                 FullRot = F

    Preferred Eigensolver      Eigensolver = DSYEVD

 <> Parameters

    /home/anna/cepos/cepos20/etc/AM1.par

    Hamiltonian = AM1

    H        M.J.S. Dewar et.al., J. Am. Chem. Soc., 107, 3902-3909 (1985).
    Li       J.J.P. Stewart, J. Mol. Model., 10, 155-164 (2004).
    Be       J.J.P. Stewart, J. Mol. Model., 10, 155-164 (2004).
    B        M.J.S. Dewar, C. Jie, E.G. Zoebisch, Organometallics, 7, 513 (1988).
    C        M.J.S. Dewar et.al., J. Am. Chem. Soc., 107, 3902-3909 (1985).
    N        M.J.S. Dewar et.al., J. Am. Chem. Soc., 107, 3902-3909 (1985).
    O        M.J.S. Dewar et.al., J. Am. Chem. Soc., 107, 3902-3909 (1985).
    F        M.J.S. Dewar, E.G. Zoebisch, THEOCHEM, 180, 1 (1988).
    Na       E.N. Brothers, K.M. Merz, jr., J. Phys. Chem. B, 106, 2779-2785 (2002).
    Mg       M.C.Hutter, J.R.Reimers, N.S.Hush, J. Phys. Chem. B, 102, 8080-8090 (1998).
    Al       M.J.S. Dewar, A.J. Holder, Organometallics, 9, 508 (1990).
    Si       M.J.S. Dewar, C. Jie, Organometallics, 6, 1486 (1987).
    P        M.J.S. Dewar, C. Jie, THEOCHEM, 187, 1 (1989).
    S        M.J.S. Dewar, Y.C. Yuan, Inorg. Chem., 29, 3881-3890 (1990)
    Cl       M.J.S. Dewar, E.G. Zoebisch, THEOCHEM, 180, 1 (1988).
    K        J.J.P. Stewart, J. Mol. Model., 10, 155-164 (2004).
    Ca       J.J.P. Stewart, J. Mol. Model., 10, 155-164 (2004).
    Zn       M.J.S. Dewar, K.M. Merz, Jr., Organometallics, 7, 522 (1988).
    Ga       J.J.P. Stewart, J. Mol. Model., 10, 155-164 (2004).
    Ge       M.J.S. Dewar, C. Jie, Organometallics, 8, 1544 (1989).
    As       J.J.P. Stewart, J. Mol. Model., 10, 155-164 (2004).
    Se       J.J.P. Stewart, J. Mol. Model., 10, 155-164 (2004).
    Br       M.J.S. Dewar, E.G. Zoebisch, THEOCHEM, 180, 1 (1988).
    Rb       J.J.P. Stewart, J. Mol. Model., 10, 155-164 (2004).
    Sr       J.J.P. Stewart, J. Mol. Model., 10, 155-164 (2004).
    Mo       A.A. Voityuk, N. Roesch, J. Phys. Chem. A, 104, 4089 (2000).
    In       J.J.P. Stewart, J. Mol. Model., 10, 155-164 (2004).
    Sn       J.J.P. Stewart, J. Mol. Model., 10, 155-164 (2004).
    Sb       J.J.P. Stewart, J. Mol. Model., 10, 155-164 (2004).
    Te       J.J.P. Stewart, J. Mol. Model., 10, 155-164 (2004).
    I        M.J.S. Dewar, E.G. Zoebisch, THEOCHEM, 180, 1 (1988).
    Cs       J.J.P. Stewart, J. Mol. Model., 10, 155-164 (2004).
    Ba       J.J.P. Stewart, J. Mol. Model., 10, 155-164 (2004).
    Hg       M.J.S. Dewar, C. Jie, Organometallics, 8, 1547 (1989).
    Tl       J.J.P. Stewart, J. Mol. Model., 10, 155-164 (2004).
    Pb       J.J.P. Stewart, J. Mol. Model., 10, 155-164 (2004).
    Bi       J.J.P. Stewart, J. Mol. Model., 10, 155-164 (2004).

 <><><><><><><><><><><><><><><><><><><><><><><><><><><><><><><><><><><><><><><><><><><><><><><><><>

 <> Structure

    generated by VMD
    Molecular Formula  = C3H9S
    Molecular Mass     = 77.164
    Charge             = 1
    Multiplicity       = 1

    Number of atoms                    =       13
    Number of electrons                =       26
    Number of orbitals                 =       25
    Number of occupied orbitals        =       13

 <> Extended-Hueckel initial guess

 <> Geometry optimization

    Step  Cycles   Time   Time left      Gnorm  Heat of Formation  NIMAG          Lowest Eigenvalues
       1      16    0.0  31536000.0    124.345           161.5920      0    154.79   157.10   157.98
       2      16    0.0  31536000.0     62.843           150.9087      0    141.61   155.86   157.48
       3      15    0.0  31536000.0     32.833           147.6512      0    127.32   155.75   157.84
       4      15    0.0  31536000.0     19.907           146.2770      0     80.23   155.07   157.83
       5      15    0.0  31536000.0     11.629           145.5329      0     65.98   154.07   157.56
       6      10    0.0  31536000.0      9.703           145.4122      0     60.01   150.40   155.92
       7      10    0.0  31536000.0      4.823           145.3452      0     52.47   139.71   155.11
       8      10    0.0  31536000.0      3.940           145.2942      0     34.04   101.71   154.95
       9       9    0.0  31536000.0      4.216           145.2462      0     25.44    90.48   155.80
      10       9    0.0  31536000.0      3.559           145.2203      0     20.48    83.88   153.61
      11       9    0.0  31536000.0      2.143           145.2022      0     20.17    79.81   141.42
      12       8    0.0  31536000.0      1.442           145.1944      0     20.78    76.44   123.78
      13       6    0.0  31536000.0      0.944           145.1916      0     20.42    67.17   101.37
      14       6    0.0  31536000.0      0.971           145.1890      0     17.42    41.39    86.52
      15       7    0.0  31536000.0      1.345           145.1845      0     11.71    33.01    85.42
      16       7    0.0  31536000.0      1.314           145.1798      0      7.39    30.04    84.19
      17       8    0.0  31536000.0      1.606           145.1740      0      4.82    28.71    83.54
      18       8    0.0  31536000.0      1.779           145.1665      0      3.38    27.16    82.46
      19       9    0.0  31536000.0      2.286           145.1563      0      2.43    25.58    80.38
      20       9    0.0  31536000.0      2.515           145.1444      0      2.29    23.70    77.84
      21       9    0.0  31536000.0      1.739           145.1355      0      1.96    24.28    72.70
      22       8    0.0  31536000.0      1.779           145.1288      0      2.10    22.92    56.31
      23       8    0.0  31536000.0      2.267           145.1208      0      1.52    24.51    40.02
      24       9    0.0  31536000.0      3.289           145.1094      0      1.87    21.42    27.41
      25       9    0.0  31536000.0      3.348           145.0907      0      1.42    22.78    25.88
      26      10    0.0  31536000.0      3.421           145.0690      0      2.01    16.95    25.42
      27       9    0.0  31536000.0      2.278           145.0539      0      1.64    24.76    26.88
      28       9    0.0  31536000.0      4.470           145.0449      0      2.53    21.05    24.92
      29       8    0.0  31536000.0      2.198           145.0363      0      3.26    20.51    24.90
      30       8    0.0  31536000.0      1.365           145.0308      0      1.94    21.55    24.91
      31       9    0.0  31536000.0      1.322           145.0265      0      1.17    21.52    25.21
      32       9    0.0  31536000.0      1.637           145.0228      0      0.94    22.06    25.26
      33       8    0.0  31536000.0      1.310           145.0190      0      0.65    22.12    25.43
      34       9    0.0  31536000.0      1.406           145.0150      0      0.80    20.00    25.43
      35       8    0.0  31536000.0      1.838           145.0148      0      0.63    20.39    25.43
      36       8    0.0  31536000.0      0.921           145.0129      0      0.81    20.23    25.43
      37       8    0.0  31536000.0      0.420           145.0126      0      1.16    20.26    25.41
      38       7    0.0  31535999.9      0.170           145.0123

 <> Geometry optimized using EF

    Heat of formation              =           145.012348 kcal/mol
    Electronic energy              =         -2565.164928 eV
    Core-core repulsion            =          1869.260699 eV
    Ionization potential           =            16.140432 eV
    Electron affinity              =             5.633609 eV
    Computation time               =             0.048 seconds

 <> Dipole moment and components

    Dipole          Total       X         Y         Z
    Point-Chg.      2.104     1.919    -0.753    -0.421
    Hybrid          2.147    -1.957     0.769     0.434
    Sum             0.043    -0.038     0.016     0.013

 <><><><><><><><><><><><><><><><><><><><><><><><><><><><><><><><><><><><><><><><><><><><><><><><><>

 <> Time used :        0.052 s
