# Supplementary material for: Ion-combination specific effects driving the enzymatic activity of halophilic alcohol dehydrogenase 2 from Haloferax volcanii in aqueous ionic liquid solvent mixtures
Source: RSC Sustain. 2024 Jul 8;2(9):2559–80. doi: 10.1039/d3su00412k (PMC11353702; doi:10.1039/d3su00412k)
Supplement: SU-002-D3SU00412K-s004 [file SU-002-D3SU00412K-s004.zip › IonDescriptors/anions_MEP_processed/bit_e.log]

  EEE  M   M  PPP  III RRR   EEE
  E    MM MM  P  P  I  R  R  E
  EE   M M M  PPP   I  RRR   EE
  E    M   M  P     I  R R   E
  EEE  M   M  P    III R  R  EEE

  EMPIRE'20 OMP (Revision A1)

  (c) Matthias Hennemann*, Johannes Margraf, David Whitley, Bernd Meyer, Tim Clark*


  References:
  ===========

  1) Matthias Hennemann, Timothy Clark,
     "EMPIRE: a highly parallel semiempirical molecular orbital program: 
     1: self-consistent field calculations", J Mol Model (2014) 20:2331 (11 pages).
     DOI 10.1007/s00894-014-2331-4

  2) Johannes T. Margraf, Matthias Hennemann, Bernd Meyer, Timothy Clark, 
     "EMPIRE: a highly parallel semiempirical molecular orbital program: 
     2: periodic boundary conditions", J Mol Model (2015) 21:144 (7 pages).
     DOI 10.1007/s00894-015-2692-3

  3) Johannes T. Margraf, Matthias Hennemann, Timothy Clark, 
     "EMPIRE: A highly parallel semiempirical molecular orbital program: 
     3: Born-Oppenheimer molecular dynamics.", J Mol Model (2020) 46:23 (9 pages).
     DOI: 10.1007/s00894-020-4293-z


 <> Computing resources

    Number of cores =     8
    MPI tasks       =     1
    OMP threads     =     8
    OMP max threads =     8
    OMP num procs   =     8

 <> Options

    Input file                             = ani/bit.xyz

    Molecular Charge                Charge = -1
    Multiplicity                      Mult = 1

    Hamiltonian                      Hamil = AM1
    Formalism                         Form = RHF
    Calculation Type                  Calc = OPT

    Initial Guess                    Guess = DEFAULT
    Randomize initial guess      Randomize =  0.0E+00
    Initial Diagonalization       InitDiag = F
    Mix initial UHF orbitals        MixMOs = F

    Simple screening radius     ScreeningR =   40.000 Angstrom
    Integral damping radius       DampingR =   10.000 Bohr
    Integral damping coefficient  DampingC =    0.250

    Maximum computation time       MaxTime = 31536000 seconds
    Maximum optimization steps      MaxOPT =    10000
    Maximum SCF Iterations          MaxSCF =     1000

    Converge gradient norm       ConvergeG =  4.0E-01
    Converge delta(HoF)          ConvergeE =  1.0E-04 kcal/mol
    Converge max(CFC)            ConvergeR =  1.0E-04

    Dynamic level shifting      MinBandGap =  2.0E+00
    Resonance integrals cutoff     RCutoff =  2.0E+01
    Pseudodiagonalization cutoff  PDCutoff =  4.0E-02
    Eigenvalues cutoff            EiCutoff =  1.0E-02

    Do full diagonalizations      FullDiag = 1
    Memory reserved for integrals  IMemory =     1024 MB/thread
    Recalculate Hcore              RecalcH = F
    Full rotations                 FullRot = F

    Preferred Eigensolver      Eigensolver = DSYEVD

 <> Parameters

    /home/anna/cepos/cepos20/etc/AM1.par

    Hamiltonian = AM1

    H        M.J.S. Dewar et.al., J. Am. Chem. Soc., 107, 3902-3909 (1985).
    Li       J.J.P. Stewart, J. Mol. Model., 10, 155-164 (2004).
    Be       J.J.P. Stewart, J. Mol. Model., 10, 155-164 (2004).
    B        M.J.S. Dewar, C. Jie, E.G. Zoebisch, Organometallics, 7, 513 (1988).
    C        M.J.S. Dewar et.al., J. Am. Chem. Soc., 107, 3902-3909 (1985).
    N        M.J.S. Dewar et.al., J. Am. Chem. Soc., 107, 3902-3909 (1985).
    O        M.J.S. Dewar et.al., J. Am. Chem. Soc., 107, 3902-3909 (1985).
    F        M.J.S. Dewar, E.G. Zoebisch, THEOCHEM, 180, 1 (1988).
    Na       E.N. Brothers, K.M. Merz, jr., J. Phys. Chem. B, 106, 2779-2785 (2002).
    Mg       M.C.Hutter, J.R.Reimers, N.S.Hush, J. Phys. Chem. B, 102, 8080-8090 (1998).
    Al       M.J.S. Dewar, A.J. Holder, Organometallics, 9, 508 (1990).
    Si       M.J.S. Dewar, C. Jie, Organometallics, 6, 1486 (1987).
    P        M.J.S. Dewar, C. Jie, THEOCHEM, 187, 1 (1989).
    S        M.J.S. Dewar, Y.C. Yuan, Inorg. Chem., 29, 3881-3890 (1990)
    Cl       M.J.S. Dewar, E.G. Zoebisch, THEOCHEM, 180, 1 (1988).
    K        J.J.P. Stewart, J. Mol. Model., 10, 155-164 (2004).
    Ca       J.J.P. Stewart, J. Mol. Model., 10, 155-164 (2004).
    Zn       M.J.S. Dewar, K.M. Merz, Jr., Organometallics, 7, 522 (1988).
    Ga       J.J.P. Stewart, J. Mol. Model., 10, 155-164 (2004).
    Ge       M.J.S. Dewar, C. Jie, Organometallics, 8, 1544 (1989).
    As       J.J.P. Stewart, J. Mol. Model., 10, 155-164 (2004).
    Se       J.J.P. Stewart, J. Mol. Model., 10, 155-164 (2004).
    Br       M.J.S. Dewar, E.G. Zoebisch, THEOCHEM, 180, 1 (1988).
    Rb       J.J.P. Stewart, J. Mol. Model., 10, 155-164 (2004).
    Sr       J.J.P. Stewart, J. Mol. Model., 10, 155-164 (2004).
    Mo       A.A. Voityuk, N. Roesch, J. Phys. Chem. A, 104, 4089 (2000).
    In       J.J.P. Stewart, J. Mol. Model., 10, 155-164 (2004).
    Sn       J.J.P. Stewart, J. Mol. Model., 10, 155-164 (2004).
    Sb       J.J.P. Stewart, J. Mol. Model., 10, 155-164 (2004).
    Te       J.J.P. Stewart, J. Mol. Model., 10, 155-164 (2004).
    I        M.J.S. Dewar, E.G. Zoebisch, THEOCHEM, 180, 1 (1988).
    Cs       J.J.P. Stewart, J. Mol. Model., 10, 155-164 (2004).
    Ba       J.J.P. Stewart, J. Mol. Model., 10, 155-164 (2004).
    Hg       M.J.S. Dewar, C. Jie, Organometallics, 8, 1547 (1989).
    Tl       J.J.P. Stewart, J. Mol. Model., 10, 155-164 (2004).
    Pb       J.J.P. Stewart, J. Mol. Model., 10, 155-164 (2004).
    Bi       J.J.P. Stewart, J. Mol. Model., 10, 155-164 (2004).

 <><><><><><><><><><><><><><><><><><><><><><><><><><><><><><><><><><><><><><><><><><><><><><><><><>

 <> Structure

    generated by VMD
    Molecular Formula  = C4H5O6
    Molecular Mass     = 149.080
    Charge             = -1
    Multiplicity       = 1

    Number of atoms                    =       15
    Number of electrons                =       58
    Number of orbitals                 =       45
    Number of occupied orbitals        =       29

 <> Extended-Hueckel initial guess

 <> Geometry optimization

    Step  Cycles   Time   Time left      Gnorm  Heat of Formation  NIMAG          Lowest Eigenvalues
       1      17    0.0  31536000.0    381.482          -251.3899      0    215.31   224.30   235.94
       2      16    0.0  31536000.0    147.540          -283.1971      0    214.18   223.00   230.66
       3      12    0.0  31536000.0     66.941          -291.9536      0    171.57   218.60   227.33
       4      12    0.0  31536000.0     50.005          -296.1676      0    139.60   218.99   227.57
       5      12    0.0  31536000.0     40.186          -297.6579      0    110.62   218.09   224.13
       6      13    0.0  31536000.0     30.243          -298.9053      0    104.18   213.52   220.90
       7      12    0.0  31536000.0     27.115          -299.7737      0     82.76   172.42   221.01
       8      13    0.0  31536000.0     29.698          -300.6102      0     57.04   150.60   220.63
       9      13    0.0  31536000.0     31.524          -301.4361      0     35.03   152.42   220.44
      10      14    0.0  31536000.0     36.035          -302.3975      0     22.82   152.57   220.04
      11      14    0.0  31536000.0     38.321          -303.7682      0     20.82   163.93   220.23
      12      14    0.0  31536000.0     37.258          -305.0380      0     25.61   151.31   173.93
      13      14    0.0  31536000.0     50.349          -305.7198      0     16.31   156.17   219.19
      14      15    0.0  31536000.0     78.276          -304.6064      0     57.65   157.88   219.97
      15      14    0.0  31536000.0     23.370          -306.8659      0     72.95   156.28   218.88
      16      12    0.0  31536000.0     17.176          -307.2360      0     48.05   149.90   170.54
      17      14    0.0  31536000.0     18.764          -308.0129      0     33.51   138.63   163.73
      18      14    0.0  31535999.9     17.252          -308.3769      0     35.88   125.51   161.30
      19      11    0.0  31535999.9     13.479          -308.5744      0     27.39   138.58   155.81
      20      12    0.0  31535999.9     15.103          -308.8596      0     23.33   118.14   150.73
      21      12    0.0  31535999.9     15.946          -309.1659      0     18.81   112.96   148.93
      22      12    0.0  31535999.9     14.013          -309.3721      0     18.99    93.27   147.80
      23      12    0.0  31535999.9     12.719          -309.5513      0     13.21   121.92   148.79
      24      13    0.0  31535999.9     18.033          -309.6965      0     17.35   107.50   149.75
      25      11    0.0  31535999.9     15.277          -309.8958      0     15.29    95.59   147.16
      26      12    0.0  31535999.9     13.961          -310.1294      0     11.45    80.63   147.10
      27      13    0.0  31535999.9     13.720          -310.3916      0      8.92    77.56   152.90
      28      14    0.0  31535999.9     14.697          -310.5934      0      8.21    69.53   148.18
      29      14    0.0  31535999.9     14.384          -310.8029      0      7.66    66.10   145.11
      30      13    0.0  31535999.9     13.543          -310.9711      0      9.94    48.93   138.52
      31      12    0.0  31535999.9     15.597          -311.1538      0      9.40    46.32   146.53
      32      13    0.0  31535999.9     14.628          -311.3151      0     12.87    35.79   139.01
      33      11    0.0  31535999.9     12.616          -311.4791      0     13.45    31.70   138.46
      34      13    0.0  31535999.9     11.344          -311.6186      0     14.72    28.41   123.31
      35      11    0.0  31535999.9     10.132          -311.7161      0     15.04    26.65    91.90
      36      12    0.0  31535999.9      9.912          -311.7994      0     16.14    24.23    70.78
      37      11    0.0  31535999.9      9.078          -311.8760      0     15.35    22.99    65.43
      38      11    0.0  31535999.9      8.517          -311.9580      0     16.91    20.60    60.90
      39      11    0.0  31535999.9      8.393          -312.0366      0     15.86    21.51    63.80
      40      10    0.0  31535999.9      8.057          -312.1004      0     15.73    20.63    64.15
      41      10    0.0  31535999.9      8.097          -312.1553      0     13.29    21.92    62.27
      42      10    0.0  31535999.9      9.263          -312.2201      0     10.70    21.89    57.12
      43      11    0.0  31535999.9      9.609          -312.3084      0      7.97    22.64    52.55
      44      11    0.0  31535999.9     12.009          -312.4093      0      6.89    22.74    48.07
      45      12    0.0  31535999.9     10.074          -312.5150      0      5.00    22.60    47.15
      46      12    0.0  31535999.9     10.998          -312.6070      0      5.42    23.16    44.19
      47      11    0.0  31535999.9     10.158          -312.6925      0      4.07    23.50    46.04
      48      12    0.0  31535999.9      8.511          -312.7458      0      5.43    24.55    46.53
      49      10    0.0  31535999.9      5.220          -312.7887      0      5.44    28.49    48.42
      50      10    0.0  31535999.9      4.312          -312.8054      0      5.36    29.40    58.16
      51       8    0.0  31535999.9      2.572          -312.8156      0      5.39    29.15    60.25
      52       8    0.0  31535999.9      1.424          -312.8220      0      5.25    28.43    59.95
      53       7    0.0  31535999.9      1.106          -312.8233      0      5.46    28.61    55.82
      54       7    0.0  31535999.9      0.856          -312.8245      0      5.53    27.51    54.07
      55       6    0.0  31535999.9      0.794          -312.8255      0      5.53    29.02    47.19
      56       7    0.0  31535999.9      0.874          -312.8266      0      5.55    28.35    43.63
      57       7    0.0  31535999.8      1.137          -312.8277      0      5.63    28.80    32.23
      58       8    0.0  31535999.8      1.366          -312.8291      0      5.64    19.00    30.13
      59       9    0.0  31535999.8      1.711          -312.8317      0      5.63    12.05    29.85
      60      10    0.0  31535999.8      1.967          -312.8353      0      5.48     7.58    29.94
      61      11    0.0  31535999.8      2.096          -312.8410      0      5.13     5.94    29.90
      62      12    0.0  31535999.8      2.196          -312.8469      0      4.29     5.87    29.80
      63      11    0.0  31535999.8      1.918          -312.8524      0      4.27     5.78    29.44
      64      10    0.0  31535999.8      1.617          -312.8562      0      4.07     5.95    27.49
      65       9    0.0  31535999.8      1.411          -312.8588      0      3.81     5.95    24.31
      66       8    0.0  31535999.8      1.255          -312.8606      0      3.26     5.94    23.56
      67       8    0.0  31535999.8      1.267          -312.8624      0      2.62     5.92    23.59
      68       9    0.0  31535999.8      1.166          -312.8642      0      2.06     5.88    24.86
      69       9    0.0  31535999.8      1.130          -312.8661      0      1.87     5.86    25.14
      70       8    0.0  31535999.8      1.231          -312.8677      0      1.78     5.80    24.64
      71       8    0.0  31535999.8      1.438          -312.8693      0      1.70     5.73    23.74
      72       8    0.0  31535999.8      1.651          -312.8712      0      1.66     5.68    22.43
      73       9    0.0  31535999.8      1.739          -312.8734      0      1.57     5.75    19.71
      74       9    0.0  31535999.8      1.640          -312.8758      0      1.56     5.86    17.16
      75       8    0.0  31535999.8      1.380          -312.8778      0      1.52     5.61    16.50
      76       9    0.0  31535999.8      1.018          -312.8795      0      1.50     5.10    16.13
      77       9    0.0  31535999.8      0.816          -312.8807      0      1.47     4.96    16.10
      78       8    0.0  31535999.8      0.716          -312.8814      0      1.51     4.85    15.62
      79       7    0.0  31535999.8      0.659          -312.8819      0      1.50     5.13    14.65
      80       7    0.0  31535999.8      0.612          -312.8824      0      1.54     5.11    12.37
      81       8    0.0  31535999.8      0.534          -312.8828      0      1.57     5.25    10.08
      82       9    0.0  31535999.8      0.526          -312.8832      0      1.64     5.29     9.64
      83       7    0.0  31535999.8      0.404          -312.8835      0      1.63     5.25    10.58
      84       6    0.0  31535999.8      0.353          -312.8837

 <> Geometry optimized using EF

    Heat of formation              =          -312.883666 kcal/mol
    Electronic energy              =         -9997.994824 eV
    Core-core repulsion            =          7491.149242 eV
    Ionization potential           =             5.196883 eV
    Electron affinity              =            -4.307754 eV
    Computation time               =             0.229 seconds

 <> Dipole moment and components

    Dipole          Total       X         Y         Z
    Point-Chg.      7.232    -2.233    -5.790    -3.713
    Hybrid          0.360     0.105    -0.326    -0.112
    Sum             7.521    -2.128    -6.116    -3.825

 <><><><><><><><><><><><><><><><><><><><><><><><><><><><><><><><><><><><><><><><><><><><><><><><><>

 <> Time used :        0.234 s
