# Supplementary material for: Ion-combination specific effects driving the enzymatic activity of halophilic alcohol dehydrogenase 2 from Haloferax volcanii in aqueous ionic liquid solvent mixtures
Source: RSC Sustain. 2024 Jul 8;2(9):2559–80. doi: 10.1039/d3su00412k (PMC11353702; doi:10.1039/d3su00412k)
Supplement: SU-002-D3SU00412K-s004 [file SU-002-D3SU00412K-s004.zip › IonDescriptors/anions_MEP_processed/ntf_e_p.out]

 <> ParaSurf'20, Revision A1 
 <> Copyright (c) 2006-2020 Cepos InSilico GmbH. All rights reserved.

 <> Input = ntf_e.sdf
 <> Taking Shannon entropy statistics from 

 <> Program options :

    Using marching-cube isodensity surface 
    Surface fitting turned off 
    Using an isodensity surface contour 
    Isodensity value =  0.7000E-02 electrons/Angstrom**3 
    Triangulation mesh =    0.20 Angstrom
    Using multipole electrostatics 


 <<>> Molecule 1 of 1 (molecule 1 of file 1) <<>>


 <> AM1   calculation for generated by VMD                                                                
 <> Number of triangles =   6820
 <> Number of unique points :   3412

 <> Property ranges:
    Density   :   0.6656E-02 to   0.7344E-02
    IE(l)     :       286.59 to       511.98
    EA(l)     :      -163.65 to      -105.22
    MEP       :      -144.94 to        -3.43
    Alpha(l)  :       0.5265 to       1.2292
    Field(N)  :      -123.20 to       112.03

 <> Descriptors :

    Dipole moment        :       0.0217 Debye
    Dipolar density      :   0.1601E-03 Debye.Angstrom**-3
    Molecular pol.       :      12.9895 Angstrom**3
    Molecular weight     :       280.14
    Globularity          :       0.7414
    Total surface area   :       171.89 Angstrom**2
    Molecular volume     :       135.26 Angstrom**3

    Most positive MEP    :        -3.43 kcal/mol
    Most negative MEP    :      -144.94 kcal/mol
    Mean +ve MEP         :         0.00 kcal/mol
    Mean -ve MEP         :       -82.64 kcal/mol
    Mean MEP             :       -82.64 kcal/mol
    MEP range            :       141.51 kcal/mol
    MEP +ve Variance     :         0.00 (kcal/mol)**2
    MEP -ve Variance     :       773.57 (kcal/mol)**2
    MEP total variance   :       773.57 (kcal/mol)**2
    MEP balance parameter:       0.0000
    MEP balance*variance :       0.0000 kcal/mol
    MEP skewness         :       0.1134
    MEP kurtosis         :       0.2775
    Integral MEP         :  -14398.8     kcal.Angstrom**2/mol

    Maximum IE(l)        :       511.98 kcal/mol
    Minimum IE(l)        :       286.59 kcal/mol
    Mean IE(l)           :       367.21 kcal/mol
    IE(l) range          :       225.39 kcal/mol
    IE(l) variance       :      5017.87 (kcal/mol)**2
    IE(l) skewness       :       0.4954
    IE(l) kurtosis       :      -1.2664
    Integral IE(l)       :   2707.52     eV.Angstrom**2

    Maximum EA(l)        :      -105.22 kcal/mol
    Minimum EA(l)        :      -163.65 kcal/mol
    Mean +ve EA(l)       :         0.00 kcal/mol
    Mean -ve EA(l)       :      -149.18 kcal/mol
    Mean EA(l)           :      -149.18 kcal/mol
    EA(l) range          :        58.43 kcal/mol
    EA(l) +ve variance   :         0.00 (kcal/mol)**2
    EA(l) -ve variance   :       180.37 (kcal/mol)**2
    EA(l) total variance :       180.37 (kcal/mol)**2
    EA(l) skewness       :       0.9716
    EA(l) kurtosis       :       0.4591
    Integral EA(l)       :  -1113.24     eV.Angstrom**2
    EA(l) balance param. :       0.0000
    Fraction pos. EA(l)  :       0.0000 ( =    0.00 Angstrom**2)

    Max. local Eneg.     :       180.86 kcal/mol
    Min. local Eneg.     :        62.07 kcal/mol
    Mean local Eneg.     :       109.01 kcal/mol
    Local Eneg. range    :       118.79 kcal/mol
    Local Eneg. variance :      1493.03 (kcal/mol)**2
    Local Eneg. skewness :         0.46
    Local Eneg. kurtosis :        -1.30
    Integral local Eneg. :   797.143     eV.Angstrom**2

    Max. local hardness  :       334.39 kcal/mol
    Min. local hardness  :       216.24 kcal/mol
    Mean local hardness  :       258.19 kcal/mol
    Local hard. range    :       118.15 kcal/mol
    Local hard. variance :      1106.09 (kcal/mol)**2
    Local hard. skewness :         0.53
    Local hard. kurtosis :        -1.11
    Integral local Hard. :   1910.38     eV.Angstrom**2

    Maximum alpha(l)     :    1.229     Angstrom**3
    Minimum alpha(l)     :   0.5265     Angstrom**3
    Mean alpha(l)        :   0.8466     Angstrom**3
    Alpha(l) range       :   0.7027     Angstrom**3
    Variance in alpha(l) :   0.2637E-01 Angstrom**6
    Alpha(l) skewness    :       0.1587
    Alpha(l) kurtosis    :      -0.7707
    Integral Alpha(l)    :   145.201     Angstrom**5

    Maximum field normal :   112.03 kcal/mol.Angstrom
    Minimum field normal :  -123.20 kcal/mol.Angstrom
    Mean field           :   -22.04 kcal/mol.Angstrom
    Field range          :   235.23 kcal/mol.Angstrom
    Total field variance :  2664.07 (kcal/mol.Angstrom)**2
    +ve field variance   :   759.80 (kcal/mol.Angstrom)**2
    -ve field variance   :   992.40 (kcal/mol.Angstrom)**2
    Field balance param. :     0.25
    Field skew           :     1.58
    Field kurtosis       : -0.2450    
    Integral F(N)        :  -4265.     kcal.Angstrom/mol
    Integral F(N +ve)    :   1991.     kcal.Angstrom/mol
    Integral F(N -ve)    :  -6256.     kcal.Angstrom/mol
    Integral |F(N)|      :   8246.     kcal.Angstrom/mol

 <> Atomic surface properties:

   Atom    Area         MEP            IE(l)           EA(l)        mean      Field(N)        Eneg(L)         Hard(L)
                    max     min     max     min     max     min     pol.    max     min     max     min     max     min
 N     1   0.653  -41.83  -48.86  490.74  478.36 -128.41 -141.24   1.081   28.70   17.52  175.54  174.29  315.97  303.39
 S     2  19.051   -4.23  -84.08  506.20  380.42 -105.22 -152.72   0.955  112.03  -62.69  180.86  122.82  326.21  256.34
 S     3  18.621   -3.43  -83.76  506.81  389.28 -105.56 -152.86   0.957  111.33  -34.64  180.45  126.02  326.77  256.41
 C     4   5.953  -35.10  -85.87  511.98  421.56 -128.68 -163.06   0.855   59.17  -25.73  178.25  129.25  334.39  289.77
 F     5  13.265  -52.71  -92.27  440.15  287.41 -139.13 -162.90   0.749   10.30  -49.57  146.17   63.14  300.96  223.91
 F     6  13.299  -53.83  -92.42  437.25  287.11 -139.31 -162.98   0.749   12.06  -52.69  144.62   62.97  298.51  223.86
 F     7  13.233  -60.38  -91.88  434.67  286.63 -136.43 -163.65   0.745   35.37  -46.66  143.70   62.07  298.38  224.06
 O     8  10.292  -75.21 -144.91  408.05  296.85 -126.93 -152.85   0.922   13.66 -122.48  131.16   77.97  279.02  216.35
 O     9  10.269  -72.12 -144.63  417.30  296.81 -126.84 -152.94   0.917   20.66 -123.12  135.70   77.87  281.60  216.29
 C    10   5.389  -37.01  -87.19  511.63  416.67 -130.41 -163.10   0.855   58.81  -22.25  178.02  126.83  333.61  289.77
 F    11  13.439  -52.01  -92.40  440.09  287.16 -138.56 -163.03   0.750   26.56  -46.79  150.13   63.05  292.17  223.87
 F    12  13.286  -49.00  -92.30  452.75  287.21 -137.20 -162.99   0.750   24.34  -50.06  157.77   63.07  294.97  223.88
 F    13  13.285  -67.80  -91.95  434.52  286.59 -138.86 -163.64   0.743   33.30  -47.01  142.65   62.08  298.42  224.16
 O    14  10.255  -71.47 -144.94  406.44  296.90 -126.85 -152.94   0.922    0.00 -123.20  129.08   77.86  279.26  216.29
 O    15  10.095  -76.16 -144.77  409.77  296.96 -127.06 -152.95   0.918   28.65 -122.36  130.30   77.89  279.63  216.24

 Total   170.385

 <> Stationary points on the molecular surface
    (A. Jakobi, H. Mauser and T. Clark, J. Mol. Model., 2008, 14, 547-558)

         x           y           z      value

 <>      2 MEP Maxima      :
     31.0448     15.1458    -18.3968   -3.433    
     32.0582     11.0458    -17.8302   -4.235    
 <>      4 MEP Minima      :
     29.0748     13.9758    -20.4218   -144.9    
     33.6082     14.9958    -20.2302   -144.6    
     29.8582     10.8958    -15.7968   -144.8    
     34.2415     12.1592    -15.7718   -144.9    

 <>     17 IEL Maxima      :
     32.2748     10.2958    -21.1968    481.3    
     30.3582     11.9625    -21.2468    507.4    
     33.2415     12.5958    -21.1968    509.8    
     31.2332     14.0292    -21.2468    497.5    
     31.2582     14.3625    -21.1468    502.1    
     32.0582     10.9958    -18.8968    512.0    
     32.8582     11.9958    -18.6052    478.5    
     29.9582     12.5958    -18.5968    506.8    
     33.3082     13.1625    -18.5968    505.2    
     29.9582     12.6458    -17.5968    505.7    
     30.6082     14.3958    -17.4635    479.2    
     33.2582     13.5958    -17.5468    506.2    
     31.1415     15.0958    -17.1968    511.6    
     31.8915     11.8458    -14.8968    502.9    
     29.9582     13.5958    -14.7968    504.2    
     32.8582     14.2292    -14.8468    507.3    
     30.8832     15.7458    -14.7635    483.2    
 <>     53 IEL Minima      :
     31.6582     10.8958    -22.5968    286.8    
     32.8582     11.5385    -22.5968    287.2    
     30.7082     12.1708    -22.4302    286.8    
     32.9582     12.3958    -22.4468    286.6    
     30.3582     10.2032    -21.1968    287.5    
     29.9582     10.5958    -20.9968    287.4    
     33.7207     10.3958    -20.9968    287.6    
     34.1582     11.3958    -20.9968    287.7    
     29.4582     13.6675    -20.8968    299.6    
     33.1582     14.6458    -20.9968    299.8    
     31.1532      9.5958    -20.7468    287.1    
     33.4915     10.0458    -20.5968    287.5    
     33.6082     14.1958    -20.5968    299.5    
     33.2383      9.9208    -20.1968    287.4    
     29.0582     13.2958    -19.9968    297.1    
     33.8415     14.3958    -19.9084    297.1    
     31.4540      9.5958    -19.7768    287.2    
     33.1865      9.9958    -19.6968    287.4    
     28.9582     13.6458    -19.5968    296.8    
     33.7582     14.7458    -19.5752    296.8    
     33.8582     11.6083    -19.0968    290.5    
     31.0489     10.1458    -18.9968    288.0    
     33.4582     10.9458    -18.8968    289.0    
     32.6082     15.2908    -17.1968    298.5    
     29.4582     14.7042    -17.0968    289.9    
     29.6582     14.9508    -17.1802    289.3    
     31.7675     16.2958    -16.7968    287.7    
     29.5082     11.3625    -16.4218    297.0    
     34.0582     11.4958    -16.4468    300.0    
     34.2582     12.1458    -16.6968    297.5    
     29.8582     15.9458    -16.5968    287.6    
     34.2415     12.8208    -16.1768    296.9    
     29.0582     13.9958    -16.2560    289.2    
     33.4582     15.1958    -16.1968    289.2    
     29.8915     16.1458    -15.9968    287.2    
     31.6582     16.5958    -16.0802    287.3    
     28.9082     14.1958    -15.6302    288.7    
     31.8564     16.5958    -15.4968    287.2    
     30.6082     10.6958    -15.3968    301.6    
     33.6558     12.3050    -15.0468    299.9    
     29.0582     14.4241    -15.0968    287.7    
     33.4082     15.3958    -15.4302    287.7    
     30.2582     11.3693    -15.0468    299.9    
     29.2582     15.1958    -14.8968    287.4    
     29.4439     15.5958    -14.9968    287.3    
     33.0582     15.7458    -14.9968    287.6    
     31.0933     12.9958    -13.6968    288.5    
     32.4582     13.6274    -13.7468    287.7    
     30.2582     13.8125    -13.5968    286.6    
     32.4582     13.8476    -13.5968    287.7    
     32.4582     14.5200    -13.5968    286.6    
     30.4582     14.7958    -13.4968    286.8    
     31.4665     15.2958    -13.5468    287.2    

 <>      2 EAL Maxima      :
     31.2582     15.1792    -18.3718   -105.6    
     32.0582     11.0458    -17.8302   -105.2    
 <>     27 EAL Minima      :
     30.7082     12.1708    -22.4302   -162.6    
     31.4064     12.7958    -22.6968   -162.8    
     31.0582     10.8458    -21.9968   -163.5    
     31.6582     10.5958    -21.9968   -163.6    
     32.0782     10.5958    -21.9968   -163.7    
     33.1582     12.1125    -22.1968   -162.7    
     31.4633      9.9958    -21.1968   -162.8    
     32.7798     10.0958    -20.8468   -162.7    
     34.3582     11.7385    -20.1760   -161.6    
     29.9582     10.5560    -19.3968   -161.9    
     34.1582     11.5532    -19.3968   -161.8    
     32.6082     15.2908    -17.1968   -156.9    
     29.2475     14.8283    -16.9468   -161.9    
     28.9082     14.3958    -16.3968   -161.9    
     33.4082     15.4208    -16.3635   -161.8    
     33.2582     15.6283    -16.5968   -161.8    
     30.6272     16.0958    -16.0685   -162.6    
     30.4915     16.0958    -15.5468   -162.7    
     30.2257     15.7958    -14.9361   -162.8    
     31.5582     16.1958    -14.9968   -162.8    
     30.2582     14.9958    -14.0750   -163.6    
     30.6082     15.2958    -13.9968   -163.6    
     32.0832     15.3792    -14.2111   -163.5    
     31.0915     15.4958    -13.9968   -163.6    
     30.6207     13.2958    -13.5968   -162.7    
     31.0915     13.3458    -13.2968   -162.7    
     31.9457     13.3958    -13.3968   -162.8    

 <>     16 Alpha(l) Maxima :
     31.8582     12.2742    -23.0468    1.115    
     29.1082     14.2066    -20.3968    1.220    
     30.0582      9.9458    -19.9385    1.171    
     34.3582     10.9458    -19.9635    1.153    
     33.4582     15.1958    -20.2468    1.229    
     34.2582     10.7958    -19.7575    1.158    
     29.9582     12.3958    -19.0885    1.149    
     29.9582     12.5958    -18.5968    1.173    
     33.3582     13.3958    -18.7052    1.173    
     33.3582     13.3958    -17.5492    1.169    
     29.9082     12.7708    -17.3635    1.174    
     28.8748     15.2208    -16.2168    1.165    
     33.0582     16.1958    -16.3103    1.163    
     29.8582     10.8958    -15.7968    1.229    
     34.2415     12.1592    -15.7718    1.228    
     31.3998     13.7958    -13.0468    1.112    
 <>     36 Alpha(l) Minima :
     32.2364     10.6958    -22.1968   0.5293    
     33.1582     11.7542    -22.1968   0.6285    
     30.5082     12.0208    -21.9635   0.6540    
     32.7582     12.9958    -21.9135   0.6421    
     31.7332     13.2958    -21.9968   0.6227    
     31.2582     13.1958    -21.8385   0.6212    
     33.6582     10.9907    -21.3802   0.5899    
     31.4231      9.7958    -20.9968   0.5339    
     33.0123     10.0458    -20.7775   0.5436    
     29.8582     11.5458    -20.3768   0.6303    
     29.8582     11.5458    -19.9968   0.6207    
     32.6332     10.0125    -19.7968   0.6060    
     33.8582     12.3458    -19.7769   0.6220    
     30.0582     11.4301    -19.3968   0.6140    
     33.7582     12.1958    -19.3968   0.6195    
     32.8082     10.5958    -18.9968   0.6256    
     30.4582     11.2726    -18.9968   0.6122    
     33.2082     11.3625    -18.7968   0.6178    
     33.3165     11.5958    -18.8468   0.6138    
     33.4673     11.8958    -18.9968   0.6116    
     29.8582     14.3958    -17.1968   0.6112    
     32.1540     15.3282    -17.2968   0.6176    
     29.6582     14.0958    -16.9968   0.6102    
     32.6582     14.9958    -17.1468   0.6121    
     30.3165     15.4458    -17.0968   0.6259    
     31.2582     16.1458    -16.5968   0.6122    
     33.2582     14.5958    -16.2659   0.6268    
     29.2582     13.7958    -15.4750   0.6364    
     31.2582     16.3792    -15.7209   0.5626    
     30.0332     15.9792    -15.1968   0.5420    
     31.6564     16.3958    -15.1968   0.5344    
     32.6582     15.2042    -14.5968   0.6719    
     32.4248     15.7958    -14.6468   0.5820    
     31.4582     12.8125    -14.1518   0.6159    
     30.2582     13.3958    -14.0450   0.6550    
     30.9923     15.3958    -13.7968   0.5265    

 <>     18 F(N) Maxima      :
     32.2748     10.2958    -21.1968    11.13    
     31.3998     13.8458    -21.2968    88.28    
     30.3582     12.6458    -20.9968    44.75    
     32.8582     13.1976    -21.0968    46.87    
     30.1582     12.4292    -20.6468    47.44    
     30.1582     12.1458    -19.1968    79.15    
     33.3582     12.9458    -19.1968    77.40    
     33.2082     13.9625    -18.3968    47.03    
     31.0448     15.1458    -18.3968    110.2    
     32.3998     10.9958    -17.5968    110.0    
     30.2748     11.7726    -17.7968    46.23    
     29.9082     13.1375    -16.9968    79.45    
     33.0582     13.9958    -17.0135    78.41    
     29.9582     13.0375    -15.5968    48.16    
     33.0415     13.7958    -15.3968    46.40    
     30.8707     12.6066    -14.8135    58.23    
     31.8582     12.2125    -14.7968    86.63    
     31.0048     15.7958    -14.7968    11.76    
 <>     29 F(N) Minima      :
     32.0882     10.8958    -22.5968   -46.00    
     30.8582     12.0908    -22.6468   -42.81    
     31.4189     12.9958    -22.4968   -40.73    
     30.6873      9.7958    -20.9968   -45.80    
     33.8582     10.3958    -20.8492   -45.70    
     34.2582     11.5458    -20.7968   -43.17    
     33.4915     10.0458    -20.5968   -45.77    
     29.0748     13.9758    -20.4218   -120.6    
     29.6748     10.7958    -20.0585   -39.38    
     33.6082     14.9958    -20.2302   -120.9    
     33.2382     10.0458    -19.5968   -43.74    
     31.1498      9.8958    -19.1968   -42.92    
     31.0582     10.3617    -18.8968   -43.80    
     31.0582     10.8593    -18.7885   -44.04    
     33.1248     11.1458    -18.7968   -46.84    
     30.0382     15.0542    -17.2468   -44.17    
     32.0582     15.2875    -17.2968   -46.64    
     33.2582     15.2843    -16.6802   -39.52    
     29.8582     15.9458    -16.5968   -43.19    
     34.3248     12.1574    -16.1968   -120.9    
     29.6582     11.1958    -15.7775   -120.8    
     33.4582     15.5792    -15.7718   -41.00    
     29.5582     15.9958    -15.5292   -45.40    
     29.4582     15.7792    -15.1968   -46.07    
     32.1091     16.5792    -15.3718   -45.86    
     32.2383     16.4958    -15.2218   -46.11    
     31.5365     13.0458    -13.5968   -41.29    
     30.2582     14.2593    -13.5218   -43.59    
     30.7864     14.9958    -13.3968   -45.80    

 <><><><><><><><><><><><><><><><><><><><><><><><><><><><><><><><><><><><><><><><><><><><>

                                 ParaSurf ADMET Profiler

 <><><><><><><><><><><><><><><><><><><><><><><><><><><><><><><><><><><><><><><><><><><><>

 <> Binned SIM models : 

  Model       Property                         Value        StdDev
   No.   
   7    Single CORINA conformation logP(OW)   -13.27 +/-     0.52

 <> Model-derived descriptors : 
       Model No.     :      7
       Code          :     OW1
       Maximum       :    241.4    
       Minimum       :   -357.6    
       Mean          :   -98.73    
       Variance      :   0.1338E+05
       +ve variance  :   0.1818E+05
       -ve variance  :   0.1163E+05
       balance param.:   0.2379    
       Skew          :    1.333    
       Kurtosis      :   -1.024    
       Dipolar moment: 
                   x :    4.621    
                   y :    4.824    
                   z :    9.874    
               Total :    11.92    

 <>  Atomic contributions: : 
     Model No.       :         7
     Sum over atoms  :     -13.0509

     Atom         Area    Contributions
      N1         0.6526     -0.0312
      S2        19.0514     -0.3196
      S3        18.6213     -0.2611
      C4         5.9525      0.0313
      F5        13.2647     -1.6678
      F6        13.2989     -1.6840
      F7        13.2327     -1.7059
      O8        10.2925     -0.5724
      O9        10.2693     -0.5498
      C10        5.3888      0.0240
      F11       13.4390     -1.6489
      F12       13.2863     -1.6943
      F13       13.2853     -1.6454
      O14       10.2553     -0.5906
      O15       10.0949     -0.5889

 <> ParaSurf used         2.24 seconds CPU time
