# Supplementary material for: Ion-combination specific effects driving the enzymatic activity of halophilic alcohol dehydrogenase 2 from Haloferax volcanii in aqueous ionic liquid solvent mixtures
Source: RSC Sustain. 2024 Jul 8;2(9):2559–80. doi: 10.1039/d3su00412k (PMC11353702; doi:10.1039/d3su00412k)
Supplement: SU-002-D3SU00412K-s004 [file SU-002-D3SU00412K-s004.zip › IonDescriptors/anions_MEP_processed/osm_e.dat]

calc=opt charge=-1 sdf vwf
generated by VMD

S            0.167406049962026 1   -10.708707198010810 1   -34.370785603619375 1
O           -0.391272265389793 1    -9.432189043817138 1   -35.396056827333858 1
O            0.930377596524207 1   -10.011689550957785 1   -33.431627263311974 1
O            0.901744830295727 1   -11.499022406502883 1   -35.255574127180154 1
O           -1.034297544363654 1   -11.244804576711903 1   -33.915332899102729 1
C            0.523605784744012 1    -8.559102472357157 1   -35.959284196114723 1
H           -0.051804103758243 1    -7.722109287251083 1   -36.434446935130048 1
H            1.132498721023528 1    -9.080203201552134 1   -36.745228152332558 1
H            1.210591396991389 1    -8.139822761260037 1   -35.177023067841347 1
