# Supplementary material for: Ion-combination specific effects driving the enzymatic activity of halophilic alcohol dehydrogenase 2 from Haloferax volcanii in aqueous ionic liquid solvent mixtures
Source: RSC Sustain. 2024 Jul 8;2(9):2559–80. doi: 10.1039/d3su00412k (PMC11353702; doi:10.1039/d3su00412k)
Supplement: SU-002-D3SU00412K-s004 [file SU-002-D3SU00412K-s004.zip › IonDescriptors/anions_MEP_processed/ntf_e.sdf]

generated by VMD
XXEMPIRE2011252214053D 1   1.00000     0.00000     0

 15 12  0  0  0  0              1 V2000
   31.6306   13.0687  -18.0397 N   0  0  0  0  0  0  0  0  0  0  0  0
   31.7609   12.5481  -16.6951 S   0  0  0  0  0  0  0  0  0  0  0  0
   31.5018   13.5891  -19.3846 S   0  0  0  0  0  0  0  0  0  0  0  0
   31.8908   11.8156  -20.4285 C   0  0  0  0  0  0  0  0  0  0  0  0
   33.1154   11.2574  -20.1596 F   0  0  0  0  0  0  0  0  0  0  0  0
   31.0028   10.8008  -20.1738 F   0  0  0  0  0  0  0  0  0  0  0  0
   31.8707   11.9510  -21.7918 F   0  0  0  0  0  0  0  0  0  0  0  0
   30.2312   13.8872  -19.8534 O   0  0  0  0  0  0  0  0  0  0  0  0
   32.5163   14.3993  -19.8722 O   0  0  0  0  0  0  0  0  0  0  0  0
   31.3122   14.3070  -15.6495 C   0  0  0  0  0  0  0  0  0  0  0  0
   30.0632   14.8152  -15.9040 F   0  0  0  0  0  0  0  0  0  0  0  0
   32.1557   15.3559  -15.9170 F   0  0  0  0  0  0  0  0  0  0  0  0
   31.3546   14.1766  -14.2861 F   0  0  0  0  0  0  0  0  0  0  0  0
   33.0357   12.2858  -16.2160 O   0  0  0  0  0  0  0  0  0  0  0  0
   30.7659   11.7075  -16.2191 O   0  0  0  0  0  0  0  0  0  0  0  0
  1  2  1  0  0  0  0
  1  3  1  0  0  0  0
  4  5  1  0  0  0  0
  4  6  1  0  0  0  0
  4  7  1  0  0  0  0
  3  8  1  0  0  0  0
  3  9  1  0  0  0  0
 10 11  1  0  0  0  0
 10 12  1  0  0  0  0
 10 13  1  0  0  0  0
  2 14  1  0  0  0  0
  2 15  1  0  0  0  0
M  END

> <CALCULATION> [EMPIRE'20]
108
Geometry optimized using EF

> <HAMILTONIAN> [EMPIRE'20]
AM1

> <MOPACBASICS> [EMPIRE'20]
  -533.169199    -7.701932     1.870814     0.021307     0.003873    -0.000142

> <ENERGY> [EMPIRE'20]
       -21522.077251        16472.585760        -5049.491491

> <COULSON CHARGES> [EMPIRE'20]
 -1.7566920100  2.9733782783  2.9735789501 -0.1207507703 -0.2038729867
 -0.2028803018 -0.1948258247 -0.9362245865 -0.9366521274 -0.1205885277
 -0.2030443936 -0.2038323685 -0.1948931425 -0.9365225872 -0.9361776015

> <TOTAL COULSON CHARGE> [EMPIRE'20]
 -1.0000000000

> <DENSITY MATRIX ELEMENTS> [EMPIRE'20]
  1.6586233846  0.0001238797  1.8622322181  0.0000740102  0.0235467380
  1.7713542171  0.0000069867 -0.0269998174  0.1065031746  1.4644821902
  0.9410386711  0.0042250189  0.7141059754 -0.0169228536  0.0035455267
  0.7009465814  0.0617151671 -0.0063405690  0.0251235636  0.6705304938
  0.9409420083 -0.0043211157  0.7141642418  0.0168821082  0.0033712208
  0.7008529522 -0.0616477365 -0.0060269703  0.0251780511  0.6704618476
  1.4297383028 -0.0763529598  0.7454278668  0.3471334607 -0.0782992028
  1.0857392750  0.2082794811 -0.0469066837  0.2133408020  0.8598453257
  1.9222954023  0.1995672178  1.4716019745 -0.0903241764  0.2197204428
  1.8703555437  0.0449279673 -0.1101107978  0.0578865311  1.9396200663
  1.9223017145 -0.1450666330  1.7026579178 -0.1649188590 -0.2964904699
  1.6359293541  0.0426092597  0.0725309661  0.0936338589  1.9419913154
  1.9216626823 -0.0034676659  1.9576723343  0.0229557780 -0.0022154421
  1.9654530892 -0.2242575459 -0.0106041776  0.0677616168  1.3500377189
  1.9289882966 -0.1670689193  1.4592599120  0.0408577609  0.1472410739
  1.7783361864 -0.0655258022 -0.1770790568  0.0344807841  1.7696401914
  1.9290077149  0.1325926136  1.6357096089  0.1079997757 -0.2145353971
  1.6074304302 -0.0679515568  0.1481937910  0.1106323015  1.7645043734
  1.4298279557  0.0876990130  0.7511423888 -0.3443818354 -0.0897396780
  1.0796104909 -0.2084993316 -0.0539423703  0.2117537468  0.8600076923
  1.9222834757 -0.2036571217  1.4515029623  0.0822537863  0.2037250211
  1.8872411212 -0.0426005252 -0.1067866580  0.0510997430  1.9420168343
  1.9222868771  0.1377687108  1.7282976587  0.1703864572 -0.2911999243
  1.6133629054 -0.0447031186  0.0719898328  0.1007064161  1.9398849272
  1.9216578435  0.0071556548  1.9574769078 -0.0221109600 -0.0017992932
  1.9656407337  0.2242513114 -0.0208091775  0.0653878428  1.3501176575
  1.9290228180  0.1675948034  1.4539677918 -0.0361421766  0.1379538528
  1.7865635036  0.0668300050 -0.1802435709  0.0305340741  1.7669684739
  1.9290031551 -0.1300470615  1.6452836609 -0.1120092577 -0.2149101782
  1.5941554384  0.0664452580  0.1432253121  0.1123881677  1.7677353471

> <CHARGE ON HYDROGENS> [EMPIRE'20]


> <ORBITAL VECTORS> [EMPIRE'20]
RHF calculation
  46   60   46   14   Nhomo, Nao, Nocc, Nunocc
Nr. of atomic orbitals of each atom
   4   4   4   4   4   4   4   4   4   4   4   4   4   4   4
Orbital information from occ. to unocc.
  -48.027
-0.000  0.002 -0.007 -0.005 -0.008  0.008 -0.031 -0.019
 0.007  0.007 -0.030 -0.018  0.275  0.022 -0.101 -0.059
 0.353 -0.064  0.021 -0.019  0.352  0.050  0.046 -0.019
 0.349  0.003 -0.017  0.068 -0.001  0.000 -0.004 -0.002
-0.001  0.001 -0.003 -0.002 -0.288  0.027 -0.106 -0.062
-0.369 -0.068  0.019 -0.020 -0.370  0.050  0.050 -0.020
-0.366  0.005 -0.017  0.071  0.001  0.001 -0.004 -0.002
 0.001  0.001 -0.003 -0.002
  -48.009
 0.004 -0.000 -0.000 -0.000  0.007 -0.007  0.027  0.014
 0.008  0.006 -0.029 -0.015  0.288  0.024 -0.107 -0.062
 0.370 -0.067  0.022 -0.021  0.369  0.052  0.048 -0.020
 0.367  0.003 -0.017  0.071 -0.001  0.000 -0.003 -0.002
-0.001  0.001 -0.003 -0.002  0.275 -0.026  0.101  0.059
 0.352  0.065 -0.018  0.019  0.353 -0.048 -0.047  0.020
 0.350 -0.005  0.016 -0.068 -0.001 -0.000  0.003  0.002
-0.001 -0.001  0.003  0.002
  -44.904
 0.022  0.000 -0.000 -0.001  0.001 -0.001  0.007 -0.017
 0.000  0.003 -0.009  0.019 -0.001  0.039 -0.110  0.201
 0.335 -0.032  0.005  0.012  0.263  0.024  0.013  0.014
-0.601  0.003 -0.004 -0.052 -0.008 -0.004  0.000  0.002
-0.007  0.003  0.001  0.002 -0.001 -0.019  0.092 -0.164
 0.230  0.023 -0.001 -0.011  0.257 -0.021 -0.014 -0.010
-0.489 -0.000  0.003  0.043 -0.006  0.003 -0.000 -0.001
-0.006 -0.003 -0.002 -0.001
  -44.894
-0.002  0.001 -0.002 -0.006  0.002  0.002 -0.008  0.012
-0.002  0.003 -0.006  0.008 -0.001  0.035 -0.088  0.163
 0.280 -0.027  0.005  0.010  0.204  0.019  0.009  0.012
-0.489  0.003 -0.003 -0.043 -0.006 -0.003  0.000  0.000
-0.004  0.002  0.001  0.001  0.002  0.023 -0.113  0.202
-0.282 -0.029  0.001  0.014 -0.316  0.026  0.018  0.013
 0.603 -0.000 -0.004 -0.053  0.006 -0.003  0.000  0.001
 0.007  0.003  0.002  0.001
  -44.873
 0.001 -0.005 -0.001 -0.000  0.000 -0.016 -0.004 -0.000
-0.000 -0.018 -0.005  0.001  0.000 -0.215 -0.055  0.013
-0.478  0.030 -0.029  0.012  0.522  0.019  0.041 -0.010
-0.044 -0.021 -0.005 -0.004  0.011  0.004 -0.003  0.002
-0.012  0.002  0.004 -0.002  0.000 -0.192 -0.047 -0.002
 0.453  0.030 -0.025  0.009 -0.441  0.013  0.036 -0.010
-0.011 -0.019 -0.005  0.001 -0.011  0.003 -0.003  0.002
 0.010  0.002  0.004 -0.002
  -44.870
-0.000 -0.000 -0.000  0.000 -0.000 -0.016 -0.004 -0.000
 0.000  0.014  0.004 -0.001 -0.000  0.191  0.049 -0.012
 0.425 -0.026  0.026 -0.011 -0.466 -0.017 -0.036  0.009
 0.040  0.019  0.004  0.004 -0.009 -0.003  0.002 -0.001
 0.009 -0.002 -0.003  0.001  0.000 -0.216 -0.051 -0.007
 0.513  0.035 -0.028  0.010 -0.489  0.015  0.040 -0.012
-0.024 -0.021 -0.005  0.002 -0.011  0.004 -0.003  0.001
 0.010  0.002  0.004 -0.001
  -35.661
 0.002  0.078  0.019 -0.000 -0.000  0.280  0.072 -0.000
-0.000  0.282  0.063 -0.002 -0.000  0.004  0.001 -0.000
-0.018 -0.001  0.004  0.001  0.019  0.001 -0.004 -0.001
-0.000  0.002  0.000  0.000 -0.439 -0.096  0.043 -0.053
 0.437 -0.068 -0.079  0.055 -0.000  0.004  0.001  0.000
 0.018 -0.001  0.004  0.001 -0.018  0.001 -0.004 -0.001
-0.000  0.002  0.000 -0.000  0.438 -0.097  0.040 -0.054
-0.440 -0.066 -0.082  0.054
  -35.348
-0.001 -0.000  0.002  0.000 -0.002  0.268  0.070 -0.000
 0.003 -0.271 -0.058  0.000  0.000 -0.005 -0.001  0.000
 0.016  0.001 -0.003 -0.000 -0.016 -0.000  0.003  0.000
 0.000 -0.002 -0.000 -0.000  0.452  0.098 -0.041  0.052
-0.438  0.066  0.077 -0.052 -0.000  0.005  0.001 -0.000
 0.016 -0.001  0.003  0.000 -0.016  0.001 -0.003 -0.000
-0.000  0.002  0.000 -0.000  0.440 -0.095  0.039 -0.052
-0.448 -0.067 -0.081  0.052
  -35.226
 0.285 -0.000 -0.001  0.000 -0.149 -0.039  0.156 -0.197
-0.154  0.036 -0.160  0.200 -0.007  0.002 -0.008  0.001
-0.011 -0.001  0.000  0.002 -0.010  0.001  0.001  0.002
 0.018  0.001 -0.003 -0.004 -0.413 -0.126  0.005 -0.016
-0.419  0.113  0.059 -0.019 -0.007 -0.002  0.008 -0.001
-0.010  0.001 -0.000 -0.002 -0.010 -0.001 -0.001 -0.002
 0.018 -0.001  0.003  0.003 -0.405  0.123 -0.001  0.017
-0.407 -0.108 -0.060  0.016
  -35.124
-0.003  0.009 -0.037  0.029  0.233  0.037 -0.134  0.113
-0.230  0.027 -0.132  0.108 -0.014  0.003 -0.014 -0.005
-0.004  0.000 -0.001  0.001 -0.004  0.000 -0.001  0.001
 0.012  0.001 -0.003 -0.003 -0.423 -0.131  0.011 -0.034
-0.434  0.115  0.067 -0.037  0.014  0.004 -0.014 -0.005
 0.005  0.000 -0.001  0.001  0.005  0.000 -0.001  0.001
-0.012  0.001 -0.003 -0.003  0.444 -0.136  0.008 -0.036
 0.433  0.114  0.070 -0.035
  -33.264
 0.820  0.000 -0.000 -0.000  0.250 -0.014  0.055 -0.212
 0.250  0.014 -0.054  0.212  0.024 -0.004  0.017  0.018
-0.014 -0.005  0.005  0.004 -0.013  0.002  0.006  0.004
 0.011  0.000 -0.000  0.000  0.144  0.044 -0.020  0.054
 0.142 -0.030 -0.037  0.055  0.024  0.004 -0.017 -0.018
-0.013  0.005 -0.004 -0.004 -0.014 -0.002 -0.006 -0.004
 0.011 -0.000  0.000 -0.000  0.142 -0.044  0.019 -0.055
 0.143  0.030  0.038 -0.055
  -23.141
-0.000  0.000 -0.005 -0.283 -0.176  0.044 -0.174 -0.002
 0.176  0.040 -0.176 -0.003  0.428 -0.014  0.064  0.048
-0.153 -0.182  0.097 -0.026 -0.153  0.126  0.163 -0.024
-0.145  0.000 -0.006  0.199 -0.044  0.031 -0.065  0.004
-0.045 -0.000 -0.072  0.004 -0.426 -0.016  0.063  0.048
 0.152 -0.185  0.089 -0.024  0.152  0.119  0.168 -0.026
 0.144  0.003 -0.005  0.198  0.045  0.033 -0.064  0.004
 0.044  0.002 -0.072  0.004
  -22.707
 0.034  0.002  0.000 -0.001 -0.057  0.030 -0.115 -0.085
-0.056 -0.025  0.115  0.085 -0.462  0.010 -0.044 -0.025
 0.165  0.208 -0.102  0.042  0.165 -0.147 -0.179  0.040
 0.168 -0.002  0.014 -0.237  0.023 -0.018  0.044  0.027
 0.023 -0.002  0.048  0.027 -0.464 -0.011  0.044  0.025
 0.166 -0.213  0.094 -0.040  0.166  0.140  0.186 -0.042
 0.168  0.005 -0.013  0.237  0.023  0.020 -0.044 -0.027
 0.023  0.004 -0.048 -0.027
  -21.688
-0.000  0.069 -0.279  0.602  0.302 -0.010  0.038 -0.260
-0.302 -0.011  0.038 -0.260  0.161  0.003 -0.015 -0.029
-0.061 -0.086  0.033 -0.031 -0.061  0.065  0.066 -0.030
-0.078  0.002 -0.011  0.114  0.080 -0.050  0.025 -0.114
 0.079  0.032  0.043 -0.115 -0.161  0.004 -0.014 -0.029
 0.061 -0.088  0.030 -0.030  0.061  0.062  0.069 -0.031
 0.078  0.004 -0.011  0.114 -0.079 -0.049  0.024 -0.114
-0.080  0.032  0.045 -0.114
  -17.451
-0.000  0.079 -0.331 -0.055 -0.068  0.062 -0.247 -0.208
 0.068  0.056 -0.249 -0.209 -0.024 -0.057  0.259  0.158
 0.058  0.155  0.068  0.139  0.059 -0.171 -0.003  0.136
 0.061 -0.037  0.178 -0.125 -0.007  0.038 -0.149 -0.123
-0.010  0.027 -0.153 -0.121  0.024 -0.065  0.256  0.158
-0.058  0.154  0.073  0.136 -0.058 -0.169 -0.009  0.138
-0.061 -0.046  0.175 -0.125  0.009  0.044 -0.148 -0.121
 0.007  0.033 -0.149 -0.123
  -16.973
 0.045  0.004  0.001 -0.000 -0.290  0.022 -0.081 -0.181
-0.290 -0.015  0.082  0.180 -0.015  0.056 -0.250 -0.094
-0.054 -0.152 -0.068 -0.095 -0.053  0.167 -0.001 -0.092
-0.023  0.036 -0.166  0.043  0.165 -0.236  0.107  0.034
 0.163  0.168  0.197  0.032 -0.015 -0.063  0.249  0.095
-0.053  0.149  0.076  0.093 -0.054 -0.166 -0.007  0.095
-0.024 -0.042  0.165 -0.043  0.163  0.239 -0.100 -0.034
 0.165 -0.162 -0.203 -0.033
  -16.067
 0.000 -0.015  0.067  0.201 -0.185 -0.039  0.159 -0.156
 0.185 -0.038  0.158 -0.156  0.007 -0.027  0.109 -0.176
 0.044  0.147  0.002 -0.097  0.041 -0.131 -0.050 -0.101
-0.082 -0.014  0.040  0.215 -0.182  0.282  0.044 -0.006
-0.181 -0.274 -0.080 -0.003 -0.007 -0.026  0.109 -0.176
-0.041  0.140  0.013 -0.101 -0.043 -0.131 -0.063 -0.097
 0.082 -0.007  0.041  0.215  0.181  0.281  0.053 -0.004
 0.183 -0.272 -0.089 -0.004
  -15.933
-0.027  0.019  0.004  0.000  0.185  0.071 -0.239 -0.023
 0.185 -0.045  0.246  0.023 -0.048  0.049 -0.167 -0.185
-0.016 -0.050 -0.091 -0.162 -0.008  0.080 -0.084 -0.154
-0.056  0.042 -0.158  0.128 -0.149  0.228  0.129  0.111
-0.163 -0.264  0.007  0.124 -0.048 -0.030  0.172  0.185
-0.008  0.034  0.111  0.154 -0.016 -0.087  0.058  0.162
-0.056 -0.032  0.160 -0.127 -0.162 -0.233 -0.126 -0.122
-0.149  0.261 -0.012 -0.112
  -15.798
-0.001 -0.185 -0.044  0.001  0.007 -0.122 -0.042 -0.001
 0.007 -0.128 -0.018  0.002 -0.002 -0.324 -0.081 -0.007
 0.109  0.193 -0.254  0.100 -0.112  0.087  0.306 -0.109
-0.001 -0.250 -0.063 -0.000 -0.095  0.075 -0.065  0.064
 0.082  0.017  0.093 -0.054 -0.003 -0.322 -0.073  0.010
-0.111  0.211 -0.233  0.109  0.109  0.060  0.312 -0.097
-0.002 -0.249 -0.056 -0.003  0.082  0.057 -0.074  0.054
-0.095  0.037  0.091 -0.064
  -15.702
-0.000 -0.001 -0.001  0.001 -0.001 -0.049 -0.012 -0.001
 0.001  0.048  0.012 -0.001 -0.000  0.345  0.077 -0.003
-0.115 -0.209  0.263 -0.121  0.117 -0.090 -0.329  0.112
-0.002  0.272  0.059  0.008  0.035 -0.026  0.036 -0.018
-0.037 -0.012 -0.044  0.019  0.000 -0.345 -0.088 -0.001
-0.118  0.229 -0.256  0.114  0.116  0.070  0.332 -0.121
 0.002 -0.272 -0.070  0.006  0.037  0.030 -0.034  0.019
-0.036  0.008  0.044 -0.019
  -15.638
 0.056  0.001  0.000 -0.001 -0.078 -0.010  0.041  0.000
-0.079  0.010 -0.042  0.001  0.002 -0.040  0.177 -0.294
 0.068  0.258  0.024 -0.163  0.065 -0.240 -0.077 -0.169
-0.131 -0.018  0.056  0.369  0.049 -0.079 -0.017 -0.039
 0.048  0.078  0.017 -0.040  0.002  0.045 -0.176  0.294
 0.066 -0.250 -0.038  0.168  0.067  0.240  0.092  0.164
-0.131  0.011 -0.058 -0.368  0.047  0.076  0.019  0.040
 0.048 -0.076 -0.020  0.040
  -15.465
 0.000  0.002 -0.007  0.167 -0.114 -0.028  0.112 -0.110
 0.114 -0.026  0.112 -0.110 -0.001  0.034 -0.146  0.245
-0.056 -0.221 -0.025  0.137 -0.053  0.207  0.060  0.143
 0.107  0.014 -0.040 -0.312 -0.116  0.201  0.045 -0.003
-0.115 -0.201 -0.044 -0.000  0.001  0.037 -0.147  0.247
 0.054 -0.215 -0.038  0.143  0.055  0.209  0.075  0.139
-0.108  0.007 -0.042 -0.313  0.115  0.200  0.052 -0.002
 0.116 -0.200 -0.051 -0.002
  -14.881
 0.000 -0.471 -0.113  0.002  0.002 -0.277 -0.072 -0.000
 0.002 -0.279 -0.061  0.002 -0.002  0.129  0.025 -0.005
-0.039 -0.086  0.091 -0.071  0.039 -0.041 -0.124  0.060
-0.001  0.121  0.021  0.005 -0.185  0.167 -0.149  0.170
 0.183  0.080  0.205 -0.170 -0.002  0.126  0.037  0.004
 0.039 -0.091  0.093 -0.061 -0.039 -0.037 -0.120  0.070
-0.001  0.118  0.035 -0.003  0.183  0.165 -0.147  0.169
-0.186  0.081  0.208 -0.171
  -13.482
 0.000 -0.069  0.292  0.149  0.067  0.065  0.158  0.096
-0.066 -0.129  0.111  0.097  0.115 -0.022  0.163  0.101
 0.002  0.030  0.217  0.162  0.009 -0.133  0.162  0.188
 0.008 -0.037  0.267  0.029 -0.057  0.033  0.084  0.185
 0.074  0.021  0.266  0.030 -0.115 -0.054  0.156  0.101
-0.009  0.046  0.204  0.189 -0.002 -0.124  0.180  0.162
-0.008 -0.087  0.255  0.029 -0.074 -0.139  0.228  0.031
 0.057 -0.066  0.060  0.186
  -13.444
 0.000 -0.024  0.100  0.052  0.024 -0.288 -0.021  0.035
-0.024  0.267  0.112  0.033  0.041 -0.048  0.048  0.036
 0.011  0.044  0.056  0.102 -0.007 -0.024  0.091  0.024
 0.003 -0.075  0.082  0.010  0.185 -0.248  0.267 -0.175
-0.179 -0.126 -0.225  0.259 -0.041  0.021  0.065  0.035
 0.007 -0.019  0.092  0.024 -0.011 -0.065  0.030  0.102
-0.003  0.030  0.107  0.011  0.179  0.216 -0.143  0.258
-0.184  0.099  0.350 -0.176
  -12.936
-0.072  0.002  0.001  0.000 -0.039  0.043 -0.180 -0.149
-0.039 -0.042  0.180  0.149  0.089 -0.024  0.109  0.050
 0.003  0.040  0.200  0.141  0.004 -0.120  0.164  0.138
-0.002 -0.047  0.216  0.068 -0.006 -0.028  0.256  0.232
-0.003 -0.078  0.250  0.229  0.089  0.028 -0.108 -0.050
 0.004 -0.034 -0.200 -0.139  0.003  0.126 -0.160 -0.141
-0.002  0.055 -0.214 -0.068 -0.003  0.042 -0.258 -0.228
-0.007  0.090 -0.241 -0.233
  -11.824
 0.164  0.001  0.001 -0.000 -0.089  0.016 -0.062  0.076
-0.089 -0.015  0.062 -0.076  0.005 -0.004  0.015 -0.022
 0.004 -0.098 -0.244  0.062  0.004  0.183 -0.167  0.084
-0.011 -0.076  0.390  0.112  0.004  0.060  0.175 -0.216
 0.004 -0.132  0.132 -0.215  0.005  0.004 -0.015  0.022
 0.004  0.086  0.230 -0.077  0.004 -0.192  0.166 -0.066
-0.010  0.101 -0.376 -0.110  0.004 -0.057 -0.178  0.216
 0.004  0.135 -0.129  0.216
  -11.781
 0.004 -0.021 -0.009  0.001 -0.002  0.003 -0.000  0.002
-0.002 -0.016 -0.002 -0.002 -0.000  0.054  0.009  0.003
-0.017 -0.065  0.385  0.516  0.016  0.065 -0.332 -0.524
 0.001 -0.395 -0.126 -0.014 -0.011  0.023 -0.005  0.023
 0.011  0.008  0.021 -0.034  0.000  0.005 -0.001  0.004
 0.002  0.005  0.067  0.033 -0.000 -0.022  0.001 -0.049
-0.002 -0.019 -0.059 -0.016 -0.001 -0.004  0.002  0.004
 0.002 -0.000 -0.008  0.008
  -11.781
 0.002 -0.020 -0.002 -0.001 -0.000 -0.016 -0.005  0.001
-0.001  0.005  0.001 -0.001  0.000 -0.004  0.001 -0.003
 0.002 -0.003 -0.051 -0.032 -0.001  0.013  0.005  0.042
-0.001  0.021  0.041  0.011  0.004 -0.007  0.007 -0.009
-0.003 -0.004 -0.008  0.004 -0.000  0.053  0.016 -0.002
 0.016 -0.090  0.332  0.525 -0.017  0.111 -0.370 -0.518
 0.001 -0.409 -0.072  0.011  0.011  0.019 -0.013  0.031
-0.012  0.016  0.018 -0.027
  -11.773
 0.002  0.008 -0.030  0.010 -0.005 -0.002  0.002 -0.001
 0.003  0.001  0.004 -0.003 -0.001 -0.001 -0.024  0.035
-0.005  0.123  0.300 -0.119 -0.009 -0.249  0.297 -0.010
 0.014  0.139 -0.434 -0.140 -0.002  0.011  0.013 -0.003
-0.005 -0.019  0.003  0.005  0.001  0.010 -0.022  0.035
 0.008  0.094  0.365 -0.032  0.006 -0.249  0.228 -0.098
-0.014  0.088 -0.449 -0.141  0.004  0.014  0.007  0.009
 0.002 -0.013  0.003  0.003
  -11.698
-0.187 -0.001 -0.000 -0.000  0.098 -0.016  0.065 -0.095
 0.098  0.015 -0.065  0.096 -0.002 -0.004  0.020 -0.028
 0.006 -0.063 -0.242  0.022  0.006  0.155 -0.196  0.020
-0.010 -0.055  0.247  0.092 -0.003 -0.087 -0.206  0.281
-0.003  0.171 -0.149  0.278 -0.002  0.006 -0.020  0.028
 0.006  0.051  0.247 -0.020  0.006 -0.166  0.190 -0.022
-0.010  0.063 -0.248 -0.093 -0.003  0.083  0.210 -0.279
-0.003 -0.173  0.144 -0.279
  -11.086
-0.000 -0.006 -0.001  0.000  0.000  0.001  0.000 -0.000
 0.000 -0.000 -0.000 -0.000 -0.000 -0.003 -0.001  0.001
 0.001  0.245  0.321 -0.418 -0.001  0.352 -0.192  0.412
 0.000 -0.563 -0.114 -0.007 -0.000  0.002  0.001 -0.004
 0.000  0.003 -0.001  0.004  0.000 -0.000 -0.000 -0.000
-0.000  0.010  0.015 -0.019  0.000  0.016 -0.008  0.019
 0.000 -0.025 -0.007  0.000 -0.001 -0.002  0.002 -0.002
 0.001 -0.001 -0.004  0.002
  -11.085
-0.000 -0.005 -0.001 -0.000  0.000 -0.000  0.000  0.000
 0.000  0.001  0.000  0.000  0.000  0.000  0.000 -0.000
-0.000 -0.011 -0.015  0.019  0.000 -0.016  0.009 -0.018
-0.000  0.025  0.005  0.000  0.001 -0.002  0.003 -0.002
-0.001 -0.001 -0.003  0.002 -0.000 -0.003 -0.000 -0.001
-0.001  0.229  0.330 -0.413  0.001  0.364 -0.177  0.416
 0.000 -0.555 -0.148  0.006  0.000  0.003  0.002 -0.003
-0.000  0.003 -0.000  0.003
  -10.811
-0.001  0.006 -0.028 -0.013  0.001 -0.000  0.001 -0.000
-0.000 -0.000  0.001 -0.001  0.001  0.017 -0.061  0.116
-0.021 -0.060  0.145 -0.518 -0.019 -0.045  0.163 -0.521
 0.042 -0.114  0.470 -0.359  0.000 -0.003  0.011  0.010
 0.000 -0.002  0.010  0.009 -0.000  0.002 -0.009  0.017
 0.003 -0.006  0.023 -0.078  0.003 -0.004  0.023 -0.077
-0.006 -0.018  0.070 -0.052 -0.000  0.001  0.012 -0.001
-0.000 -0.007  0.009 -0.000
  -10.810
-0.001 -0.005  0.021  0.010 -0.000  0.000 -0.001  0.001
 0.001  0.000 -0.001 -0.000  0.000  0.003 -0.009  0.018
-0.003 -0.009  0.022 -0.077 -0.003 -0.007  0.025 -0.078
 0.006 -0.017  0.070 -0.055 -0.000 -0.003 -0.009  0.004
-0.000  0.006 -0.007  0.003  0.001 -0.015  0.061 -0.116
-0.020  0.043 -0.160  0.522 -0.021  0.023 -0.158  0.518
 0.042  0.118 -0.470  0.360  0.000  0.003 -0.008 -0.010
 0.000  0.001 -0.009 -0.011
  -10.789
-0.000 -0.001 -0.001 -0.001  0.000 -0.000  0.000 -0.000
 0.000  0.001  0.000 -0.000  0.000 -0.128 -0.030  0.003
 0.035  0.496  0.272  0.100 -0.037  0.565 -0.033 -0.129
 0.001  0.541  0.136 -0.009 -0.000  0.002 -0.024 -0.016
 0.000 -0.009  0.023  0.016  0.000  0.000  0.000 -0.000
 0.000 -0.002 -0.001 -0.000 -0.000 -0.002 -0.000  0.001
 0.000 -0.002 -0.001  0.000  0.000  0.000  0.001  0.000
-0.000 -0.000  0.000 -0.001
  -10.788
-0.000 -0.001 -0.000  0.000  0.000  0.001  0.000  0.000
 0.000 -0.000 -0.000  0.000  0.000 -0.000 -0.000  0.000
 0.000  0.002  0.001  0.000 -0.000  0.002 -0.000 -0.001
 0.000  0.002  0.000 -0.000 -0.000  0.000 -0.000  0.001
 0.000  0.000 -0.000 -0.000  0.000 -0.128 -0.032 -0.001
-0.036  0.489  0.286  0.120  0.036  0.565 -0.017 -0.110
 0.001  0.542  0.131  0.002  0.000  0.003 -0.024 -0.016
-0.000 -0.009  0.022  0.016
  -10.560
 0.000 -0.131  0.553  0.370 -0.029  0.003 -0.017 -0.012
 0.029  0.005 -0.017 -0.012  0.001  0.001 -0.003  0.011
-0.002 -0.010  0.012 -0.013 -0.002  0.004  0.014 -0.015
 0.004  0.001 -0.003 -0.037 -0.011 -0.042 -0.358  0.028
-0.013  0.190 -0.314  0.027 -0.001  0.001 -0.003  0.011
 0.002 -0.010  0.011 -0.015  0.002  0.003  0.015 -0.014
-0.004  0.000 -0.003 -0.037  0.013 -0.027 -0.367  0.027
 0.011  0.200 -0.299  0.027
  -10.483
 0.000 -0.110  0.455 -0.190  0.057  0.000 -0.002 -0.020
-0.057  0.001 -0.002 -0.020 -0.001  0.001 -0.004  0.003
-0.001 -0.006  0.012 -0.001 -0.001  0.000  0.013 -0.002
 0.001 -0.000  0.001 -0.015  0.029  0.021  0.102 -0.415
 0.028 -0.070  0.075 -0.415  0.001  0.001 -0.004  0.003
 0.001 -0.006  0.012 -0.002  0.001  0.000  0.013 -0.001
-0.001 -0.000  0.001 -0.015 -0.028  0.025  0.099 -0.416
-0.029 -0.067  0.080 -0.415
  -10.432
 0.000  0.362  0.086 -0.002  0.000 -0.033 -0.008  0.000
-0.000 -0.033 -0.007  0.000 -0.000  0.007  0.002 -0.000
-0.002 -0.021  0.007 -0.002  0.002 -0.016 -0.015  0.001
-0.000 -0.011 -0.002  0.000 -0.031  0.167 -0.336 -0.269
 0.031  0.013  0.374  0.265 -0.000  0.007  0.002 -0.000
 0.002 -0.021  0.006 -0.001 -0.002 -0.016 -0.015  0.001
 0.000 -0.011 -0.003  0.000  0.031  0.180 -0.328 -0.269
-0.031 -0.002  0.378  0.271
  -10.405
 0.000 -0.000 -0.005 -0.001 -0.000 -0.008 -0.002  0.000
 0.000  0.008  0.002  0.000 -0.000 -0.007 -0.002  0.000
 0.002  0.022 -0.004 -0.001 -0.002  0.019  0.013  0.001
 0.000  0.010  0.002 -0.000  0.009 -0.141  0.254  0.410
-0.009 -0.027 -0.289 -0.406  0.000  0.007  0.002 -0.000
 0.002 -0.022  0.003  0.001 -0.002 -0.018 -0.014 -0.001
-0.000 -0.010 -0.003 -0.000  0.009  0.151 -0.243 -0.405
-0.009  0.014  0.288  0.409
  -10.319
 0.000  0.265  0.064 -0.001 -0.000  0.003  0.001  0.000
-0.000  0.001  0.000 -0.000 -0.000  0.001 -0.000 -0.000
-0.000 -0.001  0.002 -0.004  0.000 -0.000 -0.002  0.004
-0.000 -0.005 -0.001 -0.000  0.018 -0.282 -0.268  0.252
-0.018 -0.372  0.118 -0.249 -0.000  0.001  0.000  0.000
 0.000 -0.002  0.001 -0.004 -0.000 -0.001 -0.002  0.004
 0.000 -0.005 -0.001  0.000 -0.021 -0.301 -0.300  0.256
 0.021 -0.409  0.122 -0.256
  -10.313
 0.000  0.011  0.004  0.001 -0.000 -0.019 -0.005 -0.000
 0.000  0.019  0.004 -0.000 -0.000  0.002  0.000 -0.000
-0.001 -0.008  0.001 -0.003  0.001 -0.007 -0.005  0.003
-0.000 -0.007 -0.002  0.000  0.040 -0.361 -0.353  0.099
-0.040 -0.478  0.164 -0.093  0.000 -0.002 -0.001 -0.000
-0.001  0.009 -0.001  0.002  0.001  0.007  0.005 -0.002
 0.000  0.007  0.002  0.000  0.039  0.330  0.342 -0.076
-0.039  0.454 -0.143  0.077
  -10.248
 0.000  0.647  0.155 -0.003 -0.000 -0.045 -0.012  0.000
-0.000 -0.045 -0.010  0.000 -0.000 -0.002 -0.001  0.000
 0.001  0.011  0.001 -0.002 -0.001  0.010  0.004  0.002
 0.000  0.004  0.001 -0.001 -0.057  0.248  0.117  0.241
 0.057  0.274 -0.007 -0.250 -0.000 -0.002 -0.000 -0.000
-0.001  0.011  0.001 -0.002  0.001  0.010  0.004  0.002
 0.000  0.004  0.001  0.000  0.057  0.241  0.130  0.248
-0.057  0.271  0.009 -0.244
   -7.929
 0.039 -0.004 -0.001 -0.000 -0.033  0.022 -0.089 -0.023
-0.033 -0.020  0.090  0.023 -0.222  0.069 -0.314 -0.188
-0.006 -0.092  0.228  0.112 -0.006 -0.012  0.245  0.113
-0.007 -0.045  0.204  0.166 -0.011  0.052 -0.191 -0.057
-0.011  0.033 -0.196 -0.056 -0.222 -0.079  0.311  0.187
-0.006  0.099 -0.224 -0.113 -0.006  0.020 -0.244 -0.112
-0.007  0.051 -0.202 -0.166 -0.011 -0.059  0.189  0.056
-0.011 -0.039  0.193  0.057
   -7.702
-0.000  0.042 -0.176 -0.135  0.017 -0.014  0.054  0.031
-0.017 -0.012  0.055  0.031 -0.239  0.072 -0.329 -0.197
-0.006 -0.092  0.224  0.109 -0.006 -0.010  0.243  0.110
-0.006 -0.045  0.202  0.175 -0.006  0.055 -0.125 -0.056
-0.006  0.003 -0.136 -0.057  0.239  0.084 -0.328 -0.198
 0.006 -0.100  0.222  0.111  0.006 -0.018  0.243  0.110
 0.006 -0.051  0.201  0.175  0.006  0.059 -0.123 -0.057
 0.006  0.007 -0.137 -0.056
    1.871
 0.260 -0.002 -0.000  0.000 -0.473  0.058 -0.232  0.070
-0.473 -0.053  0.233 -0.070  0.124 -0.026  0.117  0.061
-0.001  0.023 -0.032 -0.006 -0.001 -0.008 -0.039 -0.006
-0.005  0.006 -0.025 -0.051  0.004  0.183 -0.163  0.101
 0.004 -0.095 -0.225  0.103  0.124  0.030 -0.116 -0.061
-0.001 -0.024  0.031  0.006 -0.001  0.006  0.039  0.006
-0.005 -0.006  0.025  0.051  0.004 -0.188  0.158 -0.102
 0.004  0.089  0.228 -0.101
    3.088
-0.000 -0.006  0.029  0.334 -0.469  0.050 -0.191 -0.098
 0.469  0.041 -0.193 -0.097 -0.120  0.022 -0.099 -0.063
 0.003 -0.028  0.028  0.005  0.003  0.014  0.037  0.005
 0.002 -0.003  0.015  0.034 -0.024 -0.221  0.144 -0.038
-0.023  0.137  0.223 -0.040  0.120  0.025 -0.098 -0.063
-0.003 -0.029  0.027  0.005 -0.003  0.012  0.038  0.005
-0.002 -0.004  0.015  0.034  0.023 -0.224  0.137 -0.039
 0.024  0.131  0.228 -0.039
    4.045
 0.189  0.003  0.001  0.000 -0.131 -0.094  0.374  0.402
-0.131  0.083 -0.376 -0.401 -0.157  0.018 -0.084 -0.067
 0.009 -0.047  0.027  0.001  0.008  0.032  0.044  0.002
 0.002 -0.000 -0.000  0.033  0.016  0.053  0.125  0.193
 0.015 -0.097  0.093  0.193 -0.157 -0.021  0.083  0.067
 0.008  0.048 -0.025 -0.002  0.009 -0.030 -0.045 -0.001
 0.002 -0.000  0.000 -0.033  0.016 -0.046 -0.127 -0.193
 0.016  0.103 -0.088 -0.194
    5.150
-0.000  0.076 -0.315  0.083 -0.208 -0.111  0.412  0.277
 0.208 -0.086  0.418  0.277  0.150 -0.011  0.056  0.039
-0.009  0.045 -0.021  0.010 -0.009 -0.032 -0.037  0.009
-0.008 -0.001  0.004 -0.046 -0.034 -0.120 -0.111 -0.158
-0.036  0.156 -0.046 -0.163 -0.150 -0.015  0.056  0.039
 0.009  0.045 -0.019  0.009  0.009 -0.031 -0.039  0.010
 0.008 -0.001  0.004 -0.046  0.036 -0.119 -0.112 -0.162
 0.034  0.156 -0.045 -0.159
    5.868
 0.250 -0.000 -0.000  0.000  0.157  0.082 -0.331  0.392
 0.157 -0.079  0.331 -0.391  0.028 -0.017  0.067 -0.121
 0.014 -0.040  0.010  0.021  0.013  0.030  0.022  0.022
-0.034  0.003 -0.007 -0.104 -0.075 -0.249 -0.036  0.025
-0.075  0.240  0.072  0.022  0.027  0.016 -0.067  0.121
 0.013  0.038 -0.007 -0.022  0.014 -0.031 -0.026 -0.021
-0.034 -0.001  0.008  0.104 -0.075  0.246  0.044 -0.024
-0.075 -0.238 -0.080 -0.024
    6.209
 0.000  0.002 -0.006 -0.000 -0.001  0.509  0.133  0.004
 0.001 -0.514 -0.112  0.008  0.001 -0.203 -0.045  0.002
 0.039 -0.084  0.072 -0.025 -0.039 -0.049 -0.102  0.024
 0.001  0.043  0.010  0.002 -0.101 -0.180  0.124 -0.130
 0.100 -0.107 -0.190  0.129 -0.002  0.200  0.051  0.001
 0.039  0.089 -0.069  0.024 -0.039  0.043  0.102 -0.025
-0.000 -0.042 -0.011  0.001 -0.100  0.182 -0.121  0.128
 0.100  0.104  0.192 -0.130
    6.657
-0.001  0.183  0.044 -0.000 -0.001 -0.382 -0.095 -0.001
-0.001 -0.383 -0.088  0.004 -0.002 -0.380 -0.084  0.003
 0.070 -0.151  0.122 -0.047 -0.070 -0.089 -0.174  0.043
 0.002  0.074  0.016  0.005 -0.075 -0.130  0.094 -0.093
 0.076 -0.078 -0.140  0.095 -0.001 -0.377 -0.097  0.000
-0.070 -0.156  0.116 -0.044  0.070 -0.080 -0.177  0.046
 0.001  0.073  0.019 -0.003  0.076 -0.134  0.090 -0.094
-0.075 -0.073 -0.143  0.093
    6.779
-0.000  0.013 -0.049  0.260  0.002  0.049 -0.191  0.307
-0.002  0.045 -0.192  0.307  0.014  0.057 -0.223  0.358
-0.050  0.147 -0.032 -0.033 -0.046 -0.116 -0.081 -0.038
 0.084 -0.007  0.017  0.235  0.044  0.125  0.020 -0.040
 0.044 -0.122 -0.035 -0.038 -0.014  0.053 -0.224  0.357
 0.046  0.141 -0.021 -0.037  0.049 -0.116 -0.093 -0.034
-0.084 -0.002  0.019  0.234 -0.044  0.125  0.024 -0.039
-0.044 -0.121 -0.038 -0.040
    7.075
 0.069  0.002  0.001 -0.000  0.027  0.011 -0.059  0.128
 0.027 -0.020  0.057 -0.129  0.120  0.091 -0.375  0.365
-0.083  0.244 -0.052 -0.007 -0.079 -0.195 -0.138 -0.013
 0.072 -0.012  0.039  0.189 -0.017 -0.052 -0.004  0.013
-0.015  0.046  0.015  0.015  0.117 -0.094  0.371 -0.368
-0.079 -0.238  0.037  0.013 -0.081  0.192  0.151  0.009
 0.073  0.008 -0.040 -0.192 -0.015  0.048  0.008 -0.014
-0.017 -0.047 -0.019 -0.012
    7.103
 0.000 -0.001 -0.000  0.004  0.000 -0.218 -0.057  0.005
 0.000  0.222  0.049  0.003 -0.012 -0.514 -0.105  0.015
 0.091 -0.198  0.148 -0.068 -0.088 -0.112 -0.211  0.057
 0.006  0.092  0.017  0.017  0.042  0.071 -0.044  0.053
-0.041  0.043  0.069 -0.055  0.010  0.505  0.140  0.005
 0.088  0.193 -0.138  0.058 -0.092  0.111  0.222 -0.066
-0.003 -0.090 -0.026  0.010  0.040 -0.068  0.041 -0.054
-0.041 -0.044 -0.070  0.052
    7.155
-0.004 -0.010  0.044 -0.043  0.003 -0.003 -0.021 -0.094
-0.007  0.017 -0.049 -0.084  0.365  0.067 -0.388 -0.253
-0.087  0.255 -0.056  0.102 -0.093 -0.219 -0.172  0.103
-0.097 -0.016  0.098 -0.292  0.001 -0.001  0.012  0.025
-0.002 -0.001  0.016  0.021 -0.261  0.095 -0.303 -0.126
 0.074  0.217 -0.043  0.069  0.068 -0.161 -0.129  0.067
 0.057 -0.022  0.069 -0.174  0.006 -0.018  0.009  0.019
 0.003  0.008  0.011  0.023
    7.163
-0.023  0.002 -0.008  0.008 -0.012 -0.023  0.090 -0.009
-0.010  0.018 -0.079  0.042  0.242  0.033 -0.163 -0.320
-0.040  0.117 -0.030  0.082 -0.042 -0.098 -0.079  0.082
-0.099 -0.011  0.062 -0.289  0.012  0.033  0.013  0.003
 0.012 -0.035 -0.003  0.003  0.353 -0.074  0.282  0.387
-0.070 -0.207  0.043 -0.111 -0.069  0.157  0.134 -0.113
-0.126  0.026 -0.090  0.371  0.011 -0.029 -0.017 -0.011
 0.011  0.034 -0.001 -0.011
    7.281
 0.001 -0.170 -0.040 -0.001  0.000  0.388  0.098 -0.001
 0.001  0.389  0.090 -0.006  0.001 -0.396 -0.093  0.009
 0.067 -0.142  0.108 -0.051 -0.070 -0.093 -0.163  0.048
 0.002  0.069  0.015  0.007  0.073  0.122 -0.082  0.092
-0.074  0.077  0.127 -0.094  0.001 -0.397 -0.099 -0.003
-0.069 -0.155  0.104 -0.048  0.068 -0.081 -0.163  0.050
 0.001  0.069  0.018 -0.003 -0.074  0.126 -0.078  0.093
 0.074  0.073  0.129 -0.092
    7.308
 0.000 -0.019  0.078 -0.282 -0.004 -0.059  0.228 -0.373
 0.004 -0.057  0.228 -0.374 -0.032  0.037 -0.150  0.337
-0.030  0.088 -0.015 -0.035 -0.027 -0.070 -0.045 -0.038
 0.079 -0.001 -0.007  0.218 -0.052 -0.143 -0.025  0.042
-0.051  0.139  0.037  0.041  0.032  0.041 -0.149  0.338
 0.029  0.085 -0.010 -0.038  0.028 -0.070 -0.050 -0.037
-0.079  0.003 -0.006  0.219  0.051 -0.142 -0.029  0.041
 0.051  0.138  0.041  0.042

> <CALCULATION STATUS> [EMPIRE'20]
SUCCESS

$$$$
