# Supplementary material for: Ion-combination specific effects driving the enzymatic activity of halophilic alcohol dehydrogenase 2 from Haloferax volcanii in aqueous ionic liquid solvent mixtures
Source: RSC Sustain. 2024 Jul 8;2(9):2559–80. doi: 10.1039/d3su00412k (PMC11353702; doi:10.1039/d3su00412k)
Supplement: SU-002-D3SU00412K-s004 [file SU-002-D3SU00412K-s004.zip › IonDescriptors/anions_MEP_processed/ntf_e_p.sdf]

generated by VMD
ParaSurf2011252214253D 1   1.00000     0.00000     0

 15 10  0  0  0  0              1 V2000
   31.6306   13.0687  -18.0397 N   0  0  0  0  0  0  0  0  0  0  0  0
   31.7609   12.5481  -16.6951 S   0  0  0  0  0  0  0  0  0  0  0  0
   31.5018   13.5891  -19.3846 S   0  0  0  0  0  0  0  0  0  0  0  0
   31.8908   11.8156  -20.4285 C   0  0  0  0  0  0  0  0  0  0  0  0
   33.1154   11.2574  -20.1596 F   0  0  0  0  0  0  0  0  0  0  0  0
   31.0028   10.8008  -20.1738 F   0  0  0  0  0  0  0  0  0  0  0  0
   31.8707   11.9510  -21.7918 F   0  0  0  0  0  0  0  0  0  0  0  0
   30.2312   13.8872  -19.8534 O   0  0  0  0  0  0  0  0  0  0  0  0
   32.5163   14.3993  -19.8722 O   0  0  0  0  0  0  0  0  0  0  0  0
   31.3122   14.3070  -15.6495 C   0  0  0  0  0  0  0  0  0  0  0  0
   30.0632   14.8152  -15.9040 F   0  0  0  0  0  0  0  0  0  0  0  0
   32.1557   15.3559  -15.9170 F   0  0  0  0  0  0  0  0  0  0  0  0
   31.3546   14.1766  -14.2861 F   0  0  0  0  0  0  0  0  0  0  0  0
   33.0357   12.2858  -16.2160 O   0  0  0  0  0  0  0  0  0  0  0  0
   30.7659   11.7075  -16.2191 O   0  0  0  0  0  0  0  0  0  0  0  0
  4  5  1  0  0  0
  4  6  1  0  0  0
  4  7  1  0  0  0
  3  8  4  0  0  0
  3  9  4  0  0  0
 10 11  1  0  0  0
 10 12  1  0  0  0
 10 13  1  0  0  0
  2 14  4  0  0  0
  2 15  4  0  0  0
M  END

> <TOTAL CHARGE>
-1

> <CALCULATION>
    1
SDF file generated by ParaSurf from a .vwf input file

> <HAMILTONIAN>
AM1  

> <ParaSurf MODE>
12

> <ParaSurf OPTIONS>
CUBE  ISO   NEWMP    0.7000E-02  0.2000      AM1         

> <ParaSurf DESCRIPTORS>
Molecular     0.0217    0.0002   12.9895  280.1367    0.7414    171.89    135.26
MEP            -3.43   -144.94      0.00    -82.64    -82.64    141.51      0.00
              773.57  773.5728    0.0000    0.0000    0.1134    0.2775  -14398.8    
IE(l)         511.98    286.59    367.21    225.39   5017.87    0.4954   -1.2664
             2707.52    
EA(l)        -105.22   -163.65      0.00   -149.18   -149.18     58.43      0.00
              180.37    180.37    0.0000    0.0000      0.00    0.9716    0.4591
            -1113.24    
Eneg(l)       180.86     62.07    118.79    109.01   1493.03    0.4575   -1.2984
             797.143    
Hard(l)       334.39    216.24    118.15    258.19   1106.09    0.5293   -1.1059
             1910.38    
Alpha(l)      1.2292    0.5265    0.8466    0.7027    0.0264    0.1587   -0.7707
            145.2011
Field desc  112.0335 -123.1996  -22.0356 2664.0747  759.8047  992.3964    0.2456
              1.5796   -0.2450 -4264.975 1990.6579 -6255.633 8246.2909

> <ATOMIC SURFACE AREAS>
  0.6526 19.0514 18.6213  5.9525 13.2647 13.2989 13.2327 10.2925 10.2693  5.3888
 13.4390 13.2863 13.2853 10.2553 10.0949

> <ATOMIC SURFACE MEP MAXIMA>
  -41.83   -4.23   -3.43  -35.10  -52.71  -53.83  -60.38  -75.21  -72.12  -37.01
  -52.01  -49.00  -67.80  -71.47  -76.16

> <ATOMIC SURFACE MEP MINIMA>
  -48.86  -84.08  -83.76  -85.87  -92.27  -92.42  -91.88 -144.91 -144.63  -87.19
  -92.40  -92.30  -91.95 -144.94 -144.77

> <ATOMIC SURFACE IE(L) MAXIMA>
  490.74  506.20  506.81  511.98  440.15  437.25  434.67  408.05  417.30  511.63
  440.09  452.75  434.52  406.44  409.77

> <ATOMIC SURFACE IE(L) MINIMA>
  478.36  380.42  389.28  421.56  287.41  287.11  286.63  296.85  296.81  416.67
  287.16  287.21  286.59  296.90  296.96

> <ATOMIC SURFACE EA(L) MAXIMA>
 -128.41 -105.22 -105.56 -128.68 -139.13 -139.31 -136.43 -126.93 -126.84 -130.41
 -138.56 -137.20 -138.86 -126.85 -127.06

> <ATOMIC SURFACE EA(L) MINIMA>
 -141.24 -152.72 -152.86 -163.06 -162.90 -162.98 -163.65 -152.85 -152.94 -163.10
 -163.03 -162.99 -163.64 -152.94 -152.95

> <ATOMIC SURFACE MEAN POL>
  1.0814  0.9546  0.9571  0.8553  0.7491  0.7492  0.7454  0.9221  0.9171  0.8547
  0.7499  0.7501  0.7430  0.9222  0.9183

> <ATOMIC SURFACE FIELD(N) MAXIMA>
   28.70  112.03  111.33   59.17   10.30   12.06   35.37   13.66   20.66   58.81
   26.56   24.34   33.30    0.00   28.65

> <ATOMIC SURFACE FIELD(N) MINIMA>
   17.52  -62.69  -34.64  -25.73  -49.57  -52.69  -46.66 -122.48 -123.12  -22.25
  -46.79  -50.06  -47.01 -123.20 -122.36

> <ATOMIC SURFACE ENEG(L) MAXIMA>
  175.54  180.86  180.45  178.25  146.17  144.62  143.70  131.16  135.70  178.02
  150.13  157.77  142.65  129.08  130.30

> <ATOMIC SURFACE ENEG(L) MINIMA>
  174.29  122.82  126.02  129.25   63.14   62.97   62.07   77.97   77.87  126.83
   63.05   63.07   62.08   77.86   77.89

> <ATOMIC SURFACE HARD(L) MAXIMA>
  315.97  326.21  326.77  334.39  300.96  298.51  298.38  279.02  281.60  333.61
  292.17  294.97  298.42  279.26  279.63

> <ATOMIC SURFACE HARD(L) MINIMA>
  303.39  256.34  256.41  289.77  223.91  223.86  224.06  216.35  216.29  289.77
  223.87  223.88  224.16  216.29  216.24

> <BINNED_SIM_MODELS>
Model: OW1   AM1     CUBE   ISODEN   0.700000E-02
Target Property: Single CORINA conformation logP(OW) = -13.2677     +/- 0.515425    
Property-derived descriptors:
 241.3716 -357.5805 -98.72906  13376.91  18178.29  11625.36  .2379143  1.333291
-1.023865  4.621134  4.824283  9.873570  11.92124
Atomic contributions :
-0.31E-01 -0.32     -0.26      0.31E-01  -1.7      -1.7      -1.7     -0.57    
-0.55      0.24E-01  -1.6      -1.7      -1.6     -0.59     -0.59    

> <PROPERTY MAXIMA and MINIMA>
  2 MEP Maxima
     31.0448     15.1458    -18.3968   -3.433    
     32.0582     11.0458    -17.8302   -4.235    
  4 MEP Minima
     29.0748     13.9758    -20.4218   -144.9    
     33.6082     14.9958    -20.2302   -144.6    
     29.8582     10.8958    -15.7968   -144.8    
     34.2415     12.1592    -15.7718   -144.9    
 17 IEL Maxima
     32.2748     10.2958    -21.1968    481.3    
     30.3582     11.9625    -21.2468    507.4    
     33.2415     12.5958    -21.1968    509.8    
     31.2332     14.0292    -21.2468    497.5    
     31.2582     14.3625    -21.1468    502.1    
     32.0582     10.9958    -18.8968    512.0    
     32.8582     11.9958    -18.6052    478.5    
     29.9582     12.5958    -18.5968    506.8    
     33.3082     13.1625    -18.5968    505.2    
     29.9582     12.6458    -17.5968    505.7    
     30.6082     14.3958    -17.4635    479.2    
     33.2582     13.5958    -17.5468    506.2    
     31.1415     15.0958    -17.1968    511.6    
     31.8915     11.8458    -14.8968    502.9    
     29.9582     13.5958    -14.7968    504.2    
     32.8582     14.2292    -14.8468    507.3    
     30.8832     15.7458    -14.7635    483.2    
 53 IEL Minima
     31.6582     10.8958    -22.5968    286.8    
     32.8582     11.5385    -22.5968    287.2    
     30.7082     12.1708    -22.4302    286.8    
     32.9582     12.3958    -22.4468    286.6    
     30.3582     10.2032    -21.1968    287.5    
     29.9582     10.5958    -20.9968    287.4    
     33.7207     10.3958    -20.9968    287.6    
     34.1582     11.3958    -20.9968    287.7    
     29.4582     13.6675    -20.8968    299.6    
     33.1582     14.6458    -20.9968    299.8    
     31.1532      9.5958    -20.7468    287.1    
     33.4915     10.0458    -20.5968    287.5    
     33.6082     14.1958    -20.5968    299.5    
     33.2383      9.9208    -20.1968    287.4    
     29.0582     13.2958    -19.9968    297.1    
     33.8415     14.3958    -19.9084    297.1    
     31.4540      9.5958    -19.7768    287.2    
     33.1865      9.9958    -19.6968    287.4    
     28.9582     13.6458    -19.5968    296.8    
     33.7582     14.7458    -19.5752    296.8    
     33.8582     11.6083    -19.0968    290.5    
     31.0489     10.1458    -18.9968    288.0    
     33.4582     10.9458    -18.8968    289.0    
     32.6082     15.2908    -17.1968    298.5    
     29.4582     14.7042    -17.0968    289.9    
     29.6582     14.9508    -17.1802    289.3    
     31.7675     16.2958    -16.7968    287.7    
     29.5082     11.3625    -16.4218    297.0    
     34.0582     11.4958    -16.4468    300.0    
     34.2582     12.1458    -16.6968    297.5    
     29.8582     15.9458    -16.5968    287.6    
     34.2415     12.8208    -16.1768    296.9    
     29.0582     13.9958    -16.2560    289.2    
     33.4582     15.1958    -16.1968    289.2    
     29.8915     16.1458    -15.9968    287.2    
     31.6582     16.5958    -16.0802    287.3    
     28.9082     14.1958    -15.6302    288.7    
     31.8564     16.5958    -15.4968    287.2    
     30.6082     10.6958    -15.3968    301.6    
     33.6558     12.3050    -15.0468    299.9    
     29.0582     14.4241    -15.0968    287.7    
     33.4082     15.3958    -15.4302    287.7    
     30.2582     11.3693    -15.0468    299.9    
     29.2582     15.1958    -14.8968    287.4    
     29.4439     15.5958    -14.9968    287.3    
     33.0582     15.7458    -14.9968    287.6    
     31.0933     12.9958    -13.6968    288.5    
     32.4582     13.6274    -13.7468    287.7    
     30.2582     13.8125    -13.5968    286.6    
     32.4582     13.8476    -13.5968    287.7    
     32.4582     14.5200    -13.5968    286.6    
     30.4582     14.7958    -13.4968    286.8    
     31.4665     15.2958    -13.5468    287.2    
  2 EAL Maxima
     31.2582     15.1792    -18.3718   -105.6    
     32.0582     11.0458    -17.8302   -105.2    
 27 EAL Minima
     30.7082     12.1708    -22.4302   -162.6    
     31.4064     12.7958    -22.6968   -162.8    
     31.0582     10.8458    -21.9968   -163.5    
     31.6582     10.5958    -21.9968   -163.6    
     32.0782     10.5958    -21.9968   -163.7    
     33.1582     12.1125    -22.1968   -162.7    
     31.4633      9.9958    -21.1968   -162.8    
     32.7798     10.0958    -20.8468   -162.7    
     34.3582     11.7385    -20.1760   -161.6    
     29.9582     10.5560    -19.3968   -161.9    
     34.1582     11.5532    -19.3968   -161.8    
     32.6082     15.2908    -17.1968   -156.9    
     29.2475     14.8283    -16.9468   -161.9    
     28.9082     14.3958    -16.3968   -161.9    
     33.4082     15.4208    -16.3635   -161.8    
     33.2582     15.6283    -16.5968   -161.8    
     30.6272     16.0958    -16.0685   -162.6    
     30.4915     16.0958    -15.5468   -162.7    
     30.2257     15.7958    -14.9361   -162.8    
     31.5582     16.1958    -14.9968   -162.8    
     30.2582     14.9958    -14.0750   -163.6    
     30.6082     15.2958    -13.9968   -163.6    
     32.0832     15.3792    -14.2111   -163.5    
     31.0915     15.4958    -13.9968   -163.6    
     30.6207     13.2958    -13.5968   -162.7    
     31.0915     13.3458    -13.2968   -162.7    
     31.9457     13.3958    -13.3968   -162.8    
 16 Alpha(l) Maxima
     31.8582     12.2742    -23.0468    1.115    
     29.1082     14.2066    -20.3968    1.220    
     30.0582      9.9458    -19.9385    1.171    
     34.3582     10.9458    -19.9635    1.153    
     33.4582     15.1958    -20.2468    1.229    
     34.2582     10.7958    -19.7575    1.158    
     29.9582     12.3958    -19.0885    1.149    
     29.9582     12.5958    -18.5968    1.173    
     33.3582     13.3958    -18.7052    1.173    
     33.3582     13.3958    -17.5492    1.169    
     29.9082     12.7708    -17.3635    1.174    
     28.8748     15.2208    -16.2168    1.165    
     33.0582     16.1958    -16.3103    1.163    
     29.8582     10.8958    -15.7968    1.229    
     34.2415     12.1592    -15.7718    1.228    
     31.3998     13.7958    -13.0468    1.112    
 36 Alpha(l) Minima
     32.2364     10.6958    -22.1968   0.5293    
     33.1582     11.7542    -22.1968   0.6285    
     30.5082     12.0208    -21.9635   0.6540    
     32.7582     12.9958    -21.9135   0.6421    
     31.7332     13.2958    -21.9968   0.6227    
     31.2582     13.1958    -21.8385   0.6212    
     33.6582     10.9907    -21.3802   0.5899    
     31.4231      9.7958    -20.9968   0.5339    
     33.0123     10.0458    -20.7775   0.5436    
     29.8582     11.5458    -20.3768   0.6303    
     29.8582     11.5458    -19.9968   0.6207    
     32.6332     10.0125    -19.7968   0.6060    
     33.8582     12.3458    -19.7769   0.6220    
     30.0582     11.4301    -19.3968   0.6140    
     33.7582     12.1958    -19.3968   0.6195    
     32.8082     10.5958    -18.9968   0.6256    
     30.4582     11.2726    -18.9968   0.6122    
     33.2082     11.3625    -18.7968   0.6178    
     33.3165     11.5958    -18.8468   0.6138    
     33.4673     11.8958    -18.9968   0.6116    
     29.8582     14.3958    -17.1968   0.6112    
     32.1540     15.3282    -17.2968   0.6176    
     29.6582     14.0958    -16.9968   0.6102    
     32.6582     14.9958    -17.1468   0.6121    
     30.3165     15.4458    -17.0968   0.6259    
     31.2582     16.1458    -16.5968   0.6122    
     33.2582     14.5958    -16.2659   0.6268    
     29.2582     13.7958    -15.4750   0.6364    
     31.2582     16.3792    -15.7209   0.5626    
     30.0332     15.9792    -15.1968   0.5420    
     31.6564     16.3958    -15.1968   0.5344    
     32.6582     15.2042    -14.5968   0.6719    
     32.4248     15.7958    -14.6468   0.5820    
     31.4582     12.8125    -14.1518   0.6159    
     30.2582     13.3958    -14.0450   0.6550    
     30.9923     15.3958    -13.7968   0.5265    
 18 F(N) Maxima
     32.2748     10.2958    -21.1968    11.13    
     31.3998     13.8458    -21.2968    88.28    
     30.3582     12.6458    -20.9968    44.75    
     32.8582     13.1976    -21.0968    46.87    
     30.1582     12.4292    -20.6468    47.44    
     30.1582     12.1458    -19.1968    79.15    
     33.3582     12.9458    -19.1968    77.40    
     33.2082     13.9625    -18.3968    47.03    
     31.0448     15.1458    -18.3968    110.2    
     32.3998     10.9958    -17.5968    110.0    
     30.2748     11.7726    -17.7968    46.23    
     29.9082     13.1375    -16.9968    79.45    
     33.0582     13.9958    -17.0135    78.41    
     29.9582     13.0375    -15.5968    48.16    
     33.0415     13.7958    -15.3968    46.40    
     30.8707     12.6066    -14.8135    58.23    
     31.8582     12.2125    -14.7968    86.63    
     31.0048     15.7958    -14.7968    11.76    
 29 F(N) Minima
     32.0882     10.8958    -22.5968   -46.00    
     30.8582     12.0908    -22.6468   -42.81    
     31.4189     12.9958    -22.4968   -40.73    
     30.6873      9.7958    -20.9968   -45.80    
     33.8582     10.3958    -20.8492   -45.70    
     34.2582     11.5458    -20.7968   -43.17    
     33.4915     10.0458    -20.5968   -45.77    
     29.0748     13.9758    -20.4218   -120.6    
     29.6748     10.7958    -20.0585   -39.38    
     33.6082     14.9958    -20.2302   -120.9    
     33.2382     10.0458    -19.5968   -43.74    
     31.1498      9.8958    -19.1968   -42.92    
     31.0582     10.3617    -18.8968   -43.80    
     31.0582     10.8593    -18.7885   -44.04    
     33.1248     11.1458    -18.7968   -46.84    
     30.0382     15.0542    -17.2468   -44.17    
     32.0582     15.2875    -17.2968   -46.64    
     33.2582     15.2843    -16.6802   -39.52    
     29.8582     15.9458    -16.5968   -43.19    
     34.3248     12.1574    -16.1968   -120.9    
     29.6582     11.1958    -15.7775   -120.8    
     33.4582     15.5792    -15.7718   -41.00    
     29.5582     15.9958    -15.5292   -45.40    
     29.4582     15.7792    -15.1968   -46.07    
     32.1091     16.5792    -15.3718   -45.86    
     32.2383     16.4958    -15.2218   -46.11    
     31.5365     13.0458    -13.5968   -41.29    
     30.2582     14.2593    -13.5218   -43.59    
     30.7864     14.9958    -13.3968   -45.80    

> <PARASURF STATUS>
Calculation ended successfully

$$$$
