# Supplementary material for: Ion-combination specific effects driving the enzymatic activity of halophilic alcohol dehydrogenase 2 from Haloferax volcanii in aqueous ionic liquid solvent mixtures
Source: RSC Sustain. 2024 Jul 8;2(9):2559–80. doi: 10.1039/d3su00412k (PMC11353702; doi:10.1039/d3su00412k)
Supplement: SU-002-D3SU00412K-s004 [file SU-002-D3SU00412K-s004.zip › IonDescriptors/anions_MEP_processed/ntf.xyz]

15
 generated by VMD
 N        32.848000       13.122000      -17.978001
 S        31.892000       12.616000      -16.601999
 S        32.015999       13.422000      -19.222000
 C        31.770000       11.963000      -20.287001
 F        32.922001       11.533000      -20.898001
 F        31.191000       10.882000      -19.796000
 F        30.929001       12.211000      -21.323999
 O        30.639999       13.828000      -18.882999
 O        32.773998       14.336000      -19.981001
 C        31.131001       14.189000      -15.874000
 F        29.795000       14.127000      -15.835000
 F        31.443001       15.333000      -16.556000
 F        31.580000       14.372000      -14.622000
 O        32.855999       12.190000      -15.598000
 O        30.839001       11.722000      -17.061001
