# Supplementary material for: Ion-combination specific effects driving the enzymatic activity of halophilic alcohol dehydrogenase 2 from Haloferax volcanii in aqueous ionic liquid solvent mixtures
Source: RSC Sustain. 2024 Jul 8;2(9):2559–80. doi: 10.1039/d3su00412k (PMC11353702; doi:10.1039/d3su00412k)
Supplement: SU-002-D3SU00412K-s004 [file SU-002-D3SU00412K-s004.zip › IonDescriptors/anions_MEP_processed/met_e.sdf]

generated by VMD
XXEMPIRE2011252214053D 1   1.00000     0.00000     0

 16 15  0  0  0  0              1 V2000
  -30.3518  -21.8670    2.1695 S   0  0  0  0  0  0  0  0  0  0  0  0
  -29.1872  -20.6216    1.8648 O   0  0  0  0  0  0  0  0  0  0  0  0
  -29.8274  -22.4785    3.3095 O   0  0  0  0  0  0  0  0  0  0  0  0
  -31.5172  -21.1280    2.3426 O   0  0  0  0  0  0  0  0  0  0  0  0
  -30.2649  -22.6251    1.0000 O   0  0  0  0  0  0  0  0  0  0  0  0
  -27.8255  -20.8811    1.9009 C   0  0  0  0  0  0  0  0  0  0  0  0
  -27.3442  -21.5097    0.5867 C   0  0  0  0  0  0  0  0  0  0  0  0
  -26.5176  -20.5486   -0.0787 O   0  0  0  0  0  0  0  0  0  0  0  0
  -26.5343  -20.6918   -1.4838 C   0  0  0  0  0  0  0  0  0  0  0  0
  -27.5824  -21.5788    2.7504 H   0  0  0  0  0  0  0  0  0  0  0  0
  -27.3022  -19.8995    2.0655 H   0  0  0  0  0  0  0  0  0  0  0  0
  -28.2266  -21.8006   -0.0432 H   0  0  0  0  0  0  0  0  0  0  0  0
  -26.7091  -22.4140    0.7819 H   0  0  0  0  0  0  0  0  0  0  0  0
  -26.1581  -21.7020   -1.7841 H   0  0  0  0  0  0  0  0  0  0  0  0
  -25.8472  -19.8949   -1.8628 H   0  0  0  0  0  0  0  0  0  0  0  0
  -27.5661  -20.5410   -1.8884 H   0  0  0  0  0  0  0  0  0  0  0  0
  1  2  1  0  0  0  0
  1  3  1  0  0  0  0
  1  4  1  0  0  0  0
  1  5  1  0  0  0  0
  2  6  1  0  0  0  0
  6  7  1  0  0  0  0
  7  8  1  0  0  0  0
  8  9  1  0  0  0  0
  6 10  1  0  0  0  0
  6 11  1  0  0  0  0
  7 12  1  0  0  0  0
  7 13  1  0  0  0  0
  9 14  1  0  0  0  0
  9 15  1  0  0  0  0
  9 16  1  0  0  0  0
M  END

> <CALCULATION> [EMPIRE'20]
82
Geometry optimized using EF

> <HAMILTONIAN> [EMPIRE'20]
AM1

> <MOPACBASICS> [EMPIRE'20]
  -276.521727    -6.768946     5.974802     5.401541     0.375578    -3.720342

> <ENERGY> [EMPIRE'20]
        -9092.889415         6812.606036        -2280.283379

> <COULSON CHARGES> [EMPIRE'20]
  2.8730978010 -0.7446921110 -1.0886407649 -1.0582520346 -1.0898432626
  0.0560036861 -0.0748290586 -0.2910747232 -0.0629120138  0.0644451761
  0.0726701858  0.1194888952  0.0523148269  0.0400165511  0.0696588427
  0.0625480038

> <TOTAL COULSON CHARGE> [EMPIRE'20]
 -1.0000000000

> <DENSITY MATRIX ELEMENTS> [EMPIRE'20]
  0.9708502610  0.0047373889  0.7248577174  0.0032019502  0.0065123014
  0.7161455037 -0.0005745643 -0.0020012863 -0.0002392277  0.7150487169
  1.8888660624 -0.1682545917  1.2100121966  0.1394737710  0.0551705784
  1.7189617457 -0.0266425509  0.0089029367  0.0458274555  1.9268521063
  1.9286053125  0.0692068770  1.8090863906 -0.0801716298  0.0550989925
  1.7732283381  0.1492934189 -0.1380843551  0.1781540189  1.5777207237
  1.9280323339 -0.1572365899  1.5069422189  0.0965693271  0.1865623170
  1.7423182519  0.0237509428  0.0616999206 -0.0256849805  1.8809592299
  1.9285586285  0.0118640648  1.8738159244 -0.0993888903 -0.0065453593
  1.7226582690 -0.1527699612  0.0281043330 -0.2116284963  1.5648104407
  1.2166249966  0.0789430131  0.8312447621 -0.0086890007  0.0440207700
  0.9809701442  0.0438881536  0.0183743034 -0.0261314525  0.9151564109
  1.2534110643 -0.0552760995  0.9474030777 -0.0563123048 -0.0640986235
  0.8988785652  0.0244468705  0.0754905535  0.0779485286  0.9751363515
  1.8788493150  0.1470468180  1.6833064753  0.1887894411 -0.3158136485
  1.5683944140  0.1385773776  0.0742291284  0.0221974360  1.1605245190
  1.2368980626 -0.0057761404  0.9974835980 -0.0055129660  0.0046392489
  0.9825272406 -0.0718257623  0.0039780499 -0.0133028323  0.8460031126

> <CHARGE ON HYDROGENS> [EMPIRE'20]
  0.0644451761  0.0726701858  0.1194888952  0.0523148269  0.0400165511
  0.0696588427  0.0625480038

> <ORBITAL VECTORS> [EMPIRE'20]
RHF calculation
  28   43   28   15   Nhomo, Nao, Nocc, Nunocc
Nr. of atomic orbitals of each atom
   4   4   4   4   4   4   4   4   4   1   1   1   1   1   1   1
Orbital information from occ. to unocc.
  -35.802
 0.018  0.053  0.010 -0.014  0.197  0.055 -0.032 -0.005
 0.020  0.006  0.006 -0.009 -0.036 -0.005  0.009 -0.000
 0.028  0.010  0.009  0.006  0.218 -0.017 -0.010 -0.060
 0.364  0.070  0.110 -0.064  0.726 -0.087 -0.112 -0.073
 0.319 -0.014 -0.003  0.166  0.064  0.074  0.117  0.110
 0.100  0.090  0.100
  -33.398
-0.072 -0.246  0.035  0.006 -0.648 -0.117  0.099 -0.018
-0.238 -0.010 -0.035  0.073  0.307  0.053 -0.053 -0.012
-0.130 -0.037 -0.022 -0.039 -0.348  0.163 -0.003  0.004
-0.063  0.076  0.010 -0.098  0.277 -0.003 -0.024 -0.071
 0.151  0.002  0.005  0.069 -0.113 -0.095 -0.033 -0.019
 0.046  0.047  0.043
  -32.630
 0.029 -0.065  0.188  0.337  0.167  0.016 -0.008  0.034
 0.344 -0.052  0.080 -0.043  0.395  0.101 -0.043  0.036
-0.692  0.005 -0.096 -0.142  0.076 -0.036  0.007  0.007
 0.011 -0.004  0.005  0.015 -0.020 -0.001  0.001  0.009
-0.014 -0.000 -0.000 -0.006  0.027  0.024 -0.007  0.003
-0.005 -0.005 -0.004
  -32.578
-0.051  0.190 -0.232  0.202 -0.355 -0.028  0.032  0.008
 0.582 -0.045  0.047 -0.126 -0.538 -0.122  0.061  0.054
-0.112  0.030 -0.057 -0.001 -0.155  0.074 -0.012  0.013
-0.042  0.030 -0.002 -0.038  0.091  0.003 -0.005 -0.029
 0.054  0.002  0.002  0.023 -0.036 -0.046 -0.020 -0.011
 0.017  0.018  0.015
  -31.841
 0.383 -0.080 -0.104  0.020 -0.054 -0.028 -0.014  0.004
 0.508 -0.077  0.057 -0.135  0.477  0.120 -0.102 -0.016
 0.514 -0.023  0.076  0.147 -0.032  0.012 -0.008  0.003
-0.008  0.003 -0.003 -0.007  0.011  0.001 -0.000 -0.006
 0.009  0.000  0.000  0.003 -0.002 -0.011  0.003 -0.001
 0.003  0.003  0.003
  -26.802
-0.051 -0.069 -0.071  0.019 -0.398  0.102  0.030 -0.035
-0.003 -0.008 -0.015  0.006  0.045 -0.013 -0.016  0.004
-0.014 -0.006 -0.016 -0.004  0.335  0.162 -0.066 -0.108
 0.495  0.004  0.041  0.105 -0.079 -0.103 -0.095  0.266
-0.389 -0.029 -0.035 -0.041  0.128  0.131  0.146  0.185
-0.132 -0.163 -0.129
  -23.710
 0.036  0.035  0.046 -0.010  0.196 -0.112 -0.007  0.015
 0.006  0.001  0.011 -0.004 -0.032  0.013  0.009 -0.003
 0.005  0.001  0.011  0.003 -0.255 -0.048  0.043  0.018
-0.152  0.118  0.095 -0.095  0.452  0.001  0.001  0.176
-0.569  0.003  0.016  0.149 -0.112 -0.087 -0.101 -0.081
-0.262 -0.252 -0.259
  -19.885
-0.102 -0.090 -0.123  0.035 -0.183  0.326  0.077  0.042
-0.005 -0.013 -0.036  0.015  0.052 -0.055 -0.027  0.016
 0.038 -0.037 -0.051  0.005  0.443 -0.018  0.109  0.157
-0.415 -0.037  0.124  0.176  0.214  0.134  0.219 -0.085
-0.034  0.057  0.096  0.080  0.204  0.244 -0.228 -0.221
-0.071  0.024 -0.059
  -15.741
-0.439 -0.177 -0.171  0.037  0.150  0.299  0.296 -0.108
 0.188 -0.021 -0.186  0.199  0.164 -0.254  0.016  0.043
 0.170 -0.073 -0.195 -0.157 -0.122 -0.204  0.192 -0.102
 0.048 -0.005  0.052 -0.169 -0.056 -0.134 -0.107  0.040
-0.000 -0.073 -0.064 -0.027 -0.201 -0.026  0.072 -0.026
 0.027 -0.052  0.045
  -14.449
 0.275 -0.183 -0.147  0.045  0.060  0.074  0.153 -0.015
-0.149 -0.211  0.011 -0.160 -0.195  0.141 -0.244 -0.011
-0.147 -0.142  0.035  0.227  0.002  0.011  0.219 -0.043
-0.060  0.145  0.280 -0.082 -0.015 -0.215 -0.112  0.337
 0.066 -0.113 -0.097 -0.272 -0.115  0.126 -0.119 -0.134
 0.113  0.001  0.154
  -14.096
-0.193  0.128  0.225 -0.022  0.024 -0.265  0.007  0.106
 0.143  0.172  0.037  0.182  0.082 -0.025  0.214  0.002
 0.172  0.070 -0.019 -0.232  0.035  0.242  0.022  0.098
-0.085  0.269  0.160  0.087  0.049  0.043 -0.097  0.403
 0.072  0.057 -0.091 -0.321  0.095  0.118 -0.215 -0.014
 0.163  0.091  0.064
  -13.562
-0.024  0.105  0.113 -0.080 -0.060 -0.098 -0.109 -0.124
 0.072  0.111  0.013  0.055  0.040  0.009  0.117 -0.047
-0.001  0.083  0.084 -0.063  0.010  0.046 -0.014 -0.170
-0.010 -0.273  0.260  0.002  0.017 -0.429  0.368  0.027
 0.010 -0.319  0.267 -0.072 -0.067  0.004  0.105 -0.256
-0.231  0.020  0.255
  -12.931
 0.014  0.142  0.068  0.114 -0.103  0.058 -0.092  0.273
-0.100  0.054  0.157 -0.086  0.047  0.022  0.105  0.105
 0.088  0.117 -0.060 -0.074  0.063 -0.047  0.037  0.286
-0.097  0.055  0.065 -0.281 -0.115 -0.296 -0.298 -0.196
-0.013 -0.288 -0.260  0.193  0.160  0.061  0.024 -0.099
 0.055 -0.329  0.108
  -12.318
 0.003 -0.284  0.225  0.088  0.093 -0.207  0.274  0.066
 0.101 -0.162  0.089  0.291 -0.281  0.348 -0.169 -0.011
 0.160 -0.229 -0.020 -0.267  0.042  0.224  0.122  0.052
 0.041 -0.015 -0.075  0.010 -0.065 -0.054  0.043 -0.215
-0.010 -0.059  0.092  0.176  0.024  0.167  0.026  0.061
-0.118 -0.027 -0.001
  -12.096
 0.011 -0.064  0.033 -0.393 -0.019 -0.045 -0.016 -0.167
 0.264  0.214 -0.280  0.214 -0.021 -0.015  0.000 -0.382
-0.233 -0.111  0.369  0.164  0.068  0.061  0.043  0.015
-0.067  0.015  0.060 -0.036 -0.055 -0.021 -0.179 -0.130
 0.002 -0.024 -0.210  0.139  0.038  0.079 -0.036 -0.071
 0.112 -0.167 -0.044
  -11.113
 0.044 -0.022  0.208  0.067 -0.150  0.217 -0.225 -0.184
 0.015 -0.029  0.218  0.132 -0.121  0.293  0.016  0.039
 0.104  0.024  0.062 -0.251  0.038 -0.221 -0.026 -0.239
-0.026 -0.230  0.194 -0.006  0.030  0.078 -0.051  0.055
-0.004  0.230 -0.267 -0.022 -0.145 -0.094  0.097 -0.248
 0.268 -0.039 -0.197
  -10.724
 0.015  0.154 -0.062  0.056  0.080 -0.276  0.246 -0.219
-0.097 -0.010  0.045 -0.229  0.109 -0.124  0.159  0.127
-0.003  0.203 -0.081  0.081  0.038  0.326  0.273 -0.215
 0.015 -0.111  0.149  0.058 -0.090 -0.023 -0.050 -0.195
 0.010  0.189 -0.104  0.198 -0.177  0.290  0.020 -0.133
 0.098 -0.012 -0.213
  -10.092
-0.061 -0.080 -0.085  0.071  0.101 -0.195 -0.101 -0.250
-0.022 -0.168 -0.087  0.012  0.004 -0.116 -0.139  0.121
 0.043 -0.126 -0.223 -0.003  0.037  0.130 -0.333 -0.157
-0.059 -0.012  0.043  0.340  0.053  0.063  0.098 -0.050
 0.024 -0.260 -0.292  0.061  0.106 -0.191 -0.175 -0.017
 0.161 -0.349  0.167
   -9.323
 0.047  0.065  0.057 -0.017 -0.046  0.129  0.183 -0.053
-0.010  0.071  0.119 -0.055 -0.002  0.129  0.151 -0.033
-0.015  0.188  0.162 -0.025 -0.027 -0.049  0.276 -0.045
-0.025 -0.048 -0.315  0.063  0.130  0.357  0.247  0.090
-0.020 -0.300 -0.167 -0.098 -0.186  0.179  0.092  0.201
 0.071 -0.287  0.279
   -9.158
 0.023  0.049  0.059  0.010 -0.055  0.174 -0.122 -0.309
-0.010  0.028  0.152  0.002 -0.002  0.110  0.134  0.045
 0.022  0.030  0.048 -0.044  0.032 -0.097  0.053 -0.224
-0.025  0.365  0.071  0.196 -0.115  0.041 -0.376 -0.135
 0.044 -0.140  0.230  0.149 -0.166 -0.015 -0.356  0.144
-0.285  0.063  0.125
   -7.874
 0.007  0.009  0.013  0.011 -0.007  0.077  0.092  0.144
-0.013  0.359  0.171 -0.166  0.001  0.167  0.336 -0.266
 0.010 -0.493 -0.348  0.167 -0.030 -0.056  0.005 -0.089
 0.047  0.043 -0.013  0.124 -0.007 -0.191  0.199 -0.043
 0.009  0.050 -0.077  0.039 -0.082 -0.053 -0.114  0.104
 0.113 -0.036 -0.091
   -7.799
 0.000  0.016 -0.013  0.009  0.013 -0.018  0.049 -0.075
-0.022  0.410  0.559 -0.016  0.017 -0.417 -0.514 -0.011
 0.001 -0.162  0.164 -0.124 -0.015  0.023  0.027 -0.015
 0.000 -0.001 -0.008 -0.001  0.000  0.010  0.009 -0.002
-0.000 -0.003 -0.003  0.002 -0.000  0.022  0.005  0.006
 0.001 -0.006  0.003
   -7.698
 0.001 -0.006  0.003 -0.003  0.002  0.002  0.032 -0.051
 0.010  0.376 -0.376 -0.301 -0.013  0.171 -0.005  0.612
-0.002 -0.328  0.270 -0.189 -0.004 -0.002 -0.001  0.012
-0.002 -0.013 -0.008 -0.024  0.004  0.018 -0.006  0.008
-0.003 -0.002  0.003 -0.010  0.023 -0.002  0.020 -0.008
-0.005  0.003  0.007
   -7.657
 0.000  0.032 -0.019 -0.019 -0.007  0.049 -0.021  0.194
-0.012 -0.402  0.181  0.185  0.071 -0.256  0.269  0.243
-0.050 -0.219  0.497  0.021 -0.020 -0.030  0.022 -0.039
 0.029  0.098 -0.031  0.116 -0.013 -0.253  0.220 -0.048
 0.010  0.062 -0.073  0.043 -0.088 -0.010 -0.134  0.143
 0.122 -0.026 -0.111
   -7.597
 0.002 -0.015  0.006 -0.037  0.001  0.028  0.051 -0.018
 0.079  0.264  0.115  0.497 -0.024  0.175 -0.087  0.465
-0.060  0.232 -0.160  0.542 -0.014 -0.021 -0.000  0.010
 0.004  0.029 -0.023  0.008  0.001 -0.094  0.078 -0.006
 0.000  0.026 -0.023  0.002  0.012 -0.016 -0.033  0.050
 0.043 -0.001 -0.041
   -7.507
 0.004 -0.004  0.025  0.006 -0.007  0.103  0.062  0.177
 0.009  0.139 -0.239 -0.144 -0.047  0.099 -0.328 -0.125
 0.037  0.459  0.054 -0.224 -0.030 -0.065  0.002 -0.087
 0.020  0.189 -0.013  0.200 -0.027 -0.360  0.250 -0.073
 0.021  0.076 -0.081  0.072 -0.098 -0.060 -0.232  0.205
 0.143 -0.025 -0.145
   -6.882
 0.006  0.022  0.020 -0.005 -0.024 -0.033 -0.116  0.679
 0.027  0.065 -0.133  0.094  0.004 -0.094 -0.125  0.030
-0.004 -0.050 -0.019  0.071  0.011  0.021  0.065 -0.286
 0.096 -0.135  0.176  0.225 -0.027  0.281 -0.168 -0.040
 0.024 -0.075  0.020  0.072 -0.309  0.023 -0.013 -0.159
-0.088 -0.050  0.101
   -6.769
-0.015 -0.040 -0.036  0.011  0.061  0.066  0.657  0.108
-0.020  0.053  0.161 -0.074 -0.005  0.107  0.164 -0.045
-0.021  0.175  0.258  0.030  0.000 -0.027 -0.313 -0.041
 0.038 -0.090  0.158  0.128 -0.001  0.079 -0.144  0.003
 0.010 -0.018  0.019  0.008  0.194 -0.352 -0.014 -0.163
-0.047  0.008  0.036
    5.975
 0.576  0.162  0.220 -0.047 -0.136 -0.042  0.268 -0.042
-0.030  0.018 -0.201  0.216 -0.042 -0.328  0.058  0.060
-0.031 -0.056 -0.229 -0.185  0.140 -0.174  0.050 -0.074
-0.102 -0.120 -0.105  0.011  0.085 -0.091 -0.124 -0.087
-0.086 -0.042 -0.061 -0.160 -0.003 -0.097 -0.056  0.094
-0.009  0.101 -0.011
    6.168
-0.249 -0.049 -0.051  0.014  0.030 -0.059 -0.046  0.045
 0.018 -0.018  0.076 -0.102  0.017  0.123 -0.041 -0.021
 0.017  0.010  0.088  0.095  0.089  0.063 -0.150 -0.087
-0.206 -0.239 -0.330  0.120  0.204 -0.239 -0.303 -0.207
-0.206 -0.148 -0.198 -0.360 -0.160  0.119 -0.029  0.045
-0.040  0.307 -0.055
    6.878
 0.038 -0.008 -0.022 -0.003  0.007  0.028 -0.012 -0.014
-0.005  0.010 -0.003  0.020 -0.002 -0.009  0.016  0.003
-0.007  0.002 -0.010 -0.024 -0.075 -0.011  0.043  0.074
-0.012  0.000  0.051  0.109 -0.043  0.006  0.113  0.191
 0.260 -0.061 -0.612  0.166  0.037  0.002  0.084  0.030
-0.590  0.268 -0.117
    6.990
 0.062 -0.018 -0.037  0.002  0.015  0.043 -0.014 -0.010
-0.008  0.022 -0.004  0.032 -0.004 -0.015  0.028  0.002
-0.010  0.008 -0.013 -0.038 -0.042  0.024  0.014  0.049
 0.041  0.116 -0.013  0.076 -0.053  0.111  0.036  0.125
-0.135 -0.610  0.068  0.276  0.004 -0.006  0.095 -0.134
 0.370  0.438 -0.319
    7.125
 0.010 -0.003 -0.002 -0.000 -0.000 -0.003  0.011  0.002
-0.000  0.004 -0.001  0.004 -0.001 -0.004  0.004  0.001
-0.001  0.000 -0.003 -0.005  0.025  0.002 -0.047 -0.011
-0.011  0.004 -0.094  0.011  0.031  0.007 -0.063  0.020
 0.460 -0.244  0.208 -0.311 -0.045  0.028  0.023 -0.060
-0.150 -0.387 -0.626
    7.413
 0.267 -0.186 -0.286  0.043  0.101  0.150 -0.078 -0.013
-0.042  0.151  0.012  0.154 -0.024 -0.044  0.175  0.001
-0.049  0.076 -0.021 -0.199 -0.093  0.170 -0.155  0.165
 0.101  0.249 -0.272  0.265  0.034 -0.126 -0.036 -0.043
-0.025  0.161  0.005 -0.046 -0.174  0.126  0.196 -0.429
-0.026 -0.070  0.122
    7.730
-0.089  0.134  0.211 -0.019 -0.069 -0.065  0.114 -0.014
 0.021 -0.082 -0.034 -0.067  0.008 -0.014 -0.098  0.002
 0.033 -0.042 -0.004  0.099  0.088 -0.161 -0.160 -0.123
 0.327  0.164 -0.349 -0.298 -0.029  0.057  0.159 -0.001
 0.002 -0.005 -0.108  0.022 -0.038  0.140 -0.383 -0.485
-0.067  0.053  0.022
    7.812
-0.177  0.238  0.322 -0.140 -0.108 -0.074  0.129 -0.090
 0.054 -0.163 -0.011 -0.138  0.025  0.015 -0.177  0.033
 0.021 -0.100 -0.051  0.152  0.103 -0.185  0.086  0.371
-0.014  0.150 -0.028  0.413  0.012 -0.104 -0.074  0.060
 0.020  0.068  0.056  0.065 -0.257 -0.129  0.326 -0.134
 0.025 -0.048  0.042
    7.930
-0.012 -0.011  0.009  0.010  0.008 -0.011  0.023  0.061
 0.004  0.012  0.004 -0.009 -0.002 -0.003  0.001 -0.002
 0.001 -0.004  0.005  0.018  0.439  0.246 -0.141 -0.275
-0.325  0.377 -0.072 -0.343 -0.039  0.020  0.118  0.036
 0.012  0.018 -0.041  0.054 -0.257 -0.291  0.315  0.043
-0.039  0.014  0.010
    8.250
 0.052 -0.112 -0.028 -0.012 -0.018 -0.118  0.098 -0.028
 0.006  0.037  0.013 -0.003 -0.022 -0.043  0.055  0.016
-0.009  0.036 -0.014 -0.030  0.073 -0.214 -0.549  0.207
-0.098 -0.151  0.142 -0.111 -0.048  0.019 -0.006  0.198
 0.065  0.011  0.059  0.208 -0.420  0.406 -0.066  0.221
 0.033 -0.022  0.016
    8.436
 0.024 -0.105 -0.091 -0.031  0.036 -0.010 -0.075 -0.069
 0.007  0.043  0.040 -0.003 -0.010  0.002  0.052  0.014
-0.013  0.052 -0.002 -0.052  0.252  0.207  0.156  0.458
 0.267 -0.189  0.115 -0.117  0.002  0.103  0.072 -0.126
-0.037 -0.058 -0.062 -0.116 -0.390 -0.408 -0.326  0.009
-0.024  0.039 -0.032
    9.358
-0.010 -0.678  0.284 -0.071 -0.029 -0.198 -0.104  0.033
 0.097  0.067  0.069 -0.259 -0.160 -0.271  0.207  0.091
 0.030  0.189 -0.023  0.113  0.065 -0.241  0.105 -0.042
 0.024  0.107  0.027  0.044  0.001  0.018  0.028 -0.079
-0.025 -0.010 -0.022 -0.062  0.087 -0.016  0.070 -0.035
-0.008  0.010 -0.007
    9.405
-0.005 -0.115  0.001  0.052  0.009 -0.043 -0.055  0.013
 0.001  0.034  0.003 -0.019 -0.023 -0.032  0.042 -0.006
 0.013  0.034  0.025  0.017  0.118  0.085  0.179 -0.066
-0.116 -0.329 -0.426  0.046  0.013 -0.198 -0.196  0.498
 0.162  0.086  0.138  0.387  0.025 -0.198 -0.172 -0.049
 0.044 -0.069  0.050
    9.548
-0.002  0.003  0.182  0.773 -0.001 -0.008 -0.024 -0.115
-0.123  0.158 -0.241  0.125 -0.043 -0.125  0.024 -0.206
 0.167 -0.036  0.263  0.259  0.007 -0.010 -0.001  0.076
 0.016  0.013  0.038  0.037  0.001  0.008  0.006 -0.029
-0.009 -0.004 -0.007 -0.022 -0.052 -0.008  0.041  0.003
-0.002  0.003 -0.003
   10.359
 0.043 -0.043  0.486 -0.105  0.082  0.548 -0.003 -0.010
 0.067 -0.066 -0.035 -0.148 -0.065 -0.171 -0.017  0.056
 0.037  0.007 -0.067  0.125 -0.222  0.496 -0.186  0.035
-0.018 -0.100  0.014 -0.040  0.002 -0.002 -0.017  0.016
 0.004  0.001  0.007  0.010 -0.032  0.066 -0.036  0.042
 0.003 -0.002  0.001

> <CALCULATION STATUS> [EMPIRE'20]
SUCCESS

$$$$
