# Supplementary material for: Ion-combination specific effects driving the enzymatic activity of halophilic alcohol dehydrogenase 2 from Haloferax volcanii in aqueous ionic liquid solvent mixtures
Source: RSC Sustain. 2024 Jul 8;2(9):2559–80. doi: 10.1039/d3su00412k (PMC11353702; doi:10.1039/d3su00412k)
Supplement: SU-002-D3SU00412K-s004 [file SU-002-D3SU00412K-s004.zip › IonDescriptors/anions_MEP_processed/mop_e.dat]

calc=opt charge=-1 sdf vwf
generated by VMD

P            3.073647414609010 1    21.602668919948115 1   -55.833271741708671 1
O            2.207131190842875 1    20.345210493288175 1   -56.476530076349519 1
O            3.477243653295838 1    22.446405042573321 1   -56.979336572040125 1
O            1.814783985244580 1    22.354098273028637 1   -55.079563024710993 1
O            3.975426309058577 1    21.073084144373240 1   -54.797090808888619 1
C            0.921835448522825 1    22.972334211775895 1   -55.948607707748742 1
C            2.462612087164566 1    20.120632793070957 1   -57.823839520482139 1
H            0.250345608502352 1    23.631566742731192 1   -55.341027642092605 1
H            0.309440397486473 1    22.193575159701130 1   -56.474635848575538 1
H            1.481154237909138 1    23.580753913698004 1   -56.707186255922402 1
H            3.567661324999460 1    20.042050129038206 1   -57.996083427517043 1
H            2.062327635493870 1    20.971035582688906 1   -58.434098672610475 1
H            1.959421672523772 1    19.163499718787428 1   -58.116809637000920 1
