# Supplementary material for: Ion-combination specific effects driving the enzymatic activity of halophilic alcohol dehydrogenase 2 from Haloferax volcanii in aqueous ionic liquid solvent mixtures
Source: RSC Sustain. 2024 Jul 8;2(9):2559–80. doi: 10.1039/d3su00412k (PMC11353702; doi:10.1039/d3su00412k)
Supplement: SU-002-D3SU00412K-s004 [file SU-002-D3SU00412K-s004.zip › IonDescriptors/anions_MEP_processed/iod_e.sdf]

generated by VMD
XXEMPIRE2011252214053D 1   1.00000     0.00000     0

  1  0  0  0  0  0              1 V2000
   57.7630   26.0390  -17.8330 I   0  0  0  0  0  0  0  0  0  0  0  0
M  END

> <CALCULATION> [EMPIRE'20]
1
Geometry optimized using EF

> <HAMILTONIAN> [EMPIRE'20]
AM1

> <MOPACBASICS> [EMPIRE'20]
    -2.220388    -1.202809*************     0.000000    -0.000000     0.000000

> <ENERGY> [EMPIRE'20]
         -348.067095            0.000000         -348.067095

> <COULSON CHARGES> [EMPIRE'20]
 -1.0000000000

> <TOTAL COULSON CHARGE> [EMPIRE'20]
 -1.0000000000

> <DENSITY MATRIX ELEMENTS> [EMPIRE'20]
  2.0000000000  0.0000000000  2.0000000000  0.0000000000  0.0000000000
  2.0000000000  0.0000000000  0.0000000000  0.0000000000  2.0000000000

> <CHARGE ON HYDROGENS> [EMPIRE'20]


> <ORBITAL VECTORS> [EMPIRE'20]
RHF calculation
   4    4    4    0   Nhomo, Nao, Nocc, Nunocc
Nr. of atomic orbitals of each atom
   4
Orbital information from occ. to unocc.
  -17.579
 1.000  0.000  0.000  0.000
   -1.203
 0.000  0.000  1.000  0.000
   -1.203
 0.000  0.000  0.000  1.000
   -1.203
 0.000  1.000  0.000  0.000

> <CALCULATION STATUS> [EMPIRE'20]
SUCCESS

$$$$
