# Supplementary material for: Ion-combination specific effects driving the enzymatic activity of halophilic alcohol dehydrogenase 2 from Haloferax volcanii in aqueous ionic liquid solvent mixtures
Source: RSC Sustain. 2024 Jul 8;2(9):2559–80. doi: 10.1039/d3su00412k (PMC11353702; doi:10.1039/d3su00412k)
Supplement: SU-002-D3SU00412K-s004 [file SU-002-D3SU00412K-s004.zip › IonDescriptors/anions_MEP_processed/mop_e.sdf]

generated by VMD
XXEMPIRE2011252214053D 1   1.00000     0.00000     0

 13 12  0  0  0  0              1 V2000
    3.0736   21.6027  -55.8333 P   0  0  0  0  0  0  0  0  0  0  0  0
    2.2071   20.3452  -56.4765 O   0  0  0  0  0  0  0  0  0  0  0  0
    3.4772   22.4464  -56.9793 O   0  0  0  0  0  0  0  0  0  0  0  0
    1.8148   22.3541  -55.0796 O   0  0  0  0  0  0  0  0  0  0  0  0
    3.9754   21.0731  -54.7971 O   0  0  0  0  0  0  0  0  0  0  0  0
    0.9218   22.9723  -55.9486 C   0  0  0  0  0  0  0  0  0  0  0  0
    2.4626   20.1206  -57.8238 C   0  0  0  0  0  0  0  0  0  0  0  0
    0.2503   23.6316  -55.3410 H   0  0  0  0  0  0  0  0  0  0  0  0
    0.3094   22.1936  -56.4746 H   0  0  0  0  0  0  0  0  0  0  0  0
    1.4812   23.5808  -56.7072 H   0  0  0  0  0  0  0  0  0  0  0  0
    3.5677   20.0421  -57.9961 H   0  0  0  0  0  0  0  0  0  0  0  0
    2.0623   20.9710  -58.4341 H   0  0  0  0  0  0  0  0  0  0  0  0
    1.9594   19.1635  -58.1168 H   0  0  0  0  0  0  0  0  0  0  0  0
  1  2  1  0  0  0  0
  1  3  1  0  0  0  0
  1  4  1  0  0  0  0
  1  5  1  0  0  0  0
  4  6  1  0  0  0  0
  2  7  1  0  0  0  0
  6  8  1  0  0  0  0
  6  9  1  0  0  0  0
  6 10  1  0  0  0  0
  7 11  1  0  0  0  0
  7 12  1  0  0  0  0
  7 13  1  0  0  0  0
M  END

> <CALCULATION> [EMPIRE'20]
23
Geometry optimized using EF

> <HAMILTONIAN> [EMPIRE'20]
AM1

> <MOPACBASICS> [EMPIRE'20]
  -294.183265    -5.846594     6.954293    -3.788436    -0.040227    -2.770547

> <ENERGY> [EMPIRE'20]
        -6316.232892         4562.645681        -1753.587212

> <COULSON CHARGES> [EMPIRE'20]
  2.5228777577 -0.7416101720 -1.1724278316 -0.7233493650 -1.1284468847
 -0.0233766302 -0.0021519396  0.0399900971  0.0333688005  0.0710229695
  0.0394333251  0.0483670175  0.0363028555

> <TOTAL COULSON CHARGE> [EMPIRE'20]
 -1.0000000000

> <DENSITY MATRIX ELEMENTS> [EMPIRE'20]
  0.9110623814  0.0394384119  0.5065314641  0.0083515808 -0.0102893971
  0.5075948534 -0.0049049920  0.0210421795 -0.0472986009  0.5519335433
  1.8912509525 -0.1094024978  1.8215865581 -0.0561134021 -0.1099526344
  1.7668819613  0.1899051708  0.1058740284 -0.1441995128  1.2618907001
  1.9497218521  0.0440352810  1.8799274607  0.0943024225 -0.0825552893
  1.7402646220 -0.1298556369  0.1186465389  0.2223059662  1.6025138969
  1.8902971122  0.0598816236  1.5369402605 -0.0502340057  0.2734058325
  1.7645456343  0.2141399734 -0.1696434417  0.1261304734  1.5315663579
  1.9491053168  0.1046528606  1.6874380093 -0.0614831854  0.1259346304
  1.8377362067  0.1192539271 -0.2409727103  0.1221875133  1.6541673518
  1.2268143854 -0.0454599999  0.9239110807  0.0424611368  0.0447621081
  0.9526454990 -0.0699781308 -0.0703519672  0.0325183081  0.9200056652
  1.2233552141  0.0194347548  0.9712853671 -0.0062056510 -0.0032847540
  0.9705081570 -0.0875155162  0.0360892950 -0.0223212790  0.8370032014

> <CHARGE ON HYDROGENS> [EMPIRE'20]
  0.0399900971  0.0333688005  0.0710229695  0.0394333251  0.0483670175
  0.0363028555

> <ORBITAL VECTORS> [EMPIRE'20]
RHF calculation
  22   34   22   12   Nhomo, Nao, Nocc, Nunocc
Nr. of atomic orbitals of each atom
   4   4   4   4   4   4   4   1   1   1   1   1   1
Orbital information from occ. to unocc.
  -33.699
 0.194 -0.116 -0.009 -0.040  0.577  0.059  0.051 -0.094
 0.130 -0.033 -0.031  0.030  0.564 -0.028  0.018 -0.126
 0.027 -0.017  0.001 -0.010  0.286  0.097 -0.070  0.070
 0.279 -0.018  0.036  0.133  0.081  0.094  0.092  0.086
 0.089  0.080
  -32.919
-0.001 -0.042  0.124  0.086 -0.576 -0.066 -0.015  0.117
-0.011 -0.006  0.023  0.011  0.596 -0.034  0.038 -0.113
-0.011 -0.002  0.012  0.013  0.286  0.097 -0.062  0.085
-0.296  0.017 -0.028 -0.139  0.085  0.079  0.085 -0.092
-0.086 -0.087
  -28.696
 0.027  0.043 -0.167  0.262  0.083  0.011 -0.009  0.026
-0.648  0.053  0.076 -0.097  0.086  0.013 -0.023  0.018
 0.652 -0.100  0.042 -0.091 -0.018 -0.003 -0.006  0.016
-0.011 -0.005 -0.013  0.014 -0.004 -0.008 -0.025 -0.011
-0.017 -0.001
  -28.620
-0.290 -0.169 -0.042  0.005  0.110 -0.017 -0.015 -0.028
-0.637  0.022  0.083 -0.118  0.072 -0.044  0.013 -0.008
-0.639  0.076 -0.063  0.113  0.050  0.004 -0.012  0.021
 0.044 -0.017 -0.008  0.025  0.019  0.017  0.000  0.001
 0.005  0.018
  -23.130
 0.123 -0.109 -0.017  0.020  0.309  0.013  0.093  0.197
 0.044 -0.004 -0.003  0.019  0.272  0.176 -0.128  0.055
-0.100 -0.021 -0.002  0.004 -0.467  0.061 -0.043  0.036
-0.464 -0.007  0.024  0.085 -0.211 -0.198 -0.193 -0.198
-0.202 -0.209
  -22.774
-0.004 -0.003  0.087  0.060 -0.300 -0.005 -0.084 -0.182
-0.006  0.007 -0.003 -0.001  0.332  0.159 -0.089  0.076
-0.023 -0.002  0.016  0.009 -0.468  0.071 -0.043  0.056
 0.468  0.012 -0.030 -0.090 -0.211 -0.207 -0.198  0.202
 0.195  0.213
  -14.951
 0.392 -0.203 -0.047  0.005 -0.106  0.148  0.371  0.247
-0.149 -0.117 -0.085  0.075 -0.117  0.332 -0.281 -0.179
-0.124 -0.129  0.018 -0.065  0.056 -0.045  0.001 -0.280
 0.076  0.125  0.106 -0.244 -0.048  0.128  0.130  0.133
 0.145 -0.012
  -13.365
 0.005  0.058 -0.274 -0.188 -0.053  0.326  0.267  0.233
-0.006  0.040 -0.149 -0.085  0.019 -0.477  0.133  0.052
-0.004  0.023 -0.114 -0.083 -0.055  0.035 -0.139  0.324
 0.027  0.269  0.115 -0.161  0.022 -0.081 -0.212  0.209
 0.064 -0.107
  -12.007
 0.058  0.087 -0.075  0.127  0.056  0.233 -0.279  0.259
 0.057  0.109  0.036 -0.019  0.122  0.178 -0.032  0.398
-0.133 -0.125  0.054 -0.120  0.047 -0.286  0.298  0.012
 0.014  0.233 -0.295 -0.042  0.285 -0.028  0.027  0.194
-0.197  0.124
  -11.977
 0.163  0.109  0.081 -0.087 -0.124  0.344 -0.021 -0.325
-0.168 -0.053 -0.135  0.194 -0.038  0.189  0.336 -0.105
-0.056  0.007  0.068 -0.103  0.004  0.253  0.231  0.014
-0.030  0.207  0.107  0.335 -0.004 -0.230  0.166  0.088
-0.146 -0.217
  -11.531
-0.009 -0.022  0.028  0.010  0.135 -0.093 -0.164  0.414
 0.001 -0.028  0.066  0.028 -0.120  0.027  0.332 -0.331
 0.014  0.009 -0.004  0.022 -0.013  0.424  0.057  0.039
 0.022  0.011 -0.310 -0.276 -0.157 -0.226  0.149  0.066
-0.054  0.263
  -11.237
-0.034 -0.012 -0.010 -0.012  0.048 -0.245  0.311  0.064
 0.009 -0.021  0.006 -0.048  0.066  0.169  0.309  0.292
 0.022  0.018 -0.014  0.030 -0.010 -0.009  0.421  0.130
 0.014 -0.204  0.279 -0.230  0.246 -0.252  0.100 -0.133
 0.309 -0.062
  -10.400
 0.347  0.228  0.068 -0.026 -0.002 -0.161 -0.010 -0.012
-0.194  0.054 -0.240  0.404 -0.050 -0.137  0.047 -0.025
-0.197 -0.132  0.214 -0.341 -0.003 -0.101 -0.098  0.215
-0.003 -0.278 -0.111 -0.043  0.102  0.024 -0.208 -0.207
 0.018  0.194
   -8.720
 0.012  0.157 -0.209  0.288 -0.014  0.056 -0.082 -0.040
 0.159  0.293  0.220 -0.309 -0.007 -0.075  0.051 -0.016
-0.222 -0.410  0.130 -0.380  0.024  0.188 -0.055 -0.115
 0.011 -0.082  0.188  0.013 -0.186  0.004  0.135 -0.081
 0.165 -0.117
   -8.277
 0.068 -0.177 -0.203 -0.025 -0.149  0.305  0.227 -0.163
 0.067 -0.123  0.030 -0.232 -0.033 -0.062 -0.165 -0.106
 0.005 -0.180 -0.271  0.020 -0.000  0.043  0.159  0.113
 0.007 -0.303 -0.254  0.148  0.137 -0.196  0.041 -0.298
-0.148  0.343
   -8.116
-0.042  0.145 -0.115 -0.216 -0.012  0.108  0.014  0.048
-0.072 -0.003 -0.286  0.036  0.152 -0.086  0.069  0.426
 0.029  0.255 -0.191 -0.188 -0.004  0.117 -0.026 -0.400
-0.022 -0.150 -0.085 -0.040 -0.332  0.139  0.288 -0.141
 0.010  0.143
   -6.954
-0.009 -0.009 -0.053  0.030 -0.028 -0.274  0.502 -0.163
 0.047  0.223  0.034 -0.109  0.003  0.226  0.420  0.067
-0.017 -0.103 -0.057 -0.031  0.002 -0.072 -0.161 -0.033
-0.001  0.125 -0.223  0.081 -0.086  0.227 -0.138  0.164
-0.316  0.143
   -6.913
-0.016 -0.038 -0.001 -0.012 -0.011  0.425 -0.247  0.116
 0.015 -0.024 -0.059 -0.106 -0.013  0.367  0.434 -0.091
 0.029  0.000 -0.099  0.118 -0.001 -0.179 -0.210  0.038
-0.002 -0.186  0.096 -0.048  0.000  0.273 -0.274 -0.231
 0.212  0.015
   -6.441
-0.002 -0.009  0.069  0.047 -0.004  0.295  0.217  0.009
 0.001 -0.184  0.598  0.366  0.002 -0.180  0.116  0.269
-0.000 -0.063  0.331  0.222 -0.011  0.030 -0.082 -0.041
 0.019 -0.048 -0.034 -0.031 -0.126  0.069  0.050 -0.085
 0.001  0.090
   -6.163
-0.075  0.027  0.011 -0.019  0.005  0.217  0.148  0.013
 0.026  0.748  0.155  0.183  0.008  0.097 -0.157 -0.200
 0.043  0.442  0.031 -0.030  0.014 -0.007  0.075 -0.001
 0.011 -0.068  0.002 -0.043  0.076 -0.069  0.001 -0.083
 0.031  0.061
   -5.898
 0.006 -0.001 -0.006 -0.006  0.003 -0.096 -0.083 -0.008
-0.006 -0.120  0.438  0.329 -0.000  0.054  0.020 -0.033
-0.002  0.020 -0.698 -0.390 -0.013 -0.047 -0.021  0.033
 0.013  0.044  0.056 -0.003  0.035  0.024 -0.048  0.051
 0.030 -0.087
   -5.847
 0.013 -0.007  0.015 -0.025  0.002 -0.021 -0.082  0.012
-0.042  0.377 -0.190  0.332  0.005 -0.091 -0.010  0.092
 0.023 -0.548 -0.329  0.504  0.013  0.056  0.019 -0.054
 0.005 -0.003  0.043 -0.011 -0.063 -0.016  0.068  0.001
 0.039 -0.044
    6.954
-0.559  0.280  0.068 -0.059  0.148  0.154  0.158 -0.148
 0.030 -0.146 -0.120  0.153  0.145  0.037 -0.044 -0.286
 0.040 -0.258  0.064 -0.152 -0.123 -0.104  0.041 -0.238
-0.152  0.109  0.054 -0.254  0.168 -0.016 -0.019 -0.007
-0.003  0.176
    8.060
-0.008  0.024 -0.173 -0.126 -0.032  0.021  0.011  0.012
 0.002 -0.012  0.039  0.030  0.057 -0.046  0.047 -0.072
 0.003 -0.020  0.060  0.026 -0.225  0.153 -0.019 -0.238
 0.143 -0.436 -0.345 -0.070  0.352  0.124 -0.033  0.227
-0.053 -0.522
    8.118
-0.043  0.014 -0.031 -0.036  0.008  0.037  0.002 -0.032
 0.002 -0.015  0.000  0.022  0.050 -0.070 -0.023 -0.194
 0.005 -0.028  0.022 -0.010 -0.133 -0.172  0.548  0.350
-0.062 -0.170 -0.035 -0.043 -0.414  0.469  0.119  0.175
-0.010 -0.055
    8.147
-0.025 -0.020 -0.054 -0.033 -0.035 -0.115  0.028  0.092
 0.005  0.008 -0.003  0.025  0.018 -0.051 -0.006 -0.040
 0.006 -0.012  0.027 -0.012 -0.245  0.211  0.169  0.003
 0.258  0.475 -0.155  0.117  0.186  0.359  0.006 -0.564
 0.115 -0.084
    8.188
-0.080  0.012  0.057  0.015  0.050  0.030  0.083 -0.085
 0.010 -0.022 -0.045  0.007  0.016  0.034  0.018 -0.051
 0.009 -0.037 -0.001 -0.042  0.253 -0.366 -0.040  0.055
 0.243  0.092 -0.386 -0.201 -0.351 -0.334  0.033 -0.285
 0.023 -0.431
    8.291
 0.047  0.000  0.077  0.021  0.031  0.018  0.059 -0.146
-0.017  0.030  0.001 -0.038 -0.023  0.010  0.016  0.021
-0.003  0.008 -0.029  0.003 -0.134 -0.062 -0.176  0.128
-0.392  0.116 -0.424  0.153  0.082  0.001  0.271  0.161
 0.643  0.042
    8.325
 0.043  0.019 -0.045 -0.050 -0.032 -0.036 -0.041  0.091
-0.014  0.026  0.020 -0.018  0.035 -0.019  0.117 -0.123
-0.003  0.003  0.010  0.027 -0.353 -0.356 -0.315  0.172
 0.152 -0.029  0.195 -0.005  0.134 -0.035  0.650 -0.070
-0.244  0.020
    8.627
 0.032  0.011 -0.320 -0.234 -0.134 -0.178 -0.039  0.245
-0.003 -0.006  0.117  0.063  0.145 -0.131  0.163 -0.253
 0.004 -0.021  0.108  0.054  0.016 -0.355  0.167 -0.348
-0.011  0.022  0.031  0.428 -0.092 -0.199 -0.130  0.029
 0.179  0.109
    9.438
-0.456 -0.151 -0.058  0.139 -0.084  0.015  0.145  0.366
 0.075 -0.054 -0.191  0.252 -0.060  0.224 -0.119  0.106
 0.042 -0.079  0.086 -0.172  0.109  0.124 -0.131  0.251
 0.145 -0.155 -0.010  0.425 -0.050 -0.005  0.071  0.073
 0.048 -0.057
   10.890
 0.029 -0.163  0.620  0.363  0.020  0.127  0.145  0.197
-0.007  0.043 -0.119 -0.106 -0.003 -0.362  0.166 -0.053
 0.009  0.012 -0.131 -0.113 -0.139 -0.137  0.123 -0.246
 0.087 -0.081 -0.000  0.170  0.045  0.002 -0.035  0.034
-0.002 -0.029
   11.564
-0.089 -0.780 -0.159 -0.036 -0.014 -0.008 -0.186 -0.234
 0.057  0.099 -0.101  0.189 -0.033 -0.125  0.152  0.055
 0.086 -0.055  0.166 -0.248 -0.059 -0.055  0.020 -0.080
-0.097  0.062  0.019 -0.193  0.019 -0.010  0.007  0.000
-0.011  0.032
   12.922
 0.036  0.091 -0.426  0.702  0.010 -0.009  0.028 -0.116
 0.121 -0.147 -0.192  0.238  0.007 -0.072  0.086 -0.092
-0.120  0.277 -0.088  0.198 -0.035 -0.041  0.021 -0.070
-0.025  0.029 -0.001 -0.056  0.012 -0.002  0.009 -0.003
 0.009  0.008

> <CALCULATION STATUS> [EMPIRE'20]
SUCCESS

$$$$
