# Supplementary material for: Ion-combination specific effects driving the enzymatic activity of halophilic alcohol dehydrogenase 2 from Haloferax volcanii in aqueous ionic liquid solvent mixtures
Source: RSC Sustain. 2024 Jul 8;2(9):2559–80. doi: 10.1039/d3su00412k (PMC11353702; doi:10.1039/d3su00412k)
Supplement: SU-002-D3SU00412K-s004 [file SU-002-D3SU00412K-s004.zip › IonDescriptors/anions_MEP_processed/bit_e_p.out]

 <> ParaSurf'20, Revision A1 
 <> Copyright (c) 2006-2020 Cepos InSilico GmbH. All rights reserved.

 <> Input = bit_e.sdf
 <> Taking Shannon entropy statistics from 

 <> Program options :

    Using marching-cube isodensity surface 
    Surface fitting turned off 
    Using an isodensity surface contour 
    Isodensity value =  0.7000E-02 electrons/Angstrom**3 
    Triangulation mesh =    0.20 Angstrom
    Using multipole electrostatics 


 <<>> Molecule 1 of 1 (molecule 1 of file 1) <<>>


 <> AM1   calculation for generated by VMD                                                                
 <> Number of triangles =   5276
 <> Number of unique points :   2641

 <> Property ranges:
    Density   :   0.6662E-02 to   0.7308E-02
    IE(l)     :       189.89 to       470.57
    EA(l)     :      -279.78 to      -112.65
    MEP       :      -179.53 to       -32.83
    Alpha(l)  :       0.1777 to       1.4054
    Field(N)  :      -130.47 to        63.00

 <> Descriptors :

    Dipole moment        :       7.5209 Debye
    Dipolar density      :   0.6848E-01 Debye.Angstrom**-3
    Molecular pol.       :      10.6499 Angstrom**3
    Molecular weight     :       149.08
    Globularity          :       0.8268
    Total surface area   :       134.14 Angstrom**2
    Molecular volume     :       109.82 Angstrom**3

    Most positive MEP    :       -32.83 kcal/mol
    Most negative MEP    :      -179.53 kcal/mol
    Mean +ve MEP         :         0.00 kcal/mol
    Mean -ve MEP         :      -102.69 kcal/mol
    Mean MEP             :      -102.69 kcal/mol
    MEP range            :       146.70 kcal/mol
    MEP +ve Variance     :         0.00 (kcal/mol)**2
    MEP -ve Variance     :      1381.82 (kcal/mol)**2
    MEP total variance   :      1381.82 (kcal/mol)**2
    MEP balance parameter:       0.0000
    MEP balance*variance :       0.0000 kcal/mol
    MEP skewness         :      -0.3547
    MEP kurtosis         :      -0.5925
    Integral MEP         :  -13780.2     kcal.Angstrom**2/mol

    Maximum IE(l)        :       470.57 kcal/mol
    Minimum IE(l)        :       189.89 kcal/mol
    Mean IE(l)           :       341.65 kcal/mol
    IE(l) range          :       280.68 kcal/mol
    IE(l) variance       :      4502.37 (kcal/mol)**2
    IE(l) skewness       :      -0.3794
    IE(l) kurtosis       :      -0.7576
    Integral IE(l)       :   1980.84     eV.Angstrom**2

    Maximum EA(l)        :      -112.65 kcal/mol
    Minimum EA(l)        :      -279.78 kcal/mol
    Mean +ve EA(l)       :         0.00 kcal/mol
    Mean -ve EA(l)       :      -194.67 kcal/mol
    Mean EA(l)           :      -194.67 kcal/mol
    EA(l) range          :       167.14 kcal/mol
    EA(l) +ve variance   :         0.00 (kcal/mol)**2
    EA(l) -ve variance   :      1323.31 (kcal/mol)**2
    EA(l) total variance :      1323.31 (kcal/mol)**2
    EA(l) skewness       :      -0.6902
    EA(l) kurtosis       :      -0.2194
    Integral EA(l)       :  -1136.64     eV.Angstrom**2
    EA(l) balance param. :       0.0000
    Fraction pos. EA(l)  :       0.0000 ( =    0.00 Angstrom**2)

    Max. local Eneg.     :       158.88 kcal/mol
    Min. local Eneg.     :       -39.50 kcal/mol
    Mean local Eneg.     :        73.49 kcal/mol
    Local Eneg. range    :       198.37 kcal/mol
    Local Eneg. variance :      2246.79 (kcal/mol)**2
    Local Eneg. skewness :        -0.69
    Local Eneg. kurtosis :        -0.31
    Integral local Eneg. :   422.097     eV.Angstrom**2

    Max. local hardness  :       327.59 kcal/mol
    Min. local hardness  :       222.83 kcal/mol
    Mean local hardness  :       268.16 kcal/mol
    Local hard. range    :       104.76 kcal/mol
    Local hard. variance :       666.05 (kcal/mol)**2
    Local hard. skewness :         0.05
    Local hard. kurtosis :        -1.29
    Integral local Hard. :   1558.74     eV.Angstrom**2

    Maximum alpha(l)     :    1.405     Angstrom**3
    Minimum alpha(l)     :   0.1777     Angstrom**3
    Mean alpha(l)        :   0.6142     Angstrom**3
    Alpha(l) range       :    1.228     Angstrom**3
    Variance in alpha(l) :   0.8238E-01 Angstrom**6
    Alpha(l) skewness    :       0.2390
    Alpha(l) kurtosis    :      -0.8019
    Integral Alpha(l)    :   82.0966     Angstrom**5

    Maximum field normal :    63.00 kcal/mol.Angstrom
    Minimum field normal :  -130.47 kcal/mol.Angstrom
    Mean field           :   -30.64 kcal/mol.Angstrom
    Field range          :   193.47 kcal/mol.Angstrom
    Total field variance :  2293.83 (kcal/mol.Angstrom)**2
    +ve field variance   :    91.17 (kcal/mol.Angstrom)**2
    -ve field variance   :  1644.54 (kcal/mol.Angstrom)**2
    Field balance param. :     0.05
    Field skew           :     1.34
    Field kurtosis       : -0.9773    
    Integral F(N)        :  -4180.     kcal.Angstrom/mol
    Integral F(N +ve)    :   764.0     kcal.Angstrom/mol
    Integral F(N -ve)    :  -4944.     kcal.Angstrom/mol
    Integral |F(N)|      :   5708.     kcal.Angstrom/mol

 <> Atomic surface properties:

   Atom    Area         MEP            IE(l)           EA(l)        mean      Field(N)        Eneg(L)         Hard(L)
                    max     min     max     min     max     min     pol.    max     min     max     min     max     min
 C     1  10.034  -47.14 -118.39  465.34  339.46 -112.65 -209.33   0.717   34.59  -39.16  158.88   65.21  316.10  249.77
 C     2   0.519  -54.34  -96.64  434.42  391.89 -153.61 -175.05   0.659   21.66  -32.61  138.19  113.20  297.96  274.60
 O     3   7.267  -73.35 -122.15  459.60  292.97 -147.57 -167.67   0.778   -8.56  -85.05  147.77   69.57  311.83  223.39
 O     4  11.818  -84.50 -130.62  399.76  258.39 -188.92 -220.55   0.936   -7.95  -95.24  101.80   22.30  297.97  230.64
 O     5   6.287  -73.11 -118.14  442.91  293.00 -144.64 -172.39   0.765   63.00  -89.40  142.74   69.64  307.23  222.83
 C     6   1.409  -89.72 -118.99  454.59  334.32 -169.38 -208.45   0.741   10.67  -47.57  136.17   73.56  319.44  260.77
 O     7   4.423  -90.35 -126.69  412.07  273.42 -175.21 -196.78   0.793  -27.95 -100.67  117.06   45.42  295.02  228.01
 C     8  11.110  -90.78 -173.15  443.18  286.53 -155.63 -263.55   0.725   19.22  -77.80  137.65   15.83  320.13  258.94
 O     9  10.373 -128.31 -179.53  345.95  190.69 -220.91 -277.37   0.925  -25.22 -128.31   60.61  -36.56  286.32  225.73
 O    10  11.189 -133.63 -179.04  394.93  189.89 -193.53 -279.78   0.950   11.11 -130.47   86.93  -39.50  308.00  226.22
 H    11  10.790  -46.05 -139.30  415.24  284.24 -155.19 -192.50   0.381   39.01  -75.14  121.25   49.62  303.87  234.62
 H    12  10.349  -48.96 -101.78  470.57  379.82 -159.64 -186.34   0.313   50.19  -51.54  152.51  101.41  319.62  272.84
 H    13  13.186  -32.83  -84.93  468.95  376.63 -143.07 -181.54   0.293   34.94  -52.08  151.21  107.48  318.62  269.16
 H    14  12.812  -70.81 -121.29  401.55  283.06 -170.05 -222.72   0.370   19.76  -42.66  115.75   49.52  303.87  233.54
 H    15  11.365  -67.39 -135.93  455.61  313.10 -180.70 -222.11   0.306   39.61  -85.15  131.21   47.58  327.59  265.52

 Total   132.929

 <> Stationary points on the molecular surface
    (A. Jakobi, H. Mauser and T. Clark, J. Mol. Model., 2008, 14, 547-558)

         x           y           z      value

 <>      8 MEP Maxima      :
     10.3006    -15.9572     60.9330   -48.96    
     10.4173    -14.5322     61.2163   -68.14    
     10.7006    -12.5173     61.9163   -67.39    
     14.5006    -15.5322     62.3163   -70.81    
     11.8756    -19.0197     64.0197   -35.27    
      9.9515    -17.3405     64.1163   -54.52    
     11.4365    -18.7322     64.7163   -32.83    
     11.9006    -17.9405     65.3163   -37.27    
 <>      3 MEP Minima      :
     14.0006    -15.1322     64.9997   -145.4    
     12.5432    -11.3822     65.1372   -179.5    
     13.9006    -13.1322     66.5163   -179.0    

 <>      9 IEL Maxima      :
     10.7006    -16.8322     62.5663    470.6    
     13.1006    -12.9822     62.6965    441.7    
      8.5506    -16.1905     63.5673    457.2    
      8.4506    -15.4955     63.6580    462.7    
     10.9173    -13.5322     63.9163    455.6    
     12.7339    -17.5072     65.0663    437.2    
     10.6673    -17.3322     64.8663    469.0    
     13.0006    -17.4105     64.7663    437.6    
     10.8956    -14.3822     65.1497    446.0    
 <>      7 IEL Minima      :
     12.9857    -11.3322     64.9163    191.5    
     12.7506    -11.3822     65.1163    190.7    
     14.4006    -14.8822     65.6256    202.0    
     14.7006    -13.6989     65.8663    199.8    
     14.6506    -13.5521     65.9163    198.0    
     13.9006    -13.1322     66.5163    189.9    
     12.9506    -13.9322     66.8163    200.4    

 <>      3 EAL Maxima      :
     10.0673    -17.2822     63.5163   -116.1    
     10.0289    -14.0322     64.1163   -117.1    
     10.3839    -14.0322     64.3163   -112.6    
 <>     12 EAL Minima      :
     13.7006    -12.1271     63.6163   -277.4    
     12.0855    -11.3322     63.7163   -268.9    
     14.6006    -14.3322     64.8854   -278.6    
     11.2006    -12.5322     64.7663   -273.7    
     13.7006    -11.8322     64.7163   -273.8    
     14.7006    -13.8739     64.9715   -279.8    
     11.4006    -12.3322     65.1163   -276.0    
     12.7839    -11.8322     65.5163   -272.8    
     14.0506    -14.9322     66.2163   -274.8    
     13.7506    -12.7322     66.1163   -277.5    
     12.5006    -13.5072     66.4997   -278.4    
     13.3589    -12.8322     66.3646   -278.0    

 <>      4 Alpha(l) Maxima :
     12.1506    -11.2322     63.9163    1.343    
      8.7006    -15.7530     66.0163    1.312    
     14.3006    -14.1605     66.5163    1.315    
     13.9506    -14.5322     66.6163    1.405    
 <>     20 Alpha(l) Minima :
      9.6506    -15.7655     61.0163   0.1980    
     10.0173    -16.5322     61.4163   0.1830    
     10.4723    -16.6822     61.7163   0.1803    
     13.8839    -14.9572     61.7163   0.2896    
      9.9556    -14.3322     61.5163   0.1936    
     13.5456    -15.9322     61.9330   0.2870    
     13.9339    -14.7322     61.7663   0.2891    
     12.5006    -12.4322     62.1298   0.1781    
     14.6006    -14.3322     62.7530   0.2709    
     10.2506    -13.3322     62.8381   0.1777    
     14.1006    -16.2822     63.3497   0.3019    
     12.5006    -18.7322     63.4596   0.1974    
     10.8006    -18.3322     63.5529   0.1810    
     12.9006    -18.5322     63.8663   0.1950    
     13.0839    -18.1572     64.3163   0.1932    
     13.5006    -15.7572     65.0997   0.4674    
     12.5321    -17.0822     65.7163   0.2971    
     13.3006    -16.1822     65.6163   0.2898    
     11.2506    -16.5271     66.2163   0.3023    
     11.5006    -15.1322     66.2997   0.2863    

 <>     13 F(N) Maxima      :
     10.6506    -14.7322     61.1163    31.35    
     11.4006    -15.6822     61.5163    36.39    
     11.1339    -16.4822     62.1247    45.81    
     12.1506    -12.0322     62.5497    24.13    
     11.3246    -11.9155     62.7163    27.85    
     10.7006    -12.4822     63.3163    23.74    
     10.0673    -17.2822     63.5163    16.01    
     10.3839    -14.0322     64.3163    33.09    
     10.9006    -17.7822     64.9163    34.37    
     13.2839    -15.6812     65.7413    22.98    
     10.8506    -15.9229     66.1163    19.70    
     10.9006    -15.2822     66.0163    19.88    
     12.6006    -15.2905     66.3163    28.05    
 <>     13 F(N) Minima      :
     11.9589    -14.5822     61.2163   -98.81    
     12.0848    -14.3572     61.1663   -99.65    
     11.8756    -17.1655     62.1663   -86.85    
      8.4006    -15.9322     62.5163   -83.60    
      8.3506    -15.5322     62.5163   -83.73    
     11.9006    -11.4322     63.6862   -124.9    
     12.7006    -11.1489     64.5923   -127.3    
      8.0839    -15.7322     65.0923   -92.91    
     12.5131    -11.2322     64.8821   -127.8    
      9.3173    -16.0039     66.2163   -87.91    
     13.9006    -15.0822     66.1163   -129.0    
      9.5006    -16.0405     66.2163   -88.72    
     14.1006    -13.5064     66.6163   -126.8    

 <><><><><><><><><><><><><><><><><><><><><><><><><><><><><><><><><><><><><><><><><><><><>

                                 ParaSurf ADMET Profiler

 <><><><><><><><><><><><><><><><><><><><><><><><><><><><><><><><><><><><><><><><><><><><>

 <> Binned SIM models : 

  Model       Property                         Value        StdDev
   No.   
   7    Single CORINA conformation logP(OW)    -8.91 +/-     0.52

 <> Model-derived descriptors : 
       Model No.     :      7
       Code          :     OW1
       Maximum       :    252.1    
       Minimum       :   -472.8    
       Mean          :   -85.37    
       Variance      :    9157.    
       +ve variance  :   0.1834E+05
       -ve variance  :    7087.    
       balance param.:   0.2011    
       Skew          :    1.815    
       Kurtosis      :    1.280    
       Dipolar moment: 
                   x :   -69.01    
                   y :   -115.9    
                   z :   -75.99    
               Total :    154.8    

 <>  Atomic contributions: : 
     Model No.       :         7
     Sum over atoms  :      -8.6811

     Atom         Area    Contributions
      C1        10.0342     -0.1217
      C2         0.5187      0.0039
      O3         7.2675     -0.4678
      O4        11.8176     -1.1306
      O5         6.2867     -0.3798
      C6         1.4087     -0.0345
      O7         4.4226     -0.3557
      C8        11.1102     -0.5955
      O9        10.3728     -1.1194
      O10       11.1890     -1.2590
      H11       10.7896     -0.9278
      H12       10.3489     -0.0824
      H13       13.1856     -0.2320
      H14       12.8119     -1.0054
      H15       11.3654     -0.8267

 <> ParaSurf used         1.47 seconds CPU time
