# Supplementary material for: Ion-combination specific effects driving the enzymatic activity of halophilic alcohol dehydrogenase 2 from Haloferax volcanii in aqueous ionic liquid solvent mixtures
Source: RSC Sustain. 2024 Jul 8;2(9):2559–80. doi: 10.1039/d3su00412k (PMC11353702; doi:10.1039/d3su00412k)
Supplement: SU-002-D3SU00412K-s004 [file SU-002-D3SU00412K-s004.zip › IonDescriptors/anions_MEP_processed/iod_e.dat]

calc=opt charge=-1 sdf vwf
generated by VMD

I           57.762999999999998 1    26.039000000000001 1   -17.832999999999998 1
