# Supplementary material for: Ion-combination specific effects driving the enzymatic activity of halophilic alcohol dehydrogenase 2 from Haloferax volcanii in aqueous ionic liquid solvent mixtures
Source: RSC Sustain. 2024 Jul 8;2(9):2559–80. doi: 10.1039/d3su00412k (PMC11353702; doi:10.1039/d3su00412k)
Supplement: SU-002-D3SU00412K-s004 [file SU-002-D3SU00412K-s004.zip › IonDescriptors/anions_MEP_processed/osm_e_p.sdf]

generated by VMD
ParaSurf2011252214253D 1   1.00000     0.00000     0

  9  7  0  0  0  0              1 V2000
    0.1674  -10.7087  -34.3708 S   0  0  0  0  0  0  0  0  0  0  0  0
   -0.3913   -9.4322  -35.3961 O   0  0  0  0  0  0  0  0  0  0  0  0
    0.9304  -10.0117  -33.4316 O   0  0  0  0  0  0  0  0  0  0  0  0
    0.9017  -11.4990  -35.2556 O   0  0  0  0  0  0  0  0  0  0  0  0
   -1.0343  -11.2448  -33.9153 O   0  0  0  0  0  0  0  0  0  0  0  0
    0.5236   -8.5591  -35.9593 C   0  0  0  0  0  0  0  0  0  0  0  0
   -0.0518   -7.7221  -36.4344 H   0  0  0  0  0  0  0  0  0  0  0  0
    1.1325   -9.0802  -36.7452 H   0  0  0  0  0  0  0  0  0  0  0  0
    1.2106   -8.1398  -35.1770 H   0  0  0  0  0  0  0  0  0  0  0  0
  1  3  1  0  0  0
  1  4  1  0  0  0
  1  5  1  0  0  0
  2  6  1  0  0  0
  6  7  1  0  0  0
  6  8  1  0  0  0
  6  9  1  0  0  0
M  END

> <TOTAL CHARGE>
-1

> <CALCULATION>
    1
SDF file generated by ParaSurf from a .vwf input file

> <HAMILTONIAN>
AM1  

> <ParaSurf MODE>
12

> <ParaSurf OPTIONS>
CUBE  ISO   NEWMP    0.7000E-02  0.2000      AM1         

> <ParaSurf DESCRIPTORS>
Molecular     2.5664    0.0334    6.4333  111.0923    0.8666    100.95     76.94
MEP           -57.60   -193.22      0.00   -117.84   -117.84    135.62      0.00
             1619.57 1619.5694    0.0000    0.0000   -0.2979   -1.2071  -11904.0    
IE(l)         445.74    229.39    312.39    216.36   3127.57    0.4443   -0.7107
             1362.08    
EA(l)        -175.06   -223.35      0.00   -202.15   -202.15     48.29      0.00
              150.26    150.26    0.0000    0.0000      0.00   -0.1002   -1.1024
            -884.546    
Eneg(l)       112.20      9.65    102.55     55.12    756.88    0.0931   -0.8720
             238.764    
Hard(l)       333.58    209.20    124.38    257.27    882.03    0.6864   -0.4840
             1123.31    
Alpha(l)      1.3014    0.2617    0.7138    1.0397    0.1111   -0.1584   -1.6288
             71.9823
Field desc   79.9122 -164.7105  -40.3184 3831.4662  396.9729 3197.5177    0.0982
              1.3821   -0.8874 -4208.432  567.2242 -4775.656 5342.8803

> <ATOMIC SURFACE AREAS>
 20.5552  5.4483  9.6366 10.1997 10.6667  3.5522 14.2850 13.4866 12.6277

> <ATOMIC SURFACE MEP MAXIMA>
  -57.60 -120.88 -127.90 -123.54 -124.81  -65.56  -61.47  -65.81  -66.44

> <ATOMIC SURFACE MEP MINIMA>
 -146.23 -164.65 -192.61 -193.11 -193.22 -136.87 -133.34 -135.31 -153.03

> <ATOMIC SURFACE IE(L) MAXIMA>
  445.74  392.02  350.57  344.83  346.86  394.20  375.56  378.08  376.81

> <ATOMIC SURFACE IE(L) MINIMA>
  336.68  242.43  229.39  229.50  230.46  326.21  276.08  272.45  273.88

> <ATOMIC SURFACE EA(L) MAXIMA>
 -185.22 -175.06 -201.22 -202.95 -201.23 -189.60 -189.93 -191.02 -191.66

> <ATOMIC SURFACE EA(L) MINIMA>
 -223.35 -194.07 -221.93 -222.44 -222.75 -206.39 -202.12 -209.79 -208.65

> <ATOMIC SURFACE MEAN POL>
  1.0465  0.8581  0.9616  0.9597  0.9977  0.6064  0.3261  0.3354  0.3463

> <ATOMIC SURFACE FIELD(N) MAXIMA>
   79.91    0.00   72.91   -6.17  -34.60   -0.73    0.87   52.69   43.80

> <ATOMIC SURFACE FIELD(N) MINIMA>
  -78.58 -125.11 -164.71 -163.66 -158.89  -78.84  -54.12  -23.24  -80.11

> <ATOMIC SURFACE ENEG(L) MAXIMA>
  112.20   99.69   67.03   66.40   63.36   98.56   86.72   85.05   88.62

> <ATOMIC SURFACE ENEG(L) MINIMA>
   62.20   33.23    9.88    9.65   10.25   65.73   43.07   40.38   40.96

> <ATOMIC SURFACE HARD(L) MAXIMA>
  333.58  292.34  284.02  281.25  284.81  300.29  288.84  293.93  292.73

> <ATOMIC SURFACE HARD(L) MINIMA>
  274.48  209.20  218.63  218.84  219.08  259.96  233.01  232.07  232.92

> <BINNED_SIM_MODELS>
Model: OW1   AM1     CUBE   ISODEN   0.700000E-02
Target Property: Single CORINA conformation logP(OW) = -7.68525     +/- 0.515425    
Property-derived descriptors:
 184.0840 -385.9134 -99.43576  5244.224  21175.43  3688.030  .1263292  1.992434
 1.943907 -3.940326  34.41986 -18.73878  39.38775
Atomic contributions :
 -1.7     -0.25     -0.64     -0.78     -0.88     -0.22     -0.90     -0.95    
-0.92    

> <PROPERTY MAXIMA and MINIMA>
  5 MEP Maxima
      0.3574     -6.5790    -37.1452   -61.47    
     -0.9643    -11.1457    -35.8452   -91.30    
      1.8857     -9.8290    -35.1452   -91.13    
      0.7857    -12.1790    -33.3452   -57.60    
     -0.9143     -9.3790    -33.5318   -90.32    
  7 MEP Minima
      1.2449    -12.3790    -36.1452   -192.4    
      1.6857    -12.0165    -36.1452   -193.1    
     -1.6643     -9.3340    -35.7119   -164.6    
     -2.2143    -11.7790    -33.8369   -192.5    
     -2.2643    -11.6124    -33.7378   -193.2    
      0.9057     -8.6790    -33.2369   -172.7    
      1.7857     -9.3790    -32.6952   -192.6    
  4 IEL Maxima
     -0.9143    -11.5790    -35.6952    444.3    
     -0.5393    -12.3624    -35.1577    430.8    
      1.9857    -10.2290    -34.9119    443.1    
     -0.7992     -9.5790    -33.1452    445.7    
 16 IEL Minima
      0.6598    -12.4790    -36.1119    229.5    
      2.0857    -11.4707    -35.8452    230.7    
     -1.6643     -9.3340    -35.7119    242.4    
      1.4857    -12.6790    -35.2952    230.8    
      2.0857    -12.0790    -35.2952    230.6    
     -2.2143    -11.6016    -34.3952    230.5    
     -2.3310    -11.0031    -33.9452    230.5    
     -1.5143    -12.3790    -33.4503    233.0    
      2.0857     -9.3790    -33.3452    232.3    
      0.9057     -8.6790    -33.2369    246.8    
      2.0857    -10.0374    -32.8003    230.6    
      2.1857     -9.7290    -33.1452    230.5    
     -1.5325    -11.8290    -32.8452    232.9    
     -1.7401    -11.2350    -32.7952    231.8    
      0.8690     -9.1358    -32.4452    230.0    
      0.7690     -9.2790    -32.3452    229.4    
  2 EAL Maxima
     -1.3143     -9.6114    -36.3452   -175.1    
     -1.4643     -8.7790    -34.9577   -175.8    
 11 EAL Minima
     -0.4143    -12.0124    -35.7952   -222.8    
     -1.1143    -11.9790    -35.2452   -222.9    
      1.0607    -12.7624    -34.7452   -217.9    
      2.0690    -11.7915    -34.5452   -219.3    
     -2.0143    -10.7165    -34.7452   -221.5    
      2.0857    -10.4790    -34.7119   -223.3    
     -0.9393    -12.5790    -34.3286   -217.9    
     -1.9143    -10.1790    -33.7952   -221.7    
     -1.0950    -10.0790    -32.9452   -223.1    
      1.0690    -10.6624    -32.2452   -217.4    
      1.2857    -10.7790    -32.3619   -217.6    
 10 Alpha(l) Maxima
      1.5565    -12.1790    -36.1452    1.219    
     -0.9476    -11.7722    -35.5452    1.203    
     -1.5143    -10.3840    -35.3952    1.087    
     -1.6143    -10.1790    -35.1452    1.088    
      1.9857    -10.2290    -34.9119    1.208    
      2.0857    -10.4040    -34.6152    1.217    
     -0.1925    -12.6290    -34.4452    1.117    
     -2.1143    -11.7790    -33.4452    1.301    
     -0.7494     -9.7790    -32.9452    1.198    
      1.7857     -9.3790    -32.6952    1.227    
 10 Alpha(l) Minima
      0.4982     -9.5790    -37.9286   0.2656    
      0.6857     -9.1790    -38.0952   0.2654    
     -0.9143     -7.9790    -37.5452   0.2617    
      2.4857     -8.7874    -37.0452   0.2930    
      2.3857     -9.6624    -36.3702   0.2699    
     -1.0143     -6.9290    -35.7452   0.2646    
      2.4690     -7.5790    -35.5202   0.2932    
      2.4857     -8.7290    -34.9336   0.2692    
      0.8024     -6.9790    -34.4452   0.2702    
      0.7357     -7.2790    -34.1452   0.2692    
 13 F(N) Maxima
      1.3190    -10.5290    -36.5702    44.20    
     -0.1143    -10.7790    -36.3452    23.58    
     -0.9643    -11.1457    -35.8452    63.02    
     -0.5393    -12.3624    -35.1577    27.55    
     -1.6143    -10.4124    -35.1952    21.98    
      1.8857     -9.9290    -35.0452    42.39    
      2.0857    -11.0790    -34.1452    23.44    
     -1.5143     -9.6790    -34.2952    21.22    
      1.7357     -8.6207    -33.9452    29.05    
      1.2098     -8.3790    -33.7619    30.39    
      0.7857    -12.1790    -33.3452    77.68    
     -0.9143     -9.3790    -33.5318    61.15    
     -0.5643    -10.1457    -32.6452    25.58    
 11 F(N) Minima
      0.0524     -8.5340    -37.8952   -12.52    
      0.9690     -7.9790    -37.8452   -11.90    
     -0.9143     -7.5540    -37.5286   -10.47    
      1.6857    -12.0165    -36.1452   -161.0    
     -1.6143     -9.4124    -35.8952   -122.5    
     -1.6143     -9.1733    -35.8286   -122.6    
      0.9640     -6.6290    -35.5452   -11.12    
      0.4657     -6.7790    -34.9952   -11.23    
     -2.2143    -11.6290    -33.5452   -156.9    
      0.6524     -8.6790    -33.2952   -116.6    
      1.7857     -9.3790    -32.6952   -162.4    

> <PARASURF STATUS>
Calculation ended successfully

$$$$
