# Supplementary material for: Ion-combination specific effects driving the enzymatic activity of halophilic alcohol dehydrogenase 2 from Haloferax volcanii in aqueous ionic liquid solvent mixtures
Source: RSC Sustain. 2024 Jul 8;2(9):2559–80. doi: 10.1039/d3su00412k (PMC11353702; doi:10.1039/d3su00412k)
Supplement: SU-002-D3SU00412K-s004 [file SU-002-D3SU00412K-s004.zip › IonDescriptors/anions_MEP_processed/met_e.dat]

calc=opt charge=-1 sdf vwf
generated by VMD

S          -30.351790043662302 1   -21.867037840283061 1     2.169523295271857 1
O          -29.187174543742533 1   -20.621591113448424 1     1.864849582952145 1
O          -29.827439684843377 1   -22.478525011198428 1     3.309547964765703 1
O          -31.517165636183854 1   -21.128034711479440 1     2.342601289293966 1
O          -30.264870600600801 1   -22.625068958321638 1     1.000024595739340 1
C          -27.825547725438067 1   -20.881107289923666 1     1.900869806554663 1
C          -27.344245555268174 1   -21.509668120558587 1     0.586703531815213 1
O          -26.517563741990866 1   -20.548632419520683 1    -0.078672510565820 1
C          -26.534310663198951 1   -20.691809245049047 1    -1.483804574808553 1
H          -27.582359706792602 1   -21.578781387819184 1     2.750358455240510 1
H          -27.302206175604802 1   -19.899544078549539 1     2.065485683471194 1
H          -28.226634429869659 1   -21.800620506839625 1    -0.043184923217188 1
H          -26.709091543433185 1   -22.413960831640093 1     0.781930779641098 1
H          -26.158130939626513 1   -21.701989116619732 1    -1.784076062818029 1
H          -25.847196316006006 1   -19.894853656519889 1    -1.862826403214363 1
H          -27.566076426477622 1   -20.540952636015835 1    -1.888386025582041 1
