# Supplementary material for: Ion-combination specific effects driving the enzymatic activity of halophilic alcohol dehydrogenase 2 from Haloferax volcanii in aqueous ionic liquid solvent mixtures
Source: RSC Sustain. 2024 Jul 8;2(9):2559–80. doi: 10.1039/d3su00412k (PMC11353702; doi:10.1039/d3su00412k)
Supplement: SU-002-D3SU00412K-s004 [file SU-002-D3SU00412K-s004.zip › IonDescriptors/anions_MEP_processed/osm_e_p.out]

 <> ParaSurf'20, Revision A1 
 <> Copyright (c) 2006-2020 Cepos InSilico GmbH. All rights reserved.

 <> Input = osm_e.sdf
 <> Taking Shannon entropy statistics from 

 <> Program options :

    Using marching-cube isodensity surface 
    Surface fitting turned off 
    Using an isodensity surface contour 
    Isodensity value =  0.7000E-02 electrons/Angstrom**3 
    Triangulation mesh =    0.20 Angstrom
    Using multipole electrostatics 


 <<>> Molecule 1 of 1 (molecule 1 of file 1) <<>>


 <> AM1   calculation for generated by VMD                                                                
 <> Number of triangles =   3974
 <> Number of unique points :   1989

 <> Property ranges:
    Density   :   0.6770E-02 to   0.7297E-02
    IE(l)     :       229.39 to       445.74
    EA(l)     :      -223.35 to      -175.06
    MEP       :      -193.22 to       -57.60
    Alpha(l)  :       0.2617 to       1.3014
    Field(N)  :      -164.71 to        79.91

 <> Descriptors :

    Dipole moment        :       2.5664 Debye
    Dipolar density      :   0.3335E-01 Debye.Angstrom**-3
    Molecular pol.       :       6.4333 Angstrom**3
    Molecular weight     :       111.09
    Globularity          :       0.8666
    Total surface area   :       100.95 Angstrom**2
    Molecular volume     :        76.94 Angstrom**3

    Most positive MEP    :       -57.60 kcal/mol
    Most negative MEP    :      -193.22 kcal/mol
    Mean +ve MEP         :         0.00 kcal/mol
    Mean -ve MEP         :      -117.84 kcal/mol
    Mean MEP             :      -117.84 kcal/mol
    MEP range            :       135.62 kcal/mol
    MEP +ve Variance     :         0.00 (kcal/mol)**2
    MEP -ve Variance     :      1619.57 (kcal/mol)**2
    MEP total variance   :      1619.57 (kcal/mol)**2
    MEP balance parameter:       0.0000
    MEP balance*variance :       0.0000 kcal/mol
    MEP skewness         :      -0.2979
    MEP kurtosis         :      -1.2071
    Integral MEP         :  -11904.0     kcal.Angstrom**2/mol

    Maximum IE(l)        :       445.74 kcal/mol
    Minimum IE(l)        :       229.39 kcal/mol
    Mean IE(l)           :       312.39 kcal/mol
    IE(l) range          :       216.36 kcal/mol
    IE(l) variance       :      3127.57 (kcal/mol)**2
    IE(l) skewness       :       0.4443
    IE(l) kurtosis       :      -0.7107
    Integral IE(l)       :   1362.08     eV.Angstrom**2

    Maximum EA(l)        :      -175.06 kcal/mol
    Minimum EA(l)        :      -223.35 kcal/mol
    Mean +ve EA(l)       :         0.00 kcal/mol
    Mean -ve EA(l)       :      -202.15 kcal/mol
    Mean EA(l)           :      -202.15 kcal/mol
    EA(l) range          :        48.29 kcal/mol
    EA(l) +ve variance   :         0.00 (kcal/mol)**2
    EA(l) -ve variance   :       150.26 (kcal/mol)**2
    EA(l) total variance :       150.26 (kcal/mol)**2
    EA(l) skewness       :      -0.1002
    EA(l) kurtosis       :      -1.1024
    Integral EA(l)       :  -884.546     eV.Angstrom**2
    EA(l) balance param. :       0.0000
    Fraction pos. EA(l)  :       0.0000 ( =    0.00 Angstrom**2)

    Max. local Eneg.     :       112.20 kcal/mol
    Min. local Eneg.     :         9.65 kcal/mol
    Mean local Eneg.     :        55.12 kcal/mol
    Local Eneg. range    :       102.55 kcal/mol
    Local Eneg. variance :       756.88 (kcal/mol)**2
    Local Eneg. skewness :         0.09
    Local Eneg. kurtosis :        -0.87
    Integral local Eneg. :   238.764     eV.Angstrom**2

    Max. local hardness  :       333.58 kcal/mol
    Min. local hardness  :       209.20 kcal/mol
    Mean local hardness  :       257.27 kcal/mol
    Local hard. range    :       124.38 kcal/mol
    Local hard. variance :       882.03 (kcal/mol)**2
    Local hard. skewness :         0.69
    Local hard. kurtosis :        -0.48
    Integral local Hard. :   1123.31     eV.Angstrom**2

    Maximum alpha(l)     :    1.301     Angstrom**3
    Minimum alpha(l)     :   0.2617     Angstrom**3
    Mean alpha(l)        :   0.7138     Angstrom**3
    Alpha(l) range       :    1.040     Angstrom**3
    Variance in alpha(l) :   0.1111     Angstrom**6
    Alpha(l) skewness    :      -0.1584
    Alpha(l) kurtosis    :      -1.6288
    Integral Alpha(l)    :   71.9823     Angstrom**5

    Maximum field normal :    79.91 kcal/mol.Angstrom
    Minimum field normal :  -164.71 kcal/mol.Angstrom
    Mean field           :   -40.32 kcal/mol.Angstrom
    Field range          :   244.62 kcal/mol.Angstrom
    Total field variance :  3831.47 (kcal/mol.Angstrom)**2
    +ve field variance   :   396.97 (kcal/mol.Angstrom)**2
    -ve field variance   :  3197.52 (kcal/mol.Angstrom)**2
    Field balance param. :     0.10
    Field skew           :     1.38
    Field kurtosis       : -0.8874    
    Integral F(N)        :  -4208.     kcal.Angstrom/mol
    Integral F(N +ve)    :   567.2     kcal.Angstrom/mol
    Integral F(N -ve)    :  -4776.     kcal.Angstrom/mol
    Integral |F(N)|      :   5343.     kcal.Angstrom/mol

 <> Atomic surface properties:

   Atom    Area         MEP            IE(l)           EA(l)        mean      Field(N)        Eneg(L)         Hard(L)
                    max     min     max     min     max     min     pol.    max     min     max     min     max     min
 S     1  20.555  -57.60 -146.23  445.74  336.68 -185.22 -223.35   1.046   79.91  -78.58  112.20   62.20  333.58  274.48
 O     2   5.448 -120.88 -164.65  392.02  242.43 -175.06 -194.07   0.858    0.00 -125.11   99.69   33.23  292.34  209.20
 O     3   9.637 -127.90 -192.61  350.57  229.39 -201.22 -221.93   0.962   72.91 -164.71   67.03    9.88  284.02  218.63
 O     4  10.200 -123.54 -193.11  344.83  229.50 -202.95 -222.44   0.960   -6.17 -163.66   66.40    9.65  281.25  218.84
 O     5  10.667 -124.81 -193.22  346.86  230.46 -201.23 -222.75   0.998  -34.60 -158.89   63.36   10.25  284.81  219.08
 C     6   3.552  -65.56 -136.87  394.20  326.21 -189.60 -206.39   0.606   -0.73  -78.84   98.56   65.73  300.29  259.96
 H     7  14.285  -61.47 -133.34  375.56  276.08 -189.93 -202.12   0.326    0.87  -54.12   86.72   43.07  288.84  233.01
 H     8  13.487  -65.81 -135.31  378.08  272.45 -191.02 -209.79   0.335   52.69  -23.24   85.05   40.38  293.93  232.07
 H     9  12.628  -66.44 -153.03  376.81  273.88 -191.66 -208.65   0.346   43.80  -80.11   88.62   40.96  292.73  232.92

 Total   100.458

 <> Stationary points on the molecular surface
    (A. Jakobi, H. Mauser and T. Clark, J. Mol. Model., 2008, 14, 547-558)

         x           y           z      value

 <>      5 MEP Maxima      :
      0.3574     -6.5790    -37.1452   -61.47    
     -0.9643    -11.1457    -35.8452   -91.30    
      1.8857     -9.8290    -35.1452   -91.13    
      0.7857    -12.1790    -33.3452   -57.60    
     -0.9143     -9.3790    -33.5318   -90.32    
 <>      7 MEP Minima      :
      1.2449    -12.3790    -36.1452   -192.4    
      1.6857    -12.0165    -36.1452   -193.1    
     -1.6643     -9.3340    -35.7119   -164.6    
     -2.2143    -11.7790    -33.8369   -192.5    
     -2.2643    -11.6124    -33.7378   -193.2    
      0.9057     -8.6790    -33.2369   -172.7    
      1.7857     -9.3790    -32.6952   -192.6    

 <>      4 IEL Maxima      :
     -0.9143    -11.5790    -35.6952    444.3    
     -0.5393    -12.3624    -35.1577    430.8    
      1.9857    -10.2290    -34.9119    443.1    
     -0.7992     -9.5790    -33.1452    445.7    
 <>     16 IEL Minima      :
      0.6598    -12.4790    -36.1119    229.5    
      2.0857    -11.4707    -35.8452    230.7    
     -1.6643     -9.3340    -35.7119    242.4    
      1.4857    -12.6790    -35.2952    230.8    
      2.0857    -12.0790    -35.2952    230.6    
     -2.2143    -11.6016    -34.3952    230.5    
     -2.3310    -11.0031    -33.9452    230.5    
     -1.5143    -12.3790    -33.4503    233.0    
      2.0857     -9.3790    -33.3452    232.3    
      0.9057     -8.6790    -33.2369    246.8    
      2.0857    -10.0374    -32.8003    230.6    
      2.1857     -9.7290    -33.1452    230.5    
     -1.5325    -11.8290    -32.8452    232.9    
     -1.7401    -11.2350    -32.7952    231.8    
      0.8690     -9.1358    -32.4452    230.0    
      0.7690     -9.2790    -32.3452    229.4    

 <>      2 EAL Maxima      :
     -1.3143     -9.6114    -36.3452   -175.1    
     -1.4643     -8.7790    -34.9577   -175.8    
 <>     11 EAL Minima      :
     -0.4143    -12.0124    -35.7952   -222.8    
     -1.1143    -11.9790    -35.2452   -222.9    
      1.0607    -12.7624    -34.7452   -217.9    
      2.0690    -11.7915    -34.5452   -219.3    
     -2.0143    -10.7165    -34.7452   -221.5    
      2.0857    -10.4790    -34.7119   -223.3    
     -0.9393    -12.5790    -34.3286   -217.9    
     -1.9143    -10.1790    -33.7952   -221.7    
     -1.0950    -10.0790    -32.9452   -223.1    
      1.0690    -10.6624    -32.2452   -217.4    
      1.2857    -10.7790    -32.3619   -217.6    

 <>     10 Alpha(l) Maxima :
      1.5565    -12.1790    -36.1452    1.219    
     -0.9476    -11.7722    -35.5452    1.203    
     -1.5143    -10.3840    -35.3952    1.087    
     -1.6143    -10.1790    -35.1452    1.088    
      1.9857    -10.2290    -34.9119    1.208    
      2.0857    -10.4040    -34.6152    1.217    
     -0.1925    -12.6290    -34.4452    1.117    
     -2.1143    -11.7790    -33.4452    1.301    
     -0.7494     -9.7790    -32.9452    1.198    
      1.7857     -9.3790    -32.6952    1.227    
 <>     10 Alpha(l) Minima :
      0.4982     -9.5790    -37.9286   0.2656    
      0.6857     -9.1790    -38.0952   0.2654    
     -0.9143     -7.9790    -37.5452   0.2617    
      2.4857     -8.7874    -37.0452   0.2930    
      2.3857     -9.6624    -36.3702   0.2699    
     -1.0143     -6.9290    -35.7452   0.2646    
      2.4690     -7.5790    -35.5202   0.2932    
      2.4857     -8.7290    -34.9336   0.2692    
      0.8024     -6.9790    -34.4452   0.2702    
      0.7357     -7.2790    -34.1452   0.2692    

 <>     13 F(N) Maxima      :
      1.3190    -10.5290    -36.5702    44.20    
     -0.1143    -10.7790    -36.3452    23.58    
     -0.9643    -11.1457    -35.8452    63.02    
     -0.5393    -12.3624    -35.1577    27.55    
     -1.6143    -10.4124    -35.1952    21.98    
      1.8857     -9.9290    -35.0452    42.39    
      2.0857    -11.0790    -34.1452    23.44    
     -1.5143     -9.6790    -34.2952    21.22    
      1.7357     -8.6207    -33.9452    29.05    
      1.2098     -8.3790    -33.7619    30.39    
      0.7857    -12.1790    -33.3452    77.68    
     -0.9143     -9.3790    -33.5318    61.15    
     -0.5643    -10.1457    -32.6452    25.58    
 <>     11 F(N) Minima      :
      0.0524     -8.5340    -37.8952   -12.52    
      0.9690     -7.9790    -37.8452   -11.90    
     -0.9143     -7.5540    -37.5286   -10.47    
      1.6857    -12.0165    -36.1452   -161.0    
     -1.6143     -9.4124    -35.8952   -122.5    
     -1.6143     -9.1733    -35.8286   -122.6    
      0.9640     -6.6290    -35.5452   -11.12    
      0.4657     -6.7790    -34.9952   -11.23    
     -2.2143    -11.6290    -33.5452   -156.9    
      0.6524     -8.6790    -33.2952   -116.6    
      1.7857     -9.3790    -32.6952   -162.4    

 <><><><><><><><><><><><><><><><><><><><><><><><><><><><><><><><><><><><><><><><><><><><>

                                 ParaSurf ADMET Profiler

 <><><><><><><><><><><><><><><><><><><><><><><><><><><><><><><><><><><><><><><><><><><><>

 <> Binned SIM models : 

  Model       Property                         Value        StdDev
   No.   
   7    Single CORINA conformation logP(OW)    -7.69 +/-     0.52

 <> Model-derived descriptors : 
       Model No.     :      7
       Code          :     OW1
       Maximum       :    184.1    
       Minimum       :   -385.9    
       Mean          :   -99.44    
       Variance      :    5244.    
       +ve variance  :   0.2118E+05
       -ve variance  :    3688.    
       balance param.:   0.1263    
       Skew          :    1.992    
       Kurtosis      :    1.944    
       Dipolar moment: 
                   x :   -3.940    
                   y :    34.42    
                   z :   -18.74    
               Total :    39.39    

 <>  Atomic contributions: : 
     Model No.       :         7
     Sum over atoms  :      -7.4382

     Atom         Area    Contributions
      S1        20.5552     -1.7422
      O2         5.4483     -0.2512
      O3         9.6366     -0.6395
      O4        10.1997     -0.7828
      O5        10.6667     -0.8786
      C6         3.5522     -0.2183
      H7        14.2850     -0.9049
      H8        13.4866     -0.9543
      H9        12.6277     -0.9200

 <> ParaSurf used         0.86 seconds CPU time
