# Supplementary material for: Ion-combination specific effects driving the enzymatic activity of halophilic alcohol dehydrogenase 2 from Haloferax volcanii in aqueous ionic liquid solvent mixtures
Source: RSC Sustain. 2024 Jul 8;2(9):2559–80. doi: 10.1039/d3su00412k (PMC11353702; doi:10.1039/d3su00412k)
Supplement: SU-002-D3SU00412K-s004 [file SU-002-D3SU00412K-s004.zip › IonDescriptors/anions_MEP_processed/bit_e_p.sdf]

generated by VMD
ParaSurf2011252214223D 1   1.00000     0.00000     0

 15 13  0  0  0  0              1 V2000
   10.1859  -15.6793   64.0116 C   0  0  0  0  0  0  0  0  0  0  0  0
   11.6948  -15.8066   64.1177 C   0  0  0  0  0  0  0  0  0  0  0  0
    9.5973  -15.5643   62.7897 O   0  0  0  0  0  0  0  0  0  0  0  0
    9.3806  -15.7497   64.9445 O   0  0  0  0  0  0  0  0  0  0  0  0
   12.0731  -17.0007   63.4371 O   0  0  0  0  0  0  0  0  0  0  0  0
   12.4840  -14.6515   63.4817 C   0  0  0  0  0  0  0  0  0  0  0  0
   11.7724  -14.0914   62.3963 O   0  0  0  0  0  0  0  0  0  0  0  0
   12.8409  -13.5835   64.5588 C   0  0  0  0  0  0  0  0  0  0  0  0
   12.5030  -12.3978   64.2882 O   0  0  0  0  0  0  0  0  0  0  0  0
   13.4401  -13.9709   65.5937 O   0  0  0  0  0  0  0  0  0  0  0  0
   11.9817  -15.8607   65.2085 H   0  0  0  0  0  0  0  0  0  0  0  0
   10.2834  -15.4503   62.1109 H   0  0  0  0  0  0  0  0  0  0  0  0
   11.8657  -17.7322   64.0291 H   0  0  0  0  0  0  0  0  0  0  0  0
   13.4349  -15.0762   63.0556 H   0  0  0  0  0  0  0  0  0  0  0  0
   11.5480  -13.1762   62.6423 H   0  0  0  0  0  0  0  0  0  0  0  0
  1  2  1  0  0  0
  1  3  1  0  0  0
  1  4  2  0  0  0
  2  5  1  0  0  0
  2  6  1  0  0  0
  6  7  1  0  0  0
  8  9  4  0  0  0
  8 10  2  0  0  0
  2 11  1  0  0  0
  3 12  1  0  0  0
  5 13  1  0  0  0
  6 14  1  0  0  0
  7 15  1  0  0  0
M  END

> <TOTAL CHARGE>
-1

> <CALCULATION>
    1
SDF file generated by ParaSurf from a .vwf input file

> <HAMILTONIAN>
AM1  

> <ParaSurf MODE>
12

> <ParaSurf OPTIONS>
CUBE  ISO   NEWMP    0.7000E-02  0.2000      AM1         

> <ParaSurf DESCRIPTORS>
Molecular     7.5209    0.0685   10.6499  149.0799    0.8268    134.14    109.82
MEP           -32.83   -179.53      0.00   -102.69   -102.69    146.70      0.00
             1381.82 1381.8208    0.0000    0.0000   -0.3547   -0.5925  -13780.2    
IE(l)         470.57    189.89    341.65    280.68   4502.37   -0.3794   -0.7576
             1980.84    
EA(l)        -112.65   -279.78      0.00   -194.67   -194.67    167.14      0.00
             1323.31   1323.31    0.0000    0.0000      0.00   -0.6902   -0.2194
            -1136.64    
Eneg(l)       158.88    -39.50    198.37     73.49   2246.79   -0.6872   -0.3092
             422.097    
Hard(l)       327.59    222.83    104.76    268.16    666.05    0.0514   -1.2865
             1558.74    
Alpha(l)      1.4054    0.1777    0.6142    1.2277    0.0824    0.2390   -0.8019
             82.0966
Field desc   62.9965 -130.4729  -30.6401 2293.8349   91.1748 1644.5414    0.0498
              1.3432   -0.9773 -4180.074  764.0338 -4944.108 5708.1414

> <ATOMIC SURFACE AREAS>
 10.0342  0.5187  7.2675 11.8176  6.2867  1.4087  4.4226 11.1102 10.3728 11.1890
 10.7896 10.3489 13.1856 12.8119 11.3654

> <ATOMIC SURFACE MEP MAXIMA>
  -47.14  -54.34  -73.35  -84.50  -73.11  -89.72  -90.35  -90.78 -128.31 -133.63
  -46.05  -48.96  -32.83  -70.81  -67.39

> <ATOMIC SURFACE MEP MINIMA>
 -118.39  -96.64 -122.15 -130.62 -118.14 -118.99 -126.69 -173.15 -179.53 -179.04
 -139.30 -101.78  -84.93 -121.29 -135.93

> <ATOMIC SURFACE IE(L) MAXIMA>
  465.34  434.42  459.60  399.76  442.91  454.59  412.07  443.18  345.95  394.93
  415.24  470.57  468.95  401.55  455.61

> <ATOMIC SURFACE IE(L) MINIMA>
  339.46  391.89  292.97  258.39  293.00  334.32  273.42  286.53  190.69  189.89
  284.24  379.82  376.63  283.06  313.10

> <ATOMIC SURFACE EA(L) MAXIMA>
 -112.65 -153.61 -147.57 -188.92 -144.64 -169.38 -175.21 -155.63 -220.91 -193.53
 -155.19 -159.64 -143.07 -170.05 -180.70

> <ATOMIC SURFACE EA(L) MINIMA>
 -209.33 -175.05 -167.67 -220.55 -172.39 -208.45 -196.78 -263.55 -277.37 -279.78
 -192.50 -186.34 -181.54 -222.72 -222.11

> <ATOMIC SURFACE MEAN POL>
  0.7172  0.6592  0.7783  0.9361  0.7646  0.7414  0.7926  0.7251  0.9251  0.9500
  0.3815  0.3134  0.2926  0.3700  0.3064

> <ATOMIC SURFACE FIELD(N) MAXIMA>
   34.59   21.66   -8.56   -7.95   63.00   10.67  -27.95   19.22  -25.22   11.11
   39.01   50.19   34.94   19.76   39.61

> <ATOMIC SURFACE FIELD(N) MINIMA>
  -39.16  -32.61  -85.05  -95.24  -89.40  -47.57 -100.67  -77.80 -128.31 -130.47
  -75.14  -51.54  -52.08  -42.66  -85.15

> <ATOMIC SURFACE ENEG(L) MAXIMA>
  158.88  138.19  147.77  101.80  142.74  136.17  117.06  137.65   60.61   86.93
  121.25  152.51  151.21  115.75  131.21

> <ATOMIC SURFACE ENEG(L) MINIMA>
   65.21  113.20   69.57   22.30   69.64   73.56   45.42   15.83  -36.56  -39.50
   49.62  101.41  107.48   49.52   47.58

> <ATOMIC SURFACE HARD(L) MAXIMA>
  316.10  297.96  311.83  297.97  307.23  319.44  295.02  320.13  286.32  308.00
  303.87  319.62  318.62  303.87  327.59

> <ATOMIC SURFACE HARD(L) MINIMA>
  249.77  274.60  223.39  230.64  222.83  260.77  228.01  258.94  225.73  226.22
  234.62  272.84  269.16  233.54  265.52

> <BINNED_SIM_MODELS>
Model: OW1   AM1     CUBE   ISODEN   0.700000E-02
Target Property: Single CORINA conformation logP(OW) = -8.91290     +/- 0.515425    
Property-derived descriptors:
 252.0519 -472.8253 -85.36929  9156.944  18335.13  7087.061  .2010593  1.815320
 1.279805 -69.00875 -115.8837 -75.98921  154.8083
Atomic contributions :
-0.12      0.39E-02 -0.47      -1.1     -0.38     -0.35E-01 -0.36     -0.60    
 -1.1      -1.3     -0.93     -0.82E-01 -0.23      -1.0     -0.83    

> <PROPERTY MAXIMA and MINIMA>
  8 MEP Maxima
     10.3006    -15.9572     60.9330   -48.96    
     10.4173    -14.5322     61.2163   -68.14    
     10.7006    -12.5173     61.9163   -67.39    
     14.5006    -15.5322     62.3163   -70.81    
     11.8756    -19.0197     64.0197   -35.27    
      9.9515    -17.3405     64.1163   -54.52    
     11.4365    -18.7322     64.7163   -32.83    
     11.9006    -17.9405     65.3163   -37.27    
  3 MEP Minima
     14.0006    -15.1322     64.9997   -145.4    
     12.5432    -11.3822     65.1372   -179.5    
     13.9006    -13.1322     66.5163   -179.0    
  9 IEL Maxima
     10.7006    -16.8322     62.5663    470.6    
     13.1006    -12.9822     62.6965    441.7    
      8.5506    -16.1905     63.5673    457.2    
      8.4506    -15.4955     63.6580    462.7    
     10.9173    -13.5322     63.9163    455.6    
     12.7339    -17.5072     65.0663    437.2    
     10.6673    -17.3322     64.8663    469.0    
     13.0006    -17.4105     64.7663    437.6    
     10.8956    -14.3822     65.1497    446.0    
  7 IEL Minima
     12.9857    -11.3322     64.9163    191.5    
     12.7506    -11.3822     65.1163    190.7    
     14.4006    -14.8822     65.6256    202.0    
     14.7006    -13.6989     65.8663    199.8    
     14.6506    -13.5521     65.9163    198.0    
     13.9006    -13.1322     66.5163    189.9    
     12.9506    -13.9322     66.8163    200.4    
  3 EAL Maxima
     10.0673    -17.2822     63.5163   -116.1    
     10.0289    -14.0322     64.1163   -117.1    
     10.3839    -14.0322     64.3163   -112.6    
 12 EAL Minima
     13.7006    -12.1271     63.6163   -277.4    
     12.0855    -11.3322     63.7163   -268.9    
     14.6006    -14.3322     64.8854   -278.6    
     11.2006    -12.5322     64.7663   -273.7    
     13.7006    -11.8322     64.7163   -273.8    
     14.7006    -13.8739     64.9715   -279.8    
     11.4006    -12.3322     65.1163   -276.0    
     12.7839    -11.8322     65.5163   -272.8    
     14.0506    -14.9322     66.2163   -274.8    
     13.7506    -12.7322     66.1163   -277.5    
     12.5006    -13.5072     66.4997   -278.4    
     13.3589    -12.8322     66.3646   -278.0    
  4 Alpha(l) Maxima
     12.1506    -11.2322     63.9163    1.343    
      8.7006    -15.7530     66.0163    1.312    
     14.3006    -14.1605     66.5163    1.315    
     13.9506    -14.5322     66.6163    1.405    
 20 Alpha(l) Minima
      9.6506    -15.7655     61.0163   0.1980    
     10.0173    -16.5322     61.4163   0.1830    
     10.4723    -16.6822     61.7163   0.1803    
     13.8839    -14.9572     61.7163   0.2896    
      9.9556    -14.3322     61.5163   0.1936    
     13.5456    -15.9322     61.9330   0.2870    
     13.9339    -14.7322     61.7663   0.2891    
     12.5006    -12.4322     62.1298   0.1781    
     14.6006    -14.3322     62.7530   0.2709    
     10.2506    -13.3322     62.8381   0.1777    
     14.1006    -16.2822     63.3497   0.3019    
     12.5006    -18.7322     63.4596   0.1974    
     10.8006    -18.3322     63.5529   0.1810    
     12.9006    -18.5322     63.8663   0.1950    
     13.0839    -18.1572     64.3163   0.1932    
     13.5006    -15.7572     65.0997   0.4674    
     12.5321    -17.0822     65.7163   0.2971    
     13.3006    -16.1822     65.6163   0.2898    
     11.2506    -16.5271     66.2163   0.3023    
     11.5006    -15.1322     66.2997   0.2863    
 13 F(N) Maxima
     10.6506    -14.7322     61.1163    31.35    
     11.4006    -15.6822     61.5163    36.39    
     11.1339    -16.4822     62.1247    45.81    
     12.1506    -12.0322     62.5497    24.13    
     11.3246    -11.9155     62.7163    27.85    
     10.7006    -12.4822     63.3163    23.74    
     10.0673    -17.2822     63.5163    16.01    
     10.3839    -14.0322     64.3163    33.09    
     10.9006    -17.7822     64.9163    34.37    
     13.2839    -15.6812     65.7413    22.98    
     10.8506    -15.9229     66.1163    19.70    
     10.9006    -15.2822     66.0163    19.88    
     12.6006    -15.2905     66.3163    28.05    
 13 F(N) Minima
     11.9589    -14.5822     61.2163   -98.81    
     12.0848    -14.3572     61.1663   -99.65    
     11.8756    -17.1655     62.1663   -86.85    
      8.4006    -15.9322     62.5163   -83.60    
      8.3506    -15.5322     62.5163   -83.73    
     11.9006    -11.4322     63.6862   -124.9    
     12.7006    -11.1489     64.5923   -127.3    
      8.0839    -15.7322     65.0923   -92.91    
     12.5131    -11.2322     64.8821   -127.8    
      9.3173    -16.0039     66.2163   -87.91    
     13.9006    -15.0822     66.1163   -129.0    
      9.5006    -16.0405     66.2163   -88.72    
     14.1006    -13.5064     66.6163   -126.8    

> <PARASURF STATUS>
Calculation ended successfully

$$$$
