# Supplementary material for: Ion-combination specific effects driving the enzymatic activity of halophilic alcohol dehydrogenase 2 from Haloferax volcanii in aqueous ionic liquid solvent mixtures
Source: RSC Sustain. 2024 Jul 8;2(9):2559–80. doi: 10.1039/d3su00412k (PMC11353702; doi:10.1039/d3su00412k)
Supplement: SU-002-D3SU00412K-s004 [file SU-002-D3SU00412K-s004.zip › IonDescriptors/anions_MEP_processed/bit.xyz]

15
 generated by VMD
 C        10.223000      -15.572000       64.045998
 C        11.659000      -15.903000       63.908001
 O         9.521000      -15.842000       63.053001
 O         9.786000      -15.129000       65.053001
 O        11.971000      -16.993999       62.946999
 C        12.543000      -14.589000       63.480999
 O        12.126000      -14.089000       62.188999
 C        12.519000      -13.590000       64.650002
 O        12.083000      -12.448000       64.545998
 O        13.105000      -14.056000       65.639999
 H        11.917000      -16.235001       64.917000
 H        10.243000      -16.205999       62.508999
 H        12.125000      -17.798000       63.474998
 H        13.591000      -14.837000       63.292999
 H        12.764000      -13.467000       61.794998
