# Supplementary material for: Ion-combination specific effects driving the enzymatic activity of halophilic alcohol dehydrogenase 2 from Haloferax volcanii in aqueous ionic liquid solvent mixtures
Source: RSC Sustain. 2024 Jul 8;2(9):2559–80. doi: 10.1039/d3su00412k (PMC11353702; doi:10.1039/d3su00412k)
Supplement: SU-002-D3SU00412K-s004 [file SU-002-D3SU00412K-s004.zip › IonDescriptors/anions_MEP_processed/bit_e.psf]

    15 generated by VMD
 6  10.18587 -15.67930  64.01162  10.034  -47.14 -118.39  339.46 -112.65   0.717
 6  11.69482 -15.80660  64.11769   0.519  -54.34  -96.64  391.89 -153.61   0.659
 8   9.59728 -15.56428  62.78968   7.267  -73.35 -122.15  292.97 -147.57   0.778
 8   9.38060 -15.74972  64.94453  11.818  -84.50 -130.62  258.39 -188.92   0.936
 8  12.07315 -17.00074  63.43709   6.287  -73.11 -118.14  293.00 -144.64   0.765
 6  12.48398 -14.65149  63.48166   1.409  -89.72 -118.99  334.32 -169.38   0.741
 8  11.77243 -14.09142  62.39634   4.423  -90.35 -126.69  273.42 -175.21   0.793
 6  12.84089 -13.58348  64.55880  11.110  -90.78 -173.15  286.53 -155.63   0.725
 8  12.50305 -12.39783  64.28821  10.373 -128.31 -179.53  190.69 -220.91   0.925
 8  13.44013 -13.97086  65.59366  11.189 -133.63 -179.04  189.89 -193.53   0.950
 1  11.98169 -15.86067  65.20849  10.790  -46.05 -139.30  284.24 -155.19   0.381
 1  10.28337 -15.45027  62.11090  10.349  -48.96 -101.78  379.82 -159.64   0.313
 1  11.86572 -17.73219  64.02912  13.186  -32.83  -84.93  376.63 -143.07   0.293
 1  13.43494 -15.07623  63.05555  12.812  -70.81 -121.29  283.06 -170.05   0.370
 1  11.54796 -13.17618  62.64228  11.365  -67.39 -135.93  313.10 -180.70   0.306
  2641     1 OW1
   9.90060 -15.74052  60.91634  -50.01  415.31 -184.82  0.2122    12    -35.75    
   9.80060 -15.53219  60.91634  -51.21  415.30 -184.49  0.2116    12    -56.37    
  10.10060 -15.88219  60.91634  -48.99  415.48 -185.44  0.2225    12    -40.47    
  10.07464 -15.53219  60.84967  -49.79  415.33 -185.59  0.2397    12    -48.87    
  10.30060 -15.91552  60.91634  -48.97  415.82 -185.88  0.2398    12     5.801    
  10.26726 -15.50635  60.82705  -50.39  415.62 -185.99  0.2631    12    -4.107    
  10.53393 -15.83219  60.91634  -50.29  416.31 -186.22  0.2697    12     5.886    
  10.55893 -15.53219  60.86634  -52.26  416.28 -186.26  0.2932    12    -14.63    
  10.70060 -15.61552  60.91634  -53.32  416.75 -186.33  0.3007    12    -12.76    
   9.80060 -15.38219  60.91634  -51.80  415.27 -184.56  0.2151    12    -61.09    
  10.03714 -15.33219  60.85800  -51.01  415.31 -185.50  0.2409    12    -60.11    
  10.08393 -15.03219  60.91634  -53.89  415.52 -185.46  0.2454    12    -69.32    
  10.30060 -15.41469  60.82705  -51.19  415.70 -186.03  0.2702    12    -14.73    
  10.28155 -14.98635  60.91634  -55.74  415.95 -185.73  0.2672    12    -20.71    
  10.54226 -15.33219  60.86634  -54.05  416.31 -186.18  0.2984    12    -14.63    
  10.60060 -15.13219  60.91634  -57.80  416.72 -186.00  0.3043    12    -18.74    
  10.70060 -15.28219  60.91634  -57.26  416.91 -186.14  0.3133    12    -18.74    
   9.30060 -15.93731  61.31634  -64.71  418.77 -173.70  0.3051    12    -12.23    
   9.40060 -16.09469  61.31634  -62.82  417.30 -175.80  0.2707    12    -44.18    
   9.50060 -15.94981  61.16634  -57.52  417.04 -179.91  0.2131    12    -77.13    
   9.69881 -16.33219  61.31634  -57.52  416.02 -180.46  0.2054    12    -78.05    
   9.67238 -16.13219  61.16634  -55.08  416.18 -181.74  0.1952    12    -77.13    
   9.60060 -15.97302  61.11634  -55.15  416.35 -181.58  0.1987    12    -61.88    
   9.94226 -16.43219  61.31634  -54.38  416.32 -182.81  0.1836    12    -77.26    
   9.78072 -16.13219  61.11634  -53.00  415.87 -183.04  0.1896    12    -56.37    
   9.93393 -15.93219  60.96634  -49.98  415.44 -184.71  0.2044    12    -35.75    
  10.19560 -16.43219  61.26634  -51.91  416.86 -184.52  0.1836    12    0.5455E-02
  10.16548 -16.11219  61.01634  -49.29  415.82 -185.31  0.2095    12     4.131    
  10.10060 -15.93219  60.93300  -49.07  415.52 -185.38  0.2188    12    -40.47    
  10.26726 -16.43219  61.26634  -51.65  417.08 -184.80  0.1863    12    -8.182    
  10.23631 -16.12802  61.01634  -49.33  415.97 -185.50  0.2140    12     5.851    
  10.30060 -15.95719  60.93300  -48.96  415.86 -185.85  0.2361    12     5.801    
  10.52226 -16.43219  61.31634  -52.08  418.32 -185.42  0.1976    12    -12.90    
  10.50060 -16.23219  61.11634  -50.32  416.99 -185.85  0.2225    12    -3.683    
  10.52560 -15.96552  60.96634  -49.91  416.44 -186.15  0.2558    12     5.801    
  10.77322 -16.33219  61.31634  -53.69  419.38 -185.91  0.2219    12     37.25    
  10.70238 -16.13219  61.11634  -51.56  417.57 -186.16  0.2480    12    -12.95    
  10.75060 -15.91707  61.01634  -52.31  417.23 -186.32  0.2775    12    -12.86    
  10.90572 -16.23219  61.31634  -55.04  419.90 -186.09  0.2400    12     17.44    
  10.90060 -15.96373  61.11634  -54.50  418.23 -186.33  0.2788    12     31.31    
  11.10060 -16.03219  61.31634  -58.84  420.85 -186.22  0.2707    12     17.52    
   9.20060 -15.68219  61.31634  -66.70  420.90 -171.81  0.3384    12    -18.28    
   9.50060 -15.80719  61.11634  -56.49  416.92 -180.61  0.2081    12    -77.13    
   9.30060 -15.58219  61.21634  -61.99  419.37 -176.46  0.2584    12    -43.84    
   9.41310 -15.44790  61.11634  -58.24  417.43 -180.07  0.2161    12    -77.13    
   9.65060 -15.76552  61.01634  -53.10  415.84 -182.96  0.1980    12    -55.66    
   9.66726 -15.45623  60.96634  -53.02  415.56 -183.60  0.2047    12    -56.37    
  10.70060 -15.70719  60.93300  -52.62  416.78 -186.34  0.2941    12    -12.76    
  10.90060 -15.67385  61.01634  -56.20  417.73 -186.33  0.3084    12     17.63    
  10.91726 -15.59385  61.01634  -57.33  417.81 -186.28  0.3149    12     31.41    
  11.20060 -15.73219  61.26634  -63.42  420.92 -186.08  0.3053    12     35.81    
  11.13393 -15.53219  61.16634  -64.16  419.76 -185.97  0.3226    12     35.81    
   9.30060 -15.33219  61.21634  -62.24  419.07 -177.14  0.2504    12    -43.84    
   9.41726 -15.40814  61.11634  -58.22  417.36 -180.18  0.2155    12    -77.13    
   9.30060 -15.01469  61.31634  -65.15  418.66 -176.41  0.2647    12    -59.40    
   9.50060 -15.12052  61.11634  -57.91  416.47 -181.57  0.2080    12    -71.60    
   9.70060 -15.29885  60.96634  -53.25  415.45 -183.89  0.2085    12    -56.37    
   9.70060 -15.06790  61.01634  -55.12  415.50 -183.80  0.2086    12    -62.34    
   9.87560 -15.13219  60.93300  -53.06  415.29 -184.86  0.2237    12    -61.09    
  10.73393 -15.10719  60.96634  -61.16  417.34 -185.87  0.3150    12    -8.772    
  10.90060 -15.22385  61.01634  -63.17  418.06 -185.86  0.3267    12     35.81    
  11.00060 -15.08219  61.11634  -70.77  418.81 -185.12  0.3336    12     29.88    
  11.13393 -15.33219  61.16634  -68.74  419.88 -185.53  0.3329    12     29.88    
  11.15060 -15.13219  61.21634  -76.37  419.13 -184.53  0.3473    12     9.321    
   9.50060 -14.88457  61.21634  -60.75  416.54 -181.04  0.2107    12    -67.17    
   9.71905 -14.83219  61.11634  -57.82  415.66 -183.52  0.2057    12    -62.34    
   9.65738 -14.73219  61.21634  -60.28  415.93 -182.61  0.2026    12    -61.50    
   9.91726 -14.88219  61.01634  -55.78  415.49 -184.76  0.2225    12    -67.06    
   9.87060 -14.73219  61.11634  -58.30  415.68 -184.24  0.2119    12    -62.34    
  10.10060 -14.89885  60.96634  -55.76  415.69 -185.34  0.2430    12    -75.30    
  10.25988 -14.64469  61.11634  -61.85  416.61 -184.98  0.2437    12    -10.83    
  10.32060 -14.95719  60.93300  -56.52  416.09 -185.71  0.2705    12    -20.71    
  10.26226 -14.64469  61.11634  -61.88  416.62 -184.98  0.2439    12    -10.83    
  10.52560 -14.93219  60.96634  -60.17  416.81 -185.70  0.2909    12    -18.74    
  10.65060 -14.73219  61.11634  -68.76  417.74 -184.82  0.2929    12     35.81    
  10.69643 -14.93219  61.01634  -64.29  417.56 -185.50  0.3066    12   -0.5509    
  10.70060 -14.73219  61.13300  -70.62  417.77 -184.63  0.2996    12    -6.484    
  10.90060 -14.93219  61.11634  -71.67  418.23 -184.84  0.3264    12    -6.484    
  10.89488 -14.73219  61.21634  -80.02  414.72 -183.32  0.3473    12    -32.92    
  11.20060 -14.84885  61.31634  -94.37  393.86 -180.86  0.4965    12     36.74    
  11.20060 -14.78219  61.31634  -97.84  382.67 -179.85  0.5543    12    -52.12    
  11.20060 -14.78219  61.31634  -97.84  382.67 -179.85  0.5543    12    -210.0    
   9.80976 -14.53219  61.31634  -62.77  416.11 -183.04  0.1991    12    -45.45    
  10.15060 -14.53219  61.21634  -63.27  416.65 -184.46  0.2228    12    -38.97    
  10.30060 -14.43219  61.31634  -68.61  417.47 -183.94  0.2293    12   -0.7364    
  10.41726 -14.53219  61.21634  -68.14  417.49 -184.39  0.2517    12   -0.7364    
  10.81726 -14.53219  61.31634  -85.80  406.38 -181.55  0.3914    12    -33.17    
  11.05060 -14.53219  61.31634  -99.83  370.14 -178.01  0.6318     7    -151.3    
  11.29143 -14.56552  61.26634 -109.92  335.81 -176.50  0.8030     7    -317.3    
  11.02226 -14.28873  61.31634 -104.12  353.36 -175.59  0.7949     7    -147.4    
  11.30060 -14.34885  61.21634 -112.59  326.73 -175.64  0.9107     7    -207.3    
  11.43393 -14.78219  61.31634 -110.28  340.99 -178.12  0.7524     7    -312.0    
  11.47560 -14.53219  61.21634 -116.18  314.02 -176.85  0.8898     7    -169.0    
  11.46726 -14.33219  61.16634 -116.46  313.52 -176.36  0.9482     7    -127.1    
  11.63893 -14.80064  61.31634 -117.12  320.60 -179.45  0.8307     7    -166.7    
  11.76226 -14.61552  61.21634 -121.50  298.27 -179.66  0.8949     7    -171.9    
  11.70060 -14.33219  61.13300 -120.89  296.53 -177.79  0.9513     7    -178.8    
  11.95893 -14.78219  61.31634 -122.87  307.87 -183.10  0.8641     7    -171.7    
  11.95893 -14.58219  61.21634 -124.53  289.55 -181.56  0.8899     7    -160.4    
  11.90060 -14.33219  61.13300 -123.70  284.74 -179.28  0.9285     7    -90.95    
  12.06905 -14.53219  61.21634 -125.80  285.04 -182.35  0.8812     7    -160.0    
  12.08476 -14.35719  61.16634 -125.88  277.90 -181.09  0.8932     7    -90.95    
  12.40060 -14.49623  61.31634 -126.63  292.98 -185.67  0.8230     7    -203.4    
  12.30060 -14.30481  61.21634 -126.69  275.45 -182.98  0.8474     7    -97.70    
  11.01310 -14.12647  61.31634 -104.30  356.10 -175.21  0.8578     7    -152.6    
  11.25060 -14.22719  61.21634 -111.18  334.08 -175.47  0.9330     7    -345.3    
  11.03393 -13.89373  61.31634 -102.05  371.75 -176.35  0.8722     7    -39.05    
  11.25060 -13.83719  61.21634 -105.44  366.33 -176.95  0.9255     7     14.71    
  11.50060 -14.08719  61.13300 -115.22  323.50 -176.59  0.9851     7    -112.0    
  11.50060 -13.95719  61.13300 -113.06  334.87 -176.86  0.9811     7    -175.9    
  11.70060 -14.23219  61.11634 -120.25  299.32 -177.56  0.9648     7    -153.2    
  11.70060 -13.83219  61.11634 -114.13  329.13 -177.83  0.9537     7    -321.5    
  12.00060 -14.13219  61.11634 -123.34  283.51 -179.19  0.9237     7    -90.95    
  12.00060 -13.93219  61.11634 -120.55  294.83 -178.90  0.9194     7    -159.9    
  12.10060 -14.10719  61.13300 -124.13  279.34 -179.86  0.9011     7    -90.95    
  12.10060 -13.95719  61.13300 -122.13  286.70 -179.54  0.8974     7    -157.9    
  12.35060 -14.16552  61.21634 -126.21  273.42 -182.59  0.8359     7    -128.4    
  12.35060 -13.93219  61.21634 -123.94  278.56 -181.73  0.8271     7    -139.5    
  12.50060 -14.31790  61.31634 -126.69  285.58 -185.40  0.7999     7    -211.1    
  12.50060 -13.75623  61.31634 -121.50  289.16 -183.97  0.7599     7    -177.9    
  11.05060 -13.71052  61.31634  -97.49  385.91 -179.26  0.7865     7     14.00    
  11.30060 -13.67385  61.21634 -101.83  378.12 -179.01  0.8518     7     140.4    
  11.10060 -13.48219  61.31634  -91.09  393.16 -186.37  0.6007    15    -65.92    
  11.35060 -13.56052  61.21634  -99.05  383.20 -181.49  0.7726     7    -152.4    
  11.44226 -13.73219  61.16634 -106.47  362.94 -178.10  0.9131     7    -51.99    
  11.53988 -13.60219  61.16634 -104.31  367.62 -180.07  0.8446     7     138.3    
  11.70060 -13.70719  61.13300 -110.81  342.70 -178.67  0.9129     7    -13.60    
  11.70060 -13.53219  61.16634 -105.17  361.26 -181.49  0.8083     7     162.0    
  11.92560 -13.73219  61.13300 -115.30  319.54 -179.18  0.8987     7    -214.5    
  11.84226 -13.53219  61.16634 -107.74  349.69 -181.70  0.8097     7    -22.58    
  12.10060 -13.69885  61.16634 -116.81  309.59 -180.41  0.8545     7    -260.3    
  12.15060 -13.55207  61.21634 -113.42  323.44 -182.67  0.7879     7    -69.31    
  12.30060 -13.77385  61.21634 -120.85  290.85 -181.50  0.8216     7    -267.4    
  12.40060 -13.55814  61.31634 -116.42  310.37 -184.92  0.7342     7     33.36    
  11.15060 -13.32385  61.31634  -86.68  391.91 -192.67  0.4610    15    -87.95    
  11.58393 -13.33219  61.21634  -95.39  382.07 -188.60  0.5980    15    -95.96    
  11.35060 -13.03219  61.31634  -81.05  385.27 -201.83  0.2954    15    -93.15    
  11.50060 -12.94885  61.31634  -81.11  383.40 -203.41  0.2735    15    -95.60    
  11.67560 -13.30219  61.21634  -95.99  379.15 -189.55  0.5831    15    -98.79    
  11.70060 -12.94885  61.31634  -84.27  382.31 -202.75  0.2915    15    -89.15    
  11.81726 -13.33219  61.21634  -99.93  370.09 -187.95  0.6361    15    -236.7    
  11.90060 -13.03219  61.31634  -90.25  379.39 -199.82  0.3619    15    -84.89    
  12.13810 -13.23219  61.31634 -101.73  361.41 -192.52  0.5530    15    -116.4    
   9.26810 -16.43219  61.71634  -78.64  391.97 -163.19  0.5473    12     35.25    
   9.42976 -16.53219  61.71634  -74.11  397.96 -168.02  0.4494    12     47.03    
   9.38810 -16.33219  61.51634  -68.97  411.33 -171.20  0.3678    12    -22.13    
   9.70238 -16.51552  61.51634  -62.04  414.09 -178.05  0.2447    12    -44.27    
   9.67655 -16.63219  61.71634  -67.65  407.12 -174.41  0.3257    12    -13.83    
   9.84726 -16.68219  61.71634  -63.87  412.38 -177.75  0.2621    12    -42.98    
   9.75060 -16.53219  61.51634  -61.10  414.55 -178.81  0.2327    12    -61.20    
  10.12560 -16.71552  61.71634  -59.41  418.38 -181.25  0.2026    12    -65.36    
  10.01726 -16.53219  61.41634  -55.31  416.78 -182.69  0.1830    12    -61.63    
  10.32060 -16.71552  61.74134  -58.08  421.53 -182.58  0.1871    12    -5.969    
  10.42893 -16.53219  61.41634  -53.17  418.78 -184.82  0.1831    12    -8.182    
  10.47226 -16.68219  61.71634  -57.27  423.02 -183.60  0.1803    12    -16.11    
  10.41726 -16.53219  61.41634  -53.13  418.71 -184.78  0.1827    12    -12.90    
  10.65060 -16.63219  61.71634  -57.74  424.88 -184.33  0.1830    12     20.68    
  10.70060 -16.51552  61.51634  -55.29  421.47 -185.27  0.1930    12     31.28    
  11.00060 -16.33219  61.51634  -58.47  423.31 -185.83  0.2238    12     17.44    
  10.90060 -16.51552  61.71634  -60.06  427.29 -185.03  0.1985    12     39.48    
  11.10060 -16.33219  61.66122  -62.04  427.38 -185.60  0.2234    12     39.43    
   8.90060 -15.98790  61.71634  -88.68  389.56 -154.71  0.7994     3    -116.5    
   9.10060 -16.15873  61.61634  -79.75  401.97 -160.46  0.6109    12     16.61    
   9.10060 -15.98219  61.51634  -76.02  413.53 -162.83  0.5479    12     33.51    
   9.20060 -16.13219  61.51634  -73.59  411.74 -165.65  0.4818    12    -3.836    
  11.10060 -16.23219  61.50384  -60.09  423.72 -185.97  0.2391    12     29.30    
  11.30060 -16.13219  61.71634  -67.26  430.87 -185.60  0.2520    12    -10.05    
  11.30060 -15.95873  61.51634  -65.66  425.34 -185.94  0.2737    12     40.80    
  11.40060 -15.91969  61.66634  -70.56  430.06 -185.55  0.2788    12     58.93    
   8.90060 -15.68219  61.61634  -84.55  409.92 -156.18  0.7591     3     5.701    
   9.10060 -15.69052  61.41634  -72.15  421.18 -166.18  0.4612    12     5.722    
   8.80060 -15.44885  61.71634  -90.47  400.57 -154.02  0.8712     3     67.63    
   9.00060 -15.69147  61.51634  -78.22  418.08 -160.49  0.6130    12    -4.503    
  11.40060 -15.68219  61.51634  -72.58  426.34 -185.34  0.3056    12     50.77    
  11.40060 -15.49885  61.46634  -77.00  425.08 -184.72  0.3295    12     56.27    
  11.48393 -15.75719  61.71634  -76.25  432.37 -184.87  0.3092    12     53.10    
  11.50060 -15.47385  61.61634  -84.20  427.71 -183.49  0.3666    12     31.91    
   8.90060 -15.34885  61.61634  -83.98  413.84 -157.02  0.7373     3     8.032    
   9.00060 -15.29885  61.51634  -77.66  420.33 -162.12  0.5735    12    -7.263    
   8.90060 -15.05802  61.71634  -87.23  404.15 -156.45  0.7656     3     2.755    
   9.10060 -15.02147  61.51634  -75.06  418.79 -166.65  0.4640    12    -3.563    
  11.45060 -15.33219  61.51634  -86.75  421.34 -183.07  0.3903    12     21.71    
  11.32060 -15.11731  61.36634  -88.13  412.49 -182.69  0.4117    12   -0.1814    
  11.50060 -15.29885  61.56634  -91.89  416.98 -182.10  0.4451    12    -3.836    
  11.55060 -15.13219  61.51634 -103.09  386.54 -180.43  0.6078     7    -162.5    
  11.69226 -15.26552  61.66634 -104.19  400.77 -180.11  0.6574     7     211.4    
  12.50060 -15.04885  61.61634 -112.13  368.81 -183.44  0.7971     7    -235.8    
  12.70060 -15.43219  61.71634  -96.22  322.28 -186.71  0.5737    14    -70.64    
  12.70060 -15.04885  61.61634 -105.66  348.07 -184.66  0.6822    14    -63.03    
  12.90060 -15.53219  61.71634  -90.89  304.93 -186.75  0.4380    14    -115.5    
  12.90060 -15.39052  61.66634  -92.49  308.40 -186.58  0.4600    14    -36.27    
  12.85060 -15.13219  61.61634  -98.58  324.58 -186.00  0.5501    14    -115.9    
  13.04226 -15.58219  61.71634  -87.81  297.81 -185.95  0.3723    14    -116.0    
  13.13393 -15.28219  61.61634  -88.69  298.85 -185.54  0.3739    14    -123.7    
  13.10060 -15.26052  61.61634  -89.73  300.89 -185.69  0.3892    14    -123.7    
  13.33905 -15.59885  61.71634  -82.52  289.67 -184.75  0.3039    14    -133.1    
  13.30060 -15.28219  61.61634  -85.19  292.97 -184.90  0.3283    14    -129.0    
  13.31726 -15.26052  61.61634  -85.09  292.80 -184.85  0.3267    14    -129.0    
  13.58393 -15.53219  61.71634  -78.92  286.31 -184.31  0.2896    14    -133.1    
  13.45381 -15.20719  61.61634  -82.94  290.10 -184.51  0.3080    14    -133.1    
  13.50060 -15.13219  61.61634  -82.75  289.94 -184.42  0.3063    14    -133.1    
  13.80060 -15.33219  61.71634  -76.72  284.87 -184.10  0.2909    14    -133.1    
  13.88393 -15.10719  61.71634  -76.88  285.11 -184.01  0.2905    14    -133.1    
   9.00060 -14.88219  61.71634  -84.44  405.79 -159.64  0.6623    12     48.75    
   9.15060 -14.93040  61.51634  -73.92  418.05 -168.72  0.4185    12    0.3000E-01
   9.26726 -14.58219  61.71634  -77.83  410.41 -169.57  0.4162    12     4.939    
   9.30060 -14.71969  61.51634  -71.08  416.59 -174.00  0.3132    12    -6.209    
   9.50060 -14.54885  61.51634  -68.40  416.05 -178.37  0.2389    12    -42.98    
  11.33393 -14.95719  61.36634  -97.77  388.86 -180.59  0.5346    12    -21.57    
  11.50060 -14.98219  61.41634 -106.70  364.51 -179.64  0.6685     7     71.71    
  11.78905 -14.94885  61.41634 -117.83  333.41 -181.77  0.8214     7    -381.5    
  11.82226 -15.28219  61.71634 -107.72  400.77 -179.65  0.7529     7     60.95    
  11.94226 -14.93219  61.41634 -120.38  330.17 -183.55  0.8454     7    -191.9    
  12.12560 -15.13219  61.61634 -115.74  378.19 -182.81  0.8528     7    -69.13    
  12.03060 -15.03219  61.51634 -119.00  353.19 -184.12  0.8457     7    -309.4    
  12.11548 -14.75719  61.33300 -124.29  307.93 -184.70  0.8579     7    -173.6    
  12.21214 -15.24885  61.71634 -110.69  388.94 -180.04  0.8539     7     200.3    
  12.32976 -14.93219  61.51634 -120.09  355.11 -185.69  0.8409     7    -322.3    
  12.31464 -14.78219  61.41634 -123.81  325.93 -186.45  0.8383     7    -191.9    
  12.52560 -14.93219  61.56634 -115.40  364.67 -184.85  0.8008     7     162.0    
  12.50238 -14.83219  61.51634 -119.39  353.86 -186.14  0.8116     7    -178.4    
  12.68060 -15.04052  61.61634 -106.62  351.14 -184.48  0.6987     6    -84.79    
  12.67560 -14.72802  61.53300 -116.86  354.15 -186.23  0.7654     7     164.4    
  12.90060 -14.93302  61.59729 -102.01  332.64 -185.78  0.5779    14    -101.5    
  12.79131 -14.73219  61.56634 -112.13  354.08 -185.84  0.7111     7    -221.9    
  13.10060 -14.93219  61.57979  -95.12  312.87 -185.76  0.4509    14    -47.67    
  13.10060 -14.58719  61.61634 -102.58  333.02 -185.82  0.5498    14    -93.72    
  13.38905 -14.93219  61.59967  -87.32  296.42 -184.75  0.3424    14    -119.0    
  13.30060 -14.68219  61.61634  -93.44  309.18 -185.17  0.4123    14    -70.60    
  13.50060 -14.88219  61.61634  -85.38  293.63 -184.47  0.3235    14    -129.0    
  13.42560 -14.76552  61.61634  -88.63  299.10 -184.71  0.3537    14    -119.0    
  13.88393 -14.95719  61.71634  -77.91  285.96 -183.98  0.2896    14    -133.1    
  13.80060 -14.72385  61.71634  -81.20  289.19 -183.98  0.2961    14    -133.1    
   9.50060 -14.43219  61.68146  -72.82  414.30 -176.43  0.2722    12    0.2809    
   9.69881 -14.43219  61.51634  -67.17  416.21 -180.91  0.2050    12    -58.95    
   9.65738 -14.33219  61.71634  -72.18  415.30 -178.62  0.2318    12    -59.92    
   9.90060 -14.34885  61.51634  -67.64  416.84 -182.31  0.1937    12    -43.31    
   9.97060 -14.23219  61.71634  -72.34  417.57 -181.28  0.1943    12    -68.67    
   9.95560 -14.33219  61.51634  -68.08  417.05 -182.53  0.1936    12    -44.16    
  10.31726 -14.33219  61.43979  -72.68  417.43 -183.11  0.2274    12    -37.15    
  10.51393 -14.33219  61.45622  -79.75  413.30 -182.00  0.2917    12    -49.86    
  10.78393 -14.33219  61.41634  -93.10  386.70 -178.61  0.5301    12    -153.9    
  10.90060 -14.50719  61.33300  -92.09  392.66 -179.89  0.4906    12     42.82    
  10.90060 -14.36552  61.36634  -97.64  373.94 -177.50  0.6267     7     63.74    
  12.55060 -14.56552  61.41634 -124.01  318.97 -187.06  0.7963     7    -166.5    
  12.52560 -14.33219  61.33300 -126.42  288.97 -185.77  0.7945     7    -211.1    
  12.70060 -14.63219  61.51634 -118.62  347.64 -186.76  0.7628     7    -144.9    
  12.80060 -14.36552  61.51634 -120.51  333.44 -187.35  0.7376     7    -187.6    
  12.86726 -14.50719  61.56634 -115.01  350.54 -186.62  0.7108     7     153.3    
  12.98393 -14.37719  61.61634 -112.54  350.86 -186.49  0.6755     7     33.98    
  13.05060 -14.53219  61.61634 -105.97  341.63 -185.97  0.5999    14    -114.3    
  13.16964 -14.23219  61.71634 -106.29  346.89 -185.71  0.6079    14    -101.0    
  13.28393 -14.66052  61.61634  -94.31  311.35 -185.25  0.4243    14    -58.99    
  13.32560 -14.33219  61.71634  -98.23  324.83 -185.08  0.4889    14    -109.9    
  13.52893 -14.43219  61.71634  -90.33  304.44 -184.42  0.3756    14    -126.6    
  10.06726 -14.23219  61.66634  -72.53  417.79 -181.89  0.1950    12    -41.64    
  10.24226 -14.18219  61.71634  -77.46  416.17 -181.46  0.2236    12    -44.06    
  10.41226 -14.13219  61.71634  -84.29  404.96 -180.14  0.3287    12    -1.301    
  10.67560 -14.13552  61.53300  -93.50  381.40 -177.34  0.5775     7     252.1    
  10.55060 -13.87385  61.71634  -90.35  382.84 -180.14  0.5411     7    -191.0    
  10.85060 -14.13219  61.41634  -99.58  366.62 -175.70  0.7454     7     33.72    
  10.87560 -13.90207  61.41634  -98.48  375.70 -176.57  0.7910     7     194.9    
  12.68810 -14.08219  61.41634 -124.97  292.73 -186.34  0.7449     7    -175.8    
  12.80060 -13.93219  61.51634 -122.28  306.18 -187.47  0.7070     7    -347.9    
  12.95060 -14.19052  61.61634 -117.13  344.27 -187.21  0.7006     7    -24.25    
  12.90060 -13.89885  61.61634 -119.76  324.92 -188.20  0.6880     7    -25.52    
  10.60060 -13.73219  61.66634  -88.68  385.97 -183.90  0.5291    15    -98.49    
  10.90060 -13.60385  61.41634  -91.10  391.89 -184.02  0.6233    15    -166.9    
  10.60060 -13.65397  61.66634  -86.73  387.70 -187.13  0.4810    15    -21.45    
  10.90060 -13.58219  61.41634  -90.39  392.35 -184.90  0.6027    15    -65.65    
  12.50060 -13.68719  61.33300 -120.11  295.06 -184.50  0.7456     7    -236.4    
  12.55060 -13.53219  61.41634 -116.57  312.03 -187.45  0.6847     7     30.43    
  12.70060 -13.58397  61.51634 -117.90  311.96 -188.86  0.6638     7    -162.7    
  12.85060 -13.49885  61.71634 -114.89  337.53 -192.40  0.6085     7    -83.65    
  12.90060 -13.62802  61.71634 -116.88  334.35 -190.47  0.6426     7    -69.08    
  10.60060 -13.37231  61.67467  -79.28  386.85 -198.73  0.3037    15    -93.15    
  10.80060 -13.24885  61.51634  -78.73  387.38 -200.02  0.3002    15    -86.43    
  10.70060 -13.12385  61.61634  -74.57  383.41 -204.49  0.2356    15    -98.96    
  10.80060 -13.21552  61.51634  -77.90  386.58 -201.08  0.2842    15    -98.34    
  11.10060 -13.33219  61.33300  -86.02  392.08 -192.95  0.4506    15    -80.60    
  11.10060 -13.13219  61.36634  -79.98  387.19 -200.60  0.3059    15    -96.07    
  12.09381 -13.13219  61.33300  -97.10  370.69 -196.34  0.4584    15    -94.53    
  12.33393 -13.32540  61.36634 -108.10  342.89 -190.40  0.6163     7     93.38    
  12.30060 -13.14969  61.41634 -100.97  363.20 -196.61  0.4722    15    -100.5    
  12.50060 -13.22647  61.51634 -106.40  351.65 -195.58  0.5171    15     98.61    
  12.50060 -13.12707  61.56634 -102.86  362.48 -198.91  0.4389    15    -100.5    
  12.70060 -13.19731  61.71634 -106.81  359.93 -198.78  0.4664    15    -60.50    
  10.87560 -12.93219  61.53300  -72.58  381.37 -206.90  0.2183    15    -98.91    
  10.70060 -12.81814  61.71634  -69.42  379.18 -209.19  0.2043    15    -143.2    
  10.90060 -12.70207  61.61634  -69.36  378.82 -209.62  0.2080    15    -143.1    
  11.10060 -12.93219  61.41634  -75.11  382.55 -205.69  0.2340    15    -98.96    
  11.05060 -12.73219  61.51634  -71.02  379.48 -208.88  0.2093    15    -126.2    
  11.28393 -12.89885  61.36634  -76.76  382.54 -205.48  0.2393    15    -103.1    
  11.35060 -12.73219  61.41634  -74.32  380.18 -208.04  0.2135    15    -126.2    
  11.50060 -12.90719  61.33300  -80.01  382.75 -204.43  0.2576    15    -101.8    
  11.57893 -12.69707  61.41634  -76.56  380.04 -208.04  0.2123    15    -98.81    
  11.70060 -12.90719  61.33300  -83.10  381.98 -203.83  0.2719    15    -98.52    
  11.80893 -12.73219  61.41634  -80.53  380.24 -207.21  0.2201    15    -98.81    
  11.90060 -12.89885  61.36634  -86.07  380.45 -203.74  0.2796    15    -95.60    
  11.90060 -12.78219  61.41634  -83.02  380.29 -206.28  0.2341    15    -94.77    
  12.10060 -12.93219  61.41634  -90.33  378.01 -202.93  0.3054    15    -89.04    
  12.11881 -12.73219  61.51634  -85.38  379.79 -207.19  0.2206    15    -94.72    
  12.32560 -12.93219  61.53300  -93.92  375.94 -203.52  0.3059    15    -88.52    
  12.40060 -12.71231  61.71634  -90.03  381.06 -207.92  0.2101    15    -94.72    
  12.50060 -12.85302  61.71634  -94.61  379.48 -205.94  0.2578    15    -89.13    
  11.07238 -12.53219  61.61634  -69.12  378.13 -210.55  0.2127    15    -143.1    
  11.32560 -12.53219  61.53300  -71.34  378.47 -210.16  0.2075    15    -143.1    
  11.23726 -12.33219  61.71634  -69.59  377.77 -211.43  0.2253    15    -131.2    
  11.40060 -12.53219  61.51634  -72.17  378.58 -210.05  0.2058    15    -143.2    
  11.46726 -12.23219  61.76634  -72.02  377.95 -211.67  0.2264    15    -142.6    
  11.73393 -12.53219  61.51634  -76.27  379.00 -209.71  0.1986    15    -126.2    
  11.88393 -12.33219  61.71634  -77.44  378.86 -211.06  0.1973    15    -143.1    
  11.93393 -12.53219  61.56634  -79.21  379.33 -209.63  0.1938    15    -126.2    
  12.09881 -12.43219  61.71634  -81.43  379.78 -210.44  0.1859    15    -126.2    
   9.48214 -16.73219  62.01634  -80.95  369.47 -164.19  0.5400     3    -29.45    
   9.75060 -16.83219  62.11634  -75.20  385.69 -169.45  0.4612    12     31.96    
   9.65060 -16.73219  61.91634  -73.54  392.77 -170.35  0.4244    12     45.65    
   9.93393 -16.83219  62.06634  -69.51  404.53 -174.08  0.3665    12    -18.59    
   9.88393 -16.73219  61.81634  -65.35  410.77 -176.98  0.2848    12    -15.52    
  10.10060 -16.83219  62.06634  -66.11  415.75 -176.73  0.3089    12    -15.42    
  10.10060 -16.73219  61.76634  -60.57  417.84 -180.53  0.2158    12    -68.09    
  10.25060 -16.83219  62.11634  -64.75  424.29 -177.75  0.2887    12    0.6546    
  10.26726 -16.73219  61.76634  -58.89  421.04 -182.01  0.1940    12    -5.969    
  10.65060 -16.73219  62.08300  -63.54  438.42 -181.40  0.2280    12     1.115    
  10.55060 -16.73219  61.93634  -60.68  429.71 -182.41  0.1994    12     3.548    
   8.80060 -16.33219  62.08396 -101.63  322.81 -153.15  0.8028     3    -83.15    
   9.10060 -16.63219  62.13384  -94.30  326.63 -155.79  0.6858     3     80.32    
   9.10060 -16.43219  61.86634  -88.29  363.75 -156.62  0.6930     3    -70.16    
   9.29643 -16.71552  62.11634  -88.66  342.18 -158.88  0.6269     3    -153.7    
   9.30060 -16.53219  61.81634  -80.92  380.77 -162.21  0.5694     3    -11.58    
   9.49048 -16.68219  61.91634  -78.20  381.07 -165.93  0.5044     3     22.64    
  10.70060 -16.68219  61.93634  -61.50  432.48 -183.13  0.1980    12     47.31    
  10.70060 -16.71552  62.09134  -64.15  440.21 -181.54  0.2303    12     39.37    
  11.00060 -16.53219  61.96634  -66.13  438.77 -183.84  0.2220    12    -13.51    
  10.90060 -16.63219  62.12467  -67.91  447.02 -181.85  0.2549    12     7.881    
  11.10060 -16.43219  61.87134  -66.01  435.35 -184.69  0.2224    12     5.801    
  11.13393 -16.48219  62.12467  -73.09  450.80 -182.15  0.3014    12    -28.69    
   8.70060 -16.23219  62.11634 -104.42  319.37 -152.99  0.8335     3    -142.8    
   8.55060 -15.89885  62.11634 -107.97  326.71 -152.94  0.9147     3    -264.0    
   8.70060 -15.94802  61.91634  -99.77  354.91 -152.90  0.9057     3     87.38    
   8.80060 -16.15635  61.91634  -97.37  350.68 -153.18  0.8438     3     133.4    
  11.30060 -16.23219  61.88634  -70.36  438.49 -184.86  0.2568    12     21.69    
  11.45060 -16.13219  62.08300  -78.90  451.52 -182.74  0.3747    12    -9.953    
  11.48393 -15.95719  61.91634  -76.50  440.83 -184.51  0.3171    12     49.43    
  11.60060 -15.96231  62.11634  -84.62  447.81 -181.39  0.4983    12     10.82    
  12.90060 -15.96552  61.96634  -91.36  305.58 -186.66  0.4078    14    -124.7    
  12.91726 -16.13219  62.11634  -94.59  311.55 -185.40  0.4165    14    -70.46    
  13.05060 -15.93219  61.91634  -88.18  298.19 -185.92  0.3503    14    -119.0    
  13.52893 -16.13219  62.11634  -82.44  289.84 -184.70  0.2875    14    -135.3    
  13.45060 -15.93219  61.91634  -81.41  288.69 -184.65  0.2887    14    -133.1    
  13.52560 -16.13219  62.11634  -82.50  289.90 -184.70  0.2876    14    -135.3    
  13.54560 -15.93219  61.93300  -80.00  287.49 -184.51  0.2870    14    -133.1    
  13.70060 -15.98219  62.01634  -78.25  286.34 -184.40  0.2905    14    -152.8    
   8.70060 -15.81052  61.86634  -98.33  367.21 -152.94  0.9263     3     234.1    
   8.51726 -15.75719  62.11634 -108.59  329.93 -152.98  0.9390     3    -259.7    
   8.70060 -15.48873  61.83634  -97.33  379.93 -152.95  0.9528     3     78.70    
   8.51726 -15.53219  62.09134 -108.24  337.01 -152.92  0.9694     3    -224.1    
  11.60060 -15.72481  61.91634  -84.04  438.82 -183.14  0.4083    12     18.81    
  11.69322 -15.73219  62.01634  -88.77  436.33 -181.38  0.5437    12     39.42    
  11.75060 -15.53219  61.91634  -95.74  429.05 -179.40  0.6288    12     53.88    
  11.90060 -15.83219  62.11634  -95.02  413.72 -178.27  0.7717     6    -13.39    
  11.90060 -15.53219  61.93300  -99.63  415.36 -177.68  0.7665     6    -64.22    
  12.12226 -15.73219  62.01634  -98.22  380.51 -180.69  0.8162     6    -38.58    
  12.05060 -15.53219  61.91634 -101.36  397.11 -177.84  0.8276     6     3.415    
  12.25060 -15.93219  62.11634  -99.43  370.49 -180.05  0.7946     6    -44.27    
  12.31726 -15.73219  61.96634  -98.10  353.88 -184.44  0.7629     6    -44.55    
  12.28726 -15.63219  61.91634  -99.16  359.79 -182.88  0.7853     6    -49.40    
  12.54226 -16.03219  62.11634  -99.15  340.43 -183.37  0.6423    14    -86.68    
  12.48393 -15.73219  61.91634  -96.57  334.32 -187.21  0.6685     6    -113.6    
  12.45060 -15.53219  61.81634  -99.00  343.70 -184.70  0.7168     6    -84.05    
  12.75893 -15.98219  62.01634  -94.35  315.42 -187.01  0.4856    14    -78.06    
  12.70060 -15.83219  61.91634  -93.60  315.55 -188.02  0.5194    14    -68.90    
  12.70060 -15.56552  61.76634  -94.36  317.43 -187.46  0.5475    14    -68.90    
  12.87560 -15.73219  61.81634  -90.38  304.25 -187.04  0.4283    14    -121.8    
  13.06726 -15.78219  61.81634  -87.03  296.37 -185.83  0.3502    14    -119.0    
  13.34405 -15.70385  61.76634  -82.29  289.47 -184.76  0.2998    14    -133.1    
  13.46726 -15.78219  61.81634  -80.47  287.73 -184.54  0.2895    14    -133.1    
  13.75060 -15.83219  61.91634  -76.80  285.22 -184.28  0.2924    14    -133.1    
  13.72560 -15.56552  61.76634  -76.93  285.02 -184.19  0.2903    14    -133.1    
  14.00060 -15.93219  62.11634  -74.59  284.44 -184.23  0.3098    14    -143.6    
  13.90060 -15.73219  61.91634  -74.88  284.17 -184.17  0.3005    14    -133.1    
  13.90060 -15.53219  61.81634  -74.91  284.00 -184.11  0.2975    14    -133.1    
  14.20060 -15.73635  62.11634  -72.28  283.41 -184.12  0.3245    14    -74.49    
  14.10060 -15.54469  61.93300  -72.94  283.34 -184.07  0.3117    14    -57.05    
  14.30060 -15.59469  62.11634  -71.51  283.11 -184.08  0.3292    14    -57.05    
   8.70060 -15.14885  61.91634  -99.23  370.08 -152.86  0.9489     3     189.9    
   8.51726 -15.35719  62.11634 -108.73  335.21 -152.86  0.9738     3    -182.1    
   8.60060 -15.15147  62.06634 -105.92  343.99 -152.65  0.9708     3    -120.1    
   8.71726 -15.10719  61.91634  -98.82  370.67 -152.91  0.9406     3     52.10    
  11.70060 -15.33219  61.73300 -101.78  412.23 -179.85  0.6365    12    -151.2    
  11.90060 -15.38219  61.81634 -105.08  412.07 -177.96  0.7829     7    -22.99    
  12.04226 -15.38219  61.81634 -106.33  402.81 -177.64  0.8385     6    -11.27    
  12.32560 -15.36552  61.76634 -104.88  371.78 -180.26  0.8124     6    -235.7    
  12.50060 -15.35719  61.73300 -102.04  349.25 -183.41  0.7260     6    -72.74    
  13.90060 -15.36552  61.76634  -75.36  284.18 -184.06  0.2948    14    -133.1    
  13.90060 -15.17719  61.73300  -76.24  284.71 -184.02  0.2918    14    -133.1    
  14.20060 -15.28219  61.91634  -72.72  283.29 -184.00  0.3101    14    -54.87    
  14.09322 -15.03635  61.81634  -74.86  284.23 -183.94  0.2949    14    -133.1    
  14.30060 -15.37719  62.01634  -71.74  283.06 -184.03  0.3209    14    -56.71    
  14.35060 -15.13219  62.01634  -72.27  283.39 -183.97  0.3127    14    -57.05    
   8.80060 -14.93397  61.91634  -96.51  373.84 -153.52  0.8865     3    -61.12    
   8.70060 -14.83219  62.16634 -106.01  332.64 -152.58  0.9126     3    -17.90    
   8.90060 -14.63219  62.11634  -99.86  350.03 -153.93  0.8270     3    -5.399    
   9.10060 -14.58219  61.91634  -88.40  388.98 -160.27  0.6496     3    -6.762    
  13.92560 -14.96885  61.73300  -77.27  285.54 -183.96  0.2896    14    -133.1    
  13.93393 -14.73219  61.76634  -79.04  287.31 -183.89  0.2891    14    -133.1    
  14.09322 -15.02802  61.81634  -74.91  284.26 -183.94  0.2947    14    -152.8    
  14.20060 -14.78219  61.91634  -75.52  285.11 -183.85  0.2897    14    -152.8    
  14.35060 -14.93219  62.01634  -73.34  284.02 -183.91  0.3018    14    -126.1    
  14.30060 -14.71552  62.01634  -75.21  285.30 -183.84  0.2893    14    -135.3    
   9.00060 -14.53219  62.12705  -97.35  356.13 -155.61  0.7663     3    -106.6    
   9.30060 -14.43219  61.91634  -83.30  399.52 -167.15  0.4827    12     60.59    
   9.30060 -14.34885  62.11634  -89.30  381.78 -163.66  0.5683     3    -29.28    
   9.50060 -14.33219  61.89884  -78.71  408.39 -173.20  0.3438    12   -0.2127    
   9.55060 -14.23219  62.13039  -83.91  399.32 -170.92  0.4039    12     53.98    
  13.50060 -14.29885  61.76634  -92.83  311.62 -184.42  0.4144    14    -65.36    
  13.70060 -14.53219  61.73300  -85.07  294.62 -184.05  0.3202    14    -129.0    
  13.71988 -14.33219  61.81634  -86.88  298.98 -183.91  0.3400    14    -119.0    
  13.90060 -14.50897  61.81634  -81.64  290.57 -183.82  0.2965    14    -133.1    
  13.95060 -14.35635  61.91634  -82.44  292.50 -183.68  0.3001    14    -129.0    
  14.10060 -14.50719  61.93300  -78.92  288.22 -183.74  0.2849    14    -152.8    
  14.10060 -14.35207  62.01634  -80.51  290.63 -183.64  0.2876    14    -135.3    
  14.30060 -14.46397  62.11634  -77.51  287.77 -183.74  0.2801    14    -135.4    
   9.70060 -14.23219  61.93205  -76.95  413.17 -176.82  0.2638    12    -27.18    
   9.70060 -14.18219  62.14967  -81.91  406.97 -174.01  0.3314    12   -0.2127    
   9.89560 -14.18219  61.91634  -75.93  416.84 -179.28  0.2154    12    -44.06    
   9.83893 -14.14885  62.11634  -79.96  413.76 -176.77  0.2657    12    -5.737    
  10.10060 -14.14885  61.87134  -77.16  417.57 -180.65  0.2063    12    -44.06    
   9.91726 -14.13219  62.11634  -79.78  415.87 -177.74  0.2458    12    0.1964    
  10.25060 -14.13219  61.81634  -79.99  414.02 -180.81  0.2401    12   -0.4609    
  10.30060 -13.93219  62.11634  -86.42  394.10 -182.15  0.3443    12     55.03    
  10.40060 -13.90719  61.91634  -87.61  388.04 -181.52  0.4174    15   -0.7064    
  13.12560 -14.13219  61.73300 -109.72  354.16 -186.04  0.6501     7    -169.3    
  13.10060 -13.88219  61.81634 -112.45  361.18 -186.82  0.6754     7    -78.45    
  13.28131 -14.08219  61.81634 -103.23  345.31 -185.00  0.5866    14    -41.03    
  13.32822 -13.93219  61.91634 -102.53  350.71 -184.46  0.6041    14    -51.57    
  13.50060 -14.03219  61.91634  -95.84  325.82 -183.90  0.4896    14    -109.9    
  13.56131 -13.93219  62.01634  -95.06  326.91 -183.29  0.4962    14    -109.9    
  13.72381 -14.13219  61.93300  -89.03  305.70 -183.62  0.3752    14    -126.6    
  13.76072 -13.93219  62.11634  -90.57  313.70 -182.88  0.4184    14    -86.10    
  13.90572 -14.03219  62.11634  -86.89  303.26 -183.17  0.3507    14    -119.0    
  10.35060 -13.76885  62.05800  -85.43  386.20 -187.88  0.3629    15    -65.93    
  10.50060 -13.68635  61.80229  -85.94  385.79 -187.87  0.4359    15    -93.38    
  10.50060 -13.47647  61.80384  -80.67  386.26 -196.79  0.3189    15    -86.77    
  10.35060 -13.53219  62.05800  -80.44  384.75 -198.05  0.2753    15    -96.16    
  13.00060 -13.51469  61.91634 -112.58  365.94 -191.75  0.6202     7     130.6    
  13.10060 -13.68731  61.91634 -111.55  370.34 -187.93  0.6669     7    -57.60    
  13.10060 -13.43731  62.11634 -108.66  393.85 -190.60  0.6377     7    -194.1    
  13.40738 -13.73219  62.11634 -100.81  358.41 -183.06  0.6342     6    -37.90    
  10.50060 -13.22385  61.81634  -74.82  382.93 -204.33  0.2263    15    -99.57    
  10.31726 -13.33219  62.14134  -75.98  382.50 -204.54  0.2086    15    -98.91    
  10.50060 -13.21552  61.81634  -74.65  382.81 -204.51  0.2245    15    -98.91    
  10.35060 -13.15719  62.08300  -72.93  380.85 -207.22  0.1935    15    -143.1    
  12.80060 -13.11969  61.91634 -105.27  377.21 -201.63  0.4074    15    -93.39    
  12.90060 -13.31707  61.91634 -110.07  368.42 -196.78  0.5302     7    -167.9    
  12.90060 -13.13219  62.08622 -106.11  391.72 -201.18  0.4291    15    -72.49    
  13.00060 -13.28219  62.11634 -108.26  394.25 -196.28  0.5430    15    -277.2    
  10.50060 -12.88219  61.91634  -69.44  379.07 -209.43  0.1979    15    -143.1    
  10.40060 -12.93219  62.06634  -69.96  379.18 -209.50  0.1931    15    -143.1    
  10.50060 -12.63219  62.11634  -67.95  378.10 -211.19  0.2165    15    -130.8    
  10.60060 -12.74469  61.86634  -68.25  378.45 -210.19  0.2052    15    -131.7    
  12.50060 -12.71231  61.81634  -92.17  382.70 -208.14  0.2076    15    -91.98    
  12.70060 -12.92802  61.91634  -99.82  383.64 -205.40  0.2895    15    -73.34    
  12.70060 -12.73219  62.09812  -98.30  391.74 -208.28  0.2153    15    -80.22    
  12.80060 -12.93219  62.09050 -102.04  393.33 -205.52  0.2983    15    -71.46    
  10.60060 -12.48219  62.11455  -67.73  377.88 -211.64  0.2336    15    -115.1    
  10.70060 -12.51731  61.91634  -67.39  377.80 -211.29  0.2239    15    -130.3    
  10.89143 -12.53219  61.73300  -67.88  377.92 -210.88  0.2173    15    -131.2    
  10.90060 -12.33219  61.91634  -67.90  377.65 -211.77  0.2416    15    -115.1    
  10.85060 -12.23219  62.11634  -69.14  377.81 -212.12  0.2634    15    -124.7    
  11.05238 -12.23219  61.91634  -69.04  377.68 -211.95  0.2492    15    -115.0    
  11.95060 -12.18219  61.91634  -80.31  379.35 -211.69  0.2084    15    -152.8    
  12.08810 -12.33219  61.81634  -81.47  379.83 -211.05  0.1891    15    -143.1    
  12.30060 -12.43219  61.86634  -86.15  381.53 -210.52  0.1794    15    -136.3    
  12.40060 -12.33219  62.12705  -92.21  384.27 -211.12  0.1817    15    -145.1    
  12.50060 -12.43219  62.12979  -94.09  386.35 -210.64  0.1781    15    -153.2    
  11.00060 -12.13219  62.13717  -70.80  377.92 -212.25  0.2746    15    -136.1    
  11.27560 -12.14885  61.91634  -71.16  377.85 -212.04  0.2506    15    -136.1    
  11.30060 -12.03219  62.11634  -74.22  378.18 -212.31  0.2745    15    -136.1    
  11.35060 -12.13219  61.91634  -71.99  377.93 -212.05  0.2490    15    -136.1    
  11.46726 -12.03219  62.06634  -75.63  378.34 -212.24  0.2624    15    -136.6    
  11.77560 -12.13219  61.91634  -77.64  378.73 -211.89  0.2240    15    -151.9    
  11.66726 -12.03219  62.06634  -78.61  378.76 -212.18  0.2491    15    -136.6    
  11.90060 -12.03219  62.16634  -84.74  379.80 -212.13  0.2372    15    -136.7    
  12.12560 -12.14885  62.11634  -87.16  380.97 -211.80  0.2073    15    -129.7    
  11.30060 -17.63219  62.51634  -92.38  335.74 -153.62  0.6660     5     55.92    
  11.50060 -17.83219  62.51634  -88.66  358.95 -153.48  0.6655     5     110.5    
  11.50572 -17.55719  62.36634  -99.42  315.98 -151.23  0.7589     5    -161.1    
  11.70060 -17.93219  62.51634  -87.32  373.69 -152.57  0.6856     5    -137.7    
  11.70893 -17.78219  62.41634  -94.65  347.23 -150.50  0.7682     5     85.72    
  11.61310 -17.53219  62.31634 -102.01  311.20 -150.64  0.7965     5    -265.1    
  11.69226 -17.93219  62.51634  -87.17  373.67 -152.71  0.6820     5    -18.08    
  11.82226 -17.73219  62.36634  -98.20  339.56 -149.66  0.8202     5     30.13    
  11.81726 -17.63219  62.31634 -101.87  324.33 -149.62  0.8408     5    -229.0    
  12.25060 -17.93219  62.51634  -92.14  384.80 -149.05  0.8303     5     133.4    
  12.15893 -17.73219  62.36634 -100.97  347.88 -148.75  0.8984     5    -45.17    
  12.18393 -17.63219  62.31634 -104.75  333.73 -148.83  0.9193     5    -263.7    
  12.26726 -17.78219  62.41634  -99.35  359.45 -148.58  0.9015     5     159.3    
  12.40060 -17.53219  62.31634 -108.42  327.45 -148.86  0.9491     5    -263.9    
  12.61488 -17.73219  62.51634 -101.58  357.99 -148.28  0.9281     5     94.95    
  12.53393 -17.53219  62.36634 -108.64  329.82 -148.73  0.9537     5    -263.9    
  12.80060 -17.51731  62.51634 -109.01  327.85 -148.63  0.9376     5    -263.9    
  11.10060 -17.23219  62.51634  -95.11  329.16 -155.56  0.6736     5    -98.33    
  11.30060 -17.39731  62.41634  -99.01  310.41 -153.08  0.7154     5    -270.9    
  11.26726 -17.08719  62.36634 -100.74  316.50 -157.40  0.7283     5    -266.7    
  11.50060 -17.40897  62.31634 -103.23  301.80 -151.68  0.7766     5    -252.7    
  11.35060 -17.07385  62.31634 -102.98  309.41 -156.96  0.7516     5    -87.03    
  11.75060 -17.33219  62.21634 -108.39  295.63 -151.14  0.8482     5    -181.6    
  11.61726 -17.15719  62.21634 -108.50  293.00 -153.49  0.8205     5     8.044    
  11.92560 -17.41552  62.21634 -108.67  303.53 -150.11  0.8847     5    -281.4    
  11.87560 -17.16552  62.16634 -112.06  293.38 -152.28  0.8777     5    -25.12    
  12.10060 -17.41552  62.21634 -110.00  308.24 -149.77  0.9167     5    -267.4    
  12.12060 -17.19052  62.16634 -113.95  298.99 -151.47  0.9172     5    -96.44    
  12.26964 -17.33219  62.21634 -112.74  307.77 -150.03  0.9379     5    -267.4    
  12.19131 -17.13219  62.16634 -115.10  300.47 -151.98  0.9236     5    -54.47    
  12.50060 -17.44802  62.31634 -110.75  320.96 -149.11  0.9534     5    -287.5    
  12.41726 -17.15719  62.21634 -115.85  305.48 -151.46  0.9386     5    -36.06    
  12.70060 -17.29885  62.36634 -114.29  311.36 -149.93  0.9408     5    -243.2    
  12.70060 -17.13219  62.33300 -116.80  306.44 -151.64  0.9265     5    -37.93    
  12.90060 -17.33731  62.51634 -113.23  310.19 -149.67  0.9167     5    -285.2    
  12.95060 -17.19052  62.51634 -115.61  302.31 -151.20  0.8933     5    -76.01    
   9.00060 -16.73219  62.53479 -100.78  302.94 -156.41  0.6866     3    -122.6    
   9.21726 -16.83219  62.51217  -94.79  315.97 -157.77  0.6565     3    -2.054    
   9.30060 -16.83219  62.39967  -92.00  323.07 -158.55  0.6381     3     97.92    
   9.50060 -16.83219  62.23300  -84.46  350.86 -162.38  0.5789     3    -209.4    
   9.50060 -16.91552  62.51634  -86.45  342.54 -159.69  0.6233     3    -142.7    
   9.70060 -16.88219  62.28300  -79.22  369.91 -165.72  0.5345     3    -26.77    
   9.60060 -16.93219  62.51634  -83.49  353.90 -160.25  0.6109     3    -109.8    
   9.91310 -16.88219  62.24039  -72.91  395.70 -170.41  0.4512    12     39.68    
   9.97893 -16.93219  62.46634  -73.35  400.26 -164.56  0.5326     3     51.22    
  10.10060 -16.88219  62.28300  -69.35  413.57 -172.28  0.4112    12     6.572    
  10.10060 -16.93219  62.51634  -70.97  416.52 -163.18  0.5330    12    -15.68    
  10.30060 -16.88219  62.41134  -67.80  435.28 -170.32  0.4330    12     18.99    
  10.28393 -16.91552  62.56134  -68.61  439.86 -162.07  0.5316    12     11.82    
  10.45060 -16.83219  62.31634  -66.18  442.89 -175.28  0.3478    12     17.05    
  10.57560 -16.83219  62.48300  -68.80  462.08 -169.69  0.4591    12   -0.2086    
  10.70060 -16.73219  62.19967  -65.99  447.19 -179.89  0.2707    12     64.38    
  10.70060 -16.83219  62.56634  -72.55  470.57 -165.55  0.5473    12    -23.34    
  10.85060 -16.73219  62.41634  -74.01  465.23 -174.01  0.4524    12    -8.093    
  11.00060 -16.88219  62.51634  -87.70  407.87 -163.59  0.6527     5    -21.53    
  11.09726 -16.73219  62.41634  -87.05  425.25 -169.63  0.6203     5     4.141    
  11.30060 -16.90719  62.33300 -100.14  337.67 -161.36  0.7348     5    -204.0    
  11.30060 -16.75719  62.33300  -97.12  372.05 -165.45  0.7170     5     78.50    
  11.58393 -16.90719  62.21634 -108.05  310.46 -157.56  0.8156     5    -265.9    
  11.32560 -16.64790  62.31634  -94.59  398.76 -168.42  0.6939     5     166.8    
  11.79560 -16.93219  62.16634 -112.11  302.25 -155.52  0.8634     5    -281.1    
  11.65060 -16.69885  62.21634 -107.30  340.96 -160.22  0.8296     5    -207.1    
  11.79131 -16.93219  62.16634 -111.99  302.32 -155.55  0.8624     5    -91.48    
  11.90060 -16.79052  62.16634 -113.40  316.64 -156.88  0.8832     5    -283.5    
  12.22238 -16.93219  62.16634 -116.92  307.06 -154.42  0.9198     5    -38.28    
  12.07560 -16.76552  62.16634 -115.53  320.20 -156.73  0.9053     5    -218.7    
  12.24226 -16.95219  62.16634 -116.76  306.36 -154.14  0.9213     5    -225.8    
  12.35060 -16.69885  62.21634 -117.55  331.21 -157.60  0.9121     5    -220.2    
  12.45060 -16.93219  62.21634 -117.87  310.54 -154.34  0.9240     5    -245.7    
  12.65060 -16.69885  62.31634 -117.86  330.01 -158.48  0.8785     5    -260.2    
  12.72560 -16.95397  62.33300 -118.07  309.00 -154.25  0.9035     5    -243.6    
  12.70060 -16.75719  62.33300 -118.14  323.01 -157.65  0.8791     5    -218.7    
  12.98810 -16.83123  62.51634 -117.06  310.35 -158.04  0.8219     5    -278.9    
  12.98310 -16.67147  62.51634 -115.22  325.30 -162.65  0.7685     5    -27.86    
   8.70060 -16.33219  62.22646 -105.98  306.78 -153.34  0.7982     3    -244.5    
   8.90060 -16.53219  62.21634 -101.15  309.50 -154.05  0.7364     3    -148.3    
   8.85060 -16.63219  62.55705 -104.93  297.64 -155.77  0.7114     3    -323.4    
   8.60060 -16.33219  62.46634 -111.08  295.41 -154.41  0.7795     3    -234.2    
   9.10060 -16.71552  62.31634  -97.05  311.42 -156.10  0.6751     3    -140.4    
  10.92060 -16.68219  62.34967  -74.38  461.78 -176.59  0.4134    12     57.00    
  11.10060 -16.53219  62.21300  -75.06  455.41 -180.41  0.3539    12     12.81    
  11.30060 -16.58219  62.31634  -90.87  422.53 -171.32  0.6462     5     1.475    
  11.32381 -16.38219  62.21634  -81.88  455.57 -179.04  0.4615    12     43.28    
  11.30060 -16.57719  62.31634  -90.70  423.78 -171.47  0.6439     5    -42.29    
  11.53393 -16.33219  62.26634  -92.69  442.91 -171.55  0.6878     5     44.69    
  11.72560 -16.61552  62.21634 -107.96  353.93 -160.29  0.8477     5     43.96    
  11.70060 -16.33219  62.26634 -100.08  425.60 -164.96  0.8081     5    -154.0    
  11.90060 -16.53219  62.21634 -110.71  364.35 -159.31  0.8850     5     82.64    
  11.85714 -16.25385  62.26634 -102.81  426.55 -162.52  0.8582     5    -87.60    
  12.10060 -16.53219  62.21634 -113.93  360.05 -158.87  0.9060     5     22.71    
  12.16405 -16.27385  62.26634 -108.91  405.07 -160.62  0.8894     5     18.52    
  12.27560 -16.61552  62.21634 -116.44  343.62 -158.45  0.9098     5     9.968    
  12.27881 -16.33219  62.26634 -111.08  392.07 -160.80  0.8817     5     19.92    
  12.60060 -16.55719  62.31634 -116.20  349.29 -160.65  0.8599     5    -80.07    
  12.65060 -16.33219  62.31634 -108.96  360.82 -168.00  0.7318     5    -221.4    
  12.72560 -16.46219  62.36634 -112.86  353.97 -164.62  0.7762     5     176.1    
  12.70060 -16.35719  62.33300 -109.17  356.72 -168.36  0.7173     5    -59.89    
  13.00060 -16.56052  62.51634 -111.97  334.04 -167.57  0.6924     5    -87.43    
  12.90060 -16.36552  62.36634 -105.20  336.13 -175.45  0.5715    14    -73.07    
  13.06726 -16.43219  62.46634 -104.41  327.52 -177.32  0.5152    14    -98.72    
   8.50060 -16.13219  62.41634 -113.03  299.82 -154.01  0.8255     3    -247.8    
   8.40060 -15.93219  62.51634 -116.48  302.36 -154.58  0.8468     3    -264.9    
   8.50060 -16.03897  62.31634 -112.27  305.89 -153.47  0.8576     3    -281.1    
   8.55060 -16.13219  62.28300 -110.28  305.87 -153.38  0.8423     3    -248.0    
  11.50060 -16.15302  62.16634  -83.40  455.57 -180.20  0.4816    12    -25.35    
  11.66726 -16.08219  62.21634  -90.61  448.31 -175.63  0.6662    12     49.77    
  11.70060 -15.96552  62.16634  -89.58  441.89 -178.49  0.6369    12     41.61    
  11.88631 -16.23969  62.26634 -103.18  426.24 -162.30  0.8645     5     14.62    
  11.95893 -15.93219  62.16634  -96.96  411.06 -175.56  0.8133     6     4.589    
  12.17893 -16.08219  62.21634 -102.74  396.98 -169.38  0.8439     6     49.31    
  12.10060 -15.96552  62.16634  -99.42  394.82 -175.22  0.8336     6     56.35    
  12.40893 -16.13219  62.21634 -103.91  371.29 -172.31  0.7660     6    -39.91    
  12.41726 -16.13219  62.21634 -103.87  370.18 -172.58  0.7615     6    -42.52    
  12.70060 -16.13219  62.16634  -99.47  331.75 -182.50  0.5580    14    -109.1    
  12.90060 -16.28219  62.28300 -100.93  326.53 -180.47  0.4946    14    -131.9    
  13.10060 -16.31552  62.31634  -97.06  312.69 -183.34  0.3915    14    -77.58    
  13.27560 -16.31552  62.31634  -92.28  302.57 -184.64  0.3269    14    -122.5    
  13.30060 -16.43219  62.51634  -97.25  311.03 -182.98  0.3723    14    -78.92    
  13.53393 -16.28219  62.31634  -85.54  293.30 -184.82  0.2917    14    -132.5    
  13.58393 -16.33219  62.41634  -86.04  294.18 -184.81  0.2935    14    -122.5    
  13.72560 -16.23219  62.31634  -81.18  289.24 -184.62  0.2921    14    -135.3    
  13.75631 -16.33219  62.51634  -83.12  291.76 -184.73  0.2945    14    -132.7    
  13.88476 -16.28219  62.51634  -80.16  289.21 -184.60  0.2995    14    -135.3    
  13.95238 -16.13219  62.31634  -76.85  286.19 -184.38  0.3058    14    -135.3    
  14.10060 -16.13219  62.44646  -75.57  285.79 -184.35  0.3161    14    -135.3    
  14.10572 -16.03219  62.31634  -74.47  284.84 -184.27  0.3184    14    -126.1    
  14.30060 -15.93219  62.40146  -72.61  284.11 -184.20  0.3331    14    -126.1    
   8.40060 -15.71219  62.36634 -115.27  309.15 -153.65  0.9005     3    -285.5    
   8.35060 -15.70719  62.54967 -118.23  304.69 -154.70  0.8692     3    -265.5    
   8.40060 -15.65814  62.34967 -115.06  310.59 -153.56  0.9097     3    -285.5    
   8.35060 -15.53219  62.51634 -118.32  304.90 -154.32  0.8884     3    -267.7    
  14.40060 -15.72802  62.31634  -71.31  283.37 -184.12  0.3391    14    -57.05    
  14.50060 -15.73219  62.48955  -71.30  283.67 -184.13  0.3441    14    -126.1    
  14.50060 -15.53219  62.31634  -70.81  283.20 -184.07  0.3406    14    -57.05    
  14.60060 -15.57302  62.51634  -71.02  283.59 -184.09  0.3446    14    -126.1    
   8.40060 -15.31457  62.39967 -116.05  307.68 -153.49  0.9194     3    -225.8    
   8.35060 -15.34885  62.59467 -119.39  302.46 -154.59  0.8812     3    -266.9    
   8.50060 -15.03219  62.35146 -113.61  308.84 -152.96  0.9198     3    -285.5    
   8.40060 -15.18219  62.51634 -117.81  301.02 -153.86  0.8942     3    -266.9    
  14.50060 -15.33219  62.21634  -70.98  283.15 -184.03  0.3320    14    -57.05    
  14.60060 -15.13219  62.31634  -71.54  283.66 -184.00  0.3247    14    -126.1    
  14.68393 -15.33219  62.54134  -71.36  283.84 -184.05  0.3370    14    -126.1    
  14.70060 -15.18219  62.51634  -71.76  284.07 -184.03  0.3287    14    -126.1    
   8.50060 -14.93219  62.50384 -115.98  298.13 -153.40  0.8799     3    -283.8    
   8.60060 -14.88219  62.29217 -110.62  314.89 -152.67  0.9119     3    -285.5    
   8.70060 -14.73219  62.31122 -109.21  315.25 -152.66  0.8793     3    -157.5    
   8.70060 -14.63219  62.54884 -112.97  297.18 -153.40  0.8234     3    -317.6    
  14.60060 -14.98219  62.31634  -72.29  284.12 -183.97  0.3144    14    -126.1    
  14.50060 -14.74885  62.21634  -73.98  285.05 -183.89  0.2956    14    -126.1    
  14.70060 -14.93219  62.51634  -73.07  284.97 -183.99  0.3108    14    -127.4    
  14.65060 -14.70719  62.48300  -74.63  286.21 -183.95  0.2932    14    -136.7    
   8.90060 -14.53219  62.30289 -104.43  326.69 -153.63  0.8096     3    -3.548    
   8.80060 -14.53219  62.54134 -110.58  301.36 -153.67  0.7983     3    -156.5    
   9.10060 -14.38219  62.32884  -99.94  340.20 -156.39  0.7223     3    -59.92    
   9.10060 -14.33219  62.51634 -103.34  323.54 -156.17  0.7148     3     108.3    
   9.20060 -14.33219  62.31455  -97.00  351.38 -158.61  0.6732     3    -228.0    
  14.30060 -14.31231  62.21634  -79.24  290.29 -183.67  0.2785    14    -135.4    
  14.48393 -14.50719  62.31634  -76.36  287.43 -183.83  0.2806    14    -135.4    
  14.60060 -14.51873  62.51634  -76.59  288.26 -183.92  0.2798    14    -136.7    
  14.50060 -14.33219  62.48717  -78.74  290.89 -183.84  0.2732    14    -136.7    
   9.30060 -14.23219  62.59967  -99.45  338.42 -159.39  0.6491     3    -203.9    
   9.45060 -14.23219  62.28300  -89.82  379.82 -165.86  0.5231    12     35.07    
   9.50060 -14.18219  62.50800  -93.15  366.96 -164.40  0.5590     3    -84.75    
   9.72560 -14.14885  62.31634  -85.00  401.53 -172.35  0.3792    12     73.65    
   9.63893 -14.14885  62.51634  -90.07  382.45 -167.67  0.4957     3     46.73    
   9.80060 -14.13219  62.31634  -84.00  406.83 -173.87  0.3431    12     1.972    
   9.75060 -14.13219  62.48300  -87.45  395.79 -170.63  0.4308    12     53.98    
  10.15393 -14.03219  62.40146  -85.29  412.69 -179.23  0.2904    12    -6.310    
  10.15298 -14.03219  62.43800  -85.49  413.05 -179.11  0.2968    12    -6.209    
  10.25060 -13.96552  62.21634  -85.94  400.11 -181.55  0.3130    12     4.488    
  10.20060 -13.98897  62.46634  -86.27  407.11 -181.06  0.3102    12    -2.887    
  13.90060 -13.83219  62.31634  -89.74  314.70 -182.28  0.4111    14    -105.7    
  14.20060 -14.13219  62.26634  -82.28  295.25 -183.48  0.2921    14    -131.1    
  14.20060 -13.93219  62.51812  -85.80  305.28 -183.12  0.3258    14    -121.2    
  14.30060 -14.03219  62.52312  -83.71  300.12 -183.50  0.2968    14    -122.5    
  10.30060 -13.73219  62.21634  -84.36  386.42 -191.43  0.3163    15    -87.42    
  10.25060 -13.71969  62.52562  -83.73  388.93 -195.39  0.2703    15    -80.15    
  10.30060 -13.64052  62.21634  -82.49  385.33 -195.56  0.2858    15    -93.24    
  10.25060 -13.55219  62.45800  -80.39  385.20 -201.24  0.2262    15    -89.62    
  13.40060 -13.53219  62.31634 -101.82  378.95 -182.54  0.6992     6    -35.54    
  13.48810 -13.63219  62.26634  -99.30  359.29 -181.81  0.6444     6    -43.90    
  13.49881 -13.43219  62.51634 -101.32  380.86 -181.44  0.7228     6    -48.92    
  13.73631 -13.73219  62.31634  -93.54  329.77 -181.43  0.5086    14    -119.2    
  13.73393 -13.58219  62.51634  -96.03  346.33 -179.70  0.5919     6    -58.16    
  13.85572 -13.73219  62.41634  -91.97  324.83 -181.27  0.4707    14    -135.3    
  10.30060 -13.27052  62.19967  -74.82  381.74 -206.07  0.1956    15    -98.91    
  10.25060 -13.33219  62.39455  -76.12  382.44 -206.05  0.1900    15    -143.2    
  10.30060 -13.18219  62.21634  -73.37  380.89 -207.49  0.1880    15    -143.1    
  10.25060 -13.07385  62.51634  -72.97  380.56 -209.55  0.1804    15    -151.9    
  13.10060 -13.33219  62.22979 -107.50  407.20 -192.16  0.6221     6    -7.818    
  13.00060 -13.13219  62.30622 -106.90  415.80 -199.25  0.4952    15     36.03    
  13.10060 -13.13219  62.50896 -108.21  434.19 -196.24  0.6229    15     62.16    
  13.33298 -13.33219  62.51634 -104.72  407.79 -185.24  0.7535     6    -14.91    
  10.30060 -12.83219  62.56634  -71.50  379.56 -211.00  0.1993    15    -136.7    
  10.31726 -12.90719  62.31634  -70.43  379.19 -210.26  0.1917    15    -142.2    
  10.40060 -12.68219  62.31634  -69.08  378.47 -211.27  0.2137    15    -125.3    
  10.35060 -12.69885  62.54134  -70.88  379.09 -211.45  0.2147    15    -136.7    
  12.88393 -12.93219  62.29134 -104.87  409.34 -205.14  0.3328    15     28.00    
  12.90060 -12.83219  62.51634 -109.57  424.48 -206.87  0.3598    15     32.07    
  12.80060 -12.73219  62.36634 -104.86  406.60 -208.32  0.2495    15    -63.07    
  12.85060 -12.73219  62.54967 -111.09  418.80 -208.70  0.3199    15     11.72    
  10.50060 -12.53219  62.24705  -68.46  378.11 -211.65  0.2307    15    -125.3    
  10.50060 -12.43219  62.56634  -71.66  378.78 -212.06  0.2535    15    -136.6    
  10.70060 -12.33219  62.16634  -68.53  377.86 -212.00  0.2540    15    -124.7    
  10.70060 -12.23219  62.43300  -71.81  378.36 -212.28  0.2791    15    -141.3    
  12.30060 -12.18219  62.28300  -95.37  383.51 -211.71  0.2019    15    -129.7    
  12.65060 -12.53219  62.28800 -100.75  393.82 -210.11  0.1917    15    -83.72    
  12.50060 -12.33219  62.33800 -100.53  388.17 -211.21  0.1908    15    -114.5    
  12.70060 -12.53219  62.46634 -107.77  400.04 -210.37  0.2219    15    -89.73    
  10.90060 -12.13219  62.26634  -71.59  378.09 -212.32  0.2835    15    -140.8    
  10.80060 -12.13219  62.59967  -76.16  378.86 -212.42  0.3007    15    -137.1    
  11.10060 -12.03219  62.26634  -74.22  378.25 -212.40  0.2916    15    -146.7    
  11.10060 -11.98219  62.51634  -79.59  378.83 -212.49  0.3128    15    -137.8    
  11.32060 -11.94885  62.34134  -79.29  378.69 -212.44  0.2973    15    -137.1    
  11.30060 -11.93219  62.46634  -82.13  378.94 -212.48  0.3084    15    -146.1    
  11.50060 -11.94885  62.27134  -80.62  378.84 -212.39  0.2824    15    -147.3    
  11.50060 -11.93219  62.33300  -82.26  378.98 -212.41  0.2883    15    -146.2    
  11.70060 -11.94885  62.29134  -84.79  379.38 -212.33  0.2692    15    -137.2    
  11.85060 -11.93219  62.51634  -96.19  379.89 -212.34  0.2755    15    -139.3    
  11.90060 -11.98219  62.31634  -89.34  380.17 -212.23  0.2513    15    -130.2    
  11.92560 -11.94885  62.51634  -98.02  380.05 -212.31  0.2682    15    -139.3    
  12.05060 -12.03219  62.31634  -92.22  381.01 -212.11  0.2342    15    -125.6    
  12.15060 -12.03219  62.54967 -104.94  380.33 -212.23  0.2511    15    -123.5    
  12.30060 -12.13219  62.46634 -103.41  383.16 -211.96  0.2231    15    -123.5    
  11.00060 -17.89623  62.91634  -69.53  397.42 -168.51  0.3647    13     28.37    
  11.30060 -18.13219  62.81634  -67.98  402.69 -168.35  0.3473    13     32.72    
  11.30060 -17.98219  62.71634  -75.88  389.40 -162.78  0.4635    13     51.34    
  11.37714 -18.33219  62.91634  -59.92  408.61 -173.12  0.2529    13    -33.79    
  11.50060 -18.13219  62.71634  -72.59  400.68 -163.63  0.4297    13     72.29    
  11.48810 -17.98219  62.61634  -80.63  383.82 -157.93  0.5558     5    -2.614    
  11.61726 -18.33219  62.81634  -64.09  409.87 -169.43  0.3069    13    -18.37    
  11.75060 -18.23219  62.71634  -71.16  408.42 -163.00  0.4247    13     67.31    
  11.90060 -18.38219  62.81634  -64.67  413.34 -167.75  0.3243    13    -21.58    
  11.96488 -18.12302  62.61634  -79.75  403.94 -154.99  0.6017    13    -1.024    
  12.19226 -18.33219  62.81634  -68.80  416.98 -163.13  0.4009    13     11.05    
  12.10060 -18.23219  62.71634  -74.21  414.20 -158.50  0.5046    13     14.21    
  12.25060 -18.43219  62.91634  -63.59  415.79 -167.95  0.3115    13    -20.38    
  12.39143 -18.13219  62.71634  -80.77  412.99 -152.96  0.6477    13     8.944    
  12.30976 -17.93219  62.53300  -92.29  386.38 -148.92  0.8372     5    -67.10    
  12.50060 -18.18219  62.81634  -77.41  416.39 -155.40  0.5752    13     42.46    
  12.52714 -17.93219  62.61634  -92.18  390.26 -148.78  0.8414     5     79.11    
  12.70060 -18.13219  62.91634  -79.09  412.42 -154.90  0.5946    13     36.48    
  12.70060 -17.93219  62.73300  -91.45  390.77 -148.98  0.8202     5    -118.8    
  10.90060 -17.48219  62.81634  -81.49  371.61 -157.91  0.5456     5    -10.97    
  10.91726 -17.73219  62.91634  -73.07  391.07 -165.64  0.4218    13    -5.185    
  11.00060 -17.51731  62.71634  -85.44  355.79 -157.22  0.5759     5    -127.1    
  11.30060 -17.73219  62.56634  -88.27  351.43 -155.18  0.6267     5    -85.85    
  12.68572 -17.73219  62.56634 -101.62  358.19 -148.22  0.9241     5     139.8    
  13.05060 -17.71969  62.91634  -98.77  352.75 -149.01  0.8290     5     158.8    
  13.00060 -17.54731  62.71634 -106.91  327.44 -148.66  0.8934     5    -262.3    
  13.10060 -17.63635  62.91634 -101.90  338.93 -149.02  0.8369     5    -11.97    
  10.70060 -17.16635  62.91634  -75.49  430.12 -144.64  0.6254     5     37.15    
  10.80060 -17.40123  62.91634  -77.77  391.45 -155.51  0.5410     5     25.21    
  10.90060 -17.23219  62.71634  -86.42  370.50 -153.79  0.6246     5    -126.3    
  10.95060 -17.30719  62.68300  -88.01  355.57 -154.79  0.6194     5     120.3    
  13.08393 -17.32647  62.69134 -112.25  304.41 -150.13  0.8705     5    -265.6    
  13.20060 -17.34707  62.86634 -110.40  303.47 -150.50  0.8279     5    -247.8    
  13.10060 -17.18814  62.66634 -114.72  297.64 -151.72  0.8531     5    -283.6    
  13.25060 -17.17719  62.88300 -113.27  294.09 -152.85  0.7952     5    -187.4    
   9.10060 -16.83219  62.84467  -96.14  334.85 -155.50  0.7071     3     55.23    
   9.24226 -16.88219  62.71634  -93.07  330.15 -156.57  0.6760     3    -74.28    
   9.10060 -16.83219  62.86634  -95.94  337.85 -155.18  0.7110     3     121.8    
   9.27560 -16.91552  62.91634  -89.22  359.00 -151.13  0.7068     3    -7.709    
   9.40060 -16.93219  62.71634  -88.23  344.40 -155.59  0.6651     3    -259.2    
   9.31726 -16.93219  62.91634  -87.76  362.57 -150.14  0.7037     3    -12.06    
   9.70060 -16.98219  62.69467  -79.45  375.68 -153.25  0.6409     3    -20.98    
   9.75060 -17.03219  62.91634  -74.27  401.31 -138.95  0.6734     1     44.44    
   9.91726 -16.98219  62.67800  -74.08  400.74 -152.61  0.6210     3     50.58    
   9.90060 -17.03219  62.86634  -71.59  411.87 -139.45  0.6611     1     41.73    
  10.10060 -16.93219  62.50800  -70.95  416.42 -163.59  0.5283    12    -15.68    
  10.10060 -17.03219  62.86634  -68.01  430.98 -137.95  0.6549     1     33.63    
  10.26726 -16.93219  62.61634  -68.72  440.39 -158.05  0.5656     1    -26.26    
  10.30738 -17.03219  62.89134  -66.40  448.68 -136.95  0.6592     1    -27.44    
  10.57893 -17.03219  62.86634  -70.90  460.05 -142.30  0.6625     1    -8.877    
  10.50060 -16.93219  62.71634  -69.25  465.34 -152.54  0.6206     1    -21.95    
  10.68393 -16.93219  62.71634  -74.27  464.72 -154.05  0.6421     1     19.97    
  10.90060 -16.95302  62.61634  -84.75  416.73 -158.97  0.6537     5    -13.56    
  13.10060 -16.84885  62.63622 -116.85  305.99 -158.69  0.7895     5    -232.3    
  13.10060 -16.64885  62.61634 -113.22  324.76 -166.10  0.7023     5    -104.7    
  13.28393 -16.93219  62.89134 -114.59  298.45 -158.90  0.7387     5    -250.3    
  13.30060 -16.83219  62.91634 -113.88  306.64 -162.69  0.7021     5     10.23    
   8.86726 -16.68219  62.80479 -103.85  316.65 -156.64  0.7236     3    -144.1    
   8.55060 -16.33219  62.74967 -113.60  305.86 -156.34  0.7739     3    -250.3    
   8.86726 -16.68219  62.91634 -103.09  332.42 -156.28  0.7414     3     33.23    
   8.55060 -16.33219  62.91634 -113.50  325.45 -157.11  0.7873     3    -27.52    
  13.10060 -16.53219  62.56634 -108.70  330.35 -172.39  0.6025     5    -257.4    
  13.31131 -16.53219  62.71634 -103.28  321.63 -179.00  0.4691    14    -65.96    
  13.50060 -16.53219  62.89134  -97.95  316.56 -182.53  0.3865    14    -74.43    
  13.47560 -16.48219  62.71634  -95.46  309.35 -183.63  0.3499    14    -79.00    
  13.70060 -16.43219  62.72967  -87.61  298.31 -184.82  0.3020    14    -118.3    
  13.66726 -16.48219  62.91634  -91.13  306.14 -184.58  0.3212    14    -118.3    
  13.90060 -16.33219  62.65800  -81.30  290.92 -184.69  0.2997    14    -136.7    
  14.00060 -16.33219  62.81300  -80.50  291.21 -184.69  0.3031    14    -136.7    
   8.50060 -16.23219  62.65300 -114.80  300.55 -155.65  0.7893     3    -253.6    
   8.40060 -16.01552  62.69134 -117.70  305.76 -155.90  0.8198     3    -265.4    
   8.50060 -16.23219  62.99967 -115.13  339.44 -157.42  0.8097     3    -201.4    
   8.40060 -16.01552  62.94134 -118.51  330.53 -157.49  0.8235     3    -254.3    
  14.10060 -16.23219  62.66634  -77.31  287.70 -184.48  0.3121    14    -135.3    
  14.10060 -16.28219  62.85800  -78.77  289.85 -184.60  0.3081    14    -135.3    
  14.30060 -16.13219  62.84134  -75.40  286.92 -184.37  0.3227    14    -135.3    
  14.45060 -15.93219  62.68300  -72.71  284.72 -184.21  0.3382    14    -126.1    
  14.50060 -15.93219  62.86634  -73.42  285.50 -184.23  0.3346    14    -126.1    
   8.35060 -15.84147  62.71634 -119.27  308.79 -156.03  0.8382     3    -283.1    
   8.35060 -15.82719  62.91634 -120.43  326.93 -157.41  0.8365     3    -257.9    
   8.31726 -15.54469  62.79229 -121.02  312.13 -156.33  0.8527     3    -283.1    
   8.31726 -15.53219  62.82789 -121.25  314.60 -156.57  0.8510     3    -283.6    
  14.60060 -15.73219  62.72467  -71.94  284.33 -184.14  0.3430    14    -126.1    
  14.60060 -15.78219  62.85800  -72.73  284.98 -184.17  0.3387    14    -126.1    
  14.68393 -15.53219  62.71134  -71.75  284.21 -184.10  0.3415    14    -126.1    
  14.70060 -15.53219  62.76634  -72.04  284.43 -184.10  0.3399    14    -126.1    
   8.35060 -15.27385  62.71634 -120.66  302.90 -155.32  0.8628     3    -265.3    
   8.35060 -15.29885  62.94134 -122.13  319.24 -156.93  0.8467     3    -279.4    
   8.40060 -15.08219  62.77467 -120.42  300.20 -155.35  0.8479     3    -264.9    
   8.40060 -15.08219  62.83800 -120.84  303.51 -155.79  0.8416     3    -265.3    
  14.70060 -15.38219  62.61634  -71.53  284.01 -184.07  0.3383    14    -126.1    
  14.80060 -15.22385  62.91634  -73.96  285.83 -184.09  0.3201    14    -127.4    
  14.80060 -15.13219  62.84467  -73.83  285.73 -184.08  0.3172    14    -127.4    
  14.80060 -15.13219  62.86634  -74.00  285.88 -184.08  0.3164    14    -123.3    
   8.50060 -14.88219  62.65800 -117.93  293.70 -154.16  0.8468     3    -196.1    
   8.50060 -14.88219  62.97467 -119.72  309.17 -156.20  0.8156     3    -279.7    
   8.60060 -14.73219  62.63300 -115.85  292.97 -153.82  0.8297     3    -281.7    
   8.60060 -14.73219  62.99967 -117.82  308.91 -156.10  0.7954     3    -317.1    
  14.70060 -14.68719  62.61634  -75.39  287.12 -184.00  0.2900    14    -136.7    
  14.80060 -14.94885  62.84467  -74.93  286.71 -184.08  0.3041    14    -136.7    
  14.80060 -14.93219  62.86634  -75.22  286.99 -184.09  0.3021    14    -132.5    
  14.80060 -14.84052  62.91634  -76.34  288.13 -184.12  0.2936    14    -132.5    
   8.90060 -14.43219  62.66634 -109.93  301.78 -154.74  0.7548     3    -162.3    
   8.90060 -14.43219  62.97467 -111.14  311.79 -156.25  0.7397     3    -164.6    
   9.10060 -14.33219  62.50800 -103.12  324.31 -156.21  0.7145     3     67.21    
   9.05060 -14.33219  62.93800 -107.43  317.73 -156.66  0.7132     3     45.71    
  14.68393 -14.53219  62.71634  -77.49  289.65 -184.05  0.2778    14    -136.7    
  14.70060 -14.53219  62.77967  -77.95  290.31 -184.09  0.2768    14    -132.5    
  14.60060 -14.33219  62.75300  -80.08  293.69 -184.07  0.2709    14    -132.5    
  14.60060 -14.28219  62.85800  -81.57  296.65 -184.20  0.2716    14    -128.4    
   9.30060 -14.23219  62.60800  -99.60  337.87 -159.33  0.6500     3    -64.16    
   9.26726 -14.23219  62.89039 -101.99  333.16 -157.82  0.6738     3    -64.16    
   9.44226 -14.18219  62.71634  -97.06  350.02 -161.18  0.6171     3    -225.1    
   9.44226 -14.18219  62.91634  -97.51  352.54 -158.34  0.6471     3    -225.2    
   9.70060 -14.13219  62.71634  -90.88  382.00 -165.82  0.5328     3     37.47    
   9.76405 -14.12385  62.91634  -89.64  391.89 -160.63  0.5789     3     43.10    
   9.71726 -14.13219  62.91634  -90.72  385.72 -160.09  0.5914     3     26.71    
   9.69226 -14.13219  62.71634  -91.03  381.12 -165.68  0.5352     3     38.10    
  10.10060 -14.08219  62.74967  -85.82  421.35 -173.47  0.4017    12     12.20    
   9.93214 -14.11885  62.91634  -86.69  410.97 -162.90  0.5384     3     22.07    
  10.25060 -13.99052  62.81634  -86.13  413.96 -180.70  0.3747    15     4.996    
  10.30060 -13.83219  62.91634  -84.45  401.84 -191.96  0.3156    15    -7.968    
  14.30060 -13.93219  62.71634  -86.29  308.43 -183.30  0.3235    14    -122.5    
  14.45060 -14.13219  62.67729  -82.48  298.27 -183.86  0.2801    14    -132.6    
  14.50060 -14.13219  62.81634  -83.36  300.77 -184.06  0.2815    14    -128.4    
  14.30060 -13.83219  62.99967  -90.21  324.92 -182.09  0.3889    14    -128.2    
  10.30060 -13.75219  62.92467  -83.39  397.49 -196.57  0.2778    15    -96.57    
  10.30060 -13.83219  62.91634  -84.45  401.84 -191.96  0.3156    15    -11.48    
  10.25060 -13.55719  62.74967  -80.54  387.91 -203.07  0.2109    15    -86.03    
  10.30060 -13.48219  63.01634  -79.78  390.83 -205.73  0.1952    15    -134.5    
  13.70060 -13.43219  62.71455  -99.67  368.15 -179.27  0.6910     6    -65.68    
  13.90060 -13.58219  62.69705  -94.87  342.58 -178.93  0.5533    14    -89.60    
  13.90060 -13.53219  62.78717  -96.25  350.33 -178.03  0.5907    14    -59.74    
  14.10060 -13.74885  62.69134  -90.32  322.25 -181.49  0.4163    14    -89.42    
  14.20060 -13.73219  62.96634  -91.97  332.46 -180.27  0.4438    14    -119.2    
  10.25060 -13.33219  62.83812  -77.43  385.15 -207.76  0.1777    15    -143.2    
  10.30060 -13.39385  63.03300  -78.94  389.18 -207.30  0.1837    15    -150.1    
  10.25060 -13.07385  62.71634  -74.14  381.50 -209.94  0.1797    15    -136.7    
  10.30060 -13.13219  63.01634  -77.00  384.88 -209.95  0.1793    15    -136.8    
  13.10060 -12.98219  62.69646 -113.02  441.65 -202.87  0.6579    15     54.89    
  13.31310 -13.14885  62.71634 -108.94  423.56 -193.02  0.7869     6     54.17    
  13.30060 -13.09885  62.76634 -110.74  425.67 -196.43  0.7962     6     63.46    
  13.56072 -13.33219  62.71634 -103.02  387.74 -182.55  0.7594     6     26.19    
  13.54822 -13.13219  62.91634 -109.02  398.57 -193.04  0.8108     8     2.673    
  13.70060 -13.33219  62.85384 -102.38  379.25 -181.44  0.7380     6    -48.92    
  10.30060 -12.83219  62.71634  -72.87  380.23 -211.15  0.2009    15    -136.7    
  10.31726 -12.88719  62.91634  -75.18  381.84 -211.11  0.1978    15    -126.6    
  10.35060 -12.69885  62.71634  -72.69  379.80 -211.58  0.2178    15    -126.6    
  10.40060 -12.68219  62.96634  -76.39  381.38 -211.73  0.2254    15    -127.3    
  12.90060 -12.73219  62.68479 -117.00  423.77 -210.07  0.4308    15     55.66    
  13.05060 -12.93219  62.70229 -114.21  441.31 -205.18  0.6124    15     47.33    
  13.10060 -12.92540  62.76634 -116.06  438.12 -206.62  0.6870    15     59.13    
  13.10060 -12.68040  62.91634 -128.88  385.86 -223.19  0.7458     8     42.10    
  13.32881 -12.93219  62.91634 -117.48  412.35 -209.19  0.8313     8    -50.13    
  10.50060 -12.43219  62.71634  -73.82  379.34 -212.12  0.2578    15    -131.9    
  10.50060 -12.53219  63.01634  -78.67  381.36 -212.02  0.2501    15    -140.3    
  10.70060 -12.23219  62.82467  -78.92  379.72 -212.36  0.2943    15    -137.8    
  10.60060 -12.33219  62.83300  -77.22  379.82 -212.27  0.2780    15    -146.2    
  12.50060 -12.23219  62.70467 -122.01  371.20 -213.03  0.3128    15    -80.45    
  12.70060 -12.43219  62.71634 -123.02  383.68 -213.00  0.3495    15    -74.78    
  12.70060 -12.33219  62.81634 -132.78  346.22 -216.44  0.4858    15    -10.06    
  13.00060 -12.51231  62.91634 -135.36  345.95 -226.26  0.6974     9    -56.64    
  10.80060 -12.13219  62.66634  -77.54  379.08 -212.43  0.3035    15    -137.8    
  10.90060 -12.13219  63.01634  -88.89  380.58 -212.42  0.3158    15    -139.2    
  11.10060 -11.98219  62.77467  -86.94  379.52 -212.50  0.3257    15    -139.2    
  11.05060 -12.03219  62.94967  -91.41  379.99 -212.47  0.3272    15    -139.2    
  11.30060 -11.93219  62.85800  -95.91  379.17 -212.50  0.3311    15    -139.2    
  11.27560 -11.94885  62.91634  -97.57  379.03 -212.50  0.3336    15    -139.2    
  11.50060 -11.93219  63.01634 -111.86  371.96 -212.84  0.3567    15    -120.3    
  11.90060 -11.93219  62.71634 -108.18  376.29 -212.54  0.3007    15    -122.9    
  12.06726 -11.98219  62.69134 -111.60  375.17 -212.58  0.2902    15    -123.0    
  11.90060 -11.93219  62.70800 -107.66  376.61 -212.52  0.2988    15    -85.54    
  12.07560 -11.94885  62.91634 -130.12  340.02 -215.24  0.4562    15    -87.87    
  12.40060 -12.13219  62.76634 -125.98  357.26 -213.86  0.3630    15    -34.09    
  12.31726 -12.03219  62.86634 -133.66  329.96 -216.15  0.4840    15    -98.13    
  12.45060 -12.03219  62.91634 -141.94  295.18 -220.91  0.6339     9     20.79    
  11.32464 -11.91552  62.71634  -90.88  379.36 -212.49  0.3238    15    -139.2    
  11.90893 -11.93219  62.71634 -108.47  376.15 -212.55  0.3006    15    -114.5    
  11.57464 -11.93219  63.06217 -118.58  363.65 -213.37  0.3876    15    -124.0    
  11.31643 -18.68219  63.31634  -44.84  407.58 -179.55  0.1910    13    -58.08    
  10.95060 -18.36552  63.31634  -48.69  409.68 -178.67  0.1839    13    -51.46    
  11.27976 -18.33219  62.96634  -58.12  408.52 -174.47  0.2339    13    -33.79    
  11.10060 -18.34469  63.11634  -53.55  408.95 -176.92  0.2013    13    -27.77    
  11.41548 -18.73219  63.31634  -44.43  407.37 -179.60  0.1936    13    -42.83    
  11.52060 -18.53219  63.01634  -53.63  409.07 -176.13  0.2082    13    -71.16    
  11.80893 -18.83219  63.31634  -44.55  407.15 -179.40  0.1988    13    -44.44    
  11.70060 -18.63219  63.06634  -51.48  408.89 -176.84  0.2013    13    -62.86    
  11.90060 -18.83219  63.31634  -44.94  407.22 -179.25  0.1988    13    -44.44    
  12.00988 -18.68219  63.11634  -51.30  409.26 -176.63  0.2028    13    -62.86    
  12.15060 -18.73219  63.21634  -49.50  408.61 -177.45  0.1987    13    -50.54    
  12.06726 -18.63219  63.06634  -53.67  410.35 -175.34  0.2130    13    -55.14    
  12.35060 -18.73219  63.31634  -49.28  408.46 -177.65  0.1981    13    -42.36    
  12.25060 -18.53219  63.01634  -58.48  413.13 -172.09  0.2490    13    -33.79    
  12.55060 -18.63219  63.33896  -52.44  409.53 -176.34  0.2040    13    -72.08    
  12.53155 -18.48219  63.11634  -60.27  413.64 -171.17  0.2609    13    -31.03    
  12.85060 -18.33219  63.30229  -64.15  412.22 -169.66  0.2919    13    -19.70    
  12.70060 -18.33219  63.10384  -66.94  415.19 -166.12  0.3466    13    -18.78    
  10.80060 -18.12540  63.31634  -52.28  412.34 -177.29  0.1965    13    -71.16    
  10.75060 -17.95719  63.28300  -55.82  414.12 -175.30  0.2268    13    -61.12    
  10.90060 -18.05040  63.11634  -58.94  409.30 -174.62  0.2415    13    -33.79    
  10.95060 -18.13219  63.11634  -57.37  409.25 -175.38  0.2268    13    -57.99    
  12.88393 -18.13219  63.10384  -76.42  409.18 -158.92  0.5077    13     52.11    
  13.00060 -18.13219  63.30562  -72.92  407.41 -163.77  0.4155    13     66.40    
  13.00060 -17.98219  63.11634  -83.64  395.06 -154.64  0.6257     5     18.03    
  13.10060 -17.93219  63.24039  -83.65  389.79 -156.39  0.5943     5    -5.558    
  10.70060 -17.84790  63.31634  -56.65  417.00 -173.79  0.2487    13    -57.61    
  10.80060 -17.71647  63.06634  -67.33  404.86 -168.09  0.3641    13     32.96    
  10.71726 -17.54981  63.11634  -67.91  412.06 -162.37  0.4226    13     32.05    
  10.60060 -17.50719  63.31634  -60.79  430.60 -158.43  0.4070    13     16.46    
  13.10060 -17.83219  63.11634  -90.72  373.51 -151.91  0.7136     5     78.15    
  13.20060 -17.78219  63.30289  -89.34  370.72 -154.70  0.6498     5    -12.84    
  13.25060 -17.53219  63.11634 -102.56  326.45 -150.58  0.7750     5     9.870    
  13.30060 -17.53219  63.26634  -99.84  332.16 -152.23  0.7258     5     31.46    
   9.93393 -17.13219  63.16634  -64.28  418.93 -124.11  0.6387     1    -18.29    
  10.09226 -17.23219  63.36634  -58.29  416.14 -117.63  0.5940     1    -25.50    
  10.10060 -17.13219  63.11634  -63.15  427.59 -124.35  0.6410     1    -29.64    
  10.32560 -17.23219  63.26634  -59.79  433.91 -122.84  0.6006     1    -23.42    
  10.09226 -17.13219  63.11634  -63.23  427.17 -124.37  0.6410     1    -44.15    
  10.50060 -17.33219  63.28872  -61.15  440.62 -137.37  0.5344     1    -1.976    
  10.51226 -17.13219  63.01634  -67.43  451.59 -134.00  0.6445     1    -63.30    
  10.70060 -17.31731  63.01634  -73.11  417.93 -149.05  0.5565     5     35.97    
  13.30060 -17.38897  63.11634 -106.71  309.67 -151.35  0.7687     5    -262.3    
  13.30060 -17.13219  62.96634 -112.99  293.45 -154.17  0.7664     5    -165.1    
  13.40060 -17.18957  63.33300 -107.54  305.35 -155.41  0.6978     5    -130.6    
  13.40060 -17.17719  63.31634 -107.96  304.19 -155.51  0.6995     5    -253.3    
   9.30060 -16.93219  62.99967  -86.64  374.23 -147.57  0.7165     3     26.75    
   9.08238 -16.83219  63.02467  -93.70  364.19 -152.26  0.7405     3    -30.52    
   9.20060 -16.93219  63.37467  -80.57  416.64 -144.89  0.7260     1     29.45    
   9.05060 -16.83219  63.41134  -85.92  422.30 -151.36  0.7655     1     43.81    
   9.50060 -17.03219  63.16634  -75.34  406.00 -135.46  0.6889     1     26.62    
   9.53393 -17.08219  63.33300  -70.03  411.37 -131.38  0.6559     1     6.964    
   9.73393 -17.08219  63.11634  -69.81  412.01 -129.89  0.6640     1     11.29    
   9.70060 -17.13219  63.31634  -65.84  411.06 -125.85  0.6324     1    -16.62    
   9.92560 -17.11552  63.11634  -65.55  419.71 -125.97  0.6474     1     13.34    
  13.40060 -16.93219  63.19967 -111.56  305.01 -160.97  0.6801     5    -230.4    
  13.40060 -16.93219  63.20800 -111.62  305.15 -160.92  0.6797     5    -230.4    
  13.40060 -16.73219  63.11634 -109.67  323.06 -169.44  0.6172     5    -55.13    
  13.45060 -16.69885  63.31634 -107.00  336.84 -171.31  0.5912     5    -55.04    
   8.86726 -16.68219  63.02789 -101.52  353.20 -155.42  0.7632     3    -8.187    
   8.60060 -16.38219  63.08300 -110.97  356.99 -157.00  0.8096     3     114.7    
   8.75060 -16.53219  63.34967 -101.27  420.77 -157.58  0.8459     3    -160.4    
   8.60060 -16.33219  63.26634 -109.62  401.73 -157.29  0.8561     3    -74.24    
  13.60060 -16.53219  63.16634  -96.34  323.75 -182.98  0.3868    14    -78.49    
  13.60060 -16.53219  63.31634  -96.84  333.66 -182.22  0.4155    14    -75.56    
  13.72714 -16.48219  63.13300  -90.81  311.24 -184.68  0.3285    14    -53.31    
  13.70060 -16.48219  63.31634  -92.44  322.53 -184.27  0.3577    14    -87.78    
  13.85060 -16.43219  63.11634  -86.60  302.98 -185.02  0.3071    14    -122.5    
  14.00060 -16.33219  63.39967  -83.96  303.71 -185.20  0.3058    14    -121.2    
   8.50060 -16.13219  63.28300 -114.09  405.72 -157.75  0.8762     3     215.4    
   8.40060 -15.93219  63.11634 -118.98  362.34 -157.94  0.8510     3     79.32    
   8.50060 -16.11552  63.31634 -113.97  414.53 -157.99  0.8856     3     29.16    
   8.51726 -16.15719  63.31634 -113.08  414.66 -157.96  0.8828     3     7.384    
  14.13393 -16.28219  63.14134  -80.02  293.23 -184.76  0.3042    14    -135.2    
  14.10060 -16.28219  63.34967  -81.80  298.20 -184.99  0.3019    14    -131.1    
  14.30060 -16.13219  63.34467  -78.84  292.68 -184.63  0.3051    14    -135.3    
  14.30060 -16.13219  63.34134  -78.82  292.63 -184.63  0.3053    14    -135.3    
  14.50060 -15.93219  63.29967  -76.76  289.18 -184.35  0.3136    14    -136.7    
  14.48393 -15.95719  63.29634  -76.83  289.32 -184.37  0.3132    14    -136.7    
   8.35060 -15.71219  63.05800 -121.24  347.52 -157.96  0.8517     3     10.93    
   8.40060 -15.68219  63.31634 -119.74  407.57 -158.17  0.8981     3     97.81    
   8.35060 -15.56552  63.11634 -121.67  355.17 -157.97  0.8600     3     10.98    
   8.40060 -15.48219  63.31634 -120.70  399.92 -158.11  0.8942     3     104.7    
  14.60060 -15.78219  63.31634  -76.58  288.60 -184.26  0.3143    14    -136.7    
  14.65060 -15.73219  63.11634  -74.53  286.50 -184.19  0.3265    14    -135.3    
  14.70060 -15.63219  63.07884  -74.21  286.14 -184.16  0.3278    14    -127.4    
  14.70060 -15.53219  63.39634  -77.96  289.48 -184.23  0.3062    14    -136.7    
   8.35060 -15.36314  63.03800 -122.15  334.34 -157.51  0.8503     3    -41.39    
   8.40060 -15.36552  63.26634 -121.26  381.33 -157.92  0.8785     3     239.7    
   8.40060 -15.18219  63.11217 -121.57  339.47 -157.39  0.8465     3    -41.24    
   8.50060 -15.03219  63.29812 -119.24  372.89 -157.56  0.8599     3     182.1    
  14.80060 -15.28219  63.11634  -75.59  287.14 -184.14  0.3132    14    -136.7    
  14.80060 -15.21457  63.27467  -77.85  289.19 -184.21  0.3010    14    -132.5    
  14.80060 -15.27719  63.11634  -75.61  287.16 -184.14  0.3130    14    -132.5    
  14.80060 -15.13219  63.31634  -78.96  290.38 -184.27  0.2947    14    -132.5    
   8.50060 -14.93219  63.11872 -119.89  330.49 -156.90  0.8248     3    -150.3    
   8.55060 -14.93219  63.31634 -117.79  373.15 -157.54  0.8531     3     31.84    
   8.70060 -14.63219  63.09467 -115.53  320.95 -156.43  0.7823     3     42.13    
   8.70060 -14.73219  63.39312 -112.94  385.93 -158.08  0.8461     3     29.12    
  14.80060 -14.78719  63.11634  -78.95  291.10 -184.28  0.2834    14    -136.7    
  14.80060 -14.93219  63.31634  -80.49  292.50 -184.39  0.2847    14    -132.6    
  14.80060 -14.78219  63.11634  -79.00  291.17 -184.29  0.2831    14    -132.5    
  14.80060 -14.86647  63.29134  -80.67  292.93 -184.42  0.2823    14    -132.4    
   8.80060 -14.53219  63.09467 -113.15  322.37 -156.42  0.7650     3    -35.76    
   8.90060 -14.53219  63.46634 -105.47  399.91 -157.56  0.8342     3    -26.40    
   9.10060 -14.33219  63.16634 -104.60  347.56 -155.24  0.7346     3    -48.79    
   9.06726 -14.38219  63.34134 -102.86  377.06 -153.98  0.7788     3    -139.7    
   9.35060 -14.23219  63.25800  -96.25  378.89 -149.05  0.7298     3     33.75    
  14.65060 -14.33219  63.05800  -83.04  299.57 -184.52  0.2734    14    -128.4    
  14.70060 -14.43219  63.11634  -82.56  298.02 -184.57  0.2721    14    -128.4    
  14.65060 -14.33219  63.25800  -85.83  305.84 -185.05  0.2834    14    -118.4    
  14.70060 -14.53219  63.45800  -87.00  305.93 -185.48  0.2839    14    -118.4    
   9.30060 -14.23219  63.06634 -100.28  349.94 -155.24  0.6934     3    -228.3    
   9.50060 -14.18219  63.17467  -93.61  380.48 -148.99  0.6963     3     38.99    
   9.52560 -14.18219  63.33396  -90.15  398.43 -142.01  0.7264     1     44.31    
   9.63893 -14.14885  63.11634  -90.85  388.51 -150.02  0.6655     3     54.00    
   9.65560 -14.14885  63.31634  -87.30  404.44 -139.65  0.7076     1     22.82    
   9.75060 -14.13219  63.11634  -88.26  399.90 -149.47  0.6501     1     48.74    
   9.75060 -14.13219  63.28300  -85.78  408.61 -139.79  0.6903     1     37.53    
   9.88714 -14.12385  63.11634  -85.58  413.03 -149.87  0.6298     1     26.82    
  10.17893 -14.08219  63.21634  -81.29  434.76 -151.05  0.5901     1    -36.20    
  10.30060 -14.03219  63.11634  -83.18  432.06 -168.62  0.4899     1     8.148    
  10.33393 -14.03219  63.36634  -79.90  435.46 -151.93  0.5721     1    -34.33    
  10.35060 -13.93219  63.11634  -83.62  419.71 -181.37  0.4092    15     10.94    
  10.40060 -13.98219  63.31634  -81.36  433.81 -166.81  0.5060     1    -5.305    
  14.40060 -13.93219  63.06634  -89.03  319.96 -183.39  0.3509    14    -79.41    
  14.50060 -14.08219  63.02134  -86.10  308.84 -184.29  0.3004    14    -55.71    
  14.40060 -13.91552  63.22789  -91.29  329.65 -182.61  0.3905    14    -128.2    
  14.50060 -14.05623  63.30384  -90.26  323.39 -184.52  0.3489    14    -79.41    
  10.35060 -13.75719  63.08300  -82.81  403.29 -196.12  0.2920    15    -28.61    
  10.50060 -13.84052  63.41634  -81.87  428.68 -184.45  0.4118    15     53.47    
  10.35060 -13.50719  63.14967  -80.43  395.15 -205.30  0.2047    15    -134.4    
  10.50060 -13.53219  63.41634  -82.11  409.02 -204.12  0.2375    15    -15.47    
  14.08393 -13.53219  63.11634  -97.23  356.05 -175.23  0.5885     8    -63.17    
  14.25060 -13.73219  63.14134  -93.43  340.25 -178.80  0.4712    14    -81.30    
  14.10060 -13.39469  63.31634 -101.13  360.64 -174.71  0.6295     8    -51.58    
  14.28393 -13.73219  63.27134  -94.75  346.10 -177.51  0.4952    14    -42.49    
  10.31726 -13.33219  63.09134  -78.80  389.17 -208.19  0.1805    15    -134.9    
  10.50060 -13.50397  63.41634  -82.10  407.62 -204.92  0.2293    15    -98.68    
  10.35060 -13.10719  63.14967  -78.48  386.77 -210.19  0.1836    15    -133.9    
  10.50060 -13.13219  63.41634  -83.05  394.90 -209.98  0.1949    15    -73.96    
  13.70060 -13.03219  63.11634 -111.79  379.61 -195.16  0.7871     8    -40.96    
  13.90060 -13.33219  63.08955 -102.07  370.42 -178.78  0.6935     8    -51.60    
  13.90060 -13.03219  63.31634 -110.91  360.87 -188.24  0.7147     8    -41.61    
  14.05060 -13.30064  63.31634 -103.18  361.37 -176.86  0.6518     8    -51.58    
  10.40060 -12.88219  63.16634  -79.13  384.79 -211.22  0.2039    15    -127.4    
  10.50060 -12.83219  63.31634  -83.01  387.23 -211.37  0.2152    15    -140.7    
  10.50060 -12.68731  63.21634  -81.92  384.27 -211.74  0.2314    15    -140.5    
  10.55060 -12.70897  63.31634  -84.67  386.18 -211.68  0.2319    15    -140.8    
  13.30060 -12.70814  63.01634 -128.28  373.24 -228.15  0.8379     8     177.1    
  13.50060 -12.96040  63.01634 -115.87  394.45 -205.32  0.8375     8    -99.09    
  13.50060 -12.71231  63.13300 -126.56  360.04 -224.31  0.8442     8     138.2    
  13.75060 -12.94981  63.21634 -114.60  368.69 -197.31  0.7747     8    -42.77    
  13.70060 -12.65457  63.31634 -127.06  340.58 -218.79  0.8029     8    -177.5    
  10.55060 -12.53219  63.14229  -82.03  382.60 -212.02  0.2534    15    -140.3    
  10.70060 -12.48219  63.31634  -89.86  384.63 -212.08  0.2682    15    -139.4    
  10.90060 -12.18219  63.12979  -92.30  381.21 -212.39  0.3124    15    -139.2    
  10.93810 -12.33219  63.41634 -103.35  382.11 -212.39  0.3057    15    -123.4    
  12.90060 -12.31135  62.93300 -142.51  296.73 -228.74  0.7072     9    -334.6    
  13.10060 -12.52981  62.96634 -136.25  339.47 -233.17  0.7627     9    -71.54    
  13.10060 -12.35040  63.01634 -143.93  288.06 -243.71  0.7820     9    -32.15    
  13.40060 -12.58219  63.11634 -133.43  337.47 -240.58  0.8387     8    -160.5    
  13.30060 -12.33219  63.13300 -144.70  278.93 -261.16  0.8080     9    -443.5    
  13.50060 -12.49135  63.21634 -136.50  315.18 -248.89  0.8250     8    -96.97    
  13.50060 -12.24469  63.31634 -146.73  265.10 -273.61  0.7919     9    -472.7    
  11.00060 -12.13219  63.16455  -97.42  380.55 -212.44  0.3222    15    -139.3    
  11.10060 -12.18219  63.34967 -109.78  375.68 -212.71  0.3398    15    -130.6    
  11.15060 -12.13219  63.31634 -111.18  373.82 -212.79  0.3492    15    -140.3    
  11.31726 -11.98219  63.08300 -107.34  375.63 -212.66  0.3480    15    -128.8    
  11.50060 -11.94885  63.11634 -118.61  363.41 -213.39  0.3915    15    -124.0    
  11.46548 -11.98219  63.30800 -131.08  333.60 -215.96  0.5127    15    -225.7    
  11.60060 -11.93219  63.13800 -125.89  349.03 -214.53  0.4489    15    -38.72    
  11.70060 -11.83219  63.31634 -146.99  277.90 -228.12  0.8104     9    -284.9    
  11.99560 -11.83219  63.11634 -145.19  284.28 -225.40  0.7589     9    -75.37    
  12.31548 -11.88219  63.01634 -147.89  268.93 -228.00  0.7867     9    -97.57    
  12.53072 -11.90719  63.01634 -152.08  247.49 -234.65  0.8516     9    -185.8    
  12.71488 -12.13219  62.93300 -145.81  275.22 -226.76  0.7159     9    -194.0    
  12.62226 -11.93219  63.01634 -152.90  242.18 -236.58  0.8562     9    -191.0    
  12.95060 -12.13219  63.01634 -150.27  249.33 -241.07  0.8043     9    -51.04    
  12.96810 -11.93219  63.11634 -156.93  220.41 -249.14  0.8799     9    -101.0    
  13.10060 -12.06135  63.11634 -153.86  231.60 -251.92  0.8327     9    -181.5    
  13.07643 -11.93219  63.16634 -157.41  217.84 -251.82  0.8670     9    -186.9    
  13.30060 -12.10814  63.21634 -152.45  237.65 -262.81  0.8081     9    -183.4    
  13.30060 -11.90802  63.31634 -157.60  215.66 -256.54  0.8287     9    -187.0    
  11.88238 -11.83219  63.16634 -144.21  288.60 -224.56  0.7456     9    -160.8    
  11.83810 -11.73219  63.31634 -153.01  257.11 -239.69  0.9674     9    -64.66    
  12.01726 -11.73219  63.21634 -153.35  254.77 -239.58  0.9624     9    -64.66    
  12.32560 -11.69885  63.16634 -157.88  235.69 -248.75  1.0311     9    -115.5    
  12.50060 -11.73219  63.13300 -158.49  228.28 -249.15  1.0073     9    -118.0    
  12.35893 -11.53219  63.31634 -163.42  231.97 -261.34  1.1680     9    -161.5    
  12.75714 -11.73219  63.16634 -160.47  216.08 -252.45  0.9906     9    -133.7    
  12.91881 -11.73219  63.21634 -161.25  210.72 -252.90  0.9619     9    -131.6    
  13.12143 -11.73219  63.31634 -161.74  206.68 -252.46  0.9111     9    -87.14    
  11.10060 -18.73219  63.71634  -38.97  408.00 -180.85  0.2172    13    -35.40    
  11.25060 -18.83219  63.71634  -38.26  407.42 -180.96  0.2277    13    -25.77    
  11.20060 -18.73219  63.52884  -41.13  407.57 -180.45  0.2030    13    -26.86    
  11.53393 -18.88219  63.51634  -40.39  406.84 -180.51  0.2143    13    -24.12    
  11.50060 -18.93219  63.70467  -37.80  406.88 -180.98  0.2369    13    -30.53    
  11.70060 -18.91552  63.51634  -40.47  406.70 -180.45  0.2164    13    -20.44    
  11.66726 -18.93219  63.56634  -39.69  406.69 -180.63  0.2221    13    -10.47    
  11.95155 -18.91552  63.49134  -41.73  406.71 -180.13  0.2121    13    -38.58    
  11.94560 -18.93219  63.53300  -41.01  406.65 -180.30  0.2166    13    -10.34    
  12.07560 -18.91552  63.51634  -42.09  406.73 -180.06  0.2121    13    -23.32    
  12.15060 -18.93219  63.61634  -41.02  406.65 -180.31  0.2198    13    -20.44    
  12.30060 -18.83219  63.46634  -45.07  407.24 -179.24  0.2017    13    -41.80    
  12.30060 -18.91552  63.71134  -40.98  406.71 -180.37  0.2228    13    -20.44    
  12.50060 -18.73219  63.45955  -48.16  408.00 -178.26  0.1974    13    -42.36    
  12.50060 -18.83219  63.73634  -42.99  406.99 -179.98  0.2126    13    -44.44    
  10.90060 -18.53219  63.66634  -41.43  409.49 -180.43  0.1951    13    -35.89    
  10.75060 -18.33219  63.68800  -43.24  412.09 -179.91  0.1842    13    -29.82    
  10.80060 -18.33219  63.55289  -45.02  411.29 -179.56  0.1810    13    -26.48    
  11.10060 -18.63219  63.46634  -43.00  408.08 -180.11  0.1922    13    -33.57    
  12.80060 -18.53219  63.53062  -53.69  409.28 -176.40  0.2034    13    -72.08    
  12.70060 -18.68219  63.66300  -47.81  407.80 -178.74  0.1973    13    -54.28    
  12.90060 -18.43219  63.54372  -56.94  409.79 -175.14  0.2156    13    -33.74    
  13.00060 -18.33219  63.63300  -58.97  409.54 -174.62  0.2241    13    -61.12    
  10.70060 -18.23219  63.69467  -44.10  413.82 -179.51  0.1818    13    -29.82    
  10.60060 -17.98219  63.71134  -46.44  420.56 -177.58  0.1914    13     1.424    
  10.70060 -17.93219  63.36634  -54.02  416.53 -175.55  0.2200    13    -71.16    
  10.71726 -18.13219  63.50384  -48.26  414.24 -178.33  0.1843    13    -35.29    
  13.08393 -18.13219  63.51300  -68.89  407.15 -168.64  0.3296    13     30.16    
  13.10060 -18.13219  63.56634  -67.82  407.28 -169.76  0.3105    13    -16.02    
  13.20060 -17.93219  63.57467  -76.21  397.26 -165.15  0.4217    13     74.53    
  13.20060 -17.98219  63.74967  -69.88  404.17 -170.21  0.3190    13     39.45    
  10.60060 -17.73219  63.46634  -54.14  425.80 -171.27  0.2662    13    -63.18    
  10.55060 -17.81052  63.71634  -48.04  427.67 -174.27  0.2234    13     12.74    
  10.51726 -17.53219  63.53300  -54.11  437.21 -157.77  0.3740    13    -30.04    
  10.50060 -17.63219  63.71634  -49.52  436.35 -165.65  0.3017    13    -9.438    
  13.25060 -17.79052  63.53634  -83.48  382.09 -160.70  0.5286    13     6.254    
  13.28393 -17.73219  63.65467  -82.91  381.97 -162.58  0.5011    13    -8.823    
  13.30060 -17.63219  63.44634  -92.33  356.22 -155.86  0.6399     5     13.37    
  13.30060 -17.68219  63.65800  -84.93  376.63 -161.68  0.5250    13     6.941    
   9.40060 -17.13219  63.74634  -67.93  400.98 -138.29  0.6405     1    -4.979    
   9.70060 -17.23219  63.68800  -60.28  398.08 -123.73  0.5897     1    -65.05    
   9.55060 -17.13219  63.48300  -66.49  407.70 -129.66  0.6282     1    -26.52    
   9.85060 -17.23219  63.51634  -59.12  404.00 -119.13  0.5863     1    -37.16    
   9.86726 -17.28219  63.71134  -56.70  398.45 -118.44  0.5720     1    -23.84    
  10.06726 -17.28219  63.51634  -56.07  409.90 -116.14  0.5717     1    -39.86    
  10.10060 -17.33219  63.69967  -53.32  408.40 -116.59  0.5533     1    -89.05    
  10.35060 -17.43219  63.74967  -50.45  432.61 -135.86  0.4758     1    -40.48    
  10.27893 -17.33219  63.51634  -54.75  425.05 -122.07  0.5469     1    -37.58    
  10.45060 -17.43219  63.52205  -54.65  438.54 -143.07  0.4594    13    -64.36    
  13.40060 -17.28219  63.51634 -102.25  322.01 -156.06  0.6649     5     60.57    
  13.40060 -17.24885  63.71634  -98.28  338.83 -158.69  0.6210     5    -60.33    
  13.40060 -17.29147  63.51634 -101.92  322.82 -156.06  0.6641     5    -38.56    
  13.40060 -17.15719  63.79967  -98.20  345.12 -159.63  0.6134     5     168.1    
   8.90060 -16.73219  63.57800  -89.26  432.44 -161.54  0.8008     1     14.14    
   9.10060 -16.93219  63.66634  -79.16  416.62 -153.89  0.7247     1     34.74    
   9.10060 -16.88219  63.48300  -82.21  422.87 -150.42  0.7427     1     34.08    
   9.30060 -17.08219  63.76634  -71.08  402.95 -144.33  0.6649     1     12.80    
   9.30060 -17.03219  63.56300  -73.04  412.80 -141.59  0.6746     1     38.38    
   9.50060 -17.11552  63.49372  -67.73  408.49 -131.76  0.6361     1    -9.587    
  13.45060 -16.81040  63.51634 -106.50  337.66 -165.40  0.6288     5     26.55    
  13.43393 -16.93219  63.67789 -103.99  339.38 -161.31  0.6354     5     55.03    
  13.45060 -16.76552  63.51634 -106.26  343.24 -166.87  0.6219     5     103.6    
  13.45060 -16.67385  63.71634 -101.83  375.87 -167.22  0.6236     5     78.42    
   8.71726 -16.55719  63.71634  -96.85  433.05 -175.28  0.8567     1     68.95    
   8.75060 -16.53219  63.48300  -98.81  440.03 -162.02  0.8583     1     65.64    
   8.60060 -16.29802  63.49729 -106.63  449.45 -163.49  0.9040     1     8.862    
   8.60060 -16.33219  63.66634 -104.51  447.81 -174.57  0.9062     1     15.25    
  13.50060 -16.58219  63.59467 -100.55  368.09 -174.38  0.5603    14    -73.82    
  13.50060 -16.53219  63.76634  -97.46  387.33 -172.51  0.5874    14     21.77    
  13.70060 -16.43219  63.57967  -91.83  338.52 -183.74  0.3963    14    -94.99    
  13.80060 -16.33219  63.73455  -88.64  334.33 -184.76  0.3781    14    -97.91    
  13.90060 -16.33219  63.58205  -86.53  316.42 -185.36  0.3288    14    -88.57    
   8.55060 -16.19052  63.56729 -108.84  457.16 -167.17  0.9259     1    -37.34    
   8.51726 -16.15719  63.69634 -109.41  449.07 -176.92  0.9319     1     22.99    
   8.50060 -16.03219  63.51634 -112.95  456.88 -163.26  0.9360     1    -42.08    
   8.50060 -16.11552  63.71634 -110.51  446.75 -178.46  0.9357     1     9.300    
  13.90060 -16.28219  63.71634  -86.72  322.26 -185.40  0.3433    14    -80.07    
  14.10060 -16.23219  63.52800  -82.71  302.43 -185.15  0.3039    14    -131.1    
  14.10060 -16.13219  63.75146  -84.24  309.09 -185.37  0.3130    14    -58.55    
  14.40060 -15.98219  63.51634  -79.52  293.58 -184.57  0.3018    14    -136.5    
  14.30060 -15.93219  63.77979  -83.38  301.84 -184.94  0.3007    14    -122.5    
   8.45060 -15.79052  63.51634 -116.62  457.14 -162.16  0.9479     3    -99.93    
   8.40060 -15.73219  63.82467 -117.23  426.55 -186.29  0.9510     1     8.741    
   8.45060 -15.49552  63.57467 -117.86  459.60 -164.06  0.9608     3    -40.26    
   8.45060 -15.49552  63.65800 -117.29  462.65 -169.54  0.9742     1     13.60    
  14.50060 -15.83219  63.54705  -79.57  292.68 -184.44  0.3013    14    -136.5    
  14.48393 -15.73219  63.73455  -82.67  296.98 -184.60  0.2954    14    -128.3    
  14.60060 -15.49969  63.71634  -83.40  296.23 -184.53  0.2920    14    -128.3    
  14.65060 -15.56552  63.54134  -79.96  291.81 -184.33  0.2989    14    -132.5    
   8.50060 -15.18219  63.51634 -117.31  437.56 -161.19  0.9299     3    -95.21    
   8.50060 -15.23219  63.66634 -115.99  458.86 -169.44  0.9681     1     38.79    
   8.51726 -15.13219  63.51634 -116.87  435.04 -161.19  0.9257     3    -60.02    
   8.55060 -15.07385  63.75300 -113.50  452.85 -175.49  0.9680     1     43.84    
  14.70060 -15.44885  63.51634  -80.09  291.64 -184.31  0.2974    14    -132.5    
  14.65060 -15.35219  63.71634  -84.39  297.08 -184.62  0.2893    14    -128.3    
  14.68393 -15.13219  63.71634  -86.29  299.90 -184.92  0.2863    14    -118.3    
  14.70060 -15.16552  63.66634  -84.88  297.70 -184.72  0.2859    14    -145.7    
   8.60060 -14.93219  63.50800 -114.35  422.98 -160.93  0.9029     3    -157.8    
   8.70060 -14.79969  63.70562 -108.16  444.79 -169.85  0.9300     1     17.49    
   8.75060 -14.69885  63.49134 -109.83  409.07 -159.88  0.8674     3    -34.45    
   8.75060 -14.73219  63.71634 -106.24  441.88 -169.31  0.9196     1     13.59    
  14.68393 -14.88719  63.71634  -88.84  305.54 -185.62  0.2892    14    -162.6    
  14.70060 -14.99385  63.69789  -87.22  301.89 -185.18  0.2855    14    -162.8    
  14.65060 -14.70719  63.74967  -91.80  313.99 -186.84  0.3068    14    -89.24    
  14.70060 -14.72385  63.61634  -88.24  306.09 -185.67  0.2871    14    -118.3    
   9.10060 -14.38219  63.48300  -98.99  402.85 -153.03  0.8069     1     52.92    
   9.05060 -14.43219  63.68300  -96.60  423.82 -157.61  0.8412     1    -2.148    
   9.18572 -14.33219  63.62467  -93.49  416.07 -150.78  0.8057     1     28.57    
   9.18572 -14.33219  63.63300  -93.33  416.47 -150.86  0.8059     1     1.859    
  14.68393 -14.53219  63.51634  -88.21  308.63 -185.79  0.2899    14    -58.84    
  14.60060 -14.50719  63.76634  -94.71  325.98 -188.62  0.3475    14    -123.7    
  14.60060 -14.33219  63.56634  -91.72  321.95 -186.78  0.3321    14    -79.49    
  14.50060 -14.14885  63.71634  -97.44  346.00 -187.49  0.4521    14    -35.70    
   9.50060 -14.18219  63.59467  -85.94  409.42 -137.49  0.7388     1     37.98    
   9.50060 -14.18219  63.63800  -85.29  409.23 -137.22  0.7361     1    -19.85    
   9.70060 -14.13219  63.46634  -83.77  410.06 -133.43  0.7091     1    -17.80    
   9.60060 -14.13219  63.79967  -81.80  401.41 -132.39  0.6968     1    -41.40    
   9.69226 -14.13219  63.49634  -83.46  409.77 -132.84  0.7094     1    -43.42    
   9.80560 -14.08219  63.71634  -79.38  401.31 -125.69  0.6664     1    -28.73    
  10.13810 -14.06552  63.44039  -78.72  423.47 -134.46  0.6358     1    -42.26    
  10.06726 -14.03219  63.76634  -77.18  399.72 -120.40  0.6231     1     3.247    
  10.30060 -14.03219  63.51634  -78.17  426.91 -137.88  0.6065     1    -18.86    
  10.12881 -14.03219  63.71634  -77.05  404.58 -121.91  0.6221     1     6.351    
  10.50060 -13.94885  63.54134  -80.23  438.64 -161.03  0.5401     1    -63.24    
  10.46726 -13.98219  63.71634  -78.66  429.32 -138.75  0.5965     1    -21.05    
  10.51726 -13.93219  63.54134  -80.56  439.23 -164.87  0.5268     1     11.82    
  10.60060 -13.93219  63.73300  -80.69  443.54 -156.28  0.5836     1    -50.47    
  14.48393 -14.10719  63.73634  -98.36  349.98 -187.00  0.4777    14    -42.02    
  14.50060 -14.13219  63.66634  -96.40  343.24 -186.67  0.4374    14    -76.66    
  14.40060 -13.88219  63.51634  -96.12  348.60 -180.21  0.4866    14    -41.88    
  14.45060 -13.99052  63.71634  -98.96  354.02 -183.99  0.5116     8    -45.73    
  10.60060 -13.81052  63.56634  -82.29  438.81 -184.86  0.4394    15     52.34    
  10.60060 -13.49552  63.55622  -84.01  418.43 -204.44  0.2555    15    -5.592    
  10.75060 -13.73219  63.74967  -85.14  452.19 -189.77  0.4785    15    -2.527    
  10.75060 -13.53219  63.71634  -87.08  439.08 -202.07  0.3387    15     16.48    
  14.30060 -13.63219  63.53800  -99.41  355.84 -174.27  0.5672     8    -43.55    
  14.25060 -13.51814  63.51634 -100.66  355.43 -173.44  0.5859     8    -40.43    
  14.30060 -13.53219  63.61634 -101.68  353.09 -174.18  0.5788     8    -38.62    
  14.40060 -13.76552  63.76634 -101.93  356.51 -178.93  0.5694     8    -40.43    
  10.60060 -13.33219  63.56122  -85.10  410.29 -207.71  0.2203    15    -65.89    
  10.60060 -13.00385  63.51634  -87.18  396.62 -210.61  0.2104    15    -73.98    
  10.90060 -13.42719  63.86634  -93.63  448.96 -203.97  0.4087    15     2.148    
  10.90060 -13.09885  63.81634  -99.97  422.50 -210.01  0.3033    15     8.940    
  14.20060 -13.38040  63.51634 -102.81  353.17 -174.34  0.6022     8    -38.62    
  14.10060 -13.12302  63.51634 -108.27  348.65 -180.49  0.6345     8    -29.34    
  14.28393 -13.32719  63.71634 -105.82  343.91 -176.25  0.5803     8    -80.19    
  14.20060 -13.13219  63.66634 -108.90  341.63 -179.69  0.6009     8    -70.91    
  10.70060 -13.00719  63.61634  -91.22  402.53 -210.51  0.2244    15    -71.43    
  10.90060 -12.78219  63.71634 -104.86  397.90 -211.88  0.2808    15    -73.37    
  10.86726 -12.73219  63.66634 -102.88  395.22 -211.85  0.2703    15    -77.11    
  11.00060 -12.74052  63.79967 -114.22  387.77 -213.20  0.3456    15    -92.40    
  14.00060 -12.90040  63.51634 -115.16  345.38 -190.22  0.6798     8    -35.63    
  13.90060 -12.68397  63.51634 -123.90  336.57 -204.92  0.7352     8    -239.2    
  14.10060 -12.83040  63.71634 -117.87  336.79 -191.02  0.6462     8    -71.69    
  14.05060 -12.71231  63.71634 -122.19  333.90 -197.61  0.6758     8    -137.9    
  10.93072 -12.43219  63.51634 -105.77  383.32 -212.39  0.3000    15    -115.0    
  11.10060 -12.43219  63.70205 -125.01  351.06 -214.76  0.4193    15    -69.36    
  11.10060 -12.33219  63.57146 -119.81  363.27 -213.59  0.3762    15    -116.6    
  11.15060 -12.33219  63.68300 -130.04  333.07 -215.98  0.4764    15    -74.48    
  13.80060 -12.48219  63.51634 -133.70  315.07 -228.72  0.7739     8    -32.93    
  13.70060 -12.26231  63.51634 -143.99  277.36 -266.60  0.7727     9    -349.6    
  13.90060 -12.54469  63.61634 -130.15  323.44 -215.10  0.7433     8     52.16    
  13.85060 -12.31135  63.71634 -141.06  293.78 -245.20  0.7546     8     64.51    
  11.28393 -12.12981  63.56134 -135.93  313.10 -217.95  0.5665    15     28.68    
  11.30060 -12.03219  63.75205 -149.69  253.60 -231.90  0.8075     9    -41.09    
  11.50060 -11.93219  63.41634 -142.34  292.56 -222.67  0.7022     9    -214.6    
  11.40060 -11.88219  63.71634 -154.40  242.46 -241.11  0.9305     9    -83.69    
  13.60060 -12.15207  63.46634 -149.39  254.03 -277.22  0.7711     9    -251.8    
  13.50060 -11.90873  63.51634 -157.79  219.68 -262.31  0.7814     9    -176.0    
  13.70060 -12.12707  63.61634 -149.69  256.39 -277.37  0.7556     9    -437.8    
  13.65060 -11.93219  63.69812 -156.22  229.23 -271.29  0.7505     9    -177.7    
  11.70060 -11.73219  63.45062 -155.49  250.29 -244.52  1.0129     9    -109.1    
  11.51726 -11.73219  63.70384 -158.86  237.50 -252.10  1.0604     9    -115.5    
  11.87560 -11.54885  63.51634 -162.44  243.63 -261.83  1.2001     9    -120.6    
  11.90060 -11.43219  63.68622 -166.81  250.70 -267.52  1.2862     9    -106.1    
  12.11405 -11.43219  63.51634 -165.60  246.23 -266.70  1.2684     9    -121.1    
  12.31726 -11.38219  63.51634 -167.49  244.39 -266.75  1.2688     9    -121.1    
  12.73393 -11.38219  63.51634 -168.21  226.45 -261.05  1.1555     9    -161.7    
  12.91988 -11.43219  63.51634 -167.57  215.59 -257.15  1.0708     9    -126.8    
  13.11405 -11.53219  63.51634 -166.64  206.20 -252.94  0.9678     9    -131.6    
  13.40060 -11.76731  63.51634 -161.03  207.70 -254.18  0.8214     9    -181.2    
  13.30060 -11.53219  63.68539 -166.45  201.99 -251.22  0.8931     9    -86.72    
  13.50060 -11.73219  63.69455 -162.73  207.45 -254.76  0.7928     9    -181.2    
  12.08548 -11.33219  63.71634 -168.96  257.82 -268.93  1.3264     9    -175.1    
  12.25060 -11.33219  63.61634 -168.40  252.22 -268.04  1.3043     9    -106.1    
  12.52381 -11.38219  63.48300 -167.29  235.53 -264.28  1.2188     9    -120.8    
  12.44226 -11.23219  63.76634 -170.96  254.33 -266.79  1.2956     9    -106.0    
  12.78964 -11.33219  63.61634 -169.63  227.43 -260.60  1.1520     9    -161.6    
  12.98155 -11.33219  63.71634 -169.79  217.30 -257.08  1.0709     9    -157.9    
  13.08298 -11.38219  63.71634 -169.70  210.86 -254.71  1.0152     9    -116.1    
  11.05060 -18.73219  63.89467  -37.40  408.49 -181.09  0.2343    13    -30.53    
  11.30060 -18.88219  63.83800  -36.77  407.40 -181.16  0.2465    13    -30.53    
  11.10060 -18.73219  64.32467  -34.57  409.62 -181.39  0.2880    13    -123.2    
  11.30060 -18.88219  64.17467  -34.30  408.09 -181.43  0.2904    13    -106.8    
  11.40060 -18.93219  63.88300  -36.14  407.23 -181.24  0.2577    13    -30.53    
  11.40060 -18.93219  64.11634  -34.40  407.66 -181.42  0.2891    13    -106.8    
  11.74048 -19.01219  63.94134  -35.57  406.85 -181.27  0.2724    13    -31.62    
  11.74048 -19.01219  64.09134  -34.50  407.10 -181.40  0.2930    13    -106.7    
  11.87560 -19.01969  64.01967  -35.27  406.88 -181.30  0.2812    13    -106.8    
  11.87560 -19.01969  64.01300  -35.32  406.87 -181.30  0.2802    13    -106.8    
  12.19560 -18.98219  63.91634  -37.83  406.71 -180.98  0.2532    13    -30.53    
  12.19560 -18.98219  64.11634  -36.25  407.00 -181.22  0.2778    13    -30.45    
  12.30060 -18.93219  63.79134  -39.96  406.69 -180.59  0.2316    13    -10.39    
  12.30060 -18.93219  64.24967  -36.21  407.35 -181.24  0.2842    13    -30.45    
  12.55060 -18.83219  63.91634  -41.39  407.05 -180.41  0.2252    13    -23.32    
  12.55060 -18.83219  64.11634  -39.54  407.31 -180.80  0.2445    13    -15.24    
  10.90060 -18.58219  63.85800  -38.92  409.65 -180.84  0.2138    13    -48.30    
  10.71726 -18.33219  63.89134  -40.88  413.17 -180.29  0.1945    13    -43.71    
  10.90060 -18.58219  64.17467  -36.52  410.73 -181.13  0.2465    13    -34.98    
  10.71726 -18.33219  64.11634  -38.95  414.36 -180.56  0.2115    13    -43.71    
  12.72560 -18.71552  63.97979  -43.58  407.52 -180.08  0.2137    13    -29.18    
  12.70060 -18.71552  64.17800  -41.28  407.82 -180.55  0.2314    13    -13.27    
  12.90060 -18.53219  63.86634  -49.45  408.33 -178.63  0.1950    13    -42.36    
  13.00060 -18.38219  64.14967  -49.25  409.47 -179.02  0.1953    13    -50.54    
  13.05060 -18.31969  63.96039  -53.89  409.33 -177.53  0.1963    13    -72.08    
  10.60060 -18.08219  63.94967  -42.56  419.71 -179.09  0.1896    13    -40.68    
  10.55060 -17.89885  63.91634  -44.36  426.41 -176.82  0.2026    13     29.11    
  10.60060 -18.08219  64.05800  -41.54  420.65 -179.29  0.1945    13    -40.24    
  10.55060 -17.87385  64.11634  -42.47  430.07 -176.98  0.2108    13     23.09    
  13.10060 -18.23219  63.91634  -57.37  409.44 -176.34  0.2070    13    -61.12    
  13.10060 -18.23219  64.03300  -55.30  409.87 -177.30  0.1980    13    -77.26    
  13.20060 -17.99469  63.89872  -65.83  407.28 -173.01  0.2663    13    -10.27    
  13.20060 -17.93219  64.13300  -62.40  410.79 -175.13  0.2315    13    -44.27    
  10.51726 -17.75719  63.89634  -45.70  433.12 -173.00  0.2378    13     22.25    
  10.51726 -17.73219  64.14134  -43.35  438.41 -173.24  0.2488    13     31.18    
  10.38726 -17.48219  63.89789  -48.04  437.80 -146.06  0.4313    13    -46.80    
  10.50060 -17.68219  64.11634  -43.95  440.73 -170.77  0.2713    13     25.14    
  13.28393 -17.73219  63.89134  -76.20  395.99 -168.29  0.3873    13     60.42    
  13.25060 -17.75219  64.11634  -68.96  407.89 -172.55  0.2913    13    -10.19    
  13.30060 -17.63219  63.94134  -78.64  392.28 -167.47  0.4166    13     63.04    
  13.28393 -17.55719  64.11634  -75.86  401.29 -169.43  0.3775    13     62.33    
   9.30060 -17.13219  64.01634  -71.61  388.39 -151.16  0.6810     1     26.45    
   9.50060 -17.23219  64.19967  -67.11  382.03 -145.79  0.6668     1    -11.63    
   9.58393 -17.23219  63.91634  -62.47  392.13 -131.69  0.6129     1    -41.32    
   9.73393 -17.28219  63.94134  -58.77  392.37 -125.51  0.5934     1    -60.24    
   9.70060 -17.28219  64.08300  -60.21  389.67 -130.51  0.6147     1    -41.76    
   9.87560 -17.31552  63.91634  -55.68  395.71 -120.49  0.5758     1    -23.84    
   9.95155 -17.34052  64.11634  -54.52  398.59 -123.69  0.5893     1    -54.46    
   9.95060 -17.33219  63.91634  -54.23  398.55 -119.07  0.5686     1    -23.84    
   9.91726 -17.33219  64.11634  -55.26  396.78 -124.27  0.5935     1    -52.53    
  10.30060 -17.43219  63.91634  -48.95  428.74 -133.55  0.4912     1    -26.49    
  10.30060 -17.43219  64.11634  -47.90  430.88 -136.90  0.5037     1    -6.668    
  13.30060 -17.43219  64.11634  -80.17  395.69 -167.24  0.4366    13     53.35    
  13.35060 -17.35719  63.94967  -88.23  372.78 -163.18  0.5308     5    -136.5    
  13.40060 -17.10719  63.83300  -98.22  349.21 -159.92  0.6128     5    -87.18    
  13.30060 -17.00385  64.21634  -87.71  406.71 -159.73  0.5813     5     10.91    
   8.70060 -16.73219  64.11217  -97.63  362.13 -204.41  0.8040     1    -114.9    
   8.86726 -16.88219  64.11217  -89.82  370.75 -192.13  0.7843     1    -58.69    
   8.90060 -16.83219  63.87646  -86.77  404.04 -173.59  0.7833     1    -9.619    
   9.00060 -16.93219  63.94134  -82.61  395.35 -169.79  0.7548     1     34.80    
   9.10060 -17.03219  64.06634  -79.46  382.91 -168.76  0.7353     1     12.22    
   9.30060 -17.11552  63.91634  -71.03  394.34 -147.78  0.6712     1     17.17    
  13.40060 -16.96552  63.86634  -99.45  359.09 -160.22  0.6248     5     16.80    
  13.30060 -16.98219  64.21634  -88.08  407.73 -159.26  0.5897     5     9.452    
  13.40060 -16.78219  63.91634  -98.83  386.14 -160.79  0.6468     5    -107.2    
  13.35060 -16.75719  64.14967  -92.16  417.02 -156.98  0.6644     5    -10.44    
   8.55060 -16.56552  64.11634 -104.96  351.08 -211.33  0.8118     4    -145.4    
   8.70060 -16.63219  63.91455  -96.83  399.09 -188.76  0.8361     1     6.437    
   8.51726 -16.35719  63.91634 -107.03  395.05 -196.42  0.8728     1    -119.5    
   8.40060 -16.32707  64.11634 -112.74  338.97 -213.81  0.8192     4    -83.84    
  13.45060 -16.56552  63.91634  -96.40  406.79 -165.71  0.6501     2    -5.302    
  13.40060 -16.58219  64.11634  -92.66  423.46 -159.14  0.6943     2     1.725    
  13.50060 -16.48219  63.91634  -94.55  401.55 -170.05  0.6189    14     57.93    
  13.50060 -16.33219  64.27467  -89.65  409.84 -163.47  0.6782     2     39.79    
   8.31726 -16.10719  64.11634 -117.87  332.07 -214.11  0.8289     4    -92.19    
   8.40060 -16.13219  63.96634 -114.05  376.75 -202.43  0.8756     4    -198.5    
   8.40060 -15.93219  63.86634 -115.68  409.27 -191.93  0.9233     1     20.05    
   8.30060 -16.05540  64.11634 -118.69  331.07 -214.08  0.8319     4    -75.35    
  13.73393 -16.28219  63.91634  -89.49  354.60 -182.89  0.4486    14    -36.21    
  13.70060 -16.13219  64.19705  -90.43  376.37 -179.11  0.5449    14    -54.33    
  13.90060 -16.13219  63.98955  -87.99  335.97 -185.30  0.3887    14    -97.91    
  13.90060 -16.03219  64.11634  -89.57  343.42 -185.25  0.4189    14    -86.43    
  14.20060 -15.93219  63.91634  -85.86  310.21 -185.35  0.3149    14    -54.64    
   8.35060 -15.76314  63.93217 -118.56  389.51 -197.47  0.9148     4    -86.70    
   8.30060 -15.70719  64.04455 -121.17  353.23 -207.70  0.8794     4     71.15    
   8.40060 -15.47885  63.86634 -118.20  421.14 -188.47  0.9571     1     33.30    
   8.30060 -15.42540  64.11634 -122.27  341.92 -211.00  0.8807     4     7.688    
  14.20060 -15.71731  64.11634  -91.11  320.85 -186.04  0.3451    14    -79.41    
  14.30060 -15.83219  63.91062  -85.79  306.35 -185.13  0.3062    14    -118.3    
  14.30060 -15.57207  64.11634  -92.45  318.14 -186.14  0.3356    14    -82.62    
  14.45060 -15.53219  63.94967  -88.36  305.82 -185.14  0.3019    14    -118.3    
   8.40060 -15.38219  63.91634 -118.39  409.16 -192.52  0.9496     1    -103.8    
   8.31726 -15.35719  64.11634 -121.72  345.69 -210.28  0.8869     4     185.7    
   8.50060 -15.13219  63.86812 -114.82  433.54 -185.55  0.9676     1     65.94    
   8.40060 -15.13219  64.12050 -118.83  360.21 -207.68  0.9056     4     42.78    
  14.50060 -15.46290  63.91634  -88.12  304.31 -185.07  0.2980    14    -145.7    
  14.40060 -15.33219  64.11634  -95.36  319.77 -187.00  0.3384    14    -106.9    
  14.45060 -15.09885  64.11634  -98.71  326.67 -189.14  0.3603    14    -172.7    
  14.50060 -15.24052  64.01634  -93.25  313.38 -186.32  0.3158    14    -89.24    
   8.60060 -14.93219  63.88300 -110.88  434.87 -183.87  0.9576     1     67.40    
   8.51726 -14.93219  64.11634 -114.34  378.02 -203.21  0.9196     1    -202.9    
   8.70060 -14.73219  64.03300 -106.72  410.23 -188.85  0.9258     1    -48.94    
   8.75060 -14.69885  63.94134 -104.59  425.95 -181.05  0.9242     1     10.61    
  14.45060 -14.88719  64.14967 -103.33  341.22 -194.33  0.4219    14    -121.1    
  14.60060 -14.96219  63.90562  -93.22  313.83 -186.83  0.3112    14    -89.24    
  14.45060 -14.75719  64.14967 -105.37  349.80 -198.01  0.4658    14    -77.60    
  14.60060 -14.73219  63.86634  -94.94  321.23 -188.28  0.3316    14    -106.9    
   8.90060 -14.53219  63.97467  -98.90  418.83 -174.04  0.8823     1    0.9887    
   9.10060 -14.38219  63.88300  -92.74  418.18 -159.38  0.8251     1    -2.434    
   9.06726 -14.38219  64.11634  -93.93  400.85 -168.34  0.8282     1     55.34    
   9.15060 -14.33219  64.03812  -91.10  405.55 -160.01  0.8036     1    -7.399    
   9.33155 -14.23219  64.10884  -86.86  395.69 -150.18  0.7479     1    -10.49    
  14.45060 -14.53219  64.17467 -109.41  365.68 -205.33  0.5707    14    -56.23    
  14.50060 -14.48219  64.01634 -103.35  352.27 -196.74  0.4807    14    -53.48    
  14.48393 -14.34469  64.04039 -105.64  361.85 -198.57  0.5485     8    -52.66    
  14.50060 -14.28219  63.91634 -101.86  354.55 -193.37  0.4993    14    -56.27    
   9.44226 -14.18219  63.96729  -84.14  399.23 -141.03  0.7208     1    -14.72    
   9.52560 -14.14885  64.11634  -83.07  390.03 -138.65  0.6936     1    -11.42    
   9.60060 -14.13219  63.83300  -81.60  400.02 -132.41  0.6935     1    -32.01    
   9.56572 -14.13219  64.12467  -82.51  388.61 -136.53  0.6830     1   -0.3477    
  10.00893 -14.03219  63.91634  -77.37  390.92 -118.35  0.6147     1    -1.092    
  10.02893 -14.03219  64.11634  -78.02  384.23 -117.14  0.6009     1    -11.02    
  10.01726 -14.03219  63.91634  -77.30  391.02 -118.18  0.6139     1    -1.092    
  10.01726 -14.03219  64.11634  -78.11  384.08 -117.46  0.6020     1    -3.618    
  10.21214 -14.01552  63.91634  -76.93  396.74 -116.44  0.6008     1     7.292    
  10.30060 -14.03219  64.28812  -79.18  391.35 -112.88  0.5935     1   -0.6805    
  10.50060 -13.98219  63.91634  -78.97  421.72 -127.40  0.6124     1    -30.78    
  10.60988 -13.98219  64.11634  -81.12  425.73 -125.34  0.6422     1    -25.28    
  10.70060 -13.93219  63.99967  -82.66  442.59 -146.34  0.6538     1    -59.87    
  10.72560 -13.94885  64.11634  -83.40  439.15 -140.03  0.6765     1    -37.22    
  10.90060 -13.78219  64.09967  -89.72  449.17 -176.83  0.6918     6     1.388    
  14.48393 -14.17719  63.91634 -102.77  359.11 -192.05  0.5362     8    -58.70    
  14.48393 -14.11552  64.16134 -111.71  365.65 -200.19  0.6515     8    -43.17    
  14.45060 -13.89885  63.91634 -104.60  359.58 -185.27  0.5872     8    -51.48    
  14.48393 -13.93219  64.11634 -110.65  358.93 -193.00  0.6347     8    -44.73    
  10.90060 -13.73219  64.01634  -89.89  454.59 -184.30  0.6472     6    0.2891    
  10.95060 -13.69885  64.11634  -92.66  446.76 -185.48  0.6839     6     51.28    
  10.91726 -13.53219  63.91634  -92.79  455.61 -199.58  0.4977    15     18.11    
  11.00060 -13.58219  64.12467  -96.58  443.18 -194.12  0.6654     8     52.87    
  14.45060 -13.73219  63.97467 -107.06  352.58 -183.40  0.5947     8    -29.34    
  14.48393 -13.73219  64.11634 -111.23  349.48 -188.34  0.6159     8    -25.21    
  14.40060 -13.48219  63.91634 -107.37  343.33 -179.19  0.5745     8    -59.29    
  14.45060 -13.51219  64.05800 -110.51  341.64 -183.38  0.5854     8    -70.91    
  11.00060 -13.29885  63.96634 -101.44  443.32 -207.35  0.4741    15     45.02    
  11.06726 -13.28219  64.14039 -107.96  424.76 -209.14  0.6281     8     53.32    
  11.00060 -13.08219  63.91634 -106.97  422.99 -211.28  0.3958    15     51.69    
  11.10060 -13.08219  64.21634 -119.02  385.17 -219.38  0.6665     8    -243.0    
  14.40060 -13.33219  63.99967 -110.60  337.21 -181.53  0.5709     8    -59.29    
  14.30060 -13.08219  63.91634 -112.79  334.67 -183.21  0.5782     8    -75.10    
  14.45060 -13.33219  64.14967 -114.16  335.63 -186.07  0.5816     8    -82.47    
  14.40060 -13.14647  64.14967 -116.06  333.76 -187.42  0.5776     8    -102.4    
  11.00060 -12.92385  63.86634 -110.68  405.56 -212.57  0.3611    15    -7.166    
  11.10060 -12.83219  64.11634 -128.31  345.68 -224.46  0.6077     9    -33.49    
  11.10060 -12.68219  64.01634 -131.60  328.24 -222.11  0.5662    15    -110.2    
  11.11393 -12.68040  64.11634 -135.80  308.12 -228.93  0.6338     9    -137.0    
  14.10060 -12.63219  63.90384 -126.11  330.64 -201.40  0.6665     8    -137.9    
  14.25060 -12.93790  63.91634 -115.97  334.13 -187.15  0.5954     8    -102.4    
  14.30060 -12.93219  64.06634 -118.18  333.77 -189.74  0.5899     8    -105.7    
  14.20060 -12.68219  64.10205 -125.60  334.02 -199.70  0.6355     8    -140.7    
  11.11726 -12.53219  63.94134 -135.43  309.17 -221.45  0.5711     9     43.81    
  11.11726 -12.55719  64.11634 -140.61  282.48 -231.64  0.6597     9    -156.3    
  11.15060 -12.36552  63.91634 -141.69  279.49 -224.59  0.6436     9    -179.7    
  11.15060 -12.33219  64.05800 -147.64  250.81 -233.84  0.7226     9    -107.4    
  13.90060 -12.23219  63.90562 -144.53  288.86 -249.04  0.7422     8     74.47    
  14.05060 -12.53219  63.90384 -130.39  325.52 -208.85  0.6944     8    -150.3    
  14.10060 -12.53219  64.02705 -130.74  328.12 -208.07  0.6802     8    -245.2    
  14.00060 -12.33219  64.04134 -139.87  310.45 -227.87  0.7262     8    -38.73    
  11.20060 -12.18219  63.94967 -150.12  244.41 -233.83  0.7721     9    -58.57    
  11.20060 -12.13219  64.06634 -154.16  228.27 -241.26  0.8229     9    -54.07    
  11.30060 -11.93219  63.95896 -157.94  225.46 -246.85  0.9348     9    -89.06    
  11.31726 -11.93219  63.88955 -156.73  230.18 -244.78  0.9283     9    -88.94    
  13.70060 -11.93219  63.80622 -156.81  232.67 -273.63  0.7404     9    -177.5    
  13.85060 -12.13219  63.89372 -148.66  271.17 -266.40  0.7406     9    -342.3    
  13.90060 -12.13219  64.06634 -149.37  279.41 -259.13  0.7379     9    -15.10    
  13.80060 -11.93219  64.11300 -157.71  245.12 -276.72  0.7297     9    -183.4    
  11.50060 -11.63219  63.96634 -164.84  231.19 -260.17  1.1368     9    -161.5    
  11.40060 -11.73219  64.05467 -163.75  223.15 -256.45  1.0621     9    -126.7    
  11.60060 -11.53219  63.95955 -166.69  238.94 -263.48  1.2036     9    -120.8    
  11.70060 -11.43219  64.00800 -168.50  247.26 -265.61  1.2568     9    -121.1    
  13.30060 -11.43219  63.88955 -169.61  201.50 -251.73  0.9039     9    -86.72    
  13.60060 -11.73219  63.87050 -162.61  210.74 -258.95  0.7628     9    -48.64    
  13.50060 -11.53219  64.11300 -168.91  199.90 -253.55  0.8016     9    -180.8    
  13.65060 -11.69885  64.13634 -165.16  212.45 -262.13  0.7470     9    -50.42    
  11.87560 -11.34885  63.91455 -169.59  257.86 -268.08  1.3150     9    -175.1    
  11.80060 -11.33219  64.19967 -171.32  251.42 -265.55  1.2726     9    -121.0    
  12.15060 -11.23219  63.91634 -171.34  265.60 -268.70  1.3435     9    -206.7    
  12.01726 -11.23219  64.11634 -172.14  262.99 -267.66  1.3247     9    -174.6    
  12.32560 -11.18219  63.94967 -172.22  262.79 -267.70  1.3238     9    -174.6    
  12.32560 -11.14885  64.11634 -173.68  260.25 -267.09  1.3071     9    -174.6    
  12.51726 -11.18219  63.88979 -172.05  253.13 -265.89  1.2784     9    -106.0    
  12.50060 -11.13219  64.11634 -174.05  251.51 -265.70  1.2652     9    -106.1    
  12.66726 -11.18219  63.91634 -172.62  243.14 -263.76  1.2246     9    -120.6    
  12.70060 -11.14885  64.07134 -173.94  238.96 -263.28  1.2004     9    -120.8    
  12.91572 -11.23219  63.91634 -172.44  224.08 -259.26  1.1118     9    -146.9    
  12.90060 -11.18219  64.09039 -173.60  223.26 -260.06  1.1093     9    -146.9    
  13.10060 -11.33219  63.82884 -170.34  210.87 -255.10  1.0140     9    -116.1    
  13.05060 -11.23219  64.10896 -173.51  212.27 -257.30  1.0321     9    -126.8    
  13.33393 -11.38219  64.14134 -171.50  198.60 -253.13  0.8817     9    -89.59    
  11.10060 -18.73219  64.31634  -34.55  409.58 -181.38  0.2871    13    -123.2    
  11.25060 -18.83219  64.31634  -33.94  408.76 -181.46  0.3026    13    -123.2    
  11.30060 -18.73219  64.61634  -33.22  410.29 -181.46  0.3307    13    -123.1    
  11.50060 -18.93219  64.34134  -33.35  408.09 -181.52  0.3205    13    -106.7    
  11.50060 -18.88219  64.48300  -32.91  408.67 -181.53  0.3346    13    -128.3    
  11.70060 -18.93219  64.46634  -32.92  408.21 -181.54  0.3371    13    -111.8    
  11.70060 -18.91552  64.51634  -32.88  408.43 -181.54  0.3415    13    -111.8    
  11.90060 -18.93219  64.49967  -33.25  408.16 -181.51  0.3363    13    -106.7    
  11.90060 -18.91552  64.54134  -33.18  408.34 -181.51  0.3398    13    -106.7    
  12.15060 -18.93219  64.41634  -34.54  407.80 -181.41  0.3139    13    -106.7    
  12.12560 -18.88219  64.54967  -34.02  408.36 -181.43  0.3271    13    -106.7    
  12.30060 -18.91552  64.31634  -35.86  407.54 -181.28  0.2909    13    -30.35    
  12.34381 -18.83219  64.51634  -35.60  408.38 -181.30  0.3032    13    -31.52    
  12.50060 -18.83219  64.27467  -37.89  407.64 -181.04  0.2649    13    -30.53    
  12.50060 -18.73219  64.55562  -37.04  408.93 -181.13  0.2851    13    -38.63    
  10.90060 -18.53219  64.33800  -35.87  411.91 -181.15  0.2596    13    -34.98    
  10.75060 -18.33219  64.31634  -37.70  415.40 -180.74  0.2307    13    -54.34    
  10.90060 -18.43219  64.53455  -35.79  414.31 -181.08  0.2696    13    -45.79    
  11.10060 -18.63219  64.54312  -34.10  411.22 -181.36  0.3036    13    -111.1    
  12.70060 -18.68219  64.31634  -40.45  408.31 -180.70  0.2412    13    -15.95    
  12.70060 -18.53219  64.61634  -39.82  410.43 -180.74  0.2540    13    -12.21    
  13.00060 -18.33219  64.29467  -48.25  410.39 -179.32  0.1980    13    -25.32    
  12.90060 -18.33219  64.54372  -44.47  411.81 -180.00  0.2158    13    -16.18    
  10.70060 -18.23219  64.31634  -38.46  417.82 -180.44  0.2207    13    -54.29    
  10.60060 -17.93552  64.31634  -40.59  429.15 -178.52  0.2125    13     9.993    
  10.70060 -18.04385  64.51634  -38.71  425.66 -179.85  0.2263    13     65.81    
  10.75060 -18.15147  64.54967  -37.88  421.72 -180.37  0.2367    13     69.02    
  13.08393 -18.15719  64.31634  -52.16  412.05 -178.42  0.1932    13    -71.16    
  13.00060 -18.18219  64.51634  -48.16  413.42 -179.28  0.2001    13    -26.03    
  13.10060 -17.96219  64.46634  -54.12  416.09 -177.77  0.1963    13    -77.26    
  13.08393 -17.93219  64.51634  -53.71  417.33 -177.76  0.1968    13    -71.16    
  10.55060 -17.73219  64.31634  -42.18  441.36 -174.59  0.2507    13     20.14    
  10.60060 -17.73219  64.46634  -41.42  443.76 -175.86  0.2523    13     63.90    
  10.50060 -17.53219  64.39134  -44.13  452.97 -164.48  0.3763    13     6.001    
  10.55060 -17.53219  64.49039  -43.56  456.73 -167.69  0.3658    13    -2.352    
  13.10060 -17.87385  64.51634  -55.19  418.46 -177.30  0.2000    13    -77.13    
  13.20060 -17.73219  64.31634  -63.98  415.24 -174.55  0.2463    13    -42.98    
  13.20060 -17.59052  64.36634  -66.80  417.76 -173.10  0.2794    13    -19.27    
  13.10060 -17.47564  64.59467  -62.89  430.60 -172.82  0.2705    13    0.5673    
   9.20060 -17.13219  64.39967  -80.94  355.13 -188.24  0.7485     1    -66.92    
   9.50060 -17.23219  64.31634  -68.95  376.97 -152.61  0.6905     1     10.29    
   9.20060 -17.13219  64.40800  -81.13  354.32 -189.25  0.7493     1    -61.24    
   9.50060 -17.23219  64.43300  -71.21  370.98 -161.47  0.7149     1     7.158    
   9.70060 -17.28219  64.31634  -62.90  385.70 -140.13  0.6590     1     2.671    
   9.79322 -17.28219  64.49967  -63.61  387.36 -146.45  0.6918     1     11.88    
   9.87560 -17.31552  64.31634  -58.16  394.59 -132.79  0.6359     1    -41.20    
   9.90060 -17.28219  64.57467  -62.15  394.49 -146.47  0.6997     1     20.97    
  10.00060 -17.33219  64.36634  -55.70  403.06 -132.14  0.6311     1    -52.67    
  10.10060 -17.31552  64.51634  -55.53  412.62 -138.01  0.6565     1    -21.57    
  10.35060 -17.43219  64.28300  -47.14  438.83 -144.17  0.5042     1    -40.75    
  10.20060 -17.33219  64.51634  -53.01  423.10 -138.74  0.6355     1    -33.12    
  10.50060 -17.43219  64.55229  -45.90  457.56 -159.69  0.4751    13    -4.654    
  13.25060 -17.35719  64.28300  -76.72  410.44 -168.07  0.4093    13     7.859    
  13.10060 -17.33219  64.61634  -65.89  435.00 -169.87  0.3249    13     56.02    
  13.25060 -17.16552  64.31634  -80.71  414.37 -163.92  0.4909    13     1.634    
  13.10060 -17.13219  64.66634  -69.23  434.45 -164.04  0.4196    13     13.93    
   8.90060 -16.93219  64.19634  -89.39  360.56 -197.00  0.7758     1    -82.93    
   8.60060 -16.73219  64.34289 -104.42  317.04 -218.91  0.7667     4     8.445    
   8.80060 -16.93219  64.46634  -97.59  317.81 -220.20  0.7575     4     8.445    
   8.65060 -16.83219  64.51634 -104.25  300.19 -214.68  0.7514     4    -8.839    
   9.10060 -17.08219  64.34967  -83.72  353.84 -193.38  0.7552     1    -61.38    
   9.06726 -17.08219  64.49134  -87.83  336.07 -212.03  0.7594     4    -154.6    
  13.28393 -16.91219  64.29134  -86.36  419.93 -157.48  0.6065     5    -1.586    
  13.20060 -16.96552  64.51634  -77.74  429.53 -158.40  0.5413    13    -4.117    
  13.30060 -16.73219  64.38300  -85.26  425.33 -154.24  0.6585     2    -5.827    
  13.28393 -16.73219  64.49134  -82.31  418.81 -153.87  0.6337     2     30.21    
   8.50060 -16.63219  64.35896 -108.97  306.36 -217.07  0.7643     4    -6.051    
   8.31726 -16.33219  64.30384 -116.80  298.68 -216.78  0.7800     4    -104.4    
   8.30060 -16.43219  64.51634 -118.15  275.51 -209.57  0.7674     4    -277.8    
   8.40060 -16.58219  64.53562 -114.40  280.38 -208.07  0.7583     4    -173.8    
  13.30060 -16.68219  64.51634  -82.41  413.17 -153.61  0.6372     2     28.03    
  13.40060 -16.53219  64.23300  -89.93  424.34 -157.60  0.7046     2   -0.9273    
  13.48393 -16.33219  64.36134  -88.88  408.24 -160.87  0.6823     2     38.68    
  13.45060 -16.33219  64.57467  -87.08  391.89 -157.30  0.6370     2     43.89    
   8.15060 -16.07385  64.51634 -124.78  266.74 -214.23  0.7943     4    -192.4    
   8.30060 -16.13219  64.16634 -118.46  320.05 -216.27  0.8144     4    -18.35    
   8.20060 -16.00123  64.31634 -123.22  288.00 -218.14  0.7976     4    -117.3    
   8.11726 -15.90719  64.51634 -126.48  265.16 -216.14  0.8061     4    -192.2    
  13.60060 -16.13219  64.36634  -91.03  396.54 -170.15  0.6356     2     33.82    
  13.50060 -16.23219  64.54967  -89.12  394.15 -160.22  0.6429     2     43.56    
  13.80060 -15.93219  64.31634  -93.26  369.82 -183.11  0.5265    14    -44.57    
  13.65060 -15.93219  64.51634  -95.46  396.37 -174.08  0.6327    14     31.64    
   8.20060 -15.69969  64.25562 -124.87  298.81 -218.77  0.8255     4    -146.4    
   8.11726 -15.73897  64.47467 -127.14  268.25 -217.87  0.8134     4    -187.0    
   8.20060 -15.46552  64.31634 -125.57  293.21 -218.92  0.8341     4    -15.79    
   8.11726 -15.53219  64.54134 -128.20  264.81 -216.99  0.8283     4    -90.70    
  13.70060 -15.83397  64.51634  -97.87  395.07 -179.18  0.6280    14     32.29    
  13.90060 -15.81731  64.31634  -94.84  358.59 -186.08  0.4864    14    -57.81    
  13.83393 -15.54469  64.56634 -107.34  396.17 -193.48  0.6503    14    -92.40    
  13.90060 -15.55719  64.49967 -104.87  381.94 -192.40  0.5937    14    -51.47    
  14.10060 -15.56873  64.31634  -98.65  344.51 -188.86  0.4370    14    -79.79    
   8.30060 -15.33219  64.16634 -122.37  332.98 -213.36  0.8746     4     69.97    
   8.20060 -15.28219  64.48300 -126.80  275.96 -216.63  0.8340     4    -225.1    
   8.30060 -15.03219  64.55205 -124.43  279.90 -213.63  0.8390     4    -63.22    
   8.31726 -15.13219  64.31872 -122.53  309.91 -217.28  0.8563     4    -15.91    
  14.00060 -15.35564  64.51634 -111.15  383.23 -201.27  0.6193    14    -94.67    
  14.10060 -15.36290  64.41634 -106.54  362.49 -195.55  0.5231    14    -70.88    
  14.10060 -15.16969  64.51634 -116.33  384.58 -210.98  0.6516    14    -116.3    
  14.28393 -15.13219  64.31634 -106.78  351.64 -196.55  0.4759    14    -77.60    
   8.50060 -14.83219  64.36634 -116.85  326.66 -216.74  0.8662     4    -45.94    
   8.40060 -14.93219  64.43300 -120.74  304.09 -216.94  0.8500     4    -77.42    
   8.60060 -14.73219  64.32979 -112.78  345.34 -213.20  0.8780     4    -116.7    
   8.65060 -14.63219  64.54967 -113.79  316.35 -218.40  0.8427     4    -27.28    
  14.30060 -15.08219  64.31634 -107.71  353.78 -198.11  0.4871    14    -78.99    
  14.20060 -14.96969  64.51634 -121.29  385.02 -222.72  0.7029    14    -58.55    
  14.30060 -14.78219  64.48300 -122.76  380.30 -227.94  0.7253     8    -74.18    
  14.40060 -14.69885  64.26634 -111.77  367.52 -208.56  0.5787    14    -50.72    
   8.80060 -14.53219  64.42467 -106.74  350.00 -209.33  0.8591     1    -13.89    
   8.80060 -14.53219  64.43300 -106.92  348.66 -210.03  0.8579     4    -43.53    
   9.10060 -14.34885  64.29134  -94.80  383.45 -174.06  0.8176     1     19.63    
   9.09381 -14.34885  64.53300  -99.23  356.87 -193.86  0.8173     1    -57.91    
   9.33155 -14.23219  64.32384  -89.07  382.55 -157.28  0.7529     1    -3.048    
   9.35060 -14.23219  64.48300  -91.25  372.05 -164.44  0.7584     1     26.89    
  14.40060 -14.61552  64.31634 -115.41  374.26 -215.28  0.6474     8    -82.68    
  14.40060 -14.56552  64.52800 -127.73  364.32 -237.78  0.7787     8    -151.2    
  14.45060 -14.39052  64.31634 -117.37  372.13 -216.05  0.6986     8    -79.72    
  14.48393 -14.33219  64.49134 -126.64  354.38 -231.27  0.7704     8     80.60    
   9.44226 -14.18219  64.29634  -86.31  383.54 -148.27  0.7193     1    -21.78    
   9.50060 -14.18219  64.48300  -87.98  374.78 -152.54  0.7192     1    -10.62    
   9.60060 -14.13219  64.31634  -83.74  381.36 -139.13  0.6789     1    -4.496    
   9.63893 -14.14885  64.51634  -86.10  375.21 -144.76  0.6887     1    -22.39    
   9.85060 -14.13219  64.61634  -84.91  376.78 -137.55  0.6596     1    -4.747    
   9.82226 -14.08219  64.31634  -80.93  379.97 -127.70  0.6317     1    -25.60    
  10.12560 -14.03219  64.23300  -78.62  384.07 -115.46  0.5928     1     7.997    
  10.04226 -14.13219  64.66634  -83.88  382.15 -131.36  0.6411     1    -25.75    
  10.38393 -14.03219  64.31634  -79.83  397.09 -112.65  0.6012     1    -5.685    
  10.37893 -14.13219  64.66634  -82.77  399.65 -121.51  0.6335     1    -5.903    
  10.45060 -14.03219  64.31634  -80.21  402.82 -112.88  0.6104     1    -2.925    
  10.50060 -14.13219  64.66634  -83.18  409.79 -120.05  0.6477     1    -7.457    
  10.67560 -14.03219  64.39967  -83.31  425.77 -120.65  0.6717     1    -13.05    
  10.64226 -14.13219  64.66634  -84.12  423.60 -121.01  0.6774     1    -5.648    
  10.90060 -13.93219  64.41634  -89.09  435.78 -151.65  0.7404     1    -56.45    
  10.90060 -13.98219  64.51634  -88.83  435.75 -145.87  0.7407     1    -33.80    
  10.95060 -13.93219  64.51634  -90.78  430.94 -155.63  0.7436     8    -28.95    
  14.50893 -14.13219  64.35300 -119.91  358.24 -212.49  0.7175     8    -35.91    
  14.50060 -14.28219  64.50800 -127.63  349.05 -231.88  0.7726     8     23.41    
  14.50060 -13.98219  64.21634 -114.24  358.34 -199.14  0.6646     8    -41.45    
  14.60060 -13.88719  64.59967 -131.15  322.30 -227.50  0.7463     8    -81.98    
  11.00060 -13.73219  64.35300  -95.21  424.56 -178.76  0.7321     8     41.52    
  11.10060 -13.70719  64.69967 -100.27  388.00 -176.62  0.6833     8     33.33    
  11.08393 -13.35623  64.31634 -108.39  405.97 -204.49  0.7082     8    -41.42    
  11.10060 -13.53219  64.61634 -105.00  382.39 -187.21  0.6950     8    -39.78    
  14.50060 -13.76552  64.16634 -112.76  349.57 -191.16  0.6288     8    -41.42    
  14.50060 -13.53219  64.21634 -115.03  339.41 -189.52  0.6085     8    -74.09    
  14.60060 -13.68719  64.59967 -130.35  321.98 -218.64  0.7189     8    -96.74    
  14.60060 -13.54885  64.64467 -131.72  319.26 -217.98  0.7098     8    -207.7    
  11.10060 -13.18219  64.31634 -116.05  387.76 -214.78  0.7082     8    -96.21    
  11.11726 -13.31552  64.56134 -112.89  373.52 -201.24  0.7185     8    -48.17    
  11.11726 -13.13219  64.40479 -119.83  369.67 -217.84  0.7300     8    -114.4    
  11.11726 -13.15219  64.49134 -119.48  364.33 -214.65  0.7346     8    -218.2    
  14.48393 -13.31219  64.29134 -118.32  334.35 -191.43  0.5999     8    -108.0    
  14.50060 -13.23219  64.46634 -124.38  332.66 -199.39  0.6285     8    -140.6    
  14.45060 -13.16552  64.31634 -120.08  333.95 -192.94  0.5967     8    -110.2    
  14.48393 -13.15719  64.51634 -126.43  333.18 -201.90  0.6349     8    -140.6    
  11.11726 -12.93219  64.37800 -129.01  336.93 -233.33  0.7209     8    -71.25    
  11.11726 -12.93219  64.42789 -129.33  333.54 -234.18  0.7295     8    -75.52    
  11.11726 -12.73219  64.34134 -137.79  296.61 -244.72  0.7060     9    -212.8    
  11.15060 -12.73219  64.62562 -139.96  287.23 -258.41  0.7399     9     8.725    
  14.25060 -12.69885  64.29134 -127.75  337.91 -202.70  0.6331     8    -124.9    
  14.30060 -12.78219  64.34134 -126.51  338.41 -201.11  0.6219     8    -74.09    
  14.28393 -12.70719  64.51634 -131.91  343.53 -209.07  0.6522     8    -105.2    
  14.40060 -12.93219  64.56634 -129.66  338.69 -205.97  0.6417     8    -93.83    
  11.11726 -12.59385  64.31634 -142.92  270.72 -246.80  0.7071     9    -202.9    
  11.15060 -12.53219  64.57467 -147.66  252.58 -265.64  0.7352     9    -47.04    
  11.15060 -12.29885  64.31634 -153.04  227.95 -247.78  0.7680     9    -56.20    
  11.15060 -12.40219  64.49134 -151.58  234.85 -257.58  0.7468     9    -50.96    
  14.05060 -12.33219  64.31634 -141.93  323.05 -226.03  0.7219     8    -87.78    
  14.10060 -12.43219  64.26634 -137.07  329.76 -217.03  0.6980     8    -182.3    
  14.05060 -12.33219  64.57467 -145.40  336.68 -229.27  0.7367     8     40.86    
  14.10060 -12.41552  64.60479 -142.68  344.44 -224.54  0.7216     8    -188.7    
  11.20060 -12.10719  64.34646 -158.62  213.35 -248.86  0.8367     9    -186.9    
  11.20060 -12.13219  64.43300 -158.84  212.47 -250.06  0.8216     9    -187.0    
  11.30060 -11.85397  64.29134 -163.14  211.98 -252.38  0.9612     9    -87.14    
  11.30060 -11.93219  64.58146 -164.33  205.08 -250.57  0.8862     9    -86.80    
  13.80060 -11.89981  64.36217 -160.98  249.28 -275.33  0.7348     9    -183.2    
  13.90060 -12.08219  64.22134 -152.48  278.05 -261.54  0.7387     9    -23.75    
  13.80060 -11.93219  64.58300 -162.07  265.41 -270.68  0.7520     9    -441.3    
  13.90060 -12.13219  64.71634 -155.95  315.83 -248.59  0.7760     8     73.10    
  11.40060 -11.70540  64.24634 -166.26  218.64 -256.28  1.0533     9    -126.8    
  11.40060 -11.73219  64.53300 -167.33  209.22 -253.24  0.9865     9    -131.6    
  11.65060 -11.43219  64.31634 -170.49  236.60 -262.13  1.1941     9    -120.8    
  11.70060 -11.43219  64.59967 -172.52  222.89 -259.10  1.1226     9    -146.9    
  13.68393 -11.71469  64.28539 -165.28  217.96 -266.94  0.7400     9    -45.17    
  13.65060 -11.69885  64.52134 -168.51  220.34 -269.02  0.7462     9    -177.8    
  13.50060 -11.53219  64.10800 -168.78  199.91 -253.55  0.8020     9    -180.8    
  13.50060 -11.53219  64.53634 -172.38  201.61 -260.24  0.7807     9    -181.2    
  11.80060 -11.33219  64.42467 -172.75  239.90 -263.05  1.2159     9    -120.6    
  11.80060 -11.33219  64.43300 -172.71  239.36 -262.95  1.2134     9    -120.8    
  12.10976 -11.18219  64.30205 -173.77  255.50 -266.42  1.2897     9    -175.1    
  12.01726 -11.23219  64.51634 -174.74  239.31 -264.02  1.2210     9    -120.6    
  12.23893 -11.14885  64.31634 -174.64  252.93 -266.29  1.2782     9    -106.0    
  12.30060 -11.14885  64.51634 -175.97  236.29 -264.81  1.2105     9    -120.8    
  12.33155 -11.13219  64.33800 -175.17  248.66 -265.90  1.2594     9    -121.1    
  12.41726 -11.13219  64.51634 -176.22  232.14 -264.58  1.1903     9    -120.9    
  12.70060 -11.13219  64.16634 -174.35  236.11 -263.26  1.1879     9    -120.8    
  12.70060 -11.14885  64.59229 -177.22  213.47 -262.69  1.0883     9    -157.8    
  12.95893 -11.18219  64.25289 -174.87  214.62 -259.39  1.0602     9    -157.9    
  12.90060 -11.18219  64.56729 -176.82  205.00 -260.87  1.0215     9    -116.0    
  13.10060 -11.23219  64.32146 -174.61  204.17 -257.43  0.9815     9    -131.5    
  13.05060 -11.23219  64.54967 -176.55  199.27 -259.16  0.9626     9    -131.1    
  13.30060 -11.34885  64.24039 -172.85  198.11 -254.16  0.8909     9    -89.59    
  13.33393 -11.38219  64.49134 -174.46  194.86 -256.61  0.8479     9    -97.73    
  11.43655 -18.73219  64.71634  -32.83  410.46 -181.47  0.3454    13    -128.1    
  11.65060 -18.73219  64.81634  -32.83  410.63 -181.45  0.3562    13    -116.2    
  11.88964 -18.83219  64.69550  -32.95  409.22 -181.49  0.3501    13    -128.1    
  12.08393 -18.73219  64.81634  -33.84  410.21 -181.37  0.3418    13    -123.2    
  12.31310 -18.73219  64.71634  -35.20  409.64 -181.28  0.3164    13    -114.9    
  10.95060 -18.33219  64.71634  -35.67  417.15 -180.96  0.2789    13    -45.79    
  11.25060 -18.63219  64.71634  -33.45  411.69 -181.38  0.3286    13    -111.1    
  11.28572 -18.33219  65.01634  -34.62  418.29 -180.96  0.3180    13    -109.1    
  11.38714 -18.53219  64.91634  -33.43  413.66 -181.27  0.3396    13    -111.1    
  11.65060 -18.53219  65.01634  -33.42  413.81 -181.22  0.3493    13    -111.1    
  11.98905 -18.54885  65.01634  -33.96  413.10 -181.17  0.3422    13    -111.1    
  12.10060 -18.53219  65.01634  -34.58  413.23 -181.11  0.3336    13    -111.1    
  12.36310 -18.53219  64.91634  -36.10  412.35 -181.02  0.3075    13    -34.79    
  12.51488 -18.53219  64.81634  -37.44  411.64 -180.94  0.2867    13    -26.71    
  12.50060 -18.43219  64.91634  -37.72  413.46 -180.78  0.2843    13    -30.89    
  12.70060 -18.34469  64.81634  -40.54  413.75 -180.45  0.2504    13    -12.21    
  10.90060 -18.24564  64.71634  -36.26  419.44 -180.78  0.2668    13     3.520    
  10.80060 -17.89885  64.76634  -38.82  435.16 -179.43  0.2440    13     75.33    
  11.00060 -18.10123  64.91634  -36.56  425.48 -180.46  0.2724    13     55.32    
  11.10060 -17.92385  65.06634  -37.51  434.90 -179.83  0.2706    13     75.62    
  12.70060 -18.18219  64.91634  -41.54  417.40 -179.99  0.2408    13    -33.00    
  12.90060 -18.14469  64.71634  -45.56  415.91 -179.56  0.2123    13    -27.99    
  12.70060 -17.93219  65.01634  -43.79  425.31 -178.81  0.2255    13     20.71    
  12.90060 -17.93219  64.81634  -47.67  422.02 -178.58  0.2062    13    -32.19    
  10.70060 -17.58219  64.71634  -42.03  459.15 -174.75  0.3118    13     51.51    
  10.75060 -17.70719  64.74967  -40.51  449.06 -177.54  0.2632    13     64.21    
  10.90060 -17.78219  64.91634  -39.17  443.84 -178.96  0.2584    13     64.26    
  10.90060 -17.57385  64.96634  -41.48  460.23 -177.01  0.3055    13     32.22    
  12.75060 -17.73219  65.01634  -46.97  432.16 -177.17  0.2180    13     10.19    
  13.00060 -17.81552  64.71634  -52.05  423.67 -177.51  0.2013    13     3.198    
  12.73393 -17.50719  65.06634  -49.90  437.21 -173.99  0.2417    13    0.5509    
  13.00060 -17.45385  64.76634  -58.49  436.63 -172.94  0.2566    13     6.882    
   9.20060 -17.13219  64.79967  -90.45  315.99 -220.55  0.7664     4    -112.9    
   9.61488 -17.23219  64.67134  -73.34  365.61 -175.38  0.7528     1    -59.89    
   9.35060 -17.13219  65.01634  -91.92  309.67 -217.04  0.7862     4     3.971    
   9.52560 -17.13219  65.09967  -89.41  319.70 -218.97  0.8020     4    -38.99    
   9.66726 -17.23219  64.71634  -72.91  367.86 -175.38  0.7584     1    -62.85    
   9.70060 -17.13219  65.09967  -84.50  340.89 -214.39  0.8130     4    -155.9    
   9.84226 -17.23219  64.76634  -68.94  383.48 -165.90  0.7591     1     6.803    
   9.93393 -17.13219  65.06634  -76.24  378.34 -190.73  0.8219     1    -42.68    
  10.10060 -17.23219  64.79967  -62.15  412.38 -154.87  0.7454     1     14.55    
  10.20893 -17.13219  65.01634  -66.02  422.52 -167.53  0.8042     1    -10.22    
  10.33393 -17.28219  64.71634  -53.50  439.57 -148.63  0.6703     1    -51.61    
  10.30060 -17.13219  65.01634  -63.22  434.40 -164.25  0.7922     1     1.410    
  10.50060 -17.33219  64.71634  -48.94  458.30 -156.76  0.5826     1    -34.71    
  10.55060 -17.23219  64.91634  -52.64  459.63 -160.21  0.6657     1    -41.80    
  10.66726 -17.33219  64.86634  -47.59  468.95 -166.53  0.5316    13    -11.89    
  10.70060 -17.28219  64.94967  -49.01  467.17 -166.93  0.5706    13    -2.545    
  10.90060 -17.33897  65.06634  -46.05  463.88 -173.28  0.4596    13    -27.02    
  12.90060 -17.34885  64.91634  -56.80  436.87 -170.68  0.2843    13    -8.478    
  13.00060 -17.41052  64.76634  -59.39  437.59 -172.07  0.2710    13     1.486    
  13.08393 -17.10719  64.71634  -68.37  431.43 -163.26  0.4228    13    -10.60    
  13.00060 -17.14981  64.86634  -63.42  425.05 -164.77  0.3751    13    -22.64    
   8.50060 -16.73219  64.71634 -112.35  275.05 -200.58  0.7640     4    -111.2    
   8.67976 -16.88219  64.79229 -107.53  280.21 -199.21  0.7619     4    -140.4    
   8.50060 -16.73219  64.96634 -115.24  269.22 -194.91  0.8168     4    -247.1    
   8.67976 -16.88219  64.84039 -108.28  277.85 -197.07  0.7689     4    -111.2    
   8.94226 -17.03219  64.65289  -95.94  308.74 -218.61  0.7542     4     23.84    
   8.95060 -17.03219  64.91634 -101.10  287.91 -202.11  0.7696     4    -77.07    
   9.04226 -17.08219  64.69634  -93.19  312.66 -220.14  0.7579     4    -67.76    
   9.10060 -17.08219  64.97467  -97.94  293.44 -206.22  0.7762     4    -39.45    
  13.10060 -17.03219  64.74396  -69.57  422.92 -160.83  0.4534    13     2.662    
  13.10060 -16.93219  64.92134  -68.70  389.33 -159.24  0.4356    11     25.06    
  13.25060 -16.73219  64.74967  -76.84  389.03 -155.19  0.5356    11     54.56    
  13.20060 -16.78219  64.91634  -73.10  372.82 -157.64  0.4566    11     21.64    
   8.35060 -16.56552  64.71634 -117.38  268.22 -202.12  0.7803     4    -214.0    
   8.31726 -16.53219  64.85467 -119.53  265.08 -200.66  0.8154     4    -215.7    
   8.20060 -16.33219  64.79967 -123.20  261.83 -205.73  0.8245     4    -192.2    
   8.20060 -16.33219  64.91634 -123.90  263.40 -205.04  0.8589     4    -150.3    
  13.30060 -16.63219  64.76634  -78.87  379.20 -155.27  0.5368    11     36.11    
  13.30060 -16.63219  64.80800  -78.38  374.17 -155.88  0.5156    11    -9.719    
  13.45060 -16.29885  64.71634  -86.95  376.81 -157.83  0.5743    11     18.28    
  13.40060 -16.38219  64.91634  -83.85  355.56 -159.04  0.4675    11    -68.86    
   8.15060 -16.19052  64.69634 -124.73  260.66 -209.63  0.8134     4    -2.760    
   8.11726 -16.10719  64.95300 -127.16  262.97 -209.38  0.8948     4    -31.80    
   8.10060 -15.93219  64.61634 -127.26  260.09 -214.40  0.8177     4    -127.0    
   8.10060 -16.03219  64.97467 -128.05  263.41 -210.41  0.9086     4    -24.14    
  13.50060 -16.13219  64.76634  -91.20  376.19 -160.99  0.5600    11     18.28    
  13.48393 -16.10719  64.91634  -92.18  361.86 -162.01  0.4846    11    -55.53    
  13.50060 -16.03219  64.91634  -94.77  365.85 -163.27  0.4946    11    -69.60    
  13.60060 -15.92385  64.63300  -96.64  397.41 -170.01  0.6339     2     34.48    
   8.10060 -15.74885  64.53979 -127.71  263.35 -216.88  0.8181     4    -127.0    
   8.08393 -15.73219  65.09229 -130.20  267.68 -212.10  0.9663     4    -156.7    
   8.10060 -15.53719  64.61634 -128.78  260.44 -215.85  0.8368     4    -30.74    
   8.10060 -15.43219  64.91634 -130.17  258.39 -211.51  0.9033     4    -29.93    
  13.60060 -15.75719  64.76634 -103.82  402.65 -175.09  0.6372    11    -16.73    
  13.50060 -15.75719  65.09967 -108.36  367.74 -170.48  0.4674    11    -63.98    
  13.70060 -15.54969  64.71634 -111.50  417.15 -192.12  0.7167     6     23.85    
  13.60060 -15.51219  64.91634 -118.93  415.24 -192.50  0.7024    11     42.16    
   8.15060 -15.29885  64.69134 -128.71  260.54 -212.72  0.8502     4    -95.94    
   8.15060 -15.27385  64.93634 -129.73  258.92 -209.07  0.9018     4    -31.80    
   8.20060 -15.18219  64.65800 -127.44  264.78 -211.99  0.8448     4    -131.0    
   8.20060 -15.15635  64.85205 -128.74  259.39 -207.88  0.8742     4    -96.12    
  13.70060 -15.33219  64.98300 -133.63  394.93 -221.08  0.8014    10     83.27    
  13.80060 -15.38219  64.71634 -118.99  418.01 -208.45  0.7653     6     65.32    
  14.00060 -15.13219  64.73800 -130.49  393.64 -235.16  0.8142     8    -145.4    
  14.00060 -15.13219  64.99967 -145.42  319.35 -255.77  0.8321    10    -53.13    
   8.35060 -14.93219  64.63800 -123.74  277.07 -210.50  0.8387     4    -206.8    
   8.35060 -14.91885  64.93479 -126.35  263.21 -201.59  0.8679     4    -208.8    
   8.70060 -14.58219  64.63800 -113.50  309.94 -217.84  0.8318     4     21.56    
   8.70060 -14.58219  64.91634 -117.65  282.78 -203.14  0.8203     4    -200.3    
  14.10060 -15.03219  64.68300 -130.19  386.06 -237.67  0.8004     8     149.2    
  14.10060 -15.03219  64.86634 -141.28  340.77 -255.55  0.8322    10    -449.8    
  14.30060 -14.78219  64.71134 -136.58  346.46 -254.88  0.8150    10    -74.96    
  14.40060 -14.73219  64.91634 -147.39  280.49 -272.39  0.8088    10    -178.5    
   8.94226 -14.43219  64.77979 -108.82  315.65 -219.88  0.8115     4    -96.00    
   8.80060 -14.53219  64.99967 -116.63  283.64 -201.59  0.8136     4     41.48    
   9.10060 -14.34885  64.69134 -102.28  339.46 -209.04  0.8093     1    -139.2    
   9.10060 -14.38219  64.94967 -108.13  311.40 -219.57  0.7935     4    -246.0    
   9.15060 -14.33219  64.72467 -101.66  339.52 -207.96  0.8030     1    -110.3    
   9.32143 -14.33219  65.01634 -104.45  323.54 -219.16  0.7809     4    -65.75    
  14.45060 -14.53219  64.70229 -137.74  324.51 -260.31  0.8074    10    -138.2    
  14.50060 -14.53219  64.85384 -145.20  284.57 -274.96  0.7995    10    -178.5    
  14.50060 -14.43219  64.71122 -138.31  315.92 -261.88  0.8021    10    -84.90    
  14.60060 -14.33219  64.88539 -146.04  271.67 -278.58  0.7848    10    -441.3    
   9.45060 -14.23219  64.71634  -93.88  359.39 -174.70  0.7574     1    -55.02    
   9.47560 -14.28219  64.94967  -99.18  342.66 -200.06  0.7711     1    -103.6    
   9.69226 -14.18219  64.71634  -89.11  369.95 -153.54  0.7078     1    -28.16    
   9.78393 -14.23219  64.91634  -92.21  367.05 -163.98  0.7286     1    -43.25    
   9.90060 -14.14885  64.69134  -85.66  377.51 -139.12  0.6647     1    -19.63    
   9.79226 -14.23219  64.91634  -92.07  367.58 -163.34  0.7275     1    -31.86    
  10.05560 -14.14885  64.71634  -84.58  383.05 -133.50  0.6493     1    -25.91    
  10.18393 -14.23219  64.91634  -87.07  392.39 -141.19  0.6850     1     6.817    
  10.30060 -14.14885  64.71634  -83.39  395.43 -125.52  0.6383     1    -18.66    
  10.25060 -14.23219  64.91634  -86.62  396.97 -138.75  0.6820     1     9.498    
  10.41214 -14.14885  64.71634  -83.44  403.41 -123.17  0.6442     1   -0.8509    
  10.55476 -14.23219  64.87205  -85.19  420.56 -129.50  0.6894     1    -19.96    
  10.70060 -14.14885  64.71634  -85.03  430.16 -124.06  0.6971     1    -34.73    
  10.65560 -14.33219  65.03479  -87.02  434.68 -138.55  0.7316     1     7.849    
  10.80060 -14.13219  64.71634  -86.39  437.96 -129.33  0.7229     1    -44.42    
  10.85060 -14.23219  64.91634  -87.76  444.67 -136.55  0.7433     1    -28.92    
  11.10060 -14.04290  64.91634  -94.17  419.63 -160.26  0.7050     8    -67.38    
  11.10060 -13.91552  64.81634  -95.95  404.93 -165.59  0.6915     8     36.21    
  11.15060 -13.87385  64.91634  -98.40  389.37 -168.53  0.6563     8     36.46    
  14.60060 -14.13219  64.71634 -137.76  305.24 -256.39  0.7814     8    -86.93    
  14.65060 -14.13219  64.88300 -145.36  271.85 -278.25  0.7737    10    -441.3    
  14.60060 -13.93219  64.60800 -131.68  321.58 -230.70  0.7532     8    -34.40    
  14.68393 -13.93219  64.91634 -145.79  269.40 -277.07  0.7619    10    -472.7    
  11.10060 -13.73219  64.71634  -99.71  389.12 -175.15  0.6820     8     33.33    
  11.15060 -13.75719  64.88300 -100.93  377.33 -173.01  0.6465     8     23.73    
  11.11726 -13.53219  64.69134 -105.71  375.20 -185.56  0.6815     8    -43.57    
  11.20060 -13.60814  64.99967 -106.26  356.37 -177.94  0.6205     8    -40.43    
  14.65060 -13.73219  64.79467 -139.47  295.85 -248.29  0.7524     8     31.63    
  14.68393 -13.77719  64.91634 -144.96  274.62 -270.80  0.7556    10    -156.4    
  14.60060 -13.53219  64.66634 -132.67  317.64 -219.61  0.7128     8     33.95    
  14.65060 -13.53219  64.91634 -143.72  286.53 -254.88  0.7466     8     50.69    
  11.15060 -13.30719  64.74967 -114.58  357.30 -196.40  0.6954     8    -45.40    
  11.20060 -13.39052  64.96634 -112.80  348.37 -187.34  0.6478     8    -30.75    
  11.15060 -13.16552  64.71634 -120.37  349.07 -207.09  0.7218     8    -249.1    
  11.20060 -13.18219  64.91634 -120.56  340.96 -200.08  0.6934     8    -118.8    
  14.50060 -13.13219  64.71634 -133.86  328.55 -213.73  0.6831     8    -248.7    
  14.55060 -13.27385  64.71634 -133.96  322.22 -216.16  0.6952     8    -98.28    
  14.60060 -13.33219  64.94134 -143.76  296.19 -244.44  0.7411     8     88.34    
  14.50060 -13.13219  64.70800 -133.51  328.88 -213.16  0.6809     8    -11.26    
  11.15060 -12.93219  64.65800 -130.97  322.17 -232.60  0.7465     8    -19.81    
  11.20060 -12.96552  64.86634 -130.02  322.82 -220.89  0.7361     8     52.16    
  11.20060 -12.75219  64.82467 -139.67  291.47 -252.71  0.7473     8     23.42    
  11.30060 -12.76552  65.06634 -139.58  299.26 -238.85  0.7488     8     8.258    
  14.30060 -12.73219  64.71634 -136.69  347.16 -216.22  0.6836     8    -242.7    
  14.28393 -12.73219  64.96134 -144.51  346.70 -228.15  0.7381     8    -105.6    
  14.40060 -12.90064  64.96134 -143.47  331.26 -228.55  0.7335     8    -181.2    
  14.40060 -12.93219  64.57134 -129.82  338.73 -206.20  0.6428     8    -259.3    
  11.20060 -12.53219  64.76634 -148.70  253.96 -273.68  0.7417     9    -472.8    
  11.30060 -12.55719  65.01634 -148.39  265.69 -271.80  0.7519     9    -472.7    
  11.20060 -12.40385  64.71634 -153.00  235.03 -267.70  0.7480     9    -183.4    
  11.30060 -12.26731  64.91634 -157.85  223.57 -266.07  0.7656     9    -212.7    
  14.00060 -12.28219  64.71634 -149.73  339.70 -235.68  0.7612     8    -24.70    
  14.10060 -12.43219  64.71634 -144.24  350.77 -226.79  0.7318     8    -156.0    
  13.90060 -12.23219  64.92146 -156.04  345.44 -243.83  0.7983     8    -37.59    
  14.10060 -12.53219  65.06634 -150.68  362.01 -236.18  0.7801     8     97.27    
  11.30060 -12.11231  64.81634 -161.46  209.58 -255.12  0.8007     9    -181.2    
  11.35060 -12.09885  64.91634 -162.30  209.74 -256.60  0.7989     9    -181.2    
  11.35060 -11.93219  64.74967 -165.34  203.09 -250.82  0.8652     9    -100.7    
  11.50060 -11.89969  65.01634 -167.27  201.38 -253.15  0.8486     9    -180.7    
  13.68393 -11.93219  64.92884 -166.93  279.91 -267.14  0.7901     9    -191.3    
  13.80060 -12.08219  64.90896 -161.30  316.18 -254.64  0.8009     8    -71.01    
  13.70060 -11.83219  64.71634 -167.04  249.23 -273.77  0.7574     9    -372.8    
  13.88393 -12.10719  64.71634 -157.00  310.74 -251.17  0.7763     8     96.60    
  11.50060 -11.73219  64.81634 -169.61  202.32 -251.85  0.9368     9    -86.72    
  11.55060 -11.73219  64.91634 -169.86  200.20 -252.12  0.9201     9    -89.59    
  11.70060 -11.53219  64.85622 -172.57  205.79 -255.39  1.0131     9    -116.0    
  11.90060 -11.43219  64.92705 -175.34  205.12 -257.65  1.0324     9    -124.6    
  13.30060 -11.43219  64.76634 -176.03  195.09 -261.23  0.8257     9    -99.41    
  13.60060 -11.73219  64.77646 -170.82  230.71 -272.54  0.7612     9    -183.6    
  13.30060 -11.53219  64.94646 -177.03  202.21 -265.97  0.8057     9    -185.7    
  13.50060 -11.73219  64.96634 -173.21  233.74 -272.83  0.7806     9    -183.3    
  11.87560 -11.34885  64.71634 -174.48  220.33 -260.16  1.1233     9    -152.1    
  12.10060 -11.23219  64.67884 -175.63  225.72 -262.85  1.1628     9    -161.7    
  12.08988 -11.33219  64.91634 -176.74  206.72 -260.17  1.0598     9    -155.7    
  12.30060 -11.18219  64.68300 -176.79  222.53 -263.57  1.1504     9    -161.7    
  12.25060 -11.33219  65.01634 -177.49  199.25 -260.87  1.0168     9    -120.2    
  12.45560 -11.18219  64.74967 -177.59  212.89 -263.21  1.1007     9    -157.8    
  12.51310 -11.23219  64.88205 -178.59  202.38 -262.60  1.0393     9    -155.7    
  12.73393 -11.18219  64.71634 -177.73  204.72 -262.37  1.0398     9    -155.7    
  12.70060 -11.23219  64.86634 -178.47  198.11 -262.52  1.0012     9    -128.3    
  12.95060 -11.23219  64.71217 -177.51  197.06 -260.91  0.9654     9    -135.7    
  12.98572 -11.33219  64.91634 -178.86  191.48 -262.23  0.9008     9    -77.95    
  13.10060 -11.38219  64.91634 -178.22  192.07 -262.53  0.8654     9    -77.77    
  13.10060 -11.33219  64.81634 -177.63  192.07 -261.11  0.8861     9    -77.95    
  11.47560 -18.33219  65.09967  -34.27  418.38 -180.91  0.3281    13    -109.1    
  11.87238 -18.43219  65.11634  -34.32  415.75 -180.99  0.3378    13    -111.1    
  11.87476 -18.43219  65.11634  -34.32  415.75 -180.99  0.3377    13    -111.1    
  12.21631 -18.33219  65.11634  -36.05  417.01 -180.67  0.3074    13    -34.79    
  12.30060 -18.36552  65.06634  -36.38  415.84 -180.72  0.3028    13    -34.79    
  11.30060 -18.13790  65.11634  -35.52  424.71 -180.50  0.3001    13     50.24    
  11.20060 -17.98219  65.11634  -36.80  431.76 -180.03  0.2803    13     65.05    
  11.55060 -18.13219  65.21634  -35.39  425.00 -180.35  0.3078    13    -11.15    
  11.50060 -17.90385  65.26634  -36.86  435.20 -179.44  0.2839    13     57.44    
  11.70060 -18.21552  65.21634  -35.07  421.92 -180.53  0.3179    13    -61.30    
  11.67560 -17.93219  65.29967  -36.74  433.22 -179.40  0.2865    13     71.44    
  11.96226 -18.09885  65.26634  -36.31  425.28 -179.99  0.2975    13     19.06    
  11.90060 -17.89552  65.32467  -37.55  433.75 -178.94  0.2783    13     71.44    
  12.10560 -18.18219  65.21634  -36.36  421.77 -180.25  0.2996    13     19.06    
  12.07560 -17.93219  65.29967  -37.95  431.22 -179.05  0.2743    13     31.86    
  12.30060 -18.28219  65.11634  -36.91  417.93 -180.50  0.2950    13    -44.52    
  12.35060 -17.96552  65.21634  -39.50  427.95 -179.13  0.2596    13     29.53    
  12.53393 -18.13219  65.06634  -39.86  420.48 -179.91  0.2571    13    -18.34    
  12.50060 -18.06314  65.11634  -40.12  423.10 -179.61  0.2548    13     29.45    
  11.10060 -17.75719  65.09967  -38.79  445.34 -178.98  0.2701    13     64.26    
  11.10060 -17.66552  65.11634  -39.72  451.30 -178.35  0.2796    13     48.59    
  11.30060 -17.75719  65.21634  -38.25  443.85 -178.83  0.2755    13     69.76    
  11.30060 -17.53219  65.26634  -41.10  449.87 -176.86  0.3069    13     76.20    
  11.50060 -17.73219  65.29967  -38.32  443.03 -178.32  0.2772    13     69.76    
  11.50060 -17.64052  65.31634  -39.29  445.23 -177.50  0.2819    13     18.05    
  11.65060 -17.83219  65.31634  -37.47  437.78 -178.81  0.2789    13     78.34    
  11.90060 -17.94052  65.31634  -37.27  431.94 -179.22  0.2825    13     21.29    
  12.10060 -17.83219  65.31634  -38.89  434.85 -178.30  0.2651    13     31.65    
  12.33393 -17.75719  65.26634  -41.26  435.51 -177.46  0.2483    13     25.71    
  12.30060 -17.58219  65.31634  -43.11  435.46 -175.08  0.2562    13     40.82    
  12.60060 -17.81552  65.11634  -43.55  431.04 -177.99  0.2299    13     23.04    
  12.50060 -17.60719  65.21634  -44.79  436.79 -175.53  0.2418    13     19.78    
  10.66726 -17.13219  65.11634  -55.44  453.54 -166.52  0.6963     1    -43.55    
  10.90060 -17.28219  65.11634  -47.87  457.68 -172.41  0.5063    13    -29.97    
  11.10060 -17.37302  65.21634  -44.86  450.60 -175.13  0.3963    13     5.031    
  11.07381 -17.23219  65.31634  -49.27  426.17 -173.27  0.4771    13    -50.33    
  11.20060 -17.33219  65.31634  -45.87  433.90 -174.41  0.4005    13     30.82    
  12.54488 -17.33219  65.31634  -50.16  406.28 -169.19  0.2907    13    -9.735    
  12.70060 -17.43219  65.11634  -50.48  433.64 -172.35  0.2601    13    -9.438    
  12.70060 -17.13219  65.43039  -56.44  359.29 -165.03  0.3085    11    -59.52    
  12.88393 -17.13219  65.11634  -59.43  394.69 -164.37  0.3457    11    -18.53    
   8.65060 -16.83219  65.10384 -113.02  271.81 -191.80  0.8377     4    -332.2    
   8.80060 -16.93219  65.09729 -108.79  274.35 -191.38  0.8160     4    -107.2    
   8.90060 -16.91552  65.31634 -110.71  274.15 -190.03  0.8765     4    -136.9    
   8.60060 -16.73219  65.28812 -117.12  276.19 -194.07  0.9206     4    -109.7    
   9.05060 -17.03219  65.13384 -103.25  281.35 -194.82  0.8049     4    -173.7    
   9.05060 -16.93219  65.41634 -109.83  274.48 -190.39  0.8924     4    -133.3    
   9.28060 -17.08219  65.17467  -98.31  291.69 -203.38  0.8053     4    -61.08    
   9.27322 -17.03219  65.31634 -102.50  282.89 -196.25  0.8361     4    -172.5    
   9.48060 -17.11552  65.14134  -92.09  311.04 -216.25  0.8038     4     4.436    
   9.46726 -17.03219  65.36634  -99.61  291.59 -203.20  0.8388     4    -100.5    
   9.73726 -17.11552  65.14134  -84.97  341.83 -214.61  0.8192     4    -122.8    
   9.62226 -17.03219  65.36634  -95.97  305.49 -211.51  0.8373     4     33.18    
   9.87560 -17.11552  65.11634  -79.95  364.94 -201.54  0.8263     1    -71.10    
   9.83726 -17.03219  65.31634  -88.78  338.77 -216.44  0.8411     4    -29.54    
  10.15893 -17.08219  65.11634  -71.36  411.53 -178.78  0.8336     1    -12.04    
  10.30893 -16.93219  65.31634  -75.06  424.75 -186.84  0.8607     1     19.74    
  10.37893 -17.03219  65.16872  -66.57  439.68 -172.59  0.8251     1     55.89    
  10.33393 -16.93219  65.31634  -74.12  428.45 -185.31  0.8569     1     64.46    
  10.50060 -17.08219  65.11634  -60.68  449.84 -166.29  0.7765     1     53.60    
  10.52060 -16.91552  65.34134  -68.54  440.08 -178.32  0.8066     1     56.61    
  10.72238 -16.93219  65.41634  -63.54  420.69 -175.05  0.6843     2    -62.31    
  10.90060 -17.11552  65.31634  -54.34  423.99 -171.93  0.5838     2    -72.17    
  13.05060 -16.93219  65.13634  -66.08  363.50 -161.33  0.3688    11    -60.31    
  12.90060 -17.03219  65.28634  -61.20  359.96 -163.36  0.3308    11    -55.80    
  13.20060 -16.73219  65.11634  -72.48  348.42 -160.61  0.3799    11    -81.06    
  13.10060 -16.73219  65.46634  -70.06  325.91 -164.43  0.3040    11    -152.1    
   8.35060 -16.53219  65.11634 -121.19  271.40 -199.64  0.9001     4    -113.7    
   8.30060 -16.43219  65.18146 -123.30  275.17 -202.42  0.9422     4    -43.50    
   8.50060 -16.63219  65.30146 -119.67  278.87 -197.13  0.9501     4    -178.8    
   8.30060 -16.33219  65.35122 -124.78  287.64 -205.33  1.0299     4    -230.7    
  13.30060 -16.53219  65.17467  -78.08  336.45 -162.05  0.3589    11    -133.4    
  13.25060 -16.56552  65.31967  -76.25  328.55 -163.58  0.3223    11    -163.4    
  13.30060 -16.43219  65.36967  -80.44  324.56 -164.40  0.3115    11    -170.6    
  13.40060 -16.33219  65.06634  -84.80  342.83 -161.56  0.3990    11    -122.8    
   8.15060 -16.13219  65.12979 -127.34  272.40 -208.69  0.9600     4    -180.1    
   8.20060 -16.12647  65.31634 -127.24  286.53 -208.92  1.0408     4    -230.6    
   8.09226 -15.91790  65.07967 -129.07  268.19 -211.37  0.9555     4    -156.7    
   8.15060 -15.87385  65.31634 -129.47  286.10 -211.28  1.0576     4    -218.8    
  13.45060 -16.13219  65.11634  -91.70  343.04 -163.53  0.3874    11    -139.9    
  13.40060 -16.18219  65.31634  -89.86  328.77 -164.84  0.3230    11    -173.2    
  13.48393 -15.93219  65.11634  -99.93  352.47 -165.91  0.4117    11    -92.22    
  13.45060 -15.90719  65.28300 -102.08  339.89 -166.77  0.3532    11    -137.6    
   8.10060 -15.66552  65.16634 -130.38  271.94 -211.76  0.9955     4    -159.4    
   8.15060 -15.68873  65.32967 -130.36  285.46 -211.41  1.0644     4    -218.8    
   8.11726 -15.51552  65.16134 -130.62  269.98 -210.87  0.9892     4    -164.7    
   8.15060 -15.51457  65.28300 -130.45  278.77 -210.45  1.0369     4    -233.1    
  13.50893 -15.73219  65.07967 -109.48  372.57 -171.71  0.4882    11    -98.92    
  13.45060 -15.73219  65.31634 -112.20  346.97 -170.34  0.3862    11    -91.24    
  13.50060 -15.53219  65.21634 -125.08  369.36 -183.90  0.5520    11    -53.06    
  13.45060 -15.53219  65.37467 -127.78  346.06 -180.94  0.4984    11    -48.09    
   8.15060 -15.33219  65.10896 -130.18  265.03 -208.79  0.9585     4    -156.7    
   8.20060 -15.35957  65.31634 -130.23  278.57 -208.33  1.0361     4    -233.1    
   8.30060 -15.03219  65.14289 -128.27  264.46 -201.95  0.9320     4    -113.7    
   8.30060 -15.13219  65.31634 -129.39  273.95 -203.50  1.0019     4    -225.0    
  13.50060 -15.48219  65.28300 -130.83  356.15 -188.93  0.5825    11    -240.6    
  13.60060 -15.38219  65.21134 -138.62  349.43 -210.61  0.7201    10    -266.2    
  13.71548 -15.31552  65.11634 -140.93  349.43 -228.20  0.7906    10     41.55    
  13.72560 -15.31552  65.31634 -148.71  287.50 -234.88  0.7901    10    -120.8    
  13.85060 -15.23219  65.05800 -143.94  333.67 -244.62  0.8244    10    -449.8    
  13.90060 -15.23219  65.26634 -152.38  265.10 -254.80  0.8291    10    -254.6    
   8.40060 -14.88219  65.10062 -126.26  263.98 -198.34  0.8951     4    -208.8    
   8.50060 -14.93219  65.44050 -127.40  275.43 -197.13  0.9891     4    -94.23    
   8.70060 -14.63219  65.16634 -121.29  270.72 -192.62  0.8473     4    -139.0    
   8.70060 -14.73219  65.41217 -124.28  270.43 -190.86  0.9135     4    -94.64    
  14.10060 -15.08219  65.08300 -150.46  277.82 -263.88  0.8288    10    -254.2    
  14.12560 -15.11552  65.35300 -158.10  224.61 -267.04  0.8686    10    -84.03    
  14.30060 -14.93219  65.14729 -154.96  241.23 -268.34  0.8294    10    -169.4    
  14.45060 -14.73219  65.05979 -152.84  246.18 -270.86  0.8095    10    -181.4    
  14.50060 -14.73219  65.26634 -159.00  215.77 -263.95  0.8410    10    -86.96    
   8.90060 -14.53219  65.21634 -118.08  277.08 -193.55  0.8206     4    -23.60    
   8.90060 -14.58219  65.34967 -120.24  272.68 -189.60  0.8454     4    -138.6    
   9.10238 -14.53219  65.41634 -118.06  277.34 -191.39  0.8206     4     109.3    
   9.10060 -14.43219  65.15050 -112.71  293.14 -206.58  0.7910     4     38.06    
   9.27560 -14.38219  65.14967 -108.88  306.90 -217.18  0.7798     4    -249.3    
   9.34560 -14.43219  65.31634 -111.68  298.07 -209.52  0.7794     4     38.26    
   9.47560 -14.33219  65.11634 -103.63  327.82 -217.04  0.7734     4    -99.90    
   9.60988 -14.43219  65.36634 -108.04  317.37 -219.32  0.7722     4    -247.4    
   9.60560 -14.43219  65.36634 -108.12  316.94 -219.25  0.7722     4    -82.66    
   9.49226 -14.33219  65.11634 -103.34  329.23 -216.19  0.7729     4    -113.1    
   9.95060 -14.43219  65.31634 -100.41  361.14 -196.58  0.7788     1    -60.43    
  10.10893 -14.33219  65.11634  -92.24  387.22 -161.42  0.7413     1   -0.7555    
  10.10060 -14.53219  65.41634 -100.79  374.87 -195.16  0.7946     1    -79.24    
  10.10060 -14.33219  65.11634  -92.36  386.43 -161.94  0.7418     1    -26.50    
  10.27560 -14.34885  65.11634  -90.19  403.09 -153.42  0.7349     1   -0.8618    
  10.45060 -14.53219  65.31634  -92.33  424.86 -164.84  0.7842     1    -62.69    
  10.54560 -14.73219  65.49967  -94.61  433.56 -176.60  0.7963     1   -0.1773    
  10.53393 -14.38219  65.11634  -88.15  427.20 -145.93  0.7388     1    0.3123    
  10.65560 -14.73219  65.49967  -92.83  436.15 -171.79  0.7642     1     10.62    
  10.70060 -14.38219  65.11634  -88.01  439.71 -143.39  0.7459     1    -33.63    
  10.80060 -14.53219  65.31634  -89.95  440.72 -155.50  0.7451     1    -31.74    
  10.89560 -14.38219  65.14967  -89.28  445.96 -146.89  0.7484     1    -31.77    
  11.12143 -14.33219  65.21634  -92.82  434.42 -158.03  0.7048     2    -57.54    
  11.07238 -14.43219  65.31634  -92.24  430.21 -157.96  0.6867     2    -28.77    
  11.30060 -14.24231  65.31634  -97.71  408.80 -167.49  0.6381     8    -18.02    
  14.60060 -14.53219  65.18455 -156.96  222.19 -264.91  0.8078    10    -181.8    
  14.60060 -14.58219  65.31634 -160.12  210.26 -260.61  0.8407    10    -186.9    
  14.65060 -14.36552  65.10717 -154.45  231.76 -269.97  0.7847    10    -183.5    
  14.70060 -14.33219  65.31634 -160.00  210.59 -258.44  0.8130    10    -181.2    
  11.20060 -14.13219  65.11634  -95.83  414.92 -163.47  0.6751     8    -41.73    
  11.30060 -13.91135  65.23062 -102.44  368.26 -170.97  0.6014     8    -51.23    
  11.35060 -14.09885  65.31634 -100.77  386.68 -170.33  0.6157     8     27.60    
  11.35060 -13.87385  65.31634 -104.75  358.53 -173.16  0.5916     8    -44.05    
  14.70060 -14.18957  65.11634 -154.26  231.96 -271.54  0.7713    10    -183.3    
  14.70060 -13.87385  64.97146 -147.64  261.86 -279.78  0.7566    10    -251.8    
  14.70060 -14.34052  65.31634 -159.76  210.58 -258.65  0.8141    10    -181.2    
  14.75060 -13.93219  65.23800 -157.13  223.02 -267.26  0.7595    10    -177.9    
  11.30060 -13.87302  65.21872 -103.03  364.20 -171.55  0.5984     8    -53.77    
  11.30060 -13.44885  65.21634 -113.14  340.06 -183.21  0.6118     8    -80.19    
  11.35060 -13.76552  65.31634 -106.85  349.51 -175.10  0.5878     8    -58.71    
  11.35060 -13.53219  65.31634 -112.11  339.36 -180.99  0.5985     8    -80.19    
  14.70060 -13.69885  65.01634 -148.52  262.02 -278.15  0.7494    10    -437.7    
  14.68393 -13.53219  65.09134 -150.64  260.07 -277.69  0.7445    10    -472.8    
  14.70060 -13.53219  65.21634 -155.10  242.24 -279.74  0.7405    10    -183.3    
  14.75060 -13.74147  65.31634 -158.73  220.89 -266.88  0.7515    10    -177.9    
  11.30060 -13.41552  65.21634 -114.11  339.35 -184.47  0.6166     8    -72.20    
  11.30060 -12.94885  65.11634 -131.29  321.47 -213.88  0.7214     8    -120.4    
  11.35060 -13.44147  65.31634 -114.48  337.59 -183.95  0.6092     8    -72.20    
  11.40060 -13.04885  65.31634 -127.96  330.56 -202.74  0.6885     8    -139.7    
  14.60060 -13.28219  65.08300 -149.30  280.64 -261.21  0.7474    10    -15.10    
  14.65060 -13.36552  65.27134 -156.54  246.23 -279.70  0.7399    10    -183.2    
  14.50060 -13.08219  65.02134 -146.15  308.21 -239.64  0.7455     8    -3.316    
  14.50060 -13.06397  65.35800 -158.43  263.89 -274.07  0.7528    10    -472.7    
  11.31726 -12.93219  65.14134 -132.17  320.38 -214.84  0.7234     8    -142.1    
  11.50060 -12.88219  65.41634 -135.32  325.64 -214.21  0.7282     8    -183.1    
  11.35060 -12.70719  65.14967 -142.12  294.65 -243.12  0.7540     8     50.22    
  11.50060 -12.54885  65.31634 -149.40  282.61 -256.99  0.7732     9     74.37    
  14.25060 -12.73219  65.19467 -152.81  334.78 -242.05  0.7838     8    -83.13    
  14.40060 -12.92719  65.24312 -154.62  299.68 -254.29  0.7697     8     72.33    
  14.10060 -12.63219  65.37705 -159.73  336.59 -250.69  0.8181     8    -99.65    
  14.40060 -12.93219  65.36634 -158.75  281.21 -266.17  0.7676    10    -93.73    
  11.35060 -12.59052  65.11634 -147.19  275.69 -263.18  0.7572     9    -156.4    
  11.40060 -12.33219  65.11634 -156.81  238.21 -275.98  0.7641     9    -183.3    
  11.70060 -12.50207  65.49967 -152.40  293.95 -252.12  0.7981     8    -157.3    
  11.65060 -12.36552  65.41634 -156.98  264.63 -271.46  0.7919     9    -441.3    
  13.88393 -12.33219  65.14134 -157.75  367.92 -244.95  0.8252     8    -102.4    
  14.08393 -12.53219  65.13396 -152.60  362.04 -239.00  0.7937     8     134.5    
  13.70060 -12.33219  65.40146 -164.69  377.56 -252.66  0.8763     8    -104.4    
  13.90060 -12.43219  65.29872 -159.61  371.37 -247.36  0.8414     8    -102.4    
  11.50060 -12.03731  65.11634 -164.92  209.30 -259.13  0.8065     9    -181.2    
  11.70060 -12.01635  65.31634 -166.98  214.68 -265.35  0.8114     9    -186.9    
  11.60060 -11.93219  65.16634 -167.87  204.09 -256.88  0.8297     9    -181.2    
  11.90060 -11.94647  65.41634 -170.47  214.59 -266.77  0.8267     9    -172.8    
  13.40060 -11.96731  65.31634 -172.75  296.98 -265.56  0.8468     9    -145.4    
  13.60060 -12.13219  65.26634 -167.46  343.56 -256.68  0.8602     8    -104.5    
  13.50060 -11.83219  65.07884 -172.89  256.72 -271.86  0.7981     9    -251.8    
  13.70060 -12.13219  65.14217 -164.69  338.77 -254.51  0.8394     8    -160.5    
  11.87643 -11.73219  65.26634 -172.82  197.31 -257.49  0.8737     9    -80.80    
  12.12881 -11.63219  65.31634 -176.26  194.89 -260.19  0.8882     9    -85.35    
  12.10631 -11.53219  65.21634 -176.24  193.35 -258.86  0.9278     9    -94.14    
  12.32655 -11.68219  65.41634 -177.08  200.58 -265.26  0.8642     9    -85.51    
  12.26964 -11.43219  65.16634 -177.69  193.02 -260.57  0.9528     9    -128.3    
  12.42226 -11.73219  65.46634 -177.16  207.97 -268.50  0.8538     9    -86.88    
  12.54322 -11.38219  65.13717 -179.53  191.45 -262.64  0.9390     9    -128.3    
  12.66726 -11.73219  65.46634 -178.24  215.77 -271.32  0.8477     9    -167.6    
  12.75060 -11.38219  65.11634 -179.31  190.69 -263.80  0.9094     9    -77.95    
  12.90060 -11.73219  65.41634 -178.61  223.43 -272.44  0.8387     9    -167.6    
  12.92881 -11.43219  65.11634 -179.13  192.39 -265.01  0.8703     9    -77.95    
  13.13214 -11.73219  65.31634 -177.58  230.62 -272.73  0.8245     9    -167.5    
  13.12238 -11.53219  65.11634 -178.81  200.69 -267.43  0.8278     9    -85.51    
  13.40060 -11.73219  65.08812 -175.36  233.55 -272.71  0.7949     9    -181.4    
  11.66726 -17.48219  65.41634  -42.15  430.59 -174.62  0.3017    13     43.80    
  11.86726 -17.51457  65.41634  -41.83  430.68 -174.50  0.2858    13     43.70    
  12.10060 -17.48219  65.41634  -43.55  423.69 -173.16  0.2801    13    -15.29    
  11.32405 -17.23219  65.51634  -49.41  390.69 -171.79  0.3894    11     21.81    
  11.45060 -17.33219  65.46634  -46.03  408.32 -172.77  0.3555    13    -34.46    
  11.51726 -17.28219  65.54967  -47.66  387.88 -171.11  0.3495    11     10.61    
  11.42655 -17.13219  65.71634  -52.75  354.41 -169.37  0.3436    11    -42.06    
  11.59226 -17.33219  65.51634  -46.05  398.27 -171.71  0.3369    11     8.625    
  11.65060 -17.13219  65.81634  -52.75  341.36 -168.03  0.3121    11    -80.22    
  11.97893 -17.33219  65.56634  -46.94  384.04 -169.49  0.3062    11     1.136    
  11.90060 -17.23219  65.71634  -50.08  354.57 -167.81  0.3069    11    -39.22    
  12.20060 -17.33219  65.51634  -47.74  386.54 -168.98  0.2983    11     20.72    
  11.99226 -17.23219  65.71634  -50.34  353.18 -167.50  0.3034    11    -39.12    
  12.30393 -17.38219  65.41634  -46.88  406.00 -170.38  0.2886    13     14.15    
  12.29560 -17.28219  65.54967  -49.77  372.81 -167.63  0.2988    11     20.68    
  12.42322 -17.13219  65.71634  -54.74  338.16 -166.01  0.2972    11    -102.6    
  12.46548 -17.23219  65.51634  -52.11  366.66 -166.59  0.2998    11    -51.91    
   8.93655 -16.83219  65.51634 -114.28  276.70 -192.15  0.9567     4    -107.3    
   9.10238 -16.88219  65.54967 -111.67  274.25 -191.96  0.9382     4    -186.7    
   9.01810 -16.73219  65.71634 -116.87  280.00 -196.37  1.0384     4    -300.3    
   9.22298 -16.93219  65.51634 -108.71  274.64 -192.35  0.9047     4    -136.9    
   9.35060 -16.73219  65.81634 -114.95  271.78 -197.99  1.0088     4    -230.8    
   9.49131 -16.93219  65.56634 -105.16  280.95 -198.47  0.8886     4    -170.8    
   9.58393 -16.73219  65.81634 -111.94  273.36 -200.92  0.9611     4    -148.7    
   9.76226 -16.93219  65.51634  -98.48  306.91 -211.25  0.8619     4    -44.10    
   9.59226 -16.73219  65.81634 -111.76  273.63 -201.12  0.9594     4    -148.7    
   9.89488 -16.88219  65.54967  -96.80  321.65 -214.47  0.8667     4     28.13    
   9.93238 -16.73219  65.71634 -103.14  308.39 -211.57  0.8900     4     44.85    
  10.10631 -16.83219  65.51634  -90.54  364.55 -211.37  0.8708     4    -145.6    
  10.45060 -16.73397  65.51634  -79.20  427.16 -191.13  0.8325     1     73.17    
  10.45060 -16.73397  65.51634  -79.20  427.16 -191.13  0.8325     1     61.89    
  10.71548 -16.83219  65.51634  -67.35  410.16 -178.02  0.6645    11    -60.34    
  10.85060 -16.93219  65.51634  -61.89  395.80 -174.30  0.5762    11    -51.49    
  10.82405 -16.73219  65.71634  -68.75  374.69 -175.96  0.5085    11    -108.5    
  11.06726 -17.08219  65.51634  -55.08  386.11 -172.19  0.4728    11    -41.45    
  11.07048 -16.93219  65.71634  -59.98  357.00 -171.50  0.4091    11    -94.23    
  11.30298 -17.08219  65.71634  -54.62  354.50 -169.90  0.3605    11    -77.70    
  12.53214 -17.08219  65.71634  -56.62  333.43 -165.78  0.2971    11    -115.3    
  12.70060 -17.08219  65.52705  -57.66  345.01 -164.99  0.3025    11    -103.9    
  12.66405 -16.93219  65.81634  -61.02  320.23 -166.06  0.3003    11    -94.11    
  13.05060 -16.76552  65.51634  -68.60  324.81 -164.72  0.3005    11    -146.2    
  12.90060 -16.73219  65.81634  -67.72  314.21 -166.23  0.3007    11    -167.8    
   8.40060 -16.34231  65.51634 -125.01  300.32 -205.53  1.1005     4    -224.8    
   8.70060 -16.68219  65.52146 -118.87  285.32 -196.53  1.0158     4    -291.7    
   8.65060 -16.33219  65.81634 -124.59  314.23 -206.80  1.2123     4    -227.8    
   8.85060 -16.53219  65.81634 -121.65  296.38 -202.37  1.1463     4    -403.2    
  10.10738 -16.53219  65.81634 -104.40  325.25 -212.07  0.8872     4    -26.93    
  10.31964 -16.53219  65.71634  -94.15  385.82 -204.22  0.8532     4    -142.6    
  10.50060 -16.56552  65.66634  -83.80  416.09 -192.20  0.7799     1     45.00    
  10.57560 -16.33219  65.81634  -87.24  399.80 -187.77  0.6772    11    -15.22    
  10.60238 -16.53219  65.71634  -80.61  405.85 -186.28  0.6832    11    -68.70    
  13.20060 -16.53219  65.52550  -76.26  319.22 -165.23  0.2960    11    -122.4    
  13.10060 -16.51290  65.74967  -75.51  312.69 -166.26  0.2954    11    -173.3    
  13.28393 -16.35719  65.51634  -82.52  318.61 -165.52  0.2944    11    -129.5    
  13.20060 -16.35540  65.71634  -81.58  312.88 -166.34  0.2920    11    -191.6    
   8.30060 -16.13219  65.51634 -127.21  304.68 -209.11  1.1310     4    -78.19    
   8.30060 -15.84885  65.61634 -129.08  315.21 -211.26  1.1923     4    -37.56    
   8.50060 -16.24731  65.71634 -126.01  316.71 -207.89  1.1989     4    -227.2    
   8.40060 -15.99802  65.71634 -128.00  323.56 -210.69  1.2288     4    -38.13    
  13.30060 -16.18219  65.61634  -89.05  316.30 -166.28  0.2898    11    -139.1    
  13.25060 -16.13219  65.74967  -90.47  313.06 -166.73  0.2918    11    -201.7    
  13.28393 -15.93219  65.74134 -100.32  315.93 -167.26  0.2948    11    -110.6    
  13.40060 -15.87385  65.46634 -104.43  329.21 -167.44  0.3166    11    -159.3    
   8.30060 -15.64885  65.61634 -129.91  312.39 -210.84  1.1863     4    -37.56    
   8.30060 -15.64052  65.61634 -129.88  312.16 -210.80  1.1856     4    -37.56    
   8.40060 -15.72647  65.74550 -129.79  325.37 -211.08  1.2433     4    -79.25    
   8.40060 -15.50207  65.71634 -130.04  316.70 -209.38  1.2093     4    -38.23    
  13.28393 -15.68123  65.74134 -115.80  319.93 -169.76  0.3306    11    -103.1    
  13.40060 -15.79052  65.46634 -109.28  332.25 -168.54  0.3311    11    -123.5    
  13.30060 -15.63219  65.71634 -119.84  320.95 -171.20  0.3534    11    -61.19    
  13.40060 -15.53219  65.51634 -129.07  330.07 -178.81  0.4650    11    -96.83    
   8.31726 -15.30719  65.51634 -129.97  293.18 -206.78  1.1039     4    -231.4    
   8.50060 -15.23219  65.71634 -129.37  303.57 -204.65  1.1516     4    -351.6    
   8.40060 -15.13397  65.51634 -129.06  286.68 -202.86  1.0667     4    -294.9    
   8.70060 -15.10873  65.81634 -128.98  297.88 -200.85  1.1284     4    -289.3    
  13.45060 -15.43219  65.54967 -140.21  305.86 -193.53  0.6104    10    -71.20    
  13.48988 -15.33219  65.81634 -152.74  244.89 -223.89  0.8067    10    -46.48    
  13.72560 -15.31552  65.49634 -153.38  250.57 -241.16  0.8210    10    -53.18    
  13.73393 -15.28219  65.74134 -158.76  220.45 -254.59  0.9132    10    -89.27    
  13.93214 -15.23219  65.50467 -158.17  223.43 -262.47  0.8852    10    -84.03    
  13.90060 -15.23219  65.66634 -160.70  212.65 -265.14  0.9369    10    -133.6    
  14.10060 -15.13219  65.61634 -162.69  205.88 -270.02  0.9559    10    -131.5    
   8.70060 -14.83219  65.56634 -126.00  276.24 -193.05  0.9773     4    -109.7    
   8.88631 -14.93219  65.81634 -127.02  283.28 -195.15  1.0419     4    -302.2    
   8.80060 -14.73219  65.51634 -124.52  272.31 -189.72  0.9242     4    -94.64    
   9.10060 -14.73219  65.71634 -123.84  272.58 -188.92  0.9156     4    -91.03    
   9.90476 -14.73219  65.71634 -113.82  315.07 -214.16  0.7929     4    -149.4    
  10.10060 -14.93219  65.81634 -113.44  332.63 -214.14  0.8075     4    -208.9    
  10.15060 -14.63219  65.51634 -103.02  375.35 -201.56  0.8045     1    -81.18    
  10.32143 -14.93219  65.71634 -105.47  389.41 -203.67  0.8154     1    -61.94    
  10.45060 -14.73219  65.51634  -96.85  424.29 -182.44  0.8120     1     55.53    
  10.57381 -15.03219  65.71634  -97.88  423.46 -187.71  0.7558     1     36.58    
  10.46726 -14.93219  65.66634 -100.10  419.44 -192.09  0.8055     1     8.331    
  10.72238 -15.13219  65.81634  -94.37  401.65 -180.05  0.6040    11    -52.32    
  10.66726 -14.93219  65.66634  -94.74  424.71 -180.17  0.7167     1    -10.77    
  10.80060 -14.93219  65.71634  -92.81  404.97 -174.75  0.6058    11    -41.24    
  10.75060 -14.73219  65.51634  -91.96  431.13 -169.07  0.7221     1    -28.44    
  11.10060 -14.73219  65.71634  -93.07  376.41 -167.43  0.4699    11    0.9859    
  14.10060 -15.11552  65.74134 -164.22  203.66 -271.65  1.0112    10    -115.3    
  14.40060 -14.88219  65.62562 -164.94  202.03 -266.34  0.9785    10    -131.5    
  14.30060 -14.93219  65.85122 -166.90  206.62 -270.62  1.0862    10    -155.7    
  14.50060 -14.73219  65.74467 -166.80  205.03 -264.30  1.0265    10    -124.6    
  14.50060 -14.73219  65.75062 -166.74  205.21 -264.40  1.0294    10    -124.6    
   9.12714 -14.58219  65.51634 -119.86  274.69 -188.99  0.8393     4    -98.84    
   9.25560 -14.54885  65.51634 -117.90  279.26 -192.42  0.8150     4    -24.85    
   9.24226 -14.73219  65.76634 -123.09  272.04 -189.64  0.8958     4    -91.03    
   9.35060 -14.53219  65.51634 -116.42  284.03 -196.49  0.8007     4    -127.8    
   9.53155 -14.73219  65.80050 -120.50  277.28 -195.12  0.8425     4    -101.6    
   9.74226 -14.73219  65.76634 -117.42  292.83 -204.69  0.8063     4     46.72    
   9.75060 -14.53219  65.51634 -110.08  317.76 -217.73  0.7772     4    -247.4    
   9.88060 -14.58219  65.54967 -109.03  330.14 -217.98  0.7825     4    -169.7    
  11.07405 -14.58219  65.51634  -92.81  406.01 -163.50  0.5937    11     2.751    
  11.30060 -14.53219  65.61634  -96.72  383.86 -167.86  0.4991    11    -26.06    
  11.27048 -14.63219  65.71634  -95.72  370.19 -167.62  0.4404    11    -63.24    
  11.45060 -14.53219  65.71634 -100.19  370.14 -170.91  0.4488    11    -88.60    
  11.50060 -14.12385  65.51634 -105.71  372.21 -176.85  0.6042     8    -51.23    
  11.65060 -14.20719  65.68479 -110.73  366.66 -184.07  0.6132     8    -51.23    
  14.65060 -14.49885  65.57800 -164.97  202.45 -257.32  0.9210    10    -86.72    
  14.60060 -14.58219  65.68300 -166.40  203.88 -260.00  0.9794    10    -131.5    
  14.70060 -14.33219  65.67967 -166.55  203.56 -255.42  0.9373    10    -86.72    
  14.68393 -14.35719  65.75062 -167.22  205.56 -256.79  0.9741    10    -131.5    
  11.50060 -14.13219  65.51634 -105.58  373.09 -176.80  0.6040     8    -48.87    
  11.50060 -14.08219  65.51634 -106.36  367.77 -177.10  0.6047     8    -51.88    
  11.65060 -14.20719  65.68479 -110.73  366.66 -184.07  0.6132     8    -51.88    
  11.70060 -14.01052  65.76634 -116.57  348.81 -189.31  0.6535     8    -30.75    
  14.70060 -14.18314  65.86634 -168.75  208.36 -256.13  0.9924    10    -131.5    
  14.75060 -14.16552  65.51634 -163.85  203.11 -253.40  0.8455    10    -94.71    
  14.77655 -13.93219  65.50384 -162.74  204.57 -254.37  0.8053    10    -180.8    
  14.75060 -13.93219  65.73800 -167.38  201.49 -252.34  0.8800    10    -86.72    
  11.50060 -13.90814  65.53300 -109.35  351.33 -178.72  0.6026     8    -38.62    
  11.50060 -13.35623  65.53300 -120.12  336.15 -190.33  0.6321     8    -76.41    
  11.70060 -13.69647  65.80384 -121.14  338.29 -192.78  0.6645     8    -69.47    
  11.70060 -13.58814  65.79050 -122.42  338.00 -193.98  0.6653     8    -69.47    
  14.68393 -13.50719  65.73634 -167.91  200.67 -255.54  0.7960    10    -180.8    
  14.70060 -13.69885  65.86634 -169.75  199.77 -253.24  0.8749    10    -89.59    
  14.70060 -13.53219  65.66634 -166.80  202.89 -256.08  0.7835    10    -180.8    
  14.75060 -13.69885  65.51634 -163.64  207.05 -256.75  0.7751    10    -181.2    
  11.50060 -13.24885  65.51634 -122.86  336.15 -194.05  0.6484     8    -91.68    
  11.70060 -13.14885  65.71634 -129.84  342.38 -204.11  0.6972     8    -62.63    
  11.55060 -13.13219  65.54967 -127.13  337.02 -199.97  0.6752     8    -93.77    
  11.86726 -13.13957  65.86634 -134.57  347.76 -211.59  0.7384     8    -73.95    
  14.65060 -13.36552  65.57800 -165.03  213.02 -264.69  0.7504    10    -50.42    
  14.60060 -13.33219  65.79967 -169.42  201.06 -258.99  0.7829    10    -180.8    
  14.50060 -13.13219  65.72467 -168.59  214.04 -268.88  0.7520    10    -177.8    
  14.50060 -13.13219  65.71872 -168.58  214.52 -269.04  0.7514    10    -175.9    
  11.60060 -12.83457  65.51634 -138.09  328.67 -217.69  0.7439     8    -176.1    
  11.70060 -12.54885  65.51634 -150.46  302.16 -245.75  0.7960     8     70.61    
  11.90060 -12.93397  65.81634 -139.51  351.42 -218.87  0.7669     8    -167.4    
  11.90060 -12.68731  65.71634 -146.91  340.06 -230.64  0.8037     8     84.01    
  14.20060 -12.73219  65.43300 -161.09  308.59 -258.03  0.7998     8    -165.3    
  14.30060 -12.83219  65.43300 -161.15  288.63 -264.40  0.7807    10    -370.3    
  14.10060 -12.73219  65.71634 -169.46  270.09 -272.60  0.7878    10    -251.7    
  14.30060 -12.93219  65.83122 -171.25  222.25 -274.72  0.7579    10    -177.8    
  11.85060 -12.50802  65.61634 -153.09  310.61 -246.20  0.8168     8    -71.01    
  11.80060 -12.31397  65.51634 -159.70  268.81 -269.87  0.8102     9    -441.3    
  12.10060 -12.41790  65.71634 -158.67  319.97 -251.15  0.8522     8    -81.51    
  12.06726 -12.33219  65.66634 -161.41  298.29 -259.49  0.8456     9    -13.09    
  12.20060 -12.33219  65.71634 -162.66  312.00 -257.08  0.8628     8    -42.36    
  13.23988 -12.33219  65.71634 -170.44  381.88 -258.27  0.9269     8    -78.49    
  13.28131 -12.38219  65.74967 -170.54  381.76 -258.32  0.9252     8    -78.49    
  13.27560 -12.33219  65.69967 -170.48  382.06 -258.20  0.9252     8    -78.49    
  13.50060 -12.43219  65.71634 -170.11  370.06 -258.36  0.9046     8     47.57    
  13.58131 -12.33219  65.51634 -167.49  380.11 -255.42  0.8968     8    -41.02    
  13.75060 -12.43219  65.51634 -165.52  369.97 -254.19  0.8767     8    -32.25    
  13.73810 -12.53219  65.71634 -170.05  334.80 -260.67  0.8627     8    -111.6    
  13.90060 -12.63219  65.76812 -171.10  293.05 -267.66  0.8188    10    -364.5    
  13.90060 -12.53219  65.52884 -164.83  346.73 -255.19  0.8517     8    -7.161    
  11.90060 -12.11969  65.49967 -166.55  240.14 -274.91  0.8169     9    -169.2    
  12.14881 -12.13219  65.61634 -168.20  261.47 -272.36  0.8417     9    -237.6    
  12.07560 -11.93219  65.49967 -171.76  220.94 -270.48  0.8342     9    -167.6    
  12.33393 -12.13219  65.66634 -169.61  277.31 -268.89  0.8600     9    -408.2    
  12.31726 -11.83219  65.51634 -175.10  217.45 -270.46  0.8463     9    -167.6    
  12.53393 -12.18219  65.71634 -169.78  308.43 -263.03  0.8852     9     11.83    
  12.56405 -12.07385  65.66634 -172.44  282.36 -268.21  0.8718     9    -156.1    
  12.50143 -11.80481  65.51634 -177.04  220.33 -271.56  0.8483     9    -167.6    
  12.70893 -12.36707  65.81634 -167.21  366.22 -255.55  0.9190     8     11.87    
  12.76226 -12.09885  65.66634 -173.26  304.42 -264.96  0.8878     9    -310.3    
  12.78393 -11.83219  65.51634 -177.35  238.34 -272.84  0.8483     9    -167.3    
  12.93060 -12.23219  65.71634 -171.34  353.76 -259.59  0.9183     8    -23.61    
  12.89226 -12.13219  65.66634 -172.91  324.28 -262.68  0.9000     8    -411.5    
  13.00060 -11.93219  65.51634 -176.37  272.60 -269.56  0.8598     9    -224.4    
  13.07714 -12.13219  65.61634 -173.02  336.13 -261.75  0.9032     8    -111.6    
  13.12714 -11.93219  65.46634 -175.73  279.01 -268.65  0.8570     9    -155.9    
  13.32560 -12.13219  65.49967 -171.70  345.72 -260.20  0.8946     8    -18.96    
  11.05060 -16.73219  65.91634  -65.38  339.02 -170.99  0.3537    11    -132.4    
  11.30060 -16.73219  66.09967  -63.18  321.17 -168.90  0.3047    11    -112.9    
  11.51488 -16.93219  66.01634  -58.03  323.75 -168.17  0.3039    11    -97.23    
  11.50298 -16.83219  66.11634  -60.29  318.29 -168.20  0.3027    11    -97.23    
  11.70060 -17.03219  65.96634  -55.51  326.48 -167.64  0.3026    11    -125.9    
  11.70060 -16.78219  66.21634  -60.88  312.53 -167.84  0.3116    11    -159.9    
  11.82381 -17.08219  65.92134  -54.25  329.27 -167.35  0.3019    11    -122.7    
  11.94560 -16.75064  66.26634  -61.64  309.36 -167.61  0.3265    11    -145.6    
  12.10060 -17.08219  65.91634  -54.82  326.56 -166.79  0.3008    11    -126.8    
  12.15893 -16.73219  66.26634  -62.70  308.14 -167.46  0.3351    11    -147.5    
  12.31393 -17.03219  65.91634  -56.75  322.48 -166.52  0.3026    11    -81.62    
  12.35060 -16.73219  66.21634  -63.62  308.15 -167.29  0.3351    11    -143.1    
  12.55060 -16.93219  65.91634  -60.36  317.52 -166.42  0.3053    11    -94.11    
  12.56822 -16.73219  66.11634  -65.02  309.04 -167.05  0.3270    11    -146.2    
  12.70060 -16.83219  65.91634  -63.67  314.30 -166.47  0.3071    11    -158.6    
   8.88810 -16.43219  65.91634 -123.06  300.79 -205.18  1.1959     4    -225.1    
   9.03810 -16.53219  65.91634 -121.17  288.18 -202.90  1.1465     4    -421.0    
   9.11131 -16.33219  66.06634 -124.13  290.78 -207.70  1.2104     4    -104.6    
   9.38393 -16.63219  65.91634 -117.32  271.26 -201.10  1.0476     4    -237.6    
   9.25560 -16.33219  66.09967 -123.72  281.02 -207.96  1.1792     4    -147.8    
   9.55060 -16.63219  65.91634 -115.43  269.90 -202.48  1.0069     4    -229.0    
   9.55155 -16.35719  66.09967 -121.48  267.74 -208.41  1.0844     4    -159.2    
   9.55560 -16.63219  65.91634 -115.34  269.94 -202.55  1.0057     4    -229.0    
   9.65560 -16.33219  66.09967 -120.76  266.77 -209.42  1.0531     4    -135.8    
   9.92798 -16.53219  65.89967 -110.72  290.13 -210.14  0.9274     4    -213.0    
   9.95060 -16.33219  66.01634 -115.28  283.15 -211.74  0.9489     4    -294.7    
  10.20060 -16.29731  65.91634 -107.51  330.92 -209.73  0.8764     4     21.07    
  10.32881 -16.38219  65.81634  -98.76  374.46 -203.80  0.8422     4    -173.9    
  10.66726 -16.33219  65.86634  -83.23  383.91 -181.75  0.5649    11    -125.1    
  10.90060 -16.56397  65.91634  -71.37  348.57 -173.18  0.3937    11    -116.2    
  10.85060 -16.32481  66.01634  -77.34  346.87 -173.56  0.3835    11    -91.02    
  11.10060 -16.54231  66.09967  -68.61  325.78 -169.98  0.3145    11    -168.9    
  11.10060 -16.31635  66.21634  -72.55  321.02 -169.70  0.3052    11    -137.6    
  11.25060 -16.52707  66.21634  -67.39  317.12 -168.99  0.3023    11    -122.1    
  12.69143 -16.63219  66.11634  -68.27  307.74 -167.09  0.3295    11    -146.2    
  12.90060 -16.63219  65.91634  -70.14  310.57 -166.64  0.3084    11    -173.3    
  12.90060 -16.35481  66.11634  -77.69  306.17 -167.22  0.3306    11    -172.3    
  13.08393 -16.33219  65.91634  -80.78  308.86 -166.88  0.3062    11    -172.4    
   8.70060 -16.21707  65.91634 -125.85  320.36 -208.90  1.2617     4    -227.9    
   8.60060 -15.98219  65.91634 -127.98  331.53 -210.99  1.2954     4    -79.25    
   8.90060 -16.13219  66.06634 -126.65  312.58 -210.22  1.2853     4    -38.23    
   8.87560 -15.93219  66.09967 -128.30  318.49 -211.36  1.3101     4    -38.27    
   9.00060 -16.09790  66.11634 -127.12  305.51 -210.63  1.2791     4    -38.23    
   9.22893 -15.93219  66.21634 -127.90  287.85 -211.70  1.2386     4    -107.1    
   9.31726 -16.00385  66.21634 -127.22  280.76 -211.68  1.2093     4    -107.0    
   9.47560 -16.04885  66.21634 -125.96  270.99 -211.87  1.1524     4    -82.66    
   9.70060 -16.28219  66.11634 -120.91  266.68 -210.48  1.0450     4    -135.8    
   9.90060 -16.14469  66.11634 -119.62  273.41 -213.00  0.9830     4    -292.8    
  10.10060 -16.19469  66.01634 -113.44  301.85 -212.07  0.9091     4    -134.8    
  10.00060 -15.98790  66.11634 -119.66  281.01 -213.58  0.9476     4    -294.7    
  10.13393 -15.95219  66.06634 -116.10  302.26 -211.83  0.8982     4     46.66    
  10.35060 -16.13219  65.91634 -103.96  365.21 -202.08  0.8255     4     27.69    
  10.25060 -15.89885  66.01634 -112.36  329.77 -207.65  0.8558     4    -129.7    
  10.50060 -16.19052  65.86634  -94.43  396.10 -192.26  0.7353    11    -10.19    
  10.55060 -16.03219  65.91634  -94.76  392.81 -188.44  0.6771    11     2.886    
  10.70060 -16.26814  65.91634  -83.26  374.81 -179.55  0.5152    11    -111.6    
  10.71726 -15.84373  66.01634  -89.51  368.65 -177.99  0.4767    11    -87.32    
  10.90060 -16.16552  66.11634  -78.79  336.93 -172.00  0.3441    11    -133.0    
  10.85060 -15.92290  66.11634  -83.82  343.32 -172.92  0.3629    11    -122.0    
  13.10060 -16.28457  65.91634  -82.57  308.87 -166.91  0.3058    11    -173.8    
  13.00060 -16.05719  66.11634  -89.30  306.71 -167.36  0.3273    11    -183.4    
  12.90060 -16.04052  66.21634  -88.09  305.56 -167.47  0.3410    11    -187.2    
  13.10060 -15.98219  66.01634  -94.43  308.77 -167.35  0.3138    11    -162.0    
   8.70060 -15.75302  66.01634 -129.01  329.92 -211.10  1.3125     4    -79.25    
   8.60060 -15.51814  65.91634 -129.78  325.69 -209.23  1.2678     4    -268.9    
   8.90060 -15.60719  66.11634 -129.62  314.37 -209.93  1.2857     4    -38.73    
   8.90060 -15.50207  66.09967 -129.72  311.54 -208.61  1.2641     4    -227.8    
   9.06726 -15.50719  66.16634 -129.56  298.41 -208.52  1.2356     4    -287.8    
  10.05060 -15.65385  66.11634 -120.82  287.48 -212.43  0.9091     4    -173.5    
  10.10060 -15.74135  66.09967 -118.95  294.99 -212.27  0.8994     4    -9.004    
  10.00060 -15.50719  66.11634 -122.28  282.94 -211.37  0.9084     4    -177.5    
  10.13393 -15.55719  66.06634 -118.70  303.80 -211.27  0.8712     4    -77.60    
  10.26310 -15.72647  66.01634 -113.47  332.72 -207.34  0.8441     4    -115.7    
  10.50893 -15.53219  65.91634 -102.18  396.06 -192.79  0.7300     4    -208.8    
  10.52560 -15.54885  65.91634 -101.29  397.11 -191.60  0.7169    11    -15.73    
  10.50060 -15.53219  65.91634 -102.61  395.23 -193.39  0.7364     4    -88.08    
  10.73393 -15.72052  66.01634  -90.36  368.30 -177.51  0.4692    11    -82.15    
  10.55060 -15.53219  65.91634 -100.09  398.41 -189.88  0.6954    11    -71.78    
  10.90060 -15.54885  66.11634  -87.39  342.94 -172.03  0.3523    11    -115.1    
  10.87560 -15.55219  66.09967  -87.92  346.47 -172.61  0.3654    11    -73.98    
  11.10060 -15.53219  66.26634  -84.54  322.98 -169.40  0.2976    11    -117.5    
  12.90060 -15.64885  66.21634 -106.23  308.43 -168.14  0.3387    11    -162.6    
  13.10060 -15.68219  66.01634 -110.75  311.72 -168.57  0.3255    11    -180.8    
  13.00060 -15.58219  66.11634 -113.94  310.24 -169.11  0.3412    11    -181.5    
  13.10060 -15.64052  66.01634 -113.53  311.90 -169.04  0.3322    11    -207.1    
   8.70060 -15.28219  65.91634 -129.43  310.64 -205.10  1.2045     4    -225.0    
   8.90060 -15.36552  66.06634 -129.46  306.36 -206.34  1.2263     4    -225.0    
   8.80060 -15.14564  65.91634 -128.70  299.04 -201.62  1.1497     4    -289.3    
   9.05060 -15.33219  66.11634 -129.27  294.79 -205.38  1.1910     4    -294.3    
   9.10060 -15.08219  66.01634 -128.12  282.91 -198.93  1.0859     4    -300.2    
   9.33393 -15.18219  66.11634 -128.23  274.08 -201.36  1.0653     4    -233.6    
   9.27560 -15.09885  66.06634 -127.86  275.25 -199.11  1.0509     4    -270.4    
   9.59560 -15.18219  66.11634 -126.67  267.60 -202.16  0.9795     4    -148.7    
   9.50060 -15.13219  66.09967 -126.93  268.60 -200.45  0.9953     4    -355.1    
   9.72798 -15.23219  66.11634 -125.75  268.86 -204.43  0.9479     4    -148.7    
   9.74310 -15.13219  66.06634 -124.71  271.61 -202.83  0.9154     4    -44.67    
   9.92560 -15.33219  66.09967 -123.24  278.85 -208.83  0.9040     4    -19.24    
   9.91310 -15.13219  66.01634 -121.90  284.94 -206.80  0.8653     4    -140.2    
  10.10060 -15.30635  66.01634 -118.93  305.73 -210.96  0.8497     4    -16.37    
  10.15060 -15.13219  65.91634 -115.45  327.50 -212.02  0.8209     4    -115.7    
  10.30060 -15.28635  65.91634 -111.42  358.08 -207.14  0.8128     4    -153.3    
  10.30060 -15.08219  65.81634 -109.05  372.28 -207.54  0.8115     4    -123.4    
  10.47560 -15.33219  65.86634 -103.79  399.76 -196.17  0.7660     4    -15.57    
  10.70060 -15.33219  65.89967  -94.62  392.14 -181.02  0.5715    11    -32.43    
  10.90060 -15.28219  66.01634  -90.18  354.51 -172.49  0.3890    11    -81.69    
  10.90060 -15.10623  65.91634  -91.50  366.83 -172.66  0.4358    11    -65.60    
  11.00060 -15.31790  66.11634  -88.46  338.01 -170.46  0.3297    11    -115.1    
  11.10060 -15.10064  66.06634  -90.32  338.03 -169.33  0.3245    11    -131.4    
  11.30572 -15.13219  66.21634  -90.17  322.38 -168.32  0.2875    11    -127.6    
  12.98393 -15.28219  66.11634 -137.11  290.53 -181.72  0.5232    11    -112.9    
  13.10060 -15.38219  66.01634 -134.32  297.59 -179.07  0.4855    11    -113.0    
  13.10060 -15.23219  66.11634 -147.20  262.10 -200.08  0.6970    10    -209.5    
  13.31726 -15.33219  65.91634 -148.21  261.75 -204.64  0.7156    10    -42.45    
  13.14131 -15.23219  66.11634 -148.85  255.92 -205.28  0.7342    10    -87.60    
  13.49226 -15.28219  65.94967 -156.47  228.95 -237.92  0.8911    10    -103.0    
  13.57060 -15.13219  66.21634 -163.49  214.95 -264.61  1.0974    10    -157.8    
  13.74881 -15.23219  65.91634 -161.74  211.33 -263.81  1.0033    10    -118.2    
  13.77738 -15.13219  66.11634 -165.42  211.88 -271.29  1.1245    10    -146.8    
  13.90060 -15.13219  66.01634 -165.66  208.96 -272.90  1.1078    10    -150.4    
   9.05976 -14.93219  65.89967 -126.79  278.83 -194.58  1.0240     4    -155.5    
   9.11726 -14.93219  65.91634 -126.84  277.10 -194.31  1.0137     4    -129.2    
   9.48988 -14.85302  65.91634 -123.41  271.48 -194.43  0.8961     4    -91.37    
   9.84548 -14.93219  65.91634 -120.07  288.50 -205.00  0.8358     4    -194.6    
   9.89643 -14.93219  65.89967 -118.99  294.84 -207.34  0.8265     4    -81.62    
  11.07976 -14.93219  65.91634  -91.98  353.54 -169.22  0.3771    11    -81.69    
  11.30060 -14.88219  66.01634  -93.89  336.66 -168.15  0.3151    11    -131.4    
  11.40060 -14.93219  66.11634  -94.31  327.78 -168.07  0.2931    11    -151.7    
  11.39488 -14.73219  65.91634  -97.13  345.25 -168.36  0.3420    11    -65.89    
  11.67560 -14.93219  66.21634  -99.09  320.90 -168.22  0.2896    11    -110.6    
  11.73393 -14.68219  66.01634 -106.69  339.20 -171.68  0.3439    11    -117.1    
  11.90060 -14.88219  66.21634 -106.88  322.20 -169.41  0.3069    11    -110.6    
  11.90060 -14.73219  66.09967 -111.69  332.74 -172.69  0.3462    11    -143.4    
  12.00060 -14.73219  66.11634 -116.18  331.23 -174.74  0.3708    11    -105.5    
  13.90060 -15.08219  66.11634 -166.81  213.18 -273.96  1.1629    10    -161.7    
  14.15060 -15.03219  65.91634 -166.58  207.28 -273.19  1.1061    10    -155.0    
  14.05060 -14.93219  66.21634 -169.11  224.96 -274.76  1.2528    10    -120.9    
  14.45060 -14.73219  65.91634 -168.38  212.95 -267.21  1.1153    10    -152.0    
  14.30060 -14.73219  66.18955 -169.93  231.89 -271.72  1.2592    10    -121.5    
  11.71310 -14.53219  65.86634 -108.64  356.94 -177.08  0.4381    11    -79.07    
  11.81488 -14.53219  65.91634 -112.96  353.04 -180.42  0.4580    11    -26.36    
  11.88310 -14.36552  65.91634 -120.21  350.94 -194.40  0.6058     8    -44.18    
  12.06726 -14.57719  66.06634 -125.38  331.81 -188.92  0.5153    11    -66.65    
  12.10060 -14.33219  66.11634 -135.13  309.72 -220.51  0.6952     8    -37.08    
  12.30060 -14.59385  66.21634 -139.94  287.39 -207.23  0.6342    10    -68.67    
  14.50060 -14.63219  65.94872 -169.27  216.09 -265.64  1.1228    10    -146.8    
  14.48393 -14.52802  66.11634 -170.28  228.80 -266.78  1.1986    10    -121.0    
  14.50060 -14.35207  66.21634 -171.49  235.76 -265.76  1.2182    10    -120.8    
  14.65060 -14.33040  65.91634 -169.04  212.99 -259.26  1.0508    10    -126.8    
  11.88310 -14.34647  65.91634 -120.64  350.26 -195.46  0.6174     8    -227.9    
  11.90060 -13.84207  66.00800 -129.86  329.24 -208.37  0.7364     8    -275.0    
  12.10060 -14.34052  66.11634 -134.92  310.19 -219.59  0.6914     8    -18.53    
  12.08393 -13.82385  66.19455 -140.97  302.70 -236.35  0.7801     8     68.82    
  14.68393 -14.13219  65.94134 -169.92  211.14 -256.84  1.0171    10    -116.1    
  14.60060 -14.20207  66.11634 -171.17  223.92 -261.46  1.1256    10    -146.9    
  14.70060 -13.80719  65.91634 -170.20  202.58 -253.82  0.9212    10    -86.72    
  14.60060 -13.99052  66.16634 -172.31  219.87 -259.96  1.0902    10    -152.1    
  11.88393 -13.74052  65.99455 -129.79  331.22 -206.79  0.7327     8    -334.3    
  11.80060 -13.62231  65.90800 -126.57  336.46 -200.41  0.7024     8    -123.9    
  11.97143 -13.78219  66.08205 -134.48  321.82 -217.01  0.7604     8     52.16    
  12.05060 -13.47385  66.11634 -139.88  326.76 -222.74  0.7852     8     59.95    
  14.68393 -13.73219  65.94134 -170.62  201.42 -254.09  0.9118    10    -86.72    
  14.60060 -13.67207  66.11634 -172.88  204.21 -256.98  0.9665    10    -131.5    
  14.65060 -13.55207  65.91634 -170.90  197.97 -254.46  0.8575    10    -97.58    
  14.50060 -13.51873  66.21634 -174.56  200.86 -259.00  0.9575    10    -131.1    
  11.90060 -13.20719  65.91634 -134.73  346.38 -211.93  0.7437     8    -101.1    
  12.07560 -13.35219  66.09967 -141.25  333.30 -223.49  0.7922     8    -135.7    
  12.10060 -13.08219  66.01634 -143.16  351.39 -224.91  0.8030     8    -110.4    
  12.30060 -13.31969  66.26634 -152.27  305.99 -248.82  0.8224     8    -77.84    
  12.30060 -13.01731  66.11634 -150.93  346.99 -237.49  0.8460     8    -170.3    
  14.48393 -13.33897  66.11634 -173.74  194.71 -259.07  0.8686    10    -85.35    
  14.50060 -13.23219  65.93479 -172.30  198.01 -260.46  0.7962    10    -180.8    
  14.40060 -13.08219  65.92884 -172.37  203.31 -266.22  0.7743    10    -181.2    
  14.30060 -13.13219  66.18217 -175.55  193.12 -264.11  0.8335    10    -77.92    
  12.10060 -12.87207  65.91634 -145.72  360.21 -228.30  0.8144     8    -136.7    
  12.05060 -12.71969  65.81634 -148.26  354.39 -231.86  0.8214     8    -20.51    
  12.30060 -12.93219  66.06634 -151.06  356.47 -236.87  0.8505     8    -158.6    
  12.23655 -12.73219  65.91634 -151.65  365.97 -236.78  0.8512     8    -114.0    
  12.40060 -12.93219  66.11634 -154.71  349.96 -242.51  0.8636     8    -121.3    
  12.47655 -12.73219  66.01634 -157.58  369.32 -245.02  0.8866     8    -87.98    
  12.67643 -12.93219  66.26634 -164.39  307.86 -261.38  0.8549     8    -23.00    
  12.70060 -12.73219  66.09967 -163.62  353.95 -253.49  0.8967     8    -60.52    
  12.75060 -12.73219  66.11634 -164.97  347.87 -255.45  0.8944     8    -18.96    
  13.75060 -12.73219  66.11634 -176.88  237.40 -277.45  0.7914    10    -181.6    
  13.87298 -12.78219  66.11634 -177.06  224.05 -277.42  0.7830    10    -181.7    
  13.88072 -12.73219  66.01634 -175.78  240.90 -277.10  0.7855    10    -183.3    
  14.10060 -12.83219  65.97884 -174.34  222.90 -276.29  0.7704    10    -175.8    
  14.10060 -12.93219  66.14646 -176.91  202.15 -271.48  0.7896    10    -178.3    
  12.30060 -12.48219  65.81634 -158.95  351.33 -247.33  0.8772     8    -208.5    
  12.52560 -12.53219  65.89967 -161.24  373.40 -249.14  0.9029     8    -47.11    
  12.60060 -12.53219  65.91634 -162.47  376.61 -250.59  0.9103     8    -128.0    
  12.87893 -12.49707  65.91634 -167.54  380.09 -255.71  0.9273     8    -78.49    
  13.15060 -12.73219  66.21634 -173.80  284.29 -270.30  0.8409    10    -346.8    
  13.09131 -12.53219  65.95384 -170.50  364.33 -258.96  0.9163     8     27.21    
  13.15560 -12.73219  66.21634 -173.91  283.62 -270.43  0.8402    10    -362.3    
  13.40060 -12.53219  65.91634 -172.64  338.67 -262.25  0.8861     8    -111.6    
  13.47560 -12.54885  65.91634 -173.15  327.09 -263.55  0.8725     8    -422.6    
  13.46726 -12.73219  66.21634 -177.01  248.29 -276.44  0.8078    10    -169.1    
  13.68572 -12.63219  65.96634 -174.80  279.85 -270.97  0.8210    10    -366.8    
  11.30060 -16.36969  66.31634  -69.60  313.05 -168.74  0.3046    11    -190.5    
  11.46131 -16.53219  66.31634  -66.02  311.12 -168.35  0.3102    11    -175.6    
  11.48631 -16.33219  66.41634  -69.34  308.54 -168.30  0.3192    11    -172.3    
  11.65060 -16.63219  66.31634  -63.77  309.67 -168.01  0.3186    11    -158.1    
  11.66726 -16.33219  66.46634  -69.07  306.28 -168.08  0.3358    11    -163.3    
  11.93810 -16.51457  66.41634  -66.14  305.76 -167.81  0.3466    11    -146.2    
  11.96226 -16.31790  66.49967  -69.99  304.33 -167.88  0.3595    11    -155.3    
  12.06822 -16.50719  66.41634  -66.76  305.20 -167.74  0.3536    11    -146.2    
  12.10060 -16.30719  66.49967  -70.98  303.86 -167.81  0.3670    11    -155.3    
  12.25060 -16.63219  66.31634  -65.14  306.31 -167.51  0.3466    11    -146.2    
  12.30060 -16.29885  66.46634  -72.61  303.61 -167.72  0.3716    11    -172.3    
  12.51643 -16.56552  66.26634  -68.36  305.77 -167.39  0.3478    11    -146.2    
  12.60060 -16.38219  66.31634  -73.43  304.44 -167.50  0.3578    11    -172.4    
  12.70060 -16.36552  66.26634  -74.96  304.76 -167.43  0.3514    11    -172.3    
   9.28893 -15.98219  66.21634 -127.52  282.96 -211.69  1.2192     4    -107.1    
   9.50060 -16.04052  66.21634 -126.00  269.88 -211.97  1.1436     4    -64.53    
   9.70060 -15.93219  66.21634 -125.12  265.02 -212.97  1.0670     4    -135.8    
  11.10060 -16.16552  66.26634  -74.99  319.58 -169.58  0.3027    11    -141.4    
  11.10060 -15.97719  66.29967  -77.91  319.10 -169.48  0.3007    11    -152.8    
  11.15060 -16.09885  66.31634  -75.42  316.67 -169.24  0.3008    11    -137.6    
  11.30060 -15.98219  66.41634  -75.94  311.23 -168.63  0.3060    11    -200.3    
  11.50060 -16.16552  66.46634  -72.08  307.54 -168.28  0.3238    11    -172.3    
  11.50060 -15.93219  66.49967  -76.13  307.34 -168.25  0.3231    11    -172.3    
  11.65060 -16.13219  66.51634  -72.61  305.70 -168.11  0.3389    11    -172.3    
  11.55060 -15.93219  66.51634  -76.15  306.67 -168.19  0.3280    11    -172.3    
  11.95893 -16.27885  66.51634  -70.80  304.18 -167.89  0.3609    11    -172.4    
  12.15060 -16.23219  66.51634  -72.91  303.53 -167.81  0.3715    11    -172.3    
  12.34560 -16.13219  66.49967  -77.02  303.25 -167.74  0.3764    11    -172.3    
  12.35060 -15.99052  66.51634  -80.76  303.29 -167.76  0.3765    11    -186.6    
  12.55060 -16.16552  66.41634  -78.57  303.57 -167.64  0.3702    11    -172.2    
  12.50060 -15.99052  66.46634  -82.90  303.52 -167.70  0.3734    11    -176.7    
  12.70060 -16.23219  66.31634  -78.63  304.22 -167.52  0.3581    11    -182.0    
  12.79643 -15.83457  66.31634  -94.17  305.59 -167.65  0.3505    11    -194.9    
   9.18393 -15.67052  66.21634 -129.30  291.14 -210.50  1.2353     4    -104.6    
   9.17226 -15.73219  66.21634 -129.10  292.56 -211.01  1.2459     4    -104.5    
   9.25893 -15.53219  66.21634 -129.24  283.70 -208.82  1.1888     4    -296.7    
   9.46726 -15.66873  66.24134 -128.85  271.61 -210.73  1.1395     4    -87.90    
   9.45560 -15.45064  66.21634 -128.55  271.11 -207.57  1.1037     4    -223.5    
   9.75060 -15.69885  66.21634 -126.09  265.32 -212.03  1.0309     4    -214.2    
   9.70060 -15.58219  66.21634 -126.94  265.31 -210.44  1.0350     4    -214.2    
  11.10060 -15.73219  66.29967  -81.59  320.33 -169.42  0.2983    11    -142.9    
  11.30060 -15.73219  66.41634  -80.03  312.02 -168.57  0.3010    11    -200.3    
  11.20060 -15.48552  66.31634  -84.50  318.25 -168.83  0.2919    11    -138.1    
  11.50060 -15.75719  66.49967  -79.30  307.79 -168.21  0.3183    11    -182.0    
  11.50060 -15.53219  66.46634  -83.58  309.25 -168.14  0.3077    11    -183.5    
  11.55060 -15.76552  66.51634  -79.24  307.08 -168.15  0.3233    11    -172.3    
  11.71726 -15.55219  66.52467  -84.54  306.62 -167.96  0.3270    11    -183.4    
  11.95060 -15.43552  66.51634  -90.49  306.52 -167.84  0.3342    11    -188.2    
  12.20893 -15.53219  66.51634  -92.34  305.44 -167.81  0.3527    11    -172.0    
  12.30060 -15.60719  66.51634  -91.71  304.92 -167.79  0.3597    11    -187.2    
  12.30060 -15.53219  66.49967  -94.38  305.61 -167.82  0.3541    11    -169.6    
  12.50060 -15.73219  66.46634  -91.49  304.58 -167.74  0.3649    11    -194.9    
  12.55060 -15.55719  66.41634  -99.91  306.41 -167.89  0.3532    11    -169.6    
  12.79643 -15.87481  66.31634  -92.49  305.33 -167.62  0.3515    11    -161.9    
  12.70060 -15.46885  66.31634 -109.50  308.45 -168.52  0.3479    11    -171.7    
  11.27560 -15.33219  66.29967  -86.74  318.02 -168.50  0.2885    11    -142.9    
  11.55060 -15.33219  66.41634  -87.93  310.93 -168.01  0.2991    11    -205.5    
  11.50060 -15.13219  66.29967  -91.66  316.21 -167.99  0.2863    11    -127.6    
  11.70060 -15.36552  66.46634  -88.71  308.68 -167.91  0.3120    11    -187.3    
  11.80893 -15.03219  66.31634  -99.53  315.44 -168.12  0.2960    11    -110.6    
  11.90060 -15.29885  66.46634  -93.58  308.49 -167.86  0.3195    11    -161.9    
  11.81726 -15.03219  66.31634  -99.73  315.41 -168.13  0.2964    11    -110.6    
  12.13393 -15.33219  66.46634  -97.65  307.85 -167.90  0.3336    11    -161.9    
  12.15060 -15.03219  66.31634 -110.40  315.30 -169.29  0.3222    11    -118.9    
  12.30060 -15.28219  66.41634 -104.57  309.24 -168.22  0.3356    11    -163.4    
  12.42893 -15.13219  66.31634 -117.63  311.69 -170.42  0.3532    11    -181.5    
  12.60060 -15.29052  66.31634 -116.09  309.56 -169.69  0.3553    11    -172.1    
  12.47560 -15.13219  66.29967 -120.01  310.96 -171.09  0.3638    11    -180.7    
  12.70060 -15.29885  66.26634 -120.40  308.61 -170.76  0.3706    11    -162.9    
  12.80893 -15.13219  66.21634 -139.30  284.24 -185.00  0.5562    11    -229.5    
  12.90060 -15.13219  66.21634 -144.35  269.35 -193.93  0.6442    10    -192.1    
  12.15060 -14.87540  66.21634 -117.63  321.09 -172.42  0.3517    11    -102.3    
  12.32560 -14.84885  66.21634 -128.80  311.18 -179.10  0.4430    11    -72.54    
  12.35060 -14.73219  66.21634 -136.80  295.54 -192.25  0.5601    11    -183.2    
  12.46131 -14.91969  66.23634 -133.09  301.14 -180.86  0.4789    11    -246.2    
  12.50060 -14.73790  66.29967 -145.76  263.34 -207.49  0.6721    10    -190.2    
  12.70060 -14.93219  66.29967 -146.56  260.41 -201.69  0.6794    10    -190.2    
  12.66405 -14.73219  66.41634 -153.52  232.73 -227.60  0.7993    10    -56.44    
  12.98393 -15.03219  66.31634 -154.06  235.61 -223.11  0.8398    10    -56.29    
  12.85060 -14.73219  66.51634 -159.78  216.45 -243.62  0.9298    10    -86.92    
  12.99226 -15.03219  66.31634 -154.48  234.61 -224.27  0.8468    10    -56.29    
  13.14488 -14.73219  66.61634 -165.52  216.72 -258.11  1.1144    10    -152.1    
  13.33393 -15.08219  66.31634 -161.42  218.48 -254.14  1.0419    10    -126.8    
  13.33393 -14.76231  66.61634 -167.64  224.09 -264.04  1.2062    10    -121.0    
  13.50060 -15.03219  66.36634 -164.95  218.43 -266.04  1.1545    10    -161.7    
  13.62893 -14.73219  66.61634 -169.63  240.46 -270.41  1.3277    10    -121.1    
  13.69548 -15.03219  66.31634 -166.52  220.06 -271.63  1.2063    10    -120.9    
  13.71822 -14.83219  66.51634 -169.10  237.00 -272.27  1.3175    10    -121.3    
  13.93214 -14.93219  66.31634 -168.64  228.84 -274.66  1.2794    10    -121.5    
  13.90060 -14.73219  66.51634 -170.89  248.56 -273.47  1.3690    10    -138.2    
  14.20060 -14.70897  66.31634 -171.24  242.25 -272.97  1.3199    10    -121.2    
  12.30060 -14.33790  66.31634 -147.62  259.51 -246.56  0.7403    10    -148.6    
  12.50060 -14.53219  66.41634 -152.65  235.32 -236.24  0.7741    10    -56.08    
  12.50060 -14.33219  66.49967 -156.83  222.98 -250.85  0.8094    10    -188.7    
  12.70060 -14.61040  66.51634 -158.00  217.98 -241.73  0.8706    10    -187.0    
  12.70060 -14.40302  66.61634 -161.59  209.36 -249.18  0.9030    10    -87.14    
  14.10060 -14.55981  66.51634 -171.80  259.13 -272.63  1.3896    10    -206.7    
  14.30060 -14.59469  66.31634 -171.13  245.20 -271.25  1.3132    10    -121.1    
  14.10060 -14.34469  66.61634 -173.19  264.55 -271.11  1.3936    10    -206.8    
  14.40060 -14.31873  66.36634 -172.47  248.11 -268.04  1.2893    10    -121.1    
  12.20060 -14.18552  66.26634 -144.55  275.63 -252.13  0.7505    10    -295.5    
  12.20572 -13.88219  66.31634 -147.77  274.83 -263.02  0.7802    10    -156.4    
  12.50060 -14.28219  66.51634 -157.56  221.34 -253.03  0.8130    10    -188.7    
  12.42298 -13.90302  66.51634 -157.85  231.15 -271.29  0.7937    10    -183.3    
  14.30060 -14.15802  66.51634 -174.04  253.30 -268.44  1.3147    10    -121.1    
  14.48393 -14.15719  66.31634 -172.96  238.23 -265.02  1.2194    10    -120.6    
  14.50060 -14.06552  66.31634 -173.08  233.77 -263.94  1.1901    10    -120.8    
  14.30060 -14.16052  66.51634 -173.98  253.40 -268.46  1.3153    10    -106.1    
  12.20572 -13.84052  66.31634 -147.95  276.46 -262.24  0.7830    10    -156.4    
  12.30060 -13.43219  66.31634 -152.72  290.92 -256.76  0.8112     8    -67.22    
  12.50060 -13.54885  66.51634 -161.62  238.41 -277.77  0.7976    10    -169.2    
  12.50060 -13.50719  66.49967 -161.72  242.36 -278.37  0.7978    10    -204.2    
  12.65060 -13.54231  66.61634 -166.22  217.55 -269.79  0.8150    10    -167.6    
  14.10060 -13.50635  66.61634 -177.55  207.65 -265.95  1.0843    10    -157.8    
  14.30060 -13.66969  66.51634 -175.86  218.46 -264.79  1.1290    10    -146.8    
  14.40060 -13.53219  66.36634 -175.41  205.06 -261.89  1.0188    10    -116.0    
  14.48393 -13.68719  66.31634 -174.47  212.24 -261.07  1.0569    10    -157.8    
  12.50060 -13.31873  66.41634 -161.17  265.58 -273.97  0.8091    10    -427.2    
  12.50298 -13.10719  66.29967 -159.57  302.06 -258.90  0.8393     8    -48.10    
  12.72238 -13.23219  66.51634 -167.76  237.29 -277.76  0.8072    10    -169.2    
  12.67476 -13.13219  66.41634 -166.24  262.77 -275.01  0.8164    10    -427.2    
  12.86548 -13.13219  66.51634 -171.32  230.77 -277.07  0.8094    10    -169.3    
  13.90060 -13.13219  66.51634 -179.04  189.89 -268.15  0.8981    10    -77.95    
  14.10060 -13.30540  66.51634 -178.25  195.08 -265.54  0.9725    10    -128.3    
  14.20060 -13.13219  66.30289 -176.72  191.39 -265.41  0.8615    10    -77.77    
  14.30060 -13.27802  66.31634 -176.83  193.56 -262.70  0.9106    10    -83.87    
  12.79048 -12.93219  66.31634 -168.12  285.89 -268.84  0.8389    10    -362.3    
  13.07714 -13.03219  66.51634 -174.85  220.02 -276.20  0.8124    10    -167.6    
  13.05060 -12.83219  66.31634 -173.08  266.76 -273.77  0.8269    10    -237.6    
  13.17226 -13.13219  66.61634 -176.12  202.00 -270.91  0.8364    10    -171.5    
  13.35893 -12.83219  66.36455 -176.80  228.97 -277.98  0.8056    10    -167.4    
  13.62893 -13.13219  66.61634 -178.63  190.18 -269.05  0.8925    10    -77.95    
  13.44905 -12.83219  66.34967 -178.11  222.98 -277.94  0.8024    10    -167.6    
  13.70060 -13.03219  66.51634 -178.94  192.06 -271.05  0.8550    10    -77.77    
  13.70060 -12.93219  66.41634 -178.87  198.75 -273.93  0.8199    10    -164.1    
  13.91310 -12.93219  66.31634 -178.10  197.70 -272.55  0.8125    10    -164.2    
  11.90060 -16.01052  66.56634  -75.88  303.98 -167.94  0.3605    11    -172.3    
  12.12226 -15.93219  66.56634  -79.55  303.45 -167.84  0.3716    11    -172.2    
  11.86726 -15.73219  66.56634  -81.74  304.71 -167.92  0.3495    11    -182.0    
  12.10560 -15.73219  66.56634  -84.53  304.07 -167.83  0.3631    11    -176.7    
  12.92822 -14.53219  66.66634 -164.96  209.94 -252.70  1.0224    10    -116.1    
  12.90060 -14.40040  66.71634 -165.61  207.58 -252.92  1.0144    10    -116.1    
  13.08310 -14.53219  66.71634 -167.16  214.68 -257.19  1.1118    10    -150.0    
  13.11131 -14.28219  66.81634 -169.48  213.49 -257.61  1.1220    10    -150.0    
  13.36226 -14.61373  66.71634 -168.75  229.55 -264.56  1.2483    10    -121.0    
  13.37893 -14.36969  66.81634 -171.37  231.67 -263.70  1.2584    10    -120.9    
  13.55893 -14.58219  66.71634 -170.72  242.86 -268.34  1.3301    10    -121.1    
  13.57893 -14.33219  66.81634 -172.36  244.99 -267.09  1.3304    10    -121.1    
  13.70060 -14.55719  66.69967 -171.57  251.82 -270.30  1.3728    10    -138.2    
  13.70060 -14.24373  66.81634 -173.32  250.30 -268.21  1.3507    10    -153.5    
  13.95060 -14.53219  66.61634 -172.39  261.37 -272.27  1.4054    10    -206.8    
  13.90060 -14.34969  66.71634 -173.49  262.56 -270.70  1.3996    10    -206.8    
  12.66726 -14.15719  66.66634 -163.55  206.23 -252.74  0.8854    10    -173.1    
  12.70060 -14.02064  66.69967 -165.67  203.95 -253.97  0.8880    10    -172.7    
  12.75060 -14.13219  66.71634 -165.64  203.41 -252.49  0.9224    10    -86.72    
  12.95060 -13.93219  66.81634 -170.32  200.43 -255.04  0.9851    10    -86.72    
  12.99226 -14.13219  66.81634 -169.30  205.48 -255.09  1.0421    10    -124.6    
  13.13393 -13.93219  66.86634 -172.14  204.98 -257.80  1.0666    10    -124.6    
  13.30060 -14.16552  66.86634 -172.03  221.47 -261.26  1.1946    10    -121.0    
  13.32143 -13.93219  66.89396 -172.96  212.95 -261.23  1.1444    10    -149.9    
  13.53393 -14.13219  66.86634 -173.52  235.14 -265.31  1.2779    10    -121.4    
  13.56405 -13.93219  66.87467 -175.33  225.86 -264.91  1.2275    10    -121.0    
  13.78393 -14.11052  66.81634 -174.59  248.54 -268.29  1.3366    10    -121.1    
  13.64226 -13.93219  66.86634 -175.09  229.76 -265.95  1.2484    10    -121.0    
  14.00060 -14.18219  66.71634 -174.42  259.83 -269.95  1.3738    10    -206.7    
  13.82464 -13.94469  66.81634 -175.65  239.00 -267.72  1.2882    10    -121.1    
  14.10060 -14.16552  66.66634 -174.21  259.56 -269.85  1.3636    10    -206.7    
  14.13393 -13.99385  66.66634 -175.28  248.55 -268.56  1.3080    10    -121.1    
  12.66726 -13.70719  66.66634 -166.36  208.85 -262.30  0.8369    10    -186.9    
  12.75060 -13.73219  66.71634 -168.13  202.83 -258.61  0.8662    10    -86.88    
  12.93476 -13.43219  66.71634 -172.17  200.02 -263.66  0.8610    10    -85.51    
  12.99226 -13.73219  66.81634 -171.84  197.27 -257.11  0.9550    10    -86.72    
  13.11822 -13.58219  66.81634 -174.18  195.22 -259.71  0.9564    10    -135.7    
  13.27560 -13.69885  66.86634 -174.72  200.98 -260.65  1.0498    10    -124.6    
  13.33393 -13.48219  66.81634 -176.18  194.56 -262.81  0.9866    10    -128.3    
  13.50060 -13.69885  66.86634 -176.07  208.40 -263.74  1.1202    10    -155.7    
  13.46726 -13.48219  66.81634 -176.85  196.52 -264.10  1.0203    10    -112.8    
  13.78393 -13.70719  66.81634 -176.50  218.75 -266.56  1.1830    10    -120.9    
  13.67464 -13.58219  66.81634 -177.24  206.67 -265.61  1.1079    10    -155.7    
  14.00060 -13.64885  66.71634 -177.05  218.62 -266.93  1.1667    10    -161.7    
  13.90060 -13.48219  66.71634 -177.66  204.48 -266.58  1.0811    10    -160.3    
  14.10060 -13.67385  66.66634 -176.70  221.36 -266.74  1.1725    10    -161.7    
  12.92143 -13.33219  66.66634 -172.15  205.18 -267.68  0.8376    10    -166.9    
  13.07738 -13.33219  66.71634 -174.41  196.79 -265.02  0.8704    10    -85.69    
  13.38905 -13.24885  66.71634 -177.15  191.30 -266.60  0.9086    10    -77.95    
  13.41214 -13.24885  66.71634 -177.27  191.10 -266.65  0.9127    10    -83.87    
  13.70572 -13.33219  66.71634 -178.44  193.79 -266.59  0.9913    10    -128.3    
  13.91881 -13.28219  66.61634 -178.16  193.46 -266.91  0.9759    10    -128.3    
  5276               Area     Atom    dRho/dR      Angle(Rho)      MEP        Field(norm)     dMEP/dR      Angle(MEP)     IE(L)      dIE(L)/dR     Angle(IE(L))      EA(L)    dEA(L)/dR     Angle(EA(L))     alpa(L)
     1     2     3   0.01375    12    0.3510E-01     161.6        -49.52         20.06         23.52         31.47         415.3        0.9594         42.74        -184.9         5.245         138.1        0.2160    
     2     4     3   0.05036    12    0.3560E-01     176.6        -49.22         23.49         24.04         12.28         415.3         1.134         29.32        -185.2         4.413         121.9        0.2251    
     3     4     5   0.03522    12    0.3504E-01     175.6        -48.59         24.44         24.52         4.563         415.5         1.914         47.12        -185.6         3.213         130.9        0.2356    
     4     6     5   0.04098    12    0.3483E-01     175.2        -48.97         24.53         25.26         13.84         415.5         2.061         53.23        -185.8         2.613         127.0        0.2498    
     5     6     7   0.05035    12    0.3458E-01     178.5        -49.09         25.84         26.40         11.80         415.8         2.593         58.18        -186.1         1.983         135.0        0.2599    
     6     8     7   0.04506    12    0.3406E-01     177.2        -50.27         25.75         27.95         22.90         416.0         2.785         61.80        -186.2         1.471         139.9        0.2778    
     7     8     9   0.02332    12    0.3314E-01     178.4        -51.51         26.34         29.56         26.98         416.4         3.341         66.23        -186.3         1.062         150.8        0.2893    
     2    10     4   0.02115    12    0.3411E-01     177.5        -50.50         21.96         23.31         19.56         415.2        0.8041         15.21        -184.9         5.150         125.2        0.2214    
    10    11     4   0.02532    12    0.3401E-01     177.7        -50.44         22.75         23.78         16.95         415.2         1.137         28.32        -185.3         4.138         123.5        0.2315    
    10    12    11   0.03674    12    0.3503E-01     174.6        -51.42         24.04         24.85         14.68         415.3         1.274         35.12        -185.2         4.019         120.4        0.2342    
     4    11     6   0.01989    12    0.3323E-01     178.5        -50.08         23.83         24.46         13.10         415.4         1.804         47.09        -185.7         2.855         128.2        0.2484    
    11    13     6   0.01353    12    0.3279E-01     176.6        -50.53         23.93         25.24         18.54         415.5         2.081         54.08        -185.9         2.338         128.4        0.2585    
    11    12    13   0.04235    12    0.3459E-01     176.4        -51.36         25.08         26.26         17.29         415.4         2.020         46.45        -185.7         2.641         130.7        0.2539    
    12    14    13   0.04371    12    0.3478E-01     177.6        -52.83         24.80         28.31         28.86         415.6         2.509         56.21        -185.8         2.113         129.6        0.2636    
     6    13     8   0.01393    12    0.3261E-01     177.1        -50.90         25.18         27.02         21.26         415.8         2.548         55.19        -186.1         1.589         141.7        0.2763    
    13    15     8   0.02516    12    0.3289E-01     179.6        -52.08         25.84         29.11         27.43         416.0         2.889         61.00        -186.2         1.231         143.7        0.2885    
    13    14    15   0.05392    12    0.3464E-01     177.4        -52.83         26.86         30.04         26.59         415.9         2.860         58.14        -186.0         1.468         133.8        0.2819    
    14    16    15   0.03721    12    0.3426E-01     176.2        -55.23         25.84         33.14         38.77         416.3         3.526         66.27        -186.0         1.228         124.7        0.2925    
     8    15     9   0.01438    12    0.3303E-01     173.5        -52.91         28.43         31.06         23.75         416.4         3.376         59.35        -186.3        0.9296         151.8        0.2991    
    15    17     9   0.02767    12    0.3347E-01     178.1        -54.39         27.29         33.31         34.97         416.6         3.748         66.21        -186.2        0.8632         141.4        0.3065    
    15    16    17   0.01506    12    0.3258E-01     178.9        -56.12         26.94         34.36         38.37         416.6         3.930         66.44        -186.1         1.049         118.8        0.3063    
    18    20    19   0.02059    12    0.3620E-01     178.5        -61.39         8.511         31.49         74.32         417.9         7.453         99.22        -176.7         29.22         117.2        0.2547    
    19    22    21   0.03911    12    0.3655E-01     176.8        -57.98         13.43         28.74         62.15         416.4         3.406         78.53        -179.6         20.69         114.4        0.2155    
    20    23    22   0.00949    12    0.3449E-01     176.6        -55.77         15.74         26.19         53.06         416.5         5.153         95.56        -181.1         16.47         114.2        0.2015    
    19    20    22   0.02860    12    0.3552E-01     179.1        -58.05         12.00         28.43         65.03         416.9         5.573         98.28        -179.5         21.32         117.3        0.2175    
    22    25    24   0.02327    12    0.3616E-01     175.6        -53.70         18.59         25.49         43.16         416.0         1.829         48.87        -182.5         12.10         114.0        0.1893    
    21    22    24   0.03033    12    0.3646E-01     174.6        -55.24         13.91         26.48         58.31         416.1         1.794         17.03        -181.7         14.38         121.4        0.1935    
    23    26    25   0.03518    12    0.3491E-01     177.7        -52.10         18.70         24.09         39.08         415.7         2.455         84.68        -183.3         9.920         119.1        0.1929    
    22    23    25   0.01051    12    0.3416E-01     177.4        -54.25         15.68         24.99         51.13         416.1         3.419         90.83        -182.2         13.32         118.9        0.1938    
    24    25    27   0.04861    12    0.3687E-01     174.7        -52.27         18.94         25.11         41.06         416.1         2.874         49.03        -183.5         8.964         120.7        0.1843    
    25    28    27   0.08043    12    0.3708E-01     177.6        -50.25         22.97         24.82         22.22         415.9         2.589         51.35        -184.4         6.488         116.7        0.1915    
    25    26    28   0.04343    12    0.3513E-01     178.0        -50.03         21.62         23.62         23.74         415.6         1.610         47.26        -184.5         6.429         120.4        0.1981    
    26    29    28   0.01727    12    0.3389E-01     175.9        -49.15         22.87         23.20         9.777         415.5         1.826         45.37        -185.2         4.611         119.7        0.2110    
    27    28    30   0.01455    12    0.3509E-01     176.0        -50.38         22.66         24.68         23.36         416.4         4.238         60.65        -184.9         5.033         122.3        0.1923    
    28    31    30   0.01390    12    0.3479E-01     171.9        -49.52         24.19         24.49         8.984         416.1         3.464         60.52        -185.2         4.248         113.6        0.2028    
    28    29    31   0.00660    12    0.3328E-01     177.8        -49.04         23.14         23.39         8.386         415.7         2.424         54.81        -185.4         3.887         122.6        0.2144    
    29    32    31   0.01976    12    0.3321E-01     178.9        -48.84         23.61         23.67         4.031         415.7         2.462         54.64        -185.6         3.356         124.9        0.2231    
    30    31    33   0.05029    12    0.3585E-01     174.0        -50.12         24.61         26.12         19.60         416.8         5.195         62.34        -185.3         3.939         126.1        0.1991    
    31    34    33   0.03581    12    0.3533E-01     170.0        -49.76         25.79         26.62         14.32         416.8         4.960         66.07        -185.6         3.073         113.3        0.2119    
    31    32    34   0.02987    12    0.3400E-01     175.6        -49.01         24.90         25.11         7.303         416.2         3.373         57.37        -185.7         2.854         131.1        0.2249    
    32    35    34   0.03493    12    0.3414E-01     177.3        -49.16         25.73         26.26         11.48         416.3         3.576         62.81        -186.0         2.231         128.0        0.2390    
    33    34    36   0.03762    12    0.3416E-01     179.2        -51.42         27.33         28.86         18.76         418.0         7.565         68.37        -185.8         2.512         122.5        0.2139    
    34    37    36   0.03271    12    0.3391E-01     178.9        -51.29         27.86         29.40         18.62         417.8         6.655         68.08        -186.0         1.938         126.6        0.2312    
    34    35    37   0.03072    12    0.3377E-01     179.0        -50.13         26.76         27.81         15.85         416.9         4.659         66.82        -186.1         1.856         132.8        0.2426    
    35    38    37   0.02732    12    0.3341E-01     178.0        -50.84         27.04         29.03         21.32         417.0         4.591         68.10        -186.2         1.383         138.1        0.2613    
    36    37    39   0.02361    12    0.3368E-01     177.1        -52.99         29.26         31.99         23.85         418.8         8.692         72.03        -186.1         1.613         130.3        0.2370    
    37    38    40   0.02161    12    0.3301E-01     178.0        -52.41         28.00         31.04         25.57         417.6         5.696         70.21        -186.3         1.086         144.1        0.2688    
    37    40    39   0.03752    12    0.3403E-01     178.6        -53.09         29.72         32.64         24.42         418.4         7.510         70.20        -186.2         1.210         136.5        0.2565    
    39    40    41   0.03861    12    0.3373E-01     178.1        -55.50         30.57         35.56         30.74         419.4         9.733         73.74        -186.2        0.9522         138.7        0.2641    
    42    43    20   0.02857    12    0.3704E-01     177.6        -59.61         12.53         30.05         65.36         418.1         10.72         105.1        -178.0         25.79         114.6        0.2365    
    18    42    20   0.03228    12    0.3784E-01     176.7        -62.51         6.645         32.87         78.34         418.9         10.25         107.7        -175.5         32.78         119.7        0.2736    
    42    44    43   0.02721    12    0.3712E-01     178.2        -61.23         9.239         31.13         72.73         419.0         13.13         110.8        -176.8         29.33         118.6        0.2539    
    44    45    43   0.03197    12    0.3650E-01     177.7        -58.53         12.66         28.51         63.62         417.9         11.75         109.4        -179.1         22.49         118.2        0.2242    
    43    46    23   0.01745    12    0.3458E-01     179.7        -54.69         16.37         25.33         49.73         416.3         5.897         101.2        -181.8         14.54         117.0        0.1998    
    20    43    23   0.00862    12    0.3454E-01     177.0        -56.28         13.65         26.52         59.01         416.8         6.894         103.8        -180.7         17.69         118.7        0.2060    
    43    45    46   0.03420    12    0.3612E-01     178.2        -55.45         16.53         26.27         51.00         416.6         7.838         104.8        -181.3         16.08         116.8        0.2053    
    45    47    46   0.04609    12    0.3551E-01     177.4        -54.17         18.41         24.97         42.50         416.1         5.849         101.3        -182.4         12.75         115.8        0.2024    
    46     1    26   0.02715    12    0.3453E-01     178.3        -50.57         21.04         23.24         25.17         415.4         1.481         70.03        -184.3         7.204         118.8        0.2031    
    23    46    26   0.03842    12    0.3513E-01     178.3        -52.10         18.78         24.13         38.90         415.7         2.994         92.96        -183.3         10.06         119.7        0.1960    
    46    47     1   0.04157    12    0.3506E-01     178.2        -51.49         20.09         23.66         31.88         415.5         2.362         91.60        -183.9         8.355         120.9        0.2037    
    47     2     1   0.01163    12    0.3433E-01     170.0        -51.06         21.49         23.20         22.15         415.3         1.467         68.49        -184.3         6.969         112.8        0.2094    
    26     1    29   0.01696    12    0.3381E-01     177.5        -49.42         21.90         22.94         17.28         415.4         1.267         39.14        -185.0         5.111         124.2        0.2118    
     1     3    29   0.00540    12    0.3371E-01     176.9        -49.11         22.83         23.06         8.188         415.4         1.468         41.87        -185.2         4.423         120.8        0.2180    
    29     3    32   0.00527    12    0.3308E-01     176.8        -48.82         23.23         23.39         6.620         415.6         2.118         50.23        -185.6         3.436         128.6        0.2258    
     3     5    32   0.00450    12    0.3296E-01     177.4        -48.78         23.79         23.83         3.184         415.7         2.356         55.17        -185.7         2.958         125.4        0.2329    
    32     5    35   0.00509    12    0.3290E-01     177.9        -49.04         24.94         25.08         6.031         416.0         2.917         57.38        -186.0         2.256         133.7        0.2442    
     5     7    35   0.01642    12    0.3297E-01     178.8        -49.41         25.34         26.11         14.00         416.2         3.109         62.19        -186.1         1.852         134.2        0.2555    
    35    48    38   0.02711    12    0.3331E-01     177.5        -51.13         26.83         29.43         24.28         416.8         4.001         69.65        -186.3         1.154         146.9        0.2769    
    35     7    48   0.01217    12    0.3307E-01     172.9        -50.54         27.07         28.28         16.82         416.5         3.524         58.20        -186.3         1.305         148.1        0.2739    
     7     9    48   0.00797    12    0.3273E-01     175.6        -51.74         26.17         29.75         28.41         416.6         3.613         70.58        -186.3         1.001         151.3        0.2889    
    38    48    40   0.01731    12    0.3329E-01     171.9        -52.72         29.78         31.70         20.07         417.3         4.943         66.19        -186.3        0.8746         168.2        0.2852    
    48    49    40   0.03360    12    0.3362E-01     177.2        -53.87         28.06         33.46         32.99         417.5         5.177         72.31        -186.3        0.7093         176.8        0.2960    
    48    50    49   0.00844    12    0.3272E-01     174.5        -55.04         28.22         34.29         34.62         417.4         4.978         74.24        -186.3        0.6743         149.2        0.3068    
    48     9    50   0.01116    12    0.3285E-01     177.4        -54.06         28.37         33.05         30.86         417.1         4.384         67.16        -186.3        0.7118         162.3        0.3043    
    40    49    41   0.03992    12    0.3453E-01     172.0        -55.64         33.13         36.30         24.10         418.6         7.614         68.04        -186.3        0.6767         153.2        0.2888    
    49    51    41   0.06321    12    0.3499E-01     176.2        -58.37         30.81         39.86         39.37         419.4         9.314         76.72        -186.3        0.7928         125.5        0.2983    
    49    50    51   0.01613    12    0.3389E-01     176.0        -58.33         32.53         39.28         34.08         418.5         7.312         69.75        -186.3        0.9217         107.6        0.3122    
    50    52    51   0.03039    12    0.3378E-01     176.1        -61.03         30.12         42.54         44.93         419.2         8.859         75.47        -186.1         1.429         97.16        0.3166    
    44    53    45   0.01881    12    0.3567E-01     177.0        -60.61         12.88         29.31         63.93         418.6         13.77         105.9        -178.0         25.79         114.1        0.2387    
    53    54    45   0.00318    12    0.3456E-01     178.4        -59.44         13.54         27.71         60.75         417.9         12.12         106.4        -179.2         22.07         115.6        0.2247    
    53    55    54   0.02287    12    0.3733E-01     171.8        -61.47         9.371         29.82         71.68         418.5         13.39         116.0        -177.9         25.95         123.4        0.2417    
    55    56    54   0.04469    12    0.3712E-01     176.1        -59.85         15.77         28.18         55.97         417.6         10.88         103.5        -179.6         21.01         112.8        0.2235    
    45    54    47   0.00589    12    0.3439E-01     177.2        -56.08         15.70         25.34         51.72         416.6         7.808         107.1        -181.6         15.18         119.3        0.2063    
    54    57    47   0.02376    12    0.3460E-01     176.8        -54.29         18.98         24.29         38.60         415.9         4.868         100.2        -182.8         11.32         116.8        0.2039    
    54    56    57   0.04259    12    0.3560E-01     179.4        -55.86         17.64         25.31         45.82         416.2         6.406         104.3        -182.1         13.42         117.8        0.2058    
    56    58    57   0.02690    12    0.3463E-01     177.3        -55.03         19.21         24.23         37.56         415.7         3.612         95.71        -183.2         9.975         116.7        0.2060    
    47    57     2   0.01243    12    0.3377E-01     174.7        -52.30         19.32         23.18         33.54         415.4         2.145         93.32        -184.0         7.853         124.6        0.2082    
    57    10     2   0.00839    12    0.3375E-01     174.2        -51.91         21.27         23.12         23.06         415.3         1.481         72.18        -184.3         6.920         115.2        0.2119    
    57    59    10   0.01680    12    0.3398E-01     178.6        -52.41         21.15         23.46         25.64         415.3         1.132         65.09        -184.5         6.354         121.9        0.2156    
    57    58    59   0.02218    12    0.3399E-01     178.5        -53.50         20.45         23.67         30.20         415.4         1.447         75.32        -184.2         6.930         120.7        0.2131    
    10    59    12   0.02261    12    0.3492E-01     170.2        -52.17         21.20         24.66         30.74         415.3         1.080         29.00        -185.0         4.580         130.9        0.2284    
    16    60    17   0.01212    12    0.3238E-01     179.5        -58.54         27.53         37.51         42.77         417.0         4.636         66.90        -186.0         1.406         99.39        0.3116    
     9    17    50   0.03977    12    0.3404E-01     177.3        -55.35         29.74         35.47         33.04         417.1         4.498         67.31        -186.3        0.7858         130.6        0.3129    
    17    61    50   0.04181    12    0.3410E-01     177.5        -58.55         29.15         39.75         42.84         417.5         5.419         70.12        -186.1         1.283         100.9        0.3218    
    17    60    61   0.01837    12    0.3256E-01     179.4        -60.19         28.84         40.39         44.43         417.4         5.321         67.43        -186.0         1.729         89.88        0.3194    
    60    62    61   0.02081    12    0.3272E-01     177.3        -64.47         31.22         46.68         48.03         418.1         6.094         65.93        -185.7         3.018         75.36        0.3254    
    50    61    52   0.04919    12    0.3446E-01     178.2        -60.79         32.36         43.16         41.44         418.4         7.096         70.43        -186.1         1.655         87.59        0.3252    
    61    63    52   0.02774    12    0.3378E-01     174.3        -64.89         28.93         48.29         53.20         419.1         8.217         75.23        -185.8         2.852         83.53        0.3301    
    61    62    63   0.02750    12    0.3296E-01     178.2        -67.15         32.40         51.02         50.57         418.9         6.786         65.84        -185.6         3.857         73.68        0.3322    
    62    64    63   0.01931    12    0.3236E-01     176.7        -71.66         30.55         57.18         57.71         419.4         5.586         71.55        -185.1         5.799         72.93        0.3376    
    55    65    56   0.03149    12    0.3571E-01     178.4        -60.83         14.26         27.37         58.61         417.1         8.692         104.4        -180.0         19.49         116.0        0.2201    
    56    66    58   0.02933    12    0.3480E-01     176.2        -56.45         20.01         24.57         35.48         415.7         3.352         91.40        -183.1         10.10         114.4        0.2057    
    56    65    66   0.03149    12    0.3511E-01     176.3        -58.33         16.45         25.29         49.43         416.1         4.746         101.2        -182.2         12.70         119.3        0.2059    
    65    67    66   0.01663    12    0.3390E-01     179.1        -59.32         17.50         24.72         44.92         415.9         3.227         89.73        -182.5         11.26         116.4        0.2040    
    58    66    59   0.02418    12    0.3447E-01     174.0        -54.92         20.52         24.28         32.34         415.4         1.427         72.91        -184.1         7.001         124.1        0.2121    
    66    68    59   0.02970    12    0.3463E-01     176.8        -55.09         21.35         24.84         30.71         415.4         1.201         45.26        -184.4         5.833         118.2        0.2167    
    66    69    68   0.01643    12    0.3347E-01     178.1        -57.05         20.33         24.77         34.84         415.6         1.528         48.43        -184.2         6.034         119.4        0.2125    
    66    67    69   0.01400    12    0.3344E-01     178.8        -58.54         19.52         24.47         37.09         415.7         1.731         62.62        -183.5         7.947         117.3        0.2053    
    59    70    12   0.01456    12    0.3376E-01     175.4        -53.79         23.51         25.80         24.29         415.4         1.895         48.29        -185.3         3.487         119.2        0.2376    
    59    68    70   0.02544    12    0.3410E-01     178.1        -54.39         22.41         25.58         28.85         415.4         1.706         44.70        -185.0         4.083         122.8        0.2301    
    68    69    70   0.01584    12    0.3366E-01     177.1        -56.29         22.81         26.03         28.80         415.6         2.082         45.19        -184.8         4.222         120.7        0.2251    
    69    71    70   0.05198    12    0.3494E-01     178.2        -57.68         24.44         28.93         32.35         415.8         3.079         53.51        -185.0         3.289         115.8        0.2324    
    12    70    14   0.01376    12    0.3292E-01     179.4        -54.89         23.73         27.72         31.12         415.7         2.663         54.65        -185.5         2.445         124.4        0.2520    
    70    72    14   0.00501    12    0.3282E-01     173.0        -55.80         26.14         29.41         27.26         415.9         3.103         53.06        -185.6         2.031         117.8        0.2602    
    70    71    72   0.03781    12    0.3447E-01     177.4        -57.42         26.00         31.29         33.79         416.0         3.574         55.84        -185.4         2.227         114.5        0.2536    
    71    73    72   0.00043    12    0.3443E-01     177.4        -59.68         24.70         33.81         43.05         416.4         4.339         61.75        -185.3         2.279         105.5        0.2538    
    14    72    16   0.00805    12    0.3359E-01     177.2        -56.25         26.81         32.71         34.95         416.2         3.606         58.63        -185.8         1.470         119.2        0.2818    
    72    74    16   0.02253    12    0.3332E-01     175.5        -57.78         24.93         35.09         44.73         416.5         4.123         66.85        -185.8         1.495         110.2        0.2897    
    72    73    74   0.03837    12    0.3461E-01     177.1        -58.95         27.47         35.12         38.53         416.4         4.320         59.55        -185.5         1.927         99.81        0.2699    
    73    75    74   0.05342    12    0.3478E-01     177.6        -62.69         27.62         40.73         47.31         417.0         5.169         61.16        -185.3         2.763         82.12        0.2762    
    16    74    60   0.01581    12    0.3273E-01     178.3        -59.47         28.37         38.22         42.08         416.9         4.737         63.75        -185.9         1.689         91.99        0.3045    
    74    76    60   0.01642    12    0.3259E-01     177.3        -61.62         26.72         40.94         49.26         417.2         5.193         66.42        -185.7         2.262         87.01        0.3051    
    74    75    76   0.02027    12    0.3275E-01     177.8        -63.95         28.55         43.35         48.80         417.4         5.239         60.59        -185.4         3.091         76.56        0.2968    
    75    77    76   0.00601    12    0.3236E-01     178.2        -67.68         27.65         48.45         55.20         417.8         3.827         49.81        -185.0         4.676         72.85        0.2994    
    60    76    62   0.02851    12    0.3319E-01     177.6        -64.79         31.83         47.01         47.37         417.9         5.612         61.12        -185.6         3.266         73.62        0.3194    
    76    78    62   0.01777    12    0.3288E-01     175.4        -68.49         28.13         52.25         57.43         418.2         4.036         57.07        -185.2         4.821         75.28        0.3227    
    76    77    78   0.02557    12    0.3276E-01     177.8        -68.49         31.69         51.06         51.64         417.9         3.378         44.64        -185.1         5.002         68.24        0.3107    
    77    79    78   0.02337    12    0.3198E-01     176.0        -73.75         26.43         58.55         63.17         417.6         10.47         89.18        -184.4         7.998         71.23        0.3203    
    62    78    64   0.01256    12    0.3246E-01     171.3        -72.77         39.45         59.01         48.05         418.7         5.507         90.80        -184.9         6.725         59.81        0.3366    
    78    80    64   0.04814    12    0.3040E-01     173.3        -79.69         22.39         68.09         70.80         416.6         37.19         95.36        -183.9         11.01         75.18        0.3581    
    78    79    80   0.03752    12    0.2987E-01     176.8        -81.00         25.51         69.27         68.39         414.7         53.51         100.9        -183.4         12.66         69.45        0.3607    
    79    81    80   0.01072    12    0.2787E-01     166.8        -90.36        -12.74         81.24         99.02         401.5         174.0         77.86        -181.5         19.41         94.95        0.4486    
    80    81    82   0.00000    12    0.2928E-01     90.00        -96.69         0.000         88.52         90.00         386.6         263.4         90.00        -180.2         21.11         90.00        0.5342    
    67    83    69   0.02981    12    0.3415E-01     179.0        -60.06         19.67         25.13         38.52         415.8         1.864         51.76        -183.4         7.901         115.8        0.2032    
    69    83    71   0.05763    12    0.3587E-01     175.6        -59.74         23.86         28.27         32.43         416.0         3.092         49.81        -184.3         4.669         114.0        0.2146    
    83    84    71   0.02309    12    0.3521E-01     166.7        -61.59         18.24         30.32         53.02         416.3         4.165         70.11        -184.4         3.864         112.3        0.2178    
    71    84    73   0.00018    12    0.3306E-01     177.6        -62.24         24.93         33.29         41.52         416.6         4.798         56.79        -184.8         2.900         95.83        0.2366    
    84    85    73   0.01919    12    0.3334E-01     176.5        -64.25         24.46         34.87         45.46         416.9         5.116         56.58        -184.5         3.346         90.91        0.2313    
    73    85    75   0.05855    12    0.3538E-01     176.7        -65.53         28.88         41.84         46.35         417.3         4.878         51.43        -184.7         3.794         75.18        0.2546    
    85    75    86   0.00768    12    0.3419E-01     126.3        -68.12         44.90         44.90        0.4917         417.5         3.326         17.86        -184.4         4.948         26.91        0.2582    
    75    86    77   0.00689    12    0.3311E-01     175.7        -68.92         30.49         48.60         51.14         417.6         2.664         25.20        -184.7         5.415         65.64        0.2820    
    86    87    77   0.05148    12    0.3206E-01     176.5        -73.58         23.99         54.72         64.00         417.2         11.32         87.93        -184.0         8.309         70.24        0.2911    
    77    87    79   0.02479    12    0.3043E-01     179.0        -78.23         25.38         63.12         66.29         415.6         36.48         98.95        -183.4         11.52         68.04        0.3285    
    79    88    81   0.03742    12    0.2688E-01     171.8        -92.25        -5.156         81.34         93.63         395.4         209.0         85.39        -180.6         21.62         86.64        0.4813    
    81    88    82   0.00000    12    0.3212E-01     90.00        -98.99         0.000         90.58         90.00         376.9         292.9         90.00        -179.2         22.64         90.00        0.5831    
    88    89    82   0.02855     7    0.3597E-01     174.9        -103.2        -72.10         91.83         141.7         360.7         308.0         44.69        -177.8         20.39         126.9        0.6739    
    88    90    89   0.02949     7    0.4311E-01     172.2        -105.6        -72.12         90.83         142.6         349.6         267.2         43.77        -176.3         16.17         127.0        0.7599    
    90    91    89   0.03347     7    0.5140E-01     176.6        -110.0        -87.96         92.32         162.3         335.3         209.3         26.19        -175.6         7.109         147.2        0.8537    
    82    89    92   0.02594     7    0.3878E-01     173.6        -106.7        -69.64         94.57         137.4         350.7         310.0         50.98        -177.8         15.07         123.2        0.7142    
    89    93    92   0.02421     7    0.5011E-01     178.8        -113.0        -90.96         97.47         158.9         326.8         234.1         34.36        -176.9         7.201         117.4        0.8259    
    89    91    93   0.02079     7    0.5318E-01     177.7        -113.6        -89.68         95.49         159.9         322.9         188.6         33.65        -176.1         5.371         117.2        0.8775    
    91    94    93   0.01790     7    0.5650E-01     177.6        -115.7        -92.43         94.95         166.8         316.3         145.9         32.11        -176.2         5.203         93.41        0.9224    
    92    93    95   0.02797     7    0.5329E-01     174.8        -115.6        -89.85         99.21         154.9         320.8         213.8         41.36        -177.9         8.642         81.75        0.8343    
    93    96    95   0.03501     7    0.5917E-01     177.6        -119.6        -98.01         100.1         168.2         307.3         146.5         34.79        -178.6         11.70         65.72        0.8798    
    93    94    96   0.02929     7    0.6125E-01     175.2        -119.5        -94.71         99.03         163.0         304.7         119.8         41.32        -177.4         8.454         81.96        0.9194    
    94    97    96   0.03508     7    0.6314E-01     176.3        -121.2        -97.69         98.95         170.8         298.9         95.40         40.60        -177.7         8.340         85.71        0.9386    
    95    96    98   0.03268     7    0.5934E-01     179.0        -121.8        -97.42         99.44         168.4         305.3         134.0         41.03        -180.8         16.02         56.50        0.8718    
    96    99    98   0.02205     7    0.6009E-01     179.1        -123.8        -98.45         99.38         172.2         296.1         102.3         45.51        -181.5         14.89         63.91        0.8846    
    96    97    99   0.03006     7    0.6318E-01     176.4        -123.8        -98.56         100.4         168.9         291.0         77.88         47.59        -179.5         11.47         81.91        0.9156    
    97   100    99   0.02635     7    0.6360E-01     175.9        -124.4        -99.34         100.0         173.2         286.9         65.85         45.49        -179.3         10.49         96.29        0.9260    
    98    99   101   0.01256     7    0.6064E-01     176.5        -125.2        -98.14         99.33         171.1         292.4         95.44         49.57        -182.4         14.57         70.70        0.8805    
    99   100   101   0.01604     7    0.6205E-01     178.5        -125.6        -99.59         100.2         173.7         284.0         62.42         48.19        -181.0         12.43         89.11        0.9006    
   100   102   101   0.01717     7    0.6199E-01     178.1        -125.9        -99.67         100.0         175.3         280.5         52.65         43.01        -180.8         12.15         101.5        0.9019    
   101   102   103   0.03163     7    0.6443E-01     178.0        -127.8        -100.7         101.0         175.4         280.8         72.13         51.09        -183.1         13.45         93.49        0.8667    
   102   104   103   0.02580     7    0.6282E-01     175.0        -127.8        -99.94         100.3         175.3         277.8         68.61         42.28        -183.2         13.57         104.4        0.8541    
    90   105    91   0.02374     7    0.5083E-01     174.8        -107.9        -79.12         86.14         156.7         343.5         183.8         29.16        -175.2         5.144         158.9        0.8729    
   105   106    91   0.01362     7    0.5415E-01     172.6        -110.1        -84.63         87.31         165.8         337.8         163.7         29.36        -175.3         2.923         132.2        0.9144    
   105   107   106   0.03097     7    0.5317E-01     175.0        -106.9        -74.21         79.80         158.4         352.3         154.0         36.60        -175.3         4.482         137.6        0.9141    
   107   108   106   0.04653     7    0.5578E-01     178.5        -107.7        -72.97         78.06         159.2         355.5         146.9         48.26        -175.8         6.095         124.7        0.9453    
    91   106    94   0.01106     7    0.5542E-01     178.1        -113.9        -87.91         91.36         164.2         324.0         147.3         34.38        -175.7         3.890         101.5        0.9370    
   106   109    94   0.02950     7    0.5827E-01     179.5        -115.2        -88.01         90.56         166.4         322.1         133.1         43.30        -176.1         4.232         95.66        0.9688    
   106   108   109   0.05139     7    0.5863E-01     179.6        -112.2        -80.63         84.36         162.9         339.0         146.7         49.93        -176.1         4.301         113.3        0.9792    
   108   110   109   0.01713     7    0.5685E-01     176.2        -112.1        -77.69         82.14         161.1         341.1         151.8         55.39        -176.6         6.287         135.5        0.9819    
   109   111    97   0.01034     7    0.6043E-01     174.5        -119.6        -92.70         94.08         170.2         304.5         108.4         51.41        -177.1         5.881         110.6        0.9733    
    94   109    97   0.02907     7    0.6051E-01     178.2        -118.6        -91.44         93.96         166.7         308.8         113.3         50.06        -176.8         5.338         103.9        0.9714    
   109   110   111   0.01305     7    0.5932E-01     174.9        -117.1        -85.56         89.74         162.5         317.2         132.1         58.47        -176.8         5.192         135.3        0.9870    
   110   112   111   0.04014     7    0.6135E-01     177.6        -117.4        -84.73         89.11         162.0         317.9         139.4         61.84        -177.1         6.681         148.9        0.9857    
    97   111   100   0.01014     7    0.6003E-01     178.6        -122.1        -95.13         96.76         169.5         292.6         83.65         54.23        -178.1         8.122         111.8        0.9510    
   111   113   100   0.02514     7    0.6204E-01     178.0        -123.4        -96.54         97.40         172.4         287.7         78.32         56.15        -178.6         9.253         122.6        0.9450    
   111   112   113   0.06000     7    0.6524E-01     178.8        -121.4        -92.44         94.57         167.8         299.5         113.7         61.35        -177.8         8.342         144.8        0.9674    
   112   114   113   0.03000     7    0.6223E-01     175.4        -120.9        -89.60         92.45         165.7         298.9         123.0         60.43        -178.2         11.81         151.7        0.9463    
   100   115   102   0.02375     7    0.6245E-01     178.9        -125.6        -98.65         99.19         174.0         278.9         53.33         48.82        -180.0         11.82         121.0        0.9120    
   100   113   115   0.00910     7    0.6105E-01     174.0        -124.5        -94.62         97.56         165.9         281.4         67.51         60.75        -179.4         11.48         137.3        0.9223    
   113   114   115   0.01014     7    0.5902E-01     179.1        -123.2        -93.49         94.84         170.3         284.6         88.83         56.93        -179.2         13.14         146.8        0.9177    
   114   116   115   0.00760     7    0.5826E-01     178.1        -122.7        -91.74         93.67         168.4         285.9         97.19         57.00        -179.3         14.69         150.7        0.9084    
   102   115   104   0.02779     7    0.6234E-01     179.5        -126.7        -99.31         99.63         175.4         274.7         42.10         29.76        -181.1         13.58         122.4        0.8826    
   115   117   104   0.01985     7    0.6107E-01     178.2        -126.7        -98.51         98.74         176.1         273.2         43.45         11.49        -181.6         14.94         128.0        0.8624    
   115   116   117   0.01976     7    0.6136E-01     177.0        -125.3        -96.03         97.17         171.2         276.6         64.04         46.84        -180.4         15.38         144.3        0.8808    
   116   118   117   0.03074     7    0.6150E-01     178.6        -125.4        -95.47         96.55         171.4         276.0         67.40         40.69        -180.9         17.56         145.4        0.8568    
   104   117   119   0.01606     7    0.5926E-01     178.7        -127.2        -98.08         98.17         177.6         275.8         72.84         36.38        -183.6         14.50         120.1        0.8275    
   117   118   119   0.02103     7    0.6234E-01     171.1        -127.3        -97.29         98.48         171.1         273.5         59.43         13.47        -182.9         16.61         137.3        0.8223    
   118   120   119   0.05063     7    0.6643E-01     174.3        -127.1        -96.39         97.96         169.7         274.9         68.86         20.92        -182.8         19.64         148.5        0.8034    
   107   121   108   0.02145     7    0.4955E-01     178.0        -102.0        -57.53         67.02         149.1         375.7         118.0         55.60        -177.2         18.98         137.2        0.8764    
   121   122   108   0.02129     7    0.4938E-01     178.6        -101.9        -56.30         65.76         148.9         378.0         110.4         57.29        -178.0         23.99         141.9        0.8688    
   121   123   122   0.03000     7    0.4574E-01     178.4        -97.03        -42.40         57.63         137.4         388.1         63.62         64.77        -180.8         39.96         133.3        0.7623    
   123   124   122   0.01727     7    0.4565E-01     178.8        -97.45        -43.04         57.80         138.1         387.1         65.04         65.89        -181.6         42.70         136.2        0.7542    
   108   122   110   0.02447     7    0.5349E-01     178.8        -107.5        -66.39         74.31         153.3         360.6         145.6         58.85        -177.1         13.35         146.1        0.9438    
   122   125   110   0.01500     7    0.5273E-01     175.9        -107.8        -65.96         74.08         152.9         359.3         147.8         59.59        -177.5         15.69         145.4        0.9383    
   122   124   125   0.00998     7    0.4823E-01     179.2        -102.6        -53.87         65.61         145.2         375.6         113.9         62.60        -179.2         30.00         142.1        0.8548    
   124   126   125   0.01490     7    0.4847E-01     179.1        -103.5        -55.11         66.56         145.9         372.1         121.6         62.79        -179.5         31.27         144.4        0.8538    
   110   127   112   0.01278     7    0.5625E-01     176.8        -113.3        -77.35         81.70         161.2         335.0         159.7         57.48        -177.6         12.88         156.3        0.9607    
   110   125   127   0.03027     7    0.5520E-01     178.1        -110.9        -70.66         78.30         154.5         346.5         158.3         61.75        -177.6         14.32         153.7        0.9529    
   125   126   127   0.01581     7    0.5144E-01     177.0        -107.5        -60.97         72.50         147.2         358.1         149.2         64.81        -178.7         24.46         146.3        0.9002    
   126   128   127   0.01436     7    0.5006E-01     179.7        -107.0        -60.36         71.04         148.2         357.5         148.1         62.77        -179.8         31.02         147.9        0.8645    
   112   127   114   0.01893     7    0.5844E-01     177.4        -116.2        -79.85         85.31         159.4         320.3         155.8         62.10        -178.1         14.93         162.3        0.9447    
   127   129   114   0.02164     7    0.5777E-01     176.0        -116.5        -79.40         85.22         158.7         317.1         156.1         61.25        -178.5         17.77         156.2        0.9257    
   127   128   129   0.02005     7    0.5313E-01     178.6        -111.0        -67.76         76.69         152.1         341.1         163.6         62.28        -179.3         26.48         153.2        0.8893    
   128   130   129   0.01436     7    0.5145E-01     176.7        -109.9        -64.00         74.51         149.2         343.6         161.9         62.39        -180.3         32.28         147.3        0.8551    
   114   129   116   0.00937     7    0.5782E-01     175.4        -120.0        -86.79         89.78         165.2         298.6         131.0         58.68        -178.9         16.73         163.4        0.9129    
   129   131   116   0.02310     7    0.5745E-01     178.8        -118.9        -83.48         87.71         162.1         303.2         142.9         58.90        -179.3         20.41         159.1        0.8935    
   129   130   131   0.01957     7    0.5390E-01     178.5        -113.9        -73.15         80.08         156.0         325.5         165.9         59.62        -179.9         28.21         156.5        0.8684    
   130   132   131   0.02437     7    0.5373E-01     178.1        -113.4        -71.83         78.62         156.0         326.4         167.1         57.32        -181.1         33.84         154.2        0.8316    
   116   131   118   0.03416     7    0.6008E-01     178.3        -122.2        -89.47         92.07         166.3         288.2         113.1         54.98        -180.1         20.16         159.2        0.8690    
   131   133   118   0.01456     7    0.5835E-01     175.0        -121.5        -86.17         90.10         163.0         290.0         121.2         54.28        -180.8         23.79         153.3        0.8417    
   131   132   133   0.01786     7    0.5513E-01     178.5        -117.7        -78.79         84.14         159.4         306.3         153.4         56.48        -181.1         29.74         157.7        0.8301    
   132   134   133   0.03038     7    0.5560E-01     179.5        -117.8        -78.13         83.15         160.0         305.9         154.5         53.28        -182.4         34.03         155.3        0.7913    
   118   133   120   0.01827     7    0.5756E-01     179.5        -122.8        -88.51         90.68         167.4         284.4         106.5         44.11        -182.1         24.93         155.7        0.8056    
   123   135   124   0.02328    15    0.4233E-01     179.0        -92.26        -29.44         49.60         126.4         392.0         20.54         82.84        -186.3         53.17         126.8        0.6162    
   124   135   126   0.01916     7    0.4531E-01     174.2        -96.80        -40.52         56.37         136.0         386.6         59.66         70.26        -183.4         48.24         137.7        0.7121    
   135   136   126   0.06157    15    0.4561E-01     177.7        -95.73        -36.51         54.48         132.1         386.0         52.36         73.06        -185.6         52.67         133.6        0.6588    
   135   137   136   0.06642    15    0.4132E-01     177.5        -87.47        -15.75         41.78         112.1         389.0         19.06         112.5        -194.4         49.89         119.2        0.4415    
   137   138   136   0.03334    15    0.3815E-01     178.7        -85.34        -11.74         37.36         108.3         386.0         18.09         113.1        -198.6         41.00         118.5        0.3608    
   126   136   128   0.02063     7    0.4632E-01     179.5        -101.8        -47.47         62.92         139.0         372.0         110.5         66.99        -182.7         44.87         139.1        0.7632    
   136   139   128   0.01118    15    0.4355E-01     178.3        -98.93        -39.83         57.89         133.5         375.9         86.75         68.96        -186.0         52.13         133.6        0.6717    
   136   138   139   0.01943    15    0.3942E-01     178.3        -90.37        -21.41         44.63         118.7         384.6         24.93         87.43        -194.5         49.50         123.9        0.4575    
   138   140   139   0.03672    15    0.3787E-01     179.9        -86.67        -12.88         38.25         109.7         383.9         15.01         105.7        -199.3         39.46         119.9        0.3567    
   128   139   130   0.01667     7    0.4605E-01     179.1        -103.2        -48.75         64.10         139.5         365.4         123.3         65.93        -183.6         46.81         139.1        0.7473    
   139   141   130   0.01426     7    0.4447E-01     179.2        -101.4        -44.21         60.89         136.6         368.2         109.4         66.79        -185.8         51.31         137.0        0.6885    
   139   140   141   0.02641    15    0.4016E-01     179.3        -93.07        -25.04         47.78         121.6         380.5         42.09         77.20        -193.9         50.35         126.2        0.4843    
   140   142   141   0.03518    15    0.3916E-01     179.7        -91.17        -19.39         43.79         116.3         380.2         30.89         79.56        -197.3         44.02         122.7        0.4118    
   130   141   132   0.03217     7    0.5017E-01     177.8        -107.7        -57.11         70.13         144.5         348.4         153.3         63.35        -183.2         44.42         144.6        0.7687    
   141   143   132   0.05564     7    0.4871E-01     178.8        -105.8        -51.85         65.86         141.9         352.5         141.5         61.58        -186.5         51.09         139.8        0.6862    
   141   142   143   0.04662    15    0.4282E-01     177.2        -97.44        -29.39         52.64         123.9         371.8         75.98         71.79        -193.3         50.84         126.2        0.5182    
   132   143   134   0.04510     7    0.5109E-01     178.8        -111.5        -62.32         72.83         148.8         331.5         165.8         58.23        -185.5         46.30         145.5        0.7192    
   144   146   145   0.02366    12    0.4115E-01     178.0        -73.92        -16.71         44.66         112.0         401.7         91.37         63.52        -167.3         47.94         130.2        0.4579    
   146    21   147   0.04621    12    0.3782E-01     179.7        -62.31         6.227         32.41         78.92         414.6         18.01         65.21        -177.1         27.58         117.8        0.2575    
   145   146   148   0.03492    12    0.4206E-01     172.3        -70.30        -13.84         40.83         109.8         405.3         72.85         57.34        -171.0         41.88         132.1        0.3854    
   146   147   148   0.04186    12    0.4034E-01     174.1        -66.05         3.493         36.12         84.45         410.7         43.66         70.97        -174.6         33.77         114.5        0.3108    
   148   150   149   0.02060    12    0.3769E-01     179.2        -64.07         2.967         31.90         84.66         411.9         39.58         60.33        -177.1         26.02         118.4        0.2700    
   150   147    24   0.00649    12    0.3588E-01     177.9        -58.72         10.80         27.91         67.24         415.6         10.52         51.00        -180.2         18.10         117.4        0.2101    
   147    21    24   0.03439    12    0.3620E-01     179.2        -57.51         12.89         27.52         62.08         415.9         6.149         45.88        -180.7         16.99         116.4        0.2032    
   148   147   150   0.00593    12    0.3696E-01     178.1        -63.46         4.431         31.87         82.01         412.7         32.06         62.57        -177.2         26.24         117.7        0.2633    
   149   150   151   0.03401    12    0.3817E-01     172.6        -61.04         6.160         28.72         77.62         414.8         26.08         50.11        -179.4         19.32         121.1        0.2298    
   150   152   151   0.05239    12    0.3767E-01     176.6        -58.01         15.64         27.11         54.76         416.3         13.34         53.12        -181.1         14.94         110.6        0.2008    
   150    24   152   0.02224    12    0.3551E-01     179.3        -56.49         15.25         26.09         54.24         416.2         6.740         44.06        -181.7         13.79         114.3        0.1921    
    24    27   152   0.01945    12    0.3453E-01     179.2        -53.51         19.11         24.42         38.53         416.6         5.101         49.56        -183.4         8.850         115.5        0.1805    
   151   152   153   0.03321    12    0.3721E-01     172.1        -57.08         15.55         25.98         53.23         418.3         14.96         48.48        -182.2         11.15         117.7        0.1885    
   152   154   153   0.07681    12    0.3741E-01     177.8        -54.49         22.76         26.55         30.99         418.5         11.29         57.68        -183.6         7.854         108.6        0.1783    
   152    27   154   0.03711    12    0.3525E-01     175.8        -52.72         22.73         25.16         25.37         417.3         7.058         54.42        -184.2         6.685         112.5        0.1797    
    27    30   154   0.00646    12    0.3381E-01     173.2        -51.96         24.05         25.04         16.13         417.4         6.916         58.37        -184.7         5.203         110.0        0.1843    
   153   154   155   0.02643    12    0.3541E-01     177.6        -55.69         23.81         27.63         30.52         420.8         17.27         63.74        -183.8         6.799         106.2        0.1781    
   154   155   156   0.00196    12    0.3479E-01     170.2        -54.17         25.43         27.74         23.55         419.8         13.39         66.53        -184.5         5.387         100.4        0.1793    
   154   156    30   0.00105    12    0.3375E-01     173.2        -52.45         24.45         25.89         19.21         418.1         8.535         64.18        -184.8         4.852         107.9        0.1840    
    30    33   156   0.02013    12    0.3395E-01     179.5        -51.96         24.57         26.27         20.73         417.9         8.031         64.46        -185.0         4.325         116.4        0.1883    
   155   156   157   0.03145    12    0.3543E-01     176.9        -55.46         26.21         29.80         28.39         421.6         18.48         66.18        -184.3         5.542         107.6        0.1794    
   156    33   158   0.02424    12    0.3427E-01     178.8        -53.03         27.14         28.96         20.41         419.3         11.29         65.67        -185.2         3.726         112.8        0.1904    
    33    36   158   0.03324    12    0.3399E-01     179.0        -53.17         28.47         30.81         22.47         419.5         11.30         69.02        -185.6         2.787         114.5        0.2033    
   156   158   157   0.03559    12    0.3504E-01     176.3        -54.73         28.23         31.00         24.39         421.1         16.51         67.25        -184.9         4.317         103.6        0.1844    
   158    36   159   0.04087    12    0.3415E-01     178.3        -55.13         31.79         34.85         24.21         421.1         14.98         68.58        -185.7         2.309         111.3        0.2120    
   157   158   160   0.02995    12    0.3409E-01     179.7        -57.19         31.90         35.76         26.87         424.2         24.31         67.83        -184.9         4.023         98.81        0.1895    
   158   159   160   0.03965    12    0.3422E-01     178.4        -57.26         33.16         37.93         29.05         423.6         21.92         71.19        -185.4         2.877         103.2        0.2032    
   160   159   161   0.02362    12    0.3349E-01     179.0        -59.77         36.51         41.87         29.31         425.7         27.04         69.55        -185.5         2.669         94.73        0.2135    
   162   164   163   0.02671     3    0.4520E-01     179.0        -81.58        -26.99         53.05         120.6         403.3         105.1         66.88        -158.5         45.77         136.3        0.6661    
   163   165   144   0.02417    12    0.4448E-01     176.9        -77.55        -23.09         49.39         117.9         402.3         97.62         64.91        -162.6         51.25         135.0        0.5574    
   164    18   165   0.02495    12    0.4025E-01     178.4        -71.20        -7.647         41.85         100.5         416.4         32.11         74.35        -167.5         49.25         125.8        0.4367    
   163   164   165   0.01262    12    0.4220E-01     177.7        -76.49        -19.40         47.55         114.1         409.6         72.74         66.01        -162.8         51.48         132.8        0.5503    
   165    19   146   0.03612    12    0.3920E-01     178.9        -68.20        -2.318         38.86         93.42         414.7         30.25         72.70        -171.0         43.04         121.6        0.3651    
   144   165   146   0.03476    12    0.4220E-01     176.0        -73.78        -12.17         45.09         105.7         406.3         76.15         68.38        -166.4         49.81         125.1        0.4717    
   165    18    19   0.02565    12    0.3832E-01     177.7        -66.72         1.104         37.12         88.30         417.4         15.56         77.96        -172.0         41.24         119.6        0.3412    
   146    19    21   0.05305    12    0.3807E-01     177.9        -62.56         4.775         33.17         81.72         415.8         12.26         68.36        -176.3         30.26         120.4        0.2671    
    36    39   159   0.02012    12    0.3340E-01     178.8        -55.30         31.59         35.04         25.62         420.6         13.16         70.12        -186.0         1.725         117.9        0.2285    
   159    39   166   0.01718    12    0.3312E-01     177.7        -57.50         32.48         37.99         31.25         422.0         16.57         74.13        -186.0         1.571         115.8        0.2341    
   159   166   161   0.01181    12    0.3262E-01     178.2        -59.99         35.85         41.22         29.58         424.6         23.33         69.87        -185.8         1.946         99.77        0.2281    
    39    41   166   0.03264    12    0.3339E-01     178.7        -57.44         32.37         37.86         31.24         421.2         14.15         73.66        -186.1         1.169         123.7        0.2501    
   161   166   167   0.02626    12    0.3320E-01     178.2        -62.62         39.02         44.88         29.60         426.9         29.00         69.76        -185.8         2.044         91.60        0.2365    
   166    41   168   0.03840    12    0.3324E-01     178.9        -60.83         35.14         41.45         32.03         423.0         18.04         72.10        -186.1         1.057         112.3        0.2612    
   166   168   167   0.03885    12    0.3324E-01     179.5        -63.61         37.50         44.86         33.28         426.1         26.13         73.00        -185.9         1.546         96.03        0.2534    
   167   168   169   0.02148    12    0.3208E-01     178.0        -67.40         37.82         47.00         36.42         428.4         30.50         74.42        -185.8         2.054         84.20        0.2664    
   162   170   164   0.04418     3    0.4769E-01     178.2        -83.31        -29.68         54.69         122.9         406.3         100.9         65.71        -156.9         40.88         139.1        0.7222    
   170   171   164   0.04273    12    0.4401E-01     177.8        -77.57        -16.40         48.13         109.9         416.9         49.51         73.09        -160.9         50.77         130.4        0.5993    
   170   172   171   0.03241     3    0.4607E-01     176.2        -82.44        -26.28         52.43         120.1         414.7         70.85         65.67        -157.3         42.55         138.3        0.7176    
   172   171   173   0.01729    12    0.4507E-01     175.9        -80.30        -21.79         50.24         115.7         417.3         54.87         67.53        -158.8         47.02         135.2        0.6676    
   164   171    18   0.04093    12    0.4073E-01     178.2        -70.73        -5.315         41.21         97.41         419.2         19.11         79.35        -167.5         49.43         124.3        0.4322    
   171    42    18   0.01901    12    0.3908E-01     176.4        -67.70         1.666         37.67         87.47         420.5         9.143         108.4        -170.5         44.48         119.4        0.3647    
   171   173    42   0.00052    12    0.3943E-01     171.9        -72.15        -6.282         41.56         98.69         421.2         12.24         79.54        -166.2         50.77         124.6        0.4613    
   173    44    42   0.01349    12    0.3856E-01     172.8        -68.37        0.9808         37.74         88.51         421.4         8.904         109.5        -170.0         45.45         120.2        0.3748    
    41    51   168   0.04395    12    0.3343E-01     179.0        -61.88         34.40         42.34         35.66         422.0         15.13         73.94        -186.1         1.075         104.2        0.2840    
    51   174   168   0.04454    12    0.3313E-01     179.0        -66.42         34.95         46.84         41.74         423.7         18.84         75.66        -185.9         2.180         84.62        0.2940    
    51    52   174   0.03505    12    0.3383E-01     173.0        -66.05         37.92         48.04         37.87         421.7         14.29         71.22        -185.9         2.544         74.05        0.3111    
    52   175   174   0.03801    12    0.3362E-01     174.9        -70.45         32.31         53.37         52.74         423.2         16.74         77.47        -185.5         4.252         78.44        0.3166    
   168   176   169   0.01349    12    0.3145E-01     174.8        -70.31         37.31         48.55         39.78         429.0         30.06         80.96        -185.6         2.956         78.71        0.2824    
   168   174   176   0.03314    12    0.3194E-01     179.1        -70.77         36.44         49.64         42.77         427.7         26.83         77.83        -185.5         3.405         77.58        0.2912    
   176   175   177   0.02721    12    0.3059E-01     175.5        -78.51         30.93         58.61         58.15         428.5         25.18         85.39        -184.5         8.195         74.60        0.3279    
   174   175   176   0.01826    12    0.3145E-01     173.7        -74.85         40.32         54.64         42.44         427.6         25.15         75.03        -185.0         5.854         65.34        0.3115    
   172   178   173   0.03130     3    0.4734E-01     177.8        -84.43        -29.80         54.11         123.4         413.0         80.96         64.95        -156.3         38.29         141.1        0.7609    
   178   179   173   0.02776    12    0.4514E-01     176.9        -80.06        -20.24         49.37         114.2         418.8         45.90         69.21        -159.2         48.34         134.2        0.6561    
   178   180   179   0.02295    12    0.4478E-01     178.1        -83.06        -22.18         51.14         115.7         414.4         69.16         69.99        -158.0         45.17         134.4        0.7049    
   180   181   179   0.03925    12    0.4300E-01     178.6        -79.96        -17.05         47.24         111.2         416.8         48.83         70.13        -161.0         51.21         131.8        0.6104    
   173   179    44   0.08329    12    0.4223E-01     178.7        -71.95        -4.426         41.59         96.11         422.3         4.106         120.4        -166.4         51.05         124.2        0.4573    
   179    53    44   0.05303    12    0.3902E-01     176.4        -66.50         5.745         35.30         80.63         421.2         14.19         112.3        -172.5         40.39         117.3        0.3270    
   179   181    53   0.06188    12    0.4048E-01     176.8        -71.01        -1.857         38.84         92.74         421.4         8.059         116.7        -168.9         47.46         124.1        0.4037    
   181    55    53   0.04624    12    0.3896E-01     176.9        -66.92         6.870         34.21         78.42         420.0         12.13         108.7        -173.7         37.27         116.9        0.3092    
    52    63   175   0.04014    12    0.3384E-01     178.0        -69.23         36.37         53.43         47.10         421.2         11.96         70.36        -185.5         4.135         71.24        0.3269    
    63   182   175   0.03934    12    0.3252E-01     176.2        -76.67         32.34         62.41         58.79         422.7         13.80         84.19        -184.7         7.684         71.96        0.3378    
    63    64   182   0.04746    12    0.3299E-01     178.3        -76.49         36.62         64.19         55.21         420.6         12.41         91.72        -184.6         8.000         66.62        0.3447    
    64   183   182   0.02600    12    0.3087E-01     168.8        -83.58         17.34         73.17         76.30         418.0         53.08         89.62        -183.5         12.07         80.82        0.3754    
   175   182   177   0.01421    12    0.2930E-01     178.7        -82.37         31.97         65.15         60.61         425.4         26.50         92.49        -183.9         10.70         69.22        0.3548    
   182   184   177   0.00692    12    0.2798E-01     177.2        -87.44         18.14         71.14         75.23         423.0         59.45         91.85        -182.9         13.37         78.12        0.3959    
   182   183   185   0.02907    12    0.2680E-01     170.7        -92.58        -10.35         79.89         97.45         410.1         145.8         77.89        -182.0         14.79         94.60        0.4541    
   182   185   184   0.00651    12    0.2628E-01     163.9        -93.67         1.411         78.40         88.97         412.4         142.2         80.84        -181.8         14.23         84.90        0.4677    
   184   185   186   0.01914    12    0.2831E-01     173.0        -99.93        -27.95         81.94         109.9         402.2         208.3         70.27        -180.8         9.694         97.40        0.5648    
   187   189   188   0.03962     6    0.3327E-01     173.4        -103.8        -25.31         46.69         122.8         346.5         152.9         106.9        -184.3         13.84         99.99        0.6881    
   188   191   190   0.01523    14    0.3333E-01     179.5        -93.14        -11.56         27.31         115.1         311.0         75.25         94.93        -186.9         3.623         69.46        0.4867    
   188   189   191   0.04032    14    0.3398E-01     178.3        -97.43        -13.24         35.58         111.9         323.4         112.6         93.63        -186.2         7.303         76.44        0.5640    
   189   192   191   0.01782    14    0.3345E-01     178.6        -98.24        -14.87         38.82         112.5         324.3         118.5         96.66        -186.1         5.803         83.30        0.5565    
   190   191   193   0.01071    14    0.3326E-01     179.0        -90.24        -9.925         24.11         114.3         303.0         54.01         96.72        -186.5         5.456         87.41        0.4197    
   191   194   193   0.03153    14    0.3378E-01     178.2        -89.51        -9.830         25.20         113.0         300.9         51.02         98.72        -186.0         5.088         91.36        0.3974    
   191   192   194   0.03381    14    0.3359E-01     179.5        -92.96        -10.43         31.22         109.5         308.6         76.29         95.07        -186.2         3.180         86.78        0.4512    
   192   195   194   0.00057    14    0.3322E-01     169.2        -91.98        -8.864         30.90         106.7         305.9         69.89         94.58        -186.0         3.751         89.07        0.4260    
   193   194   196   0.04766    14    0.3433E-01     178.8        -86.04        -7.794         21.40         111.4         294.4         32.47         101.3        -185.3         4.356         99.56        0.3418    
   194   197   196   0.02767    14    0.3401E-01     177.3        -85.14        -7.319         21.89         109.5         292.9         30.19         102.1        -185.0         3.631         105.1        0.3293    
   194   195   197   0.00181    14    0.3288E-01     169.1        -87.82        -6.287         25.82         104.1         297.2         44.03         94.53        -185.4         4.243         101.1        0.3604    
   195   198   197   0.00235    14    0.3310E-01     169.6        -86.61        -5.419         24.66         102.7         295.1         38.11         94.55        -185.1         3.873         105.6        0.3440    
   196   197   199   0.04202    14    0.3411E-01     179.0        -81.92        -5.961         18.25         109.1         289.0         18.72         107.1        -184.6         2.331         112.6        0.3013    
   197   200   199   0.03097    14    0.3388E-01     178.3        -82.05        -6.502         19.39         109.6         289.1         20.16         108.2        -184.5         2.240         114.2        0.3026    
   197   198   200   0.00103    14    0.3282E-01     169.8        -84.40        -3.974         22.53         100.2         291.9         28.95         94.86        -184.7         3.012         114.6        0.3200    
   198   201   200   0.00387    14    0.3303E-01     170.4        -83.58        -3.253         22.02         98.50         290.8         26.37         94.87        -184.6         2.621         120.6        0.3126    
   199   200   202   0.05042    14    0.3409E-01     179.1        -79.24        -5.167         16.38         108.4         286.5         13.07         113.9        -184.2         1.372         127.0        0.2914    
   200   201   202   0.01653    14    0.3379E-01     178.1        -80.52        -6.148         18.46         109.5         287.7         16.82         112.0        -184.3         1.643         123.1        0.2954    
   201   203   202   0.04376    14    0.3410E-01     178.2        -78.51        -4.523         16.21         106.2         286.1         12.38         114.4        -184.1         1.160         138.5        0.2908    
   180   204   181   0.02564    12    0.4298E-01     178.9        -82.21        -20.08         48.50         114.5         411.7         70.98         68.53        -160.4         50.32         133.6        0.6366    
   181   205    55   0.01370    12    0.3834E-01     179.4        -71.06        0.4276         36.76         89.33         419.3         10.31         93.60        -170.9         43.28         121.7        0.3672    
   181   204   205   0.01313    12    0.4071E-01     178.8        -77.71        -10.20         43.31         103.6         416.0         40.17         72.48        -164.8         51.68         126.6        0.5144    
   204   206   205   0.04948    12    0.4302E-01     177.2        -78.66        -11.85         43.46         105.8         412.4         52.38         69.45        -165.5         51.30         129.4        0.5047    
   205   206   207   0.02933    12    0.4003E-01     171.8        -74.16         3.582         37.74         84.55         415.4         26.13         79.32        -170.6         43.49         113.9        0.3852    
    55   205    65   0.02800    12    0.3717E-01     176.6        -65.76         9.626         31.33         72.11         418.3         9.387         107.7        -176.3         29.92         117.3        0.2674    
   205   208    65   0.09738    12    0.3969E-01     177.8        -66.53         11.18         31.44         69.17         417.3         6.231         97.83        -176.9         28.01         115.8        0.2613    
   205   207   208   0.00826    12    0.3925E-01     125.6        -70.60        -23.13         34.10         132.7         416.7         11.95         30.01        -174.0         35.50         146.8        0.3131    
    65   208    67   0.04205    12    0.3640E-01     176.0        -62.55         16.99         26.76         50.59         416.4         3.813         87.88        -180.8         15.97         111.7        0.2117    
    64    80   183   0.03171    12    0.2889E-01     176.6        -85.74         25.41         75.87         70.44         413.0         88.58         101.2        -183.0         14.25         71.33        0.3956    
    80   209   183   0.01208    12    0.2824E-01     172.1        -93.51        -14.97         85.35         100.1         399.5         200.4         78.83        -181.4         17.90         94.96        0.4760    
    80    82   209   0.00475    12    0.2951E-01     174.0        -96.84        -18.23         89.18         101.8         387.9         260.4         79.39        -180.4         20.05         94.43        0.5295    
   183   209   185   0.02209    12    0.2790E-01     169.3        -96.51        -3.904         86.22         92.60         396.9         224.0         87.01        -181.1         15.77         86.41        0.5093    
   209   210   185   0.01405     7    0.3287E-01     173.3        -103.0        -61.24         91.91         131.8         378.3         294.0         51.37        -180.1         11.38         121.0        0.6060    
   209    82   210   0.01348    12    0.3234E-01     167.4        -101.3        -32.99         92.80         110.8         376.8         301.6         73.44        -179.8         17.05         100.2        0.5913    
    82    92   210   0.02609     7    0.3718E-01     173.5        -105.7        -75.10         95.37         142.0         360.0         320.2         44.46        -178.9         13.76         129.4        0.6682    
   185   210   211   0.02675     7    0.4052E-01     177.2        -110.2        -78.10         92.72         147.4         357.8         284.4         43.66        -180.1         7.208         49.02        0.7226    
   185   211   186   0.03883     7    0.3948E-01     176.9        -109.5        -72.53         88.75         144.8         370.9         265.5         43.65        -180.5         9.686         37.32        0.7172    
   210    92   211   0.03329     7    0.4725E-01     173.5        -113.0        -82.07         97.34         147.5         340.3         270.7         46.09        -179.4         8.837         62.50        0.7650    
    92    95   211   0.01722     7    0.5321E-01     174.2        -116.3        -94.68         98.92         163.2         326.7         225.3         32.45        -179.6         12.89         56.42        0.8116    
   186   211   212   0.02898     7    0.4206E-01     174.8        -111.0        -70.59         84.90         146.2         377.2         235.4         47.60        -180.9         17.62         35.55        0.7544    
   211   213   212   0.03465     7    0.5139E-01     178.8        -116.8        -85.68         90.02         162.1         352.4         221.0         44.86        -182.5         25.74         26.00        0.8155    
   211    95   213   0.01477     7    0.5591E-01     176.1        -119.4        -91.90         96.86         161.6         324.4         189.1         45.27        -181.7         20.25         39.89        0.8360    
    95    98   213   0.02873     7    0.5828E-01     177.9        -121.4        -96.00         97.64         169.5         315.4         160.8         43.25        -182.2         19.61         41.27        0.8542    
   212   213   214   0.05940     7    0.4802E-01     178.0        -116.3        -78.30         82.66         161.3         368.3         201.1         54.97        -182.8         29.29         25.00        0.8330    
   213   214   215   0.00047     7    0.5012E-01     170.5        -119.0        -84.37         85.66         170.0         353.3         201.1         52.93        -184.1         27.34         11.60        0.8459    
   213   216   215   0.02102     7    0.5629E-01     176.7        -122.2        -90.53         92.68         167.6         328.3         183.3         52.37        -184.6         22.38         29.17        0.8528    
   213    98   216   0.01424     7    0.5690E-01     178.1        -123.1        -94.20         95.38         171.0         314.0         156.4         49.98        -184.0         19.18         39.78        0.8591    
   214   217   215   0.00153     7    0.4235E-01     147.4        -115.4        -51.00         74.05         133.5         378.8         139.3         86.38        -182.7         28.47         59.59        0.8517    
   215   218   217   0.05212     7    0.4568E-01     176.8        -117.6        -71.45         77.22         157.7         370.6         151.8         73.37        -184.0         27.45         34.50        0.8539    
   215   216   218   0.04687     7    0.5529E-01     178.6        -122.6        -88.16         89.79         169.1         335.9         193.4         58.91        -185.7         21.88         14.96        0.8518    
   216   219   218   0.01815     7    0.5398E-01     179.5        -123.6        -88.85         90.42         169.3         327.7         189.9         60.42        -186.2         17.65         16.59        0.8452    
   217   220   187   0.01554     7    0.4018E-01     170.3        -113.8        -44.88         66.09         132.8         374.6         73.42         131.6        -183.1         16.10         71.68        0.8275    
   217   218   220   0.03913     7    0.4311E-01     175.3        -116.5        -65.96         72.46         155.6         372.5         90.34         95.20        -184.0         21.69         43.97        0.8411    
   218   219   221   0.01695     7    0.4862E-01     178.9        -121.6        -80.96         84.33         163.7         345.2         182.3         67.02        -186.4         17.73         18.41        0.8323    
   218   221   220   0.01099     7    0.4293E-01     175.2        -118.6        -66.70         77.39         149.5         359.1         125.7         88.83        -185.6         17.42         45.12        0.8217    
   187   220   189   0.01269     7    0.3454E-01     174.3        -111.0        -41.51         61.51         132.4         363.5         104.8         124.6        -184.0         8.008         87.12        0.7678    
   220   189   222   0.00070     6    0.3336E-01     141.8        -109.1        -33.51         58.14         125.2         357.9         126.7         107.6        -184.3         7.144         71.20        0.7348    
   220   223   222   0.02499     7    0.3572E-01     177.4        -113.1        -45.26         66.45         132.9         361.3         73.64         142.1        -184.9         8.307         85.78        0.7636    
   220   221   223   0.01124     7    0.4098E-01     178.2        -117.6        -65.20         75.49         149.7         358.0         94.83         97.21        -185.8         13.00         51.51        0.7951    
   189   192   222   0.00021    14    0.3319E-01     168.8        -103.4        -17.52         48.12         111.4         340.8         146.6         99.20        -185.1         9.329         97.82        0.6431    
   222   224   192   0.01931    14    0.3379E-01     176.8        -102.4        -17.46         47.17         111.7         335.8         141.1         98.83        -185.5         6.914         97.43        0.6087    
   222   223   224   0.03588    14    0.3304E-01     174.3        -108.3        -33.58         58.19         125.2         351.5         126.2         116.5        -185.2         5.339         115.5        0.6909    
   223   225   224   0.01186     7    0.3266E-01     168.4        -110.0        -37.48         61.81         127.3         352.4         101.9         128.7        -185.6         4.509         132.1        0.6947    
   192   224   195   0.02823    14    0.3397E-01     176.9        -96.23        -12.12         37.70         108.8         316.6         101.8         95.80        -186.1         1.344         88.04        0.4935    
   224   226   195   0.03316    14    0.3387E-01     176.9        -95.13        -10.31         37.13         106.1         313.0         93.41         94.19        -185.9         2.326         107.2        0.4619    
   224   225   226   0.02061    14    0.3203E-01     169.0        -102.4        -18.92         49.16         112.6         333.6         134.5         100.9        -185.8         2.781         127.4        0.5761    
   225   227   226   0.05398    14    0.3256E-01     174.7        -102.9        -19.01         50.51         112.1         333.8         132.0         102.3        -185.9         2.507         178.1        0.5674    
   195   226   198   0.03579    14    0.3394E-01     179.2        -89.58        -8.517         29.16         107.0         300.3         55.13         97.24        -185.4         4.187         102.1        0.3788    
   226   228   198   0.04757    14    0.3419E-01     177.7        -88.79        -8.620         29.18         107.2         298.7         51.63         99.23        -185.1         3.921         106.9        0.3623    
   226   227   228   0.05015    14    0.3393E-01     177.6        -94.42        -9.784         37.75         105.0         310.9         88.85         95.32        -185.5         3.917         115.2        0.4305    
   227   229   228   0.02088    14    0.3383E-01     176.3        -93.78        -8.594         37.01         103.4         309.7         85.10         94.49        -185.3         4.264         121.5        0.4180    
   198   228   201   0.02556    14    0.3399E-01     176.6        -84.95        -5.211         24.16         102.5         292.7         32.40         97.95        -184.6         2.956         117.2        0.3228    
   228   230   201   0.01410    14    0.3349E-01     179.2        -85.05        -6.682         24.85         105.6         293.0         33.88         101.5        -184.5         2.819         118.2        0.3219    
   228   229   230   0.01633    14    0.3363E-01     179.2        -88.49        -6.534         29.62         102.7         298.6         51.79         96.09        -184.8         3.650         119.4        0.3529    
   229   231   230   0.00417    14    0.3329E-01     169.7        -88.93        -5.472         30.24         100.4         299.6         54.73         94.22        -184.7         3.731         126.5        0.3570    
   201   230   203   0.04952    14    0.3466E-01     178.1        -81.28        -5.610         20.02         106.3         288.5         19.96         108.1        -184.2         1.728         128.4        0.2982    
   230   232   203   0.02971    14    0.3433E-01     176.7        -79.62        -4.245         18.00         103.6         287.2         15.82         109.5        -184.1         1.341         144.7        0.2924    
   230   231   232   0.02074    14    0.3465E-01     173.4        -83.42        -5.718         22.97         104.4         291.1         28.08         102.8        -184.2         2.216         126.1        0.3089    
   231   233   232   0.04714    14    0.3484E-01     177.0        -82.04        -4.803         21.11         103.2         289.8         23.53         104.8        -184.1         1.838         140.9        0.3008    
   206   234   208   0.02765    12    0.3718E-01     179.3        -72.61         4.376         31.83         82.10         414.5         20.44         66.66        -175.2         30.91         118.2        0.2951    
   207   206   208   0.03110    12    0.3744E-01     179.2        -72.06         3.392         33.18         84.13         415.3         17.65         69.93        -174.3         33.96         119.7        0.3101    
   208   235    67   0.04400    12    0.3660E-01     177.3        -64.71         14.72         26.60         56.41         416.2         1.702         39.32        -180.8         15.10         117.2        0.2096    
   208   234   235   0.02223    12    0.3582E-01     178.5        -69.14         10.24         27.46         68.11         415.8         7.421         54.19        -178.8         20.27         116.4        0.2322    
   234   236   235   0.02087    12    0.3556E-01     178.4        -70.43         10.02         26.68         67.93         415.6         10.33         54.48        -178.9         19.15         115.6        0.2298    
    67   235    83   0.03174    12    0.3553E-01     173.8        -62.95         18.77         25.69         43.05         416.1         1.886         39.04        -182.3         10.66         108.2        0.2006    
   235   237    83   0.02633    12    0.3462E-01     179.9        -65.51         17.51         25.52         46.68         416.4         3.413         42.41        -182.2         9.555         111.3        0.1970    
   235   236   237   0.02482    12    0.3499E-01     179.7        -68.53         14.71         25.19         54.28         416.3         5.525         43.89        -180.9         12.74         111.6        0.2034    
   236   238   237   0.03604    12    0.3495E-01     179.1        -70.05         15.68         25.00         51.15         416.8         6.965         49.40        -181.0         10.86         108.0        0.1987    
   237   239    84   0.01118    12    0.3476E-01     174.8        -65.81         18.77         28.82         49.36         416.8         4.874         61.23        -183.3         5.594         105.9        0.1990    
    83   237    84   0.05052    12    0.3515E-01     177.5        -63.77         21.38         27.90         39.98         416.4         4.077         52.60        -183.5         5.862         109.2        0.2011    
   237   238   239   0.00632    12    0.3357E-01     176.5        -69.24         17.90         26.25         47.00         417.2         5.599         53.88        -182.1         7.649         100.9        0.1930    
    84   239    85   0.04096    12    0.3450E-01     178.1        -65.89         22.75         32.78         46.06         417.0         5.080         57.99        -183.8         4.188         91.71        0.2110    
   239   240    85   0.02948    12    0.3350E-01     175.3        -68.85         19.48         35.06         56.24         417.5         3.852         57.14        -183.4         4.709         86.56        0.2107    
    85   240    86   0.01051    12    0.3223E-01     175.5        -69.68         25.47         41.09         51.70         417.5         2.305         17.50        -183.9         5.350         70.84        0.2349    
   240   241    86   0.03015    12    0.3164E-01     178.6        -73.04         21.49         46.10         62.21         417.2         8.401         88.63        -183.4         7.454         70.55        0.2464    
    86   241    87   0.05968    12    0.3141E-01     177.7        -76.71         24.28         56.11         64.36         415.8         29.32         99.30        -183.1         10.74         65.44        0.2871    
   241   242    87   0.03016    12    0.2794E-01     167.4        -86.08        -16.46         68.01         104.0         404.5         134.1         72.03        -180.9         19.39         95.54        0.3896    
    87   243    79   0.01048    12    0.2808E-01     169.4        -85.90        -3.029         72.73         92.39         406.9         122.1         82.77        -181.8         18.22         85.83        0.3951    
    87   242   243   0.00982    12    0.2791E-01     174.6        -90.51        -11.75         75.69         98.93         395.8         193.8         79.91        -180.1         22.63         88.18        0.4659    
   242   244   243   0.00900    12    0.3000E-01     173.1        -94.49        -50.27         78.63         129.7         384.1         239.4         51.60        -178.6         24.31         115.2        0.5500    
    79   243    88   0.01910    12    0.2630E-01     168.3        -90.34        -13.16         77.22         99.82         398.4         185.0         79.40        -180.7         21.47         89.60        0.4584    
   243   244    88   0.01094    12    0.3120E-01     172.1        -96.72        -39.29         83.00         118.3         378.7         263.5         63.97        -178.4         24.36         104.8        0.5843    
   244    90    88   0.01704     7    0.3702E-01     176.3        -101.1        -71.03         84.77         146.9         363.5         265.6         36.48        -176.8         20.81         131.8        0.6936    
    98   101   216   0.02046     7    0.6018E-01     177.8        -125.2        -97.52         98.33         172.6         297.9         117.2         55.13        -183.6         15.60         54.86        0.8694    
   216   101   219   0.02516     7    0.6091E-01     174.5        -126.1        -95.85         97.57         169.2         301.1         137.1         59.58        -184.9         15.03         51.53        0.8569    
   101   103   219   0.05289     7    0.6349E-01     179.1        -127.5        -98.64         98.94         175.6         295.3         132.0         57.58        -185.3         13.38         61.08        0.8469    
   219   245   221   0.03074     7    0.5143E-01     177.0        -123.4        -83.84         88.05         162.2         332.2         193.4         67.56        -186.9         13.17         11.37        0.8184    
   219   103   245   0.02921     7    0.5708E-01     177.8        -126.0        -92.98         94.06         171.3         310.0         180.8         58.84        -186.7         10.98         37.10        0.8208    
   103   104   245   0.01274     7    0.5897E-01     174.1        -127.3        -96.43         97.27         172.5         290.1         134.9         56.23        -185.6         11.35         83.46        0.8197    
   104   246   245   0.02982     7    0.5917E-01     177.6        -127.3        -96.84         97.24         174.8         288.5         134.0         53.35        -185.6         11.34         91.45        0.8105    
   221   245   247   0.02579     7    0.4628E-01     177.3        -121.4        -78.58         83.75         159.7         340.4         171.8         69.83        -187.0         10.58         23.56        0.7932    
   221   247   223   0.00738     7    0.4221E-01     170.6        -118.7        -60.83         78.23         141.0         351.6         117.2         96.65        -186.5         10.86         57.25        0.7824    
   245   246   247   0.01954     7    0.5016E-01     177.8        -124.1        -86.51         89.62         164.9         317.2         196.0         62.60        -187.1         6.628         28.64        0.7866    
   246   248   247   0.04638     7    0.4891E-01     179.3        -123.3        -84.55         87.82         164.3         321.5         197.2         61.99        -187.3         4.472         23.64        0.7676    
   223   249   225   0.01376     7    0.3744E-01     175.5        -115.1        -49.93         71.62         134.2         353.6         55.13         144.3        -186.3         6.602         90.61        0.7322    
   223   247   249   0.00756     7    0.3975E-01     172.8        -117.3        -67.01         75.78         152.2         350.7         88.55         92.83        -186.6         7.420         60.99        0.7482    
   247   248   249   0.01749     7    0.4093E-01     175.6        -118.5        -64.50         78.28         145.5         344.7         123.4         87.25        -187.0         5.899         68.08        0.7404    
   248   250   249   0.01437     7    0.3741E-01     176.3        -116.2        -61.53         73.73         146.6         347.7         84.37         95.24        -186.9         5.673         92.42        0.7123    
   225   249   227   0.02988    14    0.3352E-01     176.0        -109.9        -35.93         62.58         125.0         349.2         90.84         127.2        -186.1         4.576         133.7        0.6633    
   249   251   227   0.00479    14    0.3231E-01     168.4        -107.6        -28.54         58.52         119.2         345.1         108.6         115.4        -186.1         4.760         145.5        0.6250    
   249   250   251   0.01402     7    0.3388E-01     176.7        -111.2        -37.36         64.63         125.3         350.1         65.56         141.0        -186.3         5.770         131.4        0.6665    
   250   252   251   0.02100    14    0.3418E-01     173.9        -108.5        -35.74         59.58         126.9         347.7         94.77         126.4        -186.1         6.568         133.6        0.6307    
   227   251   229   0.00312    14    0.3278E-01     169.0        -100.2        -13.63         46.55         107.0         326.8         122.2         97.87        -185.7         4.102         141.8        0.5130    
   251   253   229   0.00146    14    0.3263E-01     168.6        -97.42        -11.35         42.27         105.6         319.3         108.7         96.42        -185.5         4.332         132.6        0.4698    
   251   252   253   0.04467    14    0.3359E-01     178.0        -102.1        -15.52         49.20         108.4         332.7         126.6         99.13        -185.7         5.146         142.8        0.5407    
   252   254   253   0.02919    14    0.3367E-01     178.1        -99.60        -13.90         44.69         108.1         327.1         120.5         98.53        -185.3         5.689         138.8        0.5047    
   229   253   231   0.00066    14    0.3293E-01     168.9        -92.01        -7.432         34.46         102.5         305.9         73.96         94.70        -185.0         4.278         125.6        0.3933    
   253   255   231   0.03035    14    0.3400E-01     178.1        -91.09        -7.909         33.00         103.9         304.4         68.78         96.12        -184.8         4.207         124.6        0.3813    
   253   254   255   0.03723    14    0.3394E-01     178.3        -94.26        -8.147         36.88         102.8         312.6         90.50         94.03        -184.9         4.964         133.9        0.4248    
   231   255   233   0.06355    14    0.3472E-01     179.2        -86.39        -5.983         26.52         103.0         296.0         42.27         99.07        -184.3         2.985         133.2        0.3312    
   238   256   239   0.01142    12    0.3318E-01     178.5        -70.83         16.85         27.06         51.48         417.5         5.191         56.03        -181.9         7.005         100.2        0.1929    
   239   256   240   0.03644    12    0.3339E-01     178.9        -70.27         19.81         31.76         51.42         417.6         3.576         53.60        -182.7         5.307         90.74        0.1992    
   256   257   240   0.03025    12    0.3192E-01     177.9        -73.82         16.66         35.91         62.36         417.5         6.703         100.5        -182.3         5.935         83.11        0.2092    
   257   258   241   0.03022    12    0.2845E-01     170.9        -80.33       -0.1476         47.80         90.18         412.5         64.22         86.98        -181.3         11.20         90.49        0.2720    
   240   257   241   0.03150    12    0.3112E-01     173.4        -76.24         21.63         45.15         61.37         416.2         24.79         106.5        -182.3         8.694         65.96        0.2406    
   241   258   242   0.04289    12    0.2777E-01     169.6        -85.59       -0.6559E-01     61.34         90.06         403.7         133.2         88.72        -180.3         18.32         79.90        0.3713    
   258   259   242   0.03176    12    0.2941E-01     163.8        -90.47        -51.54         65.26         142.2         390.8         189.8         38.49        -178.6         21.45         130.8        0.4799    
   258   260   259   0.04352    12    0.2844E-01     172.3        -90.09        -44.46         54.97         144.0         387.8         161.9         38.15        -178.4         18.88         144.7        0.4956    
   242   261   244   0.01382     7    0.3400E-01     175.9        -97.34        -59.23         76.69         140.6         373.4         234.8         40.23        -177.0         21.78         126.1        0.6441    
   242   259   261   0.02130     7    0.3397E-01     176.5        -95.92        -61.79         71.96         149.2         376.2         213.6         30.94        -176.9         21.01         134.5        0.6282    
   259   260   261   0.02920     7    0.3901E-01     168.1        -95.27        -55.92         64.66         149.9         375.7         166.9         25.68        -176.6         18.58         148.7        0.6482    
   260   262   261   0.05129     7    0.4535E-01     177.7        -97.03        -61.38         64.54         162.0         373.6         137.9         19.05        -176.3         18.47         152.0        0.7243    
   244   261    90   0.01797     7    0.3982E-01     176.3        -101.0        -69.24         80.07         149.9         362.5         226.3         31.08        -176.0         16.91         134.7        0.7344    
   261   105    90   0.01551     7    0.4490E-01     176.8        -103.1        -75.20         79.09         162.0         357.6         189.9         19.54        -175.3         10.03         159.4        0.8093    
   261   262   105   0.02193     7    0.4598E-01     178.2        -101.4        -68.23         72.66         159.9         364.7         157.4         24.01        -175.4         10.02         162.5        0.8172    
   262   107   105   0.02174     7    0.4873E-01     178.7        -102.2        -66.76         71.07         160.0         367.1         140.6         35.63        -175.7         10.85         143.7        0.8581    
   104   119   246   0.00146     7    0.5834E-01     174.1        -127.2        -96.76         97.41         173.4         281.2         105.0         44.72        -184.7         13.04         110.9        0.8135    
   246   263   248   0.04447     7    0.5476E-01     176.9        -125.4        -90.24         92.13         168.4         301.1         180.5         56.27        -186.8         7.828         103.4        0.7598    
   246   119   263   0.00506     7    0.5895E-01     176.3        -127.0        -95.41         95.96         173.9         287.1         137.3         51.11        -185.7         12.14         112.2        0.7811    
   119   120   263   0.05968     7    0.6555E-01     174.8        -127.5        -96.22         97.31         171.4         279.2         97.94         40.14        -184.5         17.72         131.2        0.7741    
   120   264   263   0.04037     7    0.5869E-01     178.4        -124.8        -89.97         90.90         171.8         288.0         126.6         37.29        -185.7         19.70         143.6        0.7372    
   248   263   250   0.02895     7    0.4275E-01     171.8        -120.6        -73.36         81.77         153.8         328.9         184.3         68.79        -187.4         1.099         92.42        0.7290    
   263   265   250   0.02957     7    0.4120E-01     173.1        -119.4        -73.12         79.17         157.5         333.2         173.4         66.44        -187.5         2.658         121.0        0.7163    
   263   264   265   0.03294     7    0.4957E-01     177.4        -122.6        -82.36         85.09         165.4         312.3         193.0         54.81        -187.5         7.348         140.2        0.7183    
   264   266   265   0.02137     7    0.4654E-01     178.7        -120.6        -77.55         80.21         165.2         323.7         194.1         54.45        -187.8         6.345         158.2        0.7017    
   250   265   252   0.02191     7    0.3437E-01     174.9        -112.1        -46.29         65.08         135.3         351.6         44.40         168.6        -186.5         7.822         123.9        0.6678    
   260   267   262   0.03233     7    0.4262E-01     175.2        -92.82        -45.69         53.76         148.2         381.5         94.93         31.73        -179.2         34.06         125.7        0.6382    
   267   268   262   0.05709     7    0.4468E-01     178.5        -93.27        -44.07         53.39         145.6         385.8         70.26         45.01        -180.3         39.65         129.2        0.6761    
   267   269   268   0.01527    15    0.4165E-01     175.9        -89.07        -31.03         45.26         133.3         388.3         40.76         44.10        -184.7         49.45         117.7        0.5578    
   269   270   268   0.00423    15    0.4262E-01     177.0        -89.57        -30.46         46.22         131.2         390.7         28.68         57.04        -185.0         50.88         120.7        0.5800    
   262   268   107   0.02786     7    0.4630E-01     179.1        -97.69        -51.72         60.87         148.2         381.9         96.79         49.30        -177.9         27.21         134.1        0.7894    
   268   121   107   0.01728     7    0.4563E-01     178.0        -97.17        -48.38         59.06         145.0         385.3         81.54         54.83        -178.9         32.28         133.6        0.7807    
   268   270   121   0.00195     7    0.4262E-01     175.6        -93.03        -36.16         51.73         134.4         391.1         40.84         61.41        -182.3         45.78         125.6        0.6757    
   270   123   121   0.02345    15    0.4304E-01     178.3        -93.14        -37.23         51.67         136.1         391.9         33.61         60.64        -183.0         47.52         130.8        0.6735    
   133   271   120   0.00783     7    0.5573E-01     177.1        -121.3        -85.36         87.40         167.6         290.3         124.0         42.61        -183.1         29.06         153.6        0.7770    
   133   134   271   0.01956     7    0.5546E-01     178.5        -119.8        -81.26         85.06         162.8         297.0         139.8         48.59        -183.2         32.34         153.6        0.7720    
   134   272   271   0.01338     7    0.5265E-01     178.8        -118.1        -76.51         80.44         162.0         304.6         152.4         45.74        -185.4         37.05         152.3        0.7246    
   120   271   264   0.01355     7    0.5782E-01     176.9        -123.2        -87.09         88.39         170.2         288.6         118.9         30.99        -185.0         26.18         154.7        0.7376    
   271   273   264   0.05198     7    0.5683E-01     178.1        -122.0        -82.55         84.95         166.3         296.1         136.8         36.97        -186.4         27.30         149.7        0.7095    
   271   272   273   0.01671     7    0.5287E-01     177.6        -118.8        -75.08         79.83         160.1         304.4         150.3         44.39        -186.7         35.47         149.7        0.7000    
   272   274   273   0.01583     7    0.5216E-01     169.1        -117.4        -73.30         74.05         171.8         316.4         162.7         32.02        -189.5         34.59         153.8        0.6504    
   264   273   266   0.02631     7    0.5235E-01     178.0        -121.5        -80.05         81.70         168.5         307.6         169.5         42.50        -187.9         18.51         149.0        0.6904    
   273   275   266   0.04112     7    0.5106E-01     179.8        -119.6        -74.61         76.37         167.7         317.4         176.3         40.46        -189.0         20.86         149.5        0.6669    
   273   274   275   0.01821     7    0.4904E-01     178.3        -117.1        -67.02         70.39         162.2         325.3         173.8         41.22        -190.7         27.23         143.0        0.6367    
   269   276   270   0.05520    15    0.3973E-01     177.3        -85.35        -20.96         38.54         122.9         390.1         15.09         59.80        -190.2         51.36         114.4        0.4574    
   276   277   270   0.05124    15    0.3872E-01     178.7        -82.46        -13.37         34.14         113.0         390.1         21.51         104.7        -194.8         46.78         113.5        0.3844    
   276   278   277   0.02472    15    0.3633E-01     179.0        -77.39        -3.560         25.83         97.92         386.0         23.92         105.0        -201.3         32.17         108.9        0.2760    
   278   279   277   0.00236    15    0.3556E-01     170.1        -76.96        -1.493         25.34         93.38         385.7         25.14         104.5        -202.0         30.48         106.1        0.2695    
   270   280   123   0.01724    15    0.4118E-01     177.9        -89.27        -26.49         45.26         125.8         393.6         2.591         154.4        -187.8         53.87         124.8        0.5568    
   270   277   280   0.05321    15    0.3983E-01     178.4        -84.87        -17.42         38.36         117.0         392.2         21.05         115.2        -192.7         50.94         119.5        0.4411    
   277   279   280   0.00586    15    0.3796E-01     173.6        -80.63        -5.423         31.61         99.88         389.1         28.84         105.6        -198.1         40.93         108.3        0.3373    
   279   281   280   0.03455    15    0.3814E-01     178.3        -81.07        -9.145         32.38         106.4         389.1         29.57         114.2        -198.3         40.89         116.4        0.3400    
   123   280   135   0.00400    15    0.3934E-01     176.5        -87.91        -19.92         42.79         117.7         392.8         13.97         122.1        -190.6         53.35         120.9        0.5026    
   280   281   135   0.00538    15    0.3768E-01     177.7        -84.10        -13.23         36.76         111.1         390.6         26.16         116.8        -195.7         46.78         118.7        0.3970    
   281   137   135   0.02790    15    0.3824E-01     177.3        -82.42        -8.326         34.17         104.1         388.4         27.08         114.8        -198.6         40.80         116.2        0.3463    
   142   282   143   0.00788    15    0.4022E-01     174.3        -96.35        -25.92         49.09         121.9         372.2         66.86         70.13        -196.2         45.70         122.4        0.4578    
   143   283   134   0.02229     7    0.4841E-01     177.2        -109.5        -55.93         68.09         145.2         338.4         159.4         58.34        -188.3         49.24         139.3        0.6583    
   143   282   283   0.00883    15    0.4332E-01     178.4        -102.5        -39.14         57.38         133.0         359.4         116.1         64.16        -192.8         49.79         131.9        0.5505    
   282   284   283   0.02056    15    0.4268E-01     178.2        -102.3        -37.87         55.75         132.8         360.0         112.6         63.02        -194.2         47.72         130.4        0.5232    
   134   283   272   0.02251     7    0.5092E-01     179.2        -114.3        -67.22         74.38         154.6         320.3         166.1         51.47        -187.0         43.91         147.7        0.6905    
   283   285   272   0.03536     7    0.4848E-01     179.3        -111.0        -57.37         67.15         148.7         334.4         161.9         53.30        -190.5         46.55         140.9        0.6210    
   283   284   285   0.02060    15    0.4430E-01     177.3        -105.4        -41.98         58.29         136.1         352.5         132.9         60.72        -194.0         46.42         132.8        0.5396    
   284   286   285   0.01309    15    0.4277E-01     178.9        -103.6        -37.78         53.06         135.4         358.7         115.9         57.90        -196.9         41.39         131.5        0.4793    
   272   285   274   0.06811     7    0.5185E-01     178.7        -114.3        -61.83         68.95         153.7         327.5         165.2         46.95        -191.2         40.64         142.5        0.6175    
   285   287   274   0.04669     7    0.4683E-01     175.5        -110.6        -48.44         58.64         145.7         344.9         155.0         52.11        -195.2         37.35         131.5        0.5441    
   285   286   287   0.01445    15    0.4333E-01     178.2        -105.6        -37.44         52.21         135.8         356.9         125.3         56.84        -197.7         37.60         129.0        0.4759    
   278   288   279   0.02260    15    0.3565E-01     178.1        -74.79       -0.5222E-01     22.24         90.13         383.6         21.98         110.8        -204.4         23.84         112.5        0.2401    
   278   289   288   0.03592    15    0.3557E-01     179.4        -71.80         5.095         17.84         73.40         381.0         14.85         109.0        -207.2         15.80         110.6        0.2136    
   289   290   288   0.02870    15    0.3491E-01     179.4        -70.14         7.351         15.29         61.26         379.6         10.22         110.5        -208.7         11.33         112.6        0.2077    
   279   291   281   0.03533    15    0.3743E-01     176.8        -77.42        -3.407         26.76         97.31         385.6         26.81         113.9        -202.6         29.80         115.5        0.2718    
   279   288   291   0.03645    15    0.3659E-01     176.2        -74.88         2.606         22.76         83.43         383.4         22.29         107.5        -204.8         23.14         108.9        0.2404    
   288   290   291   0.03111    15    0.3548E-01     177.4        -71.91         5.083         17.92         73.53         380.6         14.13         112.8        -207.7         14.61         114.4        0.2145    
   290   292   291   0.01732    15    0.3505E-01     174.2        -71.42         6.460         16.89         67.52         380.0         11.91         109.1        -208.3         12.68         110.8        0.2115    
   281   293   137   0.02133    15    0.3658E-01     178.2        -79.11        -2.861         28.60         95.74         385.0         24.11         112.0        -202.8         29.63         113.7        0.2768    
   281   291   293   0.01978    15    0.3580E-01     178.1        -77.10       -0.2657         25.58         90.60         384.0         23.03         111.3        -204.1         25.47         112.8        0.2546    
   291   292   293   0.02178    15    0.3520E-01     177.5        -73.99         2.686         20.54         82.49         381.4         16.36         114.7        -206.9         17.17         116.1        0.2228    
   292   294   293   0.02849    15    0.3524E-01     177.9        -73.71         3.583         19.69         79.52         380.6         13.76         114.3        -207.6         15.01         115.8        0.2171    
   137   293   138   0.01348    15    0.3576E-01     179.5        -79.53        -2.962         28.35         96.00         383.8         20.24         113.9        -203.6         27.13         115.3        0.2668    
   293   295   138   0.00490    15    0.3556E-01     176.3        -79.21        -3.898         27.43         98.17         383.0         18.18         118.0        -204.4         24.81         119.4        0.2560    
   293   294   295   0.01963    15    0.3513E-01     178.5        -76.81         1.317         23.77         86.82         381.8         16.23         113.1        -206.1         19.61         114.3        0.2326    
   294   296   295   0.02458    15    0.3531E-01     178.9        -76.70         2.164         22.77         84.55         380.9         13.05         114.4        -207.0         16.93         115.4        0.2230    
   138   295   140   0.00449    15    0.3595E-01     176.1        -81.75        -6.183         30.47         101.7         383.0         15.16         119.1        -203.5         27.64         120.1        0.2739    
   295   297   140   0.00449    15    0.3616E-01     176.8        -82.42        -6.927         30.91         103.0         382.5         13.03         117.2        -203.6         27.24         120.0        0.2734    
   295   296   297   0.02260    15    0.3597E-01     179.5        -79.63        -1.364         26.65         92.93         381.6         13.04         115.7        -205.7         21.16         116.4        0.2409    
   296   298   297   0.02407    15    0.3561E-01     178.9        -79.81       -0.5496         25.54         91.23         380.8         9.822         115.8        -206.6         18.36         116.2        0.2290    
   140   297   142   0.00454    15    0.3676E-01     176.2        -85.78        -10.20         35.00         106.9         381.8         10.89         105.9        -202.2         31.49         121.1        0.3051    
   297   299   142   0.01438    15    0.3694E-01     178.6        -86.38        -10.34         35.09         107.1         381.0         10.85         94.41        -202.5         30.44         119.5        0.3009    
   297   298   299   0.01844    15    0.3596E-01     178.7        -83.07        -3.886         29.67         97.52         381.0         7.672         113.1        -205.1         22.89         115.9        0.2529    
   298   300   299   0.00595    15    0.3527E-01     179.3        -83.07        -2.907         28.37         95.88         380.5         5.649         114.7        -205.9         20.35         116.2        0.2404    
   142   299   282   0.01422    15    0.3797E-01     178.8        -91.00        -16.94         41.01         114.4         378.3         29.50         75.39        -200.1         36.86         122.4        0.3592    
   299   301   282   0.02263    15    0.3792E-01     178.9        -91.00        -16.20         39.76         114.0         377.8         28.70         72.70        -201.2         33.83         122.1        0.3393    
   299   300   301   0.01324    15    0.3655E-01     178.8        -86.36        -7.105         32.61         102.6         380.0         8.532         88.15        -204.4         24.82         118.2        0.2694    
   300   302   301   0.02475    15    0.3626E-01     178.8        -86.05        -5.585         30.33         100.6         379.7         6.148         82.32        -205.6         20.94         117.5        0.2477    
   282   301   284   0.02412    15    0.3949E-01     179.5        -96.11        -24.37         46.15         121.9         372.0         62.20         67.38        -198.7         39.78         125.1        0.4083    
   301   303   284   0.02993    15    0.3884E-01     178.4        -95.01        -20.82         42.05         119.7         373.8         50.50         65.29        -201.2         33.30         124.3        0.3564    
   301   302   303   0.02732    15    0.3697E-01     178.6        -89.70        -8.432         33.47         104.6         378.5         17.90         71.86        -204.7         23.42         117.3        0.2707    
   302   304   303   0.04070    15    0.3678E-01     178.7        -89.48        -5.991         29.50         101.7         379.3         13.37         64.69        -206.4         17.96         118.7        0.2383    
   284   303   286   0.02796    15    0.4031E-01     178.4        -99.28        -25.89         46.22         124.1         368.1         80.03         63.84        -199.8         35.94         124.8        0.4031    
   303   305   286   0.03340    15    0.3866E-01     179.5        -96.95        -18.41         38.58         118.5         374.0         54.34         62.09        -203.1         26.83         121.7        0.3271    
   303   304   305   0.02270    15    0.3658E-01     178.2        -92.61        -7.953         30.48         105.1         379.1         23.87         64.18        -206.0         18.56         116.4        0.2517    
   290   306   292   0.01952    15    0.3405E-01     179.1        -69.61         8.450         13.84         52.37         378.7         6.784         112.9        -209.8         8.430         115.4        0.2089    
   292   306   294   0.03548    15    0.3507E-01     178.2        -71.00         7.692         15.70         60.66         379.1         8.364         113.8        -209.3         9.865         115.7        0.2088    
   306   307   294   0.02999    15    0.3475E-01     177.1        -71.12         7.987         15.27         58.46         378.8         6.681         113.1        -209.7         8.606         115.0        0.2080    
   306   308   307   0.03305    15    0.3426E-01     179.0        -69.62         10.39         13.50         39.64         378.0         3.126         117.3        -210.8         5.550         119.6        0.2142    
   294   309   296   0.02481    15    0.3458E-01     178.5        -74.07         5.651         18.42         72.13         379.5         8.872         114.5        -208.8         11.41         115.9        0.2080    
   294   307   309   0.00874    15    0.3379E-01     178.0        -72.38         6.657         16.11         65.60         378.9         7.050         114.4        -209.5         9.216         116.2        0.2065    
   307   310   309   0.01521    15    0.3492E-01     175.8        -71.15         9.465         14.83         50.34         378.1         3.020         121.8        -210.8         5.596         123.3        0.2107    
   307   308   310   0.03622    15    0.3481E-01     176.8        -70.36         11.89         14.70         36.01         377.9         1.802         117.0        -211.2         4.387         119.8        0.2182    
   296   309   298   0.01964    15    0.3581E-01     170.8        -75.94         3.556         20.26         79.89         379.7         8.318         123.0        -208.6         12.18         123.5        0.2079    
   309   311   298   0.03727    15    0.3572E-01     175.1        -75.79         5.666         19.31         72.93         379.3         6.594         112.9        -209.1         10.44         113.4        0.2034    
   309   310   311   0.06509    15    0.3597E-01     177.7        -72.60         10.06         16.15         51.46         378.3         3.208         118.4        -210.7         5.936         121.0        0.2063    
   310   312   311   0.06712    15    0.3623E-01     178.2        -74.39         10.30         17.71         54.44         378.4         2.552         113.2        -211.0         5.001         121.6        0.2041    
   298   311   300   0.00897    15    0.3488E-01     172.4        -79.59         2.262         23.04         84.37         379.9         6.230         121.2        -208.0         13.98         119.6        0.2110    
   311   313   300   0.02941    15    0.3510E-01     178.9        -79.05         3.982         21.34         79.25         379.5         4.919         115.8        -208.8         11.40         115.6        0.2019    
   311   312   313   0.02625    15    0.3456E-01     177.8        -77.25         6.861         18.48         68.20         379.0         3.533         113.7        -210.2         7.081         120.3        0.1946    
   300   313   302   0.03149    15    0.3551E-01     178.8        -82.18        0.4849         24.33         88.86         379.8         2.641         122.2        -207.9         14.02         116.6        0.2103    
   313   314   302   0.03379    15    0.3497E-01     179.1        -81.46         4.578         21.27         77.57         379.7         3.259         103.1        -209.3         9.588         116.8        0.1932    
   302   314   304   0.05915    15    0.3619E-01     179.3        -85.01         2.531         23.33         83.77         380.2         4.171         77.58        -208.8         11.02         116.6        0.1967    
   315   317   316   0.02394    12    0.4503E-01     177.2        -76.73        -22.84         44.50         120.9         382.0         150.8         57.92        -167.9         39.98         128.2        0.4783    
   316   317   318   0.02290    12    0.4283E-01     176.9        -72.82        -16.39         37.64         115.8         393.5         128.5         52.83        -171.4         33.36         124.9        0.4184    
   317   319   318   0.03412    12    0.4092E-01     178.1        -69.41        -5.849         34.34         99.81         402.8         95.43         59.08        -174.0         30.16         117.8        0.3565    
   318   319   320   0.02244    12    0.3959E-01     175.6        -66.99        -2.433         28.97         94.82         409.7         79.60         50.95        -176.1         24.05         116.5        0.3188    
   319   321   320   0.03435    12    0.3842E-01     178.0        -63.85         7.591         27.21         73.80         414.6         50.71         56.49        -178.3         19.87         108.3        0.2642    
   320   321   322   0.02385    12    0.3796E-01     175.4        -63.74         7.698         24.50         71.69         418.6         54.73         48.30        -178.6         17.99         107.4        0.2647    
   321   323   322   0.03033    12    0.3705E-01     176.7        -61.22         15.67         24.86         50.93         420.4         36.03         54.39        -180.4         14.38         99.92        0.2240    
   322   323   324   0.07402    12    0.3779E-01     176.9        -61.26         20.38         26.51         39.78         427.0         45.68         55.15        -180.9         13.08         94.78        0.2224    
   323   325   324   0.01228    12    0.3662E-01     160.7        -60.11         27.85         29.77         20.70         427.9         40.96         58.42        -182.2         10.26         71.54        0.2010    
   326   328   327   0.06119     3    0.5963E-01     177.7        -96.11        -60.04         71.11         147.6         334.3         160.4         61.38        -154.1         24.25         157.9        0.7436    
   327   330   329   0.03726     3    0.5228E-01     178.5        -88.82        -50.03         61.95         143.9         348.2         174.4         55.03        -157.9         38.83         149.7        0.6474    
   328   144   330   0.01560     3    0.4631E-01     177.5        -82.74        -33.18         54.92         127.2         379.2         155.7         62.99        -160.2         47.28         138.0        0.6111    
   327   328   330   0.03812     3    0.5178E-01     178.5        -88.65        -46.94         62.04         139.2         355.6         175.6         59.02        -157.2         38.82         146.7        0.6701    
   330   145   331   0.02011    12    0.4448E-01     177.2        -77.91        -24.06         48.80         119.5         386.5         138.3         62.74        -165.1         48.08         131.9        0.5125    
   315   329   331   0.01058     3    0.4775E-01     179.0        -82.81        -37.02         53.60         133.7         364.2         172.2         55.76        -162.6         43.86         138.7        0.5666    
   329   330   331   0.03626     3    0.4893E-01     178.8        -83.13        -36.95         54.93         132.3         367.2         169.9         57.73        -161.6         45.88         139.2        0.5811    
   330   144   145   0.01149    12    0.4306E-01     179.7        -77.93        -24.57         49.04         120.1         390.5         129.0         61.92        -164.4         49.35         133.2        0.5245    
   317   331   148   0.01888    12    0.4170E-01     179.8        -73.10        -15.42         41.47         111.8         395.1         114.3         59.75        -170.3         40.20         126.7        0.4191    
   331   145   148   0.03080    12    0.4206E-01     179.7        -73.32        -15.53         42.86         111.2         396.6         108.2         61.44        -169.4         43.02         127.4        0.4282    
   315   331   317   0.00939    12    0.4421E-01     179.3        -77.59        -25.87         46.64         123.7         381.4         150.3         56.94        -166.8         43.41         132.2        0.4921    
   317   148   319   0.02543    12    0.4001E-01     178.2        -68.74        -6.749         35.69         100.9         404.4         81.16         58.41        -174.0         32.23         122.6        0.3430    
   148   149   319   0.00950    12    0.3831E-01     173.6        -65.54         4.485         32.19         81.99         410.0         54.51         66.22        -176.4         26.72         111.7        0.2898    
   319   149   321   0.01300    12    0.3728E-01     178.4        -63.03         5.986         28.38         77.82         413.9         40.10         54.79        -178.6         20.49         115.1        0.2507    
   149   151   321   0.00752    12    0.3644E-01     177.1        -60.98         12.19         26.54         62.65         416.3         28.35         55.57        -180.0         16.69         108.6        0.2231    
   321   151   323   0.00439    12    0.3520E-01     176.5        -59.50         16.33         24.92         49.06         419.1         23.77         50.72        -181.3         12.87         104.9        0.2030    
   151   153   323   0.00351    12    0.3488E-01     174.0        -58.64         16.06         24.99         50.00         420.3         22.17         54.82        -182.0         11.08         110.3        0.1936    
   323   153   325   0.00853    12    0.3569E-01     177.5        -58.76         22.48         26.85         33.13         423.4         28.32         54.95        -182.4         9.707         98.45        0.1916    
   153   155   325   0.01863    12    0.3521E-01     177.1        -58.33         24.91         28.30         28.35         424.2         28.38         59.02        -183.0         8.473         95.05        0.1863    
   325   155   332   0.01831    12    0.3494E-01     176.8        -59.41         27.62         32.20         30.95         427.7         37.13         64.80        -183.1         8.078         94.06        0.1894    
   155   157   332   0.02116    12    0.3469E-01     176.9        -58.40         29.56         32.94         26.21         426.1         31.56         63.50        -183.8         6.619         90.70        0.1841    
   325   332   324   0.01186    12    0.3408E-01     179.4        -61.74         30.16         34.86         30.11         433.2         52.80         64.68        -182.4         10.28         82.44        0.2055    
   324   332   333   0.00421    12    0.3350E-01     178.8        -63.02         32.10         37.60         31.38         436.8         61.49         66.61        -182.1         11.53         78.67        0.2159    
   332   157   334   0.03826    12    0.3515E-01     176.4        -60.79         35.46         40.97         30.05         430.9         44.11         68.53        -183.9         6.590         86.90        0.1941    
   333   332   335   0.01734    12    0.3324E-01     178.8        -64.09         36.09         42.45         31.76         439.3         66.04         68.60        -182.3         11.55         75.38        0.2206    
   332   334   335   0.02954    12    0.3334E-01     176.2        -64.57         38.75         47.14         34.71         438.8         63.06         73.07        -183.1         9.735         75.90        0.2167    
   157   160   334   0.03538    12    0.3468E-01     174.5        -60.34         37.10         41.93         27.77         429.2         38.24         65.12        -184.6         5.078         80.76        0.1946    
   334   160   336   0.02165    12    0.3289E-01     178.7        -63.63         40.54         47.81         32.01         433.0         47.32         70.20        -184.6         5.473         76.76        0.2093    
   160   161   336   0.02853    12    0.3326E-01     178.4        -62.22         38.79         45.76         32.05         429.5         37.46         71.41        -185.2         3.745         85.48        0.2114    
   334   336   335   0.00448    12    0.3235E-01     164.0        -66.42         50.15         52.38         16.76         439.9         62.74         58.36        -183.7         9.071         60.20        0.2256    
   335   336   337   0.03611    12    0.3139E-01     176.8        -68.52         45.00         55.99         36.52         443.8         67.79         78.27        -183.3         11.45         66.41        0.2449    
   338   339   340   0.04231     3    0.6226E-01     177.9        -105.2        -71.02         78.43         154.9         332.2         137.8         67.50        -152.8         6.232         176.3        0.8951    
   338   341   326   0.01654     3    0.5764E-01     178.4        -101.7        -68.68         75.35         155.7         329.7         145.3         62.62        -153.0         11.94         174.3        0.8322    
   340   162   341   0.02982     3    0.5427E-01     179.6        -95.85        -56.28         68.49         145.3         365.0         168.8         61.77        -153.2         14.11         161.6        0.8677    
   338   340   341   0.02713     3    0.5822E-01     176.4        -101.3        -64.30         74.65         149.5         340.3         155.1         65.69        -152.8         9.488         170.2        0.8700    
   341   163   328   0.06925     3    0.5298E-01     177.2        -89.39        -44.85         62.87         135.5         372.7         166.8         64.20        -155.1         31.95         147.8        0.7533    
   326   341   328   0.04566     3    0.5859E-01     178.7        -96.84        -61.73         71.32         149.9         343.5         166.2         60.57        -153.4         18.84         163.6        0.7979    
   341   162   163   0.03899     3    0.5040E-01     179.1        -89.19        -43.76         61.67         135.2         382.2         157.0         62.58        -154.8         29.21         148.3        0.7849    
   328   163   144   0.03720     3    0.4757E-01     178.1        -82.62        -32.42         55.18         126.0         386.5         143.5         62.87        -159.3         46.95         138.1        0.6352    
   161   167   336   0.03326    12    0.3353E-01     177.4        -64.42         42.73         48.62         28.51         430.7         39.73         68.69        -185.4         3.312         79.54        0.2290    
   336   167   342   0.02653    12    0.3262E-01     174.1        -67.24         41.01         51.66         37.46         434.5         48.78         77.23        -185.2         4.486         77.20        0.2396    
   336   342   337   0.03687    12    0.3140E-01     177.7        -69.21         48.09         56.25         31.25         441.0         62.79         73.40        -184.2         8.634         64.76        0.2463    
   337   342   343   0.05113    12    0.2976E-01     176.1        -73.36         50.19         59.72         32.81         447.0         68.64         78.63        -183.7         12.86         59.07        0.2916    
   167   344   342   0.03075    12    0.3127E-01     179.3        -70.78         43.42         51.67         32.84         436.5         49.97         75.15        -185.2         4.678         69.48        0.2659    
   167   169   344   0.03138    12    0.3125E-01     178.5        -70.93         40.01         49.75         36.47         433.5         41.18         77.21        -185.4         3.476         74.13        0.2727    
   343   344   345   0.02383    12    0.2482E-01     175.8        -79.70         33.77         51.77         49.28         447.7         52.88         109.2        -183.3         14.69         73.71        0.3776    
   342   344   343   0.03213    12    0.2879E-01     176.2        -74.67         42.41         54.17         38.47         443.6         60.17         86.39        -184.4         9.126         68.94        0.3005    
   346   348   347   0.01738    14    0.3302E-01     177.6        -91.07        -5.908         22.81         105.0         304.0         52.81         90.96        -186.3         5.047         74.94        0.3855    
   347   348   349   0.08650    14    0.3580E-01     177.4        -88.21        -3.952         23.65         99.62         297.2         37.74         93.24        -185.4         3.052         92.24        0.3233    
   348   350   349   0.05657    14    0.3516E-01     175.1        -83.90        -2.571         19.82         97.45         291.3         22.50         94.00        -184.9         2.505         112.1        0.2954    
   349   351   352   0.00045    14    0.3341E-01     171.1        -81.49        -1.258         19.16         93.76         288.9         17.15         94.13        -184.6         1.679         122.3        0.2871    
   349   350   352   0.01309    14    0.3343E-01     178.0        -81.14        -3.634         17.95         101.7         288.5         15.99         101.5        -184.6         1.742         116.4        0.2872    
   351   352   353   0.02228    14    0.3348E-01     178.7        -80.08        -3.407         17.39         101.3         287.7         14.10         103.1        -184.5         1.485         119.2        0.2874    
   340   339   354   0.01857     3    0.5790E-01     177.5        -102.7        -65.33         74.79         150.9         348.3         154.8         64.68        -152.8         5.337         177.5        0.9270    
   339   355   354   0.02185     3    0.6000E-01     179.1        -105.8        -71.39         77.64         156.9         339.7         140.7         64.17        -152.8         3.933         169.9        0.9392    
   354   355   356   0.05060     3    0.6119E-01     177.6        -102.7        -64.28         74.46         149.7         357.9         157.1         64.00        -152.8         3.228         178.5        0.9644    
   355   357   356   0.03497     3    0.6215E-01     176.6        -106.0        -70.99         77.19         156.9         347.5         146.0         62.29        -152.8         2.291         164.3        0.9753    
   340   354   162   0.02077     3    0.5424E-01     178.0        -96.09        -56.48         68.18         145.9         370.7         165.7         60.36        -153.1         11.92         163.4        0.8943    
   354   170   162   0.04523     3    0.5220E-01     178.7        -91.09        -45.26         62.68         136.2         390.6         145.8         63.07        -153.8         20.57         152.0        0.8595    
   354   356   170   0.05011     3    0.5428E-01     178.1        -94.05        -47.96         65.13         137.4         387.8         150.1         63.86        -153.2         13.24         155.1        0.9142    
   356   172   170   0.02106     3    0.5107E-01     177.1        -91.11        -41.02         61.27         132.0         398.4         131.2         65.13        -153.7         20.14         148.6        0.8830    
   344   176   358   0.02850    12    0.2759E-01     175.7        -78.40         32.01         50.88         51.01         437.4         38.01         103.1        -184.4         7.457         76.68        0.3299    
   169   176   344   0.02430    12    0.3022E-01     178.1        -73.96         39.41         50.31         38.44         433.9         38.12         82.13        -185.1         4.553         70.85        0.2931    
   344   358   345   0.02946    12    0.2441E-01     177.5        -81.07         30.61         48.80         51.16         443.0         44.17         128.8        -183.6         11.24         77.06        0.3853    
   176   177   358   0.03490    12    0.2815E-01     177.4        -80.84         32.50         55.89         54.45         433.5         31.11         101.8        -184.0         9.681         71.99        0.3432    
   345   358   359   0.01819    12    0.2217E-01     176.6        -85.15         14.54         45.90         71.54         441.1         58.50         136.1        -182.5         14.74         93.26        0.4670    
   358   177   360   0.04637    12    0.2319E-01     169.4        -87.89         2.841         56.87         87.14         434.2         38.04         121.6        -182.4         15.68         95.35        0.4329    
   358   360   359   0.01545    12    0.2142E-01     173.5        -89.21         5.211         48.10         83.78         435.8         65.33         135.7        -181.5         17.69         97.31        0.5137    
   359   362   361   0.03692    12    0.2368E-01     174.8        -94.00        -15.68         35.88         115.9         421.6         126.2         97.77        -179.5         17.10         138.5        0.6946    
   359   360   362   0.01707    12    0.2316E-01     171.7        -94.61        -21.81         45.66         118.5         427.5         96.43         97.99        -179.5         20.50         131.5        0.6464    
   362   364   363   0.01713     6    0.2982E-01     175.5        -99.44        -24.68         32.95         138.5         397.6         143.4         92.07        -178.4         15.74         129.0        0.8134    
   361   362   363   0.03940     6    0.2812E-01     178.9        -97.07        -22.12         27.96         142.3         402.0         143.1         83.36        -179.0         11.98         148.6        0.7926    
   363   366   365   0.02394     6    0.3201E-01     178.6        -98.29        -16.74         16.80         174.9         366.1         133.4         85.06        -182.6         21.05         77.52        0.7948    
   363   364   366   0.02320     6    0.3156E-01     179.7        -99.00        -21.16         23.82         152.6         375.7         142.7         87.13        -180.9         20.29         94.06        0.8154    
   364   367   366   0.01217     6    0.3218E-01     178.6        -99.43        -21.24         25.08         147.9         369.1         142.6         90.28        -181.5         23.11         91.60        0.8073    
   366   369   368   0.03178     6    0.3375E-01     178.5        -97.25        -13.05         16.87         140.7         339.6         109.6         86.44        -186.7         17.28         61.74        0.6888    
   365   366   368   0.03989     6    0.3294E-01     177.2        -98.52        -13.46         17.49         140.3         351.9         129.1         87.83        -184.1         30.19         71.73        0.7363    
   367   370   369   0.02111     6    0.3328E-01     179.4        -98.15        -17.47         23.19         138.9         344.6         122.3         90.99        -185.2         21.94         80.25        0.7269    
   366   367   369   0.00999     6    0.3294E-01     179.9        -97.97        -16.91         19.88         148.3         348.5         121.4         88.10        -185.1         20.98         77.03        0.7432    
   368   369   371   0.04310    14    0.3375E-01     178.5        -96.20        -10.05         19.49         121.0         327.1         95.85         86.72        -187.4         14.43         56.81        0.5917    
   369   372   371   0.01789    14    0.3358E-01     174.8        -94.66        -9.125         18.72         119.2         320.2         80.57         84.43        -188.1         5.960         30.88        0.5546    
   369   370   372   0.02329    14    0.3364E-01     178.0        -95.95        -14.13         20.15         134.5         328.5         95.52         91.58        -187.7         10.46         63.57        0.6331    
   370   373   372   0.03933    14    0.3374E-01     178.1        -95.19        -13.47         22.15         127.5         322.7         88.87         91.89        -187.7         7.560         61.44        0.5921    
   371   372   346   0.01432    14    0.3301E-01     179.1        -93.03        -7.771         20.60         112.2         311.5         66.55         88.16        -187.4         6.658         64.35        0.4670    
   372   374   346   0.02633    14    0.3344E-01     178.6        -91.61        -9.114         19.50         117.9         307.6         56.67         92.79        -187.4         6.707         76.81        0.4473    
   373   190   374   0.02197    14    0.3345E-01     178.4        -91.75        -11.20         22.40         120.0         307.9         61.51         95.98        -187.3         5.499         76.37        0.4673    
   372   373   374   0.02740    14    0.3360E-01     179.2        -92.51        -10.49         20.30         121.1         311.1         64.76         91.82        -187.8         5.396         69.29        0.4940    
   374   375   348   0.01780    14    0.3340E-01     178.7        -88.40        -7.132         19.30         111.7         299.1         38.93         93.96        -186.2         6.103         94.25        0.3717    
   346   374   348   0.02175    14    0.3341E-01     178.2        -89.75        -7.316         19.83         111.6         302.0         45.37         92.50        -186.6         6.339         89.22        0.3910    
   374   190   375   0.02213    14    0.3378E-01     178.1        -89.21        -9.210         20.29         117.0         301.0         44.46         97.20        -186.5         6.530         88.80        0.4003    
   190   193   375   0.01549    14    0.3363E-01     176.2        -88.35        -7.844         20.70         112.3         299.0         40.86         94.94        -186.2         6.013         95.84        0.3824    
   348   375   350   0.03606    14    0.3421E-01     177.5        -85.44        -6.424         18.93         109.8         293.5         26.84         100.3        -185.3         3.870         100.0        0.3175    
   375   376   350   0.04276    14    0.3438E-01     178.4        -83.43        -5.449         17.66         108.0         290.8         20.84         101.6        -184.9         3.044         107.2        0.3038    
   375   193   376   0.03212    14    0.3390E-01     179.0        -85.57        -7.414         18.89         113.1         293.8         28.24         101.3        -185.4         4.495         99.14        0.3330    
   193   196   376   0.01723    14    0.3368E-01     178.3        -84.10        -6.525         18.59         110.6         291.6         23.84         102.2        -185.0         3.565         105.0        0.3173    
   350   376   377   0.01188    14    0.3328E-01     173.9        -81.27        -3.681         16.47         102.9         288.5         15.66         100.7        -184.6         2.090         118.5        0.2915    
   350   377   352   0.00873    14    0.3285E-01     178.7        -80.56        -5.199         16.39         108.5         287.9         14.34         108.1        -184.6         1.768         113.9        0.2880    
   376   196   377   0.00697    14    0.3315E-01     177.8        -81.68        -6.362         16.73         112.3         288.8         16.78         109.1        -184.7         2.338         108.9        0.2964    
   196   199   377   0.02958    14    0.3351E-01     179.9        -80.50        -5.666         16.09         110.6         287.7         14.35         110.8        -184.5         1.869         115.1        0.2922    
   352   377   353   0.01174    14    0.3355E-01     171.5        -79.47        -6.455         15.77         114.2         287.0         12.44         116.9        -184.5         1.456         110.6        0.2873    
   377   378   353   0.02844    14    0.3377E-01     177.4        -78.38        -3.741         14.72         104.7         286.2         10.59         110.0        -184.4         1.227         124.9        0.2885    
   377   379   378   0.04327    14    0.3396E-01     179.4        -77.89        -4.744         13.88         110.0         285.7         9.619         117.7        -184.3         1.139         125.0        0.2889    
   377   199   379   0.02252    14    0.3348E-01     177.2        -78.63        -5.450         14.62         111.9         286.2         10.87         117.4        -184.3         1.304         122.8        0.2888    
   353   378   380   0.02929    14    0.3367E-01     178.9        -76.42        -4.018         13.31         107.6         285.2         8.265         117.2        -184.3        0.9082         127.3        0.2968    
   378   381   380   0.02693    14    0.3360E-01     178.8        -75.31        -3.920         11.71         109.6         284.5         6.741         123.6        -184.2        0.7660         133.8        0.3007    
   378   379   381   0.02519    14    0.3354E-01     178.8        -76.06        -4.281         12.16         110.6         284.7         7.252         124.7        -184.2        0.8367         133.6        0.2940    
   379   382   381   0.02067    14    0.3323E-01     177.8        -75.47        -4.269         11.53         111.7         284.3         6.550         129.3        -184.1        0.7550         141.0        0.2956    
   380   381   383   0.04088    14    0.3411E-01     177.8        -73.75        -3.814         9.690         113.2         283.9         5.289         134.2        -184.2        0.6241         136.5        0.3121    
   381   382   383   0.03894    14    0.3474E-01     175.5        -73.81        -4.389         9.448         117.7         283.7         5.038         143.7        -184.1        0.6155         139.0        0.3075    
   382   384   383   0.02451    14    0.3452E-01     171.5        -73.19        -3.012         8.504         110.7         283.5         4.497         139.8        -184.1        0.5740         154.9        0.3113    
   383   384   385   0.02303    14    0.3372E-01     178.9        -72.14        -3.393         6.774         120.1         283.2         3.850         154.3        -184.1        0.5178         147.3        0.3224    
   356   357   386   0.05528     3    0.6159E-01     178.1        -102.9        -62.28         73.54         147.9         361.9         159.5         64.78        -152.7         3.263         170.4        0.9858    
   357   387   386   0.02582     3    0.6189E-01     173.3        -106.6        -72.06         76.81         159.7         346.6         148.3         58.48        -152.7         2.769         161.1        0.9859    
   386   387   388   0.01881     3    0.5844E-01     178.0        -105.3        -66.50         74.66         153.0         348.9         155.6         62.94        -152.7         4.425         172.7        0.9789    
   356   386   172   0.02808     3    0.5519E-01     177.9        -96.25        -49.50         66.15         138.4         384.6         154.1         64.54        -153.0         11.03         157.4        0.9449    
   386   178   172   0.03240     3    0.5114E-01     177.8        -91.75        -39.98         60.99         131.0         397.5         133.0         65.80        -153.8         21.40         147.6        0.8866    
   386   389   178   0.00891     3    0.5235E-01     175.8        -94.65        -49.11         63.50         140.7         387.7         151.1         59.95        -153.3         17.26         157.8        0.9143    
   178   389   180   0.04230     3    0.4979E-01     177.8        -90.50        -37.71         58.93         129.8         398.9         127.9         64.52        -154.4         28.01         145.4        0.8503    
   386   388   389   0.00395     3    0.5426E-01     177.3        -101.6        -58.09         70.16         145.9         361.3         166.5         64.43        -152.7         8.230         167.2        0.9611    
   177   184   360   0.03365    12    0.2483E-01     171.9        -90.96         13.38         67.45         78.56         426.7         67.69         99.34        -182.0         15.50         79.64        0.4471    
   184   390   360   0.02745    12    0.2556E-01     179.8        -96.83        -22.90         70.25         109.0         421.4         114.5         73.69        -180.6         14.72         100.8        0.5491    
   184   186   390   0.00990    12    0.2744E-01     174.1        -99.61        -36.88         77.19         118.5         409.8         174.1         59.69        -180.6         10.19         101.8        0.5739    
   360   390   391   0.02509    12    0.2777E-01     177.6        -101.0        -43.42         62.19         134.3         420.2         91.59         73.14        -178.8         13.31         121.2        0.6841    
   360   391   362   0.01431     6    0.2760E-01     178.3        -100.2        -36.23         52.01         134.2         420.0         84.64         96.42        -177.9         15.87         138.9        0.7313    
   390   186   391   0.00910     7    0.3124E-01     175.4        -104.1        -56.56         71.56         142.2         409.4         152.4         53.85        -179.4         7.719         82.61        0.6938    
   186   212   391   0.00759     7    0.3338E-01     173.0        -106.0        -51.96         71.48         136.6         405.8         152.9         62.43        -179.4         10.10         62.73        0.7313    
   391   392   364   0.01277     6    0.3175E-01     175.8        -104.2        -38.35         49.93         140.2         406.5         97.25         106.0        -177.3         7.367         158.5        0.8199    
   362   391   364   0.01431     6    0.2988E-01     176.7        -101.9        -37.73         46.93         143.5         410.7         105.5         96.66        -177.3         11.67         168.8        0.7959    
   391   212   392   0.01002     7    0.3364E-01     175.3        -106.6        -55.00         62.34         151.9         408.2         84.48         71.81        -178.3         12.49         69.73        0.7956    
   212   214   392   0.04115     7    0.3825E-01     177.9        -110.7        -59.27         67.62         151.2         397.0         105.6         74.27        -179.8         23.22         49.34        0.8313    
   364   392   367   0.02157     6    0.3150E-01     175.0        -101.9        -29.71         36.78         143.9         387.8         148.0         93.89        -178.5         17.32         111.3        0.8314    
   392   393   367   0.04294     6    0.3250E-01     176.9        -103.1        -28.74         39.02         137.5         379.1         153.6         101.9        -179.2         18.75         104.4        0.8280    
   392   214   393   0.04377     7    0.3451E-01     174.9        -109.1        -47.57         57.06         146.5         392.2         83.37         114.3        -179.2         14.63         67.01        0.8499    
   214   393   217   0.00483     7    0.3474E-01     132.4        -110.2        -38.88         58.88         131.3         387.6         81.52         79.53        -180.1         16.16         43.57        0.8482    
   367   393   370   0.02314     6    0.3329E-01     178.0        -100.7        -21.39         31.68         132.5         357.2         147.4         93.36        -182.5         25.64         87.58        0.7739    
   393   394   370   0.01663     6    0.3337E-01     177.3        -101.8        -22.79         36.87         128.2         354.3         153.0         99.62        -182.6         23.68         91.61        0.7551    
   393   217   394   0.01250     6    0.3329E-01     175.2        -105.8        -33.36         46.83         135.4         372.1         153.2         108.3        -180.5         14.65         98.05        0.8108    
   217   187   394   0.04769     6    0.3488E-01     176.0        -108.4        -33.39         53.65         128.5         372.1         137.3         112.1        -181.4         10.60         96.03        0.8083    
   394   188   373   0.01455    14    0.3326E-01     179.8        -97.26        -15.17         30.57         119.8         327.7         112.0         94.15        -186.4         12.99         77.18        0.6145    
   370   394   373   0.02516     6    0.3334E-01     179.1        -98.25        -16.28         30.13         122.7         334.8         122.1         93.16        -185.7         18.34         79.60        0.6635    
   394   187   188   0.03369     6    0.3307E-01     176.1        -102.6        -21.25         42.41         120.1         346.8         152.6         98.25        -183.9         17.96         88.67        0.7027    
   373   188   190   0.01446    14    0.3323E-01     178.7        -93.76        -12.26         26.10         118.0         313.9         79.25         94.62        -187.2         4.027         59.62        0.5160    
   199   202   379   0.01925    14    0.3315E-01     178.7        -77.44        -5.024         13.96         111.1         285.3         9.338         121.6        -184.2         1.022         132.1        0.2899    
   379   395   382   0.01603    14    0.3311E-01     177.0        -75.66        -4.153         11.95         110.3         284.3         6.882         128.6        -184.1        0.7681         142.3        0.2941    
   379   202   395   0.01453    14    0.3316E-01     177.3        -76.26        -5.134         12.82         113.6         284.6         7.779         129.3        -184.1        0.8356         141.1        0.2921    
   202   203   395   0.01399    14    0.3304E-01     177.3        -76.25        -5.139         13.20         112.9         284.7         8.192         128.6        -184.0        0.8339         144.5        0.2920    
   203   396   395   0.00164    14    0.3307E-01     171.5        -76.10        -3.117         13.11         103.8         284.6         8.132         120.7        -184.0        0.8223         157.8        0.2923    
   382   395   397   0.02990    14    0.3419E-01     177.3        -74.17        -4.474         10.11         116.3         283.7         5.418         144.2        -184.0        0.6443         150.0        0.3012    
   382   397   384   0.03178    14    0.3412E-01     176.9        -73.37        -3.637         8.842         114.3         283.5         4.641         147.5        -184.0        0.5912         148.2        0.3072    
   395   396   397   0.03262    14    0.3420E-01     178.3        -74.60        -4.303         10.90         113.3         283.9         6.087         138.1        -184.0        0.6891         151.9        0.2981    
   396   398   397   0.03607    14    0.3391E-01     176.8        -74.43        -4.058         10.74         112.2         283.9         6.171         137.7        -184.0        0.7035         158.9        0.2982    
   384   399   385   0.02962    14    0.3362E-01     178.7        -71.95        -3.417         6.311         122.8         283.1         3.675         164.2        -184.1        0.5168         151.6        0.3215    
   384   397   399   0.02249    14    0.3344E-01     177.9        -72.36        -3.414         7.161         118.5         283.2         3.964         159.1        -184.0        0.5486         152.9        0.3151    
   397   398   399   0.01043    14    0.3388E-01     165.7        -72.91        -4.108         8.174         120.2         283.4         4.611         147.5        -184.0        0.6076         143.3        0.3084    
   398   400   399   0.04214    14    0.3425E-01     177.4        -72.72        -3.195         7.758         114.3         283.4         4.591         149.2        -184.0        0.6123         154.9        0.3095    
   180   389   401   0.02368     3    0.5002E-01     179.7        -94.50        -45.17         62.16         136.6         384.0         156.2         62.87        -153.7         22.54         151.8        0.8849    
   388   402   389   0.03364     3    0.5972E-01     177.8        -104.5        -63.38         73.40         149.7         348.2         162.1         64.78        -152.5         7.639         171.8        0.9573    
   402   401   389   0.02727     3    0.5600E-01     175.2        -101.2        -54.66         69.29         142.1         358.2         170.4         66.15        -152.7         12.84         160.3        0.9310    
   402   403   401   0.04089     3    0.5680E-01     178.1        -101.7        -58.70         68.86         148.5         350.7         171.8         60.19        -152.9         17.68         164.6        0.8940    
   180   401   204   0.02518     3    0.4679E-01     179.5        -89.61        -35.09         56.33         128.5         396.2         130.1         63.75        -155.8         37.00         143.3        0.7914    
   401   404   204   0.05375     3    0.4977E-01     177.0        -90.32        -33.57         56.39         126.5         389.9         140.7         65.78        -156.4         41.12         141.4        0.7625    
   401   403   404   0.05389     3    0.5345E-01     177.8        -95.70        -45.52         61.64         137.6         370.1         169.8         60.71        -154.6         32.70         149.2        0.8163    
   204   404   206   0.04729    12    0.4455E-01     177.5        -83.64        -18.90         47.31         113.5         402.7         94.82         66.06        -162.6         51.86         130.7        0.5855    
   203   232   396   0.00177    14    0.3276E-01     157.3        -76.97        -8.730         14.45         127.2         285.2         9.950         137.0        -184.0        0.9373         129.5        0.2905    
   232   405   396   0.00481    14    0.3288E-01     177.2        -77.10        -4.432         14.63         107.6         285.3         10.32         120.2        -184.0        0.9603         154.9        0.2902    
   232   233   405   0.00484    14    0.3310E-01     176.4        -78.69        -4.609         16.70         106.0         286.7         14.04         113.0        -184.0         1.202         148.3        0.2900    
   233   406   405   0.01705    14    0.3316E-01     177.6        -79.07        -4.262         17.06         104.5         287.1         15.19         111.4        -183.9         1.281         155.5        0.2900    
   396   405   398   0.02028    14    0.3305E-01     178.3        -76.05        -4.434         13.16         109.7         284.7         8.535         126.2        -184.0        0.8487         156.9        0.2918    
   405   407   398   0.00078    14    0.3241E-01     178.0        -75.62        -3.952         12.52         108.4         284.6         8.065         126.0        -183.9        0.8304         159.1        0.2924    
   405   406   407   0.02295    14    0.3320E-01     177.5        -76.94        -4.366         14.28         107.8         285.5         10.46         119.9        -183.9        0.9828         154.7        0.2895    
   406   408   407   0.04152    14    0.3376E-01     179.6        -76.30        -3.756         13.16         106.6         285.3         9.622         121.2        -183.9        0.9577         158.5        0.2895    
   398   407   400   0.00136    14    0.3336E-01     176.5        -73.86        -3.943         9.761         113.8         283.9         5.845         138.4        -183.9        0.7027         154.7        0.3002    
   407   409   400   0.03260    14    0.3374E-01     179.1        -73.34        -3.246         8.739         111.8         283.8         5.494         138.9        -183.9        0.6884         155.1        0.3032    
   407   408   409   0.03314    14    0.3363E-01     179.0        -74.45        -3.556         10.41         110.0         284.4         6.950         131.1        -183.9        0.7972         157.5        0.2956    
   408   410   409   0.01673    14    0.3318E-01     179.4        -74.61        -3.242         10.28         108.4         284.7         7.568         126.3        -183.9        0.8569         156.4        0.2932    
   403   411   404   0.01686     3    0.4896E-01     178.2        -95.47        -43.29         58.93         137.3         365.5         173.6         59.54        -155.9         38.45         146.8        0.7646    
   404   412   206   0.02795    12    0.4172E-01     179.0        -83.16        -16.25         43.72         111.8         400.9         95.17         64.47        -165.4         49.64         130.1        0.5195    
   404   411   412   0.02915     3    0.4529E-01     179.7        -89.84        -30.60         51.17         126.7         383.1         148.6         60.77        -160.2         48.89         138.5        0.6507    
   411   413   412   0.03754     3    0.4601E-01     177.3        -90.18        -28.27         49.90         124.5         380.2         153.1         62.28        -161.2         49.07         136.2        0.6239    
   206   412   234   0.03328    12    0.3889E-01     178.6        -77.70        -3.952         36.32         96.25         409.6         51.42         66.12        -171.3         40.03         122.0        0.3810    
   412   414   234   0.02665    12    0.3844E-01     178.1        -78.01        -2.566         34.19         94.30         409.0         53.18         64.80        -172.5         36.20         121.9        0.3569    
   412   413   414   0.02418    12    0.4121E-01     179.4        -83.66        -13.57         39.83         109.9         398.3         101.8         62.52        -168.0         44.43         127.6        0.4648    
   413   415   414   0.03276    12    0.4129E-01     179.6        -83.87        -11.96         37.30         108.7         398.0         103.3         61.41        -169.3         40.92         126.2        0.4387    
   234   414   236   0.02086    12    0.3664E-01     178.7        -74.34         5.787         29.08         78.52         413.4         27.10         64.24        -176.3         26.05         115.4        0.2761    
   254   416   255   0.01340    14    0.3292E-01     179.1        -93.61        -7.745         34.84         102.8         312.7         88.19         93.62        -184.6         5.286         140.0        0.4215    
   255   417   233   0.01192    14    0.3368E-01     172.9        -85.24        -4.842         24.51         101.4         294.7         37.39         99.21        -184.1         2.699         146.5        0.3215    
   255   416   417   0.01158    14    0.3317E-01     174.8        -89.24        -7.772         29.06         105.5         302.4         59.50         98.16        -184.3         3.981         135.4        0.3632    
   416   418   417   0.02471    14    0.3335E-01     178.0        -88.07        -5.879         27.06         102.5         300.5         53.03         96.94        -184.1         3.698         146.3        0.3512    
   233   417   406   0.01376    14    0.3335E-01     177.8        -81.60        -4.542         20.02         103.1         289.8         22.81         104.5        -183.9         1.781         148.4        0.2976    
   417   419   406   0.02515    14    0.3336E-01     178.0        -81.74        -4.426         19.82         102.9         290.3         23.56         104.7        -183.9         1.853         155.0        0.2978    
   417   418   419   0.02241    14    0.3319E-01     179.0        -84.42        -4.990         22.56         102.8         294.2         34.33         100.7        -183.9         2.583         151.8        0.3153    
   418   420   419   0.02217    14    0.3321E-01     178.6        -83.51        -4.560         20.74         102.7         293.4         30.88         101.3        -183.8         2.460         155.5        0.3083    
   406   419   408   0.03528    14    0.3394E-01     176.6        -78.48        -4.179         15.66         105.5         287.1         14.35         113.0        -183.8         1.284         156.4        0.2873    
   419   421   408   0.03278    14    0.3395E-01     176.6        -78.45        -3.895         15.16         104.9         287.5         14.62         113.7        -183.8         1.348         163.4        0.2859    
   419   420   421   0.01896    14    0.3317E-01     179.2        -80.91        -3.960         17.62         103.0         290.2         21.55         105.6        -183.7         1.859         159.5        0.2920    
   420   422   421   0.01523    14    0.3325E-01     179.1        -80.55        -3.432         16.60         101.9         290.2         20.84         105.1        -183.7         1.889         159.7        0.2891    
   408   421   410   0.02236    14    0.3356E-01     178.8        -76.43        -3.109         12.50         104.4         286.0         10.59         116.7        -183.8         1.087         157.0        0.2861    
   421   423   410   0.03420    14    0.3368E-01     178.9        -77.07        -3.128         12.77         104.2         286.9         12.28         114.6        -183.8         1.240         158.6        0.2832    
   421   422   423   0.02155    14    0.3335E-01     179.6        -78.87        -3.109         14.49         102.4         288.7         16.50         108.4        -183.7         1.591         158.7        0.2829    
   414   424   236   0.02407    12    0.3674E-01     179.3        -75.70         5.365         27.67         78.82         412.9         32.38         62.62        -176.4         24.37         115.2        0.2732    
   414   415   424   0.02555    12    0.3825E-01     177.8        -79.70        -1.371         30.10         92.61         407.9         61.95         62.84        -173.8         30.40         118.3        0.3328    
   415   425   424   0.01747    12    0.3765E-01     178.3        -80.78        -1.706         27.79         93.52         407.5         67.29         60.12        -174.1         28.26         119.8        0.3281    
   236   424   238   0.03795    12    0.3568E-01     178.7        -73.12         11.18         24.39         62.72         415.9         14.71         55.06        -179.3         15.34         112.2        0.2190    
   424   426   238   0.02079    12    0.3484E-01     178.4        -74.53         11.02         23.14         61.56         416.6         14.75         56.71        -179.4         13.40         110.6        0.2139    
   424   425   426   0.02254    12    0.3604E-01     178.4        -77.92         5.824         23.47         75.63         413.5         36.74         60.04        -177.0         20.17         114.5        0.2608    
   425   427   426   0.01385    12    0.3553E-01     177.0        -78.95         4.587         21.80         77.85         413.7         38.64         60.92        -176.9         19.35         114.8        0.2613    
   238   426   256   0.00825    12    0.3359E-01     175.4        -73.33         16.35         25.32         49.77         417.6         5.942         51.21        -181.0         8.528         103.4        0.1963    
   426   428   256   0.02378    12    0.3295E-01     177.7        -74.82         13.24         25.64         58.92         417.8         2.945         56.62        -180.8         7.954         104.8        0.1986    
   427   429   428   0.01005    12    0.3334E-01     178.4        -78.36         8.591         20.36         65.04         417.0         15.18         62.44        -178.8         13.02         115.9        0.2253    
   426   427   428   0.02013    12    0.3357E-01     178.8        -77.07         10.73         21.58         60.19         417.2         12.92         60.80        -179.2         12.05         111.7        0.2163    
   428   430   257   0.00884    12    0.2910E-01     174.6        -78.01         7.158         33.36         77.61         416.3         28.20         102.3        -181.1         5.814         104.6        0.2188    
   256   428   257   0.01853    12    0.3116E-01     178.6        -75.46         14.53         30.85         61.90         417.6         8.343         109.8        -181.4         5.846         94.10        0.2032    
   428   429   430   0.01385    12    0.3101E-01     176.3        -78.04         11.94         25.88         62.52         417.5         11.45         117.8        -180.2         7.334         112.2        0.2105    
   429   431   430   0.07292    12    0.2407E-01     165.6        -81.24        -5.283         25.67         101.9         414.5         50.93         95.21        -180.2         8.890         152.1        0.2349    
   257   430   258   0.00974    12    0.2661E-01     176.9        -80.34         2.950         40.23         85.79         413.0         60.87         96.15        -180.9         8.176         96.84        0.2539    
   430   432   258   0.02646    12    0.2250E-01     168.1        -84.46        -21.05         41.38         120.6         403.5         118.7         70.66        -180.2         11.07         144.9        0.3236    
   430   431   432   0.03243    12    0.2238E-01     170.1        -85.30        -27.36         36.24         139.0         399.7         127.4         61.61        -180.6         16.69         155.3        0.3310    
   258   432   260   0.03391    12    0.2718E-01     171.0        -88.24        -42.53         46.30         156.7         389.7         139.7         35.79        -179.7         20.68         157.8        0.4431    
   265   433   252   0.01206     7    0.3373E-01     173.5        -111.0        -40.69         62.24         130.8         352.9         49.39         147.0        -186.3         9.084         130.7        0.6588    
   265   266   433   0.03203     7    0.3812E-01     173.6        -116.2        -59.38         71.19         146.5         346.0         126.5         79.52        -187.3         7.888         124.4        0.6897    
   266   434   433   0.03665     7    0.3712E-01     174.2        -114.6        -58.72         66.47         152.1         352.1         108.1         74.91        -187.3         11.10         122.7        0.6800    
   252   433   254   0.00580    14    0.3236E-01     170.5        -104.5        -17.96         51.07         110.6         343.3         120.3         104.1        -185.6         8.066         150.7        0.5857    
   433   435   254   0.02405    14    0.3267E-01     175.4        -103.6        -22.24         48.79         117.1         342.6         124.4         106.8        -185.3         8.604         141.6        0.5787    
   433   434   435   0.02302     6    0.3336E-01     175.3        -108.6        -31.21         55.28         124.4         356.9         74.43         126.4        -185.8         12.06         141.3        0.6478    
   434   436   435   0.02268     6    0.3206E-01     176.0        -106.0        -29.13         48.91         126.5         356.7         105.1         117.1        -185.3         13.27         140.4        0.6332    
   254   435   416   0.02509    14    0.3309E-01     178.2        -97.95        -10.50         40.13         105.2         326.1         116.3         94.87        -184.8         6.871         146.8        0.4930    
   435   437   416   0.03489    14    0.3320E-01     178.1        -97.11        -11.52         37.14         108.1         326.3         114.6         96.69        -184.4         7.648         147.2        0.4929    
   435   436   437   0.01824    14    0.3271E-01     177.8        -100.4        -14.13         39.91         110.7         340.2         131.1         98.67        -184.4         10.43         152.9        0.5600    
   436   438   437   0.01533    14    0.3267E-01     177.9        -97.60        -11.72         34.07         110.1         333.8         123.0         96.56        -183.8         10.30         151.8        0.5297    
   416   437   418   0.03478    14    0.3355E-01     179.1        -91.73        -6.754         30.25         102.9         310.2         77.76         94.07        -184.1         5.375         148.2        0.4054    
   437   439   418   0.02706    14    0.3326E-01     177.7        -90.43        -5.816         27.45         102.2         308.2         69.93         94.36        -183.8         5.294         155.0        0.3921    
   437   438   439   0.01868    14    0.3305E-01     178.9        -93.19        -7.334         28.88         104.7         318.1         91.65         93.72        -183.6         7.540         152.9        0.4483    
   438   440   439   0.02771    14    0.3347E-01     178.9        -91.46        -6.315         25.56         104.3         314.3         79.52         94.36        -183.3         7.275         153.5        0.4253    
   418   439   420   0.02899    14    0.3343E-01     178.3        -85.96        -5.407         22.72         103.8         298.1         42.65         99.45        -183.7         3.388         154.7        0.3319    
   439   441   420   0.04351    14    0.3422E-01     177.4        -85.97        -5.115         21.24         103.9         299.3         43.43         99.61        -183.5         3.823         156.3        0.3345    
   439   440   441   0.02298    14    0.3362E-01     179.5        -88.74        -4.983         22.51         102.8         307.0         60.51         95.59        -183.2         5.817         155.0        0.3787    
   420   441   422   0.03380    14    0.3446E-01     178.5        -83.16        -3.191         18.42         99.97         294.5         30.57         99.47        -183.5         2.794         156.9        0.3049    
   431   442   432   0.01746    15    0.2916E-01     176.5        -86.70        -33.81         35.06         164.6         388.5         114.2         20.85        -183.6         37.19         106.0        0.3805    
   432   442   443   0.02695    15    0.3362E-01     174.5        -86.67        -34.20         37.04         157.4         385.2         81.50         7.804        -185.4         43.79         113.2        0.4175    
   443   442   444   0.03117    15    0.3676E-01     179.2        -84.23        -22.07         33.30         131.5         385.5         38.11         11.80        -191.0         47.72         103.9        0.3815    
   442   445   444   0.03492    15    0.3575E-01     176.6        -82.36        -15.30         28.91         122.0         385.2         30.06         5.946        -194.5         44.19         97.68        0.3261    
   432   443   260   0.02513    15    0.3466E-01     177.8        -88.31        -38.33         42.67         153.9         384.4         90.69         7.822        -182.7         39.21         116.0        0.4778    
   443   267   260   0.01359    15    0.3705E-01     178.2        -88.50        -37.50         43.51         149.5         384.8         69.17         16.70        -183.6         43.97         119.3        0.5095    
   443   444   267   0.01768    15    0.3708E-01     178.8        -85.13        -24.48         36.47         132.2         386.8         32.52         23.91        -189.5         49.10         109.7        0.4264    
   444   269   267   0.00665    15    0.3704E-01     176.2        -85.36        -25.04         37.29         132.2         387.5         29.38         30.92        -189.3         49.56         111.9        0.4397    
   274   446   275   0.01668     7    0.4553E-01     177.6        -115.1        -59.52         62.39         162.6         344.7         180.9         44.26        -191.8         23.12         133.2        0.6213    
   266   275   434   0.03902     7    0.4372E-01     176.9        -117.3        -65.59         70.19         159.1         340.0         181.4         57.98        -188.7         12.42         139.8        0.6715    
   275   447   434   0.03137     7    0.3979E-01     179.0        -114.4        -57.34         61.68         158.4         356.3         149.8         61.12        -188.7         17.33         125.1        0.6636    
   275   446   447   0.02454     7    0.4178E-01     176.0        -114.1        -55.57         58.89         160.7         357.1         168.3         55.59        -190.4         21.20         130.1        0.6414    
   446   448   447   0.02354     7    0.3834E-01     178.9        -111.2        -44.68         48.19         158.0         376.8         127.6         65.05        -190.0         27.89         118.6        0.6442    
   434   447   436   0.02777     6    0.3269E-01     173.9        -108.9        -33.32         51.50         130.3         366.6         60.70         125.0        -186.1         17.58         138.9        0.6659    
   447   449   436   0.04660     6    0.3128E-01     173.8        -104.9        -27.43         41.52         131.3         366.3         115.2         114.6        -184.8         18.46         138.6        0.6539    
   447   448   449   0.05728     6    0.3153E-01     176.0        -107.2        -28.88         40.28         135.8         382.4         77.54         110.8        -186.5         26.86         135.4        0.6756    
   436   449   438   0.03190    14    0.3307E-01     178.6        -99.35        -11.80         33.94         110.3         344.5         134.8         95.23        -183.5         13.10         154.4        0.5795    
   444   445   450   0.03759    15    0.3678E-01     178.2        -78.49        -5.894         24.99         103.6         384.7         14.57         66.36        -200.1         33.76         101.7        0.2698    
   445   451   450   0.04220    15    0.3641E-01     177.3        -76.87        -1.352         22.05         93.52         383.3         13.53         64.15        -202.7         27.30         98.04        0.2341    
   450   451   452   0.00155    15    0.3639E-01     176.0        -74.95         3.225         20.54         80.97         382.6         13.71         83.53        -204.4         22.68         97.30        0.2212    
   451   453   452   0.02873    15    0.3572E-01     175.5        -74.26         5.506         19.21         73.34         381.8         11.90         75.81        -205.5         19.51         93.53        0.2075
[truncated: 965,651 more chars]
