# Supplementary material for: Ion-combination specific effects driving the enzymatic activity of halophilic alcohol dehydrogenase 2 from Haloferax volcanii in aqueous ionic liquid solvent mixtures
Source: RSC Sustain. 2024 Jul 8;2(9):2559–80. doi: 10.1039/d3su00412k (PMC11353702; doi:10.1039/d3su00412k)
Supplement: SU-002-D3SU00412K-s004 [file SU-002-D3SU00412K-s004.zip › IonDescriptors/anions_MEP_processed/osm_e.sdf]

generated by VMD
XXEMPIRE2011252214053D 1   1.00000     0.00000     0

  9  8  0  0  0  0              1 V2000
    0.1674  -10.7087  -34.3708 S   0  0  0  0  0  0  0  0  0  0  0  0
   -0.3913   -9.4322  -35.3961 O   0  0  0  0  0  0  0  0  0  0  0  0
    0.9304  -10.0117  -33.4316 O   0  0  0  0  0  0  0  0  0  0  0  0
    0.9017  -11.4990  -35.2556 O   0  0  0  0  0  0  0  0  0  0  0  0
   -1.0343  -11.2448  -33.9153 O   0  0  0  0  0  0  0  0  0  0  0  0
    0.5236   -8.5591  -35.9593 C   0  0  0  0  0  0  0  0  0  0  0  0
   -0.0518   -7.7221  -36.4344 H   0  0  0  0  0  0  0  0  0  0  0  0
    1.1325   -9.0802  -36.7452 H   0  0  0  0  0  0  0  0  0  0  0  0
    1.2106   -8.1398  -35.1770 H   0  0  0  0  0  0  0  0  0  0  0  0
  1  2  1  0  0  0  0
  1  3  1  0  0  0  0
  1  4  1  0  0  0  0
  1  5  1  0  0  0  0
  2  6  1  0  0  0  0
  6  7  1  0  0  0  0
  6  8  1  0  0  0  0
  6  9  1  0  0  0  0
M  END

> <CALCULATION> [EMPIRE'20]
18
Geometry optimized using EF

> <HAMILTONIAN> [EMPIRE'20]
AM1

> <MOPACBASICS> [EMPIRE'20]
  -228.287281    -6.719780     6.199929     0.867577     1.988918    -1.370380

> <ENERGY> [EMPIRE'20]
        -5201.976534         3553.542806        -1648.433728

> <COULSON CHARGES> [EMPIRE'20]
  2.8729530413 -0.7463250456 -1.0903027983 -1.0871671466 -1.0632701827
  0.0111814446  0.0329340872  0.0293342574  0.0406623425

> <TOTAL COULSON CHARGE> [EMPIRE'20]
 -1.0000000000

> <DENSITY MATRIX ELEMENTS> [EMPIRE'20]
  0.9708564473 -0.0005202387  0.7125976608  0.0043434005 -0.0001672230
  0.7234218968 -0.0034304594 -0.0002053089 -0.0066816606  0.7201709538
  1.8890324972 -0.2088721782  1.5319189964 -0.0695940662 -0.2106387115
  1.5677130206  0.0305408467  0.1162203722  0.2626209053  1.7576605313
  1.9286387376  0.1003088889  1.7438609771  0.0914766022 -0.1159505017
  1.7559007394  0.1227343419 -0.1863913635 -0.1369368052  1.6619023442
  1.9284950867  0.0968552977  1.7521651708 -0.1035329802  0.1570677636
  1.7135360038 -0.1160255941  0.1475783312 -0.1498100752  1.6929708853
  1.9281873894 -0.1590245423  1.5367517222 -0.0732736996 -0.1587222913
  1.7833393486  0.0622438224  0.1348569191  0.0915268000  1.8149917225
  1.2202849116  0.0674945057  0.9058994506  0.0522541488 -0.0570091577
  0.9143311906 -0.0307622574  0.0410831747  0.0340907096  0.9483030025

> <CHARGE ON HYDROGENS> [EMPIRE'20]
  0.0329340872  0.0293342574  0.0406623425

> <ORBITAL VECTORS> [EMPIRE'20]
RHF calculation
  19   27   19    8   Nhomo, Nao, Nocc, Nunocc
Nr. of atomic orbitals of each atom
   4   4   4   4   4   4   1   1   1
Orbital information from occ. to unocc.
  -33.202
-0.080 -0.147 -0.181  0.115 -0.708 -0.157 -0.052  0.022
-0.227  0.023  0.010  0.077 -0.151  0.007 -0.062 -0.016
 0.314  0.073  0.015 -0.018 -0.371  0.102  0.120 -0.080
-0.108 -0.114 -0.117
  -32.438
 0.019 -0.173  0.204  0.288  0.155  0.015  0.022  0.024
 0.394 -0.099 -0.034 -0.045 -0.704  0.097 -0.101 -0.106
 0.329  0.069  0.074  0.009  0.064 -0.024 -0.015  0.021
 0.020  0.012  0.024
  -32.382
-0.054  0.309  0.130  0.132 -0.384 -0.046 -0.001  0.013
 0.551 -0.052 -0.073 -0.101 -0.046  0.056  0.009  0.011
-0.572 -0.119 -0.053  0.083 -0.159  0.058  0.055 -0.029
-0.049 -0.047 -0.038
  -31.661
 0.382  0.051 -0.095  0.080 -0.056 -0.001 -0.025  0.019
 0.512 -0.085 -0.101 -0.102  0.502 -0.080  0.079  0.120
 0.486  0.148  0.046 -0.039 -0.030  0.014  0.006 -0.002
-0.011 -0.006 -0.003
  -22.880
-0.091  0.064 -0.107  0.087 -0.418  0.111  0.232 -0.164
-0.010  0.022 -0.013  0.018  0.001  0.022 -0.024  0.013
 0.071  0.004 -0.035  0.029  0.655  0.068  0.091 -0.061
 0.296  0.282  0.279
  -15.598
 0.463 -0.078  0.204 -0.164 -0.154  0.116 -0.358  0.283
-0.186 -0.155 -0.000 -0.233 -0.184 -0.151  0.228  0.053
-0.173  0.137  0.183 -0.151  0.096  0.282  0.079 -0.030
 0.005  0.129  0.155
  -14.025
-0.313 -0.132  0.295 -0.240 -0.063  0.024 -0.247  0.191
 0.210  0.109  0.358  0.078  0.211  0.100 -0.009 -0.364
 0.208 -0.369  0.056 -0.041  0.028  0.224  0.052 -0.010
-0.032  0.087  0.120
  -12.317
-0.005  0.335  0.144 -0.034 -0.116  0.404  0.122 -0.006
-0.177  0.056 -0.078 -0.330 -0.088  0.178  0.253  0.103
 0.272 -0.280 -0.140  0.195 -0.049 -0.004 -0.276  0.242
-0.245 -0.052  0.025
  -12.264
-0.002  0.059 -0.220 -0.306 -0.009  0.071 -0.249 -0.341
 0.217  0.343  0.057  0.103 -0.265 -0.293  0.192  0.136
 0.051 -0.056 -0.244 -0.227 -0.005  0.030 -0.216 -0.229
-0.060  0.193 -0.156
  -10.964
-0.003 -0.015  0.138  0.179  0.003  0.031 -0.260 -0.328
-0.128 -0.266 -0.116 -0.056  0.146  0.248 -0.085 -0.144
-0.012  0.020  0.185  0.207  0.001  0.051 -0.306 -0.414
-0.062  0.356 -0.286
  -10.767
-0.008  0.237  0.055 -0.023  0.153 -0.470 -0.142  0.062
-0.097  0.106 -0.147 -0.246 -0.074  0.159  0.205  0.161
 0.177 -0.259 -0.144  0.155 -0.008 -0.013  0.380 -0.281
 0.319  0.008 -0.048
   -9.811
 0.096 -0.068  0.166 -0.135 -0.156  0.095  0.227 -0.179
-0.006 -0.130  0.233 -0.181 -0.008 -0.124  0.254 -0.215
-0.005 -0.130  0.261 -0.210 -0.013 -0.497  0.048 -0.099
 0.293 -0.185 -0.290
   -7.625
 0.002 -0.006  0.012  0.018 -0.001 -0.020 -0.008 -0.058
-0.020  0.023  0.374 -0.442  0.024  0.144 -0.560  0.440
-0.007 -0.096  0.017 -0.342 -0.002  0.002 -0.039 -0.036
-0.018  0.030 -0.016
   -7.622
 0.001 -0.020 -0.010 -0.000 -0.011  0.029  0.035  0.030
 0.017  0.309 -0.466  0.212  0.003  0.253  0.017  0.170
-0.020 -0.288  0.573 -0.363  0.012  0.009 -0.025  0.028
-0.028  0.005  0.004
   -7.518
 0.001 -0.002 -0.006 -0.005  0.001 -0.010 -0.025 -0.055
 0.013  0.466  0.014 -0.276 -0.010 -0.428 -0.225 -0.063
-0.005  0.039  0.432  0.525 -0.002 -0.002  0.006  0.012
-0.001 -0.021  0.022
   -7.429
 0.002 -0.040 -0.013  0.008  0.003 -0.064  0.036 -0.056
 0.044  0.457  0.235 -0.169  0.034  0.539  0.292 -0.120
-0.088  0.540  0.042 -0.033 -0.008  0.002 -0.015  0.015
-0.027  0.002  0.023
   -7.411
 0.000  0.003 -0.024 -0.030  0.001  0.001 -0.043 -0.064
 0.066 -0.184  0.450  0.386 -0.074  0.113  0.245  0.549
 0.007 -0.049  0.306  0.353 -0.000 -0.001  0.016  0.024
 0.003 -0.035  0.032
   -6.750
-0.011  0.015 -0.042  0.034  0.064 -0.547  0.293 -0.316
-0.028 -0.178  0.097 -0.175 -0.022 -0.156  0.235 -0.121
-0.006 -0.119  0.176 -0.150 -0.008  0.229 -0.120  0.134
-0.342  0.112  0.241
   -6.720
-0.000 -0.000 -0.000 -0.001  0.002 -0.090  0.480  0.600
 0.019  0.088  0.098  0.029 -0.020 -0.098  0.065  0.076
 0.001  0.002 -0.006  0.017 -0.002  0.033 -0.206 -0.263
-0.079  0.388 -0.307
    6.200
 0.636 -0.115  0.197 -0.162 -0.133 -0.239  0.092 -0.095
-0.035  0.199  0.048  0.254 -0.036  0.196 -0.244 -0.104
-0.046 -0.229 -0.216  0.181  0.098 -0.183 -0.077  0.040
-0.147  0.001  0.032
    7.819
-0.327 -0.268  0.404 -0.340 -0.161 -0.239 -0.062  0.021
 0.067 -0.074 -0.294 -0.087  0.063 -0.059  0.022  0.303
 0.035  0.251 -0.075  0.063  0.229 -0.249 -0.104  0.062
-0.202 -0.067 -0.049
    8.238
 0.033 -0.052  0.004  0.005 -0.038 -0.193 -0.009  0.021
 0.004  0.017 -0.002 -0.003  0.005  0.012  0.003  0.007
-0.013 -0.029 -0.027  0.020  0.184  0.458 -0.466  0.202
 0.424 -0.397 -0.338
    8.332
 0.009 -0.013 -0.058 -0.078 -0.011 -0.035 -0.072 -0.092
 0.021 -0.033 -0.012 -0.026 -0.019  0.041 -0.024 -0.015
-0.003 -0.005  0.014  0.030  0.000  0.030  0.310  0.642
 0.045  0.473 -0.484
    8.362
 0.026  0.051 -0.119  0.083  0.055  0.076 -0.021  0.014
-0.004  0.001  0.067 -0.018 -0.009  0.007  0.023 -0.062
-0.008 -0.048  0.028 -0.018  0.486  0.143  0.340 -0.174
-0.516 -0.352 -0.401
    9.498
-0.009 -0.563 -0.407  0.263 -0.031 -0.019 -0.206  0.153
 0.074  0.019 -0.012 -0.253  0.052  0.067  0.224  0.039
-0.164 -0.326 -0.106  0.114  0.097 -0.233 -0.141  0.073
-0.039  0.033  0.061
    9.722
-0.001 -0.058  0.484  0.629 -0.001  0.005 -0.073 -0.094
-0.141  0.284  0.102  0.149  0.157 -0.271  0.170  0.161
-0.015 -0.029 -0.161 -0.164  0.005 -0.002  0.043  0.068
-0.006  0.052 -0.056
   10.485
 0.039 -0.483  0.134 -0.144  0.079  0.274  0.388 -0.265
 0.063  0.020 -0.134 -0.099  0.050  0.046  0.058  0.140
-0.073 -0.078 -0.131  0.119 -0.220  0.407  0.274 -0.166
 0.066 -0.013 -0.026

> <CALCULATION STATUS> [EMPIRE'20]
SUCCESS

$$$$
