# Supplementary material for: Ion-combination specific effects driving the enzymatic activity of halophilic alcohol dehydrogenase 2 from Haloferax volcanii in aqueous ionic liquid solvent mixtures
Source: RSC Sustain. 2024 Jul 8;2(9):2559–80. doi: 10.1039/d3su00412k (PMC11353702; doi:10.1039/d3su00412k)
Supplement: SU-002-D3SU00412K-s004 [file SU-002-D3SU00412K-s004.zip › IonDescriptors/anions_MEP_processed/bit_e.arc]

                    ***  Summary of  AM1 Calculation  ***
                    ***   EMPIRE'20 (Revision A1)   ***

 <><><><><><><><><><><><><><><><><><><><><><><><><><><><><><><><><><><><><><>

    generated by VMD
    Molecular Formula = C4H5O6
    Charge            = -1
    Multiplicity      = 1

 <> Geometry optimization
 <> Optimization completed

    Heat of formation              =          -312.883666 kcal/mol
    Electronic energy              =         -9997.994824 eV
    Core-core repulsion            =          7491.149242 eV
    No. of filled levels           =            29
    Ionization potential           =             5.196883 eV 
    Electron affinity              =            -4.307754 eV
    SCF calculations               =            84
    Computation time               =             0.229 seconds

 <> Final geometry obtained

    15
    generated by VMD
    C              10.185867      -15.679305       64.011615        0.292391
    C              11.694824      -15.806604       64.117687       -0.020896
    O               9.597278      -15.564284       62.789682       -0.311272
    O               9.380596      -15.749719       64.944528       -0.349069
    O              12.073146      -17.000737       63.437088       -0.328124
    C              12.483983      -14.651492       63.481656       -0.056152
    O              11.772425      -14.091416       62.396338       -0.380337
    C              12.840885      -13.583478       64.558804        0.319583
    O              12.503050      -12.397826       64.288214       -0.559132
    O              13.440131      -13.970859       65.593656       -0.543821
    H              11.981687      -15.860672       65.208490        0.145204
    H              10.283370      -15.450267       62.110900        0.257314
    H              11.865716      -17.732187       64.029122        0.189015
    H              13.434943      -15.076230       63.055553        0.106033
    H              11.547964      -13.176177       62.642276        0.239263
