# Supplementary material for: Ion-combination specific effects driving the enzymatic activity of halophilic alcohol dehydrogenase 2 from Haloferax volcanii in aqueous ionic liquid solvent mixtures
Source: RSC Sustain. 2024 Jul 8;2(9):2559–80. doi: 10.1039/d3su00412k (PMC11353702; doi:10.1039/d3su00412k)
Supplement: SU-002-D3SU00412K-s004 [file SU-002-D3SU00412K-s004.zip › IonDescriptors/anions_MEP_processed/ntf_e.dat]

calc=opt charge=-1 sdf vwf
generated by VMD

N           31.630584832681507 1    13.068742037148660 1   -18.039732023756429 1
S           31.760873946951598 1    12.548146927867993 1   -16.695117719422946 1
S           31.501804952403567 1    13.589130973161449 1   -19.384584131019295 1
C           31.890810320437094 1    11.815578035330217 1   -20.428456902531099 1
F           33.115376751410238 1    11.257426189899100 1   -20.159647697700741 1
F           31.002759160661089 1    10.800846954479626 1   -20.173845993593929 1
F           31.870670152146655 1    11.950991283962097 1   -21.791827333903498 1
O           30.231229782151278 1    13.887205871185415 1   -19.853357108022188 1
O           32.516300599518232 1    14.399326841422509 1   -19.872242132368175 1
C           31.312179494192950 1    14.307025598175695 1   -15.649481719200281 1
F           30.063179326996003 1    14.815160461714854 1   -15.904036362307584 1
F           32.155746084861065 1    15.355873298573893 1   -15.917045451798922 1
F           31.354640024666978 1    14.176574990667357 1   -14.286147022377042 1
O           33.035701340336800 1    12.285834924792807 1   -16.215971713701130 1
O           30.765944517306128 1    11.707487307260372 1   -16.219117130477695 1
