# Supplementary material for: Ion-combination specific effects driving the enzymatic activity of halophilic alcohol dehydrogenase 2 from Haloferax volcanii in aqueous ionic liquid solvent mixtures
Source: RSC Sustain. 2024 Jul 8;2(9):2559–80. doi: 10.1039/d3su00412k (PMC11353702; doi:10.1039/d3su00412k)
Supplement: SU-002-D3SU00412K-s004 [file SU-002-D3SU00412K-s004.zip › IonDescriptors/anions_MEP_processed/mop_e_p.sdf]

generated by VMD
ParaSurf2011252214253D 1   1.00000     0.00000     0

 13 10  0  0  0  0              1 V2000
    3.0736   21.6027  -55.8333 P   0  0  0  0  0  0  0  0  0  0  0  0
    2.2071   20.3452  -56.4765 O   0  0  0  0  0  0  0  0  0  0  0  0
    3.4772   22.4464  -56.9793 O   0  0  0  0  0  0  0  0  0  0  0  0
    1.8148   22.3541  -55.0796 O   0  0  0  0  0  0  0  0  0  0  0  0
    3.9754   21.0731  -54.7971 O   0  0  0  0  0  0  0  0  0  0  0  0
    0.9218   22.9723  -55.9486 C   0  0  0  0  0  0  0  0  0  0  0  0
    2.4626   20.1206  -57.8238 C   0  0  0  0  0  0  0  0  0  0  0  0
    0.2503   23.6316  -55.3410 H   0  0  0  0  0  0  0  0  0  0  0  0
    0.3094   22.1936  -56.4746 H   0  0  0  0  0  0  0  0  0  0  0  0
    1.4812   23.5808  -56.7072 H   0  0  0  0  0  0  0  0  0  0  0  0
    3.5677   20.0421  -57.9961 H   0  0  0  0  0  0  0  0  0  0  0  0
    2.0623   20.9710  -58.4341 H   0  0  0  0  0  0  0  0  0  0  0  0
    1.9594   19.1635  -58.1168 H   0  0  0  0  0  0  0  0  0  0  0  0
  1  3  1  0  0  0
  1  5  1  0  0  0
  4  6  1  0  0  0
  2  7  1  0  0  0
  6  8  1  0  0  0
  6  9  1  0  0  0
  6 10  1  0  0  0
  7 11  1  0  0  0
  7 12  1  0  0  0
  7 13  1  0  0  0
M  END

> <TOTAL CHARGE>
-1

> <CALCULATION>
    1
SDF file generated by ParaSurf from a .vwf input file

> <HAMILTONIAN>
AM1  

> <ParaSurf MODE>
12

> <ParaSurf OPTIONS>
CUBE  ISO   NEWMP    0.7000E-02  0.2000      AM1         

> <ParaSurf DESCRIPTORS>
Molecular     4.6936    0.0446    8.7531  125.0408    0.8324    129.42    105.13
MEP           -59.45   -213.77      0.00   -106.91   -106.91    154.32      0.00
             1864.61 1864.6076    0.0000    0.0000   -0.9321   -0.3196  -13863.8    
IE(l)         399.73    174.02    294.28    225.71   2527.49   -0.7603    0.2040
             1646.73    
EA(l)        -185.78   -281.61      0.00   -206.46   -206.46     95.83      0.00
              762.19    762.19    0.0000    0.0000      0.00   -1.2399   -0.1441
            -1158.67    
Eneg(l)       100.62    -46.18    146.80     43.91   1212.03   -1.2406    0.6544
             244.029    
Hard(l)       305.81    213.81     92.00    250.37    432.81    0.4549   -0.4633
             1402.70    
Alpha(l)      1.5346    0.2760    0.6183    1.2586    0.1232    0.8247   -0.6586
             80.0727
Field desc   99.7600 -183.7430  -31.5615 3517.1399  682.8878 3201.4323    0.1449
              1.7426    0.4601 -4203.699  612.9655 -4816.664 5429.6295

> <ATOMIC SURFACE AREAS>
 11.5222  5.7047  9.3987  6.5353 12.6096  3.4304  3.2313 14.1597 11.9717 11.5827
 12.5159 11.7174 14.1509

> <ATOMIC SURFACE MEP MAXIMA>
  -64.32 -114.76 -128.70 -101.39 -134.13  -64.45  -65.20  -59.74  -64.44  -66.01
  -65.48  -65.21  -59.45

> <ATOMIC SURFACE MEP MINIMA>
 -146.11 -160.82 -210.29 -161.98 -213.77 -132.51 -127.81 -132.69 -127.55 -167.98
 -153.80 -164.51 -128.35

> <ATOMIC SURFACE IE(L) MAXIMA>
  388.16  371.95  301.29  389.90  276.53  399.73  398.41  373.50  374.75  365.58
  380.29  373.55  378.88

> <ATOMIC SURFACE IE(L) MINIMA>
  272.82  244.68  175.86  242.91  174.02  331.50  331.57  283.54  277.25  253.07
  278.79  268.06  283.49

> <ATOMIC SURFACE EA(L) MAXIMA>
 -201.35 -186.79 -203.23 -185.78 -248.41 -190.28 -189.47 -187.13 -187.80 -189.65
 -188.27 -189.22 -186.55

> <ATOMIC SURFACE EA(L) MINIMA>
 -275.98 -224.17 -261.18 -225.36 -281.61 -198.71 -206.72 -195.27 -198.37 -223.52
 -217.93 -203.57 -195.00

> <ATOMIC SURFACE MEAN POL>
  1.3147  0.9216  0.9228  0.9582  0.9873  0.6517  0.6319  0.3576  0.3547  0.3636
  0.3718  0.3555  0.3528

> <ATOMIC SURFACE FIELD(N) MAXIMA>
   99.76   26.90  -28.39   35.90   51.19   -7.61    9.35   -2.46   29.57   22.69
   55.90   33.28   -3.63

> <ATOMIC SURFACE FIELD(N) MINIMA>
  -54.88 -127.73 -183.74 -123.90 -178.03  -67.67  -63.67  -45.59  -64.16 -119.97
  -44.73  -77.00  -30.73

> <ATOMIC SURFACE ENEG(L) MAXIMA>
   88.38   90.97   46.54   89.06    6.15  100.62   99.79   89.97   89.81   85.68
   91.67   88.77   91.94

> <ATOMIC SURFACE ENEG(L) MINIMA>
    2.87   28.73  -38.73   28.22  -46.18   68.52   69.68   48.20   44.49   26.08
   39.32   32.25   48.45

> <ATOMIC SURFACE HARD(L) MAXIMA>
  305.81  289.50  265.23  300.84  272.80  299.11  298.62  283.53  286.56  289.83
  297.55  284.85  286.94

> <ATOMIC SURFACE HARD(L) MINIMA>
  263.46  215.95  213.81  214.69  214.30  261.46  261.31  235.34  232.76  226.99
  233.56  233.71  235.04

> <BINNED_SIM_MODELS>
Model: OW1   AM1     CUBE   ISODEN   0.700000E-02
Target Property: Single CORINA conformation logP(OW) = -10.7422     +/- 0.515425    
Property-derived descriptors:
 144.0577 -428.2444 -112.9431  3694.199  23986.06  2966.570  .0979515  2.058348
 2.582488 -79.60625 -2.406142 -50.13269  94.10755
Atomic contributions :
 -1.4     -0.32     -0.94     -0.46      -1.5     -0.22     -0.21      -1.0    
-0.85     -0.87     -0.99     -0.85      -1.0    

> <PROPERTY MAXIMA and MINIMA>
  7 MEP Maxima
      1.6935     18.3135    -59.1738   -59.45    
      4.6718     20.0417    -58.8238   -74.36    
      4.3718     20.5552    -56.6738   -69.02    
     -0.9282     22.7435    -56.9738   -64.44    
     -0.8282     24.4635    -55.6072   -59.74    
      1.9718     20.6917    -54.7738   -89.00    
      3.5409     23.0635    -54.9738   -64.32    
  3 MEP Minima
      3.6052     22.6135    -58.2738   -202.8    
      3.9927     23.1635    -57.9238   -210.3    
      4.7718     20.4811    -53.9738   -213.8    
  8 IEL Maxima
      2.7802     19.6135    -59.5738    398.4    
      0.8218     20.1635    -57.0465    381.0    
     -0.3782     23.7950    -56.9738    399.7    
      3.2036     19.1635    -56.4738    385.7    
      3.4718     19.5635    -56.3030    386.9    
      1.1718     20.9802    -55.5647    378.1    
      2.6718     23.5635    -55.3738    389.9    
      0.5286     21.9635    -54.4738    376.8    
  9 IEL Minima
      4.5718     23.2135    -56.9788    175.9    
      4.8218     20.0635    -55.0072    175.3    
      5.2718     20.8352    -54.9905    175.1    
      5.2718     21.3635    -54.6955    174.9    
      4.1867     19.7802    -54.5488    174.9    
      3.6885     20.0635    -53.9738    174.2    
      4.9218     21.7784    -54.1738    174.7    
      3.5736     20.7135    -53.5738    174.0    
      4.0135     21.6135    -53.5738    174.7    
 10 EAL Maxima
      4.3718     19.9052    -59.1238   -188.3    
      1.4718     17.9635    -58.5665   -186.6    
     -0.2282     21.7635    -57.6738   -188.2    
     -0.6282     22.0052    -57.4738   -188.2    
      0.9885     20.3385    -55.9738   -186.8    
      1.6936     19.5635    -55.5738   -187.2    
     -0.4282     24.6635    -54.7581   -187.1    
      1.6478     22.3635    -53.7905   -185.9    
      1.7718     22.5185    -53.7905   -185.8    
      2.0052     22.8135    -53.8738   -185.8    
  2 EAL Minima
      3.1218     20.0635    -54.3738   -280.2    
      2.9718     20.3861    -54.1238   -281.6    
  6 Alpha(l) Maxima
      4.7718     21.3135    -56.3738    1.435    
      4.7718     22.2635    -55.7738    1.418    
      4.3718     22.7635    -55.3962    1.421    
      3.1718     19.7802    -55.3988    1.318    
      2.3218     20.5635    -54.5738    1.535    
      3.4052     22.6135    -54.3738    1.440    
 27 Alpha(l) Minima
      2.1718     20.9325    -59.8397   0.3181    
      2.4718     21.1635    -59.7738   0.3132    
      2.1718     18.5635    -59.3738   0.3081    
      4.1643     20.0159    -59.2738   0.3054    
      0.6718     20.9135    -58.7738   0.2968    
      2.9718     21.9635    -58.9087   0.2897    
      4.3718     20.9635    -58.6846   0.2927    
      0.6718     21.2135    -58.5738   0.2913    
      2.4802     17.8635    -57.9738   0.2904    
      2.7218     17.9635    -58.1738   0.2890    
      0.5718     18.9635    -57.9238   0.2846    
      4.1968     18.7802    -58.1738   0.2884    
      4.3718     21.1635    -58.3205   0.2900    
      0.7718     21.5635    -58.2331   0.2880    
      1.7718     22.3468    -58.1738   0.3047    
      1.5385     23.2135    -58.0738   0.3004    
      0.7718     18.6635    -57.5504   0.2844    
     -0.6282     22.5468    -57.4738   0.3148    
     -0.9782     22.5052    -56.9738   0.3065    
      2.1718     24.7635    -56.3405   0.2760    
     -0.0522     20.9635    -55.8738   0.2863    
     -1.0282     21.8635    -56.1738   0.2901    
      0.1135     25.0135    -55.5738   0.2952    
      0.6052     24.9635    -55.0238   0.2818    
      0.7911     24.7635    -54.6738   0.2815    
     -0.8282     23.1335    -54.5738   0.2910    
      0.4302     23.9135    -53.9738   0.2956    
 13 F(N) Maxima
      3.3718     21.7635    -58.6038    18.68    
      2.5385     22.3135    -58.3738    25.28    
      4.1718     21.3468    -58.2188    30.95    
      2.2218     23.4218    -57.8738    13.90    
      2.5718     23.9395    -57.4738    16.48    
      4.2718     20.3135    -56.3405    72.49    
      0.5718     20.7950    -56.4188    25.79    
      4.4718     20.7635    -56.6381    79.33    
      4.8718     21.7635    -56.0905    57.96    
      3.5718     23.1468    -55.1488    98.04    
      2.0859     20.5635    -54.7738    87.19    
      2.6052     21.7635    -54.0238    43.02    
      2.9218     22.1793    -54.0738    45.36    
 10 F(N) Minima
      2.1718     20.2085    -59.7572   -10.62    
      0.8718     21.8135    -57.9738   -11.30    
      3.6385     23.2635    -57.9738   -181.3    
     -0.9282     23.1828    -56.5738   -11.10    
      1.3718     19.4635    -55.9780   -125.9    
     -0.9282     22.3635    -55.4905   -11.90    
      1.3218     24.8635    -55.6072   -10.09    
     -0.7782     22.3567    -55.1738   -12.12    
      4.7718     20.4811    -53.9738   -176.2    
      1.2885     22.3885    -53.8738   -121.6    

> <PARASURF STATUS>
Calculation ended successfully

$$$$
