# Supplementary material for: Ion-combination specific effects driving the enzymatic activity of halophilic alcohol dehydrogenase 2 from Haloferax volcanii in aqueous ionic liquid solvent mixtures
Source: RSC Sustain. 2024 Jul 8;2(9):2559–80. doi: 10.1039/d3su00412k (PMC11353702; doi:10.1039/d3su00412k)
Supplement: SU-002-D3SU00412K-s004 [file SU-002-D3SU00412K-s004.zip › IonDescriptors/anions_MEP_processed/mop_e_p.out]

 <> ParaSurf'20, Revision A1 
 <> Copyright (c) 2006-2020 Cepos InSilico GmbH. All rights reserved.

 <> Input = mop_e.sdf
 <> Taking Shannon entropy statistics from 

 <> Program options :

    Using marching-cube isodensity surface 
    Surface fitting turned off 
    Using an isodensity surface contour 
    Isodensity value =  0.7000E-02 electrons/Angstrom**3 
    Triangulation mesh =    0.20 Angstrom
    Using multipole electrostatics 


 <<>> Molecule 1 of 1 (molecule 1 of file 1) <<>>


 <> AM1   calculation for generated by VMD                                                                
 <> Number of triangles =   5138
 <> Number of unique points :   2571

 <> Property ranges:
    Density   :   0.6711E-02 to   0.7331E-02
    IE(l)     :       174.02 to       399.73
    EA(l)     :      -281.61 to      -185.78
    MEP       :      -213.77 to       -59.45
    Alpha(l)  :       0.2760 to       1.5346
    Field(N)  :      -183.74 to        99.76

 <> Descriptors :

    Dipole moment        :       4.6936 Debye
    Dipolar density      :   0.4464E-01 Debye.Angstrom**-3
    Molecular pol.       :       8.7531 Angstrom**3
    Molecular weight     :       125.04
    Globularity          :       0.8324
    Total surface area   :       129.42 Angstrom**2
    Molecular volume     :       105.13 Angstrom**3

    Most positive MEP    :       -59.45 kcal/mol
    Most negative MEP    :      -213.77 kcal/mol
    Mean +ve MEP         :         0.00 kcal/mol
    Mean -ve MEP         :      -106.91 kcal/mol
    Mean MEP             :      -106.91 kcal/mol
    MEP range            :       154.32 kcal/mol
    MEP +ve Variance     :         0.00 (kcal/mol)**2
    MEP -ve Variance     :      1864.61 (kcal/mol)**2
    MEP total variance   :      1864.61 (kcal/mol)**2
    MEP balance parameter:       0.0000
    MEP balance*variance :       0.0000 kcal/mol
    MEP skewness         :      -0.9321
    MEP kurtosis         :      -0.3196
    Integral MEP         :  -13863.8     kcal.Angstrom**2/mol

    Maximum IE(l)        :       399.73 kcal/mol
    Minimum IE(l)        :       174.02 kcal/mol
    Mean IE(l)           :       294.28 kcal/mol
    IE(l) range          :       225.71 kcal/mol
    IE(l) variance       :      2527.49 (kcal/mol)**2
    IE(l) skewness       :      -0.7603
    IE(l) kurtosis       :       0.2040
    Integral IE(l)       :   1646.73     eV.Angstrom**2

    Maximum EA(l)        :      -185.78 kcal/mol
    Minimum EA(l)        :      -281.61 kcal/mol
    Mean +ve EA(l)       :         0.00 kcal/mol
    Mean -ve EA(l)       :      -206.46 kcal/mol
    Mean EA(l)           :      -206.46 kcal/mol
    EA(l) range          :        95.83 kcal/mol
    EA(l) +ve variance   :         0.00 (kcal/mol)**2
    EA(l) -ve variance   :       762.19 (kcal/mol)**2
    EA(l) total variance :       762.19 (kcal/mol)**2
    EA(l) skewness       :      -1.2399
    EA(l) kurtosis       :      -0.1441
    Integral EA(l)       :  -1158.67     eV.Angstrom**2
    EA(l) balance param. :       0.0000
    Fraction pos. EA(l)  :       0.0000 ( =    0.00 Angstrom**2)

    Max. local Eneg.     :       100.62 kcal/mol
    Min. local Eneg.     :       -46.18 kcal/mol
    Mean local Eneg.     :        43.91 kcal/mol
    Local Eneg. range    :       146.80 kcal/mol
    Local Eneg. variance :      1212.03 (kcal/mol)**2
    Local Eneg. skewness :        -1.24
    Local Eneg. kurtosis :         0.65
    Integral local Eneg. :   244.029     eV.Angstrom**2

    Max. local hardness  :       305.81 kcal/mol
    Min. local hardness  :       213.81 kcal/mol
    Mean local hardness  :       250.37 kcal/mol
    Local hard. range    :        92.00 kcal/mol
    Local hard. variance :       432.81 (kcal/mol)**2
    Local hard. skewness :         0.45
    Local hard. kurtosis :        -0.46
    Integral local Hard. :   1402.70     eV.Angstrom**2

    Maximum alpha(l)     :    1.535     Angstrom**3
    Minimum alpha(l)     :   0.2760     Angstrom**3
    Mean alpha(l)        :   0.6183     Angstrom**3
    Alpha(l) range       :    1.259     Angstrom**3
    Variance in alpha(l) :   0.1232     Angstrom**6
    Alpha(l) skewness    :       0.8247
    Alpha(l) kurtosis    :      -0.6586
    Integral Alpha(l)    :   80.0727     Angstrom**5

    Maximum field normal :    99.76 kcal/mol.Angstrom
    Minimum field normal :  -183.74 kcal/mol.Angstrom
    Mean field           :   -31.56 kcal/mol.Angstrom
    Field range          :   283.50 kcal/mol.Angstrom
    Total field variance :  3517.14 (kcal/mol.Angstrom)**2
    +ve field variance   :   682.89 (kcal/mol.Angstrom)**2
    -ve field variance   :  3201.43 (kcal/mol.Angstrom)**2
    Field balance param. :     0.14
    Field skew           :     1.74
    Field kurtosis       :  0.4601    
    Integral F(N)        :  -4204.     kcal.Angstrom/mol
    Integral F(N +ve)    :   613.0     kcal.Angstrom/mol
    Integral F(N -ve)    :  -4817.     kcal.Angstrom/mol
    Integral |F(N)|      :   5430.     kcal.Angstrom/mol

 <> Atomic surface properties:

   Atom    Area         MEP            IE(l)           EA(l)        mean      Field(N)        Eneg(L)         Hard(L)
                    max     min     max     min     max     min     pol.    max     min     max     min     max     min
 P     1  11.522  -64.32 -146.11  388.16  272.82 -201.35 -275.98   1.315   99.76  -54.88   88.38    2.87  305.81  263.46
 O     2   5.705 -114.76 -160.82  371.95  244.68 -186.79 -224.17   0.922   26.90 -127.73   90.97   28.73  289.50  215.95
 O     3   9.399 -128.70 -210.29  301.29  175.86 -203.23 -261.18   0.923  -28.39 -183.74   46.54  -38.73  265.23  213.81
 O     4   6.535 -101.39 -161.98  389.90  242.91 -185.78 -225.36   0.958   35.90 -123.90   89.06   28.22  300.84  214.69
 O     5  12.610 -134.13 -213.77  276.53  174.02 -248.41 -281.61   0.987   51.19 -178.03    6.15  -46.18  272.80  214.30
 C     6   3.430  -64.45 -132.51  399.73  331.50 -190.28 -198.71   0.652   -7.61  -67.67  100.62   68.52  299.11  261.46
 C     7   3.231  -65.20 -127.81  398.41  331.57 -189.47 -206.72   0.632    9.35  -63.67   99.79   69.68  298.62  261.31
 H     8  14.160  -59.74 -132.69  373.50  283.54 -187.13 -195.27   0.358   -2.46  -45.59   89.97   48.20  283.53  235.34
 H     9  11.972  -64.44 -127.55  374.75  277.25 -187.80 -198.37   0.355   29.57  -64.16   89.81   44.49  286.56  232.76
 H    10  11.583  -66.01 -167.98  365.58  253.07 -189.65 -223.52   0.364   22.69 -119.97   85.68   26.08  289.83  226.99
 H    11  12.516  -65.48 -153.80  380.29  278.79 -188.27 -217.93   0.372   55.90  -44.73   91.67   39.32  297.55  233.56
 H    12  11.717  -65.21 -164.51  373.55  268.06 -189.22 -203.57   0.355   33.28  -77.00   88.77   32.25  284.85  233.71
 H    13  14.151  -59.45 -128.35  378.88  283.49 -186.55 -195.00   0.353   -3.63  -30.73   91.94   48.45  286.94  235.04

 Total   128.530

 <> Stationary points on the molecular surface
    (A. Jakobi, H. Mauser and T. Clark, J. Mol. Model., 2008, 14, 547-558)

         x           y           z      value

 <>      7 MEP Maxima      :
      1.6935     18.3135    -59.1738   -59.45    
      4.6718     20.0417    -58.8238   -74.36    
      4.3718     20.5552    -56.6738   -69.02    
     -0.9282     22.7435    -56.9738   -64.44    
     -0.8282     24.4635    -55.6072   -59.74    
      1.9718     20.6917    -54.7738   -89.00    
      3.5409     23.0635    -54.9738   -64.32    
 <>      3 MEP Minima      :
      3.6052     22.6135    -58.2738   -202.8    
      3.9927     23.1635    -57.9238   -210.3    
      4.7718     20.4811    -53.9738   -213.8    

 <>      8 IEL Maxima      :
      2.7802     19.6135    -59.5738    398.4    
      0.8218     20.1635    -57.0465    381.0    
     -0.3782     23.7950    -56.9738    399.7    
      3.2036     19.1635    -56.4738    385.7    
      3.4718     19.5635    -56.3030    386.9    
      1.1718     20.9802    -55.5647    378.1    
      2.6718     23.5635    -55.3738    389.9    
      0.5286     21.9635    -54.4738    376.8    
 <>      9 IEL Minima      :
      4.5718     23.2135    -56.9788    175.9    
      4.8218     20.0635    -55.0072    175.3    
      5.2718     20.8352    -54.9905    175.1    
      5.2718     21.3635    -54.6955    174.9    
      4.1867     19.7802    -54.5488    174.9    
      3.6885     20.0635    -53.9738    174.2    
      4.9218     21.7784    -54.1738    174.7    
      3.5736     20.7135    -53.5738    174.0    
      4.0135     21.6135    -53.5738    174.7    

 <>     10 EAL Maxima      :
      4.3718     19.9052    -59.1238   -188.3    
      1.4718     17.9635    -58.5665   -186.6    
     -0.2282     21.7635    -57.6738   -188.2    
     -0.6282     22.0052    -57.4738   -188.2    
      0.9885     20.3385    -55.9738   -186.8    
      1.6936     19.5635    -55.5738   -187.2    
     -0.4282     24.6635    -54.7581   -187.1    
      1.6478     22.3635    -53.7905   -185.9    
      1.7718     22.5185    -53.7905   -185.8    
      2.0052     22.8135    -53.8738   -185.8    
 <>      2 EAL Minima      :
      3.1218     20.0635    -54.3738   -280.2    
      2.9718     20.3861    -54.1238   -281.6    

 <>      6 Alpha(l) Maxima :
      4.7718     21.3135    -56.3738    1.435    
      4.7718     22.2635    -55.7738    1.418    
      4.3718     22.7635    -55.3962    1.421    
      3.1718     19.7802    -55.3988    1.318    
      2.3218     20.5635    -54.5738    1.535    
      3.4052     22.6135    -54.3738    1.440    
 <>     27 Alpha(l) Minima :
      2.1718     20.9325    -59.8397   0.3181    
      2.4718     21.1635    -59.7738   0.3132    
      2.1718     18.5635    -59.3738   0.3081    
      4.1643     20.0159    -59.2738   0.3054    
      0.6718     20.9135    -58.7738   0.2968    
      2.9718     21.9635    -58.9087   0.2897    
      4.3718     20.9635    -58.6846   0.2927    
      0.6718     21.2135    -58.5738   0.2913    
      2.4802     17.8635    -57.9738   0.2904    
      2.7218     17.9635    -58.1738   0.2890    
      0.5718     18.9635    -57.9238   0.2846    
      4.1968     18.7802    -58.1738   0.2884    
      4.3718     21.1635    -58.3205   0.2900    
      0.7718     21.5635    -58.2331   0.2880    
      1.7718     22.3468    -58.1738   0.3047    
      1.5385     23.2135    -58.0738   0.3004    
      0.7718     18.6635    -57.5504   0.2844    
     -0.6282     22.5468    -57.4738   0.3148    
     -0.9782     22.5052    -56.9738   0.3065    
      2.1718     24.7635    -56.3405   0.2760    
     -0.0522     20.9635    -55.8738   0.2863    
     -1.0282     21.8635    -56.1738   0.2901    
      0.1135     25.0135    -55.5738   0.2952    
      0.6052     24.9635    -55.0238   0.2818    
      0.7911     24.7635    -54.6738   0.2815    
     -0.8282     23.1335    -54.5738   0.2910    
      0.4302     23.9135    -53.9738   0.2956    

 <>     13 F(N) Maxima      :
      3.3718     21.7635    -58.6038    18.68    
      2.5385     22.3135    -58.3738    25.28    
      4.1718     21.3468    -58.2188    30.95    
      2.2218     23.4218    -57.8738    13.90    
      2.5718     23.9395    -57.4738    16.48    
      4.2718     20.3135    -56.3405    72.49    
      0.5718     20.7950    -56.4188    25.79    
      4.4718     20.7635    -56.6381    79.33    
      4.8718     21.7635    -56.0905    57.96    
      3.5718     23.1468    -55.1488    98.04    
      2.0859     20.5635    -54.7738    87.19    
      2.6052     21.7635    -54.0238    43.02    
      2.9218     22.1793    -54.0738    45.36    
 <>     10 F(N) Minima      :
      2.1718     20.2085    -59.7572   -10.62    
      0.8718     21.8135    -57.9738   -11.30    
      3.6385     23.2635    -57.9738   -181.3    
     -0.9282     23.1828    -56.5738   -11.10    
      1.3718     19.4635    -55.9780   -125.9    
     -0.9282     22.3635    -55.4905   -11.90    
      1.3218     24.8635    -55.6072   -10.09    
     -0.7782     22.3567    -55.1738   -12.12    
      4.7718     20.4811    -53.9738   -176.2    
      1.2885     22.3885    -53.8738   -121.6    

 <><><><><><><><><><><><><><><><><><><><><><><><><><><><><><><><><><><><><><><><><><><><>

                                 ParaSurf ADMET Profiler

 <><><><><><><><><><><><><><><><><><><><><><><><><><><><><><><><><><><><><><><><><><><><>

 <> Binned SIM models : 

  Model       Property                         Value        StdDev
   No.   
   7    Single CORINA conformation logP(OW)   -10.74 +/-     0.52

 <> Model-derived descriptors : 
       Model No.     :      7
       Code          :     OW1
       Maximum       :    144.1    
       Minimum       :   -428.2    
       Mean          :   -112.9    
       Variance      :    3694.    
       +ve variance  :   0.2399E+05
       -ve variance  :    2967.    
       balance param.:   0.9795E-01
       Skew          :    2.058    
       Kurtosis      :    2.582    
       Dipolar moment: 
                   x :   -79.61    
                   y :   -2.406    
                   z :   -50.13    
               Total :    94.11    

 <>  Atomic contributions: : 
     Model No.       :         7
     Sum over atoms  :     -10.8067

     Atom         Area    Contributions
      P1        11.5222     -1.3968
      O2         5.7047     -0.3174
      O3         9.3987     -0.9354
      O4         6.5353     -0.4552
      O5        12.6096     -1.4716
      C6         3.4304     -0.2155
      C7         3.2313     -0.2111
      H8        14.1597     -1.0435
      H9        11.9717     -0.8548
      H10       11.5827     -0.8708
      H11       12.5159     -0.9905
      H12       11.7174     -0.8480
      H13       14.1509     -1.0499

 <> ParaSurf used         1.21 seconds CPU time
