# Supplementary material for: Ion-combination specific effects driving the enzymatic activity of halophilic alcohol dehydrogenase 2 from Haloferax volcanii in aqueous ionic liquid solvent mixtures
Source: RSC Sustain. 2024 Jul 8;2(9):2559–80. doi: 10.1039/d3su00412k (PMC11353702; doi:10.1039/d3su00412k)
Supplement: SU-002-D3SU00412K-s004 [file SU-002-D3SU00412K-s004.zip › IonDescriptors/anions_MEP_processed/ntf_e.log]

  EEE  M   M  PPP  III RRR   EEE
  E    MM MM  P  P  I  R  R  E
  EE   M M M  PPP   I  RRR   EE
  E    M   M  P     I  R R   E
  EEE  M   M  P    III R  R  EEE

  EMPIRE'20 OMP (Revision A1)

  (c) Matthias Hennemann*, Johannes Margraf, David Whitley, Bernd Meyer, Tim Clark*


  References:
  ===========

  1) Matthias Hennemann, Timothy Clark,
     "EMPIRE: a highly parallel semiempirical molecular orbital program: 
     1: self-consistent field calculations", J Mol Model (2014) 20:2331 (11 pages).
     DOI 10.1007/s00894-014-2331-4

  2) Johannes T. Margraf, Matthias Hennemann, Bernd Meyer, Timothy Clark, 
     "EMPIRE: a highly parallel semiempirical molecular orbital program: 
     2: periodic boundary conditions", J Mol Model (2015) 21:144 (7 pages).
     DOI 10.1007/s00894-015-2692-3

  3) Johannes T. Margraf, Matthias Hennemann, Timothy Clark, 
     "EMPIRE: A highly parallel semiempirical molecular orbital program: 
     3: Born-Oppenheimer molecular dynamics.", J Mol Model (2020) 46:23 (9 pages).
     DOI: 10.1007/s00894-020-4293-z


 <> Computing resources

    Number of cores =     8
    MPI tasks       =     1
    OMP threads     =     8
    OMP max threads =     8
    OMP num procs   =     8

 <> Options

    Input file                             = ani/ntf.xyz

    Molecular Charge                Charge = -1
    Multiplicity                      Mult = 1

    Hamiltonian                      Hamil = AM1
    Formalism                         Form = RHF
    Calculation Type                  Calc = OPT

    Initial Guess                    Guess = DEFAULT
    Randomize initial guess      Randomize =  0.0E+00
    Initial Diagonalization       InitDiag = F
    Mix initial UHF orbitals        MixMOs = F

    Simple screening radius     ScreeningR =   40.000 Angstrom
    Integral damping radius       DampingR =   10.000 Bohr
    Integral damping coefficient  DampingC =    0.250

    Maximum computation time       MaxTime = 31536000 seconds
    Maximum optimization steps      MaxOPT =    10000
    Maximum SCF Iterations          MaxSCF =     1000

    Converge gradient norm       ConvergeG =  4.0E-01
    Converge delta(HoF)          ConvergeE =  1.0E-04 kcal/mol
    Converge max(CFC)            ConvergeR =  1.0E-04

    Dynamic level shifting      MinBandGap =  2.0E+00
    Resonance integrals cutoff     RCutoff =  2.0E+01
    Pseudodiagonalization cutoff  PDCutoff =  4.0E-02
    Eigenvalues cutoff            EiCutoff =  1.0E-02

    Do full diagonalizations      FullDiag = 1
    Memory reserved for integrals  IMemory =     1024 MB/thread
    Recalculate Hcore              RecalcH = F
    Full rotations                 FullRot = F

    Preferred Eigensolver      Eigensolver = DSYEVD

 <> Parameters

    /home/anna/cepos/cepos20/etc/AM1.par

    Hamiltonian = AM1

    H        M.J.S. Dewar et.al., J. Am. Chem. Soc., 107, 3902-3909 (1985).
    Li       J.J.P. Stewart, J. Mol. Model., 10, 155-164 (2004).
    Be       J.J.P. Stewart, J. Mol. Model., 10, 155-164 (2004).
    B        M.J.S. Dewar, C. Jie, E.G. Zoebisch, Organometallics, 7, 513 (1988).
    C        M.J.S. Dewar et.al., J. Am. Chem. Soc., 107, 3902-3909 (1985).
    N        M.J.S. Dewar et.al., J. Am. Chem. Soc., 107, 3902-3909 (1985).
    O        M.J.S. Dewar et.al., J. Am. Chem. Soc., 107, 3902-3909 (1985).
    F        M.J.S. Dewar, E.G. Zoebisch, THEOCHEM, 180, 1 (1988).
    Na       E.N. Brothers, K.M. Merz, jr., J. Phys. Chem. B, 106, 2779-2785 (2002).
    Mg       M.C.Hutter, J.R.Reimers, N.S.Hush, J. Phys. Chem. B, 102, 8080-8090 (1998).
    Al       M.J.S. Dewar, A.J. Holder, Organometallics, 9, 508 (1990).
    Si       M.J.S. Dewar, C. Jie, Organometallics, 6, 1486 (1987).
    P        M.J.S. Dewar, C. Jie, THEOCHEM, 187, 1 (1989).
    S        M.J.S. Dewar, Y.C. Yuan, Inorg. Chem., 29, 3881-3890 (1990)
    Cl       M.J.S. Dewar, E.G. Zoebisch, THEOCHEM, 180, 1 (1988).
    K        J.J.P. Stewart, J. Mol. Model., 10, 155-164 (2004).
    Ca       J.J.P. Stewart, J. Mol. Model., 10, 155-164 (2004).
    Zn       M.J.S. Dewar, K.M. Merz, Jr., Organometallics, 7, 522 (1988).
    Ga       J.J.P. Stewart, J. Mol. Model., 10, 155-164 (2004).
    Ge       M.J.S. Dewar, C. Jie, Organometallics, 8, 1544 (1989).
    As       J.J.P. Stewart, J. Mol. Model., 10, 155-164 (2004).
    Se       J.J.P. Stewart, J. Mol. Model., 10, 155-164 (2004).
    Br       M.J.S. Dewar, E.G. Zoebisch, THEOCHEM, 180, 1 (1988).
    Rb       J.J.P. Stewart, J. Mol. Model., 10, 155-164 (2004).
    Sr       J.J.P. Stewart, J. Mol. Model., 10, 155-164 (2004).
    Mo       A.A. Voityuk, N. Roesch, J. Phys. Chem. A, 104, 4089 (2000).
    In       J.J.P. Stewart, J. Mol. Model., 10, 155-164 (2004).
    Sn       J.J.P. Stewart, J. Mol. Model., 10, 155-164 (2004).
    Sb       J.J.P. Stewart, J. Mol. Model., 10, 155-164 (2004).
    Te       J.J.P. Stewart, J. Mol. Model., 10, 155-164 (2004).
    I        M.J.S. Dewar, E.G. Zoebisch, THEOCHEM, 180, 1 (1988).
    Cs       J.J.P. Stewart, J. Mol. Model., 10, 155-164 (2004).
    Ba       J.J.P. Stewart, J. Mol. Model., 10, 155-164 (2004).
    Hg       M.J.S. Dewar, C. Jie, Organometallics, 8, 1547 (1989).
    Tl       J.J.P. Stewart, J. Mol. Model., 10, 155-164 (2004).
    Pb       J.J.P. Stewart, J. Mol. Model., 10, 155-164 (2004).
    Bi       J.J.P. Stewart, J. Mol. Model., 10, 155-164 (2004).

 <><><><><><><><><><><><><><><><><><><><><><><><><><><><><><><><><><><><><><><><><><><><><><><><><>

 <> Structure

    generated by VMD
    Molecular Formula  = C2NO4F6S2
    Molecular Mass     = 280.137
    Charge             = -1
    Multiplicity       = 1

    Number of atoms                    =       15
    Number of electrons                =       92
    Number of orbitals                 =       60
    Number of occupied orbitals        =       46

 <> Extended-Hueckel initial guess

 <> Geometry optimization

    Step  Cycles   Time   Time left      Gnorm  Heat of Formation  NIMAG          Lowest Eigenvalues
       1      25    0.0  31536000.0    298.541          -429.4588      0    543.91   549.55   564.40
       2      21    0.0  31536000.0    164.342          -472.3539      0    434.60   548.23   553.16
       3      18    0.0  31536000.0    146.154          -488.4940      0    399.63   549.28   555.16
       4      15    0.0  31536000.0     68.807          -495.6320      0    273.46   545.57   551.81
       5      17    0.0  31536000.0     59.619          -502.7078      0     88.49   540.13   551.04
       6      19    0.0  31536000.0     74.994          -511.5737      0     71.58   537.79   550.88
       7      17    0.0  31536000.0     61.227          -515.1729      0     56.47   512.58   550.64
       8      18    0.0  31536000.0     53.000          -519.5790      0     50.79   346.67   549.46
       9      18    0.0  31536000.0     57.350          -523.7535      0     38.98   264.51   546.79
      10      18    0.0  31536000.0     39.776          -526.3510      0     38.29   188.06   541.05
      11      17    0.0  31536000.0     25.243          -527.6689      0     28.95   220.45   499.88
      12      17    0.0  31535999.9     24.969          -528.2731      0     33.86   208.51   333.91
      13      14    0.0  31535999.9     23.440          -528.8167      0     30.71   164.02   269.01
      14      14    0.0  31535999.9     18.655          -529.1907      0     33.84   113.62   253.11
      15      12    0.0  31535999.9     18.721          -529.4751      0     33.32    78.24   241.50
      16      12    0.0  31535999.9     19.631          -529.8618      0     32.23    63.71   236.22
      17      12    0.0  31535999.9     15.055          -530.1776      0     31.30    62.93   231.09
      18      11    0.0  31535999.9     11.661          -530.3419      0     29.63    61.99   211.56
      19      11    0.0  31535999.9     13.280          -530.5094      0     26.70    56.26   157.50
      20      13    0.0  31535999.9     17.085          -530.7267      0     22.40    49.54   123.75
      21      14    0.0  31535999.9     17.319          -530.9816      0     19.71    45.22   113.50
      22      13    0.0  31535999.9     12.809          -531.1880      0     18.98    43.36   110.80
      23      12    0.0  31535999.9      9.132          -531.3205      0     19.04    42.04   109.84
      24      11    0.0  31535999.9      8.404          -531.4080      0     18.80    40.80   108.06
      25      10    0.0  31535999.9      7.422          -531.4761      0     18.29    39.19   104.74
      26      11    0.0  31535999.9      5.873          -531.5319      0     17.34    37.71    97.62
      27      11    0.0  31535999.9      5.642          -531.5822      0     16.04    36.39    85.07
      28      11    0.0  31535999.9      6.109          -531.6282      0     15.03    35.96    73.14
      29      11    0.0  31535999.9      5.069          -531.6623      0     14.95    35.99    66.16
      30      11    0.0  31535999.9      3.204          -531.6814      0     15.20    36.12    61.27
      31      10    0.0  31535999.9      2.747          -531.6932      0     15.25    35.66    54.95
      32       9    0.0  31535999.9      3.585          -531.7048      0     15.06    32.87    46.25
      33      10    0.0  31535999.9      4.615          -531.7212      0     14.07    24.86    42.64
      34      11    0.0  31535999.9      5.382          -531.7459      0     11.07    20.20    41.90
      35      12    0.0  31535999.9      5.834          -531.7816      0      7.86    18.96    41.57
      36      12    0.0  31535999.9      6.072          -531.8296      0      6.16    18.66    41.17
      37      12    0.0  31535999.9      5.781          -531.8803      0      5.53    18.62    40.66
      38      12    0.0  31535999.9      4.893          -531.9188      0      5.22    18.64    39.75
      39      11    0.0  31535999.9      4.264          -531.9438      0      5.02    18.51    38.05
      40      11    0.0  31535999.9      4.533          -531.9686      0      4.63    18.28    35.84
      41      11    0.0  31535999.9      5.584          -531.9997      0      4.51    17.68    33.72
      42      11    0.0  31535999.9      5.864          -532.0345      0      3.86    17.98    35.17
      43      12    0.0  31535999.9      5.855          -532.0646      0      4.81    17.25    33.75
      44      11    0.0  31535999.9      4.752          -532.0846      0      4.38    19.31    37.27
      45      12    0.0  31535999.8      3.793          -532.1033      0      4.27    19.10    35.81
      46      11    0.0  31535999.8      3.747          -532.1193      0      3.64    19.32    37.21
      47      11    0.0  31535999.8      3.504          -532.1360      0      2.96    19.43    38.38
      48      12    0.0  31535999.8      3.284          -532.1539      0      2.48    19.47    37.72
      49      12    0.0  31535999.8      3.215          -532.1753      0      2.45    19.41    33.40
      50      12    0.0  31535999.8      3.436          -532.1943      0      1.96    19.44    30.77
      51      12    0.0  31535999.8      4.310          -532.2100      0      3.88    18.63    20.62
      52      12    0.0  31535999.8      7.681          -532.2270      0      3.71    19.59    27.10
      53      11    0.0  31535999.8      5.159          -532.2521      0      3.67    19.53    29.88
      54      13    0.0  31535999.8      7.030          -532.3150      0      3.82    19.60    25.32
      55      12    0.0  31535999.8      7.133          -532.3523      0      3.38    16.60    19.68
      56      14    0.0  31535999.8      8.743          -532.4087      0      3.55    11.89    19.83
      57      13    0.0  31535999.8      6.711          -532.4786      0      2.17    16.31    20.01
      58      14    0.0  31535999.8     15.393          -532.5375      0      3.94    17.76    20.12
      59      12    0.0  31535999.8      6.083          -532.6227      0      3.74    19.89    21.75
      60      12    0.0  31535999.8      5.564          -532.6646      0      3.77    15.86    20.13
      61      12    0.0  31535999.8      6.321          -532.7071      0      3.93    14.17    20.18
      62      10    0.0  31535999.8      5.333          -532.7273      0      3.44    11.47    20.28
      63      13    0.0  31535999.8      6.371          -532.7612      0      3.39    11.05    20.23
      64      12    0.0  31535999.8      4.284          -532.7896      0      2.29    11.06    20.12
      65      13    0.0  31535999.8      8.070          -532.8186      0      2.90    10.90    19.95
      66      12    0.0  31535999.8      3.702          -532.8459      0      2.35    11.08    20.55
      67      12    0.0  31535999.8      4.227          -532.8648      0      2.30    11.08    20.60
      68      11    0.0  31535999.8      3.595          -532.8832      0      2.06    11.11    20.36
      69      11    0.0  31535999.8      3.746          -532.8967      0      1.53    11.06    20.80
      70      13    0.0  31535999.8      4.945          -532.9214      0      1.76    10.93    20.40
      71      12    0.0  31535999.8      6.199          -532.9428      0      1.08    10.90    21.55
      72      15    0.0  31535999.8     11.645          -532.9529      0      2.59    10.89    21.34
      73      12    0.0  31535999.8      3.721          -532.9927      0      3.39    10.85    22.05
      74      12    0.0  31535999.8      2.504          -533.0156      0      1.84    10.77    22.02
      75      13    0.0  31535999.8      4.951          -533.0360      0      2.17    10.70    21.98
      76       9    0.0  31535999.8      1.963          -533.0424      0      2.35    11.23    21.55
      77      11    0.0  31535999.8      1.832          -533.0482      0      1.63    11.18    21.37
      78      11    0.0  31535999.7      1.615          -533.0532      0      1.36    11.28    21.16
      79      11    0.0  31535999.7      2.191          -533.0574      0      1.09    10.07    21.20
      80      12    0.0  31535999.7      2.095          -533.0634      0      1.00     8.43    21.12
      81      11    0.0  31535999.7      1.886          -533.0690      0      0.84     8.91    21.60
      82      11    0.0  31535999.7      1.225          -533.0720      0      1.02     8.58    21.99
      83       8    0.0  31535999.7      1.851          -533.0730      0      1.00     9.33    21.80
      84      11    0.0  31535999.7      1.698          -533.0742      0      1.27     9.27    22.47
      85       9    0.0  31535999.7      0.847          -533.0749      0      1.47     9.31    22.92
      86       8    0.0  31535999.7      0.771          -533.0756      0      1.49     9.20    22.87
      87       8    0.0  31535999.7      1.296          -533.0766      0      1.31     9.09    22.30
      88      10    0.0  31535999.7      1.609          -533.0784      0      1.21     8.97    19.43
      89      11    0.0  31535999.7      1.817          -533.0811      0      1.20     8.75    12.67
      90      10    0.0  31535999.7      1.919          -533.0849      0      1.45     6.58     9.64
      91      11    0.0  31535999.7      2.150          -533.0899      0      1.44     4.78     9.32
      92      11    0.0  31535999.7      1.645          -533.0952      0      1.52     3.92     9.54
      93      12    0.0  31535999.7      1.913          -533.0990      0      1.57     3.81     9.55
      94      10    0.0  31535999.7      1.753          -533.1027      0      1.50     3.45     9.54
      95      11    0.0  31535999.7      2.026          -533.1079      0      1.48     2.64     9.32
      96      12    0.0  31535999.7      2.573          -533.1177      0      1.67     2.12     9.21
      97      12    0.0  31535999.7      2.768          -533.1276      0      1.58     1.70     9.84
      98      12    0.0  31535999.7      3.304          -533.1398      0      1.50     2.22     9.71
      99      11    0.0  31535999.7      2.892          -533.1472      0      1.39     2.41     9.03
     100      13    0.0  31535999.7      5.193          -533.1532      0      1.62     3.72     8.57
     101      11    0.0  31535999.7      1.749          -533.1590      0      1.73     5.31     8.27
     102      10    0.0  31535999.7      1.259          -533.1617      0      1.79     2.79     8.28
     103      11    0.0  31535999.7      1.353          -533.1647      0      1.70     2.25     8.38
     104      10    0.0  31535999.7      1.464          -533.1660      0      1.61     1.99     8.31
     105      10    0.0  31535999.7      1.080          -533.1674      0      1.45     2.03     8.14
     106      10    0.0  31535999.7      0.698          -533.1684      0      1.31     1.99     7.71
     107      10    0.0  31535999.7      0.410          -533.1690      0      1.41     2.05     7.10
     108       7    0.0  31535999.7      0.274          -533.1692

 <> Geometry optimized using EF

    Heat of formation              =          -533.169199 kcal/mol
    Electronic energy              =        -21522.077251 eV
    Core-core repulsion            =         16472.585760 eV
    Ionization potential           =             7.701932 eV
    Electron affinity              =            -1.870814 eV
    Computation time               =             0.334 seconds

 <> Dipole moment and components

    Dipole          Total       X         Y         Z
    Point-Chg.      0.062     0.060     0.014    -0.001
    Hybrid          0.040    -0.039    -0.010     0.001
    Sum             0.022     0.021     0.004    -0.000

 <><><><><><><><><><><><><><><><><><><><><><><><><><><><><><><><><><><><><><><><><><><><><><><><><>

 <> Time used :        0.340 s
