# Supplementary material for: Ion-combination specific effects driving the enzymatic activity of halophilic alcohol dehydrogenase 2 from Haloferax volcanii in aqueous ionic liquid solvent mixtures
Source: RSC Sustain. 2024 Jul 8;2(9):2559–80. doi: 10.1039/d3su00412k (PMC11353702; doi:10.1039/d3su00412k)
Supplement: SU-002-D3SU00412K-s004 [file SU-002-D3SU00412K-s004.zip › IonDescriptors/anions_MEP_processed/chl_e.psf]

     1 generated by VMD
17  52.65100  58.03900  38.51000  43.040 -178.93 -179.95   66.80-1000.00   1.773
   829     1 OW1
  52.35100  58.04733  36.68500 -179.54   66.81-1000.00  1.7732     1    -148.4    
  52.65933  57.73900  36.68500 -179.54   66.81-1000.00  1.7732     1    -148.4    
  52.50612  58.01400  36.66000 -178.93   66.80-1000.00  1.7732     1    -148.4    
  52.42600  58.26400  36.68500 -179.25   66.81-1000.00  1.7732     1    -148.4    
  52.65933  58.33900  36.68500 -179.54   66.81-1000.00  1.7732     1    -148.4    
  52.87600  57.81400  36.68500 -179.25   66.81-1000.00  1.7732     1    -148.4    
  52.95100  58.04733  36.68500 -179.54   66.81-1000.00  1.7732     1    -148.4    
  52.92600  58.16400  36.68500 -179.51   66.81-1000.00  1.7732     1    -148.4    
  51.82600  57.39650  36.98500 -179.58   66.81-1000.00  1.7732     1    -148.4    
  52.00850  57.21400  36.98500 -179.58   66.81-1000.00  1.7732     1    -148.4    
  52.02600  57.41400  36.88500 -179.51   66.81-1000.00  1.7732     1    -148.4    
  51.79267  57.23329  37.08500 -179.65   66.81-1000.00  1.7732     1    -148.4    
  52.29767  56.91400  37.08500 -179.53   66.81-1000.00  1.7732     1    -148.4    
  52.25100  57.21400  36.90166 -179.37   66.81-1000.00  1.7732     1    -148.4    
  52.22600  57.26400  36.88500 -179.51   66.81-1000.00  1.7732     1    -148.4    
  52.42600  57.01400  36.98500 -179.38   66.81-1000.00  1.7732     1    -148.4    
  52.32600  57.21400  36.88500 -179.38   66.81-1000.00  1.7732     1    -148.4    
  52.39267  57.41400  36.78500 -179.22   66.81-1000.00  1.7732     1    -148.4    
  52.60672  56.98483  36.98500 -179.07   66.80-1000.00  1.7732     1    -148.4    
  52.53100  57.16400  36.88500 -179.54   66.81-1000.00  1.7732     1    -148.4    
  52.62600  57.36400  36.78500 -179.25   66.81-1000.00  1.7732     1    -148.4    
  52.87600  57.01400  36.98500 -179.38   66.81-1000.00  1.7732     1    -148.4    
  52.97600  57.21400  36.88500 -179.38   66.81-1000.00  1.7732     1    -148.4    
  52.90933  57.41400  36.78500 -179.22   66.81-1000.00  1.7732     1    -148.4    
  53.00433  56.91400  37.08500 -179.53   66.81-1000.00  1.7732     1    -148.4    
  53.05100  57.21400  36.90166 -179.37   66.81-1000.00  1.7732     1    -148.4    
  52.99267  57.46400  36.78500 -179.48   66.81-1000.00  1.7732     1    -148.4    
  53.23279  57.01400  37.08500 -179.57   66.81-1000.00  1.7732     1    -148.4    
  53.22600  57.16400  36.98500 -179.51   66.81-1000.00  1.7732     1    -148.4    
  53.27600  57.41400  36.88500 -179.51   66.81-1000.00  1.7732     1    -148.4    
  53.52600  57.25055  37.08500 -179.61   66.81-1000.00  1.7732     1    -148.4    
  53.47600  57.39650  36.98500 -179.58   66.81-1000.00  1.7732     1    -148.4    
  53.62600  57.36579  37.08500 -179.18   66.80-1000.00  1.7732     1    -148.4    
  51.52600  57.68567  37.08500 -179.53   66.81-1000.00  1.7732     1    -148.4    
  51.82600  57.63900  36.90166 -179.37   66.81-1000.00  1.7732     1    -148.4    
  51.62600  57.81400  36.98500 -179.38   66.81-1000.00  1.7732     1    -148.4    
  51.82600  57.71400  36.88500 -179.38   66.81-1000.00  1.7732     1    -148.4    
  51.87600  57.61400  36.88500 -179.51   66.81-1000.00  1.7732     1    -148.4    
  52.02600  57.78067  36.78500 -179.22   66.81-1000.00  1.7732     1    -148.4    
  52.14267  57.60662  36.78500 -179.53   66.81-1000.00  1.7732     1    -148.4    
  52.19267  57.78900  36.73500 -179.48   66.81-1000.00  1.7732     1    -148.4    
  52.40100  57.58067  36.73500 -179.48   66.81-1000.00  1.7732     1    -148.4    
  52.45850  57.84495  36.67666 -179.15   66.80-1000.00  1.7732     1    -148.4    
  52.62600  57.63900  36.70166 -179.28   66.81-1000.00  1.7732     1    -148.4    
  52.84600  57.55567  36.73500 -179.50   66.81-1000.00  1.7732     1    -148.4    
  53.00100  57.64733  36.73500 -179.39   66.81-1000.00  1.7732     1    -148.4    
  52.98100  57.81400  36.70166 -179.31   66.81-1000.00  1.7732     1    -148.4    
  53.17600  57.61400  36.78500 -179.25   66.81-1000.00  1.7732     1    -148.4    
  53.27600  57.78067  36.78500 -179.22   66.81-1000.00  1.7732     1    -148.4    
  53.42600  57.61400  36.88500 -179.51   66.81-1000.00  1.7732     1    -148.4    
  53.52600  57.89733  36.88500 -179.39   66.81-1000.00  1.7732     1    -148.4    
  53.62600  57.65900  36.98500 -179.54   66.81-1000.00  1.7732     1    -148.4    
  53.67600  57.81400  36.98500 -179.38   66.81-1000.00  1.7732     1    -148.4    
  51.59683  57.99472  36.98500 -179.07   66.80-1000.00  1.7732     1    -148.4    
  51.77600  57.91900  36.88500 -179.54   66.81-1000.00  1.7732     1    -148.4    
  51.62600  58.26400  36.98500 -179.38   66.81-1000.00  1.7732     1    -148.4    
  51.82600  58.36400  36.88500 -179.38   66.81-1000.00  1.7732     1    -148.4    
  51.97600  58.01400  36.78500 -179.25   66.81-1000.00  1.7732     1    -148.4    
  52.02600  58.29733  36.78500 -179.22   66.81-1000.00  1.7732     1    -148.4    
  52.25100  58.01400  36.70166 -179.28   66.81-1000.00  1.7732     1    -148.4    
  52.16767  58.23400  36.73500 -179.50   66.81-1000.00  1.7732     1    -148.4    
  53.05100  58.01400  36.70166 -179.28   66.81-1000.00  1.7732     1    -148.4    
  53.00100  58.21400  36.70166 -179.48   66.81-1000.00  1.7732     1    -148.4    
  53.16767  57.97733  36.73500 -179.52   66.81-1000.00  1.7732     1    -148.4    
  53.30933  58.18900  36.78500 -179.26   66.81-1000.00  1.7732     1    -148.4    
  53.52600  57.90567  36.88500 -179.45   66.81-1000.00  1.7732     1    -148.4    
  53.52600  58.16400  36.88500 -179.51   66.81-1000.00  1.7732     1    -148.4    
  53.62600  58.01400  36.93500 -179.25   66.81-1000.00  1.7732     1    -148.4    
  53.67600  58.27233  36.98500 -179.28   66.81-1000.00  1.7732     1    -148.4    
  53.82600  57.91400  37.08500 -179.38   66.81-1000.00  1.7732     1    -148.4    
  51.82600  58.43900  36.90166 -179.37   66.81-1000.00  1.7732     1    -148.4    
  51.52600  58.39233  37.08500 -179.53   66.81-1000.00  1.7732     1    -148.4    
  51.62600  58.62079  37.08500 -179.57   66.81-1000.00  1.7732     1    -148.4    
  51.77600  58.61400  36.98500 -179.51   66.81-1000.00  1.7732     1    -148.4    
  52.07600  58.38067  36.78500 -179.48   66.81-1000.00  1.7732     1    -148.4    
  52.07600  58.71400  36.88500 -179.38   66.81-1000.00  1.7732     1    -148.4    
  52.28433  58.41400  36.73500 -179.41   66.81-1000.00  1.7732     1    -148.4    
  52.22600  58.56400  36.78500 -179.25   66.81-1000.00  1.7732     1    -148.4    
  52.42600  58.36900  36.70166 -179.31   66.81-1000.00  1.7732     1    -148.4    
  52.39267  58.66400  36.78500 -179.22   66.81-1000.00  1.7732     1    -148.4    
  52.62600  58.43900  36.70166 -179.28   66.81-1000.00  1.7732     1    -148.4    
  52.58933  58.55567  36.73500 -179.52   66.81-1000.00  1.7732     1    -148.4    
  52.82600  58.38900  36.70166 -179.48   66.81-1000.00  1.7732     1    -148.4    
  52.80100  58.69733  36.78500 -179.26   66.81-1000.00  1.7732     1    -148.4    
  53.02600  58.41400  36.73500 -179.25   66.81-1000.00  1.7732     1    -148.4    
  52.98933  58.61400  36.78500 -179.54   66.81-1000.00  1.7732     1    -148.4    
  53.22600  58.37733  36.78500 -179.54   66.81-1000.00  1.7732     1    -148.4    
  53.32600  58.61400  36.88500 -179.38   66.81-1000.00  1.7732     1    -148.4    
  53.42600  58.46400  36.88500 -179.51   66.81-1000.00  1.7732     1    -148.4    
  53.42600  58.62079  36.93500 -179.57   66.81-1000.00  1.7732     1    -148.4    
  53.62600  58.41900  36.98500 -179.54   66.81-1000.00  1.7732     1    -148.4    
  53.62600  58.71222  37.08500 -179.18   66.80-1000.00  1.7732     1    -148.4    
  51.86255  58.91400  37.08500 -179.61   66.81-1000.00  1.7732     1    -148.4    
  52.00850  58.86400  36.98500 -179.58   66.81-1000.00  1.7732     1    -148.4    
  51.97779  59.01400  37.08500 -179.18   66.80-1000.00  1.7732     1    -148.4    
  52.22600  58.81400  36.88500 -179.51   66.81-1000.00  1.7732     1    -148.4    
  52.27100  59.01400  36.98500 -179.54   66.81-1000.00  1.7732     1    -148.4    
  52.50933  58.91400  36.88500 -179.39   66.81-1000.00  1.7732     1    -148.4    
  52.42600  59.06400  36.98500 -179.38   66.81-1000.00  1.7732     1    -148.4    
  52.51767  58.91400  36.88500 -179.45   66.81-1000.00  1.7732     1    -148.4    
  52.62600  59.01400  36.93500 -179.25   66.81-1000.00  1.7732     1    -148.4    
  52.77600  58.91400  36.88500 -179.51   66.81-1000.00  1.7732     1    -148.4    
  52.88433  59.06400  36.98500 -179.28   66.81-1000.00  1.7732     1    -148.4    
  53.07600  58.81400  36.88500 -179.51   66.81-1000.00  1.7732     1    -148.4    
  53.03100  59.01400  36.98500 -179.54   66.81-1000.00  1.7732     1    -148.4    
  53.23279  58.81400  36.93500 -179.57   66.81-1000.00  1.7732     1    -148.4    
  53.32422  59.01400  37.08500 -179.18   66.80-1000.00  1.7732     1    -148.4    
  53.52600  58.82745  37.08500 -179.61   66.81-1000.00  1.7732     1    -148.4    
  52.52600  59.21400  37.08500 -179.38   66.81-1000.00  1.7732     1    -148.4    
  51.52600  56.96400  37.51321 -179.70   66.81-1000.00  1.7732     1    -148.4    
  51.72088  56.81400  37.48500 -179.65   66.81-1000.00  1.7732     1    -148.4    
  51.72088  57.01400  37.28500 -179.65   66.81-1000.00  1.7732     1    -148.4    
  52.02600  56.63067  37.48500 -179.44   66.81-1000.00  1.7732     1    -148.4    
  51.99350  56.81400  37.28500 -179.20   66.81-1000.00  1.7732     1    -148.4    
  52.02600  57.01400  37.10166 -179.44   66.81-1000.00  1.7732     1    -148.4    
  52.29767  56.61400  37.38500 -179.53   66.81-1000.00  1.7732     1    -148.4    
  52.24600  56.71400  37.28500 -179.55   66.81-1000.00  1.7732     1    -148.4    
  52.42600  56.51400  37.48500 -179.38   66.81-1000.00  1.7732     1    -148.4    
  52.42600  56.71400  37.23500 -179.25   66.81-1000.00  1.7732     1    -148.4    
  52.60672  56.51400  37.45583 -179.07   66.80-1000.00  1.7732     1    -148.4    
  52.59862  56.66400  37.27750 -179.76   66.81-1000.00  1.7732     1    -148.4    
  52.87600  56.51400  37.48500 -179.38   66.81-1000.00  1.7732     1    -148.4    
  52.82600  56.66400  37.28500 -179.51   66.81-1000.00  1.7732     1    -148.4    
  53.00433  56.61400  37.38500 -179.53   66.81-1000.00  1.7732     1    -148.4    
  53.05600  56.71400  37.28500 -179.55   66.81-1000.00  1.7732     1    -148.4    
  53.23279  56.61400  37.48500 -179.57   66.81-1000.00  1.7732     1    -148.4    
  53.30850  56.81400  37.28500 -179.20   66.81-1000.00  1.7732     1    -148.4    
  53.43279  56.71400  37.48500 -179.63   66.81-1000.00  1.7732     1    -148.4    
  53.43279  57.01400  37.18500 -179.63   66.81-1000.00  1.7732     1    -148.4    
  53.65422  56.86400  37.48500 -179.10   66.80-1000.00  1.7732     1    -148.4    
  51.42600  57.10888  37.48500 -179.65   66.81-1000.00  1.7732     1    -148.4    
  51.24267  57.41400  37.48500 -179.44   66.81-1000.00  1.7732     1    -148.4    
  51.42600  57.38150  37.28500 -179.20   66.81-1000.00  1.7732     1    -148.4    
  51.62600  57.10888  37.28500 -179.65   66.81-1000.00  1.7732     1    -148.4    
  51.62600  57.41400  37.10166 -179.44   66.81-1000.00  1.7732     1    -148.4    
  53.62600  57.18483  37.18500 -179.14   66.80-1000.00  1.7732     1    -148.4    
  53.92600  57.17888  37.48500 -179.66   66.81-1000.00  1.7732     1    -148.4    
  53.82600  57.30662  37.28500 -179.62   66.81-1000.00  1.7732     1    -148.4    
  54.02600  57.33638  37.48500 -179.17   66.80-1000.00  1.7732     1    -148.4    
  51.22600  57.68567  37.38500 -179.53   66.81-1000.00  1.7732     1    -148.4    
  51.32600  57.63400  37.28500 -179.55   66.81-1000.00  1.7732     1    -148.4    
  51.12600  57.81400  37.48500 -179.38   66.81-1000.00  1.7732     1    -148.4    
  51.32600  57.81400  37.23500 -179.25   66.81-1000.00  1.7732     1    -148.4    
  53.87600  57.63400  37.18500 -179.55   66.81-1000.00  1.7732     1    -148.4    
  53.82600  57.78900  37.10166 -179.39   66.81-1000.00  1.7732     1    -148.4    
  54.12600  57.59829  37.48500 -179.55   66.81-1000.00  1.7732     1    -148.4    
  54.17600  57.81400  37.48500 -179.38   66.81-1000.00  1.7732     1    -148.4    
  51.12600  57.99472  37.45583 -179.07   66.80-1000.00  1.7732     1    -148.4    
  51.27600  57.98662  37.27750 -179.76   66.81-1000.00  1.7732     1    -148.4    
  51.12600  58.26400  37.48500 -179.38   66.81-1000.00  1.7732     1    -148.4    
  51.27600  58.21400  37.28500 -179.51   66.81-1000.00  1.7732     1    -148.4    
  53.82600  58.27567  37.10166 -179.56   66.81-1000.00  1.7732     1    -148.4    
  54.02600  57.86400  37.28500 -179.51   66.81-1000.00  1.7732     1    -148.4    
  54.02600  58.21400  37.28500 -179.51   66.81-1000.00  1.7732     1    -148.4    
  54.17600  58.03900  37.46655 -179.71   66.81-1000.00  1.7732     1    -148.4    
  54.17600  58.27233  37.48500 -179.28   66.81-1000.00  1.7732     1    -148.4    
  51.22600  58.39233  37.38500 -179.53   66.81-1000.00  1.7732     1    -148.4    
  51.32600  58.44400  37.28500 -179.55   66.81-1000.00  1.7732     1    -148.4    
  51.22600  58.62079  37.48500 -179.57   66.81-1000.00  1.7732     1    -148.4    
  51.42600  58.69650  37.28500 -179.20   66.81-1000.00  1.7732     1    -148.4    
  53.82600  58.42567  37.13500 -179.54   66.81-1000.00  1.7732     1    -148.4    
  53.92600  58.58150  37.28500 -179.54   66.81-1000.00  1.7732     1    -148.4    
  54.12600  58.47972  37.48500 -179.55   66.81-1000.00  1.7732     1    -148.4    
  54.02600  58.74162  37.48500 -179.17   66.80-1000.00  1.7732     1    -148.4    
  51.32600  58.82079  37.48500 -179.63   66.81-1000.00  1.7732     1    -148.4    
  51.62600  58.82079  37.18500 -179.63   66.81-1000.00  1.7732     1    -148.4    
  51.47600  59.04222  37.48500 -179.10   66.80-1000.00  1.7732     1    -148.4    
  51.79683  59.01400  37.18500 -179.14   66.80-1000.00  1.7732     1    -148.4    
  53.42183  59.01400  37.13500 -179.16   66.80-1000.00  1.7732     1    -148.4    
  53.62600  58.80983  37.13500 -179.16   66.80-1000.00  1.7732     1    -148.4    
  53.65100  58.99579  37.28500 -179.66   66.81-1000.00  1.7732     1    -148.4    
  53.97600  58.82079  37.48500 -179.63   66.81-1000.00  1.7732     1    -148.4    
  53.82600  59.04222  37.48500 -179.10   66.80-1000.00  1.7732     1    -148.4    
  51.79088  59.31400  37.48500 -179.66   66.81-1000.00  1.7732     1    -148.4    
  51.91862  59.21400  37.28500 -179.62   66.81-1000.00  1.7732     1    -148.4    
  51.94838  59.41400  37.48500 -179.17   66.80-1000.00  1.7732     1    -148.4    
  52.24600  59.26400  37.18500 -179.55   66.81-1000.00  1.7732     1    -148.4    
  52.21029  59.51400  37.48500 -179.55   66.81-1000.00  1.7732     1    -148.4    
  52.40100  59.21400  37.10166 -179.39   66.81-1000.00  1.7732     1    -148.4    
  52.42600  59.56400  37.48500 -179.38   66.81-1000.00  1.7732     1    -148.4    
  52.47600  59.41400  37.28500 -179.51   66.81-1000.00  1.7732     1    -148.4    
  52.88767  59.21400  37.10166 -179.56   66.81-1000.00  1.7732     1    -148.4    
  52.82600  59.41400  37.28500 -179.51   66.81-1000.00  1.7732     1    -148.4    
  53.03767  59.21400  37.13500 -179.54   66.81-1000.00  1.7732     1    -148.4    
  53.09172  59.51400  37.48500 -179.55   66.81-1000.00  1.7732     1    -148.4    
  53.19350  59.31400  37.28500 -179.54   66.81-1000.00  1.7732     1    -148.4    
  53.35362  59.41400  37.48500 -179.17   66.80-1000.00  1.7732     1    -148.4    
  53.43279  59.36400  37.48500 -179.63   66.81-1000.00  1.7732     1    -148.4    
  53.65422  59.21400  37.48500 -179.10   66.80-1000.00  1.7732     1    -148.4    
  52.65100  59.56400  37.46655 -179.71   66.81-1000.00  1.7732     1    -148.4    
  52.88433  59.56400  37.48500 -179.28   66.81-1000.00  1.7732     1    -148.4    
  52.02600  56.41400  37.88500 -179.51   66.81-1000.00  1.7732     1    -148.4    
  51.82600  56.51400  37.86750 -179.58   66.81-1000.00  1.7732     1    -148.4    
  52.00850  56.51400  37.68500 -179.58   66.81-1000.00  1.7732     1    -148.4    
  51.79267  56.61400  37.70428 -179.65   66.81-1000.00  1.7732     1    -148.4    
  52.25100  56.43067  37.68500 -179.37   66.81-1000.00  1.7732     1    -148.4    
  52.22600  56.41400  37.73500 -179.51   66.81-1000.00  1.7732     1    -148.4    
  52.39267  56.31400  37.88500 -179.22   66.81-1000.00  1.7732     1    -148.4    
  52.32600  56.41400  37.68500 -179.38   66.81-1000.00  1.7732     1    -148.4    
  52.62600  56.31400  37.83500 -179.25   66.81-1000.00  1.7732     1    -148.4    
  52.53100  56.41400  37.63500 -179.54   66.81-1000.00  1.7732     1    -148.4    
  52.90933  56.31400  37.88500 -179.22   66.81-1000.00  1.7732     1    -148.4    
  52.97600  56.41400  37.68500 -179.38   66.81-1000.00  1.7732     1    -148.4    
  52.99267  56.31400  37.93500 -179.48   66.81-1000.00  1.7732     1    -148.4    
  53.05100  56.43067  37.68500 -179.37   66.81-1000.00  1.7732     1    -148.4    
  53.22600  56.51400  37.63500 -179.51   66.81-1000.00  1.7732     1    -148.4    
  53.27600  56.41400  37.88500 -179.51   66.81-1000.00  1.7732     1    -148.4    
  53.52600  56.61400  37.72155 -179.61   66.81-1000.00  1.7732     1    -148.4    
  53.47600  56.51400  37.86750 -179.58   66.81-1000.00  1.7732     1    -148.4    
  53.62600  56.61400  37.83678 -179.18   66.80-1000.00  1.7732     1    -148.4    
  51.42600  56.81400  37.85250 -179.20   66.81-1000.00  1.7732     1    -148.4    
  51.24267  57.01400  37.88500 -179.44   66.81-1000.00  1.7732     1    -148.4    
  51.42600  57.01400  37.57988 -179.65   66.81-1000.00  1.7732     1    -148.4    
  51.62600  56.63067  37.88500 -179.44   66.81-1000.00  1.7732     1    -148.4    
  51.62600  56.81400  37.57988 -179.65   66.81-1000.00  1.7732     1    -148.4    
  53.62600  56.71400  37.65583 -179.14   66.80-1000.00  1.7732     1    -148.4    
  53.82600  56.81400  37.77762 -179.62   66.81-1000.00  1.7732     1    -148.4    
  53.92600  57.01400  37.64988 -179.66   66.81-1000.00  1.7732     1    -148.4    
  54.02600  57.01400  37.80738 -179.17   66.80-1000.00  1.7732     1    -148.4    
  51.02600  57.41400  37.88500 -179.51   66.81-1000.00  1.7732     1    -148.4    
  51.12600  57.21400  37.86750 -179.58   66.81-1000.00  1.7732     1    -148.4    
  51.12600  57.39650  37.68500 -179.58   66.81-1000.00  1.7732     1    -148.4    
  51.22600  57.18067  37.70428 -179.65   66.81-1000.00  1.7732     1    -148.4    
  54.02600  57.11400  37.68500 -179.38   66.81-1000.00  1.7732     1    -148.4    
  54.17600  57.21400  37.86750 -179.58   66.81-1000.00  1.7732     1    -148.4    
  54.17600  57.39650  37.68500 -179.58   66.81-1000.00  1.7732     1    -148.4    
  54.22600  57.31400  37.86750 -179.58   66.81-1000.00  1.7732     1    -148.4    
  51.02600  57.61400  37.73500 -179.51   66.81-1000.00  1.7732     1    -148.4    
  50.92600  57.78067  37.88500 -179.22   66.81-1000.00  1.7732     1    -148.4    
  51.02600  57.71400  37.68500 -179.38   66.81-1000.00  1.7732     1    -148.4    
  51.04267  57.63900  37.68500 -179.37   66.81-1000.00  1.7732     1    -148.4    
  54.22600  57.51817  37.68500 -179.23   66.81-1000.00  1.7732     1    -148.4    
  54.22600  57.73067  37.58500 -179.26   66.81-1000.00  1.7732     1    -148.4    
  54.32600  57.56400  37.88500 -179.51   66.81-1000.00  1.7732     1    -148.4    
  54.37600  57.78067  37.88500 -179.22   66.81-1000.00  1.7732     1    -148.4    
  51.02600  57.91900  37.63500 -179.54   66.81-1000.00  1.7732     1    -148.4    
  50.92600  58.01400  37.83500 -179.25   66.81-1000.00  1.7732     1    -148.4    
  51.02600  58.36400  37.68500 -179.38   66.81-1000.00  1.7732     1    -148.4    
  50.92600  58.29733  37.88500 -179.22   66.81-1000.00  1.7732     1    -148.4    
  54.32600  57.91900  37.73500 -179.54   66.81-1000.00  1.7732     1    -148.4    
  54.22600  58.09222  37.53500 -179.19   66.81-1000.00  1.7732     1    -148.4    
  54.37600  57.99317  37.84595 -179.59   66.81-1000.00  1.7732     1    -148.4    
  54.37600  58.18900  37.85166 -179.26   66.81-1000.00  1.7732     1    -148.4    
  50.92600  58.38067  37.93500 -179.48   66.81-1000.00  1.7732     1    -148.4    
  51.04267  58.43900  37.68500 -179.37   66.81-1000.00  1.7732     1    -148.4    
  51.12600  58.61400  37.63500 -179.51   66.81-1000.00  1.7732     1    -148.4    
  51.02600  58.66400  37.88500 -179.51   66.81-1000.00  1.7732     1    -148.4    
  54.22600  58.55983  37.68500 -179.23   66.81-1000.00  1.7732     1    -148.4    
  54.20933  58.59638  37.68500 -179.57   66.81-1000.00  1.7732     1    -148.4    
  54.32600  58.58067  37.93500 -179.31   66.81-1000.00  1.7732     1    -148.4    
  54.32600  58.44733  37.83500 -179.35   66.81-1000.00  1.7732     1    -148.4    
  51.22600  58.91400  37.72155 -179.61   66.81-1000.00  1.7732     1    -148.4    
  51.12600  58.86400  37.86750 -179.58   66.81-1000.00  1.7732     1    -148.4    
  51.22600  59.01400  37.83678 -179.18   66.80-1000.00  1.7732     1    -148.4    
  51.32600  59.01400  37.65583 -179.14   66.80-1000.00  1.7732     1    -148.4    
  54.12600  58.78805  37.68500 -179.63   66.81-1000.00  1.7732     1    -148.4    
  53.97600  59.01400  37.65583 -179.14   66.80-1000.00  1.7732     1    -148.4    
  54.02600  59.11400  37.88738 -179.20   66.81-1000.00  1.7732     1    -148.4    
  54.20933  58.81400  37.88500 -179.57   66.81-1000.00  1.7732     1    -148.4    
  51.42600  59.21400  37.77762 -179.62   66.81-1000.00  1.7732     1    -148.4    
  51.62600  59.31400  37.64988 -179.66   66.81-1000.00  1.7732     1    -148.4    
  51.62600  59.41400  37.80738 -179.17   66.80-1000.00  1.7732     1    -148.4    
  51.72600  59.41400  37.68500 -179.38   66.81-1000.00  1.7732     1    -148.4    
  53.40005  59.51400  37.68500 -179.63   66.81-1000.00  1.7732     1    -148.4    
  53.62600  59.36400  37.65583 -179.14   66.80-1000.00  1.7732     1    -148.4    
  53.72600  59.41400  37.88738 -179.20   66.81-1000.00  1.7732     1    -148.4    
  53.92600  59.21400  37.86750 -179.58   66.81-1000.00  1.7732     1    -148.4    
  51.82600  59.56400  37.86750 -179.58   66.81-1000.00  1.7732     1    -148.4    
  52.00850  59.56400  37.68500 -179.58   66.81-1000.00  1.7732     1    -148.4    
  51.92600  59.61400  37.86750 -179.58   66.81-1000.00  1.7732     1    -148.4    
  52.13017  59.61400  37.68500 -179.23   66.81-1000.00  1.7732     1    -148.4    
  52.17600  59.71400  37.88500 -179.51   66.81-1000.00  1.7732     1    -148.4    
  52.34267  59.61400  37.58500 -179.26   66.81-1000.00  1.7732     1    -148.4    
  52.39267  59.76400  37.88500 -179.22   66.81-1000.00  1.7732     1    -148.4    
  52.53100  59.71400  37.73500 -179.54   66.81-1000.00  1.7732     1    -148.4    
  52.60517  59.76400  37.84595 -179.59   66.81-1000.00  1.7732     1    -148.4    
  52.70422  59.61400  37.53500 -179.19   66.81-1000.00  1.7732     1    -148.4    
  52.80100  59.76400  37.85166 -179.26   66.81-1000.00  1.7732     1    -148.4    
  53.17183  59.61400  37.68500 -179.23   66.81-1000.00  1.7732     1    -148.4    
  53.05933  59.71400  37.83500 -179.35   66.81-1000.00  1.7732     1    -148.4    
  53.20838  59.59733  37.68500 -179.57   66.81-1000.00  1.7732     1    -148.4    
  53.19267  59.71400  37.93500 -179.31   66.81-1000.00  1.7732     1    -148.4    
  53.42600  59.59733  37.88500 -179.57   66.81-1000.00  1.7732     1    -148.4    
  51.52600  56.61400  38.15666 -179.53   66.81-1000.00  1.7732     1    -148.4    
  51.82600  56.43067  38.11000 -179.37   66.81-1000.00  1.7732     1    -148.4    
  51.82600  56.41400  38.18500 -179.38   66.81-1000.00  1.7732     1    -148.4    
  51.62600  56.51400  38.28500 -179.38   66.81-1000.00  1.7732     1    -148.4    
  52.02600  56.31400  38.25166 -179.22   66.81-1000.00  1.7732     1    -148.4    
  51.87600  56.41400  38.08500 -179.51   66.81-1000.00  1.7732     1    -148.4    
  52.14267  56.31400  38.07762 -179.53   66.81-1000.00  1.7732     1    -148.4    
  52.19267  56.26400  38.26000 -179.48   66.81-1000.00  1.7732     1    -148.4    
  52.40100  56.26400  38.05166 -179.48   66.81-1000.00  1.7732     1    -148.4    
  52.45850  56.20567  38.31595 -179.15   66.80-1000.00  1.7732     1    -148.4    
  52.62600  56.23067  38.11000 -179.28   66.81-1000.00  1.7732     1    -148.4    
  52.65933  56.21400  38.21000 -179.54   66.81-1000.00  1.7732     1    -148.4    
  52.84600  56.26400  38.02666 -179.50   66.81-1000.00  1.7732     1    -148.4    
  52.87600  56.21400  38.28500 -179.25   66.81-1000.00  1.7732     1    -148.4    
  53.00100  56.26400  38.11833 -179.39   66.81-1000.00  1.7732     1    -148.4    
  52.98100  56.23067  38.28500 -179.31   66.81-1000.00  1.7732     1    -148.4    
  53.17600  56.31400  38.08500 -179.25   66.81-1000.00  1.7732     1    -148.4    
  53.27600  56.31400  38.25166 -179.22   66.81-1000.00  1.7732     1    -148.4    
  53.42600  56.41400  38.08500 -179.51   66.81-1000.00  1.7732     1    -148.4    
  53.52600  56.41400  38.36833 -179.39   66.81-1000.00  1.7732     1    -148.4    
  53.62600  56.51400  38.13000 -179.54   66.81-1000.00  1.7732     1    -148.4    
  53.67600  56.51400  38.28500 -179.38   66.81-1000.00  1.7732     1    -148.4    
  51.22600  56.91400  38.15666 -179.53   66.81-1000.00  1.7732     1    -148.4    
  51.32600  56.81400  38.10500 -179.55   66.81-1000.00  1.7732     1    -148.4    
  51.32600  56.76400  38.28500 -179.25   66.81-1000.00  1.7732     1    -148.4    
  51.12600  57.01400  38.28500 -179.38   66.81-1000.00  1.7732     1    -148.4    
  53.87600  56.71400  38.10500 -179.55   66.81-1000.00  1.7732     1    -148.4    
  53.82600  56.63067  38.26000 -179.39   66.81-1000.00  1.7732     1    -148.4    
  54.12600  57.01400  38.06928 -179.55   66.81-1000.00  1.7732     1    -148.4    
  54.17600  57.01400  38.28500 -179.38   66.81-1000.00  1.7732     1    -148.4    
  51.02600  57.21400  38.18500 -179.38   66.81-1000.00  1.7732     1    -148.4    
  50.92600  57.41400  38.25166 -179.22   66.81-1000.00  1.7732     1    -148.4    
  51.02600  57.26400  38.08500 -179.51   66.81-1000.00  1.7732     1    -148.4    
  51.04267  57.21400  38.11000 -179.37   66.81-1000.00  1.7732     1    -148.4    
  54.22600  57.21400  37.98916 -179.23   66.81-1000.00  1.7732     1    -148.4    
  54.22600  57.11400  38.20166 -179.26   66.81-1000.00  1.7732     1    -148.4    
  54.32600  57.41400  38.03500 -179.51   66.81-1000.00  1.7732     1    -148.4    
  54.37600  57.41400  38.25166 -179.22   66.81-1000.00  1.7732     1    -148.4    
  50.92600  57.53067  38.07762 -179.53   66.81-1000.00  1.7732     1    -148.4    
  50.87600  57.58067  38.26000 -179.48   66.81-1000.00  1.7732     1    -148.4    
  50.87600  57.78900  38.05166 -179.48   66.81-1000.00  1.7732     1    -148.4    
  50.81767  57.84650  38.31595 -179.15   66.80-1000.00  1.7732     1    -148.4    
  54.40933  57.63900  38.08500 -179.24   66.81-1000.00  1.7732     1    -148.4    
  54.42600  57.61400  38.19333 -179.26   66.81-1000.00  1.7732     1    -148.4    
  54.42600  57.72233  38.08500 -179.26   66.81-1000.00  1.7732     1    -148.4    
  54.47600  57.82329  38.28500 -179.36   66.81-1000.00  1.7732     1    -148.4    
  50.84267  58.01400  38.11000 -179.28   66.81-1000.00  1.7732     1    -148.4    
  50.82600  58.04733  38.21000 -179.54   66.81-1000.00  1.7732     1    -148.4    
  50.87600  58.23400  38.02666 -179.50   66.81-1000.00  1.7732     1    -148.4    
  50.82600  58.26400  38.28500 -179.25   66.81-1000.00  1.7732     1    -148.4    
  54.42600  58.01400  37.98500 -179.38   66.81-1000.00  1.7732     1    -148.4    
  54.42600  58.35567  38.08500 -179.26   66.81-1000.00  1.7732     1    -148.4    
  54.47600  58.01400  38.20666 -179.47   66.81-1000.00  1.7732     1    -148.4    
  54.47600  58.24733  38.28500 -179.44   66.81-1000.00  1.7732     1    -148.4    
  50.87600  58.38900  38.11833 -179.39   66.81-1000.00  1.7732     1    -148.4    
  50.84267  58.36900  38.28500 -179.31   66.81-1000.00  1.7732     1    -148.4    
  50.92600  58.56400  38.08500 -179.25   66.81-1000.00  1.7732     1    -148.4    
  50.92600  58.66400  38.25166 -179.22   66.81-1000.00  1.7732     1    -148.4    
  54.40933  58.43900  38.08500 -179.24   66.81-1000.00  1.7732     1    -148.4    
  54.42600  58.51400  38.28500 -179.38   66.81-1000.00  1.7732     1    -148.4    
  54.32600  58.69733  38.07071 -179.25   66.81-1000.00  1.7732     1    -148.4    
  54.37600  58.67233  38.28500 -179.37   66.81-1000.00  1.7732     1    -148.4    
  51.02600  58.81400  38.08500 -179.51   66.81-1000.00  1.7732     1    -148.4    
  51.02600  58.91400  38.36833 -179.39   66.81-1000.00  1.7732     1    -148.4    
  51.12600  59.01400  38.13000 -179.54   66.81-1000.00  1.7732     1    -148.4    
  51.12600  59.06400  38.28500 -179.38   66.81-1000.00  1.7732     1    -148.4    
  54.22600  58.91400  38.08500 -179.38   66.81-1000.00  1.7732     1    -148.4    
  54.12600  59.06400  38.06928 -179.55   66.81-1000.00  1.7732     1    -148.4    
  54.20933  59.01400  38.28500 -179.31   66.81-1000.00  1.7732     1    -148.4    
  54.32600  58.81400  38.36833 -179.39   66.81-1000.00  1.7732     1    -148.4    
  51.32600  59.26400  38.10500 -179.55   66.81-1000.00  1.7732     1    -148.4    
  51.24267  59.21400  38.26000 -179.39   66.81-1000.00  1.7732     1    -148.4    
  51.62600  59.51400  38.06928 -179.55   66.81-1000.00  1.7732     1    -148.4    
  51.62600  59.56400  38.28500 -179.38   66.81-1000.00  1.7732     1    -148.4    
  53.67600  59.51400  38.06928 -179.55   66.81-1000.00  1.7732     1    -148.4    
  54.00933  59.21400  38.06000 -179.34   66.81-1000.00  1.7732     1    -148.4    
  53.82600  59.41400  38.12333 -179.54   66.81-1000.00  1.7732     1    -148.4    
  54.02600  59.21400  38.12333 -179.54   66.81-1000.00  1.7732     1    -148.4    
  51.82600  59.61400  37.98916 -179.23   66.81-1000.00  1.7732     1    -148.4    
  51.72600  59.61400  38.20166 -179.26   66.81-1000.00  1.7732     1    -148.4    
  52.02600  59.71400  38.03500 -179.51   66.81-1000.00  1.7732     1    -148.4    
  52.02600  59.76400  38.25166 -179.22   66.81-1000.00  1.7732     1    -148.4    
  52.25100  59.79733  38.08500 -179.24   66.81-1000.00  1.7732     1    -148.4    
  52.22600  59.81400  38.19333 -179.26   66.81-1000.00  1.7732     1    -148.4    
  52.33433  59.81400  38.08500 -179.26   66.81-1000.00  1.7732     1    -148.4    
  52.62600  59.81400  37.98500 -179.38   66.81-1000.00  1.7732     1    -148.4    
  52.96767  59.81400  38.08500 -179.26   66.81-1000.00  1.7732     1    -148.4    
  53.05100  59.79733  38.08500 -179.24   66.81-1000.00  1.7732     1    -148.4    
  53.12600  59.81400  38.28500 -179.38   66.81-1000.00  1.7732     1    -148.4    
  53.30933  59.71400  38.07071 -179.25   66.81-1000.00  1.7732     1    -148.4    
  53.28433  59.76400  38.28500 -179.37   66.81-1000.00  1.7732     1    -148.4    
  53.52600  59.61400  38.08500 -179.38   66.81-1000.00  1.7732     1    -148.4    
  53.42600  59.71400  38.36833 -179.39   66.81-1000.00  1.7732     1    -148.4    
  53.62600  59.59733  38.28500 -179.31   66.81-1000.00  1.7732     1    -148.4    
  52.44029  59.86400  38.28000 -179.35   66.81-1000.00  1.7732     1    -148.4    
  52.62600  59.86400  38.20666 -179.47   66.81-1000.00  1.7732     1    -148.4    
  52.85933  59.86400  38.28500 -179.44   66.81-1000.00  1.7732     1    -148.4    
  52.35100  56.21400  38.51833 -179.54   66.81-1000.00  1.7732     1    -148.4    
  52.50612  56.18900  38.48500 -178.93   66.80-1000.00  1.7732     1    -148.4    
  52.42600  56.21400  38.73500 -179.25   66.81-1000.00  1.7732     1    -148.4    
  52.65933  56.21400  38.81000 -179.54   66.81-1000.00  1.7732     1    -148.4    
  52.95100  56.21400  38.51833 -179.54   66.81-1000.00  1.7732     1    -148.4    
  52.92600  56.21400  38.63500 -179.51   66.81-1000.00  1.7732     1    -148.4    
  51.77600  56.41400  38.39000 -179.54   66.81-1000.00  1.7732     1    -148.4    
  51.59683  56.51400  38.46571 -179.07   66.80-1000.00  1.7732     1    -148.4    
  51.82600  56.41400  38.83500 -179.38   66.81-1000.00  1.7732     1    -148.4    
  51.62600  56.51400  38.73500 -179.38   66.81-1000.00  1.7732     1    -148.4    
  51.97600  56.31400  38.48500 -179.25   66.81-1000.00  1.7732     1    -148.4    
  52.02600  56.31400  38.76833 -179.22   66.81-1000.00  1.7732     1    -148.4    
  52.25100  56.23067  38.48500 -179.28   66.81-1000.00  1.7732     1    -148.4    
  52.16767  56.26400  38.70500 -179.50   66.81-1000.00  1.7732     1    -148.4    
  53.05100  56.23067  38.48500 -179.28   66.81-1000.00  1.7732     1    -148.4    
  53.00100  56.23067  38.68500 -179.48   66.81-1000.00  1.7732     1    -148.4    
  53.16767  56.26400  38.44833 -179.52   66.81-1000.00  1.7732     1    -148.4    
  53.30933  56.31400  38.66000 -179.26   66.81-1000.00  1.7732     1    -148.4    
  53.52600  56.41400  38.37666 -179.45   66.81-1000.00  1.7732     1    -148.4    
  53.52600  56.41400  38.63500 -179.51   66.81-1000.00  1.7732     1    -148.4    
  53.62600  56.46400  38.48500 -179.25   66.81-1000.00  1.7732     1    -148.4    
  53.67600  56.51400  38.74333 -179.28   66.81-1000.00  1.7732     1    -148.4    
  53.82600  56.61400  38.38500 -179.38   66.81-1000.00  1.7732     1    -148.4    
  51.27600  56.80650  38.45762 -179.76   66.81-1000.00  1.7732     1    -148.4    
  51.12600  56.98483  38.46571 -179.07   66.80-1000.00  1.7732     1    -148.4    
  51.27600  56.81400  38.68500 -179.51   66.81-1000.00  1.7732     1    -148.4    
  51.12600  57.01400  38.73500 -179.38   66.81-1000.00  1.7732     1    -148.4    
  53.82600  56.63067  38.74666 -179.56   66.81-1000.00  1.7732     1    -148.4    
  54.02600  56.81400  38.33500 -179.51   66.81-1000.00  1.7732     1    -148.4    
  54.02600  56.81400  38.68500 -179.51   66.81-1000.00  1.7732     1    -148.4    
  54.17600  56.99555  38.51000 -179.71   66.81-1000.00  1.7732     1    -148.4    
  54.17600  57.01400  38.74333 -179.28   66.81-1000.00  1.7732     1    -148.4    
  51.02600  57.16400  38.39000 -179.54   66.81-1000.00  1.7732     1    -148.4    
  50.92600  57.36400  38.48500 -179.25   66.81-1000.00  1.7732     1    -148.4    
  51.02600  57.21400  38.83500 -179.38   66.81-1000.00  1.7732     1    -148.4    
  50.92600  57.41400  38.76833 -179.22   66.81-1000.00  1.7732     1    -148.4    
  54.32600  57.26400  38.39000 -179.54   66.81-1000.00  1.7732     1    -148.4    
  54.22600  57.06400  38.56321 -179.19   66.81-1000.00  1.7732     1    -148.4    
  54.37600  57.37495  38.46416 -179.59   66.81-1000.00  1.7732     1    -148.4    
  54.37600  57.38067  38.66000 -179.26   66.81-1000.00  1.7732     1    -148.4    
  50.84267  57.63900  38.48500 -179.28   66.81-1000.00  1.7732     1    -148.4    
  50.87600  57.55567  38.70500 -179.50   66.81-1000.00  1.7732     1    -148.4    
  50.82600  57.73900  38.51833 -179.54   66.81-1000.00  1.7732     1    -148.4    
  50.82600  57.81400  38.73500 -179.25   66.81-1000.00  1.7732     1    -148.4    
  54.42600  57.51400  38.48500 -179.38   66.81-1000.00  1.7732     1    -148.4    
  54.42600  57.61400  38.82666 -179.26   66.81-1000.00  1.7732     1    -148.4    
  54.47600  57.73567  38.48500 -179.47   66.81-1000.00  1.7732     1    -148.4    
  54.47600  57.78067  38.68500 -179.35   66.81-1000.00  1.7732     1    -148.4    
  50.80100  57.89412  38.48500 -178.93   66.80-1000.00  1.7732     1    -148.4    
  50.82600  58.04733  38.81000 -179.54   66.81-1000.00  1.7732     1    -148.4    
  50.82600  58.33900  38.51833 -179.54   66.81-1000.00  1.7732     1    -148.4    
  50.82600  58.31400  38.63500 -179.51   66.81-1000.00  1.7732     1    -148.4    
  54.49267  57.92555  38.48500 -179.95   66.81-1000.00  1.7732     1    -148.4    
  54.50100  58.01400  38.65488 -178.93   66.80-1000.00  1.7732     1    -148.4    
  54.50100  58.18388  38.48500 -178.93   66.80-1000.00  1.7732     1    -148.4    
  54.47600  58.29233  38.68500 -179.42   66.81-1000.00  1.7732     1    -148.4    
  50.84267  58.43900  38.48500 -179.28   66.81-1000.00  1.7732     1    -148.4    
  50.84267  58.38900  38.68500 -179.48   66.81-1000.00  1.7732     1    -148.4    
  50.87600  58.55567  38.44833 -179.52   66.81-1000.00  1.7732     1    -148.4    
  50.92600  58.69733  38.66000 -179.26   66.81-1000.00  1.7732     1    -148.4    
  54.40933  58.61400  38.48500 -179.48   66.81-1000.00  1.7732     1    -148.4    
  54.42600  58.56400  38.48500 -179.38   66.81-1000.00  1.7732     1    -148.4    
  54.40933  58.58900  38.68500 -179.43   66.81-1000.00  1.7732     1    -148.4    
  54.42600  58.51400  38.73500 -179.38   66.81-1000.00  1.7732     1    -148.4    
  51.02600  58.91400  38.37666 -179.45   66.81-1000.00  1.7732     1    -148.4    
  51.02600  58.91400  38.63500 -179.51   66.81-1000.00  1.7732     1    -148.4    
  51.07600  59.01400  38.48500 -179.25   66.81-1000.00  1.7732     1    -148.4    
  51.12600  59.06400  38.74333 -179.28   66.81-1000.00  1.7732     1    -148.4    
  54.20933  59.03900  38.48500 -179.32   66.81-1000.00  1.7732     1    -148.4    
  54.32600  58.81400  38.37666 -179.45   66.81-1000.00  1.7732     1    -148.4    
  54.20933  59.01400  38.73000 -179.36   66.81-1000.00  1.7732     1    -148.4    
  54.32600  58.81400  38.63500 -179.51   66.81-1000.00  1.7732     1    -148.4    
  51.22600  59.21400  38.38500 -179.38   66.81-1000.00  1.7732     1    -148.4    
  51.24267  59.21400  38.74666 -179.56   66.81-1000.00  1.7732     1    -148.4    
  51.42600  59.41400  38.33500 -179.51   66.81-1000.00  1.7732     1    -148.4    
  51.42600  59.41400  38.68500 -179.51   66.81-1000.00  1.7732     1    -148.4    
  53.88350  59.41400  38.45762 -179.76   66.81-1000.00  1.7732     1    -148.4    
  54.02600  59.27150  38.45762 -179.76   66.81-1000.00  1.7732     1    -148.4    
  53.87600  59.41400  38.70666 -179.30   66.81-1000.00  1.7732     1    -148.4    
  54.02600  59.26400  38.70666 -179.30   66.81-1000.00  1.7732     1    -148.4    
  51.60755  59.56400  38.51000 -179.71   66.81-1000.00  1.7732     1    -148.4    
  51.62600  59.56400  38.74333 -179.28   66.81-1000.00  1.7732     1    -148.4    
  51.87600  59.71400  38.39000 -179.54   66.81-1000.00  1.7732     1    -148.4    
  51.67600  59.61400  38.56321 -179.19   66.81-1000.00  1.7732     1    -148.4    
  51.98695  59.76400  38.46416 -179.59   66.81-1000.00  1.7732     1    -148.4    
  51.99267  59.76400  38.66000 -179.26   66.81-1000.00  1.7732     1    -148.4    
  52.12600  59.81400  38.48500 -179.38   66.81-1000.00  1.7732     1    -148.4    
  52.22600  59.81400  38.82666 -179.26   66.81-1000.00  1.7732     1    -148.4    
  53.17600  59.81400  38.48500 -179.38   66.81-1000.00  1.7732     1    -148.4    
  53.22600  59.79733  38.48500 -179.48   66.81-1000.00  1.7732     1    -148.4    
  53.12600  59.81400  38.73500 -179.38   66.81-1000.00  1.7732     1    -148.4    
  53.20100  59.79733  38.68500 -179.43   66.81-1000.00  1.7732     1    -148.4    
  53.42600  59.71400  38.37666 -179.45   66.81-1000.00  1.7732     1    -148.4    
  53.42600  59.71400  38.63500 -179.51   66.81-1000.00  1.7732     1    -148.4    
  53.65100  59.59733  38.48500 -179.32   66.81-1000.00  1.7732     1    -148.4    
  53.62600  59.59733  38.73000 -179.36   66.81-1000.00  1.7732     1    -148.4    
  52.34767  59.86400  38.48500 -179.47   66.81-1000.00  1.7732     1    -148.4    
  52.39267  59.86400  38.68500 -179.35   66.81-1000.00  1.7732     1    -148.4    
  52.53755  59.88067  38.48500 -179.95   66.81-1000.00  1.7732     1    -148.4    
  52.62600  59.88900  38.65488 -178.93   66.80-1000.00  1.7732     1    -148.4    
  52.79588  59.88900  38.48500 -178.93   66.80-1000.00  1.7732     1    -148.4    
  52.90433  59.86400  38.68500 -179.42   66.81-1000.00  1.7732     1    -148.4    
  51.82600  56.43067  38.91000 -179.37   66.81-1000.00  1.7732     1    -148.4    
  51.52600  56.61400  38.86333 -179.53   66.81-1000.00  1.7732     1    -148.4    
  51.62600  56.61400  39.09178 -179.57   66.81-1000.00  1.7732     1    -148.4    
  51.77600  56.51400  39.08500 -179.51   66.81-1000.00  1.7732     1    -148.4    
  52.07600  56.31400  38.85166 -179.48   66.81-1000.00  1.7732     1    -148.4    
  52.07600  56.41400  39.18500 -179.38   66.81-1000.00  1.7732     1    -148.4    
  52.28433  56.26400  38.88500 -179.41   66.81-1000.00  1.7732     1    -148.4    
  52.22600  56.31400  39.03500 -179.25   66.81-1000.00  1.7732     1    -148.4    
  52.42600  56.23067  38.84000 -179.31   66.81-1000.00  1.7732     1    -148.4    
  52.39267  56.31400  39.13500 -179.22   66.81-1000.00  1.7732     1    -148.4    
  52.62600  56.23067  38.91000 -179.28   66.81-1000.00  1.7732     1    -148.4    
  52.58933  56.26400  39.02666 -179.52   66.81-1000.00  1.7732     1    -148.4    
  52.82600  56.23067  38.86000 -179.48   66.81-1000.00  1.7732     1    -148.4    
  52.80100  56.31400  39.16833 -179.26   66.81-1000.00  1.7732     1    -148.4    
  53.02600  56.26400  38.88500 -179.25   66.81-1000.00  1.7732     1    -148.4    
  52.98933  56.31400  39.08500 -179.54   66.81-1000.00  1.7732     1    -148.4    
  53.22600  56.31400  38.84833 -179.54   66.81-1000.00  1.7732     1    -148.4    
  53.32600  56.41400  39.08500 -179.38   66.81-1000.00  1.7732     1    -148.4    
  53.42600  56.41400  38.93500 -179.51   66.81-1000.00  1.7732     1    -148.4    
  53.42600  56.46400  39.09178 -179.57   66.81-1000.00  1.7732     1    -148.4    
  53.62600  56.51400  38.89000 -179.54   66.81-1000.00  1.7732     1    -148.4    
  53.62600  56.61400  39.18321 -179.18   66.80-1000.00  1.7732     1    -148.4    
  51.32600  56.81400  38.91500 -179.55   66.81-1000.00  1.7732     1    -148.4    
  51.22600  56.91400  38.86333 -179.53   66.81-1000.00  1.7732     1    -148.4    
  51.42600  56.81400  39.16750 -179.20   66.81-1000.00  1.7732     1    -148.4    
  51.22600  57.01400  39.09178 -179.57   66.81-1000.00  1.7732     1    -148.4    
  53.82600  56.66400  38.89666 -179.54   66.81-1000.00  1.7732     1    -148.4    
  53.92600  56.81400  39.05250 -179.54   66.81-1000.00  1.7732     1    -148.4    
  54.12600  57.01400  38.95071 -179.55   66.81-1000.00  1.7732     1    -148.4    
  54.02600  57.01400  39.21262 -179.17   66.80-1000.00  1.7732     1    -148.4    
  50.92600  57.46400  38.85166 -179.48   66.81-1000.00  1.7732     1    -148.4    
  51.04267  57.21400  38.91000 -179.37   66.81-1000.00  1.7732     1    -148.4    
  51.12600  57.16400  39.08500 -179.51   66.81-1000.00  1.7732     1    -148.4    
  51.02600  57.46400  39.18500 -179.38   66.81-1000.00  1.7732     1    -148.4    
  54.22600  57.21400  39.03083 -179.23   66.81-1000.00  1.7732     1    -148.4    
  54.20933  57.21400  39.06738 -179.57   66.81-1000.00  1.7732     1    -148.4    
  54.32600  57.49733  39.08500 -179.31   66.81-1000.00  1.7732     1    -148.4    
  54.32600  57.36400  38.91833 -179.35   66.81-1000.00  1.7732     1    -148.4    
  50.87600  57.67233  38.88500 -179.41   66.81-1000.00  1.7732     1    -148.4    
  50.92600  57.61400  39.03500 -179.25   66.81-1000.00  1.7732     1    -148.4    
  50.84267  57.81400  38.84000 -179.31   66.81-1000.00  1.7732     1    -148.4    
  50.92600  57.78067  39.13500 -179.22   66.81-1000.00  1.7732     1    -148.4    
  54.40933  57.61400  38.91000 -179.24   66.81-1000.00  1.7732     1    -148.4    
  54.32600  57.59972  39.16833 -179.25   66.81-1000.00  1.7732     1    -148.4    
  54.42600  57.81400  38.98500 -179.38   66.81-1000.00  1.7732     1    -148.4    
  54.37600  57.81400  39.14333 -179.37   66.81-1000.00  1.7732     1    -148.4    
  50.84267  58.01400  38.91000 -179.28   66.81-1000.00  1.7732     1    -148.4    
  50.87600  57.97733  39.02666 -179.52   66.81-1000.00  1.7732     1    -148.4    
  50.84267  58.21400  38.86000 -179.48   66.81-1000.00  1.7732     1    -148.4    
  50.92600  58.18900  39.16833 -179.26   66.81-1000.00  1.7732     1    -148.4    
  54.40933  58.01400  39.08500 -179.48   66.81-1000.00  1.7732     1    -148.4    
  54.42600  58.01400  39.03500 -179.38   66.81-1000.00  1.7732     1    -148.4    
  54.40933  58.21400  39.06000 -179.43   66.81-1000.00  1.7732     1    -148.4    
  54.42600  58.26400  38.98500 -179.38   66.81-1000.00  1.7732     1    -148.4    
  50.87600  58.41400  38.88500 -179.25   66.81-1000.00  1.7732     1    -148.4    
  50.92600  58.37733  39.08500 -179.54   66.81-1000.00  1.7732     1    -148.4    
  50.92600  58.61400  38.84833 -179.54   66.81-1000.00  1.7732     1    -148.4    
  51.02600  58.71400  39.08500 -179.38   66.81-1000.00  1.7732     1    -148.4    
  54.43433  58.37972  38.86833 -179.43   66.81-1000.00  1.7732     1    -148.4    
  54.37600  58.38067  39.08500 -179.48   66.81-1000.00  1.7732     1    -148.4    
  54.37600  58.61400  38.85166 -179.48   66.81-1000.00  1.7732     1    -148.4    
  54.32600  58.58388  39.08500 -179.22   66.81-1000.00  1.7732     1    -148.4    
  51.02600  58.81400  38.93500 -179.51   66.81-1000.00  1.7732     1    -148.4    
  51.07600  58.81400  39.09178 -179.57   66.81-1000.00  1.7732     1    -148.4    
  51.12600  59.01400  38.89000 -179.54   66.81-1000.00  1.7732     1    -148.4    
  51.22600  59.01400  39.18321 -179.18   66.80-1000.00  1.7732     1    -148.4    
  54.17600  59.01400  38.89000 -179.54   66.81-1000.00  1.7732     1    -148.4    
  54.22600  58.91400  38.93500 -179.38   66.81-1000.00  1.7732     1    -148.4    
  54.12600  59.01400  39.05250 -179.54   66.81-1000.00  1.7732     1    -148.4    
  54.22600  58.81400  39.09178 -179.57   66.81-1000.00  1.7732     1    -148.4    
  51.27600  59.21400  38.89666 -179.54   66.81-1000.00  1.7732     1    -148.4    
  51.42600  59.31400  39.05250 -179.54   66.81-1000.00  1.7732     1    -148.4    
  51.62600  59.51400  38.95071 -179.55   66.81-1000.00  1.7732     1    -148.4    
  51.62600  59.41400  39.21262 -179.17   66.80-1000.00  1.7732     1    -148.4    
  53.62600  59.51400  39.05250 -179.54   66.81-1000.00  1.7732     1    -148.4    
  53.92600  59.26400  39.06416 -179.21   66.81-1000.00  1.7732     1    -148.4    
  53.82600  59.41400  38.89666 -179.54   66.81-1000.00  1.7732     1    -148.4    
  54.02600  59.21400  38.89666 -179.54   66.81-1000.00  1.7732     1    -148.4    
  51.82600  59.61400  39.03083 -179.23   66.81-1000.00  1.7732     1    -148.4    
  51.82600  59.59733  39.06738 -179.57   66.81-1000.00  1.7732     1    -148.4    
  52.10933  59.71400  39.08500 -179.31   66.81-1000.00  1.7732     1    -148.4    
  51.97600  59.71400  38.91833 -179.35   66.81-1000.00  1.7732     1    -148.4    
  52.22600  59.79733  38.91000 -179.24   66.81-1000.00  1.7732     1    -148.4    
  52.21172  59.71400  39.16833 -179.25   66.81-1000.00  1.7732     1    -148.4    
  52.42600  59.81400  38.98500 -179.38   66.81-1000.00  1.7732     1    -148.4    
  52.42600  59.76400  39.14333 -179.37   66.81-1000.00  1.7732     1    -148.4    
  52.62600  59.79733  39.08500 -179.48   66.81-1000.00  1.7732     1    -148.4    
  52.62600  59.81400  39.03500 -179.38   66.81-1000.00  1.7732     1    -148.4    
  52.82600  59.79733  39.06000 -179.43   66.81-1000.00  1.7732     1    -148.4    
  52.87600  59.81400  38.98500 -179.38   66.81-1000.00  1.7732     1    -338.0    
  52.99172  59.82233  38.86833 -179.43   66.81-1000.00  1.7732     1    -338.0    
  52.99267  59.76400  39.08500 -179.48   66.81-1000.00  1.7732     1    -148.4    
  53.22600  59.76400  38.85166 -179.48   66.81-1000.00  1.7732     1    -148.4    
  53.19588  59.71400  39.08500 -179.22   66.81-1000.00  1.7732     1    -148.4    
  53.52600  59.61400  38.93500 -179.38   66.81-1000.00  1.7732     1    -148.4    
  53.42600  59.61400  39.09178 -179.57   66.81-1000.00  1.7732     1    -148.4    
  53.62600  59.56400  38.89000 -179.54   66.81-1000.00  1.7732     1    -148.4    
  51.86255  56.61400  39.38500 -179.61   66.81-1000.00  1.7732     1    -148.4    
  52.00850  56.51400  39.33500 -179.58   66.81-1000.00  1.7732     1    -148.4    
  51.97779  56.61400  39.48500 -179.18   66.80-1000.00  1.7732     1    -148.4    
  52.22600  56.41400  39.28500 -179.51   66.81-1000.00  1.7732     1    -148.4    
  52.27100  56.51400  39.48500 -179.54   66.81-1000.00  1.7732     1    -148.4    
  52.50933  56.41400  39.38500 -179.39   66.81-1000.00  1.7732     1    -148.4    
  52.42600  56.51400  39.53500 -179.38   66.81-1000.00  1.7732     1    -148.4    
  52.51767  56.41400  39.38500 -179.45   66.81-1000.00  1.7732     1    -148.4    
  52.62600  56.46400  39.48500 -179.25   66.81-1000.00  1.7732     1    -148.4    
  52.77600  56.41400  39.38500 -179.51   66.81-1000.00  1.7732     1    -148.4    
  52.88433  56.51400  39.53500 -179.28   66.81-1000.00  1.7732     1    -148.4    
  53.07600  56.41400  39.28500 -179.51   66.81-1000.00  1.7732     1    -148.4    
  53.03100  56.51400  39.48500 -179.54   66.81-1000.00  1.7732     1    -148.4    
  53.23279  56.46400  39.28500 -179.57   66.81-1000.00  1.7732     1    -148.4    
  53.32422  56.61400  39.48500 -179.18   66.80-1000.00  1.7732     1    -148.4    
  53.43945  56.61400  39.38500 -179.61   66.81-1000.00  1.7732     1    -148.4    
  51.32600  57.01400  39.29178 -179.63   66.81-1000.00  1.7732     1    -148.4    
  51.62600  56.71400  39.29178 -179.63   66.81-1000.00  1.7732     1    -148.4    
  51.47600  57.01400  39.51321 -179.10   66.80-1000.00  1.7732     1    -148.4    
  51.79683  56.71400  39.48500 -179.14   66.80-1000.00  1.7732     1    -148.4    
  53.42183  56.66400  39.48500 -179.16   66.80-1000.00  1.7732     1    -148.4    
  53.62600  56.66400  39.28083 -179.16   66.80-1000.00  1.7732     1    -148.4    
  53.65100  56.81400  39.46678 -179.66   66.81-1000.00  1.7732     1    -148.4    
  53.97600  57.01400  39.29178 -179.63   66.81-1000.00  1.7732     1    -148.4    
  53.82600  57.01400  39.51321 -179.10   66.80-1000.00  1.7732     1    -148.4    
  51.22600  57.25055  39.38500 -179.61   66.81-1000.00  1.7732     1    -148.4    
  51.12600  57.39650  39.33500 -179.58   66.81-1000.00  1.7732     1    -148.4    
  51.22600  57.36579  39.48500 -179.18   66.80-1000.00  1.7732     1    -148.4    
  51.32600  57.18483  39.48500 -179.14   66.80-1000.00  1.7732     1    -148.4    
  54.12600  57.21400  39.25905 -179.63   66.81-1000.00  1.7732     1    -148.4    
  53.97600  57.18483  39.48500 -179.14   66.80-1000.00  1.7732     1    -148.4    
  54.02600  57.41638  39.58500 -179.20   66.81-1000.00  1.7732     1    -148.4    
  54.20933  57.41400  39.28500 -179.57   66.81-1000.00  1.7732     1    -148.4    
  51.02600  57.61400  39.28500 -179.51   66.81-1000.00  1.7732     1    -148.4    
  51.02600  57.89733  39.38500 -179.39   66.81-1000.00  1.7732     1    -148.4    
  51.12600  57.65900  39.48500 -179.54   66.81-1000.00  1.7732     1    -148.4    
  51.12600  57.81400  39.53500 -179.38   66.81-1000.00  1.7732     1    -148.4    
  54.22600  57.61400  39.38500 -179.38   66.81-1000.00  1.7732     1    -148.4    
  54.12600  57.59829  39.53500 -179.55   66.81-1000.00  1.7732     1    -148.4    
  54.20933  57.81400  39.48500 -179.31   66.81-1000.00  1.7732     1    -148.4    
  54.32600  57.89733  39.28500 -179.39   66.81-1000.00  1.7732     1    -148.4    
  51.02600  57.90567  39.38500 -179.45   66.81-1000.00  1.7732     1    -148.4    
  51.02600  58.16400  39.38500 -179.51   66.81-1000.00  1.7732     1    -148.4    
  51.07600  58.01400  39.48500 -179.25   66.81-1000.00  1.7732     1    -148.4    
  51.12600  58.27233  39.53500 -179.28   66.81-1000.00  1.7732     1    -148.4    
  54.20933  58.01400  39.51000 -179.32   66.81-1000.00  1.7732     1    -148.4    
  54.32600  57.90567  39.28500 -179.45   66.81-1000.00  1.7732     1    -148.4    
  54.20933  58.25900  39.48500 -179.36   66.81-1000.00  1.7732     1    -148.4    
  54.32600  58.16400  39.28500 -179.51   66.81-1000.00  1.7732     1    -148.4    
  51.02600  58.46400  39.28500 -179.51   66.81-1000.00  1.7732     1    -148.4    
  51.12600  58.41900  39.48500 -179.54   66.81-1000.00  1.7732     1    -148.4    
  51.07600  58.62079  39.28500 -179.57   66.81-1000.00  1.7732     1    -148.4    
  51.22600  58.71222  39.48500 -179.18   66.80-1000.00  1.7732     1    -148.4    
  54.17600  58.41900  39.48500 -179.54   66.81-1000.00  1.7732     1    -148.4    
  54.22600  58.46400  39.38500 -179.38   66.81-1000.00  1.7732     1    -148.4    
  54.12600  58.58150  39.48500 -179.54   66.81-1000.00  1.7732     1    -148.4    
  54.22600  58.62079  39.28500 -179.57   66.81-1000.00  1.7732     1    -148.4    
  51.22600  58.82745  39.38500 -179.61   66.81-1000.00  1.7732     1    -148.4    
  51.27600  58.80983  39.48500 -179.16   66.80-1000.00  1.7732     1    -148.4    
  51.27600  59.01400  39.28083 -179.16   66.80-1000.00  1.7732     1    -148.4    
  51.42600  59.03900  39.46678 -179.66   66.81-1000.00  1.7732     1    -148.4    
  54.00933  58.83900  39.48500 -179.15   66.80-1000.00  1.7732     1    -148.4    
  54.12600  58.86400  39.25905 -179.63   66.81-1000.00  1.7732     1    -148.4    
  54.00933  59.01400  39.31000 -179.15   66.80-1000.00  1.7732     1    -148.4    
  53.82600  59.11400  39.45916 -179.11   66.80-1000.00  1.7732     1    -148.4    
  51.62600  59.36400  39.29178 -179.63   66.81-1000.00  1.7732     1    -148.4    
  51.62600  59.21400  39.51321 -179.10   66.80-1000.00  1.7732     1    -148.4    
  51.82600  59.51400  39.25905 -179.63   66.81-1000.00  1.7732     1    -148.4    
  51.79683  59.36400  39.48500 -179.14   66.80-1000.00  1.7732     1    -148.4    
  52.02838  59.41400  39.58500 -179.20   66.81-1000.00  1.7732     1    -148.4    
  53.19350  59.51400  39.48500 -179.54   66.81-1000.00  1.7732     1    -148.4    
  53.45100  59.39733  39.48500 -179.15   66.80-1000.00  1.7732     1    -148.4    
  53.47600  59.51400  39.25905 -179.63   66.81-1000.00  1.7732     1    -148.4    
  53.62600  59.39733  39.31000 -179.15   66.80-1000.00  1.7732     1    -148.4    
  53.60017  59.21400  39.58500 -179.11   66.80-1000.00  1.7732     1    -148.4    
  53.82600  59.21400  39.32012 -179.62   66.81-1000.00  1.7732     1    -148.4    
  52.02600  59.59733  39.28500 -179.57   66.81-1000.00  1.7732     1    -148.4    
  52.22600  59.61400  39.38500 -179.38   66.81-1000.00  1.7732     1    -148.4    
  52.21029  59.51400  39.53500 -179.55   66.81-1000.00  1.7732     1    -148.4    
  52.42600  59.59733  39.48500 -179.31   66.81-1000.00  1.7732     1    -148.4    
  52.50933  59.71400  39.28500 -179.39   66.81-1000.00  1.7732     1    -148.4    
  52.62600  59.59733  39.51000 -179.32   66.81-1000.00  1.7732     1    -148.4    
  52.51767  59.71400  39.28500 -179.45   66.81-1000.00  1.7732     1    -148.4    
  52.87100  59.59733  39.48500 -179.36   66.81-1000.00  1.7732     1    -148.4    
  52.77600  59.71400  39.28500 -179.51   66.81-1000.00  1.7732     1    -148.4    
  53.03100  59.56400  39.48500 -179.54   66.81-1000.00  1.7732     1    -148.4    
  53.07600  59.61400  39.38500 -179.38   66.81-1000.00  1.7732     1    -148.4    
  53.23279  59.61400  39.28500 -179.57   66.81-1000.00  1.7732     1    -148.4    
  52.52600  56.61400  39.68500 -179.38   66.81-1000.00  1.7732     1    -148.4    
  51.79088  57.01400  39.78500 -179.66   66.81-1000.00  1.7732     1    -148.4    
  51.91862  56.81400  39.68500 -179.62   66.81-1000.00  1.7732     1    -148.4    
  51.94838  57.01400  39.88500 -179.17   66.80-1000.00  1.7732     1    -148.4    
  52.24600  56.71400  39.73500 -179.55   66.81-1000.00  1.7732     1    -148.4    
  52.21029  57.01400  39.98500 -179.55   66.81-1000.00  1.7732     1    -148.4    
  52.40100  56.63067  39.68500 -179.39   66.81-1000.00  1.7732     1    -148.4    
  52.42600  57.01400  40.03500 -179.38   66.81-1000.00  1.7732     1    -148.4    
  52.47600  56.81400  39.88500 -179.51   66.81-1000.00  1.7732     1    -148.4    
  52.88767  56.63067  39.68500 -179.56   66.81-1000.00  1.7732     1    -148.4    
  52.82600  56.81400  39.88500 -179.51   66.81-1000.00  1.7732     1    -148.4    
  53.03767  56.66400  39.68500 -179.54   66.81-1000.00  1.7732     1    -148.4    
  53.09172  57.01400  39.98500 -179.55   66.81-1000.00  1.7732     1    -148.4    
  53.19350  56.81400  39.78500 -179.54   66.81-1000.00  1.7732     1    -148.4    
  53.35362  57.01400  39.88500 -179.17   66.80-1000.00  1.7732     1    -148.4    
  53.43279  57.01400  39.83500 -179.63   66.81-1000.00  1.7732     1    -148.4    
  53.65422  57.01400  39.68500 -179.10   66.80-1000.00  1.7732     1    -148.4    
  51.42600  57.30662  39.68500 -179.62   66.81-1000.00  1.7732     1    -148.4    
  51.62600  57.17888  39.78500 -179.66   66.81-1000.00  1.7732     1    -148.4    
  51.62600  57.33638  39.88500 -179.17   66.80-1000.00  1.7732     1    -148.4    
  51.72600  57.21400  39.88500 -179.38   66.81-1000.00  1.7732     1    -148.4    
  53.40005  57.21400  39.98500 -179.63   66.81-1000.00  1.7732     1    -148.4    
  53.62600  57.18483  39.83500 -179.14   66.80-1000.00  1.7732     1    -148.4    
  53.72600  57.41638  39.88500 -179.20   66.81-1000.00  1.7732     1    -148.4    
  53.92600  57.39650  39.68500 -179.58   66.81-1000.00  1.7732     1    -148.4    
  51.32600  57.63400  39.73500 -179.55   66.81-1000.00  1.7732     1    -148.4    
  51.24267  57.78900  39.68500 -179.39   66.81-1000.00  1.7732     1    -148.4    
  51.62600  57.59829  39.98500 -179.55   66.81-1000.00  1.7732     1    -148.4    
  51.62600  57.81400  40.03500 -179.38   66.81-1000.00  1.7732     1    -148.4    
  53.67600  57.59829  39.98500 -179.55   66.81-1000.00  1.7732     1    -148.4    
  54.00933  57.58900  39.68500 -179.34   66.81-1000.00  1.7732     1    -148.4    
  53.82600  57.65233  39.88500 -179.54   66.81-1000.00  1.7732     1    -148.4    
  54.02600  57.65233  39.68500 -179.54   66.81-1000.00  1.7732     1    -148.4    
  51.22600  57.91400  39.68500 -179.38   66.81-1000.00  1.7732     1    -148.4    
  51.42600  57.86400  39.88500 -179.51   66.81-1000.00  1.7732     1    -148.4    
  51.24267  58.27567  39.68500 -179.56   66.81-1000.00  1.7732     1    -148.4    
  51.42600  58.21400  39.88500 -179.51   66.81-1000.00  1.7732     1    -148.4    
  53.88350  57.98662  39.88500 -179.76   66.81-1000.00  1.7732     1    -148.4    
  54.02600  57.98662  39.74250 -179.76   66.81-1000.00  1.7732     1    -148.4    
  53.87600  58.23567  39.88500 -179.30   66.81-1000.00  1.7732     1    -148.4    
  54.02600  58.23567  39.73500 -179.30   66.81-1000.00  1.7732     1    -148.4    
  51.27600  58.42567  39.68500 -179.54   66.81-1000.00  1.7732     1    -148.4    
  51.42600  58.58150  39.78500 -179.54   66.81-1000.00  1.7732     1    -148.4    
  51.62600  58.47972  39.98500 -179.55   66.81-1000.00  1.7732     1    -148.4    
  51.62600  58.74162  39.88500 -179.17   66.80-1000.00  1.7732     1    -148.4    
  53.62600  58.58150  39.98500 -179.54   66.81-1000.00  1.7732     1    -148.4    
  53.82600  58.42567  39.88500 -179.54   66.81-1000.00  1.7732     1    -148.4    
  53.92600  58.59317  39.73500 -179.21   66.81-1000.00  1.7732     1    -148.4    
  54.02600  58.42567  39.68500 -179.54   66.81-1000.00  1.7732     1    -148.4    
  51.62600  58.82079  39.83500 -179.63   66.81-1000.00  1.7732     1    -148.4    
  51.62600  59.04222  39.68500 -179.10   66.80-1000.00  1.7732     1    -148.4    
  51.82600  58.78805  39.98500 -179.63   66.81-1000.00  1.7732     1    -148.4    
  51.79683  59.01400  39.83500 -179.14   66.80-1000.00  1.7732     1    -148.4    
  52.02838  59.11400  39.88500 -179.20   66.81-1000.00  1.7732     1    -148.4    
  53.19350  59.01400  39.98500 -179.54   66.81-1000.00  1.7732     1    -148.4    
  53.47600  58.78805  39.98500 -179.63   66.81-1000.00  1.7732     1    -148.4    
  53.45100  59.01400  39.86833 -179.15   66.80-1000.00  1.7732     1    -148.4    
  53.62600  58.83900  39.86833 -179.15   66.80-1000.00  1.7732     1    -148.4    
  53.72600  58.98817  39.68500 -179.11   66.80-1000.00  1.7732     1    -148.4    
  53.82600  58.84912  39.68500 -179.62   66.81-1000.00  1.7732     1    -148.4    
  52.00850  59.31400  39.68500 -179.58   66.81-1000.00  1.7732     1    -148.4    
  52.21029  59.06400  39.98500 -179.55   66.81-1000.00  1.7732     1    -148.4    
  52.20100  59.39733  39.68500 -179.34   66.81-1000.00  1.7732     1    -148.4    
  52.26433  59.21400  39.88500 -179.54   66.81-1000.00  1.7732     1    -148.4    
  52.26433  59.41400  39.68500 -179.54   66.81-1000.00  1.7732     1    -148.4    
  52.59862  59.27150  39.88500 -179.76   66.81-1000.00  1.7732     1    -148.4    
  52.59862  59.41400  39.74250 -179.76   66.81-1000.00  1.7732     1    -148.4    
  52.84767  59.26400  39.88500 -179.30   66.81-1000.00  1.7732     1    -148.4    
  52.84767  59.41400  39.73500 -179.30   66.81-1000.00  1.7732     1    -148.4    
  53.03767  59.21400  39.88500 -179.54   66.81-1000.00  1.7732     1    -148.4    
  53.03767  59.41400  39.68500 -179.54   66.81-1000.00  1.7732     1    -148.4    
  53.20517  59.31400  39.73500 -179.21   66.81-1000.00  1.7732     1    -148.4    
  53.46112  59.21400  39.68500 -179.62   66.81-1000.00  1.7732     1    -148.4    
  52.65100  56.99555  40.03500 -179.71   66.81-1000.00  1.7732     1    -148.4    
  52.88433  57.01400  40.03500 -179.28   66.81-1000.00  1.7732     1    -148.4    
  51.82600  57.39650  40.03500 -179.58   66.81-1000.00  1.7732     1    -148.4    
  52.00850  57.21400  40.03500 -179.58   66.81-1000.00  1.7732     1    -148.4    
  51.92600  57.39650  40.08500 -179.58   66.81-1000.00  1.7732     1    -148.4    
  52.13017  57.21400  40.08500 -179.23   66.81-1000.00  1.7732     1    -148.4    
  52.17600  57.41400  40.18500 -179.51   66.81-1000.00  1.7732     1    -148.4    
  52.34267  57.11400  40.08500 -179.26   66.81-1000.00  1.7732     1    -148.4    
  52.39267  57.41400  40.23500 -179.22   66.81-1000.00  1.7732     1    -148.4    
  52.53100  57.26400  40.18500 -179.54   66.81-1000.00  1.7732     1    -148.4    
  52.60517  57.37495  40.23500 -179.59   66.81-1000.00  1.7732     1    -148.4    
  52.70422  57.06400  40.08500 -179.19   66.81-1000.00  1.7732     1    -148.4    
  52.80100  57.38067  40.23500 -179.26   66.81-1000.00  1.7732     1    -148.4    
  53.17183  57.21400  40.08500 -179.23   66.81-1000.00  1.7732     1    -148.4    
  53.05933  57.36400  40.18500 -179.35   66.81-1000.00  1.7732     1    -148.4    
  53.20838  57.21400  40.06833 -179.57   66.81-1000.00  1.7732     1    -148.4    
  53.19267  57.46400  40.18500 -179.31   66.81-1000.00  1.7732     1    -148.4    
  53.42600  57.41400  40.06833 -179.57   66.81-1000.00  1.7732     1    -148.4    
  51.82600  57.51817  40.08500 -179.23   66.81-1000.00  1.7732     1    -148.4    
  51.72600  57.73067  40.08500 -179.26   66.81-1000.00  1.7732     1    -148.4    
  52.02600  57.56400  40.18500 -179.51   66.81-1000.00  1.7732     1    -148.4    
  52.02600  57.78067  40.23500 -179.22   66.81-1000.00  1.7732     1    -148.4    
  52.25100  57.61400  40.26833 -179.24   66.81-1000.00  1.7732     1    -148.4    
  52.22600  57.72233  40.28500 -179.26   66.81-1000.00  1.7732     1    -148.4    
  52.33433  57.61400  40.28500 -179.26   66.81-1000.00  1.7732     1    -148.4    
  52.62600  57.51400  40.28500 -179.38   66.81-1000.00  1.7732     1    -148.4    
  52.96767  57.61400  40.28500 -179.26   66.81-1000.00  1.7732     1    -148.4    
  53.05100  57.61400  40.26833 -179.24   66.81-1000.00  1.7732     1    -148.4    
  53.12600  57.81400  40.28500 -179.38   66.81-1000.00  1.7732     1    -148.4    
  53.30933  57.59972  40.18500 -179.25   66.81-1000.00  1.7732     1    -148.4    
  53.28433  57.81400  40.23500 -179.37   66.81-1000.00  1.7732     1    -148.4    
  53.52600  57.61400  40.08500 -179.38   66.81-1000.00  1.7732     1    -148.4    
  53.42600  57.89733  40.18500 -179.39   66.81-1000.00  1.7732     1    -148.4    
  53.62600  57.81400  40.06833 -179.31   66.81-1000.00  1.7732     1    -148.4    
  51.60755  58.03900  40.03500 -179.71   66.81-1000.00  1.7732     1    -148.4    
  51.62600  58.27233  40.03500 -179.28   66.81-1000.00  1.7732     1    -148.4    
  51.87600  57.91900  40.18500 -179.54   66.81-1000.00  1.7732     1    -148.4    
  51.67600  58.09222  40.08500 -179.19   66.81-1000.00  1.7732     1    -148.4    
  51.98695  57.99317  40.23500 -179.59   66.81-1000.00  1.7732     1    -148.4    
  51.99267  58.18900  40.23500 -179.26   66.81-1000.00  1.7732     1    -148.4    
  52.12600  58.01400  40.28500 -179.38   66.81-1000.00  1.7732     1    -148.4    
  52.22600  58.35567  40.28500 -179.26   66.81-1000.00  1.7732     1    -148.4    
  53.17600  58.01400  40.28500 -179.38   66.81-1000.00  1.7732     1    -148.4    
  53.22600  58.01400  40.26833 -179.48   66.81-1000.00  1.7732     1    -148.4    
  53.12600  58.26400  40.28500 -179.38   66.81-1000.00  1.7732     1    -148.4    
  53.20100  58.21400  40.26833 -179.43   66.81-1000.00  1.7732     1    -148.4    
  53.42600  57.90567  40.18500 -179.45   66.81-1000.00  1.7732     1    -148.4    
  53.42600  58.16400  40.18500 -179.51   66.81-1000.00  1.7732     1    -148.4    
  53.65100  58.01400  40.06833 -179.32   66.81-1000.00  1.7732     1    -148.4    
  53.62600  58.25900  40.06833 -179.36   66.81-1000.00  1.7732     1    -148.4    
  51.82600  58.55983  40.08500 -179.23   66.81-1000.00  1.7732     1    -148.4    
  51.82600  58.59638  40.06833 -179.57   66.81-1000.00  1.7732     1    -148.4    
  51.97600  58.44733  40.18500 -179.35   66.81-1000.00  1.7732     1    -148.4    
  52.10933  58.61400  40.18500 -179.31   66.81-1000.00  1.7732     1    -148.4    
  52.22600  58.43900  40.26833 -179.24   66.81-1000.00  1.7732     1    -148.4    
  52.21172  58.69733  40.18500 -179.25   66.81-1000.00  1.7732     1    -148.4    
  52.42600  58.51400  40.28500 -179.38   66.81-1000.00  1.7732     1    -148.4    
  52.42600  58.67233  40.23500 -179.37   66.81-1000.00  1.7732     1    -148.4    
  52.62600  58.56400  40.28500 -179.38   66.81-1000.00  1.7732     1    -148.4    
  52.62600  58.61400  40.26833 -179.48   66.81-1000.00  1.7732     1    -148.4    
  52.87600  58.51400  40.28500 -179.38   66.81-1000.00  1.7732     1    -148.4    
  52.82600  58.58900  40.26833 -179.43   66.81-1000.00  1.7732     1    -148.4    
  52.99172  58.39733  40.29333 -179.43   66.81-1000.00  1.7732     1    -338.0    
  52.99267  58.61400  40.23500 -179.48   66.81-1000.00  1.7732     1    -148.4    
  53.22600  58.38067  40.23500 -179.48   66.81-1000.00  1.7732     1    -148.4    
  53.19588  58.61400  40.18500 -179.22   66.81-1000.00  1.7732     1    -148.4    
  53.52600  58.46400  40.08500 -179.38   66.81-1000.00  1.7732     1    -148.4    
  53.42600  58.62079  40.08500 -179.57   66.81-1000.00  1.7732     1    -148.4    
  53.62600  58.41900  40.03500 -179.54   66.81-1000.00  1.7732     1    -148.4    
  52.02600  58.81400  40.06833 -179.57   66.81-1000.00  1.7732     1    -148.4    
  52.22600  58.91400  40.08500 -179.38   66.81-1000.00  1.7732     1    -148.4    
  52.50933  58.81400  40.18500 -179.39   66.81-1000.00  1.7732     1    -148.4    
  52.42600  59.01400  40.06833 -179.31   66.81-1000.00  1.7732     1    -148.4    
  52.51767  58.81400  40.18500 -179.45   66.81-1000.00  1.7732     1    -148.4    
  52.62600  59.03900  40.06833 -179.32   66.81-1000.00  1.7732     1    -148.4    
  52.77600  58.81400  40.18500 -179.51   66.81-1000.00  1.7732     1    -148.4    
  52.87100  59.01400  40.06833 -179.36   66.81-1000.00  1.7732     1    -148.4    
  53.07600  58.91400  40.08500 -179.38   66.81-1000.00  1.7732     1    -148.4    
  53.03100  59.01400  40.03500 -179.54   66.81-1000.00  1.7732     1    -148.4    
  53.23279  58.81400  40.08500 -179.57   66.81-1000.00  1.7732     1    -148.4    
  52.43529  57.81400  40.33500 -179.36   66.81-1000.00  1.7732     1    -148.4    
  52.62600  57.73567  40.33500 -179.47   66.81-1000.00  1.7732     1    -148.4    
  52.85933  57.81400  40.33500 -179.44   66.81-1000.00  1.7732     1    -148.4    
  52.34767  58.01400  40.33500 -179.47   66.81-1000.00  1.7732     1    -148.4    
  52.39267  58.21400  40.33500 -179.35   66.81-1000.00  1.7732     1    -148.4    
  52.53755  58.01400  40.35166 -179.95   66.81-1000.00  1.7732     1    -148.4    
  52.62600  58.18388  40.36000 -178.93   66.80-1000.00  1.7732     1    -148.4    
  52.79588  58.01400  40.36000 -178.93   66.80-1000.00  1.7732     1    -148.4    
  52.90433  58.21400  40.33500 -179.42   66.81-1000.00  1.7732     1    -148.4    
  1654               Area     Atom    dRho/dR      Angle(Rho)      MEP        Field(norm)     dMEP/dR      Angle(MEP)     IE(L)      dIE(L)/dR     Angle(IE(L))      EA(L)    dEA(L)/dR     Angle(EA(L))     alpa(L)
     1     3     2   0.01955     1    0.4184E-01     169.3        -180.3        -96.16         97.85         169.3         66.82        0.9884         169.3        -1000.               NaN           NaN     1.773    
     1     4     3   0.01828     1    0.4047E-01     178.2        -179.7        -97.17         97.21         178.2         66.81        0.9539         178.2        -1000.               NaN           NaN     1.773    
     4     5     3   0.03232     1    0.4122E-01     177.9        -180.0        -97.50         97.57         177.9         66.81        0.9728         177.9        -1000.               NaN           NaN     1.773    
     2     3     6   0.03565     1    0.4170E-01     178.5        -180.2        -97.76         97.79         178.5         66.82        0.9850         178.5        -1000.               NaN           NaN     1.773    
     3     7     6   0.05075     1    0.4245E-01     178.4        -180.5        -98.10         98.14         178.4         66.82         1.004         178.4        -1000.               NaN           NaN     1.773    
     3     5     7   0.06993     1    0.4313E-01     178.7        -180.8        -98.42         98.45         178.7         66.82         1.021         178.7        -1000.               NaN           NaN     1.773    
     5     8     7   0.01337     1    0.4209E-01     172.4        -180.4        -97.12         97.97         172.4         66.82        0.9950         172.4        -1000.               NaN           NaN     1.773    
     9    11    10   0.02367     1    0.4134E-01     179.3        -180.0        -97.62         97.63         179.3         66.81        0.9759         179.3        -1000.               NaN           NaN     1.773    
    12     9    10   0.02210     1    0.4141E-01     179.5        -180.1        -97.65         97.66         179.5         66.81        0.9777         179.5        -1000.               NaN           NaN     1.773    
    10    14    13   0.04543     1    0.4263E-01     177.4        -180.6        -98.12         98.22         177.4         66.82         1.009         177.4        -1000.               NaN           NaN     1.773    
    10    11    14   0.02806     1    0.4144E-01     179.5        -180.1        -97.67         97.67         179.5         66.81        0.9785         179.5        -1000.               NaN           NaN     1.773    
    11    15    14   0.00376     1    0.4104E-01     174.6        -179.9        -97.05         97.49         174.6         66.81        0.9684         174.6        -1000.               NaN           NaN     1.773    
    14    17    16   0.00895     1    0.4075E-01     177.8        -179.8        -97.27         97.35         177.8         66.81        0.9610         177.8        -1000.               NaN           NaN     1.773    
    13    14    16   0.02643     1    0.4152E-01     177.4        -180.1        -97.61         97.71         177.4         66.81        0.9805         177.4        -1000.               NaN           NaN     1.773    
    15    18    17   0.01294     1    0.4063E-01     178.9        -179.7        -97.27         97.29         178.9         66.81        0.9580         178.9        -1000.               NaN           NaN     1.773    
    14    15    17   0.00209     1    0.4004E-01     177.4        -179.5        -96.91         97.01         177.4         66.81        0.9431         177.4        -1000.               NaN           NaN     1.773    
    16    17    19   0.01897     1    0.4114E-01     176.3        -180.0        -97.32         97.53         176.3         66.81        0.9707         176.3        -1000.               NaN           NaN     1.773    
    17    20    19   0.01956     1    0.4126E-01     177.0        -180.0        -97.45         97.58         177.0         66.81        0.9737         177.0        -1000.               NaN           NaN     1.773    
    17    18    20   0.02455     1    0.4108E-01     178.5        -179.9        -97.47         97.50         178.5         66.81        0.9694         178.5        -1000.               NaN           NaN     1.773    
    18    21    20   0.02834     1    0.4110E-01     178.5        -179.9        -97.48         97.51         178.5         66.81        0.9697         178.5        -1000.               NaN           NaN     1.773    
    19    20    22   0.02863     1    0.4152E-01     175.2        -180.1        -97.37         97.71         175.2         66.81        0.9805         175.2        -1000.               NaN           NaN     1.773    
    20    23    22   0.04760     1    0.4274E-01     177.7        -180.6        -98.19         98.27         177.7         66.82         1.011         177.7        -1000.               NaN           NaN     1.773    
    20    21    23   0.04771     1    0.4265E-01     177.4        -180.6        -98.13         98.23         177.4         66.82         1.009         177.4        -1000.               NaN           NaN     1.773    
    21    24    23   0.03327     1    0.4155E-01     177.1        -180.1        -97.59         97.72         177.1         66.81        0.9811         177.1        -1000.               NaN           NaN     1.773    
    22    26    25   0.02643     1    0.4152E-01     177.4        -180.1        -97.61         97.71         177.4         66.81        0.9805         177.4        -1000.               NaN           NaN     1.773    
    22    23    26   0.00895     1    0.4075E-01     177.8        -179.8        -97.27         97.35         177.8         66.81        0.9610         177.8        -1000.               NaN           NaN     1.773    
    23    24    27   0.01112     1    0.4067E-01     176.5        -179.8        -97.13         97.31         176.5         66.81        0.9590         176.5        -1000.               NaN           NaN     1.773    
    23    27    26   0.01036     1    0.4093E-01     178.3        -179.9        -97.39         97.43         178.3         66.81        0.9655         178.3        -1000.               NaN           NaN     1.773    
    25    26    28   0.03927     1    0.4205E-01     179.3        -180.4        -97.95         97.95         179.3         66.82        0.9939         179.3        -1000.               NaN           NaN     1.773    
    26    29    28   0.01592     1    0.4124E-01     176.5        -180.0        -97.39         97.58         176.5         66.81        0.9734         176.5        -1000.               NaN           NaN     1.773    
    26    27    29   0.02310     1    0.4203E-01     173.4        -180.3        -97.30         97.95         173.4         66.82        0.9934         173.4        -1000.               NaN           NaN     1.773    
    27    30    29   0.04150     1    0.4248E-01     177.4        -180.5        -98.05         98.15         177.4         66.82         1.005         177.4        -1000.               NaN           NaN     1.773    
    28    29    31   0.02957     1    0.4214E-01     177.7        -180.4        -97.92         98.00         177.7         66.82        0.9962         177.7        -1000.               NaN           NaN     1.773    
    29    32    31   0.02950     1    0.4199E-01     178.9        -180.3        -97.91         97.93         178.9         66.82        0.9923         178.9        -1000.               NaN           NaN     1.773    
    29    30    32   0.03063     1    0.4180E-01     178.4        -180.2        -97.80         97.84         178.4         66.82        0.9874         178.4        -1000.               NaN           NaN     1.773    
    31    32    33   0.01272     1    0.4059E-01     178.0        -179.7        -97.22         97.27         178.0         66.81        0.9570         178.0        -1000.               NaN           NaN     1.773    
    34    35     9   0.04543     1    0.4263E-01     177.4        -180.6        -98.12         98.22         177.4         66.82         1.009         177.4        -1000.               NaN           NaN     1.773    
    36    37    35   0.00895     1    0.4075E-01     177.8        -179.8        -97.27         97.35         177.8         66.81        0.9610         177.8        -1000.               NaN           NaN     1.773    
    34    36    35   0.02643     1    0.4152E-01     177.4        -180.1        -97.61         97.71         177.4         66.81        0.9805         177.4        -1000.               NaN           NaN     1.773    
     9    35    11   0.02806     1    0.4144E-01     179.5        -180.1        -97.67         97.67         179.5         66.81        0.9785         179.5        -1000.               NaN           NaN     1.773    
    35    38    11   0.00376     1    0.4104E-01     174.6        -179.9        -97.05         97.49         174.6         66.81        0.9684         174.6        -1000.               NaN           NaN     1.773    
    37    39    38   0.01294     1    0.4063E-01     178.9        -179.7        -97.27         97.29         178.9         66.81        0.9580         178.9        -1000.               NaN           NaN     1.773    
    35    37    38   0.00209     1    0.4004E-01     177.4        -179.5        -96.91         97.01         177.4         66.81        0.9431         177.4        -1000.               NaN           NaN     1.773    
    11    38    15   0.00875     1    0.4263E-01     152.1        -180.6        -86.81         98.22         152.1         66.82         1.009         152.1        -1000.               NaN           NaN     1.773    
    38    40    15   0.05169     1    0.4329E-01     176.7        -180.9        -98.36         98.52         176.7         66.82         1.025         176.7        -1000.               NaN           NaN     1.773    
    38    39    40   0.02507     1    0.4114E-01     178.1        -180.0        -97.48         97.53         178.1         66.81        0.9709         178.1        -1000.               NaN           NaN     1.773    
    39    41    40   0.01588     1    0.4062E-01     178.9        -179.7        -97.27         97.29         178.9         66.81        0.9578         178.9        -1000.               NaN           NaN     1.773    
    15    40    18   0.03821     1    0.4189E-01     177.9        -180.3        -97.81         97.88         177.9         66.82        0.9898         177.9        -1000.               NaN           NaN     1.773    
    40    42    18   0.02303     1    0.4121E-01     178.5        -180.0        -97.53         97.56         178.5         66.81        0.9727         178.5        -1000.               NaN           NaN     1.773    
    40    41    42   0.02530     1    0.4138E-01     179.2        -180.1        -97.63         97.64         179.2         66.81        0.9769         179.2        -1000.               NaN           NaN     1.773    
    41    43    42   0.03460     1    0.4139E-01     178.9        -180.1        -97.63         97.65         178.9         66.81        0.9771         178.9        -1000.               NaN           NaN     1.773    
    18    42    21   0.02054     1    0.4091E-01     177.1        -179.9        -97.30         97.42         177.1         66.81        0.9650         177.1        -1000.               NaN           NaN     1.773    
    42    44    21   0.03240     1    0.4130E-01     179.0        -180.0        -97.59         97.60         179.0         66.81        0.9748         179.0        -1000.               NaN           NaN     1.773    
    43     2    44   0.01195     1    0.4057E-01     179.4        -179.7        -97.26         97.26         179.4         66.81        0.9563         179.4        -1000.               NaN           NaN     1.773    
    42    43    44   0.02874     1    0.4098E-01     179.4        -179.9        -97.45         97.45         179.4         66.81        0.9667         179.4        -1000.               NaN           NaN     1.773    
    21    44    24   0.04076     1    0.4154E-01     178.7        -180.1        -97.69         97.72         178.7         66.81        0.9810         178.7        -1000.               NaN           NaN     1.773    
    44    45    24   0.01369     1    0.4118E-01     175.5        -180.0        -97.25         97.55         175.5         66.81        0.9718         175.5        -1000.               NaN           NaN     1.773    
    44     2    45   0.01265     1    0.4087E-01     177.1        -179.8        -97.28         97.40         177.1         66.81        0.9640         177.1        -1000.               NaN           NaN     1.773    
     2     6    45   0.02747     1    0.4122E-01     179.0        -180.0        -97.55         97.57         179.0         66.81        0.9728         179.0        -1000.               NaN           NaN     1.773    
    24    45    27   0.00787     1    0.4031E-01     177.6        -179.6        -97.05         97.14         177.6         66.81        0.9498         177.6        -1000.               NaN           NaN     1.773    
    45    46    27   0.01454     1    0.4065E-01     179.7        -179.8        -97.30         97.30         179.7         66.81        0.9586         179.7        -1000.               NaN           NaN     1.773    
    45    47    46   0.01416     1    0.4084E-01     176.9        -179.8        -97.25         97.39         176.9         66.81        0.9632         176.9        -1000.               NaN           NaN     1.773    
    45     6    47   0.01403     1    0.4086E-01     177.6        -179.8        -97.31         97.40         177.6         66.81        0.9638         177.6        -1000.               NaN           NaN     1.773    
    27    46    30   0.02836     1    0.4189E-01     177.3        -180.3        -97.77         97.88         177.3         66.82        0.9899         177.3        -1000.               NaN           NaN     1.773    
    46    48    30   0.01735     1    0.4147E-01     172.7        -180.1        -96.89         97.68         172.7         66.81        0.9792         172.7        -1000.               NaN           NaN     1.773    
    46    47    48   0.01490     1    0.4065E-01     177.9        -179.7        -97.24         97.30         177.9         66.81        0.9584         177.9        -1000.               NaN           NaN     1.773    
    47    49    48   0.02747     1    0.4098E-01     178.9        -179.9        -97.44         97.46         178.9         66.81        0.9669         178.9        -1000.               NaN           NaN     1.773    
    30    48    50   0.02795     1    0.4121E-01     179.4        -180.0        -97.56         97.56         179.4         66.81        0.9726         179.4        -1000.               NaN           NaN     1.773    
    30    50    32   0.02471     1    0.4132E-01     179.8        -180.0        -97.61         97.62         179.8         66.81        0.9754         179.8        -1000.               NaN           NaN     1.773    
    48    49    50   0.02299     1    0.4082E-01     178.6        -179.8        -97.35         97.38         178.6         66.81        0.9628         178.6        -1000.               NaN           NaN     1.773    
    49    51    50   0.03318     1    0.4138E-01     179.0        -180.1        -97.63         97.64         179.0         66.81        0.9770         179.0        -1000.               NaN           NaN     1.773    
    32    52    33   0.02669     1    0.4142E-01     178.2        -180.1        -97.61         97.66         178.2         66.81        0.9778         178.2        -1000.               NaN           NaN     1.773    
    32    50    52   0.02742     1    0.4156E-01     178.8        -180.1        -97.70         97.72         178.8         66.81        0.9813         178.8        -1000.               NaN           NaN     1.773    
    50    51    52   0.03010     1    0.4151E-01     179.6        -180.1        -97.70         97.71         179.6         66.81        0.9803         179.6        -1000.               NaN           NaN     1.773    
    51    53    52   0.01594     1    0.4089E-01     177.6        -179.9        -97.33         97.42         177.6         66.81        0.9646         177.6        -1000.               NaN           NaN     1.773    
    36    54    37   0.01897     1    0.4114E-01     176.3        -180.0        -97.32         97.53         176.3         66.81        0.9707         176.3        -1000.               NaN           NaN     1.773    
    54    55    37   0.01956     1    0.4126E-01     177.0        -180.0        -97.45         97.58         177.0         66.81        0.9737         177.0        -1000.               NaN           NaN     1.773    
    54    56    55   0.02863     1    0.4152E-01     175.2        -180.1        -97.37         97.71         175.2         66.81        0.9805         175.2        -1000.               NaN           NaN     1.773    
    56    57    55   0.04760     1    0.4274E-01     177.7        -180.6        -98.19         98.27         177.7         66.82         1.011         177.7        -1000.               NaN           NaN     1.773    
    37    55    39   0.02455     1    0.4108E-01     178.5        -179.9        -97.47         97.50         178.5         66.81        0.9694         178.5        -1000.               NaN           NaN     1.773    
    55    58    39   0.02834     1    0.4110E-01     178.5        -179.9        -97.48         97.51         178.5         66.81        0.9697         178.5        -1000.               NaN           NaN     1.773    
    55    57    58   0.04771     1    0.4265E-01     177.4        -180.6        -98.13         98.23         177.4         66.82         1.009         177.4        -1000.               NaN           NaN     1.773    
    57    59    58   0.03327     1    0.4155E-01     177.1        -180.1        -97.59         97.72         177.1         66.81        0.9811         177.1        -1000.               NaN           NaN     1.773    
    39    58    41   0.02054     1    0.4091E-01     177.1        -179.9        -97.30         97.42         177.1         66.81        0.9650         177.1        -1000.               NaN           NaN     1.773    
    58    60    41   0.03240     1    0.4130E-01     179.0        -180.0        -97.59         97.60         179.0         66.81        0.9748         179.0        -1000.               NaN           NaN     1.773    
    58    59    60   0.04076     1    0.4154E-01     178.7        -180.1        -97.69         97.72         178.7         66.81        0.9810         178.7        -1000.               NaN           NaN     1.773    
    59    61    60   0.01369     1    0.4118E-01     175.5        -180.0        -97.25         97.55         175.5         66.81        0.9718         175.5        -1000.               NaN           NaN     1.773    
    60     1    43   0.01206     1    0.4058E-01     179.4        -179.7        -97.26         97.27         179.4         66.81        0.9567         179.4        -1000.               NaN           NaN     1.773    
    41    60    43   0.02896     1    0.4099E-01     179.4        -179.9        -97.45         97.46         179.4         66.81        0.9670         179.4        -1000.               NaN           NaN     1.773    
    60    61     1   0.01265     1    0.4087E-01     177.1        -179.8        -97.28         97.40         177.1         66.81        0.9640         177.1        -1000.               NaN           NaN     1.773    
    61     4     1   0.02747     1    0.4122E-01     179.0        -180.0        -97.55         97.57         179.0         66.81        0.9728         179.0        -1000.               NaN           NaN     1.773    
    43     1     2   0.01474     1    0.4186E-01     165.8        -180.3        -94.87         97.87         165.8         66.82        0.9891         165.8        -1000.               NaN           NaN     1.773    
     6     7    47   0.01242     1    0.4062E-01     178.3        -179.7        -97.24         97.29         178.3         66.81        0.9577         178.3        -1000.               NaN           NaN     1.773    
     7    62    47   0.01131     1    0.4054E-01     177.7        -179.7        -97.17         97.25         177.7         66.81        0.9558         177.7        -1000.               NaN           NaN     1.773    
     7     8    62   0.00551     1    0.4038E-01     179.0        -179.6        -97.15         97.17         179.0         66.81        0.9516         179.0        -1000.               NaN           NaN     1.773    
     8    63    62   0.00892     1    0.4050E-01     179.8        -179.7        -97.23         97.23         179.8         66.81        0.9546         179.8        -1000.               NaN           NaN     1.773    
    47    62    49   0.03191     1    0.4124E-01     179.0        -180.0        -97.56         97.58         179.0         66.81        0.9733         179.0        -1000.               NaN           NaN     1.773    
    62    64    49   0.00984     1    0.4092E-01     176.3        -179.9        -97.23         97.43         176.3         66.81        0.9654         176.3        -1000.               NaN           NaN     1.773    
    62    63    64   0.01129     1    0.4087E-01     174.8        -179.8        -97.00         97.40         174.8         66.81        0.9640         174.8        -1000.               NaN           NaN     1.773    
    63    65    64   0.03572     1    0.4161E-01     179.3        -180.2        -97.74         97.75         179.3         66.81        0.9828         179.3        -1000.               NaN           NaN     1.773    
    49    64    51   0.03344     1    0.4180E-01     176.5        -180.2        -97.66         97.84         176.5         66.82        0.9876         176.5        -1000.               NaN           NaN     1.773    
    64    66    51   0.00162     1    0.4211E-01     176.2        -180.4        -97.76         97.98         176.2         66.82        0.9953         176.2        -1000.               NaN           NaN     1.773    
    64    65    66   0.04652     1    0.4233E-01     178.3        -180.5        -98.04         98.08         178.3         66.82         1.001         178.3        -1000.               NaN           NaN     1.773    
    65    67    66   0.03082     1    0.4163E-01     178.2        -180.2        -97.71         97.76         178.2         66.81        0.9832         178.2        -1000.               NaN           NaN     1.773    
    51    66    53   0.00075     1    0.4041E-01     173.7        -179.6        -96.61         97.19         173.7         66.81        0.9523         173.7        -1000.               NaN           NaN     1.773    
    66    68    53   0.01492     1    0.4050E-01     179.2        -179.7        -97.22         97.23         179.2         66.81        0.9545         179.2        -1000.               NaN           NaN     1.773    
    66    67    68   0.01444     1    0.4070E-01     177.1        -179.8        -97.20         97.32         177.1         66.81        0.9598         177.1        -1000.               NaN           NaN     1.773    
    67    69    68   0.01958     1    0.4074E-01     179.7        -179.8        -97.34         97.34         179.7         66.81        0.9606         179.7        -1000.               NaN           NaN     1.773    
    53    68    70   0.02154     1    0.4077E-01     179.3        -179.8        -97.35         97.36         179.3         66.81        0.9615         179.3        -1000.               NaN           NaN     1.773    
    68    69    70   0.03582     1    0.4168E-01     177.1        -180.2        -97.66         97.78         177.1         66.81        0.9845         177.1        -1000.               NaN           NaN     1.773    
    56    71    57   0.00895     1    0.4075E-01     177.8        -179.8        -97.27         97.35         177.8         66.81        0.9610         177.8        -1000.               NaN           NaN     1.773    
    56    72    71   0.02643     1    0.4152E-01     177.4        -180.1        -97.61         97.71         177.4         66.81        0.9805         177.4        -1000.               NaN           NaN     1.773    
    72    73    71   0.03927     1    0.4205E-01     179.3        -180.4        -97.95         97.95         179.3         66.82        0.9939         179.3        -1000.               NaN           NaN     1.773    
    73    74    71   0.01592     1    0.4124E-01     176.5        -180.0        -97.39         97.58         176.5         66.81        0.9734         176.5        -1000.               NaN           NaN     1.773    
    57    75    59   0.01112     1    0.4067E-01     176.5        -179.8        -97.13         97.31         176.5         66.81        0.9590         176.5        -1000.               NaN           NaN     1.773    
    57    71    75   0.01036     1    0.4093E-01     178.3        -179.9        -97.39         97.43         178.3         66.81        0.9655         178.3        -1000.               NaN           NaN     1.773    
    71    74    75   0.02310     1    0.4203E-01     173.4        -180.3        -97.30         97.95         173.4         66.82        0.9934         173.4        -1000.               NaN           NaN     1.773    
    74    76    75   0.05652     1    0.4282E-01     178.4        -180.7        -98.27         98.31         178.4         66.82         1.013         178.4        -1000.               NaN           NaN     1.773    
    59    75    61   0.00787     1    0.4031E-01     177.6        -179.6        -97.05         97.14         177.6         66.81        0.9498         177.6        -1000.               NaN           NaN     1.773    
    75    77    61   0.01764     1    0.4084E-01     179.9        -179.8        -97.39         97.39         179.9         66.81        0.9631         179.9        -1000.               NaN           NaN     1.773    
    75    76    77   0.03761     1    0.4210E-01     178.5        -180.4        -97.94         97.98         178.5         66.82        0.9952         178.5        -1000.               NaN           NaN     1.773    
    76    78    77   0.00788     1    0.4133E-01     163.0        -180.0        -93.36         97.62         163.0         66.81        0.9757         163.0        -1000.               NaN           NaN     1.773    
    61    79     4   0.01403     1    0.4086E-01     177.6        -179.8        -97.31         97.40         177.6         66.81        0.9638         177.6        -1000.               NaN           NaN     1.773    
    61    77    79   0.01579     1    0.4090E-01     177.7        -179.9        -97.34         97.42         177.7         66.81        0.9649         177.7        -1000.               NaN           NaN     1.773    
    77    78    79   0.00976     1    0.4058E-01     176.6        -179.7        -97.10         97.27         176.6         66.81        0.9568         176.6        -1000.               NaN           NaN     1.773    
    78    80    79   0.02747     1    0.4098E-01     178.9        -179.9        -97.44         97.46         178.9         66.81        0.9669         178.9        -1000.               NaN           NaN     1.773    
     4    79     5   0.01242     1    0.4062E-01     178.3        -179.7        -97.24         97.29         178.3         66.81        0.9577         178.3        -1000.               NaN           NaN     1.773    
    79    81     5   0.01131     1    0.4054E-01     177.7        -179.7        -97.17         97.25         177.7         66.81        0.9558         177.7        -1000.               NaN           NaN     1.773    
    79    80    81   0.03191     1    0.4124E-01     179.0        -180.0        -97.56         97.58         179.0         66.81        0.9733         179.0        -1000.               NaN           NaN     1.773    
    80    82    81   0.00984     1    0.4092E-01     176.3        -179.9        -97.23         97.43         176.3         66.81        0.9654         176.3        -1000.               NaN           NaN     1.773    
     5    81     8   0.01075     1    0.4184E-01     173.8        -180.3        -97.29         97.86         173.8         66.82        0.9885         173.8        -1000.               NaN           NaN     1.773    
    81    83     8   0.02007     1    0.4172E-01     174.6        -180.2        -97.36         97.80         174.6         66.82        0.9854         174.6        -1000.               NaN           NaN     1.773    
    81    82    83   0.01129     1    0.4087E-01     174.8        -179.8        -97.00         97.40         174.8         66.81        0.9640         174.8        -1000.               NaN           NaN     1.773    
    82    84    83   0.03572     1    0.4161E-01     179.3        -180.2        -97.74         97.75         179.3         66.81        0.9828         179.3        -1000.               NaN           NaN     1.773    
     8    83    63   0.01113     1    0.4092E-01     178.9        -179.9        -97.41         97.43         178.9         66.81        0.9654         178.9        -1000.               NaN           NaN     1.773    
    83    85    63   0.02011     1    0.4082E-01     178.6        -179.8        -97.35         97.38         178.6         66.81        0.9627         178.6        -1000.               NaN           NaN     1.773    
    83    84    85   0.03261     1    0.4155E-01     178.9        -180.1        -97.71         97.72         178.9         66.81        0.9813         178.9        -1000.               NaN           NaN     1.773    
    84    86    85   0.01806     1    0.4121E-01     177.0        -180.0        -97.43         97.56         177.0         66.81        0.9725         177.0        -1000.               NaN           NaN     1.773    
    63    85    65   0.03261     1    0.4155E-01     178.9        -180.1        -97.71         97.72         178.9         66.81        0.9813         178.9        -1000.               NaN           NaN     1.773    
    85    87    65   0.01806     1    0.4121E-01     177.0        -180.0        -97.43         97.56         177.0         66.81        0.9725         177.0        -1000.               NaN           NaN     1.773    
    85    86    87   0.02106     1    0.4129E-01     175.8        -180.0        -97.34         97.60         175.8         66.81        0.9746         175.8        -1000.               NaN           NaN     1.773    
    86    88    87   0.04321     1    0.4216E-01     179.2        -180.4        -98.00         98.01         179.2         66.82        0.9968         179.2        -1000.               NaN           NaN     1.773    
    65    87    67   0.02193     1    0.4159E-01     174.3        -180.2        -97.26         97.74         174.3         66.81        0.9822         174.3        -1000.               NaN           NaN     1.773    
    87    89    67   0.03780     1    0.4219E-01     178.3        -180.4        -97.97         98.02         178.3         66.82        0.9973         178.3        -1000.               NaN           NaN     1.773    
    87    88    89   0.02133     1    0.4114E-01     179.0        -180.0        -97.52         97.53         179.0         66.81        0.9708         179.0        -1000.               NaN           NaN     1.773    
    88    90    89   0.00904     1    0.4053E-01     179.1        -179.7        -97.23         97.24         179.1         66.81        0.9554         179.1        -1000.               NaN           NaN     1.773    
    67    89    69   0.03208     1    0.4164E-01     178.7        -180.2        -97.74         97.76         178.7         66.81        0.9834         178.7        -1000.               NaN           NaN     1.773    
    89    91    69   0.01560     1    0.4119E-01     177.3        -180.0        -97.45         97.56         177.3         66.81        0.9722         177.3        -1000.               NaN           NaN     1.773    
    89    90    91   0.01874     1    0.4126E-01     178.1        -180.0        -97.54         97.59         178.1         66.81        0.9739         178.1        -1000.               NaN           NaN     1.773    
    90    92    91   0.03554     1    0.4160E-01     179.1        -180.2        -97.73         97.75         179.1         66.81        0.9826         179.1        -1000.               NaN           NaN     1.773    
    73    93    74   0.02957     1    0.4214E-01     177.7        -180.4        -97.92         98.00         177.7         66.82        0.9962         177.7        -1000.               NaN           NaN     1.773    
    74    94    76   0.03100     1    0.4184E-01     178.5        -180.3        -97.82         97.86         178.5         66.82        0.9886         178.5        -1000.               NaN           NaN     1.773    
    74    93    94   0.02950     1    0.4199E-01     178.9        -180.3        -97.91         97.93         178.9         66.82        0.9923         178.9        -1000.               NaN           NaN     1.773    
    93    95    94   0.01272     1    0.4059E-01     178.0        -179.7        -97.22         97.27         178.0         66.81        0.9570         178.0        -1000.               NaN           NaN     1.773    
    76    96    78   0.02080     1    0.4087E-01     179.0        -179.8        -97.39         97.41         179.0         66.81        0.9641         179.0        -1000.               NaN           NaN     1.773    
    76    94    96   0.01718     1    0.4093E-01     178.4        -179.9        -97.39         97.43         178.4         66.81        0.9654         178.4        -1000.               NaN           NaN     1.773    
    94    97    96   0.02742     1    0.4156E-01     178.8        -180.1        -97.70         97.72         178.8         66.81        0.9813         178.8        -1000.               NaN           NaN     1.773    
    94    95    97   0.02669     1    0.4142E-01     178.2        -180.1        -97.61         97.66         178.2         66.81        0.9778         178.2        -1000.               NaN           NaN     1.773    
    78    96    80   0.02299     1    0.4082E-01     178.6        -179.8        -97.35         97.38         178.6         66.81        0.9628         178.6        -1000.               NaN           NaN     1.773    
    96    98    80   0.03318     1    0.4138E-01     179.0        -180.1        -97.63         97.64         179.0         66.81        0.9770         179.0        -1000.               NaN           NaN     1.773    
    96    97    98   0.03010     1    0.4151E-01     179.6        -180.1        -97.70         97.71         179.6         66.81        0.9803         179.6        -1000.               NaN           NaN     1.773    
    97    99    98   0.01594     1    0.4089E-01     177.6        -179.9        -97.33         97.42         177.6         66.81        0.9646         177.6        -1000.               NaN           NaN     1.773    
    80    98    82   0.03344     1    0.4180E-01     176.5        -180.2        -97.66         97.84         176.5         66.82        0.9876         176.5        -1000.               NaN           NaN     1.773    
    98   100    82   0.00162     1    0.4211E-01     176.2        -180.4        -97.76         97.98         176.2         66.82        0.9953         176.2        -1000.               NaN           NaN     1.773    
    98    99   100   0.00075     1    0.4041E-01     173.7        -179.6        -96.61         97.19         173.7         66.81        0.9523         173.7        -1000.               NaN           NaN     1.773    
    99   101   100   0.01492     1    0.4050E-01     179.2        -179.7        -97.22         97.23         179.2         66.81        0.9545         179.2        -1000.               NaN           NaN     1.773    
    82   100    84   0.04652     1    0.4233E-01     178.3        -180.5        -98.04         98.08         178.3         66.82         1.001         178.3        -1000.               NaN           NaN     1.773    
   100   102    84   0.03082     1    0.4163E-01     178.2        -180.2        -97.71         97.76         178.2         66.81        0.9832         178.2        -1000.               NaN           NaN     1.773    
   100   101   102   0.01444     1    0.4070E-01     177.1        -179.8        -97.20         97.32         177.1         66.81        0.9598         177.1        -1000.               NaN           NaN     1.773    
   101   103   102   0.01958     1    0.4074E-01     179.7        -179.8        -97.34         97.34         179.7         66.81        0.9606         179.7        -1000.               NaN           NaN     1.773    
    84   102    86   0.02193     1    0.4159E-01     174.3        -180.2        -97.26         97.74         174.3         66.81        0.9822         174.3        -1000.               NaN           NaN     1.773    
   102   104    86   0.03780     1    0.4219E-01     178.3        -180.4        -97.97         98.02         178.3         66.82        0.9973         178.3        -1000.               NaN           NaN     1.773    
   102   103   104   0.03208     1    0.4164E-01     178.7        -180.2        -97.74         97.76         178.7         66.81        0.9834         178.7        -1000.               NaN           NaN     1.773    
   103   105   104   0.01560     1    0.4119E-01     177.3        -180.0        -97.45         97.56         177.3         66.81        0.9722         177.3        -1000.               NaN           NaN     1.773    
    86   104    88   0.03728     1    0.4194E-01     179.1        -180.3        -97.89         97.91         179.1         66.82        0.9912         179.1        -1000.               NaN           NaN     1.773    
   104   106    88   0.01760     1    0.4126E-01     177.7        -180.0        -97.51         97.59         177.7         66.81        0.9739         177.7        -1000.               NaN           NaN     1.773    
   104   105   106   0.01874     1    0.4126E-01     178.1        -180.0        -97.54         97.59         178.1         66.81        0.9739         178.1        -1000.               NaN           NaN     1.773    
   105   107   106   0.03554     1    0.4160E-01     179.1        -180.2        -97.73         97.75         179.1         66.81        0.9826         179.1        -1000.               NaN           NaN     1.773    
    88   106    90   0.01237     1    0.4102E-01     176.8        -179.9        -97.32         97.47         176.8         66.81        0.9677         176.8        -1000.               NaN           NaN     1.773    
   106   108    90   0.03602     1    0.4202E-01     179.1        -180.3        -97.93         97.94         179.1         66.82        0.9932         179.1        -1000.               NaN           NaN     1.773    
   106   107   108   0.03534     1    0.4169E-01     178.0        -180.2        -97.73         97.79         178.0         66.81        0.9849         178.0        -1000.               NaN           NaN     1.773    
    90   108    92   0.01975     1    0.4111E-01     177.6        -179.9        -97.43         97.52         177.6         66.81        0.9701         177.6        -1000.               NaN           NaN     1.773    
    99   109   101   0.02154     1    0.4077E-01     179.3        -179.8        -97.35         97.36         179.3         66.81        0.9615         179.3        -1000.               NaN           NaN     1.773    
   101   109   103   0.03582     1    0.4168E-01     177.1        -180.2        -97.66         97.78         177.1         66.81        0.9845         177.1        -1000.               NaN           NaN     1.773    
   110   112   111   0.03282     1    0.4206E-01     179.4        -180.4        -97.95         97.96         179.4         66.82        0.9940         179.4        -1000.               NaN           NaN     1.773    
   111   114   113   0.04349     1    0.4206E-01     178.4        -180.4        -97.92         97.96         178.4         66.82        0.9942         178.4        -1000.               NaN           NaN     1.773    
   112   115   114   0.04349     1    0.4206E-01     178.4        -180.4        -97.92         97.96         178.4         66.82        0.9942         178.4        -1000.               NaN           NaN     1.773    
   111   112   114   0.04343     1    0.4219E-01     179.7        -180.4        -98.02         98.02         179.7         66.82        0.9973         179.7        -1000.               NaN           NaN     1.773    
   116   113   117   0.02164     1    0.4146E-01     178.8        -180.1        -97.66         97.68         178.8         66.81        0.9788         178.8        -1000.               NaN           NaN     1.773    
   113   114   117   0.03465     1    0.4149E-01     178.7        -180.1        -97.67         97.69         178.7         66.81        0.9796         178.7        -1000.               NaN           NaN     1.773    
   115    13   117   0.04167     1    0.4240E-01     177.8        -180.5        -98.05         98.12         177.8         66.82         1.003         177.8        -1000.               NaN           NaN     1.773    
   114   115   117   0.03663     1    0.4201E-01     176.1        -180.3        -97.72         97.94         176.1         66.82        0.9930         176.1        -1000.               NaN           NaN     1.773    
   116   117   118   0.00542     1    0.4120E-01     167.8        -180.0        -95.35         97.56         167.8         66.81        0.9724         167.8        -1000.               NaN           NaN     1.773    
   117   119   118   0.02924     1    0.4152E-01     178.2        -180.1        -97.66         97.71         178.2         66.81        0.9803         178.2        -1000.               NaN           NaN     1.773    
   117    13   119   0.02506     1    0.4127E-01     178.4        -180.0        -97.55         97.59         178.4         66.81        0.9741         178.4        -1000.               NaN           NaN     1.773    
    13    16   119   0.02518     1    0.4162E-01     177.3        -180.2        -97.65         97.76         177.3         66.81        0.9831         177.3        -1000.               NaN           NaN     1.773    
   118   119   120   0.02908     1    0.4119E-01     178.7        -180.0        -97.53         97.55         178.7         66.81        0.9720         178.7        -1000.               NaN           NaN     1.773    
   119   121   120   0.01989     1    0.4116E-01     179.6        -180.0        -97.54         97.54         179.6         66.81        0.9713         179.6        -1000.               NaN           NaN     1.773    
   119    16   121   0.03371     1    0.4290E-01     173.8        -180.7        -97.77         98.34         173.8         66.82         1.015         173.8        -1000.               NaN           NaN     1.773    
    16    19   121   0.03955     1    0.4300E-01     175.6        -180.8        -98.10         98.39         175.6         66.82         1.018         175.6        -1000.               NaN           NaN     1.773    
   120   121   122   0.03136     1    0.4167E-01     175.7        -180.2        -97.50         97.78         175.7         66.81        0.9844         175.7        -1000.               NaN           NaN     1.773    
   121   123   122   0.02828     1    0.4195E-01     176.8        -180.3        -97.75         97.91         176.8         66.82        0.9913         176.8        -1000.               NaN           NaN     1.773    
   121    19   123   0.04939     1    0.4326E-01     178.6        -180.9        -98.48         98.51         178.6         66.82         1.025         178.6        -1000.               NaN           NaN     1.773    
    19    22   123   0.06167     1    0.4329E-01     177.9        -180.9        -98.46         98.52         177.9         66.82         1.025         177.9        -1000.               NaN           NaN     1.773    
   122   123   124   0.01971     1    0.4100E-01     179.4        -179.9        -97.46         97.46         179.4         66.81        0.9672         179.4        -1000.               NaN           NaN     1.773    
   123   125   124   0.01558     1    0.4097E-01     179.2        -179.9        -97.44         97.45         179.2         66.81        0.9666         179.2        -1000.               NaN           NaN     1.773    
   123    22   125   0.05261     1    0.4336E-01     178.4        -180.9        -98.51         98.55         178.4         66.82         1.027         178.4        -1000.               NaN           NaN     1.773    
    22    25   125   0.01450     1    0.4231E-01     168.5        -180.5        -96.10         98.07         168.5         66.82         1.000         168.5        -1000.               NaN           NaN     1.773    
   124   125   126   0.01875     1    0.4131E-01     178.5        -180.0        -97.58         97.61         178.5         66.81        0.9752         178.5        -1000.               NaN           NaN     1.773    
   125   127   126   0.03462     1    0.4157E-01     179.1        -180.1        -97.72         97.73         179.1         66.81        0.9816         179.1        -1000.               NaN           NaN     1.773    
   125    25   127   0.03889     1    0.4194E-01     178.8        -180.3        -97.88         97.90         178.8         66.82        0.9911         178.8        -1000.               NaN           NaN     1.773    
    25    28   127   0.03648     1    0.4189E-01     178.7        -180.3        -97.86         97.88         178.7         66.82        0.9899         178.7        -1000.               NaN           NaN     1.773    
   126   127   128   0.02762     1    0.4135E-01     179.5        -180.1        -97.63         97.63         179.5         66.81        0.9762         179.5        -1000.               NaN           NaN     1.773    
   127    28   129   0.02762     1    0.4135E-01     179.5        -180.1        -97.63         97.63         179.5         66.81        0.9762         179.5        -1000.               NaN           NaN     1.773    
   127   129   128   0.03033     1    0.4216E-01     174.1        -180.4        -97.48         98.00         174.1         66.82        0.9966         174.1        -1000.               NaN           NaN     1.773    
   128   129   130   0.05208     1    0.4279E-01     177.6        -180.7        -98.21         98.29         177.6         66.82         1.013         177.6        -1000.               NaN           NaN     1.773    
   131   132   133   0.04349     1    0.4206E-01     178.4        -180.4        -97.92         97.96         178.4         66.82        0.9942         178.4        -1000.               NaN           NaN     1.773    
   131   134   110   0.02417     1    0.4179E-01     179.1        -180.2        -97.82         97.83         179.1         66.82        0.9872         179.1        -1000.               NaN           NaN     1.773    
   133   135   134   0.04349     1    0.4206E-01     178.4        -180.4        -97.92         97.96         178.4         66.82        0.9942         178.4        -1000.               NaN           NaN     1.773    
   131   133   134   0.04343     1    0.4219E-01     179.7        -180.4        -98.02         98.02         179.7         66.82        0.9973         179.7        -1000.               NaN           NaN     1.773    
   134    12   112   0.01925     1    0.4175E-01     178.6        -180.2        -97.79         97.81         178.6         66.82        0.9863         178.6        -1000.               NaN           NaN     1.773    
   110   134   112   0.01922     1    0.4178E-01     178.6        -180.2        -97.80         97.83         178.6         66.82        0.9870         178.6        -1000.               NaN           NaN     1.773    
   134   135    12   0.03529     1    0.4210E-01     178.8        -180.4        -97.96         97.98         178.8         66.82        0.9953         178.8        -1000.               NaN           NaN     1.773    
   135     9    12   0.02119     1    0.4124E-01     179.6        -180.0        -97.57         97.58         179.6         66.81        0.9732         179.6        -1000.               NaN           NaN     1.773    
   112    12   115   0.04578     1    0.4247E-01     179.6        -180.5        -98.14         98.15         179.6         66.82         1.004         179.6        -1000.               NaN           NaN     1.773    
    12    10   115   0.02763     1    0.4165E-01     178.7        -180.2        -97.74         97.77         178.7         66.81        0.9839         178.7        -1000.               NaN           NaN     1.773    
   115    10    13   0.03167     1    0.4231E-01     175.5        -180.5        -97.78         98.07         175.5         66.82         1.000         175.5        -1000.               NaN           NaN     1.773    
    28    31   129   0.03024     1    0.4213E-01     177.6        -180.4        -97.91         97.99         177.6         66.82        0.9959         177.6        -1000.               NaN           NaN     1.773    
   129    31   136   0.01970     1    0.4110E-01     177.3        -179.9        -97.40         97.51         177.3         66.81        0.9699         177.3        -1000.               NaN           NaN     1.773    
   129   136   130   0.05111     1    0.4246E-01     178.9        -180.5        -98.13         98.14         178.9         66.82         1.004         178.9        -1000.               NaN           NaN     1.773    
    31    33   136   0.01183     1    0.4025E-01     178.5        -179.6        -97.08         97.11         178.5         66.81        0.9485         178.5        -1000.               NaN           NaN     1.773    
   130   136   137   0.07875     1    0.4338E-01     179.3        -180.9        -98.55         98.56         179.3         66.82         1.028         179.3        -1000.               NaN           NaN     1.773    
   136    33   138   0.02562     1    0.4093E-01     178.1        -179.9        -97.38         97.43         178.1         66.81        0.9656         178.1        -1000.               NaN           NaN     1.773    
   136   138   137   0.03042     1    0.4214E-01     176.7        -180.4        -97.83         97.99         176.7         66.82        0.9961         176.7        -1000.               NaN           NaN     1.773    
   137   138   139   0.02348     1    0.4127E-01     178.4        -180.0        -97.55         97.59         178.4         66.81        0.9740         178.4        -1000.               NaN           NaN     1.773    
   140   141   132   0.02164     1    0.4146E-01     178.8        -180.1        -97.66         97.68         178.8         66.81        0.9788         178.8        -1000.               NaN           NaN     1.773    
   133   132   141   0.03465     1    0.4149E-01     178.7        -180.1        -97.67         97.69         178.7         66.81        0.9796         178.7        -1000.               NaN           NaN     1.773    
   140   142   141   0.00542     1    0.4120E-01     167.8        -180.0        -95.35         97.56         167.8         66.81        0.9724         167.8        -1000.               NaN           NaN     1.773    
   142   143   141   0.02924     1    0.4152E-01     178.2        -180.1        -97.66         97.71         178.2         66.81        0.9803         178.2        -1000.               NaN           NaN     1.773    
   141    34   135   0.04167     1    0.4240E-01     177.8        -180.5        -98.05         98.12         177.8         66.82         1.003         177.8        -1000.               NaN           NaN     1.773    
   133   141   135   0.03663     1    0.4201E-01     176.1        -180.3        -97.72         97.94         176.1         66.82        0.9930         176.1        -1000.               NaN           NaN     1.773    
   141   143    34   0.02506     1    0.4127E-01     178.4        -180.0        -97.55         97.59         178.4         66.81        0.9741         178.4        -1000.               NaN           NaN     1.773    
   143    36    34   0.02518     1    0.4162E-01     177.3        -180.2        -97.65         97.76         177.3         66.81        0.9831         177.3        -1000.               NaN           NaN     1.773    
   135    34     9   0.03167     1    0.4231E-01     175.5        -180.5        -97.78         98.07         175.5         66.82         1.000         175.5        -1000.               NaN           NaN     1.773    
    33    52   138   0.04068     1    0.4293E-01     173.2        -180.7        -97.67         98.36         173.2         66.82         1.016         173.2        -1000.               NaN           NaN     1.773    
    52   144   138   0.05499     1    0.4354E-01     176.5        -181.0        -98.46         98.64         176.5         66.82         1.032         176.5        -1000.               NaN           NaN     1.773    
    52    53   144   0.02579     1    0.4169E-01     178.5        -180.2        -97.76         97.79         178.5         66.81        0.9849         178.5        -1000.               NaN           NaN     1.773    
    53   145   144   0.01400     1    0.4117E-01     174.6        -180.0        -97.12         97.54         174.6         66.81        0.9715         174.6        -1000.               NaN           NaN     1.773    
   138   144   139   0.04919     1    0.4270E-01     178.2        -180.6        -98.21         98.25         178.2         66.82         1.010         178.2        -1000.               NaN           NaN     1.773    
   144   146   139   0.05441     1    0.4287E-01     178.4        -180.7        -98.29         98.33         178.4         66.82         1.015         178.4        -1000.               NaN           NaN     1.773    
   144   145   146   0.02870     1    0.4324E-01     173.2        -180.9        -97.81         98.50         173.2         66.82         1.024         173.2        -1000.               NaN           NaN     1.773    
   145   147   146   0.05639     1    0.4405E-01     177.7        -181.2        -98.79         98.86         177.7         66.83         1.045         177.7        -1000.               NaN           NaN     1.773    
   142   148   143   0.02908     1    0.4119E-01     178.7        -180.0        -97.53         97.55         178.7         66.81        0.9720         178.7        -1000.               NaN           NaN     1.773    
   148   149   143   0.01989     1    0.4116E-01     179.6        -180.0        -97.54         97.54         179.6         66.81        0.9713         179.6        -1000.               NaN           NaN     1.773    
   148   150   149   0.03136     1    0.4167E-01     175.7        -180.2        -97.50         97.78         175.7         66.81        0.9844         175.7        -1000.               NaN           NaN     1.773    
   150   151   149   0.02828     1    0.4195E-01     176.8        -180.3        -97.75         97.91         176.8         66.82        0.9913         176.8        -1000.               NaN           NaN     1.773    
   143   149    36   0.03371     1    0.4290E-01     173.8        -180.7        -97.77         98.34         173.8         66.82         1.015         173.8        -1000.               NaN           NaN     1.773    
   149    54    36   0.03955     1    0.4300E-01     175.6        -180.8        -98.10         98.39         175.6         66.82         1.018         175.6        -1000.               NaN           NaN     1.773    
   149   151    54   0.04939     1    0.4326E-01     178.6        -180.9        -98.48         98.51         178.6         66.82         1.025         178.6        -1000.               NaN           NaN     1.773    
   151    56    54   0.06167     1    0.4329E-01     177.9        -180.9        -98.46         98.52         177.9         66.82         1.025         177.9        -1000.               NaN           NaN     1.773    
    53    70   145   0.01182     1    0.4045E-01     179.3        -179.7        -97.20         97.20         179.3         66.81        0.9533         179.3        -1000.               NaN           NaN     1.773    
    69   152    70   0.03437     1    0.4209E-01     178.5        -180.4        -97.94         97.97         178.5         66.82        0.9948         178.5        -1000.               NaN           NaN     1.773    
   145    70   153   0.01747     1    0.4110E-01     178.5        -179.9        -97.48         97.51         178.5         66.81        0.9698         178.5        -1000.               NaN           NaN     1.773    
   145   153   147   0.01726     1    0.4274E-01     165.5        -180.6        -95.15         98.27         165.5         66.82         1.011         165.5        -1000.               NaN           NaN     1.773    
    70   152   153   0.05147     1    0.4318E-01     176.3        -180.8        -98.26         98.47         176.3         66.82         1.023         176.3        -1000.               NaN           NaN     1.773    
   152   154   153   0.04748     1    0.4319E-01     176.1        -180.8        -98.25         98.48         176.1         66.82         1.023         176.1        -1000.               NaN           NaN     1.773    
   147   153   155   0.02779     1    0.4151E-01     178.5        -180.1        -97.67         97.71         178.5         66.81        0.9803         178.5        -1000.               NaN           NaN     1.773    
   153   156   155   0.02629     1    0.4260E-01     174.3        -180.6        -97.73         98.21         174.3         66.82         1.008         174.3        -1000.               NaN           NaN     1.773    
   153   154   156   0.04375     1    0.4278E-01     176.7        -180.7        -98.13         98.29         176.7         66.82         1.012         176.7        -1000.               NaN           NaN     1.773    
   150   157   151   0.01971     1    0.4100E-01     179.4        -179.9        -97.46         97.46         179.4         66.81        0.9672         179.4        -1000.               NaN           NaN     1.773    
   157   158   151   0.01558     1    0.4097E-01     179.2        -179.9        -97.44         97.45         179.2         66.81        0.9666         179.2        -1000.               NaN           NaN     1.773    
   157   159   158   0.01875     1    0.4131E-01     178.5        -180.0        -97.58         97.61         178.5         66.81        0.9752         178.5        -1000.               NaN           NaN     1.773    
   159   160   158   0.03462     1    0.4157E-01     179.1        -180.1        -97.72         97.73         179.1         66.81        0.9816         179.1        -1000.               NaN           NaN     1.773    
   151   158    56   0.05261     1    0.4336E-01     178.4        -180.9        -98.51         98.55         178.4         66.82         1.027         178.4        -1000.               NaN           NaN     1.773    
   158    72    56   0.01450     1    0.4231E-01     168.5        -180.5        -96.10         98.07         168.5         66.82         1.000         168.5        -1000.               NaN           NaN     1.773    
   158   160    72   0.03889     1    0.4194E-01     178.8        -180.3        -97.88         97.90         178.8         66.82        0.9911         178.8        -1000.               NaN           NaN     1.773    
   160    73    72   0.03648     1    0.4189E-01     178.7        -180.3        -97.86         97.88         178.7         66.82        0.9899         178.7        -1000.               NaN           NaN     1.773    
    69    91   152   0.01430     1    0.4089E-01     176.3        -179.9        -97.21         97.41         176.3         66.81        0.9644         176.3        -1000.               NaN           NaN     1.773    
    91   161   152   0.01898     1    0.4126E-01     178.9        -180.0        -97.57         97.59         178.9         66.81        0.9740         178.9        -1000.               NaN           NaN     1.773    
    91    92   161   0.03780     1    0.4181E-01     179.4        -180.3        -97.84         97.84         179.4         66.82        0.9878         179.4        -1000.               NaN           NaN     1.773    
    92   162   161   0.04118     1    0.4213E-01     179.2        -180.4        -97.98         97.99         179.2         66.82        0.9958         179.2        -1000.               NaN           NaN     1.773    
   152   161   154   0.02132     1    0.4157E-01     178.2        -180.1        -97.68         97.73         178.2         66.81        0.9817         178.2        -1000.               NaN           NaN     1.773    
   161   163   154   0.05679     1    0.4320E-01     177.8        -180.8        -98.41         98.48         177.8         66.82         1.023         177.8        -1000.               NaN           NaN     1.773    
   161   162   163   0.03149     1    0.4266E-01     174.7        -180.6        -97.81         98.23         174.7         66.82         1.009         174.7        -1000.               NaN           NaN     1.773    
   162   164   163   0.03509     1    0.4154E-01     178.7        -180.1        -97.70         97.72         178.7         66.81        0.9810         178.7        -1000.               NaN           NaN     1.773    
   154   163   156   0.02729     1    0.4152E-01     177.0        -180.1        -97.57         97.71         177.0         66.81        0.9804         177.0        -1000.               NaN           NaN     1.773    
   159   165   160   0.02762     1    0.4135E-01     179.5        -180.1        -97.63         97.63         179.5         66.81        0.9762         179.5        -1000.               NaN           NaN     1.773    
   160   166    73   0.02762     1    0.4135E-01     179.5        -180.1        -97.63         97.63         179.5         66.81        0.9762         179.5        -1000.               NaN           NaN     1.773    
   160   165   166   0.03033     1    0.4216E-01     174.1        -180.4        -97.48         98.00         174.1         66.82        0.9966         174.1        -1000.               NaN           NaN     1.773    
   165   167   166   0.05208     1    0.4279E-01     177.6        -180.7        -98.21         98.29         177.6         66.82         1.013         177.6        -1000.               NaN           NaN     1.773    
    73   166    93   0.03024     1    0.4213E-01     177.6        -180.4        -97.91         97.99         177.6         66.82        0.9959         177.6        -1000.               NaN           NaN     1.773    
   166   168    93   0.01970     1    0.4110E-01     177.3        -179.9        -97.40         97.51         177.3         66.81        0.9699         177.3        -1000.               NaN           NaN     1.773    
   166   167   168   0.05111     1    0.4246E-01     178.9        -180.5        -98.13         98.14         178.9         66.82         1.004         178.9        -1000.               NaN           NaN     1.773    
    93   168    95   0.01183     1    0.4025E-01     178.5        -179.6        -97.08         97.11         178.5         66.81        0.9485         178.5        -1000.               NaN           NaN     1.773    
   107   169   108   0.01141     1    0.4057E-01     176.3        -179.7        -97.06         97.26         176.3         66.81        0.9563         176.3        -1000.               NaN           NaN     1.773    
   108   170    92   0.00619     1    0.3998E-01     177.1        -179.5        -96.86         96.98         177.1         66.81        0.9416         177.1        -1000.               NaN           NaN     1.773    
   108   169   170   0.01108     1    0.4060E-01     179.2        -179.7        -97.27         97.28         179.2         66.81        0.9573         179.2        -1000.               NaN           NaN     1.773    
   169   171   170   0.03054     1    0.4113E-01     178.9        -180.0        -97.51         97.52         178.9         66.81        0.9705         178.9        -1000.               NaN           NaN     1.773    
    92   170   162   0.02099     1    0.4179E-01     177.2        -180.2        -97.72         97.83         177.2         66.82        0.9873         177.2        -1000.               NaN           NaN     1.773    
   170   172   162   0.06390     1    0.4346E-01     178.1        -180.9        -98.54         98.60         178.1         66.82         1.030         178.1        -1000.               NaN           NaN     1.773    
   170   171   172   0.05035     1    0.4333E-01     177.7        -180.9        -98.46         98.54         177.7         66.82         1.027         177.7        -1000.               NaN           NaN     1.773    
   171   173   172   0.03518     1    0.4217E-01     174.8        -180.4        -97.61         98.01         174.8         66.82        0.9968         174.8        -1000.               NaN           NaN     1.773    
   162   172   164   0.01229     1    0.4119E-01     174.2        -180.0        -97.05         97.56         174.2         66.81        0.9722         174.2        -1000.               NaN           NaN     1.773    
   167   174   168   0.07875     1    0.4338E-01     179.3        -180.9        -98.55         98.56         179.3         66.82         1.028         179.3        -1000.               NaN           NaN     1.773    
   168   175    95   0.02562     1    0.4093E-01     178.1        -179.9        -97.38         97.43         178.1         66.81        0.9656         178.1        -1000.               NaN           NaN     1.773    
   168   174   175   0.03042     1    0.4214E-01     176.7        -180.4        -97.83         97.99         176.7         66.82        0.9961         176.7        -1000.               NaN           NaN     1.773    
   174   176   175   0.02348     1    0.4127E-01     178.4        -180.0        -97.55         97.59         178.4         66.81        0.9740         178.4        -1000.               NaN           NaN     1.773    
    95   175    97   0.04068     1    0.4293E-01     173.2        -180.7        -97.67         98.36         173.2         66.82         1.016         173.2        -1000.               NaN           NaN     1.773    
   175   177    97   0.05499     1    0.4354E-01     176.5        -181.0        -98.46         98.64         176.5         66.82         1.032         176.5        -1000.               NaN           NaN     1.773    
   175   176   177   0.04919     1    0.4270E-01     178.2        -180.6        -98.21         98.25         178.2         66.82         1.010         178.2        -1000.               NaN           NaN     1.773    
   176   178   177   0.05441     1    0.4287E-01     178.4        -180.7        -98.29         98.33         178.4         66.82         1.015         178.4        -1000.               NaN           NaN     1.773    
    97   177    99   0.02579     1    0.4169E-01     178.5        -180.2        -97.76         97.79         178.5         66.81        0.9849         178.5        -1000.               NaN           NaN     1.773    
   177   179    99   0.01400     1    0.4117E-01     174.6        -180.0        -97.12         97.54         174.6         66.81        0.9715         174.6        -1000.               NaN           NaN     1.773    
   177   178   179   0.02870     1    0.4324E-01     173.2        -180.9        -97.81         98.50         173.2         66.82         1.024         173.2        -1000.               NaN           NaN     1.773    
   178   180   179   0.05639     1    0.4405E-01     177.7        -181.2        -98.79         98.86         177.7         66.83         1.045         177.7        -1000.               NaN           NaN     1.773    
    99   179   109   0.01182     1    0.4045E-01     179.3        -179.7        -97.20         97.20         179.3         66.81        0.9533         179.3        -1000.               NaN           NaN     1.773    
   179   181   109   0.01747     1    0.4110E-01     178.5        -179.9        -97.48         97.51         178.5         66.81        0.9698         178.5        -1000.               NaN           NaN     1.773    
   179   180   181   0.01726     1    0.4274E-01     165.5        -180.6        -95.15         98.27         165.5         66.82         1.011         165.5        -1000.               NaN           NaN     1.773    
   109   182   103   0.03437     1    0.4209E-01     178.5        -180.4        -97.94         97.97         178.5         66.82        0.9948         178.5        -1000.               NaN           NaN     1.773    
   109   181   182   0.05147     1    0.4318E-01     176.3        -180.8        -98.26         98.47         176.3         66.82         1.023         176.3        -1000.               NaN           NaN     1.773    
   181   183   182   0.04748     1    0.4319E-01     176.1        -180.8        -98.25         98.48         176.1         66.82         1.023         176.1        -1000.               NaN           NaN     1.773    
   103   182   105   0.01430     1    0.4089E-01     176.3        -179.9        -97.21         97.41         176.3         66.81        0.9644         176.3        -1000.               NaN           NaN     1.773    
   182   184   105   0.01898     1    0.4126E-01     178.9        -180.0        -97.57         97.59         178.9         66.81        0.9740         178.9        -1000.               NaN           NaN     1.773    
   182   183   184   0.02132     1    0.4157E-01     178.2        -180.1        -97.68         97.73         178.2         66.81        0.9817         178.2        -1000.               NaN           NaN     1.773    
   183   185   184   0.05679     1    0.4320E-01     177.8        -180.8        -98.41         98.48         177.8         66.82         1.023         177.8        -1000.               NaN           NaN     1.773    
   105   184   107   0.03780     1    0.4181E-01     179.4        -180.3        -97.84         97.84         179.4         66.82        0.9878         179.4        -1000.               NaN           NaN     1.773    
   184   186   107   0.04118     1    0.4213E-01     179.2        -180.4        -97.98         97.99         179.2         66.82        0.9958         179.2        -1000.               NaN           NaN     1.773    
   184   185   186   0.03149     1    0.4266E-01     174.7        -180.6        -97.81         98.23         174.7         66.82         1.009         174.7        -1000.               NaN           NaN     1.773    
   185   187   186   0.03509     1    0.4154E-01     178.7        -180.1        -97.70         97.72         178.7         66.81        0.9810         178.7        -1000.               NaN           NaN     1.773    
   107   186   169   0.02099     1    0.4179E-01     177.2        -180.2        -97.72         97.83         177.2         66.82        0.9873         177.2        -1000.               NaN           NaN     1.773    
   186   188   169   0.06390     1    0.4346E-01     178.1        -180.9        -98.54         98.60         178.1         66.82         1.030         178.1        -1000.               NaN           NaN     1.773    
   186   187   188   0.01229     1    0.4119E-01     174.2        -180.0        -97.05         97.56         174.2         66.81        0.9722         174.2        -1000.               NaN           NaN     1.773    
   169   188   171   0.06345     1    0.4380E-01     177.9        -181.1        -98.69         98.75         177.9         66.82         1.038         177.9        -1000.               NaN           NaN     1.773    
   188   189   171   0.03620     1    0.4260E-01     173.0        -180.6        -97.48         98.21         173.0         66.82         1.008         173.0        -1000.               NaN           NaN     1.773    
   171   189   173   0.03085     1    0.4106E-01     178.2        -179.9        -97.44         97.49         178.2         66.81        0.9687         178.2        -1000.               NaN           NaN     1.773    
   180   190   181   0.02779     1    0.4151E-01     178.5        -180.1        -97.67         97.71         178.5         66.81        0.9803         178.5        -1000.               NaN           NaN     1.773    
   181   190   183   0.04121     1    0.4226E-01     179.7        -180.4        -98.05         98.05         179.7         66.82        0.9992         179.7        -1000.               NaN           NaN     1.773    
   190   191   183   0.02877     1    0.4147E-01     178.3        -180.1        -97.64         97.68         178.3         66.81        0.9791         178.3        -1000.               NaN           NaN     1.773    
   183   191   185   0.02729     1    0.4152E-01     177.0        -180.1        -97.57         97.71         177.0         66.81        0.9804         177.0        -1000.               NaN           NaN     1.773    
   192   193   194   0.02367     1    0.4134E-01     179.3        -180.0        -97.62         97.63         179.3         66.81        0.9759         179.3        -1000.               NaN           NaN     1.773    
   193   195   194   0.02210     1    0.4141E-01     179.5        -180.1        -97.65         97.66         179.5         66.81        0.9777         179.5        -1000.               NaN           NaN     1.773    
   194   116   196   0.04543     1    0.4263E-01     177.4        -180.6        -98.12         98.22         177.4         66.82         1.009         177.4        -1000.               NaN           NaN     1.773    
   192   194   197   0.02471     1    0.4132E-01     179.8        -180.0        -97.61         97.62         179.8         66.81        0.9754         179.8        -1000.               NaN           NaN     1.773    
   194   196   197   0.00710     1    0.4091E-01     178.3        -179.9        -97.38         97.42         178.3         66.81        0.9651         178.3        -1000.               NaN           NaN     1.773    
   197   199   198   0.01294     1    0.4063E-01     178.9        -179.7        -97.27         97.29         178.9         66.81        0.9580         178.9        -1000.               NaN           NaN     1.773    
   199   196   118   0.00895     1    0.4075E-01     177.8        -179.8        -97.27         97.35         177.8         66.81        0.9610         177.8        -1000.               NaN           NaN     1.773    
   196   116   118   0.02643     1    0.4152E-01     177.4        -180.1        -97.61         97.71         177.4         66.81        0.9805         177.4        -1000.               NaN           NaN     1.773    
   197   196   199   0.00209     1    0.4004E-01     177.4        -179.5        -96.91         97.01         177.4         66.81        0.9431         177.4        -1000.               NaN           NaN     1.773    
   198   199   200   0.02770     1    0.4115E-01     177.4        -180.0        -97.44         97.53         177.4         66.81        0.9710         177.4        -1000.               NaN           NaN     1.773    
   199   201   200   0.02519     1    0.4135E-01     178.4        -180.1        -97.59         97.63         178.4         66.81        0.9760         178.4        -1000.               NaN           NaN     1.773    
   199   118   201   0.02086     1    0.4092E-01     179.9        -179.9        -97.43         97.43         179.9         66.81        0.9652         179.9        -1000.               NaN           NaN     1.773    
   118   120   201   0.01764     1    0.4052E-01     178.5        -179.7        -97.20         97.24         178.5         66.81        0.9552         178.5        -1000.               NaN           NaN     1.773    
   200   201   202   0.02968     1    0.4212E-01     173.5        -180.4        -97.35         97.99         173.5         66.82        0.9958         173.5        -1000.               NaN           NaN     1.773    
   201   203   202   0.05131     1    0.4303E-01     177.9        -180.8        -98.33         98.40         177.9         66.82         1.019         177.9        -1000.               NaN           NaN     1.773    
   201   120   203   0.04738     1    0.4274E-01     177.6        -180.6        -98.19         98.27         177.6         66.82         1.011         177.6        -1000.               NaN           NaN     1.773    
   120   122   203   0.02885     1    0.4180E-01     175.4        -180.2        -97.52         97.84         175.4         66.82        0.9876         175.4        -1000.               NaN           NaN     1.773    
   202   203   204   0.01112     1    0.4067E-01     176.5        -179.8        -97.13         97.31         176.5         66.81        0.9590         176.5        -1000.               NaN           NaN     1.773    
   203   122   205   0.00895     1    0.4075E-01     177.8        -179.8        -97.27         97.35         177.8         66.81        0.9610         177.8        -1000.               NaN           NaN     1.773    
   122   124   205   0.02643     1    0.4152E-01     177.4        -180.1        -97.61         97.71         177.4         66.81        0.9805         177.4        -1000.               NaN           NaN     1.773    
   203   205   204   0.01036     1    0.4093E-01     178.3        -179.9        -97.39         97.43         178.3         66.81        0.9655         178.3        -1000.               NaN           NaN     1.773    
   205   124   206   0.03373     1    0.4196E-01     178.5        -180.3        -97.88         97.91         178.5         66.82        0.9915         178.5        -1000.               NaN           NaN     1.773    
   124   126   206   0.02147     1    0.4162E-01     177.2        -180.2        -97.64         97.76         177.2         66.81        0.9831         177.2        -1000.               NaN           NaN     1.773    
   204   205   207   0.03782     1    0.4175E-01     179.5        -180.2        -97.81         97.81         179.5         66.82        0.9862         179.5        -1000.               NaN           NaN     1.773    
   205   206   207   0.02674     1    0.4138E-01     179.0        -180.1        -97.63         97.64         179.0         66.81        0.9769         179.0        -1000.               NaN           NaN     1.773    
   206   126   208   0.02957     1    0.4214E-01     177.7        -180.4        -97.92         98.00         177.7         66.82        0.9962         177.7        -1000.               NaN           NaN     1.773    
   207   206   209   0.03063     1    0.4180E-01     178.4        -180.2        -97.80         97.84         178.4         66.82        0.9874         178.4        -1000.               NaN           NaN     1.773    
   206   208   209   0.02950     1    0.4199E-01     178.9        -180.3        -97.91         97.93         178.9         66.82        0.9923         178.9        -1000.               NaN           NaN     1.773    
   209   208   210   0.01272     1    0.4059E-01     178.0        -179.7        -97.22         97.27         178.0         66.81        0.9570         178.0        -1000.               NaN           NaN     1.773    
   211   212   213   0.04349     1    0.4206E-01     178.4        -180.4        -97.92         97.96         178.4         66.82        0.9942         178.4        -1000.               NaN           NaN     1.773    
   211   215   214   0.04349     1    0.4206E-01     178.4        -180.4        -97.92         97.96         178.4         66.82        0.9942         178.4        -1000.               NaN           NaN     1.773    
   213   110   215   0.01067     1    0.4137E-01     176.8        -180.1        -97.49         97.64         176.8         66.81        0.9766         176.8        -1000.               NaN           NaN     1.773    
   211   213   215   0.04343     1    0.4219E-01     179.7        -180.4        -98.02         98.02         179.7         66.82        0.9973         179.7        -1000.               NaN           NaN     1.773    
   215   111   195   0.01925     1    0.4175E-01     178.6        -180.2        -97.79         97.81         178.6         66.82        0.9863         178.6        -1000.               NaN           NaN     1.773    
   215   195   193   0.01612     1    0.4266E-01     169.3        -180.6        -96.53         98.24         169.3         66.82         1.009         169.3        -1000.               NaN           NaN     1.773    
   214   215   193   0.04054     1    0.4291E-01     176.1        -180.7        -98.12         98.35         176.1         66.82         1.016         176.1        -1000.               NaN           NaN     1.773    
   215   110   111   0.01280     1    0.4125E-01     178.3        -180.0        -97.54         97.58         178.3         66.81        0.9736         178.3        -1000.               NaN           NaN     1.773    
   195   111   194   0.03291     1    0.4287E-01     175.2        -180.7        -97.99         98.33         175.2         66.82         1.015         175.2        -1000.               NaN           NaN     1.773    
   111   113   194   0.04054     1    0.4291E-01     176.1        -180.7        -98.12         98.35         176.1         66.82         1.016         176.1        -1000.               NaN           NaN     1.773    
   194   113   116   0.03167     1    0.4231E-01     175.5        -180.5        -97.78         98.07         175.5         66.82         1.000         175.5        -1000.               NaN           NaN     1.773    
   126   128   208   0.03024     1    0.4213E-01     177.6        -180.4        -97.91         97.99         177.6         66.82        0.9959         177.6        -1000.               NaN           NaN     1.773    
   208   128   216   0.01970     1    0.4110E-01     177.3        -179.9        -97.40         97.51         177.3         66.81        0.9699         177.3        -1000.               NaN           NaN     1.773    
   208   216   210   0.01183     1    0.4025E-01     178.5        -179.6        -97.08         97.11         178.5         66.81        0.9485         178.5        -1000.               NaN           NaN     1.773    
   128   130   216   0.02705     1    0.4087E-01     178.4        -179.8        -97.36         97.40         178.4         66.81        0.9640         178.4        -1000.               NaN           NaN     1.773    
   210   216   217   0.02562     1    0.4093E-01     178.1        -179.9        -97.38         97.43         178.1         66.81        0.9656         178.1        -1000.               NaN           NaN     1.773    
   216   130   218   0.04025     1    0.4203E-01     176.8        -180.3        -97.79         97.95         176.8         66.82        0.9934         176.8        -1000.               NaN           NaN     1.773    
   216   218   217   0.03042     1    0.4214E-01     176.7        -180.4        -97.83         97.99         176.7         66.82        0.9961         176.7        -1000.               NaN           NaN     1.773    
   217   218   219   0.02348     1    0.4127E-01     178.4        -180.0        -97.55         97.59         178.4         66.81        0.9740         178.4        -1000.               NaN           NaN     1.773    
   220   222   221   0.02367     1    0.4134E-01     179.3        -180.0        -97.62         97.63         179.3         66.81        0.9759         179.3        -1000.               NaN           NaN     1.773    
   223   221   222   0.02210     1    0.4141E-01     179.5        -180.1        -97.65         97.66         179.5         66.81        0.9777         179.5        -1000.               NaN           NaN     1.773    
   223   131   213   0.01925     1    0.4175E-01     178.6        -180.2        -97.79         97.81         178.6         66.82        0.9863         178.6        -1000.               NaN           NaN     1.773    
   223   213   212   0.03529     1    0.4210E-01     178.8        -180.4        -97.96         97.98         178.8         66.82        0.9953         178.8        -1000.               NaN           NaN     1.773    
   221   223   212   0.02119     1    0.4124E-01     179.6        -180.0        -97.57         97.58         179.6         66.81        0.9732         179.6        -1000.               NaN           NaN     1.773    
   223   222   131   0.03291     1    0.4287E-01     175.2        -180.7        -97.99         98.33         175.2         66.82         1.015         175.2        -1000.               NaN           NaN     1.773    
   222   132   131   0.04054     1    0.4291E-01     176.1        -180.7        -98.12         98.35         176.1         66.82         1.016         176.1        -1000.               NaN           NaN     1.773    
   213   131   110   0.00870     1    0.4091E-01     179.1        -179.9        -97.41         97.42         179.1         66.81        0.9651         179.1        -1000.               NaN           NaN     1.773    
   130   137   218   0.04096     1    0.4241E-01     178.7        -180.5        -98.09         98.12         178.7         66.82         1.003         178.7        -1000.               NaN           NaN     1.773    
   218   137   224   0.01612     1    0.4111E-01     178.4        -179.9        -97.48         97.52         178.4         66.81        0.9700         178.4        -1000.               NaN           NaN     1.773    
   218   224   219   0.01116     1    0.4040E-01     178.3        -179.6        -97.14         97.18         178.3         66.81        0.9521         178.3        -1000.               NaN           NaN     1.773    
   137   139   224   0.02172     1    0.4105E-01     179.2        -179.9        -97.48         97.49         179.2         66.81        0.9687         179.2        -1000.               NaN           NaN     1.773    
   219   224   225   0.01931     1    0.4085E-01     178.2        -179.8        -97.35         97.39         178.2         66.81        0.9634         178.2        -1000.               NaN           NaN     1.773    
   224   139   226   0.03607     1    0.4153E-01     178.6        -180.1        -97.69         97.71         178.6         66.81        0.9808         178.6        -1000.               NaN           NaN     1.773    
   225   226   227   0.01118     1    0.4109E-01     178.0        -179.9        -97.45         97.51         178.0         66.81        0.9696         178.0        -1000.               NaN           NaN     1.773    
   224   226   225   0.03224     1    0.4170E-01     179.3        -180.2        -97.78         97.79         179.3         66.82        0.9851         179.3        -1000.               NaN           NaN     1.773    
   228   229   230   0.01294     1    0.4063E-01     178.9        -179.7        -97.27         97.29         178.9         66.81        0.9580         178.9        -1000.               NaN           NaN     1.773    
   222   231   140   0.04543     1    0.4263E-01     177.4        -180.6        -98.12         98.22         177.4         66.82         1.009         177.4        -1000.               NaN           NaN     1.773    
   220   228   222   0.02471     1    0.4132E-01     179.8        -180.0        -97.61         97.62         179.8         66.81        0.9754         179.8        -1000.               NaN           NaN     1.773    
   228   231   222   0.00710     1    0.4091E-01     178.3        -179.9        -97.38         97.42         178.3         66.81        0.9651         178.3        -1000.               NaN           NaN     1.773    
   230   142   231   0.00895     1    0.4075E-01     177.8        -179.8        -97.27         97.35         177.8         66.81        0.9610         177.8        -1000.               NaN           NaN     1.773    
   140   231   142   0.02643     1    0.4152E-01     177.4        -180.1        -97.61         97.71         177.4         66.81        0.9805         177.4        -1000.               NaN           NaN     1.773    
   228   230   231   0.00209     1    0.4004E-01     177.4        -179.5        -96.91         97.01         177.4         66.81        0.9431         177.4        -1000.               NaN           NaN     1.773    
   222   140   132   0.03167     1    0.4231E-01     175.5        -180.5        -97.78         98.07         175.5         66.82         1.000         175.5        -1000.               NaN           NaN     1.773    
   226   146   232   0.01544     1    0.4103E-01     176.3        -179.9        -97.27         97.48         176.3         66.81        0.9680         176.3        -1000.               NaN           NaN     1.773    
   139   146   226   0.03260     1    0.4146E-01     178.7        -180.1        -97.66         97.68         178.7         66.81        0.9789         178.7        -1000.               NaN           NaN     1.773    
   226   232   227   0.01304     1    0.4091E-01     178.6        -179.9        -97.39         97.42         178.6         66.81        0.9649         178.6        -1000.               NaN           NaN     1.773    
   146   147   232   0.02557     1    0.4140E-01     178.2        -180.1        -97.60         97.65         178.2         66.81        0.9774         178.2        -1000.               NaN           NaN     1.773    
   147   233   232   0.00873     1    0.4097E-01     169.8        -179.9        -95.91         97.45         169.8         66.81        0.9665         169.8        -1000.               NaN           NaN     1.773    
   227   232   234   0.02815     1    0.4129E-01     178.8        -180.0        -97.58         97.60         178.8         66.81        0.9746         178.8        -1000.               NaN           NaN     1.773    
   232   235   234   0.02425     1    0.4123E-01     178.1        -180.0        -97.52         97.57         178.1         66.81        0.9731         178.1        -1000.               NaN           NaN     1.773    
   232   233   235   0.03863     1    0.4150E-01     178.9        -180.1        -97.68         97.70         178.9         66.81        0.9801         178.9        -1000.               NaN           NaN     1.773    
   230   229   236   0.02455     1    0.4108E-01     178.5        -179.9        -97.47         97.50         178.5         66.81        0.9694         178.5        -1000.               NaN           NaN     1.773    
   229   237   236   0.02834     1    0.4110E-01     178.5        -179.9        -97.48         97.51         178.5         66.81        0.9697         178.5        -1000.               NaN           NaN     1.773    
   236   237   238   0.04771     1    0.4265E-01     177.4        -180.6        -98.13         98.23         177.4         66.82         1.009         177.4        -1000.               NaN           NaN     1.773    
   237   239   238   0.03327     1    0.4155E-01     177.1        -180.1        -97.59         97.72         177.1         66.81        0.9811         177.1        -1000.               NaN           NaN     1.773    
   230   236   142   0.02086     1    0.4092E-01     179.9        -179.9        -97.43         97.43         179.9         66.81        0.9652         179.9        -1000.               NaN           NaN     1.773    
   236   148   142   0.01764     1    0.4052E-01     178.5        -179.7        -97.20         97.24         178.5         66.81        0.9552         178.5        -1000.               NaN           NaN     1.773    
   236   238   148   0.04738     1    0.4274E-01     177.6        -180.6        -98.19         98.27         177.6         66.82         1.011         177.6        -1000.               NaN           NaN     1.773    
   238   150   148   0.02885     1    0.4180E-01     175.4        -180.2        -97.52         97.84         175.4         66.82        0.9876         175.4        -1000.               NaN           NaN     1.773    
   147   155   233   0.01190     1    0.4118E-01     174.3        -180.0        -97.06         97.55         174.3         66.81        0.9720         174.3        -1000.               NaN           NaN     1.773    
   155   240   233   0.03981     1    0.4204E-01     178.6        -180.4        -97.92         97.95         178.6         66.82        0.9937         178.6        -1000.               NaN           NaN     1.773    
   155   156   240   0.03687     1    0.4265E-01     177.1        -180.6        -98.11         98.23         177.1         66.82         1.009         177.1        -1000.               NaN           NaN     1.773    
   156   240   241   0.01467     1    0.4192E-01     166.2        -180.3        -95.05         97.89         166.2         66.82        0.9905         166.2        -1000.               NaN           NaN     1.773    
   233   242   235   0.03663     1    0.4193E-01     177.3        -180.3        -97.78         97.90         177.3         66.82        0.9907         177.3        -1000.               NaN           NaN     1.773    
   233   240   242   0.00530     1    0.4167E-01     159.9        -180.2        -91.83         97.78         159.9         66.81        0.9844         159.9        -1000.               NaN           NaN     1.773    
   240   243   242   0.01172     1    0.4099E-01     177.4        -179.9        -97.36         97.46         177.4         66.81        0.9670         177.4        -1000.               NaN           NaN     1.773    
   240   241   243   0.04117     1    0.4172E-01     179.7        -180.2        -97.80         97.80         179.7         66.82        0.9855         179.7        -1000.               NaN           NaN     1.773    
   238   239   244   0.01112     1    0.4067E-01     176.5        -179.8        -97.13         97.31         176.5         66.81        0.9590         176.5        -1000.               NaN           NaN     1.773    
   238   245   150   0.00895     1    0.4075E-01     177.8        -179.8        -97.27         97.35         177.8         66.81        0.9610         177.8        -1000.               NaN           NaN     1.773    
   150   245   157   0.02643     1    0.4152E-01     177.4        -180.1        -97.61         97.71         177.4         66.81        0.9805         177.4        -1000.               NaN           NaN     1.773    
   238   244   245   0.01036     1    0.4093E-01     178.3        -179.9        -97.39         97.43         178.3         66.81        0.9655         178.3        -1000.               NaN           NaN     1.773    
   157   245   159   0.03927     1    0.4205E-01     179.3        -180.4        -97.95         97.95         179.3         66.82        0.9939         179.3        -1000.               NaN           NaN     1.773    
   245   246   159   0.01592     1    0.4124E-01     176.5        -180.0        -97.39         97.58         176.5         66.81        0.9734         176.5        -1000.               NaN           NaN     1.773    
   244   247   245   0.03782     1    0.4175E-01     179.5        -180.2        -97.81         97.81         179.5         66.82        0.9862         179.5        -1000.               NaN           NaN     1.773    
   247   246   245   0.02674     1    0.4138E-01     179.0        -180.1        -97.63         97.64         179.0         66.81        0.9769         179.0        -1000.               NaN           NaN     1.773    
   156   163   241   0.00538     1    0.4136E-01     153.8        -180.1        -87.60         97.63         153.8         66.81        0.9764         153.8        -1000.               NaN           NaN     1.773    
   163   248   241   0.04758     1    0.4281E-01     177.8        -180.7        -98.23         98.31         177.8         66.82         1.013         177.8        -1000.               NaN           NaN     1.773    
   163   249   248   0.00473     1    0.4075E-01     173.8        -179.8        -96.78         97.35         173.8         66.81        0.9611         173.8        -1000.               NaN           NaN     1.773    
   163   164   249   0.03266     1    0.4149E-01     179.5        -180.1        -97.69         97.69         179.5         66.81        0.9796         179.5        -1000.               NaN           NaN     1.773    
   249   250   248   0.00541     1    0.4079E-01     174.2        -179.8        -96.87         97.36         174.2         66.81        0.9619         174.2        -1000.               NaN           NaN     1.773    
   241   251   243   0.04753     1    0.4245E-01     176.8        -180.5        -97.99         98.14         176.8         66.82         1.004         176.8        -1000.               NaN           NaN     1.773    
   241   248   251   0.04996     1    0.4302E-01     178.0        -180.8        -98.34         98.40         178.0         66.82         1.019         178.0        -1000.               NaN           NaN     1.773    
   248   250   251   0.01771     1    0.4059E-01     179.0        -179.7        -97.25         97.27         179.0         66.81        0.9568         179.0        -1000.               NaN           NaN     1.773    
   159   246   252   0.02957     1    0.4214E-01     177.7        -180.4        -97.92         98.00         177.7         66.82        0.9962         177.7        -1000.               NaN           NaN     1.773    
   247   253   246   0.03063     1    0.4180E-01     178.4        -180.2        -97.80         97.84         178.4         66.82        0.9874         178.4        -1000.               NaN           NaN     1.773    
   246   253   252   0.02950     1    0.4199E-01     178.9        -180.3        -97.91         97.93         178.9         66.82        0.9923         178.9        -1000.               NaN           NaN     1.773    
   252   253   254   0.01272     1    0.4059E-01     178.0        -179.7        -97.22         97.27         178.0         66.81        0.9570         178.0        -1000.               NaN           NaN     1.773    
   159   252   165   0.03024     1    0.4213E-01     177.6        -180.4        -97.91         97.99         177.6         66.82        0.9959         177.6        -1000.               NaN           NaN     1.773    
   252   255   165   0.01970     1    0.4110E-01     177.3        -179.9        -97.40         97.51         177.3         66.81        0.9699         177.3        -1000.               NaN           NaN     1.773    
   252   254   255   0.01183     1    0.4025E-01     178.5        -179.6        -97.08         97.11         178.5         66.81        0.9485         178.5        -1000.               NaN           NaN     1.773    
   165   255   167   0.02705     1    0.4087E-01     178.4        -179.8        -97.36         97.40         178.4         66.81        0.9640         178.4        -1000.               NaN           NaN     1.773    
   172   256   164   0.01067     1    0.4085E-01     175.6        -179.8        -97.11         97.40         175.6         66.81        0.9636         175.6        -1000.               NaN           NaN     1.773    
   172   257   256   0.02938     1    0.4138E-01     178.9        -180.1        -97.63         97.64         178.9         66.81        0.9769         178.9        -1000.               NaN           NaN     1.773    
   172   173   257   0.02705     1    0.4087E-01     178.4        -179.8        -97.36         97.40         178.4         66.81        0.9640         178.4        -1000.               NaN           NaN     1.773    
   257   258   256   0.03482     1    0.4168E-01     176.5        -180.2        -97.60         97.78         176.5         66.81        0.9845         176.5        -1000.               NaN           NaN     1.773    
   164   256   249   0.02386     1    0.4126E-01     179.1        -180.0        -97.57         97.59         179.1         66.81        0.9738         179.1        -1000.               NaN           NaN     1.773    
   249   259   250   0.03354     1    0.4162E-01     179.0        -180.2        -97.74         97.75         179.0         66.81        0.9829         179.0        -1000.               NaN           NaN     1.773    
   249   256   259   0.02278     1    0.4149E-01     178.8        -180.1        -97.67         97.69         178.8         66.81        0.9796         178.8        -1000.               NaN           NaN     1.773    
   256   258   259   0.03820     1    0.4223E-01     178.7        -180.4        -98.01         98.04         178.7         66.82        0.9984         178.7        -1000.               NaN           NaN     1.773    
   254   260   255   0.02562     1    0.4093E-01     178.1        -179.9        -97.38         97.43         178.1         66.81        0.9656         178.1        -1000.               NaN           NaN     1.773    
   255   261   167   0.04025     1    0.4203E-01     176.8        -180.3        -97.79         97.95         176.8         66.82        0.9934         176.8        -1000.               NaN           NaN     1.773    
   255   260   261   0.03042     1    0.4214E-01     176.7        -180.4        -97.83         97.99         176.7         66.82        0.9961         176.7        -1000.               NaN           NaN     1.773    
   260   262   261   0.02348     1    0.4127E-01     178.4        -180.0        -97.55         97.59         178.4         66.81        0.9740         178.4        -1000.               NaN           NaN     1.773    
   167   261   174   0.04096     1    0.4241E-01     178.7        -180.5        -98.09         98.12         178.7         66.82         1.003         178.7        -1000.               NaN           NaN     1.773    
   261   263   174   0.01612     1    0.4111E-01     178.4        -179.9        -97.48         97.52         178.4         66.81        0.9700         178.4        -1000.               NaN           NaN     1.773    
   261   262   263   0.01116     1    0.4040E-01     178.3        -179.6        -97.14         97.18         178.3         66.81        0.9521         178.3        -1000.               NaN           NaN     1.773    
   174   263   176   0.02172     1    0.4105E-01     179.2        -179.9        -97.48         97.49         179.2         66.81        0.9687         179.2        -1000.               NaN           NaN     1.773    
   187   264   188   0.01067     1    0.4085E-01     175.6        -179.8        -97.11         97.40         175.6         66.81        0.9636         175.6        -1000.               NaN           NaN     1.773    
   188   264   265   0.02938     1    0.4138E-01     178.9        -180.1        -97.63         97.64         178.9         66.81        0.9769         178.9        -1000.               NaN           NaN     1.773    
   188   265   189   0.02705     1    0.4087E-01     178.4        -179.8        -97.36         97.40         178.4         66.81        0.9640         178.4        -1000.               NaN           NaN     1.773    
   264   266   265   0.03482     1    0.4168E-01     176.5        -180.2        -97.60         97.78         176.5         66.81        0.9845         176.5        -1000.               NaN           NaN     1.773    
   265   173   189   0.02324     1    0.4109E-01     174.5        -179.9        -97.05         97.51         174.5         66.81        0.9696         174.5        -1000.               NaN           NaN     1.773    
   265   257   173   0.04735     1    0.4241E-01     176.8        -180.5        -97.97         98.12         176.8         66.82         1.003         176.8        -1000.               NaN           NaN     1.773    
   265   267   257   0.05859     1    0.4294E-01     178.4        -180.7        -98.33         98.36         178.4         66.82         1.017         178.4        -1000.               NaN           NaN     1.773    
   265   266   267   0.03635     1    0.4169E-01     177.0        -180.2        -97.65         97.79         177.0         66.81        0.9846         177.0        -1000.               NaN           NaN     1.773    
   257   267   258   0.01836     1    0.4080E-01     177.3        -179.8        -97.26         97.37         177.3         66.81        0.9623         177.3        -1000.               NaN           NaN     1.773    
   262   268   263   0.01931     1    0.4085E-01     178.2        -179.8        -97.35         97.39         178.2         66.81        0.9634         178.2        -1000.               NaN           NaN     1.773    
   263   269   176   0.03607     1    0.4153E-01     178.6        -180.1        -97.69         97.71         178.6         66.81        0.9808         178.6        -1000.               NaN           NaN     1.773    
   268   270   269   0.01118     1    0.4109E-01     178.0        -179.9        -97.45         97.51         178.0         66.81        0.9696         178.0        -1000.               NaN           NaN     1.773    
   263   268   269   0.03224     1    0.4170E-01     179.3        -180.2        -97.78         97.79         179.3         66.82        0.9851         179.3        -1000.               NaN           NaN     1.773    
   269   271   178   0.01544     1    0.4103E-01     176.3        -179.9        -97.27         97.48         176.3         66.81        0.9680         176.3        -1000.               NaN           NaN     1.773    
   176   269   178   0.03260     1    0.4146E-01     178.7        -180.1        -97.66         97.68         178.7         66.81        0.9789         178.7        -1000.               NaN           NaN     1.773    
   269   270   271   0.01304     1    0.4091E-01     178.6        -179.9        -97.39         97.42         178.6         66.81        0.9649         178.6        -1000.               NaN           NaN     1.773    
   270   272   271   0.02815     1    0.4129E-01     178.8        -180.0        -97.58         97.60         178.8         66.81        0.9746         178.8        -1000.               NaN           NaN     1.773    
   178   271   180   0.02557     1    0.4140E-01     178.2        -180.1        -97.60         97.65         178.2         66.81        0.9774         178.2        -1000.               NaN           NaN     1.773    
   271   273   180   0.00873     1    0.4097E-01     169.8        -179.9        -95.91         97.45         169.8         66.81        0.9665         169.8        -1000.               NaN           NaN     1.773    
   271   272   273   0.02631     1    0.4128E-01     176.7        -180.0        -97.44         97.60         176.7         66.81        0.9743         176.7        -1000.               NaN           NaN     1.773    
   272   274   273   0.03657     1    0.4166E-01     178.5        -180.2        -97.74         97.77         178.5         66.81        0.9840         178.5        -1000.               NaN           NaN     1.773    
   180   273   190   0.01190     1    0.4118E-01     174.3        -180.0        -97.06         97.55         174.3         66.81        0.9720         174.3        -1000.               NaN           NaN     1.773    
   273   275   190   0.03981     1    0.4204E-01     178.6        -180.4        -97.92         97.95         178.6         66.82        0.9937         178.6        -1000.               NaN           NaN     1.773    
   273   274   275   0.02738     1    0.4124E-01     179.2        -180.0        -97.57         97.58         179.2         66.81        0.9734         179.2        -1000.               NaN           NaN     1.773    
   274   276   275   0.01430     1    0.4071E-01     179.5        -179.8        -97.33         97.33         179.5         66.81        0.9600         179.5        -1000.               NaN           NaN     1.773    
   190   275   191   0.03687     1    0.4265E-01     177.1        -180.6        -98.11         98.23         177.1         66.82         1.009         177.1        -1000.               NaN           NaN     1.773    
   275   191   277   0.01467     1    0.4192E-01     166.2        -180.3        -95.05         97.89         166.2         66.82        0.9905         166.2        -1000.               NaN           NaN     1.773    
   275   276   277   0.01884     1    0.4149E-01     177.1        -180.1        -97.57         97.69         177.1         66.81        0.9797         177.1        -1000.               NaN           NaN     1.773    
   276   278   277   0.03406     1    0.4175E-01     178.7        -180.2        -97.79         97.81         178.7         66.82        0.9863         178.7        -1000.               NaN           NaN     1.773    
   191   277   185   0.00538     1    0.4136E-01     153.8        -180.1        -87.60         97.63         153.8         66.81        0.9764         153.8        -1000.               NaN           NaN     1.773    
   277   279   185   0.04758     1    0.4281E-01     177.8        -180.7        -98.23         98.31         177.8         66.82         1.013         177.8        -1000.               NaN           NaN     1.773    
   277   278   279   0.07626     1    0.4330E-01     178.7        -180.9        -98.50         98.52         178.7         66.82         1.026         178.7        -1000.               NaN           NaN     1.773    
   278   280   279   0.02123     1    0.4161E-01     173.8        -180.2        -97.18         97.75         173.8         66.81        0.9827         173.8        -1000.               NaN           NaN     1.773    
   185   279   281   0.00473     1    0.4075E-01     173.8        -179.8        -96.78         97.35         173.8         66.81        0.9611         173.8        -1000.               NaN           NaN     1.773    
   185   281   187   0.03266     1    0.4149E-01     179.5        -180.1        -97.69         97.69         179.5         66.81        0.9796         179.5        -1000.               NaN           NaN     1.773    
   279   282   281   0.00541     1    0.4079E-01     174.2        -179.8        -96.87         97.36         174.2         66.81        0.9619         174.2        -1000.               NaN           NaN     1.773    
   279   280   282   0.01771     1    0.4059E-01     179.0        -179.7        -97.25         97.27         179.0         66.81        0.9568         179.0        -1000.               NaN           NaN     1.773    
   187   281   264   0.02386     1    0.4126E-01     179.1        -180.0        -97.57         97.59         179.1         66.81        0.9738         179.1        -1000.               NaN           NaN     1.773    
   281   282   283   0.03354     1    0.4162E-01     179.0        -180.2        -97.74         97.75         179.0         66.81        0.9829         179.0        -1000.               NaN           NaN     1.773    
   281   283   264   0.02278     1    0.4149E-01     178.8        -180.1        -97.67         97.69         178.8         66.81        0.9796         178.8        -1000.               NaN           NaN     1.773    
   264   283   266   0.03820     1    0.4223E-01     178.7        -180.4        -98.01         98.04         178.7         66.82        0.9984         178.7        -1000.               NaN           NaN     1.773    
   284   193   285   0.04543     1    0.4263E-01     177.4        -180.6        -98.12         98.22         177.4         66.82         1.009         177.4        -1000.               NaN           NaN     1.773    
   286   287   285   0.00895     1    0.4075E-01     177.8        -179.8        -97.27         97.35         177.8         66.81        0.9610         177.8        -1000.               NaN           NaN     1.773    
   287   284   285   0.02643     1    0.4152E-01     177.4        -180.1        -97.61         97.71         177.4         66.81        0.9805         177.4        -1000.               NaN           NaN     1.773    
   286   289   288   0.01294     1    0.4063E-01     178.9        -179.7        -97.27         97.29         178.9         66.81        0.9580         178.9        -1000.               NaN           NaN     1.773    
   193   192   289   0.02471     1    0.4132E-01     179.8        -180.0        -97.61         97.62         179.8         66.81        0.9754         179.8        -1000.               NaN           NaN     1.773    
   285   193   289   0.00710     1    0.4091E-01     178.3        -179.9        -97.38         97.42         178.3         66.81        0.9651         178.3        -1000.               NaN           NaN     1.773    
   286   285   289   0.00209     1    0.4004E-01     177.4        -179.5        -96.91         97.01         177.4         66.81        0.9431         177.4        -1000.               NaN           NaN     1.773    
   289   192   290   0.02895     1    0.4150E-01     179.5        -180.1        -97.69         97.70         179.5         66.81        0.9799         179.5        -1000.               NaN           NaN     1.773    
   192   197   290   0.03067     1    0.4186E-01     177.7        -180.3        -97.79         97.87         177.7         66.82        0.9892         177.7        -1000.               NaN           NaN     1.773    
   288   289   291   0.01453     1    0.4150E-01     170.4        -180.1        -96.34         97.70         170.4         66.81        0.9799         170.4        -1000.               NaN           NaN     1.773    
   289   290   291   0.02654     1    0.4194E-01     176.8        -180.3        -97.75         97.90         176.8         66.82        0.9912         176.8        -1000.               NaN           NaN     1.773    
   290   197   292   0.04676     1    0.4253E-01     178.9        -180.6        -98.16         98.18         178.9         66.82         1.006         178.9        -1000.               NaN           NaN     1.773    
   197   198   292   0.01453     1    0.4150E-01     170.4        -180.1        -96.34         97.70         170.4         66.81        0.9799         170.4        -1000.               NaN           NaN     1.773    
   291   290   293   0.02375     1    0.4173E-01     175.7        -180.2        -97.53         97.81         175.7         66.82        0.9857         175.7        -1000.               NaN           NaN     1.773    
   290   292   293   0.03617     1    0.4194E-01     177.6        -180.3        -97.82         97.91         177.6         66.82        0.9912         177.6        -1000.               NaN           NaN     1.773    
   292   198   294   0.01935     1    0.4100E-01     178.2        -179.9        -97.41         97.46         178.2         66.81        0.9673         178.2        -1000.               NaN           NaN     1.773    
   198   200   294   0.03359     1    0.4119E-01     178.9        -180.0        -97.54         97.55         178.9         66.81        0.9721         178.9        -1000.               NaN           NaN     1.773    
   295   293   294   0.01195     1    0.4057E-01     179.4        -179.7        -97.26         97.26         179.4         66.81        0.9563         179.4        -1000.               NaN           NaN     1.773    
   293   292   294   0.02874     1    0.4098E-01     179.4        -179.9        -97.45         97.45         179.4         66.81        0.9667         179.4        -1000.               NaN           NaN     1.773    
   294   200   296   0.03163     1    0.4124E-01     179.3        -180.0        -97.57         97.58         179.3         66.81        0.9733         179.3        -1000.               NaN           NaN     1.773    
   200   202   296   0.02282     1    0.4099E-01     178.5        -179.9        -97.43         97.46         178.5         66.81        0.9671         178.5        -1000.               NaN           NaN     1.773    
   295   294   297   0.00977     1    0.4080E-01     178.2        -179.8        -97.32         97.37         178.2         66.81        0.9623         178.2        -1000.               NaN           NaN     1.773    
   294   296   297   0.03035     1    0.4119E-01     179.8        -180.0        -97.56         97.56         179.8         66.81        0.9722         179.8        -1000.               NaN           NaN     1.773    
   296   202   298   0.01459     1    0.4061E-01     179.2        -179.7        -97.27         97.28         179.2         66.81        0.9575         179.2        -1000.               NaN           NaN     1.773    
   202   204   298   0.00782     1    0.4051E-01     178.6        -179.7        -97.20         97.23         178.6         66.81        0.9548         178.6        -1000.               NaN           NaN     1.773    
   297   296   299   0.01403     1    0.4086E-01     177.6        -179.8        -97.31         97.40         177.6         66.81        0.9638         177.6        -1000.               NaN           NaN     1.773    
   296   298   299   0.01416     1    0.4084E-01     176.9        -179.8        -97.25         97.39         176.9         66.81        0.9632         176.9        -1000.               NaN           NaN     1.773    
   298   204   300   0.01723     1    0.4063E-01     179.1        -179.7        -97.28         97.29         179.1         66.81        0.9580         179.1        -1000.               NaN           NaN     1.773    
   204   207   300   0.02842     1    0.4128E-01     178.3        -180.0        -97.55         97.60         178.3         66.81        0.9745         178.3        -1000.               NaN           NaN     1.773    
   299   298   301   0.02541     1    0.4111E-01     179.1        -179.9        -97.50         97.52         179.1         66.81        0.9700         179.1        -1000.               NaN           NaN     1.773    
   298   300   301   0.01696     1    0.4071E-01     176.8        -179.8        -97.18         97.33         176.8         66.81        0.9599         176.8        -1000.               NaN           NaN     1.773    
   300   207   302   0.02795     1    0.4121E-01     179.4        -180.0        -97.56         97.56         179.4         66.81        0.9726         179.4        -1000.               NaN           NaN     1.773    
   301   300   303   0.01787     1    0.4186E-01     169.5        -180.3        -96.24         97.87         169.5         66.82        0.9891         169.5        -1000.               NaN           NaN     1.773    
   300   302   303   0.03847     1    0.4236E-01     176.6        -180.5        -97.93         98.10         176.6         66.82         1.002         176.6        -1000.               NaN           NaN     1.773    
   207   209   302   0.02471     1    0.4132E-01     179.8        -180.0        -97.61         97.62         179.8         66.81        0.9754         179.8        -1000.               NaN           NaN     1.773    
   302   209   304   0.02742     1    0.4156E-01     178.8        -180.1        -97.70         97.72         178.8         66.81        0.9813         178.8        -1000.               NaN           NaN     1.773    
   209   210   304   0.02669     1    0.4142E-01     178.2        -180.1        -97.61         97.66         178.2         66.81        0.9778         178.2        -1000.               NaN           NaN     1.773    
   302   304   303   0.03010     1    0.4151E-01     179.6        -180.1        -97.70         97.71         179.6         66.81        0.9803         179.6        -1000.               NaN           NaN     1.773    
   303   304   305   0.01594     1    0.4089E-01     177.6        -179.9        -97.33         97.42         177.6         66.81        0.9646         177.6        -1000.               NaN           NaN     1.773    
   306   212   307   0.02164     1    0.4146E-01     178.8        -180.1        -97.66         97.68         178.8         66.81        0.9788         178.8        -1000.               NaN           NaN     1.773    
   211   307   212   0.03465     1    0.4149E-01     178.7        -180.1        -97.67         97.69         178.7         66.81        0.9796         178.7        -1000.               NaN           NaN     1.773    
   306   307   308   0.01390     1    0.4066E-01     179.5        -179.8        -97.30         97.31         179.5         66.81        0.9588         179.5        -1000.               NaN           NaN     1.773    
   309   306   308   0.02069     1    0.4108E-01     178.6        -179.9        -97.47         97.50         178.6         66.81        0.9693         178.6        -1000.               NaN           NaN     1.773    
   284   307   214   0.04167     1    0.4240E-01     177.8        -180.5        -98.05         98.12         177.8         66.82         1.003         177.8        -1000.               NaN           NaN     1.773    
   307   211   214   0.03663     1    0.4201E-01     176.1        -180.3        -97.72         97.94         176.1         66.82        0.9930         176.1        -1000.               NaN           NaN     1.773    
   307   284   287   0.01450     1    0.4231E-01     168.5        -180.5        -96.10         98.07         168.5         66.82         1.000         168.5        -1000.               NaN           NaN     1.773    
   308   307   287   0.03594     1    0.4256E-01     176.0        -180.6        -97.94         98.19         176.0         66.82         1.007         176.0        -1000.               NaN           NaN     1.773    
   284   214   193   0.03167     1    0.4231E-01     175.5        -180.5        -97.78         98.07         175.5         66.82         1.000         175.5        -1000.               NaN           NaN     1.773    
   210   217   304   0.04068     1    0.4293E-01     173.2        -180.7        -97.67         98.36         173.2         66.82         1.016         173.2        -1000.               NaN           NaN     1.773    
   304   217   310   0.05499     1    0.4354E-01     176.5        -181.0        -98.46         98.64         176.5         66.82         1.032         176.5        -1000.               NaN           NaN     1.773    
   304   310   305   0.02579     1    0.4169E-01     178.5        -180.2        -97.76         97.79         178.5         66.81        0.9849         178.5        -1000.               NaN           NaN     1.773    
   305   310   311   0.01400     1    0.4117E-01     174.6        -180.0        -97.12         97.54         174.6         66.81        0.9715         174.6        -1000.               NaN           NaN     1.773    
   217   219   310   0.04919     1    0.4270E-01     178.2        -180.6        -98.21         98.25         178.2         66.82         1.010         178.2        -1000.               NaN           NaN     1.773    
   310   219   312   0.05441     1    0.4287E-01     178.4        -180.7        -98.29         98.33         178.4         66.82         1.015         178.4        -1000.               NaN           NaN     1.773    
   310   312   311   0.02870     1    0.4324E-01     173.2        -180.9        -97.81         98.50         173.2         66.82         1.024         173.2        -1000.               NaN           NaN     1.773    
   311   312   313   0.05639     1    0.4405E-01     177.7        -181.2        -98.79         98.86         177.7         66.83         1.045         177.7        -1000.               NaN           NaN     1.773    
   314   315   316   0.01294     1    0.4063E-01     178.9        -179.7        -97.27         97.29         178.9         66.81        0.9580         178.9        -1000.               NaN           NaN     1.773    
   306   317   221   0.04543     1    0.4263E-01     177.4        -180.6        -98.12         98.22         177.4         66.82         1.009         177.4        -1000.               NaN           NaN     1.773    
   314   317   309   0.00895     1    0.4075E-01     177.8        -179.8        -97.27         97.35         177.8         66.81        0.9610         177.8        -1000.               NaN           NaN     1.773    
   306   309   317   0.02643     1    0.4152E-01     177.4        -180.1        -97.61         97.71         177.4         66.81        0.9805         177.4        -1000.               NaN           NaN     1.773    
   220   221   317   0.02806     1    0.4144E-01     179.5        -180.1        -97.67         97.67         179.5         66.81        0.9785         179.5        -1000.               NaN           NaN     1.773    
   316   220   317   0.00376     1    0.4104E-01     174.6        -179.9        -97.05         97.49         174.6         66.81        0.9684         174.6        -1000.               NaN           NaN     1.773    
   314   316   317   0.00209     1    0.4004E-01     177.4        -179.5        -96.91         97.01         177.4         66.81        0.9431         177.4        -1000.               NaN           NaN     1.773    
   306   221   212   0.03167     1    0.4231E-01     175.5        -180.5        -97.78         98.07         175.5         66.82         1.000         175.5        -1000.               NaN           NaN     1.773    
   312   225   318   0.01544     1    0.4103E-01     176.3        -179.9        -97.27         97.48         176.3         66.81        0.9680         176.3        -1000.               NaN           NaN     1.773    
   219   225   312   0.03260     1    0.4146E-01     178.7        -180.1        -97.66         97.68         178.7         66.81        0.9789         178.7        -1000.               NaN           NaN     1.773    
   312   318   313   0.02557     1    0.4140E-01     178.2        -180.1        -97.60         97.65         178.2         66.81        0.9774         178.2        -1000.               NaN           NaN     1.773    
   313   318   319   0.00873     1    0.4097E-01     169.8        -179.9        -95.91         97.45         169.8         66.81        0.9665         169.8        -1000.               NaN           NaN     1.773    
   225   227   318   0.00725     1    0.4037E-01     178.8        -179.6        -97.14         97.17         178.8         66.81        0.9513         178.8        -1000.               NaN           NaN     1.773    
   318   227   320   0.01646     1    0.4078E-01     178.5        -179.8        -97.33         97.36         178.5         66.81        0.9618         178.5        -1000.               NaN           NaN     1.773    
   318   321   319   0.03863     1    0.4150E-01     178.9        -180.1        -97.68         97.70         178.9         66.81        0.9801         178.9        -1000.               NaN           NaN     1.773    
   318   320   321   0.02425     1    0.4123E-01     178.1        -180.0        -97.52         97.57         178.1         66.81        0.9731         178.1        -1000.               NaN           NaN     1.773    
   220   316   228   0.00875     1    0.4263E-01     152.1        -180.6        -86.81         98.22         152.1         66.82         1.009         152.1        -1000.               NaN           NaN     1.773    
   316   322   228   0.05169     1    0.4329E-01     176.7        -180.9        -98.36         98.52         176.7         66.82         1.025         176.7        -1000.               NaN           NaN     1.773    
   316   315   322   0.02507     1    0.4114E-01     178.1        -180.0        -97.48         97.53         178.1         66.81        0.9709         178.1        -1000.               NaN           NaN     1.773    
   315   323   322   0.01588     1    0.4062E-01     178.9        -179.7        -97.27         97.29         178.9         66.81        0.9578         178.9        -1000.               NaN           NaN     1.773    
   228   322   229   0.03821     1    0.4189E-01     177.9        -180.3        -97.81         97.88         177.9         66.82        0.9898         177.9        -1000.               NaN           NaN     1.773    
   322   324   229   0.02303     1    0.4121E-01     178.5        -180.0        -97.53         97.56         178.5         66.81        0.9727         178.5        -1000.               NaN           NaN     1.773    
   322   323   324   0.02530     1    0.4138E-01     179.2        -180.1        -97.63         97.64         179.2         66.81        0.9769         179.2        -1000.               NaN           NaN     1.773    
   323   325   324   0.03460     1    0.4139E-01     178.9        -180.1        -97.63         97.65         178.9         66.81        0.9771         178.9        -1000.               NaN           NaN     1.773    
   227   326   320   0.01837     1    0.4194E-01     172.5        -180.3        -97.08         97.91         172.5         66.82        0.9912         172.5        -1000.               NaN           NaN     1.773    
   227   234   326   0.02689     1    0.4206E-01     175.4        -180.4        -97.64         97.96         175.4         66.82        0.9942         175.4        -1000.               NaN           NaN     1.773    
   321   326   327   0.01084     1    0.4040E-01     177.2        -179.6        -97.07         97.18         177.2         66.81        0.9521         177.2        -1000.               NaN           NaN     1.773    
   320   326   321   0.02620     1    0.4094E-01     179.7        -179.9        -97.43         97.43         179.7         66.81        0.9657         179.7        -1000.               NaN           NaN     1.773    
   326   235   328   0.00888     1    0.4024E-01     178.4        -179.6        -97.07         97.11         178.4         66.81        0.9481         178.4        -1000.               NaN           NaN     1.773    
   234   235   326   0.02336     1    0.4076E-01     179.4        -179.8        -97.35         97.35         179.4         66.81        0.9613         179.4        -1000.               NaN           NaN     1.773    
   326   328   327   0.00469     1    0.3980E-01     178.7        -179.4        -96.87         96.90         178.7         66.81        0.9371         178.7        -1000.               NaN           NaN     1.773    
   327   328   329   0.01675     1    0.4047E-01     179.0        -179.7        -97.20         97.22         179.0         66.81        0.9540         179.0        -1000.               NaN           NaN     1.773    
   229   324   237   0.02054     1    0.4091E-01     177.1        -179.9        -97.30         97.42         177.1         66.81        0.9650         177.1        -1000.               NaN           NaN     1.773    
   324   330   237   0.03240     1    0.4130E-01     179.0        -180.0        -97.59         97.60         179.0         66.81        0.9748         179.0        -1000.               NaN           NaN     1.773    
   331   330   325   0.01195     1    0.4057E-01     179.4        -179.7        -97.26         97.26         179.4         66.81        0.9563         179.4        -1000.               NaN           NaN     1.773    
   324   325   330   0.02874     1    0.4098E-01     179.4        -179.9        -97.45         97.45         179.4         66.81        0.9667         179.4        -1000.               NaN           NaN     1.773    
   237   330   239   0.04076     1    0.4154E-01     178.7        -180.1        -97.69         97.72         178.7         66.81        0.9810         178.7        -1000.               NaN           NaN     1.773    
   330   332   239   0.01369     1    0.4118E-01     175.5        -180.0        -97.25         97.55         175.5         66.81        0.9718         175.5        -1000.               NaN           NaN     1.773    
   331   333   330   0.00977     1    0.4080E-01     178.2        -179.8        -97.32         97.37         178.2         66.81        0.9623         178.2        -1000.               NaN           NaN     1.773    
   333   332   330   0.03035     1    0.4119E-01     179.8        -180.0        -97.56         97.56         179.8         66.81        0.9722         179.8        -1000.               NaN           NaN     1.773    
   235   242   328   0.02082     1    0.4126E-01     175.0        -180.0        -97.21         97.59         175.0         66.81        0.9740         175.0        -1000.               NaN           NaN     1.773    
   242   334   328   0.02267     1    0.4156E-01     177.0        -180.1        -97.60         97.73         177.0         66.81        0.9814         177.0        -1000.               NaN           NaN     1.773    
   242   243   334   0.01441     1    0.4062E-01     179.5        -179.7        -97.28         97.29         179.5         66.81        0.9577         179.5        -1000.               NaN           NaN     1.773    
   243   335   334   0.03276     1    0.4138E-01     178.2        -180.1        -97.59         97.64         178.2         66.81        0.9769         178.2        -1000.               NaN           NaN     1.773    
   328   336   329   0.02360     1    0.4109E-01     178.0        -179.9        -97.45         97.51         178.0         66.81        0.9695         178.0        -1000.               NaN           NaN     1.773    
   328   334   336   0.03323     1    0.4146E-01     179.3        -180.1        -97.67         97.68         179.3         66.81        0.9789         179.3        -1000.               NaN           NaN     1.773    
   334   337   336   0.02658     1    0.4167E-01     176.9        -180.2        -97.63         97.78         176.9         66.81        0.9842         176.9        -1000.               NaN           NaN     1.773    
   334   335   337   0.04057     1    0.4197E-01     178.3        -180.3        -97.88         97.92         178.3         66.82        0.9919         178.3        -1000.               NaN           NaN     1.773    
   239   332   244   0.00787     1    0.4031E-01     177.6        -179.6        -97.05         97.14         177.6         66.81        0.9498         177.6        -1000.               NaN           NaN     1.773    
   332   338   244   0.01454     1    0.4065E-01     179.7        -179.8        -97.30         97.30         179.7         66.81        0.9586         179.7        -1000.               NaN           NaN     1.773    
   333   339   332   0.01403     1    0.4086E-01     177.6        -179.8        -97.31         97.40         177.6         66.81        0.9638         177.6        -1000.               NaN           NaN     1.773    
   332   339   338   0.01416     1    0.4084E-01     176.9        -179.8        -97.25         97.39         176.9         66.81        0.9632         176.9        -1000.               NaN           NaN     1.773    
   244   338   247   0.02836     1    0.4189E-01     177.3        -180.3        -97.77         97.88         177.3         66.82        0.9899         177.3        -1000.               NaN           NaN     1.773    
   338   340   247   0.01735     1    0.4147E-01     172.7        -180.1        -96.89         97.68         172.7         66.81        0.9792         172.7        -1000.               NaN           NaN     1.773    
   338   339   340   0.01490     1    0.4065E-01     177.9        -179.7        -97.24         97.30         177.9         66.81        0.9584         177.9        -1000.               NaN           NaN     1.773    
   339   341   340   0.02747     1    0.4098E-01     178.9        -179.9        -97.44         97.46         178.9         66.81        0.9669         178.9        -1000.               NaN           NaN     1.773    
   243   342   335   0.01051     1    0.4091E-01     176.0        -179.9        -97.19         97.42         176.0         66.81        0.9650         176.0        -1000.               NaN           NaN     1.773    
   243   251   342   0.03436     1    0.4130E-01     179.1        -180.0        -97.59         97.61         179.1         66.81        0.9749         179.1        -1000.               NaN           NaN     1.773    
   342   343   335   0.00860     1    0.4039E-01     177.3        -179.6        -97.07         97.18         177.3         66.81        0.9519         177.3        -1000.               NaN           NaN     1.773    
   251   344   342   0.03527     1    0.4132E-01     178.6        -180.0        -97.59         97.62         178.6         66.81        0.9755         178.6        -1000.               NaN           NaN     1.773    
   251   250   344   0.00321     1    0.4081E-01     155.1        -179.8        -88.32         97.38         155.1         66.81        0.9625         155.1        -1000.               NaN           NaN     1.773    
   342   345   343   0.01691     1    0.4081E-01     177.7        -179.8        -97.30         97.38         177.7         66.81        0.9626         177.7        -1000.               NaN           NaN     1.773    
   342   344   345   0.02931     1    0.4104E-01     178.9        -179.9        -97.47         97.49         178.9         66.81        0.9684         178.9        -1000.               NaN           NaN     1.773    
   335   343   337   0.02742     1    0.4105E-01     179.2        -179.9        -97.48         97.49         179.2         66.81        0.9685         179.2        -1000.               NaN           NaN     1.773    
   247   340   346   0.02795     1    0.4121E-01     179.4        -180.0        -97.56         97.56         179.4         66.81        0.9726         179.4        -1000.               NaN           NaN     1.773    
   340   341   346   0.02299     1    0.4082E-01     178.6        -179.8        -97.35         97.38         178.6         66.81        0.9628         178.6        -1000.               NaN           NaN     1.773    
   341   347   346   0.03318     1    0.4138E-01     179.0        -180.1        -97.63         97.64         179.0         66.81        0.9770         179.0        -1000.               NaN           NaN     1.773    
   247   346   253   0.02471     1    0.4132E-01     179.8        -180.0        -97.61         97.62         179.8         66.81        0.9754         179.8        -1000.               NaN           NaN     1.773    
   346   348   253   0.02742     1    0.4156E-01     178.8        -180.1        -97.70         97.72         178.8         66.81        0.9813         178.8        -1000.               NaN           NaN     1.773    
   253   348   254   0.02669     1    0.4142E-01     178.2        -180.1        -97.61         97.66         178.2         66.81        0.9778         178.2        -1000.               NaN           NaN     1.773    
   346   347   348   0.03010     1    0.4151E-01     179.6        -180.1        -97.70         97.71         179.6         66.81        0.9803         179.6        -1000.               NaN           NaN     1.773    
   347   349   348   0.01594     1    0.4089E-01     177.6        -179.9        -97.33         97.42         177.6         66.81        0.9646         177.6        -1000.               NaN           NaN     1.773    
   259   350   250   0.02923     1    0.4167E-01     178.1        -180.2        -97.73         97.78         178.1         66.81        0.9844         178.1        -1000.               NaN           NaN     1.773    
   259   351   350   0.01964     1    0.4133E-01     176.6        -180.0        -97.44         97.62         176.6         66.81        0.9756         176.6        -1000.               NaN           NaN     1.773    
   259   258   351   0.03374     1    0.4178E-01     178.5        -180.2        -97.79         97.83         178.5         66.82        0.9869         178.5        -1000.               NaN           NaN     1.773    
   352   350   351   0.01913     1    0.4080E-01     179.3        -179.8        -97.37         97.37         179.3         66.81        0.9624         179.3        -1000.               NaN           NaN     1.773    
   352   353   350   0.02746     1    0.4117E-01     178.4        -180.0        -97.51         97.55         178.4         66.81        0.9717         178.4        -1000.               NaN           NaN     1.773    
   250   350   344   0.01651     1    0.4121E-01     173.6        -180.0        -96.95         97.56         173.6         66.81        0.9725         173.6        -1000.               NaN           NaN     1.773    
   344   353   345   0.01808     1    0.4091E-01     177.4        -179.9        -97.32         97.42         177.4         66.81        0.9650         177.4        -1000.               NaN           NaN     1.773    
   344   350   353   0.03524     1    0.4146E-01     179.0        -180.1        -97.66         97.68         179.0         66.81        0.9788         179.0        -1000.               NaN           NaN     1.773    
   254   348   260   0.04068     1    0.4293E-01     173.2        -180.7        -97.67         98.36         173.2         66.82         1.016         173.2        -1000.               NaN           NaN     1.773    
   348   354   260   0.05499     1    0.4354E-01     176.5        -181.0        -98.46         98.64         176.5         66.82         1.032         176.5        -1000.               NaN           NaN     1.773    
   348   349   354   0.02579     1    0.4169E-01     178.5        -180.2        -97.76         97.79         178.5         66.81        0.9849         178.5        -1000.               NaN           NaN     1.773    
   349   355   354   0.01400     1    0.4117E-01     174.6        -180.0        -97.12         97.54         174.6         66.81        0.9715         174.6        -1000.               NaN           NaN     1.773    
   260   354   262   0.04919     1    0.4270E-01     178.2        -180.6        -98.21         98.25         178.2         66.82         1.010         178.2        -1000.               NaN           NaN     1.773    
   354   356   262   0.05441     1    0.4287E-01     178.4        -180.7        -98.29         98.33         178.4         66.82         1.015         178.4        -1000.               NaN           NaN     1.773    
   354   355   356   0.02870     1    0.4324E-01     173.2        -180.9        -97.81         98.50         173.2         66.82         1.024         173.2        -1000.               NaN           NaN     1.773    
   355   357   356   0.05639     1    0.4405E-01     177.7        -181.2        -98.79         98.86         177.7         66.83         1.045         177.7        -1000.               NaN           NaN     1.773    
   358   267   266   0.02517     1    0.4211E-01     172.3        -180.4        -97.10         97.98         172.3         66.82        0.9954         172.3        -1000.               NaN           NaN     1.773    
   358   359   267   0.04521     1    0.4307E-01     178.0        -180.8        -98.36         98.42         178.0         66.82         1.020         178.0        -1000.               NaN           NaN     1.773    
   358   360   359   0.01420     1    0.4216E-01     169.1        -180.4        -96.24         98.01         169.1         66.82        0.9967         169.1        -1000.               NaN           NaN     1.773    
   359   258   267   0.01369     1    0.4049E-01     178.2        -179.7        -97.17         97.22         178.2         66.81        0.9544         178.2        -1000.               NaN           NaN     1.773    
   359   351   258   0.01743     1    0.4058E-01     179.0        -179.7        -97.25         97.27         179.0         66.81        0.9566         179.0        -1000.               NaN           NaN     1.773    
   359   361   351   0.00610     1    0.4053E-01     177.9        -179.7        -97.18         97.25         177.9         66.81        0.9555         177.9        -1000.               NaN           NaN     1.773    
   359   360   361   0.00911     1    0.4111E-01     177.4        -179.9        -97.41         97.52         177.4         66.81        0.9700         177.4        -1000.               NaN           NaN     1.773    
   351   361   352   0.02217     1    0.4128E-01     178.5        -180.0        -97.56         97.60         178.5         66.81        0.9744         178.5        -1000.               NaN           NaN     1.773    
   356   362   268   0.01544     1    0.4103E-01     176.3        -179.9        -97.27         97.48         176.3         66.81        0.9680         176.3        -1000.               NaN           NaN     1.773    
   262   356   268   0.03260     1    0.4146E-01     178.7        -180.1        -97.66         97.68         178.7         66.81        0.9789         178.7        -1000.               NaN           NaN     1.773    
   356   357   362   0.02557     1    0.4140E-01     178.2        -180.1        -97.60         97.65         178.2         66.81        0.9774         178.2        -1000.               NaN           NaN     1.773    
   357   363   362   0.00873     1    0.4097E-01     169.8        -179.9        -95.91         97.45         169.8         66.81        0.9665         169.8        -1000.               NaN           NaN     1.773    
   268   362   270   0.00725     1    0.4037E-01     178.8        -179.6        -97.14         97.17         178.8         66.81        0.9513         178.8        -1000.               NaN           NaN     1.773    
   362   364   270   0.01646     1    0.4078E-01     178.5        -179.8        -97.33         97.36         178.5         66.81        0.9618         178.5        -1000.               NaN           NaN     1.773    
   362   363   364   0.02631     1    0.4128E-01     176.7        -180.0        -97.44         97.60         176.7         66.81        0.9743         176.7        -1000.               NaN           NaN     1.773    
   363   365   364   0.03657     1    0.4166E-01     178.5        -180.2        -97.74         97.77         178.5         66.81        0.9840         178.5        -1000.               NaN           NaN     1.773    
   270   364   272   0.02269     1    0.4127E-01     179.0        -180.0        -97.58         97.59         179.0         66.81        0.9742         179.0        -1000.               NaN           NaN     1.773    
   364   366   272   0.02244     1    0.4095E-01     179.5        -179.9        -97.44         97.44         179.5         66.81        0.9660         179.5        -1000.               NaN           NaN     1.773    
   365   367   366   0.01084     1    0.4040E-01     177.2        -179.6        -97.07         97.18         177.2         66.81        0.9521         177.2        -1000.               NaN           NaN     1.773    
   364   365   366   0.02620     1    0.4094E-01     179.7        -179.9        -97.43         97.43         179.7         66.81        0.9657         179.7        -1000.               NaN           NaN     1.773    
   366   368   274   0.00888     1    0.4024E-01     178.4        -179.6        -97.07         97.11         178.4         66.81        0.9481         178.4        -1000.               NaN           NaN     1.773    
   272   366   274   0.02336     1    0.4076E-01     179.4        -179.8        -97.35         97.35         179.4         66.81        0.9613         179.4        -1000.               NaN           NaN     1.773    
   366   367   368   0.00469     1    0.3980E-01     178.7        -179.4        -96.87         96.90         178.7         66.81        0.9371         178.7        -1000.               NaN           NaN     1.773    
   274   368   276   0.02082     1    0.4126E-01     175.0        -180.0        -97.21         97.59         175.0         66.81        0.9740         175.0        -1000.               NaN           NaN     1.773    
   368   369   276   0.02267     1    0.4156E-01     177.0        -180.1        -97.60         97.73         177.0         66.81        0.9814         177.0        -1000.               NaN           NaN     1.773    
   276   369   278   0.01441     1    0.4062E-01     179.5        -179.7        -97.28         97.29         179.5         66.81        0.9577         179.5        -1000.               NaN           NaN     1.773    
   369   370   278   0.03276     1    0.4138E-01     178.2        -180.1        -97.59         97.64         178.2         66.81        0.9769         178.2        -1000.               NaN           NaN     1.773    
   278   370   371   0.01051     1    0.4091E-01     176.0        -179.9        -97.19         97.42         176.0         66.81        0.9650         176.0        -1000.               NaN           NaN     1.773    
   278   371   280   0.03436     1    0.4130E-01     179.1        -180.0        -97.59         97.61         179.1         66.81        0.9749         179.1        -1000.               NaN           NaN     1.773    
   370   372   371   0.00860     1    0.4039E-01     177.3        -179.6        -97.07         97.18         177.3         66.81        0.9519         177.3        -1000.               NaN           NaN     1.773    
   280   371   282   0.01844     1    0.4060E-01     179.0        -179.7        -97.26         97.27         179.0         66.81        0.9571         179.0        -1000.               NaN           NaN     1.773    
   371   373   282   0.01982     1    0.4057E-01     179.1        -179.7        -97.25         97.26         179.1         66.81        0.9565         179.1        -1000.               NaN           NaN     1.773    
   371   372   374   0.01691     1    0.4081E-01     177.7        -179.8        -97.30         97.38         177.7         66.81        0.9626         177.7        -1000.               NaN           NaN     1.773    
   371   374   373   0.02931     1    0.4104E-01     178.9        -179.9        -97.47         97.49         178.9         66.81        0.9684         178.9        -1000.               NaN           NaN     1.773    
   282   375   283   0.02923     1    0.4167E-01     178.1        -180.2        -97.73         97.78         178.1         66.81        0.9844         178.1        -1000.               NaN           NaN     1.773    
   282   373   375   0.01651     1    0.4121E-01     173.6        -180.0        -96.95         97.56         173.6         66.81        0.9725         173.6        -1000.               NaN           NaN     1.773    
   373   374   375   0.02621     1    0.4121E-01     177.2        -180.0        -97.45         97.57         177.2         66.81        0.9727         177.2        -1000.               NaN           NaN     1.773    
   374   376   375   0.02711     1    0.4149E-01     178.5        -180.1        -97.66         97.69         178.5         66.81        0.9797         178.5        -1000.               NaN           NaN     1.773    
   283   375   358   0.01964     1    0.4133E-01     176.6        -180.0        -97.44         97.62         176.6         66.81        0.9756         176.6        -1000.               NaN           NaN     1.773    
   283   358   266   0.03374     1    0.4178E-01     178.5        -180.2        -97.79         97.83         178.5         66.82        0.9869         178.5        -1000.               NaN           NaN     1.773    
   376   358   375   0.02458     1    0.4215E-01     174.1        -180.4        -97.48         98.00         174.1         66.82        0.9963         174.1        -1000.               NaN           NaN     1.773    
   376   377   358   0.02218     1    0.4197E-01     172.2        -180.3        -97.00         97.92         172.2         66.82        0.9919         172.2        -1000.               NaN           NaN     1.773    
   358   377   360   0.02217     1    0.4128E-01     178.5        -180.0        -97.56         97.60         178.5         66.81        0.9744         178.5        -1000.               NaN           NaN     1.773    
   367   378   368   0.01675     1    0.4047E-01     179.0        -179.7        -97.20         97.22         179.0         66.81        0.9539         179.0        -1000.               NaN           NaN     1.773    
   368   378   369   0.03460     1    0.4151E-01     178.4        -180.1        -97.67         97.70         178.4         66.81        0.9802         178.4        -1000.               NaN           NaN     1.773    
   378   379   369   0.02118     1    0.4130E-01     177.2        -180.0        -97.49         97.61         177.2         66.81        0.9749         177.2        -1000.               NaN           NaN     1.773    
   369   379   370   0.03890     1    0.4189E-01     179.0        -180.3        -97.87         97.88         179.0         66.82        0.9899         179.0        -1000.               NaN           NaN     1.773    
   379   380   370   0.02825     1    0.4150E-01     177.7        -180.1        -97.62         97.70         177.7         66.81        0.9800         177.7        -1000.               NaN           NaN     1.773    
   370   380   372   0.02742     1    0.4105E-01     179.2        -179.9        -97.48         97.49         179.2         66.81        0.9685         179.2        -1000.               NaN           NaN     1.773    
   381   295   382   0.01955     1    0.4184E-01     169.3        -180.3        -96.16         97.85         169.3         66.82        0.9884         169.3        -1000.               NaN           NaN     1.773    
   383   381   384   0.02247     1    0.4193E-01     172.3        -180.3        -97.01         97.90         172.3         66.82        0.9909         172.3        -1000.               NaN           NaN     1.773    
   381   382   384   0.02826     1    0.4197E-01     174.3        -180.3        -97.43         97.92         174.3         66.82        0.9919         174.3        -1000.               NaN           NaN     1.773    
   382   295   385   0.06395     1    0.4298E-01     178.2        -180.7        -98.34         98.38         178.2         66.82         1.018         178.2        -1000.               NaN           NaN     1.773    
   295   297   385   0.02247     1    0.4193E-01     172.3        -180.3        -97.01         97.90         172.3         66.82        0.9909         172.3        -1000.               NaN           NaN     1.773    
   384   382   386   0.05688     1    0.4261E-01     178.9        -180.6        -98.20         98.21         178.9         66.82         1.008         178.9        -1000.               NaN           NaN     1.773    
   382   385   386   0.02641     1    0.4249E-01     178.6        -180.5        -98.13         98.16         178.6         66.82         1.005         178.6        -1000.               NaN           NaN     1.773    
   287   286   387   0.02086     1    0.4092E-01     179.9        -179.9        -97.43         97.43         179.9         66.81        0.9652         179.9        -1000.               NaN           NaN     1.773    
   388   287   387   0.01764     1    0.4052E-01     178.5        -179.7        -97.20         97.24         178.5         66.81        0.9552         178.5        -1000.               NaN           NaN     1.773    
   388   387   389   0.04738     1    0.4274E-01     177.6        -180.6        -98.19         98.27         177.6         66.82         1.011         177.6        -1000.               NaN           NaN     1.773    
   390   388   389   0.02885     1    0.4180E-01     175.4        -180.2        -97.52         97.84         175.4         66.82        0.9876         175.4        -1000.               NaN           NaN     1.773    
   387   286   391   0.02519     1    0.4135E-01     178.4        -180.1        -97.59         97.63         178.4         66.81        0.9760         178.4        -1000.               NaN           NaN     1.773    
   286   288   391   0.02770     1    0.4115E-01     177.4        -180.0        -97.44         97.53         177.4         66.81        0.9710         177.4        -1000.               NaN           NaN     1.773    
   389   387   392   0.05131     1    0.4303E-01     177.9        -180.8        -98.33         98.40         177.9         66.82         1.019         177.9        -1000.               NaN           NaN     1.773    
   387   391   392   0.02968     1    0.4212E-01     173.5        -180.4        -97.35         97.99         173.5         66.82        0.9958         173.5        -1000.               NaN           NaN     1.773    
   391   288   393   0.03359     1    0.4119E-01     178.9        -180.0        -97.54         97.55         178.9         66.81        0.9721         178.9        -1000.               NaN           NaN     1.773    
   288   291   393   0.01935     1    0.4100E-01     178.2        -179.9        -97.41         97.46         178.2         66.81        0.9673         178.2        -1000.               NaN           NaN     1.773    
   392   391   394   0.02282     1    0.4099E-01     178.5        -179.9        -97.43         97.46         178.5         66.81        0.9671         178.5        -1000.               NaN           NaN     1.773    
   391   393   394   0.03163     1    0.4124E-01     179.3        -180.0        -97.57         97.58         179.3         66.81        0.9733         179.3        -1000.               NaN           NaN     1.773    
   381   393   293   0.01206     1    0.4058E-01     179.4        -179.7        -97.26         97.27         179.4         66.81        0.9567         179.4        -1000.               NaN           NaN     1.773    
   393   291   293   0.02896     1    0.4099E-01     179.4        -179.9        -97.45         97.46         179.4         66.81        0.9670         179.4        -1000.               NaN           NaN     1.773    
   393   381   383   0.00977     1    0.4080E-01     178.2        -179.8        -97.32         97.37         178.2         66.81        0.9623         178.2        -1000.               NaN           NaN     1.773    
   394   393   383   0.03035     1    0.4119E-01     179.8        -180.0        -97.56         97.56         179.8         66.81        0.9722         179.8        -1000.               NaN           NaN     1.773    
   381   293   295   0.01474     1    0.4186E-01     165.8        -180.3        -94.87         97.87         165.8         66.82        0.9891         165.8        -1000.               NaN           NaN     1.773    
   297   299   385   0.01242     1    0.4062E-01     178.3        -179.7        -97.24         97.29         178.3         66.81        0.9577         178.3        -1000.               NaN           NaN     1.773    
   385   299   395   0.01131     1    0.4054E-01     177.7        -179.7        -97.17         97.25         177.7         66.81        0.9558         177.7        -1000.               NaN           NaN     1.773    
   385   395   386   0.00551     1    0.4038E-01     179.0        -179.6        -97.15         97.17         179.0         66.81        0.9516         179.0        -1000.               NaN           NaN     1.773    
   386   395   396   0.00892     1    0.4050E-01     179.8        -179.7        -97.23         97.23         179.8         66.81        0.9546         179.8        -1000.               NaN           NaN     1.773    
   395   299   397   0.01342     1    0.4061E-01     177.7        -179.7        -97.20         97.28         177.7         66.81        0.9574         177.7        -1000.               NaN           NaN     1.773    
   299   301   397   0.02833     1    0.4115E-01     179.6        -180.0        -97.53         97.53         179.6         66.81        0.9710         179.6        -1000.               NaN           NaN     1.773    
   396   395   398   0.03141     1    0.4138E-01     179.0        -180.1        -97.63         97.64         179.0         66.81        0.9770         179.0        -1000.               NaN           NaN     1.773    
   395   397   398   0.01560     1    0.4100E-01     178.6        -179.9        -97.44         97.47         178.6         66.81        0.9673         178.6        -1000.               NaN           NaN     1.773    
   397   301   399   0.03394     1    0.4185E-01     176.6        -180.3        -97.69         97.86         176.6         66.82        0.9889         176.6        -1000.               NaN           NaN     1.773    
   301   303   399   0.00112     1    0.4091E-01     173.3        -179.9        -96.77         97.42         173.3         66.81        0.9651         173.3        -1000.               NaN           NaN     1.773    
   398   397   400   0.02718     1    0.4202E-01     173.7        -180.3        -97.35         97.94         173.7         66.82        0.9932         173.7        -1000.               NaN           NaN     1.773    
   397   399   400   0.05018     1    0.4287E-01     178.3        -180.7        -98.29         98.33         178.3         66.82         1.015         178.3        -1000.               NaN           NaN     1.773    
   303   305   399   0.00075     1    0.4041E-01     173.7        -179.6        -96.61         97.19         173.7         66.81        0.9523         173.7        -1000.               NaN           NaN     1.773    
   399   305   401   0.01492     1    0.4050E-01     179.2        -179.7        -97.22         97.23         179.2         66.81        0.9545         179.2        -1000.               NaN           NaN     1.773    
   399   401   400   0.01444     1    0.4070E-01     177.1        -179.8        -97.20         97.32         177.1         66.81        0.9598         177.1        -1000.               NaN           NaN     1.773    
   400   401   402   0.01958     1    0.4074E-01     179.7        -179.8        -97.34         97.34         179.7         66.81        0.9606         179.7        -1000.               NaN           NaN     1.773    
   401   305   403   0.02154     1    0.4077E-01     179.3        -179.8        -97.35         97.36         179.3         66.81        0.9615         179.3        -1000.               NaN           NaN     1.773    
   402   401   403   0.03582     1    0.4168E-01     177.1        -180.2        -97.66         97.78         177.1         66.81        0.9845         177.1        -1000.               NaN           NaN     1.773    
   309   308   404   0.02770     1    0.4155E-01     178.4        -180.1        -97.68         97.72         178.4         66.81        0.9813         178.4        -1000.               NaN           NaN     1.773    
   405   309   404   0.02126     1    0.4108E-01     176.0        -179.9        -97.27         97.50         176.0         66.81        0.9693         176.0        -1000.               NaN           NaN     1.773    
   405   404   406   0.02648     1    0.4134E-01     179.2        -180.0        -97.61         97.62         179.2         66.81        0.9758         179.2        -1000.               NaN           NaN     1.773    
   407   405   406   0.03315     1    0.4126E-01     179.1        -180.0        -97.58         97.59         179.1         66.81        0.9739         179.1        -1000.               NaN           NaN     1.773    
   308   287   388   0.03547     1    0.4185E-01     178.2        -180.3        -97.82         97.86         178.2         66.82        0.9889         178.2        -1000.               NaN           NaN     1.773    
   404   308   388   0.03774     1    0.4241E-01     177.3        -180.5        -98.01         98.12         177.3         66.82         1.003         177.3        -1000.               NaN           NaN     1.773    
   404   388   390   0.05852     1    0.4362E-01     175.5        -181.0        -98.36         98.67         175.5         66.82         1.034         175.5        -1000.               NaN           NaN     1.773    
   406   404   390   0.05255     1    0.4403E-01     176.5        -181.2        -98.67         98.86         176.5         66.83         1.044         176.5        -1000.               NaN           NaN     1.773    
   305   311   403   0.01182     1    0.4045E-01     179.3        -179.7        -97.20         97.20         179.3         66.81        0.9533         179.3        -1000.               NaN           NaN     1.773    
   402   403   408   0.03437     1    0.4209E-01     178.5        -180.4        -97.94         97.97         178.5         66.82        0.9948         178.5        -1000.               NaN           NaN     1.773    
   403   311   409   0.01747     1    0.4110E-01     178.5        -179.9        -97.48         97.51         178.5         66.81        0.9698         178.5        -1000.               NaN           NaN     1.773    
   403   409   408   0.05147     1    0.4318E-01     176.3        -180.8        -98.26         98.47         176.3         66.82         1.023         176.3        -1000.               NaN           NaN     1.773    
   408   409   410   0.04748     1    0.4319E-01     176.1        -180.8        -98.25         98.48         176.1         66.82         1.023         176.1        -1000.               NaN           NaN     1.773    
   311   313   409   0.01726     1    0.4274E-01     165.5        -180.6        -95.15         98.27         165.5         66.82         1.011         165.5        -1000.               NaN           NaN     1.773    
   409   313   411   0.02779     1    0.4151E-01     178.5        -180.1        -97.67         97.71         178.5         66.81        0.9803         178.5        -1000.               NaN           NaN     1.773    
   409   412   410   0.04375     1    0.4278E-01     176.7        -180.7        -98.13         98.29         176.7         66.82         1.012         176.7        -1000.               NaN           NaN     1.773    
   409   411   412   0.02629     1    0.4260E-01     174.3        -180.6        -97.73         98.21         174.3         66.82         1.008         174.3        -1000.               NaN           NaN     1.773    
   314   413   315   0.02455     1    0.4108E-01     178.5        -179.9        -97.47         97.50         178.5         66.81        0.9694         178.5        -1000.               NaN           NaN     1.773    
   413   414   315   0.02834     1    0.4110E-01     178.5        -179.9        -97.48         97.51         178.5         66.81        0.9697         178.5        -1000.               NaN           NaN     1.773    
   413   415   414   0.04771     1    0.4265E-01     177.4        -180.6        -98.13         98.23         177.4         66.82         1.009         177.4        -1000.               NaN           NaN     1.773    
   415   416   414   0.03327     1    0.4155E-01     177.1        -180.1        -97.59         97.72         177.1         66.81        0.9811         177.1        -1000.               NaN           NaN     1.773    
   314   309   405   0.01897     1    0.4114E-01     176.3        -180.0        -97.32         97.53         176.3         66.81        0.9707         176.3        -1000.               NaN           NaN     1.773    
   413   314   405   0.01956     1    0.4126E-01     177.0        -180.0        -97.45         97.58         177.0         66.81        0.9737         177.0        -1000.               NaN           NaN     1.773    
   413   405   407   0.02863     1    0.4152E-01     175.2        -180.1        -97.37         97.71         175.2         66.81        0.9805         175.2        -1000.               NaN           NaN     1.773    
   415   413   407   0.04760     1    0.4274E-01     177.7        -180.6        -98.19         98.27         177.7         66.82         1.011         177.7        -1000.               NaN           NaN     1.773    
   313   319   411   0.01190     1    0.4118E-01     174.3        -180.0        -97.06         97.55         174.3         66.81        0.9720         174.3        -1000.               NaN           NaN     1.773    
   411   319   417   0.03981     1    0.4204E-01     178.6        -180.4        -97.92         97.95         178.6         66.82        0.9937         178.6        -1000.               NaN           NaN     1.773    
   411   417   412   0.03687     1    0.4265E-01     177.1        -180.6        -98.11         98.23         177.1         66.82         1.009         177.1        -1000.               NaN           NaN     1.773    
   412   418   417   0.01467     1    0.4192E-01     166.2        -180.3        -95.05         97.89         166.2         66.82        0.9905         166.2        -1000.               NaN           NaN     1.773    
   319   419   417   0.00530     1    0.4167E-01     159.9        -180.2        -91.83         97.78         159.9         66.81        0.9844         159.9        -1000.               NaN           NaN     1.773    
   319   321   419   0.03663     1    0.4193E-01     177.3        -180.3        -97.78         97.90         177.3         66.82        0.9907         177.3        -1000.               NaN           NaN     1.773    
   417   420   418   0.04117     1    0.4172E-01     179.7        -180.2        -97.80         97.80         179.7         66.82        0.9855         179.7        -1000.               NaN           NaN     1.773    
   417   419   420   0.01172     1    0.4099E-01     177.4        -179.9        -97.36         97.46         177.4         66.81        0.9670         177.4        -1000.               NaN           NaN     1.773    
   315   414   323   0.02054     1    0.4091E-01     177.1        -179.9        -97.30         97.42         177.1         66.81        0.9650         177.1        -1000.               NaN           NaN     1.773    
   414   421   323   0.03240     1    0.4130E-01     179.0        -180.0        -97.59         97.60         179.0         66.81        0.9748         179.0        -1000.               NaN           NaN     1.773    
   414   416   421   0.04076     1    0.4154E-01     178.7        -180.1        -97.69         97.72         178.7         66.81        0.9810         178.7        -1000.               NaN           NaN     1.773    
   416   422   421   0.01369     1    0.4118E-01     175.5        -180.0        -97.25         97.55         175.5         66.81        0.9718         175.5        -1000.               NaN           NaN     1.773    
   423   325   421   0.01206     1    0.4058E-01     179.4        -179.7        -97.26         97.27         179.4         66.81        0.9567         179.4        -1000.               NaN           NaN     1.773    
   323   421   325   0.02896     1    0.4099E-01     179.4        -179.9        -97.45         97.46         179.4         66.81        0.9670         179.4        -1000.               NaN           NaN     1.773    
   423   421   422   0.01265     1    0.4087E-01     177.1        -179.8        -97.28         97.40         177.1         66.81        0.9640         177.1        -1000.               NaN           NaN     1.773    
   424   423   422   0.02747     1    0.4122E-01     179.0        -180.0        -97.55         97.57         179.0         66.81        0.9728         179.0        -1000.               NaN           NaN     1.773    
   321   327   419   0.02082     1    0.4126E-01     175.0        -180.0        -97.21         97.59         175.0         66.81        0.9740         175.0        -1000.               NaN           NaN     1.773    
   419   327   425   0.02267     1    0.4156E-01     177.0        -180.1        -97.60         97.73         177.0         66.81        0.9814         177.0        -1000.               NaN           NaN     1.773    
   419   425   420   0.01441     1    0.4062E-01     179.5        -179.7        -97.28         97.29         179.5         66.81        0.9577         179.5        -1000.               NaN           NaN     1.773    
   420   425   426   0.03276     1    0.4138E-01     178.2        -180.1        -97.59         97.64         178.2         66.81        0.9769         178.2        -1000.               NaN           NaN     1.773    
   327   427   425   0.03323     1    0.4146E-01     179.3        -180.1        -97.67         97.68         179.3         66.81        0.9789         179.3        -1000.               NaN           NaN     1.773    
   327   329   427   0.02553     1    0.4114E-01     178.3        -180.0        -97.48         97.53         178.3         66.81        0.9707         178.3        -1000.               NaN           NaN     1.773    
   425   428   426   0.03665     1    0.4164E-01     178.7        -180.2        -97.74         97.77         178.7         66.81        0.9836         178.7        -1000.               NaN           NaN     1.773    
   425   427   428   0.02275     1    0.4124E-01     177.9        -180.0        -97.52         97.58         177.9         66.81        0.9735         177.9        -1000.               NaN           NaN     1.773    
   423   429   331   0.01955     1    0.4184E-01     169.3        -180.3        -96.16         97.85         169.3         66.82        0.9884         169.3        -1000.               NaN           NaN     1.773    
   423   424   429   0.01828     1    0.4047E-01     178.2        -179.7        -97.17         97.21         178.2         66.81        0.9539         178.2        -1000.               NaN           NaN     1.773    
   424   430   429   0.03232     1    0.4122E-01     177.9        -180.0        -97.50         97.57         177.9         66.81        0.9728         177.9        -1000.               NaN           NaN     1.773    
   331   429   333   0.03565     1    0.4170E-01     178.5        -180.2        -97.76         97.79         178.5         66.82        0.9850         178.5        -1000.               NaN           NaN     1.773    
   429   431   333   0.05075     1    0.4245E-01     178.4        -180.5        -98.10         98.14         178.4         66.82         1.004         178.4        -1000.               NaN           NaN     1.773    
   429   430   431   0.06993     1    0.4313E-01     178.7        -180.8        -98.42         98.45         178.7         66.82         1.021         178.7        -1000.               NaN           NaN     1.773    
   430   432   431   0.01337     1    0.4209E-01     172.4        -180.4        -97.12         97.97         172.4         66.82        0.9950         172.4        -1000.               NaN           NaN     1.773    
   423   331   325   0.01474     1    0.4186E-01     165.8        -180.3        -94.87         97.87         165.8         66.82        0.9891         165.8        -1000.               NaN           NaN     1.773    
   329   433   427   0.01908     1    0.4120E-01     178.3        -180.0        -97.51         97.56         178.3         66.81        0.9723         178.3        -1000.               NaN           NaN     1.773    
   329   336   433   0.02314     1    0.4150E-01     177.3        -180.1        -97.59         97.70         177.3         66.81        0.9799         177.3        -1000.               NaN           NaN     1.773    
   427   434   428   0.02415     1    0.4088E-01     178.3        -179.8        -97.36         97.41         178.3         66.81        0.9642         178.3        -1000.               NaN           NaN     1.773    
   427   433   434   0.01619     1    0.4117E-01     178.7        -180.0        -97.52         97.55         178.7         66.81        0.9716         178.7        -1000.               NaN           NaN     1.773    
   336   435   433   0.03606     1    0.4171E-01     178.1        -180.2        -97.74         97.80         178.1         66.82        0.9854         178.1        -1000.               NaN           NaN     1.773    
   336   337   435   0.02600     1    0.4099E-01     178.6        -179.9        -97.43         97.46         178.6         66.81        0.9672         178.6        -1000.               NaN           NaN     1.773    
   433   436   434   0.02254     1    0.4188E-01     170.1        -180.3        -96.41         97.88         170.1         66.82        0.9897         170.1        -1000.               NaN           NaN     1.773    
   433   435   436   0.02611     1    0.4191E-01     171.7        -180.3        -96.86         97.89         171.7         66.82        0.9903         171.7        -1000.               NaN           NaN     1.773    
   333   431   339   0.01242     1    0.4062E-01     178.3        -179.7        -97.24         97.29         178.3         66.81        0.9577         178.3        -1000.               NaN           NaN     1.773    
   431   437   339   0.01131     1    0.4054E-01     177.7        -179.7        -97.17         97.25         177.7         66.81        0.9558         177.7        -1000.               NaN           NaN     1.773    
   431   432   437   0.00551     1    0.4038E-01     179.0        -179.6        -97.15         97.17         179.0         66.81        0.9516         179.0        -1000.               NaN           NaN     1.773    
   432   438   437   0.00892     1    0.4050E-01     179.8        -179.7        -97.23         97.23         179.8         66.81        0.9546         179.8        -1000.               NaN           NaN     1.773    
   339   437   341   0.03191     1    0.4124E-01     179.0        -180.0        -97.56         97.58         179.0         66.81        0.9733         179.0        -1000.               NaN           NaN     1.773    
   437   439   341   0.00984     1    0.4092E-01     176.3        -179.9        -97.23         97.43         176.3         66.81        0.9654         176.3        -1000.               NaN           NaN     1.773    
   437   438   439   0.01129     1    0.4087E-01     174.8        -179.8        -97.00         97.40         174.8         66.81        0.9640         174.8        -1000.               NaN           NaN     1.773    
   438   440   439   0.03572     1    0.4161E-01     179.3        -180.2        -97.74         97.75         179.3         66.81        0.9828         179.3        -1000.               NaN           NaN     1.773    
   441   343   345   0.01665     1    0.4069E-01     179.1        -179.8        -97.31         97.32         179.1         66.81        0.9594         179.1        -1000.               NaN           NaN     1.773    
   441   442   343   0.00529     1    0.4052E-01     177.5        -179.7        -97.14         97.24         177.5         66.81        0.9551         177.5        -1000.               NaN           NaN     1.773    
   443   442   441   0.00527     1    0.4048E-01     178.5        -179.7        -97.19         97.22         178.5         66.81        0.9543         178.5        -1000.               NaN           NaN     1.773    
   443   444   442   0.00840     1    0.4061E-01     177.8        -179.7        -97.21         97.28         177.8         66.81        0.9574         177.8        -1000.               NaN           NaN     1.773    
   337   442   435   0.03882     1    0.4178E-01     177.9        -180.2        -97.76         97.83         177.9         66.82        0.9869         177.9        -1000.               NaN           NaN     1.773    
   337   343   442   0.02716     1    0.4159E-01     176.9        -180.2        -97.60         97.74         176.9         66.81        0.9823         176.9        -1000.               NaN           NaN     1.773    
   435   444   436   0.01994     1    0.4139E-01     174.8        -180.1        -97.25         97.65         174.8         66.81        0.9772         174.8        -1000.               NaN           NaN     1.773    
   435   442   444   0.04847     1    0.4211E-01     179.1        -180.4        -97.97         97.98         179.1         66.82        0.9954         179.1        -1000.               NaN           NaN     1.773    
   341   439   347   0.03344     1    0.4180E-01     176.5        -180.2        -97.66         97.84         176.5         66.82        0.9876         176.5        -1000.               NaN           NaN     1.773    
   439   445   347   0.00162     1    0.4211E-01     176.2        -180.4        -97.76         97.98         176.2         66.82        0.9953         176.2        -1000.               NaN           NaN     1.773    
   439   440   445   0.04652     1    0.4233E-01     178.3        -180.5        -98.04         98.08         178.3         66.82         1.001         178.3        -1000.               NaN           NaN     1.773    
   440   446   445   0.03082     1    0.4163E-01     178.2        -180.2        -97.71         97.76         178.2         66.81        0.9832         178.2        -1000.               NaN           NaN     1.773    
   347   445   349   0.00075     1    0.4041E-01     173.7        -179.6        -96.61         97.19         173.7         66.81        0.9523         173.7        -1000.               NaN           NaN     1.773    
   445   447   349   0.01492     1    0.4050E-01     179.2        -179.7        -97.22         97.23         179.2         66.81        0.9545         179.2        -1000.               NaN           NaN     1.773    
   445   446   447   0.01444     1    0.4070E-01     177.1        -179.8        -97.20         97.32         177.1         66.81        0.9598         177.1        -1000.               NaN           NaN     1.773    
   446   448   447   0.01958     1    0.4074E-01     179.7        -179.8        -97.34         97.34         179.7         66.81        0.9606         179.7        -1000.               NaN           NaN     1.773    
   449   353   352   0.02410     1    0.4091E-01     179.0        -179.9        -97.41         97.42         179.0         66.81        0.9651         179.0        -1000.               NaN           NaN     1.773    
   449   450   353   0.00106     1    0.4086E-01     176.9        -179.8        -97.25         97.40         176.9         66.81        0.9637         176.9        -1000.               NaN           NaN     1.773    
   451   450   449   0.03229     1    0.4194E-01     175.9        -180.3        -97.66         97.90         175.9         66.82        0.9910         175.9        -1000.               NaN           NaN     1.773    
   451   452   450   0.02991     1    0.4203E-01     176.3        -180.3        -97.74         97.95         176.3         66.82        0.9935         176.3        -1000.               NaN           NaN     1.773    
   345   450   441   0.01808     1    0.4083E-01     178.9        -179.8        -97.36         97.38         178.9         66.81        0.9629         178.9        -1000.               NaN           NaN     1.773    
   345   353   450   0.00063     1    0.4027E-01     173.6        -179.6        -96.51         97.12         173.6         66.81        0.9488         173.6        -1000.               NaN           NaN     1.773    
   441   452   443   0.02343     1    0.4116E-01     179.2        -180.0        -97.53         97.54         179.2         66.81        0.9714         179.2        -1000.               NaN           NaN     1.773    
   441   450   452   0.02799     1    0.4135E-01     179.7        -180.1        -97.63         97.63         179.7         66.81        0.9761         179.7        -1000.               NaN           NaN     1.773    
   349   447   453   0.02154     1    0.4077E-01     179.3        -179.8        -97.35         97.36         179.3         66.81        0.9615         179.3        -1000.               NaN           NaN     1.773    
   447   448   453   0.03582     1    0.4168E-01     177.1        -180.2        -97.66         97.78         177.1         66.81        0.9845         177.1        -1000.               NaN           NaN     1.773    
   349   453   355   0.01182     1    0.4045E-01     179.3        -179.7        -97.20         97.20         179.3         66.81        0.9533         179.3        -1000.               NaN           NaN     1.773    
   448   454   453   0.03437     1    0.4209E-01     178.5        -180.4        -97.94         97.97         178.5         66.82        0.9948         178.5        -1000.               NaN           NaN     1.773    
   453   455   355   0.01747     1    0.4110E-01     178.5        -179.9        -97.48         97.51         178.5         66.81        0.9698         178.5        -1000.               NaN           NaN     1.773    
   453   454   455   0.05147     1    0.4318E-01     176.3        -180.8        -98.26         98.47         176.3         66.82         1.023         176.3        -1000.               NaN           NaN     1.773    
   454   456   455   0.04748     1    0.4319E-01     176.1        -180.8        -98.25         98.48         176.1         66.82         1.023         176.1        -1000.               NaN           NaN     1.773    
   355   455   357   0.01726     1    0.4274E-01     165.5        -180.6        -95.15         98.27         165.5         66.82         1.011         165.5        -1000.               NaN           NaN     1.773    
   457   361   360   0.04762     1    0.4286E-01     178.0        -180.7        -98.27         98.33         178.0         66.82         1.014         178.0        -1000.               NaN           NaN     1.773    
   457   458   361   0.03393     1    0.4276E-01     177.7        -180.7        -98.20         98.28         177.7         66.82         1.012         177.7        -1000.               NaN           NaN     1.773    
   459   458   457   0.02510     1    0.4173E-01     178.9        -180.2        -97.78         97.80         178.9         66.82        0.9856         178.9        -1000.               NaN           NaN     1.773    
   459   460   458   0.02642     1    0.4140E-01     177.5        -180.1        -97.55         97.65         177.5         66.81        0.9773         177.5        -1000.               NaN           NaN     1.773    
   352   458   449   0.02997     1    0.4174E-01     177.4        -180.2        -97.71         97.81         177.4         66.82        0.9860         177.4        -1000.               NaN           NaN     1.773    
   352   361   458   0.04916     1    0.4251E-01     179.0        -180.5        -98.15         98.17         179.0         66.82         1.006         179.0        -1000.               NaN           NaN     1.773    
   449   460   451   0.03781     1    0.4164E-01     178.8        -180.2        -97.75         97.77         178.8         66.81        0.9836         178.8        -1000.               NaN           NaN     1.773    
   449   458   460   0.03680     1    0.4191E-01     179.6        -180.3        -97.89         97.89         179.6         66.82        0.9903         179.6        -1000.               NaN           NaN     1.773    
   455   461   357   0.02779     1    0.4151E-01     178.5        -180.1        -97.67         97.71         178.5         66.81        0.9803         178.5        -1000.               NaN           NaN     1.773    
   455   456   461   0.04121     1    0.4226E-01     179.7        -180.4        -98.05         98.05         179.7         66.82        0.9992         179.7        -1000.               NaN           NaN     1.773    
   456   462   461   0.02877     1    0.4147E-01     178.3        -180.1        -97.64         97.68         178.3         66.81        0.9791         178.3        -1000.               NaN           NaN     1.773    
   357   461   363   0.01190     1    0.4118E-01     174.3        -180.0        -97.06         97.55         174.3         66.81        0.9720         174.3        -1000.               NaN           NaN     1.773    
   461   463   363   0.03981     1    0.4204E-01     178.6        -180.4        -97.92         97.95         178.6         66.82        0.9937         178.6        -1000.               NaN           NaN     1.773    
   461   462   463   0.03687     1    0.4265E-01     177.1        -180.6        -98.11         98.23         177.1         66.82         1.009         177.1        -1000.               NaN           NaN     1.773    
   462   463   464   0.01467     1    0.4192E-01     166.2        -180.3        -95.05         97.89         166.2         66.82        0.9905         166.2        -1000.               NaN           NaN     1.773    
   363   463   365   0.02738     1    0.4124E-01     179.2        -180.0        -97.57         97.58         179.2         66.81        0.9734         179.2        -1000.               NaN           NaN     1.773    
   463   465   365   0.01430     1    0.4071E-01     179.5        -179.8        -97.33         97.33         179.5         66.81        0.9600         179.5        -1000.               NaN           NaN     1.773    
   463   464   465   0.01884     1    0.4149E-01     177.1        -180.1        -97.57         97.69         177.1         66.81        0.9797         177.1        -1000.               NaN           NaN     1.773    
   464   466   465   0.03406     1    0.4175E-01     178.7        -180.2        -97.79         97.81         178.7         66.82        0.9863         178.7        -1000.               NaN           NaN     1.773    
   365   465   367   0.02082     1    0.4126E-01     175.0        -180.0        -97.21         97.59         175.0         66.81        0.9740         175.0        -1000.               NaN           NaN     1.773    
   465   467   367   0.02267     1    0.4156E-01     177.0        -180.1        -97.60         97.73         177.0         66.81        0.9814         177.0        -1000.               NaN           NaN     1.773    
   465   466   467   0.01441     1    0.4062E-01     179.5        -179.7        -97.28         97.29         179.5         66.81        0.9577         179.5        -1000.               NaN           NaN     1.773    
   466   468   467   0.03276     1    0.4138E-01     178.2        -180.1        -97.59         97.64         178.2         66.81        0.9769         178.2        -1000.               NaN           NaN     1.773    
   469   374   372   0.01665     1    0.4062E-01     179.3        -179.7        -97.28         97.29         179.3         66.81        0.9578         179.3        -1000.               NaN           NaN     1.773    
   469   470   374   0.00528     1    0.4055E-01     179.1        -179.7        -97.24         97.25         179.1         66.81        0.9559         179.1        -1000.               NaN           NaN     1.773    
   471   470   469   0.00660     1    0.4082E-01     177.4        -179.8        -97.28         97.38         177.4         66.81        0.9628         177.4        -1000.               NaN           NaN     1.773    
   471   472   470   0.00708     1    0.4074E-01     176.1        -179.8        -97.12         97.34         176.1         66.81        0.9606         176.1        -1000.               NaN           NaN     1.773    
   374   470   376   0.01781     1    0.4078E-01     178.9        -179.8        -97.34         97.36         178.9         66.81        0.9618         178.9        -1000.               NaN           NaN     1.773    
   470   473   376   0.00090     1    0.4075E-01     176.9        -179.8        -97.20         97.35         176.9         66.81        0.9609         176.9        -1000.               NaN           NaN     1.773    
   470   472   473   0.02045     1    0.4168E-01     175.2        -180.2        -97.43         97.78         175.2         66.81        0.9845         175.2        -1000.               NaN           NaN     1.773    
   472   474   473   0.03099     1    0.4189E-01     177.3        -180.3        -97.78         97.88         177.3         66.82        0.9898         177.3        -1000.               NaN           NaN     1.773    
   473   377   376   0.00096     1    0.4063E-01     174.0        -179.7        -96.76         97.29         174.0         66.81        0.9581         174.0        -1000.               NaN           NaN     1.773    
   473   475   377   0.02419     1    0.4096E-01     178.9        -179.9        -97.43         97.44         178.9         66.81        0.9662         178.9        -1000.               NaN           NaN     1.773    
   474   475   473   0.03274     1    0.4146E-01     179.7        -180.1        -97.68         97.68         179.7         66.81        0.9789         179.7        -1000.               NaN           NaN     1.773    
   474   476   475   0.02943     1    0.4126E-01     179.1        -180.0        -97.57         97.59         179.1         66.81        0.9738         179.1        -1000.               NaN           NaN     1.773    
   377   475   360   0.02875     1    0.4210E-01     174.9        -180.4        -97.58         97.98         174.9         66.82        0.9951         174.9        -1000.               NaN           NaN     1.773    
   475   457   360   0.05039     1    0.4290E-01     178.7        -180.7        -98.32         98.35         178.7         66.82         1.016         178.7        -1000.               NaN           NaN     1.773    
   475   476   457   0.03608     1    0.4223E-01     176.3        -180.4        -97.83         98.04         176.3         66.82        0.9985         176.3        -1000.               NaN           NaN     1.773    
   476   459   457   0.03854     1    0.4228E-01     176.5        -180.5        -97.87         98.06         176.5         66.82        0.9998         176.5        -1000.               NaN           NaN     1.773    
   367   467   378   0.03641     1    0.4167E-01     177.9        -180.2        -97.71         97.78         177.9         66.81        0.9843         177.9        -1000.               NaN           NaN     1.773    
   467   477   378   0.02341     1    0.4151E-01     176.7        -180.1        -97.54         97.70         176.7         66.81        0.9801         176.7        -1000.               NaN           NaN     1.773    
   467   468   477   0.03890     1    0.4189E-01     179.0        -180.3        -97.87         97.88         179.0         66.82        0.9899         179.0        -1000.               NaN           NaN     1.773    
   468   478   477   0.02050     1    0.4128E-01     175.8        -180.0        -97.34         97.60         175.8         66.81        0.9744         175.8        -1000.               NaN           NaN     1.773    
   378   477   379   0.01564     1    0.4158E-01     171.9        -180.2        -96.77         97.74         171.9         66.81        0.9820         171.9        -1000.               NaN           NaN     1.773    
   477   479   379   0.02663     1    0.4227E-01     178.6        -180.4        -98.03         98.06         178.6         66.82        0.9994         178.6        -1000.               NaN           NaN     1.773    
   477   478   479   0.01906     1    0.4123E-01     178.0        -180.0        -97.51         97.57         178.0         66.81        0.9730         178.0        -1000.               NaN           NaN     1.773    
   478   480   479   0.02127     1    0.4090E-01     176.7        -179.9        -97.25         97.42         176.7         66.81        0.9647         176.7        -1000.               NaN           NaN     1.773    
   379   479   380   0.03600     1    0.4233E-01     177.3        -180.5        -97.98         98.08         177.3         66.82         1.001         177.3        -1000.               NaN           NaN     1.773    
   479   481   380   0.02608     1    0.4166E-01     173.5        -180.2        -97.15         97.77         173.5         66.81        0.9839         173.5        -1000.               NaN           NaN     1.773    
   479   480   481   0.02197     1    0.4062E-01     176.6        -179.7        -97.11         97.29         176.6         66.81        0.9578         176.6        -1000.               NaN           NaN     1.773    
   480   482   481   0.02637     1    0.4040E-01     178.3        -179.6        -97.14         97.18         178.3         66.81        0.9522         178.3        -1000.               NaN           NaN     1.773    
   380   481   372   0.02719     1    0.4133E-01     177.7        -180.0        -97.54         97.62         177.7         66.81        0.9757         177.7        -1000.               NaN           NaN     1.773    
   481   469   372   0.03879     1    0.4180E-01     179.2        -180.2        -97.83         97.84         179.2         66.82        0.9875         179.2        -1000.               NaN           NaN     1.773    
   481   482   469   0.03875     1    0.4163E-01     178.4        -180.2        -97.72         97.76         178.4         66.81        0.9833         178.4        -1000.               NaN           NaN     1.773    
   482   471   469   0.02965     1    0.4141E-01     178.3        -180.1        -97.61         97.66         178.3         66.81        0.9778         178.3        -1000.               NaN           NaN     1.773    
   390   389   483   0.00895     1    0.4075E-01     177.8        -179.8        -97.27         97.35         177.8         66.81        0.9610         177.8        -1000.               NaN           NaN     1.773    
   484   390   483   0.02643     1    0.4152E-01     177.4        -180.1        -97.61         97.71         177.4         66.81        0.9805         177.4        -1000.               NaN           NaN     1.773    
   485   484   486   0.02147     1    0.4162E-01     177.2        -180.2        -97.64         97.76         177.2         66.81        0.9831         177.2        -1000.               NaN           NaN     1.773    
   484   483   486   0.03373     1    0.4196E-01     178.5        -180.3        -97.88         97.91         178.5         66.82        0.9915         178.5        -1000.               NaN           NaN     1.773    
   389   392   487   0.01112     1    0.4067E-01     176.5        -179.8        -97.13         97.31         176.5         66.81        0.9590         176.5        -1000.               NaN           NaN     1.773    
   389   487   483   0.01036     1    0.4093E-01     178.3        -179.9        -97.39         97.43         178.3         66.81        0.9655         178.3        -1000.               NaN           NaN     1.773    
   483   487   488   0.04654     1    0.4217E-01     179.3        -180.4        -98.00         98.01         179.3         66.82        0.9969         179.3        -1000.               NaN           NaN     1.773    
   486   483   488   0.03307     1    0.4184E-01     178.7        -180.3        -97.83         97.86         178.7         66.82        0.9886         178.7        -1000.               NaN           NaN     1.773    
   487   392   489   0.00821     1    0.4071E-01     177.7        -179.8        -97.25         97.33         177.7         66.81        0.9600         177.7        -1000.               NaN           NaN     1.773    
   392   394   489   0.01730     1    0.4084E-01     178.8        -179.8        -97.37         97.39         178.8         66.81        0.9631         178.8        -1000.               NaN           NaN     1.773    
   488   487   490   0.02766     1    0.4134E-01     177.2        -180.0        -97.51         97.62         177.2         66.81        0.9759         177.2        -1000.               NaN           NaN     1.773    
   487   489   490   0.01762     1    0.4068E-01     179.0        -179.8        -97.30         97.32         179.0         66.81        0.9593         179.0        -1000.               NaN           NaN     1.773    
   394   383   491   0.01403     1    0.4086E-01     177.6        -179.8        -97.31         97.40         177.6         66.81        0.9638         177.6        -1000.               NaN           NaN     1.773    
   489   394   491   0.01579     1    0.4090E-01     177.7        -179.9        -97.34         97.42         177.7         66.81        0.9649         177.7        -1000.               NaN           NaN     1.773    
   490   489   492   0.01616     1    0.4056E-01     177.7        -179.7        -97.18         97.26         177.7         66.81        0.9561         177.7        -1000.               NaN           NaN     1.773    
   489   491   492   0.02106     1    0.4095E-01     179.1        -179.9        -97.43         97.44         179.1         66.81        0.9661         179.1        -1000.               NaN           NaN     1.773    
   383   384   491   0.01242     1    0.4062E-01     178.3        -179.7        -97.24         97.29         178.3         66.81        0.9577         178.3        -1000.               NaN           NaN     1.773    
   491   384   493   0.01131     1    0.4054E-01     177.7        -179.7        -97.17         97.25         177.7         66.81        0.9558         177.7        -1000.               NaN           NaN     1.773    
   492   491   494   0.02833     1    0.4115E-01     179.6        -180.0        -97.53         97.53         179.6         66.81        0.9710         179.6        -1000.               NaN           NaN     1.773    
   491   493   494   0.01342     1    0.4061E-01     177.7        -179.7        -97.20         97.28         177.7         66.81        0.9574         177.7        -1000.               NaN           NaN     1.773    
   384   386   493   0.01075     1    0.4184E-01     173.8        -180.3        -97.29         97.86         173.8         66.82        0.9885         173.8        -1000.               NaN           NaN     1.773    
   493   386   495   0.02007     1    0.4172E-01     174.6        -180.2        -97.36         97.80         174.6         66.82        0.9854         174.6        -1000.               NaN           NaN     1.773    
   494   493   496   0.01560     1    0.4100E-01     178.6        -179.9        -97.44         97.47         178.6         66.81        0.9673         178.6        -1000.               NaN           NaN     1.773    
   493   495   496   0.03141     1    0.4138E-01     179.0        -180.1        -97.63         97.64         179.0         66.81        0.9770         179.0        -1000.               NaN           NaN     1.773    
   386   396   495   0.01113     1    0.4092E-01     178.9        -179.9        -97.41         97.43         178.9         66.81        0.9654         178.9        -1000.               NaN           NaN     1.773    
   495   396   497   0.02011     1    0.4082E-01     178.6        -179.8        -97.35         97.38         178.6         66.81        0.9627         178.6        -1000.               NaN           NaN     1.773    
   496   495   498   0.02928     1    0.4145E-01     178.9        -180.1        -97.66         97.68         178.9         66.81        0.9787         178.9        -1000.               NaN           NaN     1.773    
   495   497   498   0.02139     1    0.4104E-01     177.5        -179.9        -97.39         97.48         177.5         66.81        0.9682         177.5        -1000.               NaN           NaN     1.773    
   497   396   499   0.02139     1    0.4104E-01     177.5        -179.9        -97.39         97.48         177.5         66.81        0.9682         177.5        -1000.               NaN           NaN     1.773    
   396   398   499   0.02928     1    0.4145E-01     178.9        -180.1        -97.66         97.68         178.9         66.81        0.9787         178.9        -1000.               NaN           NaN     1.773    
   498   497   500   0.03659     1    0.4199E-01     178.6        -180.3        -97.90         97.93         178.6         66.82        0.9923         178.6        -1000.               NaN           NaN     1.773    
   497   499   500   0.02769     1    0.4166E-01     177.7        -180.2        -97.69         97.77         177.7         66.81        0.9840         177.7        -1000.               NaN           NaN     1.773    
   499   398   501   0.02469     1    0.4127E-01     178.8        -180.0        -97.57         97.59         178.8         66.81        0.9741         178.8        -1000.               NaN           NaN     1.773    
   398   400   501   0.03502     1    0.4164E-01     178.8        -180.2        -97.74         97.76         178.8         66.81        0.9835         178.8        -1000.               NaN           NaN     1.773    
   500   499   501   0.02133     1    0.4114E-01     179.0        -180.0        -97.52         97.53         179.0         66.81        0.9708         179.0        -1000.               NaN           NaN     1.773    
   500   501   502   0.00904     1    0.4053E-01     179.1        -179.7        -97.23         97.24         179.1         66.81        0.9554         179.1        -1000.               NaN           NaN     1.773    
   400   402   501   0.03208     1    0.4164E-01     178.7        -180.2        -97.74         97.76         178.7         66.81        0.9834         178.7        -1000.               NaN           NaN     1.773    
   501   402   503   0.01560     1    0.4119E-01     177.3        -180.0        -97.45         97.56         177.3         66.81        0.9722         177.3        -1000.               NaN           NaN     1.773    
   501   503   502   0.01874     1    0.4126E-01     178.1        -180.0        -97.54         97.59         178.1         66.81        0.9739         178.1        -1000.               NaN           NaN     1.773    
   502   503   504   0.03554     1    0.4160E-01     179.1        -180.2        -97.73         97.75         179.1         66.81        0.9826         179.1        -1000.               NaN           NaN     1.773    
   407   406   505   0.02994     1    0.4160E-01     178.6        -180.2        -97.72         97.75         178.6         66.81        0.9826         178.6        -1000.               NaN           NaN     1.773    
   506   407   505   0.00542     1    0.4120E-01     167.8        -180.0        -95.35         97.56         167.8         66.81        0.9724         167.8        -1000.               NaN           NaN     1.773    
   506   505   507   0.01689     1    0.4153E-01     175.9        -180.1        -97.46         97.71         175.9         66.81        0.9806         175.9        -1000.               NaN           NaN     1.773    
   508   506   507   0.03648     1    0.4189E-01     178.7        -180.3        -97.86         97.88         178.7         66.82        0.9899         178.7        -1000.               NaN           NaN     1.773    
   406   390   484   0.03320     1    0.4265E-01     176.4        -180.6        -98.03         98.23         176.4         66.82         1.009         176.4        -1000.               NaN           NaN     1.773    
   505   406   484   0.03382     1    0.4200E-01     178.3        -180.3        -97.89         97.93         178.3         66.82        0.9926         178.3        -1000.               NaN           NaN     1.773    
   505   484   485   0.03562     1    0.4228E-01     177.3        -180.4        -97.95         98.06         177.3         66.82        0.9997         177.3        -1000.               NaN           NaN     1.773    
   507   505   485   0.03976     1    0.4212E-01     176.8        -180.4        -97.83         97.99         176.8         66.82        0.9956         176.8        -1000.               NaN           NaN     1.773    
   402   408   503   0.01430     1    0.4089E-01     176.3        -179.9        -97.21         97.41         176.3         66.81        0.9644         176.3        -1000.               NaN           NaN     1.773    
   503   408   509   0.01898     1    0.4126E-01     178.9        -180.0        -97.57         97.59         178.9         66.81        0.9740         178.9        -1000.               NaN           NaN     1.773    
   503   509   504   0.03780     1    0.4181E-01     179.4        -180.3        -97.84         97.84         179.4         66.82        0.9878         179.4        -1000.               NaN           NaN     1.773    
   504   509   510   0.04118     1    0.4213E-01     179.2        -180.4        -97.98         97.99         179.2         66.82        0.9958         179.2        -1000.               NaN           NaN     1.773    
   509   408   410   0.02132     1    0.4157E-01     178.2        -180.1        -97.68         97.73         178.2         66.81        0.9817         178.2        -1000.               NaN           NaN     1.773    
   509   410   511   0.05679     1    0.4320E-01     177.8        -180.8        -98.41         98.48         177.8         66.82         1.023         177.8        -1000.               NaN           NaN     1.773    
   509   511   510   0.03149     1    0.4266E-01     174.7        -180.6        -97.81         98.23         174.7         66.82         1.009         174.7        -1000.               NaN           NaN     1.773    
   510   511   512   0.03509     1    0.4154E-01     178.7        -180.1        -97.70         97.72         178.7         66.81        0.9810         178.7        -1000.               NaN           NaN     1.773    
   511   410   412   0.02729     1    0.4152E-01     177.0        -180.1        -97.57         97.71         177.0         66.81        0.9804         177.0        -1000.               NaN           NaN     1.773    
   415   513   416   0.01112     1    0.4067E-01     176.5        -179.8        -97.13         97.31         176.5         66.81        0.9590         176.5        -1000.               NaN           NaN     1.773    
   415   407   514   0.00895     1    0.4075E-01     177.8        -179.8        -97.27         97.35         177.8         66.81        0.9610         177.8        -1000.               NaN           NaN     1.773    
   407   506   514   0.02643     1    0.4152E-01     177.4        -180.1        -97.61         97.71         177.4         66.81        0.9805         177.4        -1000.               NaN           NaN     1.773    
   506   508   514   0.03927     1    0.4205E-01     179.3        -180.4        -97.95         97.95         179.3         66.82        0.9939         179.3        -1000.               NaN           NaN     1.773    
   508   515   514   0.01592     1    0.4124E-01     176.5        -180.0        -97.39         97.58         176.5         66.81        0.9734         176.5        -1000.               NaN           NaN     1.773    
   415   514   513   0.01036     1    0.4093E-01     178.3        -179.9        -97.39         97.43         178.3         66.81        0.9655         178.3        -1000.               NaN           NaN     1.773    
   513   514   515   0.02310     1    0.4203E-01     173.4        -180.3        -97.30         97.95         173.4         66.82        0.9934         173.4        -1000.               NaN           NaN     1.773    
   516   513   515   0.05652     1    0.4282E-01     178.4        -180.7        -98.27         98.31         178.4         66.82         1.013         178.4        -1000.               NaN           NaN     1.773    
   412   418   511   0.00538     1    0.4136E-01     153.8        -180.1        -87.60         97.63         153.8         66.81        0.9764         153.8        -1000.               NaN           NaN     1.773    
   511   418   517   0.04758     1    0.4281E-01     177.8        -180.7        -98.23         98.31         177.8         66.82         1.013         177.8        -1000.               NaN           NaN     1.773    
   511   517   518   0.00473     1    0.4075E-01     173.8        -179.8        -96.78         97.35         173.8         66.81        0.9611         173.8        -1000.               NaN           NaN     1.773    
   511   518   512   0.03266     1    0.4149E-01     179.5        -180.1        -97.69         97.69         179.5         66.81        0.9796         179.5        -1000.               NaN           NaN     1.773    
   518   517   519   0.00613     1    0.4104E-01     174.7        -179.9        -97.06         97.49         174.7         66.81        0.9684         174.7        -1000.               NaN           NaN     1.773    
   418   520   517   0.04996     1    0.4302E-01     178.0        -180.8        -98.34         98.40         178.0         66.82         1.019         178.0        -1000.               NaN           NaN     1.773    
   418   420   520   0.04753     1    0.4245E-01     176.8        -180.5        -97.99         98.14         176.8         66.82         1.004         176.8        -1000.               NaN           NaN     1.773    
   519   517   520   0.02267     1    0.4084E-01     178.6        -179.8        -97.36         97.39         178.6         66.81        0.9633         178.6        -1000.               NaN           NaN     1.773    
   416   513   422   0.00787     1    0.4031E-01     177.6        -179.6        -97.05         97.14         177.6         66.81        0.9498         177.6        -1000.               NaN           NaN     1.773    
   513   521   422   0.01764     1    0.4084E-01     179.9        -179.8        -97.39         97.39         179.9         66.81        0.9631         179.9        -1000.               NaN           NaN     1.773    
   513   516   521   0.03761     1    0.4210E-01     178.5        -180.4        -97.94         97.98         178.5         66.82        0.9952         178.5        -1000.               NaN           NaN     1.773    
   516   522   521   0.00788     1    0.4133E-01     163.0        -180.0        -93.36         97.62         163.0         66.81        0.9757         163.0        -1000.               NaN           NaN     1.773    
   424   422   523   0.01403     1    0.4086E-01     177.6        -179.8        -97.31         97.40         177.6         66.81        0.9638         177.6        -1000.               NaN           NaN     1.773    
   422   521   523   0.01579     1    0.4090E-01     177.7        -179.9        -97.34         97.42         177.7         66.81        0.9649         177.7        -1000.               NaN           NaN     1.773    
   521   522   523   0.00976     1    0.4058E-01     176.6        -179.7        -97.10         97.27         176.6         66.81        0.9568         176.6        -1000.               NaN           NaN     1.773    
   522   524   523   0.02747     1    0.4098E-01     178.9        -179.9        -97.44         97.46         178.9         66.81        0.9669         178.9        -1000.               NaN           NaN     1.773    
   420   426   525   0.01051     1    0.4091E-01     176.0        -179.9        -97.19         97.42         176.0         66.81        0.9650         176.0        -1000.               NaN           NaN     1.773    
   420   525   520   0.03436     1    0.4130E-01     179.1        -180.0        -97.59         97.61         179.1         66.81        0.9749         179.1        -1000.               NaN           NaN     1.773    
   520   526   519   0.00298     1    0.4083E-01     155.1        -179.8        -88.34         97.39         155.1         66.81        0.9631         155.1        -1000.               NaN           NaN     1.773    
   520   525   526   0.03527     1    0.4132E-01     178.6        -180.0        -97.59         97.62         178.6         66.81        0.9755         178.6        -1000.               NaN           NaN     1.773    
   525   426   527   0.00860     1    0.4039E-01     177.3        -179.6        -97.07         97.18         177.3         66.81        0.9519         177.3        -1000.               NaN           NaN     1.773    
   525   527   528   0.01691     1    0.4081E-01     177.7        -179.8        -97.30         97.38         177.7         66.81        0.9626         177.7        -1000.               NaN           NaN     1.773    
   525   528   526   0.02931     1    0.4104E-01     178.9        -179.9        -97.47         97.49         178.9         66.81        0.9684         178.9        -1000.               NaN           NaN     1.773    
   527   426   428   0.02809     1    0.4109E-01     178.6        -179.9        -97.48         97.51         178.6         66.81        0.9695         178.6        -1000.               NaN           NaN     1.773    
   424   523   430   0.01242     1    0.4062E-01     178.3        -179.7        -97.24         97.29         178.3         66.81        0.9577         178.3        -1000.               NaN           NaN     1.773    
   430   523   529   0.01131     1    0.4054E-01     177.7        -179.7        -97.17         97.25         177.7         66.81        0.9558         177.7        -1000.               NaN           NaN     1.773    
   523   524   529   0.03191     1    0.4124E-01     179.0        -180.0        -97.56         97.58         179.0         66.81        0.9733         179.0        -1000.               NaN           NaN     1.773    
   524   530   529   0.00984     1    0.4092E-01     176.3        -179.9        -97.23         97.43         176.3         66.81        0.9654         176.3        -1000.               NaN           NaN     1.773    
   430   529   432   0.01075     1    0.4184E-01     173.8        -180.3        -97.29         97.86         173.8         66.82        0.9885         173.8        -1000.               NaN           NaN     1.773    
   432   529   531   0.02007     1    0.4172E-01     174.6        -180.2        -97.36         97.80         174.6         66.82        0.9854         174.6        -1000.               NaN           NaN     1.773    
   529   530   531   0.01129     1    0.4087E-01     174.8        -179.8        -97.00         97.40         174.8         66.81        0.9640         174.8        -1000.               NaN           NaN     1.773    
   530   532   531   0.03572     1    0.4161E-01     179.3        -180.2        -97.74         97.75         179.3         66.81        0.9828         179.3        -1000.               NaN           NaN     1.773    
   528   527   533   0.01665     1    0.4069E-01     179.1        -179.8        -97.31         97.32         179.1         66.81        0.9594         179.1        -1000.               NaN           NaN     1.773    
   533   527   534   0.00529     1    0.4052E-01     177.5        -179.7        -97.14         97.24         177.5         66.81        0.9551         177.5        -1000.               NaN           NaN     1.773    
   533   534   535   0.00527     1    0.4048E-01     178.5        -179.7        -97.19         97.22         178.5         66.81        0.9543         178.5        -1000.               NaN           NaN     1.773    
   535   534   536   0.00840     1    0.4061E-01     177.8        -179.7        -97.21         97.28         177.8         66.81        0.9574         177.8        -1000.               NaN           NaN     1.773    
   428   534   527   0.02962     1    0.4191E-01     176.1        -180.3        -97.67         97.89         176.1         66.82        0.9904         176.1        -1000.               NaN           NaN     1.773    
   428   434   534   0.04535     1    0.4204E-01     177.3        -180.3        -97.84         97.95         177.3         66.82        0.9936         177.3        -1000.               NaN           NaN     1.773    
   434   536   534   0.04847     1    0.4211E-01     179.1        -180.4        -97.97         97.98         179.1         66.82        0.9954         179.1        -1000.               NaN           NaN     1.773    
   434   436   536   0.04291     1    0.4184E-01     178.3        -180.3        -97.82         97.86         178.3         66.82        0.9886         178.3        -1000.               NaN           NaN     1.773    
   432   531   438   0.01113     1    0.4092E-01     178.9        -179.9        -97.41         97.43         178.9         66.81        0.9654         178.9        -1000.               NaN           NaN     1.773    
   531   537   438   0.02011     1    0.4082E-01     178.6        -179.8        -97.35         97.38         178.6         66.81        0.9627         178.6        -1000.               NaN           NaN     1.773    
   531   532   537   0.03261     1    0.4155E-01     178.9        -180.1        -97.71         97.72         178.9         66.81        0.9813         178.9        -1000.               NaN           NaN     1.773    
   532   538   537   0.01806     1    0.4121E-01     177.0        -180.0        -97.43         97.56         177.0         66.81        0.9725         177.0        -1000.               NaN           NaN     1.773    
   438   537   440   0.03261     1    0.4155E-01     178.9        -180.1        -97.71         97.72         178.9         66.81        0.9813         178.9        -1000.               NaN           NaN     1.773    
   537   539   440   0.01806     1    0.4121E-01     177.0        -180.0        -97.43         97.56         177.0         66.81        0.9725         177.0        -1000.               NaN           NaN     1.773    
   537   538   539   0.02106     1    0.4129E-01     175.8        -180.0        -97.34         97.60         175.8         66.81        0.9746         175.8        -1000.               NaN           NaN     1.773    
   538   540   539   0.04321     1    0.4216E-01     179.2        -180.4        -98.00         98.01         179.2         66.82        0.9968         179.2        -1000.               NaN           NaN     1.773    
   541   444   536   0.00148     1    0.4110E-01     110.2        -179.9        -33.63         97.51         110.2         66.81        0.9699         110.2        -1000.               NaN           NaN     1.773    
   535   536   541   0.00174     1    0.4056E-01     160.5        -179.7        -91.69         97.26         160.5         66.81        0.9561         160.5        -1000.               NaN           NaN     1.773    
   535   541   542   0.01890     1    0.4093E-01     179.3        -179.9        -97.43         97.43         179.3         66.81        0.9656         179.3        -1000.               NaN           NaN     1.773    
   541   444   443   0.00204     1    0.4070E-01     159.3        -179.8        -91.05         97.32         159.3         66.81        0.9598         159.3        -1000.               NaN           NaN     1.773    
   541   443   543   0.02064     1    0.4108E-01     179.0        -179.9        -97.49         97.50         179.0         66.81        0.9692         179.0        -1000.               NaN           NaN     1.773    
   541   544   542   0.02343     1    0.4110E-01     178.7        -179.9        -97.49         97.51         178.7         66.81        0.9698         178.7        -1000.               NaN           NaN     1.773    
   541   543   544   0.02883     1    0.4125E-01     179.2        -180.0        -97.57         97.58         179.2         66.81        0.9737         179.2        -1000.               NaN           NaN     1.773    
   436   444   536   0.03509     1    0.4167E-01     178.8        -180.2        -97.76         97.78         178.8         66.81        0.9842         178.8        -1000.               NaN           NaN     1.773    
   440   539   446   0.02193     1    0.4159E-01     174.3        -180.2        -97.26         97.74         174.3         66.81        0.9822         174.3        -1000.               NaN           NaN     1.773    
   539   545   446   0.03780     1    0.4219E-01     178.3        -180.4        -97.97         98.02         178.3         66.82        0.9973         178.3        -1000.               NaN           NaN     1.773    
   539   540   545   0.02133     1    0.4114E-01     179.0        -180.0        -97.52         97.53         179.0         66.81        0.9708         179.0        -1000.               NaN           NaN     1.773    
   540   546   545   0.00904     1    0.4053E-01     179.1        -179.7        -97.23         97.24         179.1         66.81        0.9554         179.1        -1000.               NaN           NaN     1.773    
   446   545   448   0.03208     1    0.4164E-01     178.7        -180.2        -97.74         97.76         178.7         66.81        0.9834         178.7        -1000.               NaN           NaN     1.773    
   545   547   448   0.01560     1    0.4119E-01     177.3        -180.0        -97.45         97.56         177.3         66.81        0.9722         177.3        -1000.               NaN           NaN     1.773    
   545   546   547   0.01874     1    0.4126E-01     178.1        -180.0        -97.54         97.59         178.1         66.81        0.9739         178.1        -1000.               NaN           NaN     1.773    
   546   548   547   0.03554     1    0.4160E-01     179.1        -180.2        -97.73         97.75         179.1         66.81        0.9826         179.1        -1000.               NaN           NaN     1.773    
   549   452   451   0.01809     1    0.4148E-01     175.0        -180.1        -97.32         97.69         175.0         66.81        0.9794         175.0        -1000.               NaN           NaN     1.773    
   549   550   452   0.01997     1    0.4173E-01     177.4        -180.2        -97.71         97.81         177.4         66.82        0.9858         177.4        -1000.               NaN           NaN     1.773    
   551   550   549   0.00996     1    0.4057E-01     179.0        -179.7        -97.25         97.26         179.0         66.81        0.9564         179.0        -1000.               NaN           NaN     1.773    
   551   552   550   0.01657     1    0.4088E-01     178.7        -179.8        -97.38         97.41         178.7         66.81        0.9641         178.7        -1000.               NaN           NaN     1.773    
   443   550   543   0.02659     1    0.4230E-01     175.5        -180.5        -97.77         98.07         175.5         66.82         1.000         175.5        -1000.               NaN           NaN     1.773    
   443   452   550   0.03987     1    0.4247E-01     177.1        -180.5        -98.02         98.15         177.1         66.82         1.005         177.1        -1000.               NaN           NaN     1.773    
   543   552   544   0.03019     1    0.4152E-01     177.2        -180.1        -97.59         97.71         177.2         66.81        0.9805         177.2        -1000.               NaN           NaN     1.773    
   543   550   552   0.03100     1    0.4188E-01     178.5        -180.3        -97.84         97.88         178.5         66.82        0.9895         178.5        -1000.               NaN           NaN     1.773    
   448   547   454   0.01430     1    0.4089E-01     176.3        -179.9        -97.21         97.41         176.3         66.81        0.9644         176.3        -1000.               NaN           NaN     1.773    
   547   553   454   0.01898     1    0.4126E-01     178.9        -180.0        -97.57         97.59         178.9         66.81        0.9740         178.9        -1000.               NaN           NaN     1.773    
   547   548   553   0.03780     1    0.4181E-01     179.4        -180.3        -97.84         97.84         179.4         66.82        0.9878         179.4        -1000.               NaN           NaN     1.773    
   548   554   553   0.04118     1    0.4213E-01     179.2        -180.4        -97.98         97.99         179.2         66.82        0.9958         179.2        -1000.               NaN           NaN     1.773    
   454   553   456   0.02132     1    0.4157E-01     178.2        -180.1        -97.68         97.73         178.2         66.81        0.9817         178.2        -1000.               NaN           NaN     1.773    
   553   555   456   0.05679     1    0.4320E-01     177.8        -180.8        -98.41         98.48         177.8         66.82         1.023         177.8        -1000.               NaN           NaN     1.773    
   553   554   555   0.03149     1    0.4266E-01     174.7        -180.6        -97.81         98.23         174.7         66.82         1.009         174.7        -1000.               NaN           NaN     1.773    
   554   556   555   0.03509     1    0.4154E-01     178.7        -180.1        -97.70         97.72         178.7         66.81        0.9810         178.7        -1000.               NaN           NaN     1.773    
   557   558   559   0.03324     1    0.4187E-01     177.9        -180.3        -97.80         97.87         177.9         66.82        0.9892         177.9        -1000.               NaN           NaN     1.773    
   558   551   560   0.02727     1    0.4138E-01     178.8        -180.1        -97.62         97.64         178.8         66.81        0.9770         178.8        -1000.               NaN           NaN     1.773    
   559   460   459   0.02050     1    0.4102E-01     177.2        -179.9        -97.36         97.48         177.2         66.81        0.9679         177.2        -1000.               NaN           NaN     1.773    
   559   560   460   0.02733     1    0.4145E-01     178.8        -180.1        -97.65         97.67         178.8         66.81        0.9786         178.8        -1000.               NaN           NaN     1.773    
   558   560   559   0.02421     1    0.4113E-01     178.0        -180.0        -97.47         97.53         178.0         66.81        0.9706         178.0        -1000.               NaN           NaN     1.773    
   451   560   549   0.02021     1    0.4132E-01     178.3        -180.0        -97.57         97.62         178.3         66.81        0.9754         178.3        -1000.               NaN           NaN     1.773    
   451   460   560   0.02934     1    0.4144E-01     178.7        -180.1        -97.65         97.67         178.7         66.81        0.9785         178.7        -1000.               NaN           NaN     1.773    
   549   560   551   0.02082     1    0.4129E-01     179.0        -180.0        -97.59         97.60         179.0         66.81        0.9747         179.0        -1000.               NaN           NaN     1.773    
   456   555   462   0.02729     1    0.4152E-01     177.0        -180.1        -97.57         97.71         177.0         66.81        0.9804         177.0        -1000.               NaN           NaN     1.773    
   462   555   464   0.00538     1    0.4136E-01     153.8        -180.1        -87.60         97.63         153.8         66.81        0.9764         153.8        -1000.               NaN           NaN     1.773    
   555   561   464   0.04758     1    0.4281E-01     177.8        -180.7        -98.23         98.31         177.8         66.82         1.013         177.8        -1000.               NaN           NaN     1.773    
   555   562   561   0.00473     1    0.4075E-01     173.8        -179.8        -96.78         97.35         173.8         66.81        0.9611         173.8        -1000.               NaN           NaN     1.773    
   555   556   562   0.03266     1    0.4149E-01     179.5        -180.1        -97.69         97.69         179.5         66.81        0.9796         179.5        -1000.               NaN           NaN     1.773    
   562   563   561   0.00613     1    0.4104E-01     174.7        -179.9        -97.06         97.49         174.7         66.81        0.9684         174.7        -1000.               NaN           NaN     1.773    
   464   561   466   0.07626     1    0.4330E-01     178.7        -180.9        -98.50         98.52         178.7         66.82         1.026         178.7        -1000.               NaN           NaN     1.773    
   561   564   466   0.02123     1    0.4161E-01     173.8        -180.2        -97.18         97.75         173.8         66.81        0.9827         173.8        -1000.               NaN           NaN     1.773    
   561   563   564   0.02267     1    0.4084E-01     178.6        -179.8        -97.36         97.39         178.6         66.81        0.9633         178.6        -1000.               NaN           NaN     1.773    
   466   565   468   0.01051     1    0.4091E-01     176.0        -179.9        -97.19         97.42         176.0         66.81        0.9650         176.0        -1000.               NaN           NaN     1.773    
   466   564   565   0.03436     1    0.4130E-01     179.1        -180.0        -97.59         97.61         179.1         66.81        0.9749         179.1        -1000.               NaN           NaN     1.773    
   564   563   565   0.02316     1    0.4073E-01     179.4        -179.8        -97.33         97.34         179.4         66.81        0.9604         179.4        -1000.               NaN           NaN     1.773    
   563   566   565   0.01487     1    0.4049E-01     178.7        -179.7        -97.20         97.22         178.7         66.81        0.9543         178.7        -1000.               NaN           NaN     1.773    
   565   567   468   0.00860     1    0.4039E-01     177.3        -179.6        -97.07         97.18         177.3         66.81        0.9519         177.3        -1000.               NaN           NaN     1.773    
   565   568   567   0.01691     1    0.4081E-01     177.7        -179.8        -97.30         97.38         177.7         66.81        0.9626         177.7        -1000.               NaN           NaN     1.773    
   565   566   568   0.02931     1    0.4104E-01     178.9        -179.9        -97.47         97.49         178.9         66.81        0.9684         178.9        -1000.               NaN           NaN     1.773    
   568   569   567   0.01665     1    0.4069E-01     179.1        -179.8        -97.31         97.32         179.1         66.81        0.9594         179.1        -1000.               NaN           NaN     1.773    
   567   569   570   0.00529     1    0.4052E-01     177.5        -179.7        -97.14         97.24         177.5         66.81        0.9551         177.5        -1000.               NaN           NaN     1.773    
   569   571   570   0.00527     1    0.4048E-01     178.5        -179.7        -97.19         97.22         178.5         66.81        0.9543         178.5        -1000.               NaN           NaN     1.773    
   570   571   572   0.00840     1    0.4061E-01     177.8        -179.7        -97.21         97.28         177.8         66.81        0.9574         177.8        -1000.               NaN           NaN     1.773    
   572   471   573   0.00148     1    0.4110E-01     110.2        -179.9        -33.63         97.51         110.2         66.81        0.9699         110.2        -1000.               NaN           NaN     1.773    
   571   573   572   0.00174     1    0.4056E-01     160.5        -179.7        -91.69         97.26         160.5         66.81        0.9561         160.5        -1000.               NaN           NaN     1.773    
   571   574   573   0.01890     1    0.4093E-01     179.3        -179.9        -97.43         97.43         179.3         66.81        0.9656         179.3        -1000.               NaN           NaN     1.773    
   573   472   471   0.00204     1    0.4070E-01     159.3        -179.8        -91.05         97.32         159.3         66.81        0.9598         159.3        -1000.               NaN           NaN     1.773    
   573   575   472   0.02064     1    0.4108E-01     179.0        -179.9        -97.49         97.50         179.0         66.81        0.9692         179.0        -1000.               NaN           NaN     1.773    
   573   574   575   0.02715     1    0.4147E-01     178.1        -180.1        -97.63         97.68         178.1         66.81        0.9791         178.1        -1000.               NaN           NaN     1.773    
   574   576   575   0.02510     1    0.4125E-01     177.0        -180.0        -97.45         97.58         177.0         66.81        0.9735         177.0        -1000.               NaN           NaN     1.773    
   472   575   474   0.02105     1    0.4122E-01     178.2        -180.0        -97.52         97.57         178.2         66.81        0.9729         178.2        -1000.               NaN           NaN     1.773    
   575   577   474   0.04538     1    0.4214E-01     179.8        -180.4        -98.00         98.00         179.8         66.82        0.9963         179.8        -1000.               NaN           NaN     1.773    
   575   576   577   0.04059     1    0.4191E-01     178.8        -180.3        -97.87         97.89         178.8         66.82        0.9903         178.8        -1000.               NaN           NaN     1.773    
   576   578   577   0.02060     1    0.4143E-01     177.1        -180.1        -97.54         97.67         177.1         66.81        0.9781         177.1        -1000.               NaN           NaN     1.773    
   577   476   474   0.02859     1    0.4140E-01     178.1        -180.1        -97.60         97.65         178.1         66.81        0.9775         178.1        -1000.               NaN           NaN     1.773    
   577   579   476   0.00945     1    0.4054E-01     179.3        -179.7        -97.24         97.25         179.3         66.81        0.9557         179.3        -1000.               NaN           NaN     1.773    
   578   579   577   0.00727     1    0.4096E-01     172.2        -179.9        -96.54         97.44         172.2         66.81        0.9662         172.2        -1000.               NaN           NaN     1.773    
   578   557   579   0.01929     1    0.4130E-01     178.4        -180.0        -97.56         97.60         178.4         66.81        0.9748         178.4        -1000.               NaN           NaN     1.773    
   476   579   459   0.02538     1    0.4148E-01     178.1        -180.1        -97.64         97.69         178.1         66.81        0.9795         178.1        -1000.               NaN           NaN     1.773    
   579   559   459   0.02418     1    0.4147E-01     178.0        -180.1        -97.63         97.68         178.0         66.81        0.9791         178.0        -1000.               NaN           NaN     1.773    
   579   557   559   0.02082     1    0.4129E-01     179.0        -180.0        -97.59         97.60         179.0         66.81        0.9747         179.0        -1000.               NaN           NaN     1.773    
   468   567   478   0.02809     1    0.4109E-01     178.6        -179.9        -97.48         97.51         178.6         66.81        0.9695         178.6        -1000.               NaN           NaN     1.773    
   478   567   480   0.03617     1    0.4148E-01     178.2        -180.1        -97.64         97.69         178.2         66.81        0.9794         178.2        -1000.               NaN           NaN     1.773    
   567   570   480   0.03879     1    0.4180E-01     179.2        -180.2        -97.83         97.84         179.2         66.82        0.9875         179.2        -1000.               NaN           NaN     1.773    
   480   570   482   0.05404     1    0.4241E-01     177.1        -180.5        -98.00         98.12         177.1         66.82         1.003         177.1        -1000.               NaN           NaN     1.773    
   570   572   482   0.03734     1    0.4228E-01     176.1        -180.5        -97.84         98.06         176.1         66.82        0.9997         176.1        -1000.               NaN           NaN     1.773    
   482   572   471   0.03509     1    0.4167E-01     178.8        -180.2        -97.76         97.78         178.8         66.81        0.9842         178.8        -1000.               NaN           NaN     1.773    
   485   486   580   0.02957     1    0.4214E-01     177.7        -180.4        -97.92         98.00         177.7         66.82        0.9962         177.7        -1000.               NaN           NaN     1.773    
   486   488   581   0.03100     1    0.4184E-01     178.5        -180.3        -97.82         97.86         178.5         66.82        0.9886         178.5        -1000.               NaN           NaN     1.773    
   580   486   581   0.02950     1    0.4199E-01     178.9        -180.3        -97.91         97.93         178.9         66.82        0.9923         178.9        -1000.               NaN           NaN     1.773    
   580   581   582   0.01272     1    0.4059E-01     178.0        -179.7        -97.22         97.27         178.0         66.81        0.9570         178.0        -1000.               NaN           NaN     1.773    
   488   490   583   0.02080     1    0.4087E-01     179.0        -179.8        -97.39         97.41         179.0         66.81        0.9641         179.0        -1000.               NaN           NaN     1.773    
   488   583   581   0.01718     1    0.4093E-01     178.4        -179.9        -97.39         97.43         178.4         66.81        0.9654         178.4        -1000.               NaN           NaN     1.773    
   581   583   584   0.02742     1    0.4156E-01     178.8        -180.1        -97.70         97.72         178.8         66.81        0.9813         178.8        -1000.               NaN           NaN     1.773    
   582   581   584   0.02669     1    0.4142E-01     178.2        -180.1        -97.61         97.66         178.2         66.81        0.9778         178.2        -1000.               NaN           NaN     1.773    
   583   490   585   0.03847     1    0.4236E-01     176.6        -180.5        -97.93         98.10         176.6         66.82         1.002         176.6        -1000.               NaN           NaN     1.773    
   490   492   585   0.01787     1    0.4186E-01     169.5        -180.3        -96.24         97.87         169.5         66.82        0.9891         169.5        -1000.               NaN           NaN     1.773    
   583   585   584   0.03010     1    0.4151E-01     179.6        -180.1        -97.70         97.71         179.6         66.81        0.9803         179.6        -1000.               NaN           NaN     1.773    
   584   585   586   0.01594     1    0.4089E-01     177.6        -179.9        -97.33         97.42         177.6         66.81        0.9646         177.6        -1000.               NaN           NaN     1.773    
   585   492   587   0.00112     1    0.4091E-01     173.3        -179.9        -96.77         97.42         173.3         66.81        0.9651         173.3        -1000.               NaN           NaN     1.773    
   492   494   587   0.03394     1    0.4185E-01     176.6        -180.3        -97.69         97.86         176.6         66.82        0.9889         176.6        -1000.               NaN           NaN     1.773    
   585   587   586   0.00075     1    0.4041E-01     173.7        -179.6        -96.61         97.19         173.7         66.81        0.9523         173.7        -1000.               NaN           NaN     1.773    
   586   587   588   0.01492     1    0.4050E-01     179.2        -179.7        -97.22         97.23         179.2         66.81        0.9545         179.2        -1000.               NaN           NaN     1.773    
   587   494   589   0.05018     1    0.4287E-01     178.3        -180.7        -98.29         98.33         178.3         66.82         1.015         178.3        -1000.               NaN           NaN     1.773    
   494   496   589   0.02718     1    0.4202E-01     173.7        -180.3        -97.35         97.94         173.7         66.82        0.9932         173.7        -1000.               NaN           NaN     1.773    
   587   589   588   0.01444     1    0.4070E-01     177.1        -179.8        -97.20         97.32         177.1         66.81        0.9598         177.1        -1000.               NaN           NaN     1.773    
   588   589   590   0.01958     1    0.4074E-01     179.7        -179.8        -97.34         97.34         179.7         66.81        0.9606         179.7        -1000.               NaN           NaN     1.773    
   589   496   591   0.03502     1    0.4164E-01     178.8        -180.2        -97.74         97.76         178.8         66.81        0.9835         178.8        -1000.               NaN           NaN     1.773    
   496   498   591   0.02469     1    0.4127E-01     178.8        -180.0        -97.57         97.59         178.8         66.81        0.9741         178.8        -1000.               NaN           NaN     1.773    
   589   591   590   0.03208     1    0.4164E-01     178.7        -180.2        -97.74         97.76         178.7         66.81        0.9834         178.7        -1000.               NaN           NaN     1.773    
   590   591   592   0.01560     1    0.4119E-01     177.3        -180.0        -97.45         97.56         177.3         66.81        0.9722         177.3        -1000.               NaN           NaN     1.773    
   591   498   500   0.03728     1    0.4194E-01     179.1        -180.3        -97.89         97.91         179.1         66.82        0.9912         179.1        -1000.               NaN           NaN     1.773    
   591   500   593   0.01760     1    0.4126E-01     177.7        -180.0        -97.51         97.59         177.7         66.81        0.9739         177.7        -1000.               NaN           NaN     1.773    
   591   593   592   0.01874     1    0.4126E-01     178.1        -180.0        -97.54         97.59         178.1         66.81        0.9739         178.1        -1000.               NaN           NaN     1.773    
   592   593   594   0.03554     1    0.4160E-01     179.1        -180.2        -97.73         97.75         179.1         66.81        0.9826         179.1        -1000.               NaN           NaN     1.773    
   500   502   593   0.01237     1    0.4102E-01     176.8        -179.9        -97.32         97.47         176.8         66.81        0.9677         176.8        -1000.               NaN           NaN     1.773    
   593   502   595   0.03602     1    0.4202E-01     179.1        -180.3        -97.93         97.94         179.1         66.82        0.9932         179.1        -1000.               NaN           NaN     1.773    
   594   593   595   0.01975     1    0.4111E-01     177.6        -179.9        -97.43         97.52         177.6         66.81        0.9701         177.6        -1000.               NaN           NaN     1.773    
   595   502   504   0.03534     1    0.4169E-01     178.0        -180.2        -97.73         97.79         178.0         66.81        0.9849         178.0        -1000.               NaN           NaN     1.773    
   508   507   596   0.02762     1    0.4135E-01     179.5        -180.1        -97.63         97.63         179.5         66.81        0.9762         179.5        -1000.               NaN           NaN     1.773    
   507   485   597   0.02762     1    0.4135E-01     179.5        -180.1        -97.63         97.63         179.5         66.81        0.9762         179.5        -1000.               NaN           NaN     1.773    
   507   597   596   0.03033     1    0.4216E-01     174.1        -180.4        -97.48         98.00         174.1         66.82        0.9966         174.1        -1000.               NaN           NaN     1.773    
   596   597   598   0.05208     1    0.4279E-01     177.6        -180.7        -98.21         98.29         177.6         66.82         1.013         177.6        -1000.               NaN           NaN     1.773    
   485   580   597   0.03024     1    0.4213E-01     177.6        -180.4        -97.91         97.99         177.6         66.82        0.9959         177.6        -1000.               NaN           NaN     1.773    
   597   580   599   0.01970     1    0.4110E-01     177.3        -179.9        -97.40         97.51         177.3         66.81        0.9699         177.3        -1000.               NaN           NaN     1.773    
   597   599   598   0.05111     1    0.4246E-01     178.9        -180.5        -98.13         98.14         178.9         66.82         1.004         178.9        -1000.               NaN           NaN     1.773    
   580   582   599   0.01183     1    0.4025E-01     178.5        -179.6        -97.08         97.11         178.5         66.81        0.9485         178.5        -1000.               NaN           NaN     1.773    
   594   595   600   0.00619     1    0.3998E-01     177.1        -179.5        -96.86         96.98         177.1         66.81        0.9416         177.1        -1000.               NaN           NaN     1.773    
   595   504   601   0.01141     1    0.4057E-01     176.3        -179.7        -97.06         97.26         176.3         66.81        0.9563         176.3        -1000.               NaN           NaN     1.773    
   595   601   600   0.01108     1    0.4060E-01     179.2        -179.7        -97.27         97.28         179.2         66.81        0.9573         179.2        -1000.               NaN           NaN     1.773    
   600   601   602   0.03054     1    0.4113E-01     178.9        -180.0        -97.51         97.52         178.9         66.81        0.9705         178.9        -1000.               NaN           NaN     1.773    
   504   510   601   0.02099     1    0.4179E-01     177.2        -180.2        -97.72         97.83         177.2         66.82        0.9873         177.2        -1000.               NaN           NaN     1.773    
   601   510   603   0.06390     1    0.4346E-01     178.1        -180.9        -98.54         98.60         178.1         66.82         1.030         178.1        -1000.               NaN           NaN     1.773    
   601   603   602   0.05035     1    0.4333E-01     177.7        -180.9        -98.46         98.54         177.7         66.82         1.027         177.7        -1000.               NaN           NaN     1.773    
   602   603   604   0.03518     1    0.4217E-01     174.8        -180.4        -97.61         98.01         174.8         66.82        0.9968         174.8        -1000.               NaN           NaN     1.773    
   510   512   603   0.01229     1    0.4119E-01     174.2        -180.0        -97.05         97.56         174.2         66.81        0.9722         174.2        -1000.               NaN           NaN     1.773    
   508   605   515   0.02957     1    0.4214E-01     177.7        -180.4        -97.92         98.00         177.7         66.82        0.9962         177.7        -1000.               NaN           NaN     1.773    
   516   515   606   0.03100     1    0.4184E-01     178.5        -180.3        -97.82         97.86         178.5         66.82        0.9886         178.5        -1000.               NaN           NaN     1.773    
   515   605   606   0.02950     1    0.4199E-01     178.9        -180.3        -97.91         97.93         178.9         66.82        0.9923         178.9        -1000.               NaN           NaN     1.773    
   605   607   606   0.01272     1    0.4059E-01     178.0        -179.7        -97.22         97.27         178.0         66.81        0.9570         178.0        -1000.               NaN           NaN     1.773    
   508   596   605   0.03024     1    0.4213E-01     177.6        -180.4        -97.91         97.99         177.6         66.82        0.9959         177.6        -1000.               NaN           NaN     1.773    
   605   596   608   0.01970     1    0.4110E-01     177.3        -179.9        -97.40         97.51         177.3         66.81        0.9699         177.3        -1000.               NaN           NaN     1.773    
   605   608   607   0.01183     1    0.4025E-01     178.5        -179.6        -97.08         97.11         178.5         66.81        0.9485         178.5        -1000.               NaN           NaN     1.773    
   596   598   608   0.02705     1    0.4087E-01     178.4        -179.8        -97.36         97.40         178.4         66.81        0.9640         178.4        -1000.               NaN           NaN     1.773    
   603   512   609   0.01067     1    0.4085E-01     175.6        -179.8        -97.11         97.40         175.6         66.81        0.9636         175.6        -1000.               NaN           NaN     1.773    
   603   609   610   0.02938     1    0.4138E-01     178.9        -180.1        -97.63         97.64         178.9         66.81        0.9769         178.9        -1000.               NaN           NaN     1.773    
   603   610   604   0.02705     1    0.4087E-01     178.4        -179.8        -97.36         97.40         178.4         66.81        0.9640         178.4        -1000.               NaN           NaN     1.773    
   610   609   611   0.03482     1    0.4168E-01     176.5        -180.2        -97.60         97.78         176.5         66.81        0.9845         176.5        -1000.               NaN           NaN     1.773    
   609   512   518   0.02386     1    0.4126E-01     179.1        -180.0        -97.57         97.59         179.1         66.81        0.9738         179.1        -1000.               NaN           NaN     1.773    
   518   519   612   0.03380     1    0.4167E-01     179.0        -180.2        -97.76         97.78         179.0         66.81        0.9842         179.0        -1000.               NaN           NaN     1.773    
   518   612   609   0.02278     1    0.4149E-01     178.8        -180.1        -97.67         97.69         178.8         66.81        0.9796         178.8        -1000.               NaN           NaN     1.773    
   611   609   612   0.03820     1    0.4223E-01     178.7        -180.4        -98.01         98.04         178.7         66.82        0.9984         178.7        -1000.               NaN           NaN     1.773    
   516   613   522   0.02080     1    0.4087E-01     179.0        -179.8        -97.39         97.41         179.0         66.81        0.9641         179.0        -1000.               NaN           NaN     1.773    
   522   613   524   0.02299     1    0.4082E-01     178.6        -179.8        -97.35         97.38         178.6         66.81        0.9628         178.6        -1000.               NaN           NaN     1.773    
   613   614   524   0.03318     1    0.4138E-01     179.0        -180.1        -97.63         97.64         179.0         66.81        0.9770         179.0        -1000.               NaN           NaN     1.773    
   516   606   613   0.01718     1    0.4093E-01     178.4        -179.9        -97.39         97.43         178.4         66.81        0.9654         178.4        -1000.               NaN           NaN     1.773    
   613   606   615   0.02742     1    0.4156E-01     178.8        -180.1        -97.70         97.72         178.8         66.81        0.9813         178.8        -1000.               NaN           NaN     1.773    
   606   607   615   0.02669     1    0.4142E-01     178.2        -180.1        -97.61         97.66         178.2         66.81        0.9778         178.2        -1000.               NaN           NaN     1.773    
   613   615   614   0.03010     1    0.4151E-01     179.6        -180.1        -97.70         97.71         179.6         66.81        0.9803         179.6        -1000.               NaN           NaN     1.773    
   614   615   616   0.01594     1    0.4089E-01     177.6        -179.9        -97.33         97.42         177.6         66.81        0.9646         177.6        -1000.               NaN           NaN     1.773    
   612   519   617   0.02758     1    0.4140E-01     179.0        -180.1        -97.64         97.65         179.0         66.81        0.9774         179.0        -1000.               NaN           NaN     1.773    
   612   617   618   0.01964     1    0.4133E-01     176.6        -180.0        -97.44         97.62         176.6         66.81        0.9756         176.6        -1000.               NaN           NaN     1.773    
   612   618   611   0.03374     1    0.4178E-01     178.5        -180.2        -97.79         97.83         178.5         66.82        0.9869         178.5        -1000.               NaN           NaN     1.773    
   618   617   619   0.01913     1    0.4080E-01     179.3        -179.8        -97.37         97.37         179.3         66.81        0.9624         179.3        -1000.               NaN           NaN     1.773    
   619   617   620   0.02746     1    0.4117E-01     178.4        -180.0        -97.51         97.55         178.4         66.81        0.9717         178.4        -1000.               NaN           NaN     1.773    
   617   519   526   0.01240     1    0.4090E-01     174.4        -179.9        -96.95         97.42         174.4         66.81        0.9648         174.4        -1000.               NaN           NaN     1.773    
   526   620   617   0.03524     1    0.4146E-01     179.0        -180.1        -97.66         97.68         179.0         66.81        0.9788         179.0        -1000.               NaN           NaN     1.773    
   526   528   620   0.01808     1    0.4091E-01     177.4        -179.9        -97.32         97.42         177.4         66.81        0.9650         177.4        -1000.               NaN           NaN     1.773    
   524   614   530   0.03344     1    0.4180E-01     176.5        -180.2        -97.66         97.84         176.5         66.82        0.9876         176.5        -1000.               NaN           NaN     1.773    
   614   621   530   0.00162     1    0.4211E-01     176.2        -180.4        -97.76         97.98         176.2         66.82        0.9953         176.2        -1000.               NaN           NaN     1.773    
   530   621   532   0.04652     1    0.4233E-01     178.3        -180.5        -98.04         98.08         178.3         66.82         1.001         178.3        -1000.               NaN           NaN     1.773    
   621   622   532   0.03082     1    0.4163E-01     178.2        -180.2        -97.71         97.76         178.2         66.81        0.9832         178.2        -1000.               NaN           NaN     1.773    
   614   616   621   0.00075     1    0.4041E-01     173.7        -179.6        -96.61         97.19         173.7         66.81        0.9523         173.7        -1000.               NaN           NaN     1.773    
   621   616   623   0.01492     1    0.4050E-01     179.2        -179.7        -97.22         97.23         179.2         66.81        0.9545         179.2        -1000.               NaN           NaN     1.773    
   621   623   622   0.01444     1    0.4070E-01     177.1        -179.8        -97.20         97.32         177.1         66.81        0.9598         177.1        -1000.               NaN           NaN     1.773    
   622   623   624   0.01958     1    0.4074E-01     179.7        -179.8        -97.34         97.34         179.7         66.81        0.9606         179.7        -1000.               NaN           NaN     1.773    
   619   620   625   0.02410     1    0.4091E-01     179.0        -179.9        -97.41         97.42         179.0         66.81        0.9651         179.0        -1000.               NaN           NaN     1.773    
   625   620   626   0.00106     1    0.4086E-01     176.9        -179.8        -97.25         97.40         176.9         66.81        0.9637         176.9        -1000.               NaN           NaN     1.773    
   625   626   627   0.03229     1    0.4194E-01     175.9        -180.3        -97.66         97.90         175.9         66.82        0.9910         175.9        -1000.               NaN           NaN     1.773    
   627   626   628   0.02991     1    0.4203E-01     176.3        -180.3        -97.74         97.95         176.3         66.82        0.9935         176.3        -1000.               NaN           NaN     1.773    
   528   626   620   0.00063     1    0.4027E-01     173.6        -179.6        -96.51         97.12         173.6         66.81        0.9488         173.6        -1000.               NaN           NaN     1.773    
   528   533   626   0.01808     1    0.4083E-01     178.9        -179.8        -97.36         97.38         178.9         66.81        0.9629         178.9        -1000.               NaN           NaN     1.773    
   533   628   626   0.02799     1    0.4135E-01     179.7        -180.1        -97.63         97.63         179.7         66.81        0.9761         179.7        -1000.               NaN           NaN     1.773    
   533   535   628   0.02343     1    0.4116E-01     179.2        -180.0        -97.53         97.54         179.2         66.81        0.9714         179.2        -1000.               NaN           NaN     1.773    
   532   622   538   0.02193     1    0.4159E-01     174.3        -180.2        -97.26         97.74         174.3         66.81        0.9822         174.3        -1000.               NaN           NaN     1.773    
   622   629   538   0.03780     1    0.4219E-01     178.3        -180.4        -97.97         98.02         178.3         66.82        0.9973         178.3        -1000.               NaN           NaN     1.773    
   538   629   540   0.03728     1    0.4194E-01     179.1        -180.3        -97.89         97.91         179.1         66.82        0.9912         179.1        -1000.               NaN           NaN     1.773    
   622   624   629   0.03208     1    0.4164E-01     178.7        -180.2        -97.74         97.76         178.7         66.81        0.9834         178.7        -1000.               NaN           NaN     1.773    
   629   624   630   0.01560     1    0.4119E-01     177.3        -180.0        -97.45         97.56         177.3         66.81        0.9722         177.3        -1000.               NaN           NaN     1.773    
   629   631   540   0.01760     1    0.4126E-01     177.7        -180.0        -97.51         97.59         177.7         66.81        0.9739         177.7        -1000.               NaN           NaN     1.773    
   629   630   631   0.01874     1    0.4126E-01     178.1        -180.0        -97.54         97.59         178.1         66.81        0.9739         178.1        -1000.               NaN           NaN     1.773    
   630   632   631   0.03554     1    0.4160E-01     179.1        -180.2        -97.73         97.75         179.1         66.81        0.9826         179.1        -1000.               NaN           NaN     1.773    
   627   628   633   0.01809     1    0.4148E-01     175.0        -180.1        -97.32         97.69         175.0         66.81        0.9794         175.0        -1000.               NaN           NaN     1.773    
   633   628   634   0.01997     1    0.4173E-01     177.4        -180.2        -97.71         97.81         177.4         66.82        0.9858         177.4        -1000.               NaN           NaN     1.773    
   633   634   635   0.00996     1    0.4057E-01     179.0        -179.7        -97.25         97.26         179.0         66.81        0.9564         179.0        -1000.               NaN           NaN     1.773    
   635   634   636   0.01657     1    0.4088E-01     178.7        -179.8        -97.38         97.41         178.7         66.81        0.9641         178.7        -1000.               NaN           NaN     1.773    
   535   634   628   0.03987     1    0.4247E-01     177.1        -180.5        -98.02         98.15         177.1         66.82         1.005         177.1        -1000.               NaN           NaN     1.773    
   535   542   634   0.02659     1    0.4230E-01     175.5        -180.5        -97.77         98.07         175.5         66.82         1.000         175.5        -1000.               NaN           NaN     1.773    
   542   636   634   0.03100     1    0.4188E-01     178.5        -180.3        -97.84         97.88         178.5         66.82        0.9895         178.5        -1000.               NaN           NaN     1.773    
   542   544   636   0.02288     1    0.4135E-01     175.8        -180.1        -97.36         97.63         175.8         66.81        0.9760         175.8        -1000.               NaN           NaN     1.773    
   540   631   546   0.01237     1    0.4102E-01     176.8        -179.9        -97.32         97.47         176.8         66.81        0.9677         176.8        -1000.               NaN           NaN     1.773    
   631   637   546   0.03602     1    0.4202E-01     179.1        -180.3        -97.93         97.94         179.1         66.82        0.9932         179.1        -1000.               NaN           NaN     1.773    
   631   632   637   0.01975     1    0.4111E-01     177.6        -179.9        -97.43         97.52         177.6         66.81        0.9701         177.6        -1000.               NaN           NaN     1.773    
   546   637   548   0.03534     1    0.4169E-01     178.0        -180.2        -97.73         97.79         178.0         66.81        0.9849         178.0        -1000.               NaN           NaN     1.773    
   632   638   637   0.00619     1    0.3998E-01     177.1        -179.5        -96.86         96.98         177.1         66.81        0.9416         177.1        -1000.               NaN           NaN     1.773    
   637   639   548   0.01141     1    0.4057E-01     176.3        -179.7        -97.06         97.26         176.3         66.81        0.9563         176.3        -1000.               NaN           NaN     1.773    
   637   638   639   0.01108     1    0.4060E-01     179.2        -179.7        -97.27         97.28         179.2         66.81        0.9573         179.2        -1000.               NaN           NaN     1.773    
   638   640   639   0.03054     1    0.4113E-01     178.9        -180.0        -97.51         97.52         178.9         66.81        0.9705         178.9        -1000.               NaN           NaN     1.773    
   641   635   642   0.03594     1    0.4181E-01     177.2        -180.2        -97.72         97.84         177.2         66.82        0.9878         177.2        -1000.               NaN           NaN     1.773    
   643   642   551   0.02439     1    0.4118E-01     178.6        -180.0        -97.52         97.55         178.6         66.81        0.9718         178.6        -1000.               NaN           NaN     1.773    
   641   642   643   0.02275     1    0.4075E-01     178.4        -179.8        -97.31         97.34         178.4         66.81        0.9609         178.4        -1000.               NaN           NaN     1.773    
   641   643   644   0.03146     1    0.4083E-01     178.8        -179.8        -97.36         97.38         178.8         66.81        0.9629         178.8        -1000.               NaN           NaN     1.773    
   642   636   552   0.02504     1    0.4153E-01     179.4        -180.1        -97.71         97.71         179.4         66.81        0.9807         179.4        -1000.               NaN           NaN     1.773    
   635   636   642   0.02990     1    0.4198E-01     177.7        -180.3        -97.84         97.92         177.7         66.82        0.9920         177.7        -1000.               NaN           NaN     1.773    
   642   552   551   0.02183     1    0.4132E-01     179.4        -180.0        -97.61         97.62         179.4         66.81        0.9754         179.4        -1000.               NaN           NaN     1.773    
   544   552   636   0.02665     1    0.4123E-01     178.5        -180.0        -97.54         97.57         178.5         66.81        0.9732         178.5        -1000.               NaN           NaN     1.773    
   548   639   554   0.02099     1    0.4179E-01     177.2        -180.2        -97.72         97.83         177.2         66.82        0.9873         177.2        -1000.               NaN           NaN     1.773    
   639   645   554   0.06390     1    0.4346E-01     178.1        -180.9        -98.54         98.60         178.1         66.82         1.030         178.1        -1000.               NaN           NaN     1.773    
   639   640   645   0.05035     1    0.4333E-01     177.7        -180.9        -98.46         98.54         177.7         66.82         1.027         177.7        -1000.               NaN           NaN     1.773    
   640   646   645   0.03518     1    0.4217E-01     174.8        -180.4        -97.61         98.01         174.8         66.82        0.9968         174.8        -1000.               NaN           NaN     1.773    
   554   645   556   0.01229     1    0.4119E-01     174.2        -180.0        -97.05         97.56         174.2         66.81        0.9722         174.2        -1000.               NaN           NaN     1.773    
   645   647   556   0.01067     1    0.4085E-01     175.6        -179.8        -97.11         97.40         175.6         66.81        0.9636         175.6        -1000.               NaN           NaN     1.773    
   645   648   647   0.02938     1    0.4138E-01     178.9        -180.1        -97.63         97.64         178.9         66.81        0.9769         178.9        -1000.               NaN           NaN     1.773    
   645   646   648   0.02705     1    0.4087E-01     178.4        -179.8        -97.36         97.40         178.4         66.81        0.9640         178.4        -1000.               NaN           NaN     1.773    
   648   649   647   0.03482     1    0.4168E-01     176.5        -180.2        -97.60         97.78         176.5         66.81        0.9845         176.5        -1000.               NaN           NaN     1.773    
   650   651   652   0.03594     1    0.4181E-01     177.2        -180.2        -97.72         97.84         177.2         66.82        0.9878         177.2        -1000.               NaN           NaN     1.773    
   652   653   557   0.02439     1    0.4118E-01     178.6        -180.0        -97.52         97.55         178.6         66.81        0.9718         178.6        -1000.               NaN           NaN     1.773    
   651   653   652   0.02275     1    0.4075E-01     178.4        -179.8        -97.31         97.34         178.4         66.81        0.9609         178.4        -1000.               NaN           NaN     1.773    
   651   654   653   0.03146     1    0.4083E-01     178.8        -179.8        -97.36         97.38         178.8         66.81        0.9629         178.8        -1000.               NaN           NaN     1.773    
   654   644   655   0.02344     1    0.4110E-01     176.2        -179.9        -97.29         97.51         176.2         66.81        0.9698         176.2        -1000.               NaN           NaN     1.773    
   653   558   557   0.05283     1    0.4234E-01     179.0        -180.5        -98.07         98.09         179.0         66.82         1.001         179.0        -1000.               NaN           NaN     1.773    
   653   655   558   0.03769     1    0.4184E-01     178.8        -180.3        -97.84         97.86         178.8         66.82        0.9886         178.8        -1000.               NaN           NaN     1.773    
   653   654   655   0.04221     1    0.4166E-01     178.7        -180.2        -97.75         97.77         178.7         66.81        0.9840         178.7        -1000.               NaN           NaN     1.773    
   643   551   558   0.04333     1    0.4173E-01     179.6        -180.2        -97.80         97.81         179.6         66.82        0.9857         179.6        -1000.               NaN           NaN     1.773    
   643   558   655   0.03752     1    0.4158E-01     179.8        -180.2        -97.74         97.74         179.8         66.81        0.9819         179.8        -1000.               NaN           NaN     1.773    
   643   655   644   0.02131     1    0.4074E-01     177.9        -179.8        -97.28         97.34         177.9         66.81        0.9606         177.9        -1000.               NaN           NaN     1.773    
   556   647   562   0.02386     1    0.4126E-01     179.1        -180.0        -97.57         97.59         179.1         66.81        0.9738         179.1        -1000.               NaN           NaN     1.773    
   562   656   563   0.03380     1    0.4167E-01     179.0        -180.2        -97.76         97.78         179.0         66.81        0.9842         179.0        -1000.               NaN           NaN     1.773    
   562   647   656   0.02278     1    0.4149E-01     178.8        -180.1        -97.67         97.69         178.8         66.81        0.9796         178.8        -1000.               NaN           NaN     1.773    
   647   649   656   0.03820     1    0.4223E-01     178.7        -180.4        -98.01         98.04         178.7         66.82        0.9984         178.7        -1000.               NaN           NaN     1.773    
   656   657   563   0.02758     1    0.4140E-01     179.0        -180.1        -97.64         97.65         179.0         66.81        0.9774         179.0        -1000.               NaN           NaN     1.773    
   656   658   657   0.01964     1    0.4133E-01     176.6        -180.0        -97.44         97.62         176.6         66.81        0.9756         176.6        -1000.               NaN           NaN     1.773    
   656   649   658   0.03374     1    0.4178E-01     178.5        -180.2        -97.79         97.83         178.5         66.82        0.9869         178.5        -1000.               NaN           NaN     1.773    
   563   657   566   0.01240     1    0.4090E-01     174.4        -179.9        -96.95         97.42         174.4         66.81        0.9648         174.4        -1000.               NaN           NaN     1.773    
   658   659   657   0.01913     1    0.4080E-01     179.3        -179.8        -97.37         97.37         179.3         66.81        0.9624         179.3        -1000.               NaN           NaN     1.773    
   657   659   660   0.02746     1    0.4117E-01     178.4        -180.0        -97.51         97.55         178.4         66.81        0.9717         178.4        -1000.               NaN           NaN     1.773    
   566   657   568   0.02621     1    0.4121E-01     177.2        -180.0        -97.45         97.57         177.2         66.81        0.9727         177.2        -1000.               NaN           NaN     1.773    
   657   660   568   0.02711     1    0.4149E-01     178.5        -180.1        -97.66         97.69         178.5         66.81        0.9797         178.5        -1000.               NaN           NaN     1.773    
   659   661   660   0.02410     1    0.4091E-01     179.0        -179.9        -97.41         97.42         179.0         66.81        0.9651         179.0        -1000.               NaN           NaN     1.773    
   660   661   662   0.00106     1    0.4086E-01     176.9        -179.8        -97.25         97.40         176.9         66.81        0.9637         176.9        -1000.               NaN           NaN     1.773    
   568   660   569   0.01781     1    0.4078E-01     178.9        -179.8        -97.34         97.36         178.9         66.81        0.9618         178.9        -1000.               NaN           NaN     1.773    
   660   662   569   0.00090     1    0.4075E-01     176.9        -179.8        -97.20         97.35         176.9         66.81        0.9609         176.9        -1000.               NaN           NaN     1.773    
   661   663   662   0.03229     1    0.4194E-01     175.9        -180.3        -97.66         97.90         175.9         66.82        0.9910         175.9        -1000.               NaN           NaN     1.773    
   662   663   664   0.02991     1    0.4203E-01     176.3        -180.3        -97.74         97.95         176.3         66.82        0.9935         176.3        -1000.               NaN           NaN     1.773    
   569   662   571   0.02045     1    0.4168E-01     175.2        -180.2        -97.43         97.78         175.2         66.81        0.9845         175.2        -1000.               NaN           NaN     1.773    
   662   664   571   0.03099     1    0.4189E-01     177.3        -180.3        -97.78         97.88         177.3         66.82        0.9898         177.3        -1000.               NaN           NaN     1.773    
   663   665   664   0.01809     1    0.4148E-01     175.0        -180.1        -97.32         97.69         175.0         66.81        0.9794         175.0        -1000.               NaN           NaN     1.773    
   664   665   666   0.01997     1    0.4173E-01     177.4        -180.2        -97.71         97.81         177.4         66.82        0.9858         177.4        -1000.               NaN           NaN     1.773    
   571   664   574   0.02105     1    0.4122E-01     178.2        -180.0        -97.52         97.57         178.2         66.81        0.9729         178.2        -1000.               NaN           NaN     1.773    
   664   666   574   0.04538     1    0.4214E-01     179.8        -180.4        -98.00         98.00         179.8         66.82        0.9963         179.8        -1000.               NaN           NaN     1.773    
   665   650   666   0.00996     1    0.4057E-01     179.0        -179.7        -97.25         97.26         179.0         66.81        0.9564         179.0        -1000.               NaN           NaN     1.773    
   666   650   667   0.01657     1    0.4088E-01     178.7        -179.8        -97.38         97.41         178.7         66.81        0.9641         178.7        -1000.               NaN           NaN     1.773    
   574   666   576   0.03404     1    0.4162E-01     178.5        -180.2        -97.72         97.76         178.5         66.81        0.9831         178.5        -1000.               NaN           NaN     1.773    
   666   667   576   0.01984     1    0.4116E-01     178.2        -180.0        -97.49         97.54         178.2         66.81        0.9714         178.2        -1000.               NaN           NaN     1.773    
   667   652   578   0.02504     1    0.4153E-01     179.4        -180.1        -97.71         97.71         179.4         66.81        0.9807         179.4        -1000.               NaN           NaN     1.773    
   650   652   667   0.02990     1    0.4198E-01     177.7        -180.3        -97.84         97.92         177.7         66.82        0.9920         177.7        -1000.               NaN           NaN     1.773    
   576   667   578   0.02665     1    0.4123E-01     178.5        -180.0        -97.54         97.57         178.5         66.81        0.9732         178.5        -1000.               NaN           NaN     1.773    
   652   557   578   0.02183     1    0.4132E-01     179.4        -180.0        -97.61         97.62         179.4         66.81        0.9754         179.4        -1000.               NaN           NaN     1.773    
   586   588   668   0.02154     1    0.4077E-01     179.3        -179.8        -97.35         97.36         179.3         66.81        0.9615         179.3        -1000.               NaN           NaN     1.773    
   668   588   590   0.03582     1    0.4168E-01     177.1        -180.2        -97.66         97.78         177.1         66.81        0.9845         177.1        -1000.               NaN           NaN     1.773    
   598   599   669   0.07875     1    0.4338E-01     179.3        -180.9        -98.55         98.56         179.3         66.82         1.028         179.3        -1000.               NaN           NaN     1.773    
   599   582   670   0.02562     1    0.4093E-01     178.1        -179.9        -97.38         97.43         178.1         66.81        0.9656         178.1        -1000.               NaN           NaN     1.773    
   599   670   669   0.03042     1    0.4214E-01     176.7        -180.4        -97.83         97.99         176.7         66.82        0.9961         176.7        -1000.               NaN           NaN     1.773    
   669   670   671   0.02348     1    0.4127E-01     178.4        -180.0        -97.55         97.59         178.4         66.81        0.9740         178.4        -1000.               NaN           NaN     1.773    
   582   584   670   0.04068     1    0.4293E-01     173.2        -180.7        -97.67         98.36         173.2         66.82         1.016         173.2        -1000.               NaN           NaN     1.773    
   670   584   672   0.05499     1    0.4354E-01     176.5        -181.0        -98.46         98.64         176.5         66.82         1.032         176.5        -1000.               NaN           NaN     1.773    
   670   672   671   0.04919     1    0.4270E-01     178.2        -180.6        -98.21         98.25         178.2         66.82         1.010         178.2        -1000.               NaN           NaN     1.773    
   671   672   673   0.05441     1    0.4287E-01     178.4        -180.7        -98.29         98.33         178.4         66.82         1.015         178.4        -1000.               NaN           NaN     1.773    
   584   586   672   0.02579     1    0.4169E-01     178.5        -180.2        -97.76         97.79         178.5         66.81        0.9849         178.5        -1000.               NaN           NaN     1.773    
   672   586   674   0.01400     1    0.4117E-01     174.6        -180.0        -97.12         97.54         174.6         66.81        0.9715         174.6        -1000.               NaN           NaN     1.773    
   672   674   673   0.02870     1    0.4324E-01     173.2        -180.9        -97.81         98.50         173.2         66.82         1.024         173.2        -1000.               NaN           NaN     1.773    
   673   674   675   0.05639     1    0.4405E-01     177.7        -181.2        -98.79         98.86         177.7         66.83         1.045         177.7        -1000.               NaN           NaN     1.773    
   586   668   674   0.01182     1    0.4045E-01     179.3        -179.7        -97.20         97.20         179.3         66.81        0.9533         179.3        -1000.               NaN           NaN     1.773    
   674   668   676   0.01747     1    0.4110E-01     178.5        -179.9        -97.48         97.51         178.5         66.81        0.9698         178.5        -1000.               NaN           NaN     1.773    
   674   676   675   0.01726     1    0.4274E-01     165.5        -180.6        -95.15         98.27         165.5         66.82         1.011         165.5        -1000.               NaN           NaN     1.773    
   668   590   677   0.03437     1    0.4209E-01     178.5        -180.4        -97.94         97.97         178.5         66.82        0.9948         178.5        -1000.               NaN           NaN     1.773    
   668   677   676   0.05147     1    0.4318E-01     176.3        -180.8        -98.26         98.47         176.3         66.82         1.023         176.3        -1000.               NaN           NaN     1.773    
   676   677   678   0.04748     1    0.4319E-01     176.1        -180.8        -98.25         98.48         176.1         66.82         1.023         176.1        -1000.               NaN           NaN     1.773    
   590   592   677   0.01430     1    0.4089E-01     176.3        -179.9        -97.21         97.41         176.3         66.81        0.9644         176.3        -1000.               NaN           NaN     1.773    
   677   592   679   0.01898     1    0.4126E-01     178.9        -180.0        -97.57         97.59         178.9         66.81        0.9740         178.9        -1000.               NaN           NaN     1.773    
   678   677   679   0.02132     1    0.4157E-01     178.2        -180.1        -97.68         97.73         178.2         66.81        0.9817         178.2        -1000.               NaN           NaN     1.773    
   678   679   680   0.05679     1    0.4320E-01     177.8        -180.8        -98.41         98.48         177.8         66.82         1.023         177.8        -1000.               NaN           NaN     1.773    
   592   594   679   0.03780     1    0.4181E-01     179.4        -180.3        -97.84         97.84         179.4         66.82        0.9878         179.4        -1000.               NaN           NaN     1.773    
   679   594   681   0.04118     1    0.4213E-01     179.2        -180.4        -97.98         97.99         179.2         66.82        0.9958         179.2        -1000.               NaN           NaN     1.773    
   679   681   680   0.03149     1    0.4266E-01     174.7        -180.6        -97.81         98.23         174.7         66.82         1.009         174.7        -1000.               NaN           NaN     1.773    
   680   681   682   0.03509     1    0.4154E-01     178.7        -180.1        -97.70         97.72         178.7         66.81        0.9810         178.7        -1000.               NaN           NaN     1.773    
   594   600   681   0.02099     1    0.4179E-01     177.2        -180.2        -97.72         97.83         177.2         66.82        0.9873         177.2        -1000.               NaN           NaN     1.773    
   681   600   683   0.06390     1    0.4346E-01     178.1        -180.9        -98.54         98.60         178.1         66.82         1.030         178.1        -1000.               NaN           NaN     1.773    
   681   683   682   0.01229     1    0.4119E-01     174.2        -180.0        -97.05         97.56         174.2         66.81        0.9722         174.2        -1000.               NaN           NaN     1.773    
   600   602   683   0.06345     1    0.4380E-01     177.9        -181.1        -98.69         98.75         177.9         66.82         1.038         177.9        -1000.               NaN           NaN     1.773    
   683   602   684   0.03620     1    0.4260E-01     173.0        -180.6        -97.48         98.21         173.0         66.82         1.008         173.0        -1000.               NaN           NaN     1.773    
   602   604   684   0.03085     1    0.4106E-01     178.2        -179.9        -97.44         97.49         178.2         66.81        0.9687         178.2        -1000.               NaN           NaN     1.773    
   607   608   685   0.02562     1    0.4093E-01     178.1        -179.9        -97.38         97.43         178.1         66.81        0.9656         178.1        -1000.               NaN           NaN     1.773    
   608   598   686   0.04025     1    0.4203E-01     176.8        -180.3        -97.79         97.95         176.8         66.82        0.9934         176.8        -1000.               NaN           NaN     1.773    
   608   686   685   0.03042     1    0.4214E-01     176.7        -180.4        -97.83         97.99         176.7         66.82        0.9961         176.7        -1000.               NaN           NaN     1.773    
   685   686   687   0.02348     1    0.4127E-01     178.4        -180.0        -97.55         97.59         178.4         66.81        0.9740         178.4        -1000.               NaN           NaN     1.773    
   598   669   686   0.04096     1    0.4241E-01     178.7        -180.5        -98.09         98.12         178.7         66.82         1.003         178.7        -1000.               NaN           NaN     1.773    
   686   669   688   0.01612     1    0.4111E-01     178.4        -179.9        -97.48         97.52         178.4         66.81        0.9700         178.4        -1000.               NaN           NaN     1.773    
   686   688   687   0.01116     1    0.4040E-01     178.3        -179.6        -97.14         97.18         178.3         66.81        0.9521         178.3        -1000.               NaN           NaN     1.773    
   669   671   688   0.02172     1    0.4105E-01     179.2        -179.9        -97.48         97.49         179.2         66.81        0.9687         179.2        -1000.               NaN           NaN     1.773    
   682   683   689   0.01067     1    0.4085E-01     175.6        -179.8        -97.11         97.40         175.6         66.81        0.9636         175.6        -1000.               NaN           NaN     1.773    
   683   684   690   0.02705     1    0.4087E-01     178.4        -179.8        -97.36         97.40         178.4         66.81        0.9640         178.4        -1000.               NaN           NaN     1.773    
   683   690   689   0.02938     1    0.4138E-01     178.9        -180.1        -97.63         97.64         178.9         66.81        0.9769         178.9        -1000.               NaN           NaN     1.773    
   689   690   691   0.03482     1    0.4168E-01     176.5        -180.2        -97.60         97.78         176.5         66.81        0.9845         176.5        -1000.               NaN           NaN     1.773    
   684   604   690   0.02324     1    0.4109E-01     174.5        -179.9        -97.05         97.51         174.5         66.81        0.9696         174.5        -1000.               NaN           NaN     1.773    
   690   604   610   0.04735     1    0.4241E-01     176.8        -180.5        -97.97         98.12         176.8         66.82         1.003         176.8        -1000.               NaN           NaN     1.773    
   690   610   692   0.05859     1    0.4294E-01     178.4        -180.7        -98.33         98.36         178.4         66.82         1.017         178.4        -1000.               NaN           NaN     1.773    
   690   692   691   0.03635     1    0.4169E-01     177.0        -180.2        -97.65         97.79         177.0         66.81        0.9846         177.0        -1000.               NaN           NaN     1.773    
   610   611   692   0.01836     1    0.4080E-01     177.3        -179.8        -97.26         97.37         177.3         66.81        0.9623         177.3        -1000.               NaN           NaN     1.773    
   607   685   615   0.04068     1    0.4293E-01     173.2        -180.7        -97.67         98.36         173.2         66.82         1.016         173.2        -1000.               NaN           NaN     1.773    
   615   685   693   0.05499     1    0.4354E-01     176.5        -181.0        -98.46         98.64         176.5         66.82         1.032         176.5        -1000.               NaN           NaN     1.773    
   615   693   616   0.02579     1    0.4169E-01     178.5        -180.2        -97.76         97.79         178.5         66.81        0.9849         178.5        -1000.               NaN           NaN     1.773    
   616   693   694   0.01400     1    0.4117E-01     174.6        -180.0        -97.12         97.54         174.6         66.81        0.9715         174.6        -1000.               NaN           NaN     1.773    
   685   687   693   0.04919     1    0.4270E-01     178.2        -180.6        -98.21         98.25         178.2         66.82         1.010         178.2        -1000.               NaN           NaN     1.773    
   693   687   695   0.05441     1    0.4287E-01     178.4        -180.7        -98.29         98.33         178.4         66.82         1.015         178.4        -1000.               NaN           NaN     1.773    
   693   695   694   0.02870     1    0.4324E-01     173.2        -180.9        -97.81         98.50         173.2         66.82         1.024         173.2        -1000.               NaN           NaN     1.773    
   694   695   696   0.05639     1    0.4405E-01     177.7        -181.2        -98.79         98.86         177.7         66.83         1.045         177.7        -1000.               NaN           NaN     1.773    
   691   692   697   0.02517     1    0.4211E-01     172.3        -180.4        -97.10         97.98         172.3         66.82        0.9954         172.3        -1000.               NaN           NaN     1.773    
   697   692   698   0.04521     1    0.4307E-01     178.0        -180.8        -98.36         98.42         178.0         66.82         1.020         178.0        -1000.               NaN           NaN     1.773    
   697   698   699   0.01420     1    0.4216E-01     169.1        -180.4        -96.24         98.01         169.1         66.82        0.9967         169.1        -1000.               NaN           NaN     1.773    
   692   611   698   0.01369     1    0.4049E-01     178.2        -179.7        -97.17         97.22         178.2         66.81        0.9544         178.2        -1000.               NaN           NaN     1.773    
   698   611   618   0.01743     1    0.4058E-01     179.0        -179.7        -97.25         97.27         179.0         66.81        0.9566         179.0        -1000.               NaN           NaN     1.773    
   698   618   700   0.00610     1    0.4053E-01     177.9        -179.7        -97.18         97.25         177.9         66.81        0.9555         177.9        -1000.               NaN           NaN     1.773    
   698   700   699   0.00911     1    0.4111E-01     177.4        -179.9        -97.41         97.52         177.4         66.81        0.9700         177.4        -1000.               NaN           NaN     1.773    
   700   618   619   0.02217     1    0.4128E-01     178.5        -180.0        -97.56         97.60         178.5         66.81        0.9744         178.5        -1000.               NaN           NaN     1.773    
   616   701   623   0.02154     1    0.4077E-01     179.3        -179.8        -97.35         97.36         179.3         66.81        0.9615         179.3        -1000.               NaN           NaN     1.773    
   623   701   624   0.03582     1    0.4168E-01     177.1        -180.2        -97.66         97.78         177.1         66.81        0.9845         177.1        -1000.               NaN           NaN     1.773    
   616   694   701   0.01182     1    0.4045E-01     179.3        -179.7        -97.20         97.20         179.3         66.81        0.9533         179.3        -1000.               NaN           NaN     1.773    
   701   694   702   0.01747     1    0.4110E-01     178.5        -179.9        -97.48         97.51         178.5         66.81        0.9698         178.5        -1000.               NaN           NaN     1.773    
   701   703   624   0.03437     1    0.4209E-01     178.5        -180.4        -97.94         97.97         178.5         66.82        0.9948         178.5        -1000.               NaN           NaN     1.773    
   701   702   703   0.05147     1    0.4318E-01     176.3        -180.8        -98.26         98.47         176.3         66.82         1.023         176.3        -1000.               NaN           NaN     1.773    
   702   704   703   0.04748     1    0.4319E-01     176.1        -180.8        -98.25         98.48         176.1         66.82         1.023         176.1        -1000.               NaN           NaN     1.773    
   694   696   702   0.01726     1    0.4274E-01     165.5        -180.6        -95.15         98.27         165.5         66.82         1.011         165.5        -1000.               NaN           NaN     1.773    
   699   700   705   0.04762     1    0.4286E-01     178.0        -180.7        -98.27         98.33         178.0         66.82         1.014         178.0        -1000.               NaN           NaN     1.773    
   705   700   706   0.03393     1    0.4276E-01     177.7        -180.7        -98.20         98.28         177.7         66.82         1.012         177.7        -1000.               NaN           NaN     1.773    
   705   706   707   0.02510     1    0.4173E-01     178.9        -180.2        -97.78         97.80         178.9         66.82        0.9856         178.9        -1000.               NaN           NaN     1.773    
   707   706   708   0.02642     1    0.4140E-01     177.5        -180.1        -97.55         97.65         177.5         66.81        0.9773         177.5        -1000.               NaN           NaN     1.773    
   619   706   700   0.04916     1    0.4251E-01     179.0        -180.5        -98.15         98.17         179.0         66.82         1.006         179.0        -1000.               NaN           NaN     1.773    
   619   625   706   0.02997     1    0.4174E-01     177.4        -180.2        -97.71         97.81         177.4         66.82        0.9860         177.4        -1000.               NaN           NaN     1.773    
   625   708   706   0.03680     1    0.4191E-01     179.6        -180.3        -97.89         97.89         179.6         66.82        0.9903         179.6        -1000.               NaN           NaN     1.773    
   625   627   708   0.03781     1    0.4164E-01     178.8        -180.2        -97.75         97.77         178.8         66.81        0.9836         178.8        -1000.               NaN           NaN     1.773    
   624   703   630   0.01430     1    0.4089E-01     176.3        -179.9        -97.21         97.41         176.3         66.81        0.9644         176.3        -1000.               NaN           NaN     1.773    
   630   703   709   0.01898     1    0.4126E-01     178.9        -180.0        -97.57         97.59         178.9         66.81        0.9740         178.9        -1000.               NaN           NaN     1.773    
   703   704   709   0.02132     1    0.4157E-01     178.2        -180.1        -97.68         97.73         178.2         66.81        0.9817         178.2        -1000.               NaN           NaN     1.773    
   630   709   632   0.03780     1    0.4181E-01     179.4        -180.3        -97.84         97.84         179.4         66.82        0.9878         179.4        -1000.               NaN           NaN     1.773    
   632   709   710   0.04118     1    0.4213E-01     179.2        -180.4        -97.98         97.99         179.2         66.82        0.9958         179.2        -1000.               NaN           NaN     1.773    
   704   711   709   0.05679     1    0.4320E-01     177.8        -180.8        -98.41         98.48         177.8         66.82         1.023         177.8        -1000.               NaN           NaN     1.773    
   709   711   710   0.03149     1    0.4266E-01     174.7        -180.6        -97.81         98.23         174.7         66.82         1.009         174.7        -1000.               NaN           NaN     1.773    
   710   711   712   0.03509     1    0.4154E-01     178.7        -180.1        -97.70         97.72         178.7         66.81        0.9810         178.7        -1000.               NaN           NaN     1.773    
   713   714   715   0.03324     1    0.4187E-01     177.9        -180.3        -97.80         97.87         177.9         66.82        0.9892         177.9        -1000.               NaN           NaN     1.773    
   707   708   714   0.02050     1    0.4102E-01     177.2        -179.9        -97.36         97.48         177.2         66.81        0.9679         177.2        -1000.               NaN           NaN     1.773    
   714   708   716   0.02733     1    0.4145E-01     178.8        -180.1        -97.65         97.67         178.8         66.81        0.9786         178.8        -1000.               NaN           NaN     1.773    
   715   716   635   0.02727     1    0.4138E-01     178.8        -180.1        -97.62         97.64         178.8         66.81        0.9770         178.8        -1000.               NaN           NaN     1.773    
   714   716   715   0.02421     1    0.4113E-01     178.0        -180.0        -97.47         97.53         178.0         66.81        0.9706         178.0        -1000.               NaN           NaN     1.773    
   627   716   708   0.02934     1    0.4144E-01     178.7        -180.1        -97.65         97.67         178.7         66.81        0.9785         178.7        -1000.               NaN           NaN     1.773    
   627   633   716   0.02021     1    0.4132E-01     178.3        -180.0        -97.57         97.62         178.3         66.81        0.9754         178.3        -1000.               NaN           NaN     1.773    
   633   635   716   0.02082     1    0.4129E-01     179.0        -180.0        -97.59         97.60         179.0         66.81        0.9747         179.0        -1000.               NaN           NaN     1.773    
   632   710   638   0.02099     1    0.4179E-01     177.2        -180.2        -97.72         97.83         177.2         66.82        0.9873         177.2        -1000.               NaN           NaN     1.773    
   710   717   638   0.06390     1    0.4346E-01     178.1        -180.9        -98.54         98.60         178.1         66.82         1.030         178.1        -1000.               NaN           NaN     1.773    
   710   712   717   0.01229     1    0.4119E-01     174.2        -180.0        -97.05         97.56         174.2         66.81        0.9722         174.2        -1000.               NaN           NaN     1.773    
   638   717   640   0.06345     1    0.4380E-01     177.9        -181.1        -98.69         98.75         177.9         66.82         1.038         177.9        -1000.               NaN           NaN     1.773    
   640   717   718   0.03620     1    0.4260E-01     173.0        -180.6        -97.48         98.21         173.0         66.82         1.008         173.0        -1000.               NaN           NaN     1.773    
   712   719   717   0.01067     1    0.4085E-01     175.6        -179.8        -97.11         97.40         175.6         66.81        0.9636         175.6        -1000.               NaN           NaN     1.773    
   717   719   720   0.02938     1    0.4138E-01     178.9        -180.1        -97.63         97.64         178.9         66.81        0.9769         178.9        -1000.               NaN           NaN     1.773    
   717   720   718   0.02705     1    0.4087E-01     178.4        -179.8        -97.36         97.40         178.4         66.81        0.9640         178.4        -1000.               NaN           NaN     1.773    
   719   721   720   0.03482     1    0.4168E-01     176.5        -180.2        -97.60         97.78         176.5         66.81        0.9845         176.5        -1000.               NaN           NaN     1.773    
   722   723   724   0.03594     1    0.4181E-01     177.2        -180.2        -97.72         97.84         177.2         66.82        0.9878         177.2        -1000.               NaN           NaN     1.773    
   723   713   725   0.02439     1    0.4118E-01     178.6        -180.0        -97.52         97.55         178.6         66.81        0.9718         178.6        -1000.               NaN           NaN     1.773    
   723   725   724   0.02275     1    0.4075E-01     178.4        -179.8        -97.31         97.34         178.4         66.81        0.9609         178.4        -1000.               NaN           NaN     1.773    
   724   725   726   0.03146     1    0.4083E-01     178.8        -179.8        -97.36         97.38         178.8         66.81        0.9629         178.8        -1000.               NaN           NaN     1.773    
   713   715   725   0.05283     1    0.4234E-01     179.0        -180.5        -98.07         98.09         179.0         66.82         1.001         179.0        -1000.               NaN           NaN     1.773    
   725   715   727   0.03769     1    0.4184E-01     178.8        -180.3        -97.84         97.86         178.8         66.82        0.9886         178.8        -1000.               NaN           NaN     1.773    
   726   727   644   0.02344     1    0.4110E-01     176.2        -179.9        -97.29         97.51         176.2         66.81        0.9698         176.2        -1000.               NaN           NaN     1.773    
   725   727   726   0.02131     1    0.4074E-01     177.9        -179.8        -97.28         97.34         177.9         66.81        0.9606         177.9        -1000.               NaN           NaN     1.773    
   715   635   641   0.04333     1    0.4173E-01     179.6        -180.2        -97.80         97.81         179.6         66.82        0.9857         179.6        -1000.               NaN           NaN     1.773    
   715   641   727   0.03752     1    0.4158E-01     179.8        -180.2        -97.74         97.74         179.8         66.81        0.9819         179.8        -1000.               NaN           NaN     1.773    
   641   644   727   0.04221     1    0.4166E-01     178.7        -180.2        -97.75         97.77         178.7         66.81        0.9840         178.7        -1000.               NaN           NaN     1.773    
   640   718   646   0.03085     1    0.4106E-01     178.2        -179.9        -97.44         97.49         178.2         66.81        0.9687         178.2        -1000.               NaN           NaN     1.773    
   718   720   646   0.02324     1    0.4109E-01     174.5        -179.9        -97.05         97.51         174.5         66.81        0.9696         174.5        -1000.               NaN           NaN     1.773    
   646   720   648   0.04735     1    0.4241E-01     176.8        -180.5        -97.97         98.12         176.8         66.82         1.003         176.8        -1000.               NaN           NaN     1.773    
   720   728   648   0.05859     1    0.4294E-01     178.4        -180.7        -98.33         98.36         178.4         66.82         1.017         178.4        -1000.               NaN           NaN     1.773    
   720   721   728   0.03635     1    0.4169E-01     177.0        -180.2        -97.65         97.79         177.0         66.81        0.9846         177.0        -1000.               NaN           NaN     1.773    
   648   728   649   0.01836     1    0.4080E-01     177.3        -179.8        -97.26         97.37         177.3         66.81        0.9623         177.3        -1000.               NaN           NaN     1.773    
   721   729   728   0.02517     1    0.4211E-01     172.3        -180.4        -97.10         97.98         172.3         66.82        0.9954         172.3        -1000.               NaN           NaN     1.773    
   728   729   730   0.04521     1    0.4307E-01     178.0        -180.8        -98.36         98.42         178.0         66.82         1.020         178.0        -1000.               NaN           NaN     1.773    
   728   730   649   0.01369     1    0.4049E-01     178.2        -179.7        -97.17         97.22         178.2         66.81        0.9544         178.2        -1000.               NaN           NaN     1.773    
   649   730   658   0.01743     1    0.4058E-01     179.0        -179.7        -97.25         97.27         179.0         66.81        0.9566         179.0        -1000.               NaN           NaN     1.773    
   729   731   730   0.01420     1    0.4216E-01     169.1        -180.4        -96.24         98.01         169.1         66.82        0.9967         169.1        -1000.               NaN           NaN     1.773    
   730   732   658   0.00610     1    0.4053E-01     177.9        -179.7        -97.18         97.25         177.9         66.81        0.9555         177.9        -1000.               NaN           NaN     1.773    
   730   731   732   0.00911     1    0.4111E-01     177.4        -179.9        -97.41         97.52         177.4         66.81        0.9700         177.4        -1000.               NaN           NaN     1.773    
   731   733   732   0.04762     1    0.4286E-01     178.0        -180.7        -98.27         98.33         178.0         66.82         1.014         178.0        -1000.               NaN           NaN     1.773    
   732   733   734   0.03393     1    0.4276E-01     177.7        -180.7        -98.20         98.28         177.7         66.82         1.012         177.7        -1000.               NaN           NaN     1.773    
   733   735   734   0.02510     1    0.4173E-01     178.9        -180.2        -97.78         97.80         178.9         66.82        0.9856         178.9        -1000.               NaN           NaN     1.773    
   734   735   736   0.02642     1    0.4140E-01     177.5        -180.1        -97.55         97.65         177.5         66.81        0.9773         177.5        -1000.               NaN           NaN     1.773    
   735   737   736   0.02050     1    0.4102E-01     177.2        -179.9        -97.36         97.48         177.2         66.81        0.9679         177.2        -1000.               NaN           NaN     1.773    
   736   737   738   0.02733     1    0.4145E-01     178.8        -180.1        -97.65         97.67         178.8         66.81        0.9786         178.8        -1000.               NaN           NaN     1.773    
   737   722   739   0.03324     1    0.4187E-01     177.9        -180.3        -97.80         97.87         177.9         66.82        0.9892         177.9        -1000.               NaN           NaN     1.773    
   738   739   650   0.02727     1    0.4138E-01     178.8        -180.1        -97.62         97.64         178.8         66.81        0.9770         178.8        -1000.               NaN           NaN     1.773    
   737   739   738   0.02421     1    0.4113E-01     178.0        -180.0        -97.47         97.53         178.0         66.81        0.9706         178.0        -1000.               NaN           NaN     1.773    
   722   724   739   0.05283     1    0.4234E-01     179.0        -180.5        -98.07         98.09         179.0         66.82         1.001         179.0        -1000.               NaN           NaN     1.773    
   739   724   740   0.03769     1    0.4184E-01     178.8        -180.3        -97.84         97.86         178.8         66.82        0.9886         178.8        -1000.               NaN           NaN     1.773    
   739   651   650   0.04333     1    0.4173E-01     179.6        -180.2        -97.80         97.81         179.6         66.82        0.9857         179.6        -1000.               NaN           NaN     1.773    
   739   740   651   0.03752     1    0.4158E-01     179.8        -180.2        -97.74         97.74         179.8         66.81        0.9819         179.8        -1000.               NaN           NaN     1.773    
   740   726   654   0.02344     1    0.4110E-01     176.2        -179.9        -97.29         97.51         176.2         66.81        0.9698         176.2        -1000.               NaN           NaN     1.773    
   724   726   740   0.04221     1    0.4166E-01     178.7        -180.2        -97.75         97.77         178.7         66.81        0.9840         178.7        -1000.               NaN           NaN     1.773    
   651   740   654   0.02131     1    0.4074E-01     177.9        -179.8        -97.28         97.34         177.9         66.81        0.9606         177.9        -1000.               NaN           NaN     1.773    
   726   644   654   0.03327     1    0.4072E-01     180.0        -179.8        -97.33         97.33         180.0         66.81        0.9603         180.0        -1000.               NaN           NaN     1.773    
   658   732   659   0.02217     1    0.4128E-01     178.5        -180.0        -97.56         97.60         178.5         66.81        0.9744         178.5        -1000.               NaN           NaN     1.773    
   659   732   661   0.02875     1    0.4210E-01     174.9        -180.4        -97.58         97.98         174.9         66.82        0.9951         174.9        -1000.               NaN           NaN     1.773    
   732   734   661   0.05039     1    0.4290E-01     178.7        -180.7        -98.32         98.35         178.7         66.82         1.016         178.7        -1000.               NaN           NaN     1.773    
   661   734   663   0.03608     1    0.4223E-01     176.3        -180.4        -97.83         98.04         176.3         66.82        0.9985         176.3        -1000.               NaN           NaN     1.773    
   734   736   663   0.03854     1    0.4228E-01     176.5        -180.5        -97.87         98.06         176.5         66.82        0.9998         176.5        -1000.               NaN           NaN     1.773    
   663   736   665   0.02538     1    0.4148E-01     178.1        -180.1        -97.64         97.69         178.1         66.81        0.9795         178.1        -1000.               NaN           NaN     1.773    
   736   738   665   0.02418     1    0.4147E-01     178.0        -180.1        -97.63         97.68         178.0         66.81        0.9791         178.0        -1000.               NaN           NaN     1.773    
   665   738   650   0.02082     1    0.4129E-01     179.0        -180.0        -97.59         97.60         179.0         66.81        0.9747         179.0        -1000.               NaN           NaN     1.773    
   675   676   741   0.02779     1    0.4151E-01     178.5        -180.1        -97.67         97.71         178.5         66.81        0.9803         178.5        -1000.               NaN           NaN     1.773    
   676   678   741   0.04121     1    0.4226E-01     179.7        -180.4        -98.05         98.05         179.7         66.82        0.9992         179.7        -1000.               NaN           NaN     1.773    
   741   678   742   0.02877     1    0.4147E-01     178.3        -180.1        -97.64         97.68         178.3         66.81        0.9791         178.3        -1000.               NaN           NaN     1.773    
   678   680   742   0.02729     1    0.4152E-01     177.0        -180.1        -97.57         97.71         177.0         66.81        0.9804         177.0        -1000.               NaN           NaN     1.773    
   687   688   743   0.01931     1    0.4085E-01     178.2        -179.8        -97.35         97.39         178.2         66.81        0.9634         178.2        -1000.               NaN           NaN     1.773    
   688   671   744   0.03607     1    0.4153E-01     178.6        -180.1        -97.69         97.71         178.6         66.81        0.9808         178.6        -1000.               NaN           NaN     1.773    
   743   744   745   0.01118     1    0.4109E-01     178.0        -179.9        -97.45         97.51         178.0         66.81        0.9696         178.0        -1000.               NaN           NaN     1.773    
   688   744   743   0.03224     1    0.4170E-01     179.3        -180.2        -97.78         97.79         179.3         66.82        0.9851         179.3        -1000.               NaN           NaN     1.773    
   744   673   746   0.01544     1    0.4103E-01     176.3        -179.9        -97.27         97.48         176.3         66.81        0.9680         176.3        -1000.               NaN           NaN     1.773    
   671   673   744   0.03260     1    0.4146E-01     178.7        -180.1        -97.66         97.68         178.7         66.81        0.9789         178.7        -1000.               NaN           NaN     1.773    
   744   746   745   0.01304     1    0.4091E-01     178.6        -179.9        -97.39         97.42         178.6         66.81        0.9649         178.6        -1000.               NaN           NaN     1.773    
   745   746   747   0.02815     1    0.4129E-01     178.8        -180.0        -97.58         97.60         178.8         66.81        0.9746         178.8        -1000.               NaN           NaN     1.773    
   673   675   746   0.02557     1    0.4140E-01     178.2        -180.1        -97.60         97.65         178.2         66.81        0.9774         178.2        -1000.               NaN           NaN     1.773    
   746   675   748   0.00873     1    0.4097E-01     169.8        -179.9        -95.91         97.45         169.8         66.81        0.9665         169.8        -1000.               NaN           NaN     1.773    
   746   748   747   0.02631     1    0.4128E-01     176.7        -180.0        -97.44         97.60         176.7         66.81        0.9743         176.7        -1000.               NaN           NaN     1.773    
   747   748   749   0.03657     1    0.4166E-01     178.5        -180.2        -97.74         97.77         178.5         66.81        0.9840         178.5        -1000.               NaN           NaN     1.773    
   675   741   748   0.01190     1    0.4118E-01     174.3        -180.0        -97.06         97.55         174.3         66.81        0.9720         174.3        -1000.               NaN           NaN     1.773    
   748   741   750   0.03981     1    0.4204E-01     178.6        -180.4        -97.92         97.95         178.6         66.82        0.9937         178.6        -1000.               NaN           NaN     1.773    
   748   750   749   0.02738     1    0.4124E-01     179.2        -180.0        -97.57         97.58         179.2         66.81        0.9734         179.2        -1000.               NaN           NaN     1.773    
   749   750   751   0.01430     1    0.4071E-01     179.5        -179.8        -97.33         97.33         179.5         66.81        0.9600         179.5        -1000.               NaN           NaN     1.773    
   741   742   750   0.03687     1    0.4265E-01     177.1        -180.6        -98.11         98.23         177.1         66.82         1.009         177.1        -1000.               NaN           NaN     1.773    
   750   752   742   0.01467     1    0.4192E-01     166.2        -180.3        -95.05         97.89         166.2         66.82        0.9905         166.2        -1000.               NaN           NaN     1.773    
   750   752   751   0.01884     1    0.4149E-01     177.1        -180.1        -97.57         97.69         177.1         66.81        0.9797         177.1        -1000.               NaN           NaN     1.773    
   751   752   753   0.03406     1    0.4175E-01     178.7        -180.2        -97.79         97.81         178.7         66.82        0.9863         178.7        -1000.               NaN           NaN     1.773    
   742   680   752   0.00538     1    0.4136E-01     153.8        -180.1        -87.60         97.63         153.8         66.81        0.9764         153.8        -1000.               NaN           NaN     1.773    
   752   680   754   0.04758     1    0.4281E-01     177.8        -180.7        -98.23         98.31         177.8         66.82         1.013         177.8        -1000.               NaN           NaN     1.773    
   752   754   753   0.07626     1    0.4330E-01     178.7        -180.9        -98.50         98.52         178.7         66.82         1.026         178.7        -1000.               NaN           NaN     1.773    
   753   754   755   0.02123     1    0.4161E-01     173.8        -180.2        -97.18         97.75         173.8         66.81        0.9827         173.8        -1000.               NaN           NaN     1.773    
   680   682   756   0.03266     1    0.4149E-01     179.5        -180.1        -97.69         97.69         179.5         66.81        0.9796         179.5        -1000.               NaN           NaN     1.773    
   680   756   754   0.00473     1    0.4075E-01     173.8        -179.8        -96.78         97.35         173.8         66.81        0.9611         173.8        -1000.               NaN           NaN     1.773    
   754   756   757   0.00541     1    0.4079E-01     174.2        -179.8        -96.87         97.36         174.2         66.81        0.9619         174.2        -1000.               NaN           NaN     1.773    
   754   757   755   0.01771     1    0.4059E-01     179.0        -179.7        -97.25         97.27         179.0         66.81        0.9568         179.0        -1000.               NaN           NaN     1.773    
   682   689   756   0.02386     1    0.4126E-01     179.1        -180.0        -97.57         97.59         179.1         66.81        0.9738         179.1        -1000.               NaN           NaN     1.773    
   756   689   758   0.02278     1    0.4149E-01     178.8        -180.1        -97.67         97.69         178.8         66.81        0.9796         178.8        -1000.               NaN           NaN     1.773    
   756   758   757   0.03354     1    0.4162E-01     179.0        -180.2        -97.74         97.75         179.0         66.81        0.9829         179.0        -1000.               NaN           NaN     1.773    
   689   691   758   0.03820     1    0.4223E-01     178.7        -180.4        -98.01         98.04         178.7         66.82        0.9984         178.7        -1000.               NaN           NaN     1.773    
   695   743   759   0.01544     1    0.4103E-01     176.3        -179.9        -97.27         97.48         176.3         66.81        0.9680         176.3        -1000.               NaN           NaN     1.773    
   687   743   695   0.03260     1    0.4146E-01     178.7        -180.1        -97.66         97.68         178.7         66.81        0.9789         178.7        -1000.               NaN           NaN     1.773    
   695   759   696   0.02557     1    0.4140E-01     178.2        -180.1        -97.60         97.65         178.2         66.81        0.9774         178.2        -1000.               NaN           NaN     1.773    
   696   759   760   0.00873     1    0.4097E-01     169.8        -179.9        -95.91         97.45         169.8         66.81        0.9665         169.8        -1000.               NaN           NaN     1.773    
   743   745   759   0.00725     1    0.4037E-01     178.8        -179.6        -97.14         97.17         178.8         66.81        0.9513         178.8        -1000.               NaN           NaN     1.773    
   759   745   761   0.01646     1    0.4078E-01     178.5        -179.8        -97.33         97.36         178.5         66.81        0.9618         178.5        -1000.               NaN           NaN     1.773    
   759   761   760   0.02631     1    0.4128E-01     176.7        -180.0        -97.44         97.60         176.7         66.81        0.9743         176.7        -1000.               NaN           NaN     1.773    
   760   761   762   0.03657     1    0.4166E-01     178.5        -180.2        -97.74         97.77         178.5         66.81        0.9840         178.5        -1000.               NaN           NaN     1.773    
   745   747   761   0.02269     1    0.4127E-01     179.0        -180.0        -97.58         97.59         179.0         66.81        0.9742         179.0        -1000.               NaN           NaN     1.773    
   761   747   763   0.02244     1    0.4095E-01     179.5        -179.9        -97.44         97.44         179.5         66.81        0.9660         179.5        -1000.               NaN           NaN     1.773    
   762   763   764   0.01084     1    0.4040E-01     177.2        -179.6        -97.07         97.18         177.2         66.81        0.9521         177.2        -1000.               NaN           NaN     1.773    
   761   763   762   0.02620     1    0.4094E-01     179.7        -179.9        -97.43         97.43         179.7         66.81        0.9657         179.7        -1000.               NaN           NaN     1.773    
   763   749   765   0.00888     1    0.4024E-01     178.4        -179.6        -97.07         97.11         178.4         66.81        0.9481         178.4        -1000.               NaN           NaN     1.773    
   747   749   763   0.02336     1    0.4076E-01     179.4        -179.8        -97.35         97.35         179.4         66.81        0.9613         179.4        -1000.               NaN           NaN     1.773    
   763   765   764   0.00469     1    0.3980E-01     178.7        -179.4        -96.87         96.90         178.7         66.81        0.9371         178.7        -1000.               NaN           NaN     1.773    
   749   751   765   0.02082     1    0.4126E-01     175.0        -180.0        -97.21         97.59         175.0         66.81        0.9740         175.0        -1000.               NaN           NaN     1.773    
   765   751   766   0.02267     1    0.4156E-01     177.0        -180.1        -97.60         97.73         177.0         66.81        0.9814         177.0        -1000.               NaN           NaN     1.773    
   751   753   766   0.01441     1    0.4062E-01     179.5        -179.7        -97.28         97.29         179.5         66.81        0.9577         179.5        -1000.               NaN           NaN     1.773    
   766   753   767   0.03276     1    0.4138E-01     178.2        -180.1        -97.59         97.64         178.2         66.81        0.9769         178.2        -1000.               NaN           NaN     1.773    
   753   755   768   0.03436     1    0.4130E-01     179.1        -180.0        -97.59         97.61         179.1         66.81        0.9749         179.1        -1000.               NaN           NaN     1.773    
   753   768   767   0.01051     1    0.4091E-01     176.0        -179.9        -97.19         97.42         176.0         66.81        0.9650         176.0        -1000.               NaN           NaN     1.773    
   767   768   769   0.00860     1    0.4039E-01     177.3        -179.6        -97.07         97.18         177.3         66.81        0.9519         177.3        -1000.               NaN           NaN     1.773    
   755   757   768   0.01844     1    0.4060E-01     179.0        -179.7        -97.26         97.27         179.0         66.81        0.9571         179.0        -1000.               NaN           NaN     1.773    
   768   757   770   0.01982     1    0.4057E-01     179.1        -179.7        -97.25         97.26         179.1         66.81        0.9565         179.1        -1000.               NaN           NaN     1.773    
   768   770   771   0.02931     1    0.4104E-01     178.9        -179.9        -97.47         97.49         178.9         66.81        0.9684         178.9        -1000.               NaN           NaN     1.773    
   768   771   769   0.01691     1    0.4081E-01     177.7        -179.8        -97.30         97.38         177.7         66.81        0.9626         177.7        -1000.               NaN           NaN     1.773    
   757   758   772   0.02923     1    0.4167E-01     178.1        -180.2        -97.73         97.78         178.1         66.81        0.9844         178.1        -1000.               NaN           NaN     1.773    
   757   772   770   0.01651     1    0.4121E-01     173.6        -180.0        -96.95         97.56         173.6         66.81        0.9725         173.6        -1000.               NaN           NaN     1.773    
   770   772   771   0.02621     1    0.4121E-01     177.2        -180.0        -97.45         97.57         177.2         66.81        0.9727         177.2        -1000.               NaN           NaN     1.773    
   771   772   773   0.02711     1    0.4149E-01     178.5        -180.1        -97.66         97.69         178.5         66.81        0.9797         178.5        -1000.               NaN           NaN     1.773    
   758   691   697   0.03374     1    0.4178E-01     178.5        -180.2        -97.79         97.83         178.5         66.82        0.9869         178.5        -1000.               NaN           NaN     1.773    
   758   697   772   0.01964     1    0.4133E-01     176.6        -180.0        -97.44         97.62         176.6         66.81        0.9756         176.6        -1000.               NaN           NaN     1.773    
   772   697   773   0.02458     1    0.4215E-01     174.1        -180.4        -97.48         98.00         174.1         66.82        0.9963         174.1        -1000.               NaN           NaN     1.773    
   773   697   774   0.02218     1    0.4197E-01     172.2        -180.3        -97.00         97.92         172.2         66.82        0.9919         172.2        -1000.               NaN           NaN     1.773    
   697   699   774   0.02217     1    0.4128E-01     178.5        -180.0        -97.56         97.60         178.5         66.81        0.9744         178.5        -1000.               NaN           NaN     1.773    
   702   696   775   0.02779     1    0.4151E-01     178.5        -180.1        -97.67         97.71         178.5         66.81        0.9803         178.5        -1000.               NaN           NaN     1.773    
   702   775   704   0.04121     1    0.4226E-01     179.7        -180.4        -98.05         98.05         179.7         66.82        0.9992         179.7        -1000.               NaN           NaN     1.773    
   704   775   776   0.02877     1    0.4147E-01     178.3        -180.1        -97.64         97.68         178.3         66.81        0.9791         178.3        -1000.               NaN           NaN     1.773    
   696   760   775   0.01190     1    0.4118E-01     174.3        -180.0        -97.06         97.55         174.3         66.81        0.9720         174.3        -1000.               NaN           NaN     1.773    
   775   760   777   0.03981     1    0.4204E-01     178.6        -180.4        -97.92         97.95         178.6         66.82        0.9937         178.6        -1000.               NaN           NaN     1.773    
   775   777   776   0.03687     1    0.4265E-01     177.1        -180.6        -98.11         98.23         177.1         66.82         1.009         177.1        -1000.               NaN           NaN     1.773    
   776   778   777   0.01467     1    0.4192E-01     166.2        -180.3        -95.05         97.89         166.2         66.82        0.9905         166.2        -1000.               NaN           NaN     1.773
[truncated: 28,211 more chars]
