# Supplementary material for: Ion-combination specific effects driving the enzymatic activity of halophilic alcohol dehydrogenase 2 from Haloferax volcanii in aqueous ionic liquid solvent mixtures
Source: RSC Sustain. 2024 Jul 8;2(9):2559–80. doi: 10.1039/d3su00412k (PMC11353702; doi:10.1039/d3su00412k)
Supplement: SU-002-D3SU00412K-s004 [file SU-002-D3SU00412K-s004.zip › IonDescriptors/anions_MEP_processed/chl_e.arc]

                    ***  Summary of  AM1 Calculation  ***
                    ***   EMPIRE'20 (Revision A1)   ***

 <><><><><><><><><><><><><><><><><><><><><><><><><><><><><><><><><><><><><><>

    generated by VMD
    Molecular Formula = Cl
    Charge            = -1
    Multiplicity      = 1

 <> Geometry optimization
 <> Optimization completed

    Heat of formation              =           -37.657312 kcal/mol
    Electronic energy              =          -375.088538 eV
    Core-core repulsion            =             0.000000 eV
    No. of filled levels           =             4
    Ionization potential           =             2.890107 eV 
    Electron affinity              = ******************** eV
    SCF calculations               =             1
    Computation time               =             0.002 seconds

 <> Final geometry obtained

    1
    generated by VMD
    Cl             52.651001       58.039001       38.509998       -1.000000
