# Supplementary material for: Ion-combination specific effects driving the enzymatic activity of halophilic alcohol dehydrogenase 2 from Haloferax volcanii in aqueous ionic liquid solvent mixtures
Source: RSC Sustain. 2024 Jul 8;2(9):2559–80. doi: 10.1039/d3su00412k (PMC11353702; doi:10.1039/d3su00412k)
Supplement: SU-002-D3SU00412K-s004 [file SU-002-D3SU00412K-s004.zip › IonDescriptors/anions_MEP_processed/osm_e.arc]

                    ***  Summary of  AM1 Calculation  ***
                    ***   EMPIRE'20 (Revision A1)   ***

 <><><><><><><><><><><><><><><><><><><><><><><><><><><><><><><><><><><><><><>

    generated by VMD
    Molecular Formula = CH3O4S
    Charge            = -1
    Multiplicity      = 1

 <> Geometry optimization
 <> Optimization completed

    Heat of formation              =          -228.287281 kcal/mol
    Electronic energy              =         -5201.976534 eV
    Core-core repulsion            =          3553.542806 eV
    No. of filled levels           =            19
    Ionization potential           =             6.719780 eV 
    Electron affinity              =            -6.199929 eV
    SCF calculations               =            18
    Computation time               =             0.023 seconds

 <> Final geometry obtained

    9
    generated by VMD
    S               0.167406      -10.708707      -34.370786        2.872953
    O              -0.391272       -9.432189      -35.396057       -0.746325
    O               0.930378      -10.011690      -33.431627       -1.090303
    O               0.901745      -11.499022      -35.255574       -1.087167
    O              -1.034298      -11.244805      -33.915333       -1.063270
    C               0.523606       -8.559102      -35.959284        0.011181
    H              -0.051804       -7.722109      -36.434447        0.032934
    H               1.132499       -9.080203      -36.745228        0.029334
    H               1.210591       -8.139823      -35.177023        0.040662
