# Supplementary material for: Ion-combination specific effects driving the enzymatic activity of halophilic alcohol dehydrogenase 2 from Haloferax volcanii in aqueous ionic liquid solvent mixtures
Source: RSC Sustain. 2024 Jul 8;2(9):2559–80. doi: 10.1039/d3su00412k (PMC11353702; doi:10.1039/d3su00412k)
Supplement: SU-002-D3SU00412K-s004 [file SU-002-D3SU00412K-s004.zip › IonDescriptors/anions_MEP_processed/bit_e.sdf]

generated by VMD
XXEMPIRE2011252214053D 1   1.00000     0.00000     0

 15 14  0  0  0  0              1 V2000
   10.1859  -15.6793   64.0116 C   0  0  0  0  0  0  0  0  0  0  0  0
   11.6948  -15.8066   64.1177 C   0  0  0  0  0  0  0  0  0  0  0  0
    9.5973  -15.5643   62.7897 O   0  0  0  0  0  0  0  0  0  0  0  0
    9.3806  -15.7497   64.9445 O   0  0  0  0  0  0  0  0  0  0  0  0
   12.0731  -17.0007   63.4371 O   0  0  0  0  0  0  0  0  0  0  0  0
   12.4840  -14.6515   63.4817 C   0  0  0  0  0  0  0  0  0  0  0  0
   11.7724  -14.0914   62.3963 O   0  0  0  0  0  0  0  0  0  0  0  0
   12.8409  -13.5835   64.5588 C   0  0  0  0  0  0  0  0  0  0  0  0
   12.5030  -12.3978   64.2882 O   0  0  0  0  0  0  0  0  0  0  0  0
   13.4401  -13.9709   65.5937 O   0  0  0  0  0  0  0  0  0  0  0  0
   11.9817  -15.8607   65.2085 H   0  0  0  0  0  0  0  0  0  0  0  0
   10.2834  -15.4503   62.1109 H   0  0  0  0  0  0  0  0  0  0  0  0
   11.8657  -17.7322   64.0291 H   0  0  0  0  0  0  0  0  0  0  0  0
   13.4349  -15.0762   63.0556 H   0  0  0  0  0  0  0  0  0  0  0  0
   11.5480  -13.1762   62.6423 H   0  0  0  0  0  0  0  0  0  0  0  0
  1  2  1  0  0  0  0
  1  3  1  0  0  0  0
  1  4  2  0  0  0  0
  2  5  1  0  0  0  0
  2  6  1  0  0  0  0
  6  7  1  0  0  0  0
  6  8  1  0  0  0  0
  8  9  2  0  0  0  0
  8 10  2  0  0  0  0
  2 11  1  0  0  0  0
  3 12  1  0  0  0  0
  5 13  1  0  0  0  0
  6 14  1  0  0  0  0
  7 15  1  0  0  0  0
M  END

> <CALCULATION> [EMPIRE'20]
84
Geometry optimized using EF

> <HAMILTONIAN> [EMPIRE'20]
AM1

> <MOPACBASICS> [EMPIRE'20]
  -312.883666    -5.196883     4.307754    -2.127735    -6.116244    -3.824604

> <ENERGY> [EMPIRE'20]
        -9997.994824         7491.149242        -2506.845582

> <COULSON CHARGES> [EMPIRE'20]
  0.2923912705 -0.0208962246 -0.3112724808 -0.3490693935 -0.3281236160
 -0.0561523988 -0.3803373979  0.3195832334 -0.5591320222 -0.5438206248
  0.1452044829  0.2573140211  0.1890151407  0.1060331780  0.2392628321

> <TOTAL COULSON CHARGE> [EMPIRE'20]
 -1.0000000000

> <DENSITY MATRIX ELEMENTS> [EMPIRE'20]
  1.2546835525  0.0822155135  0.9096502291 -0.0097188882 -0.0078522454
  0.7194609245  0.0145979861 -0.0292477085 -0.0099951837  0.8238140235
  1.2412114074  0.0252810532  0.8770585792  0.0532240612  0.0511821103
  0.8849783381  0.0625566541  0.0156466219 -0.0943499485  1.0176478999
  1.8585775990 -0.2780046209  1.4030427136 -0.0080437883 -0.0311813418
  1.8465393516 -0.0533861303 -0.0044233347  0.0748351598  1.2031128166
  1.9127992098 -0.1757841476  1.5660961529 -0.0173790119 -0.0486212593
  1.4408419391  0.2077839954  0.3747787592 -0.0155151400  1.4293320916
  1.8741834041  0.1160632615  1.8567105977 -0.0092350032  0.0546312188
  1.1652686797 -0.2621667717  0.2396072069  0.0170642356  1.4319609345
  1.2546855221  0.0794925054  0.9237331316  0.0409168041 -0.0158271218
  0.9481048487  0.0726261079 -0.0423267745  0.1372428620  0.9296288965
  1.8667145796 -0.0616580494  1.7653356069 -0.1263224175  0.2231876067
  1.3408287171 -0.2476678493 -0.2516827718 -0.0039995203  1.4074584944
  1.2149152463 -0.0039725712  0.7816666691 -0.0068068229 -0.0224144471
  0.8527362375 -0.0045135760  0.0439570056 -0.0155754746  0.8310986137
  1.9178346742 -0.0702298994  1.6402374491  0.2458154146  0.1548207579
  1.1992837056 -0.0567904564  0.0592464561  0.1563620753  1.8017761933
  1.9171930765  0.1259320192  1.5034330620 -0.0844619721  0.0716731095
  1.8216128579  0.2164612116 -0.1959422181  0.2037026874  1.3015816285

> <CHARGE ON HYDROGENS> [EMPIRE'20]
  0.1452044829  0.2573140211  0.1890151407  0.1060331780  0.2392628321

> <ORBITAL VECTORS> [EMPIRE'20]
RHF calculation
  29   45   29   16   Nhomo, Nao, Nocc, Nunocc
Nr. of atomic orbitals of each atom
   4   4   4   4   4   4   4   4   4   4   1   1   1   1   1
Orbital information from occ. to unocc.
  -37.653
-0.463  0.058  0.007  0.022 -0.325  0.046  0.029  0.053
-0.464 -0.102  0.008 -0.090 -0.366 -0.097 -0.007  0.121
-0.320  0.044 -0.053 -0.065 -0.209  0.057  0.017  0.004
-0.201 -0.011  0.014 -0.056 -0.109  0.013  0.017  0.015
-0.060 -0.003  0.030 -0.000 -0.057  0.016 -0.002  0.024
-0.097 -0.156 -0.109 -0.063 -0.068
  -35.350
 0.231 -0.178  0.002  0.029 -0.214 -0.087  0.030  0.059
 0.308  0.034 -0.006  0.065  0.375  0.065  0.008 -0.105
-0.376  0.022 -0.040 -0.066 -0.309  0.046 -0.033  0.024
-0.384 -0.040 -0.006 -0.093 -0.261  0.011 -0.003  0.015
-0.197 -0.016  0.081 -0.007 -0.167  0.037 -0.018  0.062
-0.065  0.062 -0.116 -0.098 -0.129
  -34.336
-0.017  0.064 -0.035  0.034  0.182  0.024 -0.176 -0.040
-0.167 -0.022 -0.006 -0.010 -0.032  0.004 -0.008  0.015
 0.639 -0.052  0.019  0.111 -0.179  0.030 -0.117  0.047
-0.404 -0.027 -0.027 -0.079 -0.266  0.010 -0.044  0.008
-0.255 -0.021  0.094 -0.011 -0.174  0.035 -0.028  0.060
 0.049 -0.055  0.211 -0.040 -0.142
  -33.489
 0.105 -0.078 -0.029  0.329  0.032 -0.010  0.007  0.043
-0.608 -0.112 -0.004  0.016  0.597  0.116  0.005 -0.091
-0.017  0.004 -0.004  0.006  0.029  0.016  0.016  0.033
-0.044  0.012  0.010  0.001  0.148  0.010  0.017  0.027
 0.127  0.014 -0.045  0.014  0.144 -0.026  0.018 -0.043
 0.033 -0.199  0.000  0.010 -0.005
  -32.563
-0.008  0.002  0.000 -0.074 -0.005  0.008 -0.023  0.018
 0.178  0.024 -0.003  0.005 -0.117 -0.022 -0.002  0.013
 0.054 -0.004 -0.007  0.011 -0.104  0.089 -0.018  0.152
-0.552 -0.026 -0.019 -0.077  0.381  0.063  0.059  0.139
 0.333  0.046 -0.107  0.053  0.488 -0.078  0.061 -0.130
 0.015  0.036  0.020 -0.023 -0.151
  -29.935
 0.010  0.024  0.005  0.003  0.062  0.011  0.042  0.006
-0.024  0.002  0.001 -0.002 -0.018  0.003  0.001  0.004
-0.094  0.006  0.023 -0.008  0.084 -0.003 -0.037  0.009
 0.086  0.005 -0.018  0.010 -0.023  0.157 -0.307  0.209
-0.672 -0.026  0.138 -0.005  0.561 -0.055 -0.003 -0.105
 0.035 -0.000 -0.034  0.034 -0.006
  -26.875
-0.176 -0.211 -0.011  0.003 -0.485  0.019 -0.152 -0.002
 0.137 -0.038  0.000 -0.026  0.173 -0.044 -0.003 -0.014
 0.365  0.011 -0.178 -0.004 -0.351  0.032  0.125 -0.122
 0.340 -0.036  0.101 -0.057 -0.030  0.067  0.078  0.114
 0.047  0.012  0.009  0.017  0.234 -0.003  0.040 -0.011
-0.175  0.024  0.144 -0.121  0.115
  -22.069
 0.366  0.192 -0.037 -0.026  0.225 -0.267 -0.101  0.058
-0.185  0.081 -0.025  0.143 -0.269  0.119 -0.008 -0.067
-0.132 -0.102  0.065  0.050 -0.445 -0.120 -0.049 -0.034
 0.212 -0.130  0.095 -0.108 -0.177  0.029  0.142  0.154
 0.162 -0.001  0.054  0.034  0.178  0.013  0.035  0.058
 0.080 -0.051 -0.021 -0.214  0.089
  -18.988
-0.347  0.194 -0.028  0.163  0.255  0.101 -0.078  0.024
 0.146  0.015  0.051 -0.499  0.289 -0.062 -0.029  0.254
-0.099 -0.009  0.228  0.063 -0.137 -0.066 -0.156  0.002
 0.078 -0.094 -0.011 -0.083 -0.154  0.010  0.065  0.087
 0.131 -0.012  0.072  0.020  0.094  0.016  0.002  0.058
 0.131  0.262 -0.104 -0.056  0.009
  -17.113
-0.008 -0.149  0.012 -0.154 -0.027  0.136 -0.031 -0.274
-0.045 -0.019 -0.029  0.223  0.033 -0.115  0.005 -0.063
 0.057  0.051  0.307 -0.129  0.114 -0.048 -0.212 -0.273
 0.009  0.142 -0.296  0.043 -0.319  0.052  0.089  0.072
 0.244 -0.010  0.178  0.010  0.234  0.095 -0.005  0.147
-0.145 -0.109 -0.213  0.133 -0.188
  -15.884
 0.117  0.219  0.028  0.136 -0.135 -0.264  0.185  0.019
-0.075  0.192  0.058 -0.271 -0.043  0.165  0.019  0.059
 0.009 -0.077 -0.423 -0.048  0.123 -0.096  0.049 -0.220
-0.049  0.152 -0.346  0.145 -0.132  0.002  0.030 -0.002
 0.087 -0.005  0.072  0.002  0.120  0.054 -0.009  0.089
-0.093  0.220  0.229  0.040 -0.218
  -14.927
-0.100 -0.165  0.039  0.069  0.120  0.192  0.078  0.316
 0.152 -0.301  0.008  0.121 -0.061  0.007  0.035 -0.078
-0.140  0.112 -0.306  0.312  0.070  0.018 -0.091  0.024
 0.013  0.032  0.036 -0.016 -0.250 -0.028 -0.074 -0.021
 0.213 -0.083  0.199 -0.068  0.159  0.064 -0.121  0.139
 0.271 -0.190  0.280  0.052  0.021
  -13.911
-0.010  0.080  0.276 -0.236  0.008  0.007  0.310 -0.068
-0.125  0.252  0.200  0.141  0.170 -0.244  0.190  0.167
 0.102  0.094 -0.153 -0.207  0.030 -0.158 -0.062  0.223
-0.088 -0.262  0.216  0.102 -0.119 -0.102 -0.107 -0.035
 0.106 -0.122  0.102 -0.082  0.103  0.014 -0.109  0.104
-0.043  0.047 -0.002 -0.110  0.202
  -13.717
-0.098  0.091 -0.106 -0.382  0.079 -0.047 -0.089  0.035
-0.064  0.148 -0.151  0.241  0.271 -0.414 -0.131  0.260
-0.177 -0.182 -0.140  0.292 -0.043 -0.068  0.026 -0.080
 0.053  0.063 -0.194  0.005  0.088  0.014  0.080  0.067
-0.083  0.058 -0.087  0.088 -0.077 -0.050  0.085 -0.057
 0.050 -0.082  0.221 -0.054 -0.141
  -13.278
-0.022 -0.097  0.301  0.066  0.063  0.135  0.174  0.065
 0.017 -0.092  0.280  0.059 -0.049  0.023  0.267 -0.076
 0.050  0.205 -0.059 -0.034 -0.106 -0.174 -0.185  0.017
 0.165 -0.125 -0.346 -0.145  0.136  0.004  0.128  0.242
-0.101  0.078 -0.100  0.229 -0.195 -0.168  0.175 -0.140
 0.088 -0.017 -0.004 -0.105 -0.226
  -12.361
 0.076 -0.085 -0.035 -0.083 -0.066  0.116 -0.015  0.040
-0.192  0.440 -0.026 -0.049 -0.032 -0.028 -0.032 -0.138
-0.040  0.134 -0.065  0.100  0.031  0.368 -0.211  0.070
 0.122 -0.067  0.018 -0.431 -0.012  0.181 -0.117  0.023
 0.122  0.054  0.187 -0.029 -0.099  0.014 -0.030 -0.177
 0.015  0.237  0.068  0.272 -0.020
  -11.923
 0.017  0.019  0.361  0.005 -0.013 -0.036 -0.291 -0.003
-0.031  0.090  0.493  0.042  0.011 -0.012  0.373  0.042
-0.104 -0.132  0.156  0.302 -0.014  0.170  0.147 -0.159
-0.062  0.221  0.110  0.038  0.000  0.082  0.081 -0.143
-0.061  0.089 -0.085 -0.084  0.070  0.144  0.009  0.045
-0.014  0.038  0.043  0.096  0.044
  -11.392
 0.010  0.267  0.076 -0.001  0.026 -0.236  0.094  0.004
 0.153 -0.333  0.067  0.125  0.094  0.052  0.060  0.380
 0.066 -0.182 -0.096 -0.306 -0.002  0.228 -0.078 -0.015
 0.069  0.142  0.076 -0.274 -0.006  0.201 -0.090  0.047
 0.098  0.081  0.190 -0.018 -0.101  0.016  0.018 -0.202
-0.026 -0.235 -0.049  0.161 -0.014
  -10.669
 0.037  0.100 -0.023 -0.060  0.038  0.005  0.104  0.232
-0.003  0.092 -0.114  0.062  0.040  0.024 -0.050  0.179
 0.106  0.464 -0.059 -0.165 -0.042  0.127 -0.025 -0.074
 0.020  0.180  0.068 -0.165 -0.021 -0.042  0.310 -0.178
-0.190  0.148 -0.340  0.006  0.161  0.206  0.066  0.283
 0.177 -0.024 -0.110  0.099 -0.009
  -10.199
 0.016  0.030  0.020 -0.054 -0.037 -0.037 -0.162  0.292
-0.025  0.141  0.027  0.060  0.022 -0.003  0.012  0.101
 0.108  0.268  0.143 -0.082 -0.113 -0.032  0.352 -0.030
 0.051  0.294 -0.168  0.013  0.055 -0.110 -0.310  0.005
 0.126 -0.219  0.171 -0.103 -0.057 -0.186 -0.251 -0.124
 0.223  0.017 -0.195 -0.174 -0.171
  -10.101
 0.031  0.052 -0.009 -0.009 -0.002  0.028  0.022  0.027
-0.004  0.087 -0.064 -0.002  0.009  0.078 -0.024  0.098
 0.006  0.380 -0.006  0.120  0.020 -0.074 -0.016 -0.222
-0.170  0.148  0.285  0.410 -0.064  0.236  0.063  0.280
 0.056  0.133  0.232  0.163 -0.152 -0.074  0.284 -0.230
 0.005 -0.005  0.003  0.045  0.211
   -9.711
 0.008  0.005  0.012  0.001 -0.024 -0.006 -0.008 -0.038
-0.007  0.052  0.033 -0.013 -0.001  0.020  0.021  0.010
-0.023 -0.127 -0.028 -0.020  0.051  0.144 -0.107 -0.087
-0.035  0.280  0.219 -0.147 -0.038 -0.415  0.029  0.300
-0.027 -0.370 -0.085  0.308 -0.006 -0.415  0.053  0.250
-0.027  0.010  0.035  0.178  0.086
   -9.292
-0.071 -0.141 -0.006 -0.013  0.125 -0.003  0.057  0.265
-0.041  0.043  0.021 -0.121 -0.018 -0.395  0.039 -0.406
 0.060 -0.355 -0.089 -0.399 -0.024 -0.020  0.039 -0.093
-0.042  0.237  0.117  0.070 -0.038  0.122  0.082  0.037
-0.005  0.140  0.044  0.041 -0.023  0.055  0.098 -0.041
 0.286  0.085 -0.080 -0.018  0.038
   -9.011
-0.000  0.002  0.190  0.026  0.005  0.001 -0.009 -0.033
 0.002  0.020 -0.710 -0.098 -0.001 -0.009  0.661  0.020
-0.010 -0.042  0.023  0.046 -0.012 -0.006  0.015  0.009
 0.007  0.050  0.009 -0.031  0.007  0.000 -0.015 -0.011
 0.004 -0.006  0.003 -0.017  0.000  0.003 -0.016 -0.010
-0.025 -0.004  0.012 -0.024 -0.011
   -7.853
-0.083 -0.158  0.020 -0.029 -0.090  0.185 -0.149  0.266
-0.022  0.216 -0.052  0.196 -0.011  0.405  0.028  0.297
 0.021 -0.343  0.016 -0.188  0.034  0.109 -0.009 -0.081
-0.018 -0.357 -0.110  0.245 -0.030 -0.005  0.050  0.036
-0.009  0.031  0.002  0.089 -0.001 -0.029  0.026  0.054
 0.267  0.021 -0.060  0.151  0.022
   -7.284
 0.092  0.174 -0.003  0.001 -0.047 -0.300 -0.178  0.140
 0.016 -0.214  0.002 -0.096  0.017 -0.364  0.083 -0.159
 0.027  0.213  0.012 -0.005 -0.002  0.283  0.042 -0.161
-0.018 -0.487 -0.153  0.212 -0.001 -0.060 -0.010  0.034
-0.001 -0.112 -0.024  0.037 -0.002 -0.097 -0.021  0.042
 0.029 -0.021 -0.065  0.317  0.027
   -5.851
 0.014  0.020 -0.001  0.002 -0.019 -0.023 -0.005 -0.034
 0.002 -0.010  0.004 -0.015  0.001 -0.018  0.002 -0.009
 0.001  0.016  0.014  0.025  0.018  0.006  0.037  0.044
 0.009  0.003  0.074  0.043 -0.005 -0.029  0.034 -0.041
-0.015  0.334  0.078  0.672  0.027  0.086 -0.633 -0.034
-0.025 -0.004 -0.000 -0.012 -0.022
   -5.493
 0.006  0.009 -0.000  0.000 -0.011 -0.010  0.004 -0.028
 0.000 -0.009  0.001 -0.006  0.000 -0.005  0.001 -0.003
-0.002  0.006  0.005  0.014  0.005  0.004 -0.000  0.004
 0.000 -0.006  0.009 -0.003  0.000 -0.007 -0.003  0.003
 0.001  0.622  0.108 -0.321 -0.000 -0.619 -0.095  0.323
-0.012 -0.001  0.004  0.001 -0.001
   -5.197
-0.018 -0.024  0.004  0.001  0.042  0.053  0.065 -0.053
-0.000  0.009 -0.005  0.002 -0.001  0.028 -0.011  0.000
-0.027 -0.011 -0.063 -0.045 -0.171 -0.066 -0.327 -0.324
-0.051  0.056  0.030  0.106  0.001  0.032  0.103  0.089
-0.035 -0.110 -0.365 -0.343 -0.026 -0.110 -0.516 -0.355
 0.036 -0.001  0.051  0.102  0.114
    4.308
-0.019 -0.048 -0.759 -0.073  0.044  0.010 -0.128 -0.043
-0.009 -0.010  0.258  0.037  0.000  0.024  0.515  0.062
-0.057  0.102 -0.095 -0.136  0.046 -0.049 -0.063  0.033
 0.000  0.009  0.006  0.004  0.008 -0.008 -0.009 -0.005
 0.000  0.006  0.000  0.001  0.000  0.005  0.003  0.002
-0.016  0.028  0.063 -0.048  0.007
    5.726
 0.535  0.209 -0.024 -0.143 -0.344  0.499 -0.019  0.067
-0.117 -0.296  0.019 -0.210 -0.036 -0.160  0.002  0.172
 0.017 -0.107  0.043  0.031  0.050  0.006 -0.073  0.043
 0.002  0.044 -0.003  0.029 -0.025 -0.002  0.020  0.029
 0.002  0.007 -0.022 -0.014 -0.002  0.011  0.003 -0.012
 0.123  0.141 -0.018 -0.100  0.010
    6.170
-0.021  0.102 -0.135  0.128 -0.241 -0.167  0.128  0.389
 0.076  0.151  0.033  0.045 -0.006 -0.066  0.063 -0.025
 0.194 -0.167  0.056  0.368  0.180 -0.214 -0.176  0.161
-0.003  0.025  0.013 -0.052 -0.097 -0.138  0.048  0.168
 0.007  0.107 -0.056 -0.086  0.004  0.089 -0.013 -0.106
-0.137 -0.142 -0.412  0.095  0.015
    6.711
-0.021 -0.349  0.016 -0.228 -0.083 -0.368  0.067 -0.096
-0.177 -0.320 -0.022  0.010 -0.017  0.073 -0.007  0.141
 0.050  0.014  0.032  0.140  0.128 -0.192  0.054 -0.143
-0.126 -0.040 -0.021 -0.248  0.000 -0.085 -0.002  0.048
-0.010  0.061  0.037 -0.007 -0.001  0.055  0.007 -0.041
 0.288  0.424 -0.099  0.030  0.194
    7.007
-0.030  0.009 -0.164 -0.029 -0.035 -0.007  0.528 -0.117
 0.010  0.019  0.042 -0.003  0.010  0.028  0.078 -0.025
 0.117 -0.118  0.099  0.276 -0.085  0.230  0.180 -0.062
 0.023 -0.038 -0.002  0.053 -0.053  0.431  0.112 -0.175
 0.003 -0.243 -0.062  0.106 -0.000 -0.246 -0.044  0.103
 0.183 -0.030 -0.172 -0.077 -0.056
    7.304
 0.046 -0.225  0.028 -0.103  0.341  0.063 -0.013  0.357
-0.124 -0.213 -0.023  0.043 -0.026  0.005 -0.019  0.137
 0.027 -0.021 -0.108  0.006 -0.047  0.086  0.060  0.118
 0.041  0.057  0.013  0.114 -0.077  0.159  0.070 -0.024
 0.009 -0.081 -0.067  0.021  0.010 -0.113 -0.042  0.006
-0.583  0.342 -0.139  0.039 -0.078
    7.353
 0.013 -0.063 -0.082 -0.099  0.067  0.061  0.345 -0.115
-0.034 -0.055  0.026 -0.047  0.005  0.040  0.039  0.016
 0.010 -0.039  0.130  0.051 -0.364  0.085  0.238  0.159
 0.111  0.056  0.075  0.214 -0.013 -0.360 -0.050  0.195
 0.005  0.176  0.030 -0.125 -0.002  0.202  0.039 -0.095
 0.047  0.046  0.090  0.417 -0.252
    7.993
 0.009  0.001 -0.044  0.016  0.071  0.071  0.165  0.083
-0.004 -0.009  0.004  0.024 -0.004 -0.011  0.015  0.013
 0.057 -0.065 -0.060  0.118 -0.295  0.079 -0.330 -0.369
-0.029  0.043 -0.089  0.069  0.432 -0.185 -0.309 -0.237
-0.030  0.051  0.234  0.064 -0.027  0.142  0.070  0.192
-0.112  0.029 -0.165 -0.080  0.170
    8.108
 0.004 -0.122  0.072 -0.111 -0.152 -0.262 -0.204 -0.085
-0.036 -0.043 -0.002 -0.096 -0.001  0.033 -0.027  0.031
 0.001  0.033 -0.067  0.021 -0.131 -0.103 -0.454  0.381
 0.155  0.187  0.113  0.318  0.108  0.196 -0.064 -0.173
 0.011 -0.108 -0.017  0.041 -0.016 -0.061  0.015  0.138
 0.200  0.013 -0.071  0.152 -0.253
    8.347
 0.050  0.054 -0.033  0.086 -0.068  0.103  0.018  0.138
 0.020  0.028  0.002  0.024 -0.016 -0.060  0.009  0.025
-0.028 -0.010  0.163 -0.068 -0.182 -0.566  0.143 -0.034
-0.084 -0.019 -0.023 -0.202  0.111  0.230 -0.001 -0.206
-0.021 -0.121  0.084  0.089 -0.004 -0.108 -0.015  0.101
-0.078 -0.027  0.188  0.522  0.121
    8.721
-0.011 -0.047 -0.043  0.290 -0.167 -0.187  0.202  0.218
-0.001 -0.010 -0.026  0.233 -0.062 -0.160 -0.001  0.116
-0.030  0.018  0.503 -0.096  0.062  0.142 -0.203  0.053
 0.029  0.060 -0.011  0.103  0.006  0.001 -0.020  0.005
 0.006  0.005 -0.024 -0.002 -0.004  0.011  0.003  0.016
-0.036  0.223  0.480 -0.182 -0.002
    9.214
-0.002 -0.081  0.029 -0.556 -0.013 -0.125  0.104  0.281
-0.025  0.002  0.056 -0.430  0.087  0.256  0.018 -0.128
-0.004  0.006  0.272 -0.050  0.067  0.019 -0.072 -0.048
-0.013 -0.019 -0.042 -0.033  0.009  0.003 -0.010 -0.006
-0.000  0.002 -0.002  0.007  0.000 -0.001 -0.003  0.005
-0.137 -0.347  0.236 -0.087  0.063
    9.902
-0.252  0.467  0.009 -0.212 -0.086  0.067 -0.022  0.026
-0.024 -0.156 -0.035  0.270  0.151  0.254  0.030 -0.375
-0.003 -0.003  0.013 -0.002 -0.084  0.056 -0.032  0.225
-0.026  0.158 -0.251  0.071 -0.029  0.030  0.022  0.041
-0.003  0.008 -0.015  0.012 -0.008  0.007 -0.011  0.018
 0.017  0.282  0.013  0.050  0.298
   10.081
 0.127 -0.259 -0.005  0.122  0.061 -0.045  0.005 -0.097
 0.022  0.101  0.018 -0.156 -0.082 -0.135 -0.017  0.199
-0.004  0.008 -0.036 -0.004 -0.135  0.148  0.037  0.314
-0.047  0.196 -0.486  0.075 -0.061  0.030  0.045  0.083
-0.008  0.022 -0.020  0.020 -0.010  0.013 -0.021  0.015
 0.020 -0.191 -0.019  0.060  0.554
   11.667
-0.001 -0.003  0.002 -0.002  0.001 -0.007 -0.014  0.004
-0.001 -0.000  0.000 -0.001 -0.000  0.001 -0.000  0.001
-0.001  0.003  0.001 -0.004  0.081  0.024  0.046  0.049
 0.009 -0.010  0.022 -0.000  0.397  0.128  0.431  0.389
-0.136 -0.179  0.384 -0.222 -0.129  0.204 -0.272  0.306
-0.010  0.001  0.003 -0.026 -0.046
   12.730
 0.001 -0.000 -0.000  0.002  0.008  0.010 -0.001 -0.006
 0.000  0.000 -0.000 -0.000 -0.000 -0.001 -0.000  0.001
-0.001  0.001 -0.003 -0.002  0.011 -0.044  0.067 -0.061
-0.011 -0.020  0.026 -0.025  0.015  0.314 -0.513  0.442
 0.144  0.079 -0.418  0.018 -0.153  0.213 -0.062  0.394
-0.009 -0.001  0.000  0.008 -0.005

> <CALCULATION STATUS> [EMPIRE'20]
SUCCESS

$$$$
