# Supplementary material for: Ion-combination specific effects driving the enzymatic activity of halophilic alcohol dehydrogenase 2 from Haloferax volcanii in aqueous ionic liquid solvent mixtures
Source: RSC Sustain. 2024 Jul 8;2(9):2559–80. doi: 10.1039/d3su00412k (PMC11353702; doi:10.1039/d3su00412k)
Supplement: SU-002-D3SU00412K-s004 [file SU-002-D3SU00412K-s004.zip › IonDescriptors/anions_MEP_processed/comp_desc.csv]

MolID	dipole	dipden	polarizability	MWt	globularity	totalarea	volume	MEPmax	MEPmin	meanMEP+	meanMEP-	meanMEP	MEPrange	MEPvar+	MEPvar-	MEPvartot	MEPbalance	var*balance	MEPskew	MEPkurt	MEPint	IELmax	IELmin	IELbar	IELrange	IELvar	IELskew	IELkurt	IELint	EALmax	EALmin	EALbar+	EALbar-	EALbar	EALrange	EALvar+	EALvar-	EALvartot	EALbalance	EALfraction+	EALarea+	EALskew	EALkurt	EALint	POLmax	POLmin	POLbar	POLrange	POLvar
Bitartrate	7.52086	6.85E-02	10.6499	149.08	0.82678	134.139	109.823	-32.8311	-179.527	0	-102.694	-102.694	146.696	0	1381.82	1381.82	0	0	-0.354705	-0.592483	-13780.2	470.571	189.895	341.646	280.676	4502.37	-0.37944	-0.757639	1980.84	-112.645	-279.78	0	-194.672	-194.672	167.135	0	1323.31	1323.31	0	0	0	-0.690181	-0.219385	-1136.64	1.40544	0.177742	0.614202	1.22769	8.24E-02
Chloride	4.83E-14	1.88E-15	1.77322	35.453	0.97679	43.0399	25.632	-178.93	-179.948	0	-179.411	-179.411	1.01866	0	2.73E-02	2.73E-02	0	0	0.24467	-0.232263	-7721.97	66.8125	66.8026	66.8072	9.88E-03	2.56E-06	-0.223728	-0.236638	124.688	-1000	-1000	0	-1000	-1000	0	0	0	0	NaN	0	0	-1.00121	-1.99879	-1866.39	1.77322	1.77322	1.77322	1.55E-15	3.56E-31
Iodide	2.41E-14	4.32E-16	3.5186	126.904	0.981865	72.0266	55.923	-138.532	-139.037	0	-138.725	-138.725	0.505327	0	1.01E-02	1.01E-02	0	0	8.82E-02	-0.944565	-9991.84	139.138	138.988	139.081	0.150695	9.00E-04	9.07E-02	-0.947192	434.401	-1000	-1000	0	-1000	-1000	0	0	0	0	NaN	0	0	NaN	NaN	-3123.37	3.5186	3.5186	3.5186	3.11E-15	4.98E-30
MeOEtSO4	6.56952	5.12E-02	10.8296	155.145	0.801902	153.397	128.287	-40.4745	-190.997	0	-96.9308	-96.9308	150.523	0	1728.18	1728.18	0	0	-0.630875	-0.704484	-14928.6	453.206	232.795	326.531	220.411	2501.41	0.151358	-0.509659	2162.97	-153.985	-219.112	0	-184.3	-184.3	65.1264	0	356.55	356.55	0	0	0	-0.204186	-1.20306	-1226.91	1.33259	0.276394	0.63845	1.0562	0.115424
(MeO)2PO2	4.69359	4.46E-02	8.75309	125.041	0.832376	129.418	105.134	-59.452	-213.769	0	-106.906	-106.906	154.317	0	1864.61	1864.61	0	0	-0.932098	-0.319564	-13863.8	399.73	174.018	294.282	225.712	2527.49	-0.760274	0.20401	1646.73	-185.784	-281.613	0	-206.463	-206.463	95.8291	0	762.187	762.187	0	0	0	-1.2399	-0.144123	-1158.67	1.53459	0.276003	0.618329	1.25859	0.123238
NTf2	2.17E-02	1.60E-04	12.9895	280.137	0.741363	171.886	135.264	-3.43303	-144.939	0	-82.64	-82.64	141.506	0	773.573	773.573	0	0	0.113365	0.277494	-14398.8	511.982	286.59	367.207	225.392	5017.87	0.495437	-1.26637	2707.52	-105.223	-163.65	0	-149.177	-149.177	58.4276	0	180.372	180.372	0	0	0	0.971551	0.459069	-1113.24	1.22923	0.52653	0.846623	0.702702	2.64E-02
MeSO4	2.5664	3.34E-02	6.43328	111.092	0.866608	100.95	76.943	-57.597	-193.217	0	-117.842	-117.842	135.62	0	1619.57	1619.57	0	0	-0.297867	-1.20713	-11904	445.744	229.389	312.386	216.355	3127.57	0.44427	-0.710682	1362.08	-175.06	-223.347	0	-202.146	-202.146	48.2877	0	150.256	150.256	0	0	0	-0.100241	-1.10242	-884.546	1.30142	0.26171	0.713795	1.03971	0.111148
[truncated: 33 more columns]
