# Supplementary material for: Ion-combination specific effects driving the enzymatic activity of halophilic alcohol dehydrogenase 2 from Haloferax volcanii in aqueous ionic liquid solvent mixtures
Source: RSC Sustain. 2024 Jul 8;2(9):2559–80. doi: 10.1039/d3su00412k (PMC11353702; doi:10.1039/d3su00412k)
Supplement: SU-002-D3SU00412K-s004 [file SU-002-D3SU00412K-s004.zip › IonDescriptors/anions_MEP_processed/osm_e.psf]

     9 generated by VMD
16   0.16741 -10.70871 -34.37079  20.555  -57.60 -146.23  336.68 -185.22   1.046
 8  -0.39127  -9.43219 -35.39606   5.448 -120.88 -164.65  242.43 -175.06   0.858
 8   0.93038 -10.01169 -33.43163   9.637 -127.90 -192.61  229.39 -201.22   0.962
 8   0.90174 -11.49902 -35.25557  10.200 -123.54 -193.11  229.50 -202.95   0.960
 8  -1.03430 -11.24480 -33.91533  10.667 -124.81 -193.22  230.46 -201.23   0.998
 6   0.52361  -8.55910 -35.95928   3.552  -65.56 -136.87  326.21 -189.60   0.606
 1  -0.05180  -7.72211 -36.43445  14.285  -61.47 -133.34  276.08 -189.93   0.326
 1   1.13250  -9.08020 -36.74523  13.487  -65.81 -135.31  272.45 -191.02   0.335
 1   1.21059  -8.13982 -35.17702  12.628  -66.44 -153.03  273.88 -191.66   0.346
  1989     1 OW1
   0.71404  -9.77902 -37.89523  -83.84  279.03 -191.73  0.2718     8    -64.13    
   0.70237  -9.97902 -37.74523  -88.46  278.48 -191.78  0.2712     8    -66.32    
   0.86070  -9.77902 -37.92856  -82.41  277.13 -191.70  0.2811     8    -64.03    
   1.08570 -10.04652 -37.74523  -86.84  274.40 -191.71  0.2958     8    -66.51    
   1.18570  -9.77902 -37.94523  -80.20  274.36 -191.68  0.3082     8    -66.51    
   1.46904  -9.97902 -37.74523  -83.54  272.68 -191.69  0.3265     8    -66.51    
   1.31070  -9.77902 -37.92856  -79.67  273.68 -191.67  0.3189     8    -66.51    
   1.50237  -9.82902 -37.84523  -80.15  272.82 -191.68  0.3330     8    -66.51    
   0.08570  -9.46057 -37.74523  -88.19  301.39 -192.49  0.3212     8    -104.5    
   0.18570  -9.59152 -37.74523  -88.53  294.71 -192.24  0.2958     8    -116.3    
   0.28570  -9.38474 -37.89523  -83.27  294.83 -191.84  0.2821     8    -130.2    
   0.49082  -9.87902 -37.74523  -88.83  282.66 -191.88  0.2674     8    -123.2    
   0.49820  -9.57902 -37.92856  -82.91  285.05 -191.75  0.2656     8    -130.3    
   0.38570  -9.40069 -37.94523  -81.89  291.17 -191.74  0.2711     8    -130.3    
   0.68570  -9.67902 -37.94523  -82.31  280.26 -191.71  0.2698     8    -61.21    
   0.63570  -9.37902 -38.04523  -78.60  285.26 -191.63  0.2655     8    -130.3    
   0.99404  -9.57902 -38.04523  -78.12  277.25 -191.66  0.2893     8    -61.16    
   0.88570  -9.37902 -38.09523  -76.42  280.88 -191.62  0.2768     8    -130.2    
   1.08570  -9.57902 -38.04523  -77.58  276.38 -191.65  0.2971     8    -61.16    
   1.08570  -9.43736 -38.09523  -75.74  277.76 -191.63  0.2934     8    -51.95    
   1.31904  -9.52902 -38.04523  -75.78  275.09 -191.65  0.3161     8    -49.74    
   1.28570  -9.37902 -38.09523  -74.12  276.65 -191.63  0.3083     8    -51.95    
   1.46570  -9.67902 -37.94523  -77.53  273.48 -191.67  0.3308     8    -57.29    
   1.48570  -9.41236 -38.04523  -73.83  275.14 -191.64  0.3256     8    -54.37    
   1.78392  -9.77902 -37.74523  -79.10  272.60 -191.67  0.3472     8    -66.51    
   1.68570  -9.61236 -37.89523  -76.16  273.23 -191.66  0.3440     8    -57.29    
   1.68570  -9.47902 -37.94523  -74.35  273.96 -191.65  0.3413     8    -54.37    
   1.88570  -9.65486 -37.74523  -77.09  273.00 -191.67  0.3509     8    -57.29    
   1.88570  -9.43236 -37.84523  -73.82  274.04 -191.65  0.3481     8    -49.74    
  -0.11430  -9.02902 -37.74523  -85.63  322.01 -192.99  0.4050     8    -65.21    
   0.08570  -9.15402 -37.84523  -83.55  309.73 -192.11  0.3348     8    -41.84    
   0.03570  -8.97902 -37.84523  -82.25  317.87 -192.05  0.3613     8    -59.38    
   0.28570  -9.20402 -37.94523  -80.92  299.76 -191.72  0.2883     8    -124.8    
   0.23570  -9.04569 -37.94523  -79.89  307.23 -191.66  0.3065     8    -51.81    
   0.48570  -9.09569 -38.04523  -77.23  296.24 -191.55  0.2714     8    -130.1    
   0.48570  -9.06236 -38.04523  -76.96  297.34 -191.54  0.2727     8    -130.1    
   0.68570  -9.17902 -38.09523  -76.01  288.38 -191.57  0.2654     8    -124.3    
   0.64404  -8.97902 -38.09523  -74.68  295.21 -191.51  0.2676     8    -124.3    
   0.86070  -9.17902 -38.12856  -74.56  284.77 -191.58  0.2709     8    -115.1    
   0.80975  -8.97902 -38.12856  -73.31  290.79 -191.53  0.2669     8    -124.3    
   1.08570  -9.11557 -38.15356  -72.52  282.46 -191.58  0.2822     8    -115.0    
   1.18570  -8.97902 -38.14523  -71.03  283.76 -191.57  0.2836     8    -115.0    
   1.28570  -9.17902 -38.12856  -72.16  279.09 -191.60  0.2996     8    -51.95    
   1.31070  -8.97902 -38.12856  -70.52  282.17 -191.58  0.2918     8    -115.1    
   1.45237  -9.17902 -38.09523  -71.60  277.74 -191.61  0.3123     8    -51.95    
   1.46570  -9.02069 -38.09523  -70.32  279.92 -191.59  0.3046     8    -51.95    
   1.81070  -9.19664 -37.94523  -71.24  276.00 -191.63  0.3350     8    -51.95    
   1.83392  -9.04069 -37.94523  -69.89  277.78 -191.61  0.3263     8    -51.95    
   1.88570  -9.23736 -37.89523  -71.63  275.53 -191.63  0.3399     8    -54.37    
   1.89404  -8.91557 -37.89523  -69.05  279.52 -191.61  0.3199     8    -52.08    
   2.08570  -8.92902 -37.74523  -69.39  279.55 -191.62  0.3234     8    -52.08    
  -0.31430  -8.58736 -37.74523  -81.56  323.20 -191.74  0.3814     7    -59.38    
  -0.21430  -8.80402 -37.74523  -83.74  327.26 -192.67  0.4161     6    -106.3    
  -0.06430  -8.61236 -37.84523  -79.01  327.75 -191.42  0.3792     7    -100.5    
   0.08570  -8.77902 -37.89523  -79.14  322.94 -191.57  0.3593     8    -59.38    
   0.05237  -8.53402 -37.89523  -76.81  328.56 -191.13  0.3641     8    -100.5    
   0.20320  -8.68974 -37.94523  -76.85  322.75 -191.34  0.3419     8    -69.34    
   0.23570  -8.50069 -37.94523  -74.85  328.16 -191.13  0.3479     8    -110.5    
   0.48570  -8.77902 -38.04523  -74.64  308.68 -191.41  0.2892     8    -62.18    
   0.59404  -8.57902 -38.04523  -72.36  314.41 -191.38  0.2955     8    -57.98    
   0.68570  -8.77902 -38.09523  -72.87  301.51 -191.45  0.2730     8    -118.9    
   0.65237  -8.52902 -38.04523  -71.63  314.89 -191.41  0.2948     8    -57.98    
   0.88570  -8.80402 -38.12856  -71.56  294.58 -191.50  0.2684     8    -115.1    
   0.91070  -8.61236 -38.09523  -70.33  301.69 -191.49  0.2733     8    -109.7    
   1.11070  -8.77902 -38.12856  -70.13  290.22 -191.53  0.2738     8    -115.1    
   1.08570  -8.61236 -38.09523  -69.38  296.80 -191.53  0.2728     8    -115.0    
   1.30237  -8.70069 -38.09523  -68.87  289.17 -191.55  0.2800     8    -115.0    
   1.31904  -8.52902 -38.04523  -68.02  294.99 -191.57  0.2780     8    -115.1    
   1.53570  -8.74569 -38.04523  -68.41  284.86 -191.58  0.2933     8    -115.2    
   1.43570  -8.62902 -38.04523  -68.11  289.37 -191.57  0.2837     8    -115.2    
   1.78570  -8.78736 -37.94523  -68.26  282.17 -191.60  0.3074     8    -121.1    
   1.68570  -8.55402 -37.92856  -67.28  288.98 -191.60  0.2909     8    -115.2    
   1.93570  -8.77902 -37.84523  -68.25  282.02 -191.61  0.3114     8    -121.1    
   1.98570  -8.58140 -37.74523  -67.37  287.16 -191.63  0.3000     8    -115.2    
  -0.51430  -8.22902 -37.74523  -77.42  304.38 -190.40  0.2906     7    -120.8    
  -0.41430  -8.42902 -37.74523  -79.84  315.07 -191.01  0.3366     7    -41.65    
  -0.26430  -8.14569 -37.84523  -74.26  310.35 -190.25  0.2944     7    -58.17    
  -0.16430  -8.37902 -37.84523  -76.75  322.17 -190.74  0.3421     7    -69.43    
  -0.01930  -8.17902 -37.89523  -73.21  321.25 -190.42  0.3188     7    -69.43    
   0.02737  -8.37902 -37.89523  -75.25  327.70 -190.80  0.3504     7    -110.5    
  -0.00930  -8.17902 -37.89523  -73.17  321.62 -190.43  0.3198     7    -69.43    
   0.28570  -8.32902 -37.94523  -72.92  331.15 -191.02  0.3456     8    -99.45    
   0.26070  -8.17902 -37.92856  -71.72  330.62 -190.83  0.3382     7    -99.45    
   0.46070  -8.19569 -37.94523  -70.81  333.47 -191.26  0.3420     8    -99.45    
   0.48570  -8.21569 -37.95356  -70.79  333.09 -191.31  0.3402     8    -99.45    
   0.68570  -8.32069 -37.99523  -70.28  325.16 -191.51  0.3162     8    -116.9    
   0.53570  -8.17902 -37.94523  -70.31  333.79 -191.41  0.3409     8    -99.45    
   0.96404  -8.44331 -38.04523  -69.27  308.56 -191.54  0.2825     8    -56.25    
   0.88570  -8.17902 -37.94523  -68.59  327.37 -191.85  0.3209     8    -116.9    
   1.05832  -8.44902 -38.04523  -68.81  305.26 -191.56  0.2793     8    -109.7    
   1.08570  -8.17902 -37.92856  -67.72  321.14 -191.92  0.3082     8    -79.80    
   1.28570  -8.27902 -37.94523  -67.29  308.50 -191.75  0.2884     8    -47.03    
   1.27737  -8.17902 -37.89523  -67.03  315.37 -191.94  0.3002     8    -46.84    
   1.51070  -8.37902 -37.92856  -66.97  298.17 -191.66  0.2839     8    -114.9    
   1.50808  -8.07902 -37.74523  -66.34  317.69 -192.33  0.3130     8    -64.66    
   1.67320  -8.36236 -37.84523  -66.68  296.85 -191.70  0.2878     8    -115.0    
  -0.61192  -7.83819 -37.74523  -72.44  290.55 -190.01  0.2625     7    -115.1    
  -0.31430  -7.97902 -37.84523  -72.37  302.66 -190.09  0.2738     7    -119.0    
  -0.61192  -7.84152 -37.74523  -72.49  290.63 -190.01  0.2625     7    -115.1    
  -0.31430  -7.77902 -37.84523  -70.01  296.52 -190.00  0.2661     7    -115.0    
  -0.05596  -7.97902 -37.89523  -71.08  312.44 -190.19  0.2896     7    -56.05    
  -0.02346  -7.80997 -37.89523  -69.13  307.46 -190.12  0.2780     7    -56.25    
  -0.03608  -7.97902 -37.89523  -71.02  313.21 -190.21  0.2913     7    -56.05    
   0.08570  -7.77902 -37.89523  -68.49  310.66 -190.20  0.2831     7    -56.25    
   0.28570  -7.85724 -37.89523  -68.69  322.54 -190.55  0.3078     7    -75.79    
   0.28570  -7.83736 -37.89523  -68.48  321.82 -190.53  0.3056     7    -75.79    
   0.48570  -7.94569 -37.89523  -68.84  333.48 -191.21  0.3366     7    -105.8    
   0.51904  -7.72902 -37.84523  -67.09  328.65 -191.07  0.3222     7    -116.9    
   0.68570  -8.01236 -37.89523  -68.61  337.62 -191.87  0.3486     8    -85.38    
   0.65237  -7.82902 -37.84523  -67.54  337.17 -191.77  0.3463     7    -85.38    
   0.96904  -7.97902 -37.84523  -67.47  337.47 -192.57  0.3503     8    -85.38    
   0.95570  -7.77902 -37.74523  -66.70  345.53 -193.41  0.3782     8    -44.42    
   1.13570  -7.87902 -37.74523  -66.71  341.57 -193.46  0.3689     8    -85.38    
   1.33570  -7.97902 -37.74523  -66.49  329.92 -192.87  0.3391     8    -105.8    
  -0.51430  -7.49236 -37.74523  -68.10  285.75 -189.94  0.2757     7    -115.3    
  -0.21096  -7.60402 -37.84523  -67.82  294.63 -189.99  0.2687     7    -115.1    
  -0.41430  -7.37902 -37.74523  -66.67  285.58 -189.94  0.2816     7    -115.2    
  -0.11430  -7.52902 -37.84523  -66.81  295.36 -190.00  0.2711     7    -115.1    
  -0.14763  -7.22902 -37.74523  -64.63  287.95 -189.96  0.2857     7    -115.2    
   0.08570  -7.49569 -37.84523  -66.02  300.62 -190.08  0.2748     7    -115.1    
   0.16404  -7.22902 -37.74523  -64.00  295.51 -190.06  0.2814     7    -115.0    
   0.31070  -7.57902 -37.84523  -66.27  312.51 -190.36  0.2883     7    -46.84    
   0.32737  -7.27902 -37.74523  -64.11  302.40 -190.21  0.2828     7    -109.8    
   0.51070  -7.54569 -37.79523  -65.77  320.76 -190.79  0.3059     7    -64.66    
   0.71665  -7.57902 -37.74523  -65.83  333.19 -191.78  0.3384     7    -105.8    
   0.63237 -10.27902 -37.34523 -100.76  283.79 -192.04  0.2743     8    -118.6    
   0.82737 -10.32902 -37.34523 -100.55  280.42 -191.91  0.2730     8    -49.50    
   0.73570 -10.17902 -37.54523  -94.44  278.94 -191.84  0.2711     8    -57.69    
   1.16165 -10.32902 -37.37856  -97.82  276.15 -191.76  0.2849     8    -53.41    
   1.17082 -10.17902 -37.59856  -90.71  274.27 -191.72  0.2960     8    -70.03    
   1.31904 -10.32902 -37.34523  -97.48  275.38 -191.74  0.2917     8    -59.02    
   1.41070 -10.17902 -37.54523  -90.07  273.33 -191.70  0.3104     8    -70.03    
   1.50142 -10.27902 -37.34523  -95.07  274.34 -191.71  0.3025     8    -55.89    
   0.08570  -9.96236 -37.36011 -101.18  302.11 -193.37  0.3470     8    -121.5    
   0.28570 -10.07902 -37.39523  -99.53  292.09 -192.51  0.2988     8    -119.2    
   0.28570  -9.77902 -37.69523  -90.35  289.09 -192.13  0.2807     8    -123.2    
   0.38570 -10.17902 -37.34523 -100.95  290.07 -192.36  0.2905     8    -122.7    
   0.48570 -10.07902 -37.54523  -94.81  283.59 -192.01  0.2716     8    -142.9    
   0.68570 -10.16236 -37.54523  -94.53  279.70 -191.87  0.2701     8    -56.35    
   1.48570 -10.12902 -37.57856  -88.17  272.94 -191.70  0.3182     8    -68.69    
   1.73570 -10.17902 -37.34523  -91.19  273.61 -191.69  0.3163     8    -65.85    
   1.67999  -9.97902 -37.64523  -83.61  272.45 -191.68  0.3361     8    -86.13    
   1.88570 -10.07902 -37.34523  -88.15  273.47 -191.68  0.3245     8    -70.03    
   1.88570  -9.80081 -37.64523  -79.93  272.70 -191.67  0.3476     8    -66.51    
   2.08570  -9.87902 -37.34523  -83.38  273.89 -191.68  0.3328     8    -86.13    
  -0.31430  -9.37902 -37.44523  -98.27  328.14 -196.60  0.5014     6    -99.00    
  -0.26430  -9.58081 -37.34523 -102.79  327.14 -196.64  0.4987     8    -110.0    
  -0.21430  -9.36890 -37.54523  -94.48  320.69 -195.17  0.4471     8    -65.29    
   0.03570  -9.57902 -37.64523  -91.73  302.12 -192.97  0.3365     8    -110.8    
   2.08570  -9.67902 -37.54523  -78.34  273.59 -191.67  0.3468     8    -66.51    
   2.18570  -9.35402 -37.59523  -73.77  275.48 -191.65  0.3427     8    -57.29    
   2.26904  -9.58914 -37.34523  -78.23  275.50 -191.66  0.3333     8    -66.51    
   2.28570  -9.38402 -37.44523  -74.88  276.31 -191.65  0.3354     8    -54.87    
  -0.51430  -9.20974 -37.34523 -101.20  338.84 -198.11  0.5683     6    -86.58    
  -0.31430  -9.19152 -37.54523  -93.43  327.78 -195.72  0.4834     6    -110.0    
  -0.56430  -8.96140 -37.44523  -94.79  330.56 -196.55  0.5042     6    -98.53    
  -0.41430  -9.01390 -37.54523  -91.96  330.18 -195.65  0.4890     6    -95.52    
  -0.11430  -9.19807 -37.69523  -88.40  317.87 -193.48  0.4023     8    -65.21    
   2.23570  -9.17902 -37.57856  -72.03  277.31 -191.64  0.3340     8    -47.31    
   2.38570  -9.12902 -37.34523  -72.72  280.27 -191.64  0.3183     8    -47.31    
   2.26904  -9.00402 -37.54523  -70.63  279.85 -191.63  0.3229     8    -51.95    
   2.38570  -8.92902 -37.34523  -70.97  283.54 -191.65  0.3094     8    -121.0    
  -0.91430  -8.57902 -37.34523  -91.83  307.20 -193.22  0.3604     7    -49.47    
  -0.81430  -8.75997 -37.34523  -95.14  318.67 -195.41  0.4343     7    -65.29    
  -0.74763  -8.57902 -37.49523  -87.94  310.59 -192.65  0.3623     7    -41.56    
  -0.51430  -8.83640 -37.54523  -90.05  326.21 -194.75  0.4562     6    -106.4    
  -0.51430  -8.58474 -37.64523  -84.18  317.38 -192.14  0.3738     7    -59.38    
  -0.31430  -8.77902 -37.69523  -84.95  326.90 -193.03  0.4245     6    -95.01    
   2.23570  -8.77902 -37.54523  -69.03  283.80 -191.64  0.3101     8    -121.0    
   2.08570  -8.57902 -37.64523  -67.59  287.80 -191.65  0.3006     8    -115.2    
   2.38570  -8.77069 -37.29523  -70.07  287.77 -191.68  0.3011     8    -121.0    
   2.28570  -8.51319 -37.34523  -68.29  294.41 -191.79  0.2969     8    -115.1    
  -1.01430  -8.37902 -37.34523  -88.01  296.91 -191.53  0.3018     7    -109.7    
  -0.81430  -8.32902 -37.54523  -82.89  299.11 -190.91  0.2943     7    -119.7    
  -0.91430  -8.23736 -37.49523  -82.41  294.04 -190.66  0.2783     7    -130.2    
  -0.71430  -8.22069 -37.64523  -79.30  298.18 -190.46  0.2806     7    -130.0    
  -0.54763  -8.37902 -37.69523  -80.40  308.64 -190.89  0.3164     7    -51.81    
   1.68570  -8.17902 -37.72856  -66.26  307.47 -192.01  0.2982     8    -47.03    
   1.91904  -8.37902 -37.69523  -66.69  294.95 -191.74  0.2930     8    -115.2    
   1.88570  -8.14664 -37.54523  -66.36  309.70 -192.26  0.3076     8    -47.03    
   2.18570  -8.37902 -37.39523  -67.49  298.71 -191.90  0.2978     8    -114.9    
   2.08570  -8.17902 -37.34761  -66.95  310.94 -192.43  0.3131     8    -52.77    
  -1.11430  -8.02902 -37.34523  -81.52  285.92 -190.34  0.2633     7    -130.3    
  -0.91430  -7.97902 -37.54523  -77.47  287.68 -190.16  0.2617     7    -124.3    
  -1.11430  -7.59569 -37.34523  -74.43  279.72 -190.00  0.2759     7    -46.07    
  -0.91430  -7.64569 -37.54523  -72.65  282.24 -189.98  0.2714     7    -115.1    
  -0.76430  -8.03736 -37.64523  -76.70  291.84 -190.17  0.2643     7    -124.3    
  -0.71013  -7.85164 -37.69523  -73.38  288.82 -190.02  0.2620     7    -115.1    
   1.09975  -7.77902 -37.69523  -66.46  347.46 -194.13  0.3890     8    -42.49    
   1.27082  -7.67902 -37.54523  -66.02  355.13 -196.11  0.4261     8    -42.27    
   1.48332  -7.92902 -37.64523  -66.16  331.83 -193.35  0.3502     8    -105.8    
   1.49249  -7.62902 -37.34523  -66.03  364.37 -198.86  0.4746     8    -45.20    
   1.71225  -7.97902 -37.54523  -66.10  324.74 -193.12  0.3378     8    -120.9    
   1.68570  -7.77902 -37.34523  -66.22  349.79 -196.41  0.4233     8    -31.22    
   1.88570  -7.97902 -37.38606  -66.34  326.43 -193.52  0.3478     8    -116.8    
  -0.91430  -7.55402 -37.52856  -71.60  281.12 -189.96  0.2776     7    -45.97    
  -0.76430  -7.61236 -37.64523  -70.92  283.72 -189.96  0.2717     7    -115.1    
  -0.91430  -7.29986 -37.44523  -69.15  278.69 -189.94  0.2984     7    -46.14    
  -0.81430  -7.35307 -37.54523  -68.76  280.04 -189.94  0.2923     7    -46.14    
  -0.54763  -7.37569 -37.69523  -67.28  283.45 -189.93  0.2849     7    -115.2    
   0.50570  -7.35402 -37.72856  -64.49  312.63 -190.56  0.2946     7    -46.97    
   0.68808  -7.32902 -37.64523  -64.36  321.17 -191.15  0.3144     7    -64.66    
   0.89582  -7.52902 -37.64523  -65.52  341.57 -193.09  0.3694     7    -85.38    
   0.83570  -7.27902 -37.54523  -64.18  328.24 -191.94  0.3358     7    -111.7    
   1.14142  -7.57902 -37.54523  -65.75  354.93 -195.82  0.4227     7    -42.27    
   1.08570  -7.37902 -37.44523  -64.94  350.06 -195.23  0.4094     7    -31.22    
   1.29915  -7.57902 -37.44523  -65.81  361.57 -197.72  0.4553     8    -45.20    
  -0.71430  -7.17902 -37.52856  -66.74  279.42 -189.93  0.3059     7    -46.14    
  -0.91430  -7.12902 -37.34523  -67.95  277.51 -189.93  0.3133     7    -51.20    
  -0.77775  -6.97902 -37.34523  -66.04  277.55 -189.93  0.3245     7    -51.20    
  -0.47346  -7.17902 -37.64523  -65.45  282.03 -189.93  0.2992     7    -115.2    
  -0.54763  -6.97902 -37.49523  -64.61  279.40 -189.93  0.3188     7    -45.27    
  -0.31430  -7.17902 -37.69523  -64.80  284.26 -189.94  0.2940     7    -115.2    
  -0.43692  -6.97902 -37.54523  -64.09  280.53 -189.93  0.3148     7    -45.27    
  -0.11430  -7.17902 -37.72856  -64.20  287.77 -189.96  0.2880     7    -115.2    
  -0.06430  -6.87902 -37.54523  -62.51  284.43 -189.96  0.3071     7    -115.6    
   0.08570  -7.17902 -37.72856  -63.81  292.22 -190.02  0.2840     7    -115.2    
   0.08570  -6.87902 -37.54523  -62.25  287.11 -189.99  0.3007     7    -116.5    
   0.34404  -7.17902 -37.69523  -63.50  300.03 -190.19  0.2843     7    -115.0    
   0.43570  -6.97902 -37.54523  -62.47  298.09 -190.21  0.2897     7    -116.3    
   0.49737  -7.17902 -37.64523  -63.48  305.93 -190.40  0.2901     7    -109.8    
   0.49999  -6.94569 -37.49523  -62.35  299.66 -190.28  0.2912     7    -116.3    
   0.73392  -7.17902 -37.54523  -63.56  317.89 -191.11  0.3117     7    -64.78    
   0.67225  -6.87902 -37.34523  -62.30  305.54 -190.58  0.2981     7    -111.1    
   0.88570  -7.17902 -37.44523  -63.80  327.65 -192.11  0.3388     7    -111.6    
  -0.20596  -6.77902 -37.44523  -62.46  281.56 -189.94  0.3201     7    -115.6    
  -0.16430  -6.67902 -37.34523  -62.09  281.41 -189.94  0.3238     7    -115.6    
   0.13570  -6.67902 -37.34523  -61.59  285.94 -189.99  0.3086     7    -115.6    
   0.17737  -6.77902 -37.44523  -61.81  287.72 -190.01  0.3023     7    -116.5    
   0.08570 -10.17902 -36.99523 -112.28  326.30 -193.71  0.4434     8    -112.2    
   0.23570 -10.27902 -36.97618 -111.82  318.34 -193.61  0.4020     8    -85.25    
   0.28570 -10.17902 -37.24523 -104.01  297.20 -192.75  0.3182     8    -130.2    
   0.48570 -10.32902 -37.14523 -106.94  294.58 -192.61  0.3048     8    -121.6    
   0.48570 -10.37902 -37.01451 -110.84  302.48 -193.20  0.3339     8    -186.2    
   0.71904 -10.47902 -36.89523 -115.71  302.50 -193.89  0.3377     8    -164.7    
   0.63570 -10.37902 -37.14523 -107.15  290.12 -192.41  0.2904     8    -172.7    
   0.91904 -10.47902 -36.99523 -112.61  289.89 -192.67  0.2937     8    -158.7    
   0.83570 -10.37902 -37.24523 -103.84  282.50 -192.01  0.2751     8    -172.6    
   1.16404 -10.47902 -36.99523 -111.51  284.67 -192.28  0.2842     8    -151.0    
   1.06249 -10.37902 -37.29523 -101.40  278.36 -191.84  0.2781     8    -103.6    
   1.28570 -10.47902 -36.94523 -112.19  284.35 -192.28  0.2851     8    -151.0    
   1.31070 -10.37902 -37.24523 -100.97  276.77 -191.78  0.2862     8    -107.4    
   1.63570 -10.37902 -36.94023 -105.60  279.64 -191.88  0.2841     8    -81.87    
   1.50237 -10.36236 -37.17023 -100.80  276.44 -191.76  0.2907     8    -97.89    
   1.68570 -10.27902 -37.19523  -96.58  275.11 -191.71  0.3010     8    -83.26    
   1.68570 -10.36236 -36.90023 -105.51  280.04 -191.89  0.2834     8    -103.4    
   1.98570 -10.17902 -36.89523  -96.94  278.24 -191.74  0.2887     8    -97.89    
  -0.31430  -9.87902 -36.96785 -119.88  360.28 -194.47  0.6280     6    -77.07    
  -0.21430  -9.97902 -36.94523 -118.81  355.51 -193.90  0.5939     6    -39.59    
  -0.26430  -9.77902 -37.15773 -110.77  338.23 -196.36  0.5418     6    -74.42    
   0.08570 -10.07902 -37.19106 -106.44  310.07 -193.63  0.3804     8    -68.03    
   1.91070 -10.16236 -37.14523  -92.86  275.04 -191.69  0.3073     8    -59.02    
   2.08570  -9.97902 -37.19523  -87.01  274.76 -191.68  0.3189     8    -70.03    
   2.08570 -10.07902 -36.94523  -92.70  277.39 -191.70  0.2953     8    -53.46    
   2.23570  -9.81236 -37.16511  -83.50  275.79 -191.67  0.3191     8    -68.69    
   2.28570  -9.77902 -37.07356  -83.70  277.01 -191.67  0.3110     8    -67.60    
  -0.71430  -9.42902 -36.94523 -124.54  374.01 -195.99  0.7287     6    -174.4    
  -0.51430  -9.57902 -37.04523 -118.32  364.24 -196.97  0.6745     6    -236.1    
  -0.51430  -9.47902 -37.14523 -112.47  354.66 -198.11  0.6403     6    -45.45    
  -0.41430  -9.60247 -37.14523 -112.39  350.12 -197.55  0.6128     6    -52.05    
   2.38570  -9.52902 -37.14523  -78.76  278.18 -191.66  0.3152     8    -64.08    
   2.43570  -9.54569 -36.94523  -80.62  281.09 -191.67  0.2979     8    -152.8    
   2.43570  -9.37402 -37.14523  -76.63  279.89 -191.66  0.3117     8    -64.08    
   2.49404  -9.34236 -36.94523  -77.71  283.84 -191.67  0.2952     8    -133.1    
  -0.86430  -9.20224 -36.94523 -121.02  364.45 -197.56  0.6874     6    -68.33    
  -0.71430  -9.18319 -37.14523 -109.95  350.27 -198.98  0.6275     6    -56.95    
  -0.91430  -8.99247 -37.04523 -111.10  341.70 -198.85  0.5790     6    -92.55    
  -0.81430  -8.97902 -37.19523 -104.38  335.18 -198.47  0.5461     6    -100.2    
   2.46904  -9.17902 -37.14523  -74.39  282.59 -191.66  0.3061     8    -123.9    
   2.48570  -9.14569 -37.09523  -74.38  284.04 -191.66  0.3018     8    -123.9    
   2.46904  -8.93402 -37.14523  -72.12  287.11 -191.68  0.2991     8    -116.4    
   2.48570  -8.94569 -37.09523  -72.52  287.97 -191.69  0.2969     8    -123.9    
  -1.09763  -8.78319 -36.94523 -109.63  325.85 -197.56  0.4854     7    -105.7    
  -0.91430  -8.87902 -37.14523 -104.34  328.55 -197.92  0.5065     7    -99.00    
  -1.06430  -8.61236 -37.14523  -98.13  308.32 -194.49  0.3804     7    -47.34    
  -1.21430  -8.54152 -36.94523 -102.27  306.15 -194.48  0.3702     7    -49.47    
   2.43570  -8.75402 -37.17856  -70.55  290.77 -191.72  0.2965     8    -121.0    
   2.48570  -8.78736 -37.04523  -71.55  293.38 -191.75  0.2930     8    -116.4    
   2.38570  -8.52902 -37.14523  -69.31  299.10 -191.90  0.2966     8    -109.7    
   2.46904  -8.60402 -36.94523  -70.88  303.12 -191.99  0.2965     8    -124.8    
  -1.26430  -8.37902 -36.97856  -96.69  296.45 -192.57  0.3159     7    -109.7    
  -1.11430  -8.34331 -37.24523  -89.50  294.46 -191.53  0.2961     7    -109.9    
  -1.31430  -8.27069 -36.94523  -94.59  292.10 -191.85  0.2953     7    -109.9    
  -1.21430  -8.23402 -37.14523  -89.31  290.21 -191.17  0.2817     7    -109.9    
   2.28570  -8.37902 -37.23011  -68.14  302.99 -192.05  0.3009     8    -109.7    
   2.18570  -8.17902 -37.19523  -67.49  315.70 -192.74  0.3225     8    -61.99    
   2.28570  -8.17902 -36.94761  -68.63  326.59 -193.59  0.3477     8    -116.8    
   2.38570  -8.37902 -36.95356  -69.53  313.50 -192.50  0.3141     8    -61.99    
  -1.26430  -7.97902 -37.14523  -83.94  283.80 -190.42  0.2642     7    -130.3    
  -1.31430  -8.02902 -37.04523  -86.73  284.71 -190.63  0.2671     7    -130.3    
  -1.26430  -7.77819 -37.16785  -79.78  280.75 -190.15  0.2661     7    -61.21    
  -1.31430  -7.70307 -37.06189  -79.93  279.68 -190.14  0.2689     7    -61.21    
   1.68570  -7.62902 -37.16606  -66.30  370.79 -200.69  0.5071     8    -57.07    
   2.03570  -7.97902 -37.17856  -66.98  332.78 -194.38  0.3701     8    -105.3    
   1.98570  -7.77902 -36.94701  -67.31  363.62 -199.64  0.4839     8    -51.24    
   2.08570  -7.87902 -36.92106  -67.69  354.33 -197.76  0.4460     8    -43.54    
  -1.21430  -7.54569 -37.19523  -75.50  278.59 -190.01  0.2788     7    -51.90    
  -1.31430  -7.59569 -37.04523  -78.22  278.64 -190.08  0.2741     7    -61.21    
  -1.29763  -7.35402 -36.94523  -75.31  277.02 -190.00  0.2887     7    -51.90    
  -1.21430  -7.40736 -37.14523  -73.92  277.56 -189.98  0.2885     7    -51.90    
   1.38570  -7.37902 -37.18035  -65.56  374.23 -201.46  0.5173     6    -57.07    
   1.48570  -7.47902 -37.19523  -65.87  376.70 -201.90  0.5269     6    -113.2    
   1.58570  -7.37902 -36.94523  -66.17  389.61 -205.29  0.5875     6    -112.9    
   1.68570  -7.47902 -36.94701  -66.52  388.71 -205.09  0.5858     6    -112.9    
  -1.11430  -7.17902 -37.14523  -70.57  276.70 -189.95  0.3075     7    -51.95    
  -1.21430  -7.17902 -36.96428  -72.36  276.40 -189.96  0.3031     7    -51.95    
  -0.91430  -6.99747 -37.24523  -67.21  276.85 -189.93  0.3234     7    -51.20    
  -1.09763  -6.97902 -36.95201  -69.58  276.08 -189.94  0.3189     7    -52.08    
   0.87082  -6.87902 -37.17856  -62.82  317.38 -191.46  0.3203     7    -66.07    
   1.18570  -7.17902 -37.19523  -64.48  353.65 -196.67  0.4324     7    -42.27    
   1.18570  -6.97902 -36.94523  -64.22  349.64 -196.21  0.4219     7    -31.22    
   1.38570  -7.17902 -36.94523  -65.30  375.56 -202.12  0.5266     7    -112.7    
  -0.91430  -6.77902 -36.95535  -66.85  276.27 -189.93  0.3330     7    -51.20    
  -0.81430  -6.77902 -37.09523  -65.71  276.62 -189.93  0.3362     7    -51.20    
  -0.71430  -6.62902 -36.95261  -64.92  276.94 -189.93  0.3392     7    -51.20    
  -0.51430  -6.62902 -37.14523  -63.39  278.00 -189.93  0.3393     7    -51.20    
  -0.53751  -6.57902 -37.04523  -63.56  277.82 -189.93  0.3399     7    -51.20    
  -0.36430  -6.57902 -37.14523  -62.68  279.03 -189.93  0.3362     7    -52.49    
  -0.15275  -6.57902 -37.21189  -61.95  281.11 -189.95  0.3271     7    -46.56    
   0.12415  -6.57902 -37.21189  -61.50  285.14 -189.99  0.3122     7    -115.6    
   0.35737  -6.57902 -37.14523  -61.47  290.37 -190.08  0.3006     7    -116.5    
   0.50058  -6.62902 -37.14523  -61.64  295.09 -190.20  0.2961     7    -116.5    
   0.51154  -6.57902 -37.04523  -61.74  295.44 -190.22  0.2960     7    -116.3    
   0.78058  -6.77902 -37.14523  -62.36  309.72 -190.89  0.3057     7    -48.45    
   0.71904  -6.62902 -36.95773  -62.25  305.47 -190.65  0.3000     7    -111.1    
   0.88570  -6.77902 -37.03511  -62.75  317.13 -191.47  0.3202     7    -66.07    
  -0.30096  -6.47902 -36.99523  -62.54  279.60 -189.94  0.3332     7    -46.56    
  -0.08096  -6.42902 -36.94523  -62.02  282.10 -189.96  0.3221     7    -115.6    
   0.05237  -6.42902 -36.94523  -61.80  284.05 -189.98  0.3149     7    -115.6    
   0.26070  -6.47902 -36.99523  -61.61  287.99 -190.03  0.3046     7    -116.5    
   0.48570 -11.22902 -36.54523 -158.09  283.15 -218.88  0.8564     4    -109.3    
   0.50237 -11.57902 -36.54523 -169.84  250.71 -216.85  0.8847     4     10.60    
   0.45737 -11.37902 -36.54523 -162.47  269.83 -218.81  0.8627     4     74.28    
   0.96904 -11.77902 -36.54523 -184.61  230.45 -209.16  1.0266     4    -173.8    
   0.92237 -11.78736 -36.54523 -184.17  230.47 -209.56  1.0158     4    -165.2    
   0.85237 -11.40402 -36.59523 -174.39  242.15 -213.84  0.9132     4     10.94    
   1.18570 -11.54569 -36.54523 -183.67  231.74 -209.14  1.0220     4    -156.5    
   1.18570 -11.29569 -36.54523 -177.19  238.46 -211.41  0.9491     4    -125.4    
   0.65237 -11.02902 -36.54523 -155.00  293.42 -216.76  0.8377     4    -100.3    
   0.88570 -10.99569 -36.54523 -159.49  279.25 -214.54  0.8280     4    -169.4    
   1.03570 -11.07902 -36.54523 -166.67  259.90 -213.66  0.8617     4     54.07    
  -0.29168 -10.17902 -36.64523 -130.40  369.98 -187.70  0.7349     2     103.7    
  -0.08930 -10.27902 -36.62856 -124.28  381.77 -191.68  0.7128     6    -94.34    
  -0.11430 -10.17902 -36.74523 -122.98  371.52 -191.47  0.6494     6    -49.17    
   0.08570 -10.27902 -36.76094 -118.36  357.56 -193.75  0.5696     8    -42.19    
  -0.04263 -10.37902 -36.54523 -122.99  390.56 -194.44  0.7717     1    -108.9    
   0.23570 -10.47902 -36.54523 -120.62  385.41 -199.89  0.7341     1    -118.6    
   0.28570 -10.37902 -36.76785 -116.83  341.68 -195.36  0.5010     8    -80.26    
   0.48570 -10.47902 -36.69523 -119.81  339.15 -197.75  0.5066     8    -135.0    
   0.48570 -10.56236 -36.54523 -124.74  364.90 -203.30  0.6865     8    -109.4    
   0.71070 -10.52902 -36.71189 -122.25  322.18 -197.32  0.4416     8    -112.0    
   0.53570 -10.57902 -36.54523 -126.16  360.22 -203.82  0.6786     8    -78.27    
   0.88570 -10.52902 -36.77856 -120.92  305.77 -195.05  0.3628     8    -124.8    
   0.87142 -10.57902 -36.60689 -128.74  324.73 -199.97  0.5030     8    -167.3    
   1.08570 -10.52902 -36.77856 -120.73  297.88 -194.09  0.3318     8    -187.4    
   1.14404 -10.57902 -36.54523 -131.88  314.34 -199.23  0.4801     8    -91.18    
   1.21070 -10.52902 -36.72523 -122.02  297.36 -194.19  0.3342     8    -137.2    
   1.31904 -10.52902 -36.57023 -126.84  304.40 -196.04  0.3872     8    -56.88    
   1.43570 -10.47902 -36.74523 -117.11  289.59 -192.92  0.2995     8    -181.5    
   1.48570 -10.47902 -36.49523 -124.63  303.17 -195.59  0.3715     8    -140.7    
   1.68570 -10.37902 -36.79523 -108.71  282.86 -192.07  0.2821     8    -160.0    
   1.68570 -10.37902 -36.39523 -118.77  302.23 -194.85  0.3430     8    -137.2    
   1.88392 -10.27902 -36.63689 -106.17  285.20 -192.13  0.2784     8    -161.0    
   1.88392 -10.27902 -36.64856 -105.93  284.82 -192.10  0.2783     8    -150.9    
  -1.01430  -9.78914 -36.54523 -151.80  285.61 -176.89  0.7868     2    -91.04    
  -0.66430  -9.97902 -36.64523 -142.19  327.82 -181.48  0.7600     2    -149.9    
  -0.71430  -9.77902 -36.72856 -140.78  348.36 -184.95  0.7702     2    -263.5    
  -0.60858 -10.17902 -36.54523 -139.55  320.65 -181.67  0.7696     2    -148.9    
  -0.54763  -9.97902 -36.69523 -137.93  350.28 -184.54  0.7504     2     33.90    
  -0.56430  -9.75997 -36.84523 -131.29  372.93 -191.08  0.7400     6     103.7    
  -0.30180  -9.97902 -36.84523 -125.08  369.79 -191.81  0.6690     6    -79.02    
   2.18570  -9.99569 -36.82118  -91.74  279.56 -191.71  0.2868     8    -80.83    
   2.18570 -10.01236 -36.58368  -95.39  284.89 -191.82  0.2722     8    -163.0    
   2.28570  -9.87902 -36.74523  -89.39  281.64 -191.71  0.2820     8    -122.5    
   2.28570  -9.87902 -36.54523  -91.76  286.61 -191.78  0.2706     8    -149.9    
  -1.11430  -9.54807 -36.54523 -152.23  300.90 -178.10  0.8058     2    -157.2    
  -0.91430  -9.55486 -36.69523 -143.94  344.19 -184.40  0.7933     2    -118.4    
  -0.91430  -9.42902 -36.74523 -138.87  363.64 -188.69  0.7863     2     42.73    
  -0.71430  -9.57902 -36.84523 -132.67  374.00 -191.75  0.7626     6     30.39    
   2.43570  -9.61236 -36.72023  -83.81  284.93 -191.69  0.2809     8    -135.3    
   2.43570  -9.61236 -36.57023  -85.28  289.03 -191.73  0.2728     8    -136.7    
   2.48570  -9.47902 -36.69523  -81.76  287.61 -191.70  0.2794     8    -133.1    
   2.48570  -9.47902 -36.59523  -82.68  290.56 -191.72  0.2748     8    -152.8    
  -1.11430  -9.11236 -36.64523 -136.71  363.14 -190.79  0.7483     6    -194.1    
  -1.01430  -9.18819 -36.74523 -133.10  368.30 -192.85  0.7439     6     40.89    
  -1.09763  -9.00402 -36.74523 -126.64  358.01 -195.86  0.6622     6    -241.9    
  -1.21430  -8.97902 -36.54523 -136.87  358.60 -190.74  0.7227     6    -127.1    
   2.53570  -9.25736 -36.74523  -78.22  290.46 -191.71  0.2822     8    -133.1    
   2.53570  -9.25736 -36.54523  -79.90  297.37 -191.77  0.2773     8    -133.0    
   2.56404  -8.97902 -36.70178  -75.46  299.44 -191.82  0.2848     8    -127.7    
   2.55475  -8.97902 -36.65273  -75.90  301.27 -191.86  0.2854     8    -127.7    
  -1.26430  -8.79664 -36.54523 -128.17  348.28 -194.97  0.6083     7    -169.6    
  -1.21430  -8.77902 -36.69523 -120.19  337.82 -197.01  0.5425     7    -103.4    
  -1.26430  -8.61236 -36.75094 -111.22  317.66 -196.15  0.4312     7    -64.53    
  -1.31430  -8.57902 -36.62856 -114.51  320.28 -196.08  0.4414     7    -95.20    
   2.48570  -8.57902 -36.84523  -71.31  308.47 -192.16  0.3012     8    -62.18    
   2.53570  -8.75736 -36.74523  -73.25  305.38 -192.00  0.2934     8    -127.7    
   2.53570  -8.68402 -36.54523  -74.08  318.66 -192.47  0.3122     8    -78.71    
   2.48570  -8.47902 -36.62856  -72.03  324.71 -192.99  0.3303     8    -116.9    
  -1.41430  -8.32902 -36.52023 -107.84  303.90 -193.99  0.3531     7    -123.6    
  -1.31430  -8.47902 -36.75594 -106.17  306.57 -194.57  0.3704     7    -60.87    
  -1.41430  -8.12902 -36.74523  -95.22  289.06 -191.55  0.2855     7    -109.9    
  -1.46430  -8.06974 -36.54523  -97.85  289.90 -191.79  0.2901     7    -109.9    
   2.43570  -8.37902 -36.74523  -70.70  324.08 -193.09  0.3331     8    -116.9    
   2.46904  -8.40402 -36.56523  -71.95  332.48 -193.64  0.3510     8    -105.8    
   2.28570  -8.07902 -36.75689  -69.15  344.36 -195.73  0.4017     8    -83.50    
   2.38570  -8.17902 -36.57023  -70.57  346.00 -195.58  0.3986     8    -42.55    
  -1.41430  -8.03736 -36.79523  -91.65  285.90 -191.03  0.2740     7    -113.9    
  -1.46430  -8.00402 -36.57856  -95.13  287.25 -191.36  0.2804     7    -109.8    
  -1.41430  -7.77902 -36.82856  -84.90  280.80 -190.36  0.2662     7    -61.21    
  -1.46430  -7.77902 -36.62356  -88.19  281.80 -190.56  0.2674     7    -130.3    
   2.08570  -7.77902 -36.74523  -68.03  370.32 -201.14  0.5085     8    -47.11    
   2.23570  -7.97902 -36.73689  -68.79  353.39 -197.32  0.4353     8    -42.27    
   2.28570  -7.97902 -36.56189  -69.60  358.98 -198.31  0.4532     8    -45.20    
   2.18570  -7.77902 -36.51428  -68.83  370.04 -201.03  0.5031     6    -58.51    
  -1.41430  -7.55402 -36.74523  -81.38  278.54 -190.16  0.2721     7    -61.21    
  -1.46430  -7.63736 -36.54523  -85.99  280.28 -190.39  0.2677     7    -61.21    
  -1.31430  -7.22902 -36.77356  -75.10  276.60 -190.00  0.2926     7    -51.95    
  -1.41430  -7.37902 -36.49523  -81.00  278.13 -190.14  0.2744     7    -61.21    
   1.68570  -7.37902 -36.80035  -66.57  394.20 -206.39  0.6095     6    -107.1    
   1.88570  -7.57902 -36.80773  -67.15  385.92 -204.53  0.5742     6    -114.8    
   1.68570  -7.22902 -36.57439  -66.53  390.32 -205.51  0.5918     6    -112.9    
   1.98570  -7.52902 -36.55773  -67.63  383.67 -204.16  0.5647     6    -114.8    
  -1.31430  -7.17902 -36.66689  -75.37  276.61 -190.00  0.2921     7    -51.95    
  -1.29763  -7.17902 -36.74523  -74.57  276.47 -189.99  0.2952     7    -51.95    
  -1.11430  -6.87902 -36.73189  -70.08  276.10 -189.95  0.3165     7    -52.08    
  -1.21430  -6.97902 -36.59523  -72.79  276.37 -189.97  0.3026     7    -51.95    
   1.28570  -6.97902 -36.77535  -64.87  362.35 -199.09  0.4726     7    -45.20    
   1.48570  -7.17902 -36.79523  -65.78  385.14 -204.48  0.5688     6    -114.8    
   1.28570  -6.87902 -36.54856  -65.23  362.34 -198.92  0.4688     7    -45.20    
   1.53570  -7.07902 -36.53273  -66.12  383.03 -204.01  0.5599     6    -114.8    
  -1.01430  -6.77902 -36.74523  -68.55  276.21 -189.94  0.3239     7    -51.20    
  -0.96430  -6.67902 -36.51189  -68.95  276.95 -189.94  0.3151     7    -52.08    
  -0.71430  -6.57902 -36.84523  -65.10  277.07 -189.93  0.3367     7    -51.20    
  -0.81430  -6.57902 -36.59523  -66.92  277.24 -189.94  0.3242     7    -51.20    
   0.78570  -6.57902 -36.72023  -62.97  311.91 -191.00  0.3074     7    -48.25    
   0.93570  -6.67902 -36.74523  -63.37  323.09 -192.01  0.3329     7    -70.72    
   0.68570  -6.47902 -36.49523  -63.54  310.01 -190.77  0.2996     7    -47.16    
   0.88570  -6.59569 -36.57023  -63.72  322.09 -191.77  0.3265     7    -64.78    
   1.08570  -6.79569 -36.76689  -63.90  337.71 -193.99  0.3776     7    -85.38    
   1.18570  -6.77902 -36.49023  -64.97  352.19 -196.41  0.4246     7    -42.27    
  -0.56430  -6.47902 -36.75356  -64.40  278.11 -189.93  0.3327     7    -51.20    
  -0.54763  -6.42902 -36.52023  -65.31  279.20 -189.94  0.3190     7    -45.27    
  -0.31430  -6.39569 -36.74523  -63.23  280.15 -189.94  0.3256     7    -45.27    
  -0.33430  -6.37902 -36.65356  -63.64  280.39 -189.94  0.3216     7    -45.27    
  -0.21430  -6.37902 -36.74523  -62.91  281.21 -189.95  0.3216     7    -46.56    
  -0.11430  -6.32902 -36.52344  -63.55  284.00 -189.97  0.3055     7    -115.2    
   0.18570  -6.37902 -36.74523  -62.23  287.62 -190.02  0.3023     7    -116.5    
   0.07320  -6.32902 -36.53594  -63.15  287.19 -190.01  0.2985     7    -116.5    
   0.28570  -6.39569 -36.74523  -62.21  290.02 -190.07  0.2981     7    -116.5    
   0.38570  -6.37902 -36.54523  -62.97  295.38 -190.17  0.2899     7    -116.3    
   0.56904  -6.47902 -36.74523  -62.41  299.70 -190.35  0.2936     7    -116.3    
   0.54404  -6.42902 -36.54523  -63.11  301.63 -190.38  0.2912     7    -111.1    
   0.28570 -12.17902 -36.24523 -171.58  245.68 -216.31  0.9117     4     10.60    
   0.43570 -12.37902 -36.14523 -177.71  235.04 -213.55  0.9513     4    -165.2    
   0.48749 -12.17902 -36.32856 -178.50  233.77 -213.05  0.9556     4    -165.2    
   0.65975 -12.47902 -36.11189 -183.34  229.50 -210.21  1.0128     4    -165.2    
   0.54820 -12.17902 -36.34523 -180.26  231.85 -212.12  0.9718     4    -165.2    
   0.81570 -12.47902 -36.13511 -186.01  229.60 -208.19  1.0600     4    -153.9    
   0.91904 -12.22902 -36.34523 -188.46  230.80 -207.18  1.0873     4    -128.9    
   1.24487 -12.37902 -36.14523 -192.44  238.07 -204.08  1.1759     4    -129.7    
   1.13570 -12.17902 -36.34523 -190.80  234.67 -205.37  1.1441     4    -128.9    
   1.28570 -12.17902 -36.29523 -192.23  238.05 -204.30  1.1802     4    -129.7    
  -0.11430 -11.91152 -36.14523 -145.61  317.42 -221.92  0.9301     4    -43.00    
   0.08570 -11.98414 -36.24523 -160.23  274.25 -219.97  0.8880     4    -90.09    
   0.08570 -11.80402 -36.32856 -156.69  283.60 -220.63  0.8854     4    -109.3    
   0.23570 -11.96652 -36.34523 -167.08  255.56 -217.98  0.8912     4     54.16    
   0.28570 -11.73819 -36.44523 -165.46  260.51 -218.60  0.8782     4     53.89    
   0.53392 -11.97902 -36.44523 -178.32  234.68 -213.24  0.9453     4    -134.1    
   0.45237 -11.77902 -36.49523 -172.40  244.49 -215.92  0.9022     4     10.60    
   0.63070 -12.02902 -36.44523 -181.11  231.33 -211.60  0.9776     4    -165.2    
   0.68570 -11.82402 -36.52856 -179.94  233.04 -212.17  0.9598     4    -165.2    
   0.91070 -11.94569 -36.49523 -186.07  229.98 -208.58  1.0446     4    -168.0    
   1.16332 -11.97902 -36.44523 -189.58  233.12 -206.09  1.1216     4    -128.9    
   1.08570 -11.77902 -36.52856 -186.43  230.76 -208.03  1.0580     4    -145.2    
   1.30654 -12.07902 -36.34523 -192.25  237.27 -204.53  1.1735     4    -129.7    
   1.36904 -11.77902 -36.44523 -189.27  233.51 -206.02  1.1262     4    -128.9    
   1.55654 -12.17902 -36.14523 -192.96  242.39 -203.18  1.2188     4    -88.99    
   1.48570 -12.01236 -36.29523 -192.52  239.26 -204.02  1.1960     4    -88.99    
   1.48570 -11.91152 -36.34523 -191.28  237.27 -204.63  1.1778     4    -129.7    
   1.68570 -12.01652 -36.14523 -193.11  240.78 -203.53  1.2120     4    -88.99    
   1.68570 -11.81081 -36.24523 -191.19  236.71 -204.75  1.1782     4    -129.7    
  -0.41430 -11.32902 -36.14523 -108.26  414.38 -217.70  1.1096     1    -132.2    
  -0.16430 -11.54569 -36.24523 -132.61  355.17 -221.05  0.9834     1    -80.12    
  -0.11430 -11.45736 -36.29523 -133.49  353.01 -220.54  0.9743     1    -205.2    
  -0.01430 -11.49569 -36.34523 -141.89  328.35 -221.04  0.9277     4    -366.8    
  -0.01430 -11.48736 -36.34523 -141.65  329.14 -221.00  0.9285     4    -204.5    
   0.20237 -11.57402 -36.44523 -157.13  283.00 -220.38  0.8744     4    -109.3    
   0.28570 -11.34569 -36.49523 -153.80  294.36 -220.13  0.8718     4    -106.6    
   0.44070 -11.57902 -36.52856 -167.78  255.48 -217.68  0.8775     4     39.20    
   1.34404 -11.55902 -36.49523 -185.42  231.68 -207.96  1.0606     4    -129.8    
   1.26070 -11.37902 -36.52856 -180.56  234.32 -210.13  0.9892     4    -156.5    
   1.43570 -11.63736 -36.44523 -187.70  232.40 -206.79  1.1014     4    -128.9    
   1.46582 -11.42902 -36.44523 -183.95  232.24 -208.52  1.0437     4    -159.3    
   1.68570 -11.63736 -36.29523 -188.38  233.43 -206.15  1.1349     4    -128.9    
   1.70320 -11.41831 -36.29523 -184.71  231.81 -208.14  1.0707     4    -129.8    
  -0.51430 -11.07902 -36.14523 -100.70  424.96 -212.78  1.1149     1    -43.58    
  -0.26430 -11.21236 -36.24523 -115.10  401.13 -216.61  1.0709     1    -152.3    
  -0.31430 -11.02902 -36.24523 -109.09  414.39 -212.69  1.0853     1    -92.23    
  -0.11430 -11.11736 -36.32856 -121.98  388.26 -215.95  1.0308     1    -103.1    
  -0.11430 -11.02402 -36.32856 -119.26  396.53 -214.07  1.0399     1    -168.5    
  -0.06430 -11.17902 -36.34523 -127.14  373.95 -217.44  1.0023     1    -250.9    
  -0.06942 -11.03736 -36.34523 -122.10  389.85 -214.74  1.0249     1    -112.4    
   0.31904 -11.15402 -36.49523 -147.87  314.76 -219.05  0.8805     4     29.82    
   0.23570 -10.92069 -36.44523 -133.45  363.60 -214.68  0.9339     1    -141.8    
   0.44070 -11.16236 -36.52856 -153.58  297.15 -218.91  0.8600     4    -244.8    
   0.40737 -10.97902 -36.49523 -143.75  330.08 -216.75  0.8758     4    -11.17    
   0.68570 -10.93402 -36.52856 -151.21  305.24 -215.33  0.8239     4    -299.1    
   0.90237 -10.93402 -36.52856 -156.81  287.05 -213.76  0.8123     4    -171.2    
   1.08570 -10.90069 -36.49523 -158.59  280.71 -212.02  0.8075     4    -169.4    
   1.28570 -11.14569 -36.49523 -173.32  245.07 -211.74  0.9194     4     10.94    
   1.28570 -10.92902 -36.44523 -163.23  267.30 -211.52  0.8405     4    -82.19    
   1.58570 -11.12902 -36.34523 -175.25  240.60 -211.00  0.9604     4    -155.6    
   1.48570 -10.92390 -36.34523 -165.49  260.74 -211.57  0.8711     4     68.86    
   1.73570 -11.17902 -36.24523 -177.36  236.69 -210.73  0.9939     4    -155.6    
   1.78570 -10.99986 -36.14523 -169.92  247.92 -212.70  0.9395     4    -122.9    
  -0.71430 -10.70914 -36.14523 -110.02  395.59 -200.43  1.0226     1    -159.8    
  -0.66430 -10.77902 -36.14523 -106.00  407.43 -203.51  1.0507     1    -59.47    
  -0.52680 -10.57902 -36.29523 -119.80  374.37 -196.34  0.9380     1     39.37    
  -0.31430 -10.74569 -36.29523 -112.15  408.96 -204.89  1.0254     1    -93.60    
  -0.36430 -10.57902 -36.34523 -119.30  386.27 -198.20  0.9368     1    -31.68    
  -0.11430 -10.77902 -36.34523 -115.96  409.33 -207.76  1.0215     1    -155.2    
  -0.19763 -10.67902 -36.34523 -115.74  406.80 -203.75  0.9916     1    -173.3    
  -0.12263 -10.77902 -36.34523 -115.79  409.61 -207.68  1.0223     1    -155.4    
   0.13570 -10.57902 -36.44523 -120.78  402.87 -203.45  0.8872     1     29.58    
   0.28570 -10.77902 -36.44523 -129.39  377.93 -211.29  0.9173     1   -0.2796    
   0.26070 -10.54569 -36.49523 -121.78  391.62 -202.84  0.8033     1    -108.0    
   0.54404 -10.77902 -36.49523 -137.83  347.21 -211.99  0.8258     1    -164.7    
   0.46070 -10.57902 -36.52856 -125.20  369.75 -204.22  0.7231     1    -52.64    
   0.56392 -10.77902 -36.49523 -138.50  344.83 -212.03  0.8206     4     65.47    
   0.98070 -10.77902 -36.49523 -148.35  307.49 -209.80  0.7450     4     11.82    
   1.16904 -10.75402 -36.44523 -150.06  300.17 -208.56  0.7351     4     4.564    
   1.38570 -10.72902 -36.34523 -151.50  294.34 -208.64  0.7546     4    -45.48    
   1.28570 -10.57902 -36.44523 -135.31  314.46 -200.97  0.5335     8    -55.19    
   1.48570 -10.77902 -36.29523 -156.60  281.77 -210.46  0.8092     4    -358.7    
   1.58570 -10.52902 -36.14523 -137.50  321.33 -207.08  0.6890     4    -233.9    
  -1.21430 -10.19152 -36.14523 -146.78  278.89 -177.53  0.8758     2    -84.99    
  -0.92680 -10.37902 -36.24523 -135.69  311.29 -183.47  0.8702     2    -66.23    
  -1.01430 -10.17164 -36.34523 -146.50  275.85 -177.41  0.8153     2    -90.64    
  -0.74168 -10.37902 -36.34523 -134.62  318.09 -185.02  0.8405     2    -18.81    
  -0.72680 -10.17902 -36.49523 -142.38  302.11 -179.88  0.7779     2    -144.2    
  -0.46430 -10.37902 -36.44523 -130.80  347.05 -188.64  0.8220     2     184.1    
  -0.31430 -10.42902 -36.44523 -126.23  371.02 -192.69  0.8438     2    -114.2    
  -0.11430 -10.41236 -36.49523 -123.68  390.06 -194.72  0.8173     1    -91.89    
   1.48570 -10.47902 -36.47356 -125.32  304.75 -196.00  0.3831     8    -76.19    
   1.66904 -10.37902 -36.14523 -123.89  325.92 -201.38  0.5122     8    -129.6    
   1.71070 -10.36236 -36.34523 -118.57  304.98 -195.34  0.3543     8    -74.59    
   1.68570 -10.36236 -36.14523 -122.48  324.95 -200.76  0.4931     8    -113.7    
   1.98570 -10.17902 -36.39523 -105.46  293.17 -192.65  0.2832     8    -151.0    
   1.88570 -10.17902 -36.09023 -110.01  317.17 -196.91  0.3807     8    -108.9    
  -1.31430 -10.02902 -36.14523 -153.75  259.43 -175.99  0.8645     2    -102.8    
  -1.11430 -10.05497 -36.34523 -150.96  263.41 -175.90  0.8128     2    -102.8    
  -1.41430  -9.82724 -36.14523 -158.41  247.34 -175.50  0.8584     2    -2.183    
  -1.16430  -9.75486 -36.44523 -155.40  266.20 -175.45  0.8020     2    -102.8    
  -0.91430  -9.96319 -36.52856 -149.36  284.26 -176.95  0.7762     2    -92.78    
   2.08570 -10.07902 -36.37023 -101.14  292.80 -192.36  0.2763     8    -172.5    
   2.08570  -9.97902 -36.06428 -100.60  310.72 -194.17  0.3226     8    -104.3    
   2.28570  -9.77902 -36.22023  -92.74  300.32 -192.16  0.2776     8    -140.5    
   2.26904  -9.77902 -36.14856  -93.41  304.26 -192.39  0.2862     8    -157.5    
  -1.46430  -9.63736 -36.14523 -161.16  244.78 -175.20  0.8543     2     16.99    
  -1.31430  -9.61140 -36.34523 -158.48  259.01 -175.06  0.8233     2    -102.8    
  -1.31430  -9.62402 -36.34523 -158.23  258.40 -175.07  0.8230     2    -102.8    
  -1.46430  -9.30307 -36.17856 -160.58  265.56 -175.23  0.8474     2     5.059    
  -1.11430  -9.62402 -36.52856 -153.08  289.78 -177.10  0.8018     2    -147.8    
   2.38570  -9.57902 -36.19523  -88.37  304.94 -192.01  0.2817     8    -113.1    
   2.38570  -9.66236 -36.37023  -88.38  295.21 -191.83  0.2699     8    -118.6    
   2.48570  -9.37902 -36.32856  -83.58  303.43 -191.86  0.2785     8    -133.4    
   2.43570  -9.41236 -36.12356  -85.97  313.20 -192.09  0.2962     8    -50.27    
  -1.31430  -9.11747 -36.37856 -150.68  325.61 -180.75  0.8154     2    -133.1    
  -1.46430  -9.12069 -36.14523 -158.52  285.47 -176.40  0.8450     2    -72.97    
  -1.31430  -8.93497 -36.37106 -143.91  348.80 -186.13  0.7642     2     49.94    
  -1.41430  -8.99236 -36.19523 -153.58  315.66 -179.42  0.8248     2    -114.2    
   2.48570  -9.17902 -36.06189  -83.08  324.19 -192.33  0.3199     8    -112.1    
   2.48570  -9.38736 -36.32523  -83.72  303.39 -191.86  0.2782     8    -113.8    
   2.53570  -8.97902 -36.22344  -79.32  323.10 -192.39  0.3156     8    -68.75    
   2.50237  -9.05497 -36.04523  -81.69  329.18 -192.56  0.3325     8    -109.9    
  -1.31430  -8.93497 -36.37106 -143.91  348.80 -186.13  0.7642     2    -35.22    
  -1.41430  -8.77069 -36.09523 -148.19  338.91 -183.81  0.7788     2    -308.5    
  -1.36430  -8.65902 -36.28689 -133.34  348.22 -192.74  0.6240     7    -71.93    
  -1.41430  -8.59152 -35.98594 -142.35  348.01 -187.96  0.7131     2     9.574    
   2.53570  -8.66974 -36.34523  -75.40  330.18 -193.03  0.3362     8    -108.7    
   2.53570  -8.77902 -36.14523  -77.88  334.55 -193.10  0.3456     8    -98.30    
   2.48570  -8.37069 -36.34523  -73.05  343.80 -194.68  0.3805     8    -68.85    
   2.53570  -8.60081 -36.14523  -76.17  340.23 -193.74  0.3623     8    -78.33    
  -1.41430  -8.37902 -36.39523 -114.03  313.39 -194.97  0.3987     7    -58.02    
  -1.41430  -8.42069 -36.14523 -125.32  333.11 -194.90  0.5059     7    -101.7    
  -1.46430  -8.14569 -36.34523 -105.45  298.23 -193.10  0.3253     7    -112.2    
  -1.46430  -8.08402 -36.14523 -108.06  301.59 -193.52  0.3399     7    -123.6    
   2.49404  -8.41569 -36.34523  -73.39  341.85 -194.39  0.3738     8    -85.38    
   2.48570  -8.22902 -36.14523  -73.07  346.41 -195.12  0.3897     9    -32.52    
   2.43570  -8.17902 -36.31189  -71.91  351.14 -196.11  0.4107     8    -32.31    
   2.46904  -8.15402 -36.14523  -72.50  346.69 -195.32  0.3931     9    -32.52    
  -1.47763  -7.99747 -36.34523  -99.96  291.14 -192.01  0.2956     7    -109.9    
  -1.46430  -8.00402 -36.11189 -105.52  297.99 -193.03  0.3241     7    -112.2    
  -1.48275  -7.82402 -36.34523  -94.31  285.62 -191.15  0.2764     7    -116.2    
  -1.46430  -7.75402 -36.11189  -96.29  287.76 -191.45  0.2831     7    -116.3    
   2.23570  -7.74569 -36.36785  -69.07  363.95 -199.50  0.4755     9    -35.35    
   2.28570  -7.82902 -36.34523  -69.61  360.78 -198.74  0.4606     9    -35.23    
   2.28570  -7.67902 -36.17106  -69.24  347.60 -196.45  0.4142     9    -31.22    
   2.43570  -7.97902 -36.11189  -71.33  343.98 -195.26  0.3889     9    -83.45    
  -1.46430  -7.57902 -36.34523  -87.52  281.05 -190.49  0.2678     7    -61.21    
  -1.46430  -7.65402 -36.16523  -92.28  284.41 -190.94  0.2729     7    -120.3    
  -1.41430  -7.37902 -36.26189  -83.85  279.61 -190.27  0.2690     7    -61.21    
  -1.41430  -7.42902 -36.14523  -86.51  281.21 -190.44  0.2675     7    -130.3    
   1.88570  -7.27902 -36.34523  -67.11  372.10 -201.52  0.5189     9    -57.07    
   2.08570  -7.57902 -36.44523  -68.10  374.26 -202.06  0.5246     6    -70.13    
   2.08570  -7.37902 -36.18178  -67.69  350.56 -197.21  0.4316     9    -42.27    
   2.23570  -7.57902 -36.16844  -68.67  347.35 -196.50  0.4153     9    -31.22    
  -1.31430  -7.12902 -36.28689  -78.35  277.99 -190.07  0.2784     7    -61.11    
  -1.31430  -7.17902 -36.09523  -81.32  279.72 -190.18  0.2696     7    -61.21    
  -1.21430  -6.95819 -36.37118  -74.46  277.17 -189.99  0.2915     7    -51.95    
  -1.21430  -6.97902 -36.19523  -76.41  278.26 -190.03  0.2806     7    -61.11    
   1.48570  -6.97902 -36.41689  -66.04  375.48 -202.02  0.5235     6    -112.7    
   1.78570  -7.17902 -36.33785  -66.79  373.33 -201.66  0.5218     9    -57.07    
   1.48570  -6.87902 -36.14523  -66.44  360.46 -198.25  0.4570     9    -45.20    
   1.71904  -7.02902 -36.14523  -66.68  356.40 -197.96  0.4501     9    -43.54    
   1.88570  -7.17902 -36.17701  -67.02  354.88 -197.97  0.4493     9    -43.54    
  -0.96430  -6.67902 -36.31189  -70.44  277.91 -189.95  0.3011     7    -51.95    
  -0.91430  -6.67902 -36.06689  -72.21  280.02 -189.98  0.2834     7    -45.97    
  -0.81430  -6.57902 -36.20023  -69.68  279.43 -189.95  0.2954     7    -46.14    
  -0.81430  -6.57902 -36.19523  -69.71  279.47 -189.95  0.2950     7    -46.14    
   0.88570  -6.57902 -36.44523  -64.25  325.28 -191.98  0.3322     7    -111.7    
   1.08570  -6.67902 -36.29523  -65.42  346.09 -194.81  0.3957     7    -42.49    
   0.90237  -6.57902 -35.98356  -66.72  339.58 -193.06  0.3627     7    -85.38    
   1.13570  -6.67902 -36.06689  -66.42  350.79 -195.35  0.4064     7    -42.27    
   1.28570  -6.82902 -36.40356  -65.54  361.91 -198.57  0.4626     7    -45.20    
   1.28570  -6.77902 -36.19523  -66.14  359.09 -197.60  0.4460     7    -45.20    
  -0.54763  -6.42902 -36.30023  -66.71  280.68 -189.95  0.3029     7    -46.14    
  -0.51430  -6.42902 -36.17856  -67.43  282.16 -189.95  0.2930     7    -115.2    
  -0.41430  -6.37902 -36.34523  -65.64  281.66 -189.95  0.3037     7    -115.2    
  -0.31430  -6.37902 -36.13689  -66.75  285.24 -189.97  0.2864     7    -115.2    
  -0.14763  -6.32902 -36.34523  -64.64  285.27 -189.98  0.2959     7    -115.2    
  -0.11430  -6.37902 -35.99523  -67.23  291.51 -190.03  0.2755     7    -115.3    
   0.14404  -6.32902 -36.34523  -64.10  291.36 -190.06  0.2873     7    -115.2    
   0.08570  -6.37902 -35.96189  -67.00  297.93 -190.13  0.2751     7    -115.1    
   0.43237  -6.37902 -36.34523  -64.00  300.95 -190.30  0.2864     7    -115.0    
   0.28570  -6.37902 -36.04523  -66.05  302.86 -190.27  0.2805     7    -109.8    
   0.48570  -6.39569 -36.34523  -64.04  303.27 -190.38  0.2881     7    -109.8    
   0.54404  -6.42902 -36.12523  -65.47  312.63 -190.69  0.2953     7    -46.84    
   0.68570  -6.47902 -36.47356  -63.66  310.54 -190.79  0.3001     7    -47.16    
   0.68570  -6.47902 -36.09523  -65.77  322.19 -191.27  0.3142     7    -64.66    
   0.50058 -12.67902 -35.74523 -174.88  238.30 -214.32  0.9393     4    -125.4    
   0.68570 -12.72902 -35.71189 -178.89  232.38 -211.94  0.9706     4    -165.2    
   0.53570 -12.57902 -35.94523 -178.84  233.00 -212.60  0.9674     4    -165.2    
   0.83487 -12.72902 -35.74285 -181.98  229.92 -209.77  1.0090     4    -165.2    
   0.96404 -12.57902 -35.99523 -187.97  230.98 -206.76  1.0872     4    -128.9    
   1.08570 -12.67902 -35.79523 -187.08  231.25 -206.47  1.0796     4    -128.9    
   1.13987 -12.57902 -35.94523 -189.93  233.87 -205.20  1.1245     4    -128.9    
   1.31749 -12.57902 -35.84523 -190.72  236.16 -204.20  1.1434     4    -129.7    
   0.08570 -12.47902 -35.76701 -159.31  278.07 -219.66  0.9073     4    -242.1    
  -0.11430 -12.32902 -35.76606 -146.92  317.89 -221.52  0.9458     4    -236.3    
   0.05237 -12.17902 -36.09523 -159.93  275.27 -219.90  0.8976     4    -86.08    
  -0.11430 -12.17902 -35.94523 -148.28  311.71 -221.67  0.9327     4    -154.4    
   0.23570 -12.57902 -35.74523 -165.71  259.06 -217.97  0.9072     4     53.89    
   0.27142 -12.47902 -35.94523 -169.92  248.69 -216.69  0.9162     4     10.60    
   0.47082 -12.56236 -35.94523 -176.76  235.52 -213.62  0.9527     4    -156.5    
   1.29820 -12.52902 -35.94523 -191.00  237.29 -204.06  1.1603     4    -129.7    
   1.51904 -12.52902 -35.74523 -190.84  237.62 -203.61  1.1524     4    -129.7    
   1.55892 -12.37902 -35.94523 -192.37  241.79 -202.97  1.2025     4    -88.99    
   1.68570 -12.37902 -35.79523 -191.62  240.01 -203.14  1.1818     4    -88.99    
   1.68570 -12.27902 -35.93273 -192.36  242.05 -202.95  1.2084     4    -88.99    
   1.88570 -12.17902 -35.75535 -191.08  237.61 -203.83  1.1688     4    -129.7    
  -0.56430 -11.77902 -35.84523 -107.58  425.45 -221.98  1.1552     1    -63.89    
  -0.41430 -12.01236 -35.79523 -121.63  395.50 -222.76  1.0919     1    -159.2    
  -0.31430 -11.77902 -36.04523 -126.65  374.16 -222.11  1.0354     1    -342.3    
  -0.11430 -11.99724 -36.09523 -146.90  314.01 -221.86  0.9290     4    -361.6    
   1.88570 -11.98640 -35.94523 -191.64  237.94 -204.08  1.1877     4    -88.99    
   1.98570 -11.73640 -35.94523 -188.39  232.78 -206.15  1.1384     4    -128.9    
   1.98570 -12.02902 -35.74523 -189.50  234.86 -204.87  1.1486     4    -128.9    
   2.08570 -11.77902 -35.74523 -186.37  231.10 -207.07  1.1046     4    -128.9    
  -0.91430 -11.48474 -35.74523  -92.71  443.57 -219.52  1.1887     1    -24.57    
  -0.71430 -11.57902 -35.84523  -96.80  439.75 -220.35  1.1800     1    -36.27    
  -0.71430 -11.40402 -35.92856  -94.40  438.01 -218.22  1.1665     1    -36.01    
  -0.51430 -11.67902 -35.94523 -108.95  418.81 -221.33  1.1361     1    -142.1    
  -0.51430 -11.45402 -36.04523 -104.49  422.78 -219.09  1.1353     1    -36.41    
  -0.31430 -11.59890 -36.12856 -122.28  384.04 -221.05  1.0511     1    -108.6    
   1.98570 -11.55402 -35.99523 -185.71  230.97 -207.72  1.1008     4    -128.9    
   1.98570 -11.30069 -35.99523 -179.66  232.69 -210.63  1.0310     4    -168.0    
   2.08570 -11.47069 -35.84523 -181.94  230.69 -209.70  1.0561     4    -153.9    
   2.08570 -11.42902 -35.84523 -181.07  231.12 -210.18  1.0458     4    -153.9    
  -1.11430 -11.07902 -35.74523  -94.25  433.53 -213.29  1.1494     1    -67.83    
  -0.96430 -11.14569 -35.84523  -91.30  436.47 -214.08  1.1522     1    -109.8    
  -0.91430 -10.97902 -35.92856  -94.36  429.08 -209.83  1.1223     1    -70.16    
  -0.81430 -11.17902 -35.94523  -91.86  436.15 -214.46  1.1489     1    -109.8    
  -0.71430 -11.02902 -36.04523  -95.40  428.90 -211.11  1.1208     1    -70.16    
  -0.51430 -11.15402 -36.12856 -100.65  425.55 -214.35  1.1225     1    -62.62    
   1.98570 -11.12390 -35.94523 -173.69  240.00 -213.05  0.9792     4    -155.6    
   1.88570 -10.84247 -35.94523 -160.66  267.24 -215.35  0.9100     4     79.90    
   2.08570 -11.07902 -35.74523 -168.99  247.70 -215.35  0.9564     4    -122.0    
   2.03570 -10.96319 -35.77856 -164.47  257.30 -216.29  0.9388     4    -72.91    
  -1.21430 -10.70069 -35.74523 -107.87  413.28 -201.21  1.0893     1    -64.54    
  -0.91430 -10.92902 -35.94523  -96.21  425.87 -208.33  1.1119     1    -43.58    
  -1.21430 -10.59486 -35.79523 -115.28  396.05 -195.49  1.0575     1    -226.5    
  -0.91430 -10.57902 -36.09523 -119.60  366.81 -193.19  0.9779     1     27.90    
  -0.74763 -10.80069 -36.09523 -103.98  410.64 -203.98  1.0638     1    -38.15    
   1.83570 -10.74569 -35.94523 -154.91  282.47 -215.34  0.8866     4    -109.5    
   1.68570 -10.61557 -36.04523 -145.88  306.71 -212.11  0.8114     4    -26.17    
   1.98570 -10.80081 -35.74523 -155.47  280.22 -217.83  0.9200     4    -242.1    
   1.86904 -10.57902 -35.74523 -140.48  322.66 -217.62  0.9062     4    -67.98    
  -1.31430 -10.45664 -35.74523 -125.24  376.61 -189.04  1.0386     1    -177.3    
  -1.46430 -10.17902 -35.71189 -143.85  323.55 -179.38  1.0017     2     22.21    
  -1.31430 -10.15819 -36.04523 -148.12  280.62 -177.33  0.9035     2    -148.1    
  -1.21430 -10.38974 -35.94523 -133.35  334.71 -183.80  0.9674     2     97.85    
   1.68570 -10.37902 -36.04523 -124.86  336.14 -205.04  0.6059     8    -179.1    
   1.78570 -10.39902 -35.74523 -125.46  359.39 -215.33  0.8719     1     10.65    
   1.83570 -10.17902 -35.94523 -110.75  336.42 -201.76  0.4928     8    -155.5    
   1.78570 -10.22902 -35.74523 -112.37  371.48 -211.28  0.7543     1    -132.8    
  -1.51430  -9.97902 -35.82761 -154.47  275.99 -177.00  0.9464     2    -84.76    
  -1.61430  -9.77224 -35.74523 -159.47  261.00 -176.96  0.9422     2    -9.818    
  -1.51430  -9.85247 -35.94523 -158.66  254.42 -176.36  0.9054     2    -15.62    
  -1.46430  -9.97902 -35.94523 -155.09  265.75 -176.56  0.9157     2    -96.13    
   1.98570 -10.02902 -35.94523 -103.30  324.54 -197.46  0.3938     8    -167.8    
   1.88570  -9.97902 -35.57023  -98.52  378.08 -209.79  0.6951     8    -147.7    
   2.18570  -9.77902 -35.92761  -95.13  319.50 -194.09  0.3394     8    -133.5    
   2.08570  -9.77902 -35.70535  -95.58  340.57 -198.77  0.4442     8    -126.2    
  -1.51430  -9.52069 -36.09523 -162.04  245.37 -175.16  0.8601     2     16.99    
  -1.66430  -9.57902 -35.68689 -162.55  250.19 -176.85  0.9288     2    -12.37    
  -1.61430  -9.41236 -35.89523 -163.64  242.92 -175.57  0.8823     2     16.81    
  -1.66430  -9.33402 -35.71189 -164.65  242.43 -175.98  0.8964     2     18.06    
   2.28570  -9.57902 -35.88785  -90.93  323.63 -193.21  0.3399     8    -106.9    
   2.23570  -9.57902 -35.74523  -91.75  333.41 -194.65  0.3834     8    -159.3    
   2.28570  -9.47902 -35.74523  -90.11  333.64 -193.85  0.3759     8    -144.1    
   2.38570  -9.37902 -35.90023  -87.36  326.84 -192.64  0.3375     8    -120.5    
  -1.51430  -9.09569 -36.04523 -160.00  276.26 -175.92  0.8517     2    -11.48    
  -1.61430  -9.17331 -35.82856 -163.85  250.30 -175.26  0.8720     2    -13.76    
  -1.51430  -8.92902 -35.94523 -158.41  290.50 -177.08  0.8448     2    -55.89    
  -1.61430  -9.02902 -35.71189 -163.30  255.23 -175.43  0.8668     2    -1.875    
   2.46904  -9.13402 -35.94523  -83.52  331.06 -192.61  0.3411     8    -102.3    
   2.38570  -9.26236 -35.74523  -86.92  335.39 -193.04  0.3663     8    -109.0    
   2.48570  -9.07902 -35.97023  -82.61  331.60 -192.65  0.3409     8    -101.0    
   2.46904  -9.02402 -35.74523  -83.80  336.34 -192.90  0.3578     9    -93.25    
  -1.51430  -8.77902 -35.77618 -157.24  297.04 -178.01  0.8355     2    -142.2    
  -1.46430  -8.76474 -35.93273 -153.37  320.01 -180.44  0.8144     2    -109.0    
  -1.41430  -8.57902 -35.94523 -143.33  347.27 -187.43  0.7220     2     9.724    
  -1.41430  -8.50402 -35.72761 -145.93  342.15 -185.66  0.7495     2    -304.4    
   2.48570  -8.96236 -35.74523  -83.04  336.14 -192.91  0.3552     9    -91.92    
   2.53570  -8.75724 -35.94523  -79.10  338.62 -193.29  0.3564     8    -78.33    
   2.53570  -8.57902 -36.02356  -76.80  340.92 -193.79  0.3650     9    -78.33    
   2.56070  -8.59247 -35.71189  -79.00  328.85 -192.83  0.3294     9    -109.9    
  -1.41430  -8.34569 -35.99523 -126.45  334.79 -194.67  0.5160     7    -207.1    
  -1.39763  -8.45497 -35.74523 -142.53  347.61 -187.97  0.7140     2     143.7    
  -1.41430  -8.14569 -35.89523 -117.96  319.59 -195.08  0.4276     7    -59.98    
  -1.31430  -8.17902 -35.56189 -129.28  344.86 -194.24  0.5839     7    -241.2    
   2.48570  -8.17902 -36.09523  -72.92  344.14 -194.90  0.3835     9    -83.45    
   2.53570  -8.37902 -35.97856  -75.20  339.48 -193.94  0.3626     9    -78.33    
   2.58570  -8.37902 -35.69523  -76.81  322.19 -192.68  0.3144     9    -78.71    
   2.58570  -8.21236 -35.69523  -75.15  317.79 -192.61  0.3079     9    -78.71    
  -1.41430  -7.97902 -35.86189 -110.24  306.69 -194.14  0.3646     7    -60.87    
  -1.31430  -7.97902 -35.59523 -116.23  321.89 -195.62  0.4445     7    -57.58    
  -1.41430  -7.74569 -35.89523  -99.83  292.71 -192.17  0.3019     7    -109.9    
  -1.31430  -7.72902 -35.64523 -103.41  300.73 -193.38  0.3395     7    -112.2    
   2.48570  -7.97402 -35.94523  -71.93  330.76 -193.74  0.3472     9    -105.8    
   2.43570  -7.79307 -35.94523  -70.57  327.69 -193.68  0.3432     9    -116.8    
   2.48570  -7.79331 -35.78356  -71.17  314.99 -192.77  0.3124     9    -61.99    
   2.53570  -8.00402 -35.81189  -72.69  321.06 -192.95  0.3201     9    -71.16    
  -1.41430  -7.62902 -35.94523  -94.99  287.80 -191.37  0.2825     7    -109.9    
  -1.31430  -7.50402 -35.74523  -93.87  289.42 -191.44  0.2866     7    -109.9    
  -1.31430  -7.27902 -35.94523  -85.22  282.18 -190.42  0.2667     7    -130.3    
  -1.26430  -7.34569 -35.74523  -89.17  286.49 -190.87  0.2740     7    -120.3    
   2.28570  -7.47902 -35.92701  -68.68  323.33 -193.59  0.3390     9    -75.79    
   2.18570  -7.37902 -35.99523  -68.02  330.04 -194.30  0.3599     9    -105.8    
   2.28570  -7.37902 -35.77856  -68.52  311.44 -192.74  0.3114     9    -61.99    
   2.38570  -7.52902 -35.74523  -69.50  309.44 -192.60  0.3066     9    -62.18    
  -1.26430  -7.17902 -35.92023  -83.12  281.78 -190.30  0.2662     7    -130.3    
  -1.11430  -7.07902 -35.72951  -82.62  284.55 -190.35  0.2656     7    -130.3    
  -1.11430  -6.97902 -35.85535  -79.37  282.02 -190.15  0.2663     7    -130.3    
  -1.01430  -6.92902 -35.74523  -79.21  284.05 -190.18  0.2646     7    -130.3    
   1.78570  -6.97902 -35.93451  -66.82  334.88 -194.57  0.3699     9    -105.3    
   1.88570  -7.07902 -35.99523  -66.95  336.87 -195.00  0.3803     9    -83.45    
   1.88570  -6.97902 -35.74523  -67.14  316.72 -192.95  0.3191     9    -79.80    
   2.08570  -7.17902 -35.84523  -67.47  318.76 -193.24  0.3277     9    -79.80    
  -0.91430  -6.77902 -35.82261  -75.68  283.09 -190.05  0.2677     7    -124.3    
  -0.71430  -6.67902 -35.74011  -74.29  286.24 -190.04  0.2657     7    -124.3    
  -0.73930  -6.59569 -35.94523  -71.59  282.65 -189.98  0.2764     7    -115.1    
  -0.51430  -6.47902 -35.95928  -69.49  284.95 -189.98  0.2770     7    -115.1    
  -0.54585  -6.57902 -35.74523  -72.38  288.38 -190.02  0.2665     7    -115.1    
   0.83570  -6.57902 -35.74523  -68.22  339.58 -192.73  0.3586     7    -85.38    
   0.88570  -6.59569 -35.72023  -68.32  340.78 -192.98  0.3629     7    -85.38    
   0.88570  -6.57902 -35.89523  -67.25  340.21 -193.01  0.3629     7    -85.38    
   1.13570  -6.67902 -36.02356  -66.64  350.36 -195.25  0.4048     7    -31.22    
   1.02737  -6.62902 -35.74523  -67.95  342.77 -193.58  0.3708     9    -85.38    
   1.38570  -6.77902 -35.97023  -66.77  350.25 -195.85  0.4102     9    -31.22    
   1.20237  -6.67902 -35.74523  -67.67  340.91 -193.87  0.3685     9    -85.38    
   1.48570  -6.82902 -35.97856  -66.74  348.70 -195.89  0.4087     9    -31.22    
   1.48570  -6.77902 -35.77856  -67.14  333.97 -193.83  0.3551     9    -105.3    
   1.68570  -6.87902 -35.81189  -66.94  328.64 -193.69  0.3459     9    -116.8    
  -0.34430  -6.42902 -35.94523  -68.61  287.80 -189.99  0.2749     7    -115.1    
  -0.31430  -6.47902 -35.79523  -70.16  291.49 -190.03  0.2686     7    -115.1    
  -0.15930  -6.39569 -35.94523  -67.83  291.54 -190.03  0.2736     7    -115.3    
  -0.05596  -6.47902 -35.69523  -70.18  301.38 -190.15  0.2733     7    -115.0    
   0.08570  -6.39569 -35.90023  -67.56  299.69 -190.15  0.2746     7    -115.0    
  -0.02358  -6.47902 -35.69523  -70.10  302.49 -190.17  0.2747     7    -109.8    
   0.28570  -6.39569 -35.97023  -66.66  305.21 -190.31  0.2812     7    -109.7    
   0.25237  -6.47902 -35.69523  -69.34  313.83 -190.48  0.2920     7    -56.05    
   0.42737  -6.42902 -35.94523  -66.81  312.78 -190.58  0.2919     7    -46.84    
   0.46570  -6.47902 -35.79523  -68.12  320.59 -190.87  0.3063     7    -75.79    
   0.63570  -6.47902 -35.97856  -66.57  323.32 -191.23  0.3146     7    -75.79    
   0.08570 -12.57902 -35.56844 -154.34  291.79 -220.01  0.9175     4    -226.4    
   0.28570 -12.67902 -35.56344 -163.15  263.84 -218.29  0.9045     4     64.94    
  -0.01430 -12.57902 -35.37594 -143.00  329.10 -220.28  0.9628     4    -66.08    
   0.28570 -12.72902 -35.34523 -156.43  280.83 -219.06  0.9029     4    -109.5    
   0.47082 -12.72902 -35.60356 -170.59  245.18 -215.84  0.9198     4    -4.362    
   0.48570 -12.77902 -35.41094 -166.00  254.11 -217.15  0.9022     4     39.20    
   0.68570 -12.82902 -35.32344 -168.52  245.77 -215.79  0.9072     4     10.60    
   0.63570 -12.77902 -35.54523 -173.94  238.32 -214.13  0.9346     4    -125.4    
   0.91904 -12.82902 -35.34523 -174.80  235.23 -212.70  0.9385     4    -125.4    
   1.03570 -12.77902 -35.54523 -182.00  230.17 -209.00  1.0068     4    -165.2    
   1.18570 -12.77902 -35.39856 -180.83  230.60 -208.99  0.9936     4    -165.2    
   1.10332 -12.76236 -35.57023 -183.25  230.15 -208.05  1.0265     4    -173.8    
   1.25237 -12.72902 -35.54523 -184.93  230.88 -206.79  1.0482     4    -158.4    
   1.28570 -12.76236 -35.30023 -179.40  231.06 -209.32  0.9797     4    -165.2    
   1.58570 -12.57902 -35.52285 -187.09  233.54 -204.93  1.0922     4    -128.9    
   1.48570 -12.67902 -35.29523 -181.28  230.78 -207.89  1.0040     4    -156.5    
  -0.51430 -12.27902 -35.34523 -114.23  427.42 -222.06  1.1705     1    -63.26    
  -0.31430 -12.37902 -35.39701 -125.23  392.87 -221.56  1.0902     1    -101.7    
  -0.31430 -12.27902 -35.59344 -129.04  379.04 -222.28  1.0599     1    -131.7    
  -0.11430 -12.52902 -35.34523 -136.06  354.00 -220.49  1.0073     1     42.29    
  -0.21430 -12.37902 -35.54761 -135.50  357.69 -221.71  1.0160     1    -106.7    
   1.68570 -12.47902 -35.59523 -189.15  235.67 -204.09  1.1256     4    -129.7    
   1.71904 -12.52902 -35.26928 -182.16  230.94 -207.32  1.0164     4    -156.5    
   1.98570 -12.17902 -35.52618 -186.93  232.68 -205.61  1.1002     4    -128.9    
   1.98570 -12.22902 -35.37856 -184.35  231.08 -206.82  1.0544     4    -158.4    
  -1.21430 -11.76474 -35.34523 -116.70  404.62 -222.71  1.1282     1    -150.7    
  -0.96430 -11.97902 -35.34523 -110.27  428.80 -222.90  1.1829     1    -31.46    
  -0.94763 -11.77224 -35.54523 -100.88  441.75 -222.22  1.2029     1    -17.04    
  -0.74763 -12.12902 -35.34523 -108.87  438.42 -222.68  1.2001     1     25.90    
  -0.71430 -11.97902 -35.54523 -104.90  441.24 -222.80  1.2006     1    -17.04    
  -0.74763 -11.77902 -35.69523  -99.88  442.72 -222.02  1.1967     1     2.272    
  -0.51430 -12.12902 -35.55773 -114.37  421.65 -222.75  1.1555     1    -143.0    
   2.08570 -11.97902 -35.54523 -185.92  231.03 -206.88  1.0833     4    -128.9    
   2.08570 -12.07902 -35.29523 -181.45  230.57 -208.89  1.0143     4    -165.2    
   2.18570 -11.70581 -35.49523 -181.03  230.75 -210.18  1.0254     4    -173.8    
   2.18570 -11.77902 -35.40928 -180.42  231.03 -210.35  1.0131     4    -165.2    
  -1.31430 -11.65140 -35.34523 -119.62  394.46 -222.43  1.1031     1    -98.83    
  -1.11430 -11.60402 -35.52856 -102.32  433.14 -221.39  1.1848     1     31.66    
  -1.31430 -11.45724 -35.44523 -111.23  411.94 -220.90  1.1392     1    -142.4    
  -1.11430 -11.37331 -35.64523  -95.93  437.19 -218.72  1.1795     1    -36.01    
  -0.91430 -11.57902 -35.69523  -94.61  444.31 -220.59  1.1961     1     7.249    
   2.18570 -11.65069 -35.54523 -180.70  230.82 -210.32  1.0288     4    -168.0    
   2.23570 -11.54569 -35.34523 -174.24  237.85 -213.87  0.9648     4    -156.5    
   2.18570 -11.34569 -35.59523 -174.87  237.15 -213.51  0.9846     4    -156.5    
   2.23570 -11.37902 -35.37856 -170.90  243.96 -215.49  0.9518     4    -122.0    
  -1.51430 -11.26236 -35.34523 -122.81  384.83 -220.30  1.0722     1    -110.4    
  -1.31430 -11.22402 -35.52856 -104.69  422.31 -217.77  1.1512     1    -35.85    
  -1.55596 -11.01557 -35.34523 -121.10  392.95 -217.13  1.0833     1    -170.8    
  -1.31430 -11.16236 -35.54523 -103.68  423.65 -216.69  1.1501     1    -62.62    
  -1.11430 -11.23736 -35.69523  -94.10  436.43 -216.55  1.1680     1    -67.83    
   2.08570 -10.87902 -35.57201 -156.50  278.53 -219.06  0.9321     4    -156.1    
   2.18570 -11.20402 -35.54523 -169.35  246.77 -215.83  0.9556     4    -122.0    
   2.23570 -11.26831 -35.32523 -166.05  254.59 -217.42  0.9351     4    -87.61    
   2.18570 -10.97902 -35.26189 -152.59  292.55 -220.84  0.9402     4    -226.4    
  -1.51430 -10.77402 -35.39344 -116.44  409.83 -210.43  1.1068     1    -150.2    
  -1.31430 -10.65069 -35.64523 -111.45  413.40 -200.49  1.0937     1    -83.28    
  -1.51430 -10.38402 -35.39523 -126.51  402.86 -193.03  1.0868     1    -138.2    
  -1.41430 -10.49569 -35.54523 -120.60  403.99 -194.82  1.0827     1    -153.5    
   1.88570 -10.47902 -35.59523 -129.53  354.85 -219.13  0.9579     1    -76.31    
   2.03570 -10.74569 -35.56451 -148.30  301.47 -219.95  0.9385     4    -172.8    
   2.08570 -10.77902 -35.44523 -147.23  306.07 -220.83  0.9502     4    -362.1    
   1.98570 -10.52902 -35.37856 -127.91  364.47 -221.60  1.0246     1    -48.04    
  -1.51430 -10.38402 -35.39523 -126.51  402.86 -193.03  1.0868     1    -127.7    
  -1.51430 -10.27069 -35.44523 -133.40  382.52 -186.05  1.0704     1    -115.1    
  -1.51430 -10.17902 -35.56344 -141.14  347.25 -180.87  1.0377     2     26.68    
  -1.41430 -10.41236 -35.59523 -126.43  387.60 -189.47  1.0630     1    -150.2    
   1.86904 -10.37902 -35.52023 -119.59  381.60 -219.22  0.9939     1    -153.3    
   1.88570 -10.27902 -35.34856 -108.08  412.56 -220.21  1.0748     1    -103.0    
   1.80237 -10.19331 -35.60689 -107.78  390.77 -214.54  0.8635     1    -20.86    
   1.86904 -10.19902 -35.32023 -102.40  422.33 -219.62  1.0743     1    -143.2    
  -1.61430  -9.92902 -35.51189 -152.36  306.97 -177.92  1.0136     2    -131.6    
  -1.61430  -9.97902 -35.34523 -147.16  341.52 -179.41  1.0520     2     143.6    
  -1.66430  -9.72069 -35.54523 -159.12  272.53 -177.44  0.9740     2    -86.89    
  -1.66430  -9.77902 -35.34523 -154.70  303.75 -177.91  1.0188     2    -129.7    
   1.86904  -9.97902 -35.52023  -97.49  386.92 -211.42  0.7495     1    -159.7    
   1.86904  -9.93402 -35.34523  -93.59  408.09 -214.59  0.8704     1     25.23    
   1.98570  -9.77902 -35.47023  -94.14  368.51 -206.39  0.6064     8    -110.5    
   1.88570  -9.87902 -35.34523  -92.96  400.25 -213.16  0.8130     1    -25.03    
  -1.69763  -9.52724 -35.50856 -161.98  256.53 -177.19  0.9481     2    -9.818    
  -1.69763  -9.55402 -35.34523 -160.10  271.18 -177.52  0.9751     2    -86.89    
  -1.69763  -9.37902 -35.52023 -163.84  246.84 -176.77  0.9226     2   -0.9627    
  -1.69763  -9.36236 -35.30023 -162.36  255.67 -177.17  0.9411     2    -9.818    
   2.08570  -9.67902 -35.54523  -93.59  351.62 -200.77  0.4952     8    -123.2    
   2.06904  -9.57902 -35.32023  -92.77  359.20 -203.06  0.5386     6    -103.4    
   2.18570  -9.42902 -35.34523  -92.03  344.75 -197.58  0.4432     9    -142.3    
   2.26904  -9.37902 -35.52023  -90.22  340.61 -194.87  0.4070     9    -128.0    
  -1.66430  -9.12069 -35.54523 -164.42  244.16 -175.77  0.8841     2     16.81    
  -1.66430  -9.10069 -35.32856 -163.76  243.80 -176.18  0.8903     2     21.01    
  -1.61430  -8.92902 -35.51189 -162.87  253.46 -175.64  0.8620     2    -16.84    
  -1.61430  -8.92902 -35.34523 -163.06  247.72 -175.73  0.8632     2    -13.59    
   2.38570  -9.17902 -35.57856  -87.24  336.14 -193.17  0.3699     9    -89.08    
   2.28570  -9.27902 -35.34523  -90.72  335.31 -194.54  0.3849     9    -142.2    
   2.46904  -8.97902 -35.57023  -84.76  331.54 -192.73  0.3437     9    -113.7    
   2.43570  -9.01236 -35.34523  -87.53  322.68 -192.60  0.3217     9    -68.09    
  -1.51430  -8.71236 -35.57118 -158.49  286.89 -177.40  0.8353     2    -142.0    
  -1.51430  -8.71236 -35.31928 -159.97  266.90 -176.35  0.8343     2     4.706    
  -1.41430  -8.51736 -35.51844 -151.83  321.78 -181.51  0.7969     2    -108.8    
  -1.41430  -8.52902 -35.37856 -153.98  305.83 -179.66  0.8080     2    -142.2    
   2.48570  -8.92902 -35.54523  -84.36  329.14 -192.63  0.3349     9    -112.1    
   2.48570  -8.87902 -35.29523  -86.38  314.82 -192.30  0.2981     9    -50.27    
   2.58570  -8.52902 -35.54523  -79.50  317.00 -192.39  0.3012     9    -68.75    
   2.58570  -8.57902 -35.34523  -81.85  307.32 -192.14  0.2831     9    -51.13    
  -1.31430  -8.22902 -35.54523 -133.15  349.39 -192.85  0.6284     7     10.91    
  -1.31430  -8.37902 -35.34023 -147.19  335.69 -184.26  0.7714     2    -179.6    
  -1.29763  -8.17902 -35.52023 -130.34  347.23 -193.93  0.6020     7    -73.33    
  -1.21430  -8.12902 -35.34523 -130.44  352.63 -193.88  0.6364     6     136.3    
   2.58570  -8.37902 -35.67356  -76.96  320.75 -192.63  0.3115     9    -78.71    
   2.61070  -8.38581 -35.34523  -79.52  302.08 -192.09  0.2804     9    -127.7    
   2.58570  -8.17902 -35.67356  -74.96  315.49 -192.54  0.3043     9    -60.90    
   2.63154  -8.20402 -35.30618  -77.72  296.58 -192.04  0.2810     9    -133.0    
  -1.29763  -8.05497 -35.54523 -121.68  333.19 -195.73  0.5062     7    -86.61    
  -1.11430  -7.96236 -35.24523 -121.01  344.62 -196.54  0.5747     6    -104.1    
  -1.26430  -7.72069 -35.54523 -104.56  304.73 -193.99  0.3604     7    -123.6    
  -1.11430  -7.62902 -35.34523 -103.15  310.01 -194.72  0.3918     7    -58.74    
   2.58570  -7.97902 -35.54523  -73.83  303.49 -192.22  0.2906     9    -127.7    
   2.58570  -7.87069 -35.34523  -74.11  292.90 -192.03  0.2892     9    -133.1    
   2.48570  -7.62902 -35.54523  -70.98  298.81 -192.17  0.2932     9    -105.0    
   2.58570  -7.86236 -35.34523  -74.02  292.82 -192.03  0.2893     9    -133.1    
  -1.21430  -7.50402 -35.54523  -96.30  295.59 -192.28  0.3128     7    -109.9    
  -1.11430  -7.26081 -35.54523  -88.81  290.62 -191.09  0.2838     7    -109.9    
  -1.09763  -7.57902 -35.34523 -101.15  307.52 -194.25  0.3778     7    -49.47    
  -1.01430  -7.36652 -35.34523  -93.60  300.34 -192.49  0.3315     7    -104.5    
   2.46904  -7.57902 -35.52023  -70.74  297.26 -192.14  0.2932     9    -114.9    
   2.48570  -7.57902 -35.39523  -71.39  292.13 -192.04  0.2940     9    -116.4    
   2.28570  -7.27902 -35.52856  -68.85  297.20 -192.15  0.2947     9    -114.9    
   2.38570  -7.37902 -35.29523  -70.55  288.24 -191.99  0.2995     9    -121.0    
  -1.06430  -7.17902 -35.54523  -86.61  289.83 -190.83  0.2781     7    -120.2    
  -0.71430  -7.15640 -35.19523  -88.00  306.38 -192.02  0.3433     7    -41.84    
  -0.74763  -6.82902 -35.54523  -78.39  290.54 -190.24  0.2669     7    -130.3    
  -0.58013  -6.87902 -35.34523  -80.37  300.12 -190.57  0.2901     7    -126.0    
   1.98570  -6.97902 -35.46189  -67.91  298.44 -192.14  0.2919     9    -114.9    
   2.08570  -7.07902 -35.57023  -67.82  301.60 -192.26  0.2959     9    -109.7    
   1.98570  -6.97902 -35.42856  -68.06  296.95 -192.10  0.2915     9    -114.9    
   2.13392  -7.07902 -35.25023  -69.16  288.53 -191.98  0.2976     9    -115.1    
  -0.50751  -6.67902 -35.54523  -75.21  294.23 -190.14  0.2678     7    -124.3    
  -0.39346  -6.77902 -35.34523  -77.96  304.30 -190.44  0.2930     7    -120.8    
  -0.31430  -6.62902 -35.51189  -74.16  299.87 -190.17  0.2741     7    -124.2    
  -0.18930  -6.57902 -35.54523  -72.86  302.34 -190.18  0.2762     7    -119.0    
  -0.06430  -6.67902 -35.34523  -75.23  314.95 -190.50  0.3103     7    -57.98    
   0.14404  -6.67902 -35.29523  -74.76  324.52 -190.85  0.3352     7    -116.9    
   0.00737  -6.57902 -35.49523  -72.60  311.39 -190.35  0.2927     7    -58.17    
   0.33070  -6.67902 -35.26189  -74.16  330.30 -191.26  0.3489     7    -101.2    
   0.26904  -6.57902 -35.46868  -71.89  323.49 -190.80  0.3191     7    -75.79    
   0.51070  -6.62902 -35.36094  -72.17  332.98 -191.60  0.3462     7    -105.8    
   0.63570  -6.57902 -35.54523  -70.06  335.01 -191.88  0.3454     7    -105.8    
   0.68570  -6.59569 -35.52023  -70.18  336.05 -192.08  0.3494     7    -85.38    
   0.68570  -6.62902 -35.37856  -71.28  333.94 -192.03  0.3454     9    -105.8    
   0.96404  -6.62902 -35.54523  -69.18  336.22 -192.79  0.3494     9    -85.38    
   0.86904  -6.62902 -35.42356  -70.20  333.03 -192.37  0.3399     9    -105.8    
   0.97642  -6.62902 -35.54523  -69.12  336.02 -192.80  0.3484     9    -85.38    
   1.24499  -6.67902 -35.34523  -69.22  315.77 -192.23  0.3000     9    -56.05    
   1.23570  -6.67902 -35.54523  -68.39  328.05 -192.81  0.3297     9    -116.9    
   1.23570  -6.67902 -35.34523  -69.26  316.09 -192.23  0.3006     9    -73.87    
   1.58570  -6.77902 -35.54523  -67.64  314.28 -192.51  0.3049     9    -56.05    
   1.62320  -6.77902 -35.30356  -68.51  300.44 -192.06  0.2858     9    -109.7    
   1.68570  -6.82902 -35.60356  -67.37  314.23 -192.60  0.3075     9    -46.84    
   1.66070  -6.79569 -35.38189  -68.14  302.93 -192.14  0.2888     9    -109.7    
  -0.21430 -12.57902 -34.89523 -115.15  411.49 -217.34  1.1230     1    -100.1    
   0.08570 -12.67902 -35.05356 -134.30  348.57 -218.15  0.9875     1    -205.2    
   0.08570 -12.67902 -35.06189 -134.70  347.54 -218.22  0.9859     1     28.71    
   0.22737 -12.72902 -35.14523 -145.50  311.57 -218.86  0.9277     4    -361.6    
   0.22737 -12.72902 -34.90856 -133.09  343.04 -216.80  0.9690     1    -155.9    
   0.38570 -12.77902 -35.19523 -154.33  282.77 -218.79  0.8974     4    -109.5    
   0.38570 -12.77902 -34.99523 -144.70  306.47 -218.09  0.9119     4    -236.8    
   0.62737 -12.82902 -35.14523 -160.58  262.18 -217.81  0.8848     4     53.89    
   0.68570 -12.79569 -34.78356 -143.80  297.03 -217.29  0.8822     4    -46.07    
   1.00749 -12.82902 -35.14523 -170.15  240.42 -214.34  0.9055     4     10.04    
   0.86904 -12.77902 -34.71689 -145.51  288.06 -217.44  0.8650     4    -109.1    
   1.23570 -12.77902 -35.08689 -172.01  236.82 -212.96  0.9139     4     7.169    
   1.18570 -12.77902 -34.96189 -166.25  244.60 -215.34  0.8815     4     39.18    
   1.28570 -12.76236 -35.08356 -172.72  235.97 -212.55  0.9177     4     7.169    
   1.31904 -12.72902 -34.90773 -165.91  244.14 -215.21  0.8783     4     40.07    
   1.48570 -12.67902 -35.09523 -175.50  233.14 -210.86  0.9397     4    -23.92    
   1.43570 -12.67902 -34.91189 -167.88  241.17 -214.38  0.8857     4     10.94    
  -1.11192 -12.17902 -35.04523 -131.43  369.63 -222.17  1.0498     1    -141.3    
  -0.91192 -12.32902 -34.94523 -126.29  387.93 -221.19  1.0881     1    -99.03    
  -0.93751 -12.17902 -35.14523 -119.10  410.39 -222.38  1.1419     1    -99.86    
  -0.75692 -12.37902 -34.94523 -119.54  409.77 -220.61  1.1361     1    -149.0    
  -0.71608 -12.27902 -35.14523 -113.34  429.64 -221.75  1.1815     1    -29.30    
  -0.53930 -12.36236 -35.15773 -113.26  430.79 -221.11  1.1790     1    -19.74    
  -0.46430 -12.47902 -34.92856 -113.05  425.44 -219.01  1.1632     1    -72.22    
  -0.31430 -12.52902 -34.94523 -114.31  418.87 -218.34  1.1435     1    -131.1    
  -0.31430 -12.47902 -35.14523 -119.15  410.41 -220.00  1.1274     1    -158.0    
  -0.13930 -12.56236 -35.16523 -127.94  378.73 -219.46  1.0548     1    -144.9    
   1.71904 -12.52902 -35.14523 -178.95  231.35 -209.08  0.9733     4    -165.2    
   1.68570 -12.52902 -34.92761 -170.87  237.44 -213.05  0.9030     4     7.169    
   2.03570 -12.17902 -35.19106 -179.24  231.23 -209.63  0.9872     4    -165.2    
   1.98570 -12.22902 -35.00356 -174.05  235.30 -212.28  0.9291     4     7.169    
  -1.71430 -11.84986 -34.94523 -160.34  274.32 -219.93  0.9091     5    -136.7    
  -1.59251 -11.97902 -34.94523 -156.78  284.39 -220.41  0.9162     5    -241.9    
  -1.51430 -11.80224 -35.12856 -143.46  325.59 -222.47  0.9598     5    -366.8    
  -1.31430 -12.01236 -35.09523 -138.02  345.13 -222.47  0.9984     5    -115.8    
  -1.36430 -11.76414 -35.24523 -129.51  368.38 -222.85  1.0443     1    -245.6    
  -1.11430 -11.97902 -35.24523 -120.21  401.11 -222.93  1.1215     1    -89.48    
   2.08570 -12.07902 -35.06189 -174.66  235.12 -212.38  0.9406     4    -125.4    
   2.08570 -11.97902 -34.81451 -164.24  252.55 -217.06  0.8780     4     55.03    
   2.18570 -11.82902 -35.06689 -171.86  240.54 -214.53  0.9265     4     10.04    
   2.18570 -11.77902 -34.94523 -166.53  250.53 -216.79  0.8990     4     40.07    
  -1.91430 -11.44069 -34.94523 -163.02  270.33 -220.31  0.8919     5    -90.09    
  -1.76430 -11.57902 -35.04523 -155.35  290.15 -221.55  0.9062     5    -241.9    
  -1.71430 -11.40902 -35.14523 -145.81  319.54 -222.37  0.9378     5    -350.6    
  -1.51430 -11.56414 -35.24523 -133.84  354.05 -222.55  1.0087     1    -124.0    
  -1.51430 -11.43736 -35.29523 -128.71  368.58 -221.93  1.0384     1    -245.6    
   2.23570 -11.63736 -35.16523 -171.09  242.61 -215.18  0.9354     4    -122.9    
   2.23570 -11.53402 -34.97856 -162.28  262.78 -218.55  0.9027     4     59.14    
   2.24582 -11.36569 -35.14523 -164.27  260.11 -218.26  0.9181     4    -72.91    
   2.23570 -11.37902 -34.91689 -155.20  284.03 -220.25  0.9097     4    -241.9    
  -1.91430 -11.23319 -34.97761 -158.78  284.80 -221.57  0.8876     5    -109.3    
  -1.71430 -11.40736 -35.14523 -145.81  319.59 -222.37  0.9377     5    -152.6    
  -1.91430 -10.84902 -34.94523 -152.07  312.17 -221.24  0.9070     5    -361.5    
  -1.71430 -10.80307 -35.16189 -133.69  368.36 -216.67  1.0191     1    -235.6    
   2.23570 -11.17902 -35.14523 -157.13  279.33 -220.09  0.9251     4    -242.1    
   2.23570 -11.23236 -34.97023 -152.33  294.28 -220.89  0.9259     4    -223.7    
   2.18570 -10.92902 -35.08689 -143.48  323.46 -222.14  0.9742     4    -200.4    
   2.18570 -10.92902 -34.97856 -139.09  339.73 -222.44  0.9984     4    -145.7    
  -1.89763 -10.79664 -34.94523 -150.45  318.80 -220.75  0.9157     5    -84.84    
  -1.71430 -10.72902 -35.14523 -133.24  372.64 -215.25  1.0266     1    -144.9    
  -1.81430 -10.55224 -34.94523 -141.79  354.58 -215.72  0.9812     1    -301.2    
  -1.66430 -10.60402 -35.17856 -128.70  391.04 -210.35  1.0640     1    -168.5    
   2.06904 -10.60402 -35.14523 -125.95  377.08 -222.87  1.0729     1    -303.2    
   2.08570 -10.62902 -35.11189 -126.46  376.80 -222.96  1.0742     1    -86.34    
   2.08570 -10.57902 -34.94523 -118.01  406.47 -223.28  1.1439     1    -94.81    
   2.08570 -10.57069 -34.94523 -117.56  407.92 -223.28  1.1472     1    -81.31    
  -1.61430 -10.41236 -35.19523 -127.68  404.60 -201.27  1.0866     1    -96.00    
  -1.71430 -10.28914 -34.94523 -134.50  390.86 -204.96  1.0580     1    -199.8    
  -1.61430 -10.17902 -35.14523 -133.82  399.48 -190.77  1.0884     1    -130.4    
  -1.66430 -10.14569 -34.94523 -133.80  400.55 -197.17  1.0807     1    -130.8    
   1.88570 -10.07902 -35.14523  -94.77  438.12 -219.93  1.1136     1    -56.56    
   1.98570 -10.37902 -35.12023 -109.98  418.86 -222.48  1.1523     1    -147.0    
   2.03570 -10.41236 -34.94523 -108.87  428.60 -223.12  1.1904     1    -31.90    
   1.98570 -10.22902 -34.91189 -100.65  443.11 -222.54  1.2080     1    -17.04    
  -1.61430 -10.08736 -35.14523 -137.44  389.56 -186.38  1.0854     1    -107.7    
  -1.62501  -9.97902 -35.02773 -139.14  386.28 -185.53  1.0842     1    -123.9    
  -1.66430  -9.70069 -35.14523 -152.90  316.65 -178.28  1.0312     2    -23.22    
  -1.61430  -9.77902 -34.81689 -139.36  379.31 -185.22  1.0729     1    -147.3    
   1.86904  -9.97902 -35.17023  -92.25  432.11 -218.26  1.0403     1    -103.1    
   1.88570  -9.92902 -35.04523  -91.82  435.77 -218.82  1.0662     1    -103.1    
   1.88570  -9.82902 -35.14523  -91.13  415.78 -215.60  0.9127     1     12.63    
   1.88570  -9.82902 -35.04523  -91.46  423.89 -216.97  0.9754     1    -36.55    
  -1.66430  -9.57902 -35.06689 -154.25  304.79 -177.98  1.0127     2    -129.7    
  -1.61430  -9.51736 -34.86189 -149.47  320.85 -178.89  1.0150     2     51.48    
  -1.66430  -9.36236 -35.06689 -158.60  272.23 -177.29  0.9596     2    -86.89    
  -1.61430  -9.32069 -34.89523 -154.81  283.21 -177.37  0.9593     2     43.40    
   1.98570  -9.62902 -35.15856  -93.00  376.81 -208.65  0.6586     9    -147.2    
   1.98570  -9.52902 -34.94523  -96.63  370.00 -208.06  0.6382     9    -151.4    
   2.08570  -9.47902 -35.14523  -93.99  352.85 -202.23  0.5095     9    -122.3    
   2.08570  -9.37902 -34.92856  -98.01  341.93 -200.86  0.4669     9    -129.6    
  -1.66430  -9.21236 -35.14523 -161.54  253.01 -176.80  0.9196     2    -15.62    
  -1.61430  -9.22069 -34.94523 -157.77  266.18 -176.92  0.9298     2    -96.13    
  -1.61430  -8.97902 -35.18785 -162.50  244.93 -175.99  0.8713     2     21.01    
  -1.51430  -8.97902 -34.84523 -156.81  254.89 -176.16  0.8693     2    -103.0    
   2.28570  -9.17902 -35.06189  -93.86  320.68 -194.05  0.3357     9    -123.9    
   2.23570  -9.17902 -34.91189  -97.20  317.48 -194.61  0.3350     9    -133.5    
   2.38570  -8.97902 -34.99523  -92.51  306.53 -192.52  0.2866     9    -77.84    
   2.38570  -9.02902 -35.11189  -91.08  313.19 -192.68  0.3015     9    -50.27    
  -1.51430  -8.77902 -35.10201 -160.01  252.19 -175.84  0.8360     2    -13.59    
  -1.46430  -8.77902 -34.95773 -158.71  251.61 -175.79  0.8295     2    -99.55    
  -1.41430  -8.57902 -35.19523 -156.70  281.30 -177.46  0.8134     2    -94.72    
  -1.31430  -8.57902 -34.91844 -154.98  271.92 -176.80  0.7976     2    -93.79    
   2.48570  -8.77902 -35.01523  -89.00  299.28 -192.09  0.2718     9    -113.1    
   2.46904  -8.77902 -34.94523  -90.26  297.03 -192.09  0.2701     9    -118.4    
   2.48570  -8.72902 -34.93356  -89.65  295.16 -192.04  0.2692     9    -122.7    
   2.58570  -8.52902 -35.14523  -83.41  297.09 -192.01  0.2732     9    -135.2    
  -1.21430  -8.32902 -35.13785 -146.02  335.60 -184.29  0.7737     2    -118.9    
  -1.11430  -8.37902 -34.86701 -146.86  316.95 -181.43  0.7778     2    -109.0    
  -1.11430  -8.14747 -35.14523 -133.93  360.41 -191.96  0.7074     6    -4.395    
  -0.91430  -8.17902 -34.84523 -134.58  366.31 -190.14  0.7572     6     19.62    
   2.58570  -8.52402 -35.14523  -83.34  296.96 -192.01  0.2733     9    -133.0    
   2.58570  -8.32902 -34.94523  -83.24  287.03 -191.96  0.2816     9    -152.7    
   2.62892  -8.17902 -35.19523  -78.44  291.99 -192.00  0.2821     9    -133.1    
   2.58570  -8.07069 -34.94523  -79.84  283.76 -191.96  0.2961     9    -133.1    
  -1.01430  -7.97902 -35.09523 -122.94  356.29 -196.17  0.6382     6    -242.2    
  -0.91430  -7.81236 -35.04523 -113.42  344.03 -197.57  0.5798     6    -81.98    
  -0.86430  -8.00402 -34.91189 -123.88  368.70 -195.48  0.6985     6    -176.7    
  -0.81430  -7.80402 -34.94523 -112.68  349.76 -197.64  0.6112     6    -54.45    
   2.58570  -7.87069 -35.14523  -75.62  286.59 -191.97  0.2958     9    -133.1    
   2.58570  -7.97902 -34.99523  -78.20  283.95 -191.96  0.2985     9    -133.1    
   2.58570  -7.86236 -35.17023  -75.33  287.19 -191.98  0.2950     9    -133.1    
   2.48570  -7.62902 -34.95356  -75.00  280.92 -191.96  0.3161     9    -123.9    
  -0.91430  -7.54569 -35.14523 -101.09  318.05 -195.60  0.4399     7    -65.29    
  -0.71430  -7.55224 -34.96189 -101.39  330.88 -196.75  0.5175     6    -98.53    
  -0.71430  -7.38474 -35.04523  -95.35  319.20 -194.79  0.4382     7    -65.29    
  -0.51430  -7.54569 -34.79523 -100.17  338.38 -196.76  0.5588     6    -84.57    
  -0.51430  -7.31331 -34.94523  -92.74  325.03 -194.62  0.4627     7    -106.4    
   2.46904  -7.60402 -34.92523  -75.03  280.35 -191.96  0.3188     9    -54.87    
   2.48570  -7.57902 -35.09523  -73.37  283.51 -191.96  0.3082     9    -116.4    
   2.38570  -7.37902 -35.19523  -71.15  285.48 -191.97  0.3047     9    -121.0    
   2.28570  -7.27902 -34.99523  -71.89  281.37 -191.95  0.3172     9    -116.4    
  -0.51942  -7.17902 -35.04523  -88.75  317.77 -192.99  0.4030     7    -65.21    
  -0.37858  -7.17902 -34.94523  -88.55  324.58 -193.38  0.4358     7    -106.4    
  -0.41430  -6.97902 -35.14523  -83.16  313.41 -191.40  0.3493     7    -48.01    
  -0.14525  -7.02902 -34.94523  -84.04  326.74 -192.22  0.4120     7    -106.3    
  -0.10596  -6.87902 -35.09523  -80.21  323.39 -191.27  0.3683     7    -65.75    
  -0.04346  -6.97902 -34.94523  -82.53  327.58 -191.93  0.4025     7    -106.3    
   1.98570  -6.97902 -35.09523  -69.72  286.02 -191.94  0.3000     9    -121.0    
   2.13392  -7.07902 -35.24023  -69.21  288.23 -191.97  0.2981     9    -115.1    
   1.88570  -6.97902 -34.80594  -71.86  281.04 -191.93  0.3123     9    -121.0    
   2.18570  -7.17902 -34.94523  -71.66  280.94 -191.94  0.3181     9    -121.0    
   0.04070  -6.79569 -35.14523  -77.85  325.64 -191.08  0.3588     7    -106.9    
   0.12737  -6.77902 -35.14523  -77.20  327.61 -191.15  0.3610     7    -106.9    
   0.30499  -6.87902 -34.89523  -79.10  324.25 -191.68  0.3574     9    -100.5    
   0.48570  -6.79569 -34.94523  -76.58  321.88 -191.69  0.3315     9    -75.79    
   0.46570  -6.77902 -34.99523  -76.22  324.54 -191.66  0.3387     9    -110.5    
   0.57737  -6.77902 -34.94523  -75.84  319.01 -191.74  0.3189     9    -75.79    
   0.68570  -6.67902 -35.19523  -72.78  327.49 -191.89  0.3312     9    -116.9    
   0.88570  -6.67902 -35.14523  -71.96  318.59 -191.96  0.3050     9    -75.79    
   0.88570  -6.77902 -34.79523  -74.82  301.49 -191.84  0.2772     9    -118.9    
   1.08570  -6.67902 -35.14523  -70.92  311.10 -191.98  0.2896     9    -56.05    
   1.08570  -6.77902 -34.76189  -73.91  294.36 -191.87  0.2732     9    -124.3    
   1.17975  -6.67902 -35.19856  -70.20  310.35 -192.03  0.2891     9    -56.25    
   1.28570  -6.77902 -34.79523  -72.69  290.53 -191.89  0.2778     9    -115.0    
   1.58570  -6.77902 -35.06189  -69.83  292.21 -191.94  0.2838     9    -115.1    
   1.46570  -6.77902 -34.91189  -71.17  290.05 -191.91  0.2826     9    -115.1    
   1.74404  -6.82902 -35.18189  -68.98  292.74 -191.97  0.2870     9    -115.1    
   1.65237  -6.82902 -34.94523  -70.61  287.31 -191.92  0.2904     9    -115.1    
  -0.46430 -12.57902 -34.54523 -113.66  405.32 -215.53  1.1127     1    -142.0    
  -0.14763 -12.62902 -34.54523 -105.22  414.27 -213.09  1.1191     1    -104.0    
  -0.29763 -12.57902 -34.74523 -110.53  419.69 -216.26  1.1416     1    -68.76    
   0.08570 -12.67902 -34.69523 -115.01  389.81 -213.95  1.0606     1    -115.2    
   0.13570 -12.67902 -34.51189 -106.37  397.68 -211.23  1.0699     1    -151.9    
   0.28570 -12.72902 -34.71189 -123.46  360.63 -214.23  0.9938     1    -264.2    
   0.28570 -12.67902 -34.40023 -103.12  391.38 -209.17  1.0464     1    -216.8    
   0.46570 -12.76236 -34.72023 -131.32  333.77 -215.12  0.9382     4    -143.6    
   0.48570 -12.72902 -34.54523 -119.69  355.97 -212.05  0.9715     1    -137.3    
   0.55237 -12.77902 -34.74523 -136.35  318.60 -216.02  0.9123     4    -85.93    
   0.64404 -12.72902 -34.53011 -124.55  339.09 -212.71  0.9331     1     1.669    
   0.93570 -12.77902 -34.74523 -149.35  278.68 -217.83  0.8582     4    -109.0    
   0.82737 -12.72902 -34.54523 -132.23  317.14 -214.51  0.8916     4     89.60    
   1.06070 -12.76236 -34.74523 -152.47  270.06 -217.90  0.8526     4    -26.65    
   1.12654 -12.67902 -34.54523 -141.14  292.30 -216.72  0.8530     4    -106.4    
   1.33570 -12.67902 -34.74523 -158.39  256.58 -217.27  0.8507     4     54.07    
   1.38570 -12.57902 -34.54523 -146.95  278.58 -217.76  0.8387     4    -115.1    
   1.48570 -12.57902 -34.66368 -155.94  260.55 -217.66  0.8434     4     69.03    
  -1.71430 -12.17902 -34.60773 -172.21  243.86 -214.73  0.9541     5    -137.0    
  -1.49942 -12.32902 -34.57856 -166.79  255.88 -216.51  0.9267     5    -78.71    
  -1.58192 -12.17902 -34.74523 -164.28  262.44 -217.84  0.9209     5    -72.91    
  -1.31430 -12.37902 -34.64523 -157.26  281.33 -218.84  0.9173     5    -242.1    
  -1.32168 -12.27902 -34.79523 -152.88  296.73 -220.11  0.9273     5    -172.8    
  -1.14525 -12.47902 -34.54523 -152.01  295.13 -218.92  0.9219     5    -235.1    
  -1.13668 -12.37902 -34.74523 -145.71  319.43 -220.23  0.9528     5    -24.90    
  -0.85596 -12.52902 -34.54523 -135.94  345.21 -218.49  0.9892     5    -94.07    
  -0.93001 -12.37902 -34.84523 -131.00  370.64 -220.60  1.0481     1    -342.5    
  -0.71430 -12.47902 -34.74523 -122.74  393.72 -218.95  1.0955     1    -132.4    
  -0.71430 -12.52902 -34.60356 -126.02  377.64 -217.95  1.0563     1    -147.3    
  -0.48096 -12.52902 -34.74523 -113.32  417.46 -217.47  1.1438     1    -133.8    
  -0.53430 -12.56236 -34.57023 -116.77  400.02 -216.33  1.1030     1    -168.5    
  -0.35930 -12.56236 -34.74523 -110.97  420.57 -216.66  1.1461     1    -68.76    
   1.48570 -12.52902 -34.55094 -148.84  274.64 -217.97  0.8373     4    -119.1    
   1.78570 -12.37902 -34.74523 -163.35  249.24 -216.34  0.8613     4     40.25    
   1.83570 -12.21236 -34.54523 -151.32  274.64 -218.52  0.8428     4    -95.71    
   1.88570 -12.27902 -34.76844 -164.50  248.30 -216.19  0.8678     4     40.07    
  -1.91430 -11.97902 -34.60773 -176.88  236.59 -213.06  0.9832     5    -156.5    
  -2.06430 -11.81236 -34.52761 -181.89  232.02 -211.01  1.0213     5    -165.2    
  -1.91430 -11.82902 -34.74523 -173.45  243.75 -215.47  0.9415     5    -122.0    
  -1.71430 -11.97664 -34.84523 -164.71  261.96 -218.32  0.9168     5    -57.95    
   1.98570 -11.97902 -34.54523 -149.52  284.52 -218.97  0.8577     4    -109.1    
   2.06904 -11.97902 -34.75773 -161.56  257.90 -217.80  0.8692     4     53.89    
   2.08570 -11.92902 -34.73035 -159.18  263.42 -218.39  0.8681     4    -26.83    
   2.06904 -11.79152 -34.54523 -146.32  298.01 -219.29  0.8796     4    -233.5    
  -2.11430 -11.70224 -34.54523 -181.23  232.37 -211.42  1.0129     5    -165.2    
  -2.01430 -11.64890 -34.74523 -174.10  242.66 -215.50  0.9395     5    -137.9    
  -2.06430 -11.37902 -34.77856 -172.03  249.10 -217.34  0.9089     5     40.07    
  -2.21430 -11.25069 -34.54523 -179.34  236.30 -213.82  0.9551     5    -156.5    
   2.08570 -11.57902 -34.44523 -135.21  336.06 -218.73  0.9400     4    -63.74    
   2.18570 -11.57902 -34.74523 -153.02  286.66 -220.00  0.8921     4    -109.3    
   2.18570 -11.33402 -34.66189 -141.20  328.49 -220.81  0.9508     4    -384.6    
   2.13570 -11.42402 -34.51189 -135.39  342.80 -219.71  0.9639     4    -155.9    
  -2.09763 -11.09057 -34.74523 -169.83  257.15 -219.09  0.8847     5     39.20    
  -2.21430 -11.17902 -34.54523 -178.57  237.96 -214.50  0.9416     5    -125.4    
  -2.06430 -10.97902 -34.77856 -165.72  268.98 -220.59  0.8747     5    -26.83    
  -2.21430 -10.95307 -34.49523 -176.14  243.51 -216.36  0.9104     5    -5.256    
   2.18570 -11.12069 -34.69523 -135.05  354.06 -221.61  1.0088     1    -80.49    
   2.18570 -11.17902 -34.67356 -136.24  348.82 -221.34  0.9950     1    -290.3    
   2.18570 -11.02902 -34.74523 -133.54  360.53 -222.06  1.0279     1    -245.8    
   2.13570 -10.97902 -34.42344 -118.29  411.23 -220.87  1.1321     1    -120.1    
  -2.01430 -10.71652 -34.74523 -159.85  291.07 -221.48  0.8767     5    -109.0    
  -2.11430 -10.68140 -34.54523 -167.10  268.38 -220.59  0.8687     5    -26.83    
  -2.06430 -10.57902 -34.54523 -163.60  280.83 -221.29  0.8677     5    -109.2    
  -1.91430 -10.47902 -34.74523 -150.08  328.26 -218.77  0.9268     5    -204.5    
   2.13570 -10.74569 -34.72023 -119.86  407.79 -222.93  1.1435     1    -94.52    
   2.13570 -10.74569 -34.54523 -115.73  422.93 -222.47  1.1751     1    -142.8    
   2.08570 -10.47902 -34.71189 -109.66  434.65 -223.35  1.2115     1    -29.13    
   2.08570 -10.40402 -34.61523 -108.78  437.21 -223.31  1.2171     1    -29.13    
  -1.91430 -10.37902 -34.63273 -150.63  327.66 -218.67  0.9243     5    -143.6    
  -1.86430 -10.37902 -34.73035 -146.23  344.14 -216.35  0.9564     1    -272.1    
  -1.71430 -10.17902 -34.83273 -135.26  391.10 -203.95  1.0581     1    -199.8    
  -1.81430 -10.17902 -34.58511 -141.92  360.80 -213.45  0.9924     1    -139.1    
   2.06904 -10.42402 -34.74523 -107.94  436.97 -223.35  1.2161     1     21.02    
   2.08570 -10.29569 -34.54523 -110.11  431.97 -223.23  1.2029     1    -29.13    
   1.98570 -10.10402 -34.77856 -100.15  443.01 -222.30  1.2005     1     9.732    
   2.06904 -10.20402 -34.54523 -110.18  428.42 -223.09  1.1908     1    -31.49    
  -1.66430  -9.97902 -34.71189 -133.46  399.24 -198.80  1.0770     1    -226.3    
  -1.69763  -9.97902 -34.52523 -133.51  389.61 -206.76  1.0558     1    -210.3    
  -1.61430  -9.82902 -34.74523 -135.44  393.44 -189.89  1.0804     1    -94.58    
  -1.61430  -9.82902 -34.54523 -130.04  401.89 -198.94  1.0817     1    -227.2    
   1.98570 -10.01236 -34.69523 -102.79  435.15 -221.95  1.1732     1    -33.52    
   2.03570  -9.97902 -34.51189 -113.79  410.51 -222.14  1.1266     1    -100.1    
   1.89999  -9.78652 -34.97023  -92.98  421.37 -216.90  0.9677     1    -83.24    
   1.98570  -9.82902 -34.54523 -112.79  405.43 -220.64  1.0756     1    -96.12    
  -1.61430  -9.57902 -34.85356 -147.32  334.61 -179.73  1.0312     2    -21.30    
  -1.51430  -9.54807 -34.54523 -133.63  375.16 -187.72  1.0491     1     20.34    
  -1.51430  -9.35902 -34.64523 -144.42  321.91 -180.28  0.9859     2     56.95    
  -1.46430  -9.34569 -34.54523 -139.39  335.74 -182.67  0.9911     2    -6.151    
   1.90237  -9.69331 -34.81939  -97.70  411.35 -216.25  0.9356     1    -155.8    
   1.93570  -9.48402 -34.64523 -108.32  373.27 -210.51  0.7338     1    -144.4    
   1.98570  -9.42902 -34.74523 -103.74  358.19 -206.17  0.5962     9    -98.67    
   1.93570  -9.41236 -34.54523 -114.57  360.01 -208.51  0.6890     9    -86.01    
  -1.51430  -9.12902 -34.74523 -152.96  273.88 -177.06  0.9104     2     40.53    
  -1.41430  -9.17902 -34.54523 -143.60  305.51 -180.10  0.9353     2    -97.46    
  -1.46430  -8.97902 -34.74523 -154.20  261.24 -176.39  0.8684     2    -103.0    
  -1.31430  -8.93414 -34.54523 -147.05  277.55 -177.99  0.8571     2     40.47    
   2.08570  -9.27902 -34.74523 -103.46  329.96 -198.83  0.4204     9    -146.1    
   2.03570  -9.17902 -34.52678 -112.57  321.28 -197.78  0.4085     9    -121.2    
   2.18570  -8.97902 -34.54523 -106.31  299.91 -193.33  0.2977     9    -155.7    
   2.28570  -8.97902 -34.72285  -99.47  300.46 -192.85  0.2851     9    -167.1    
  -1.31430  -8.80486 -34.64523 -151.23  263.58 -176.44  0.8227     2    -102.8    
  -1.11430  -8.77902 -34.44523 -143.01  285.84 -179.43  0.8163     2    -162.0    
  -1.21430  -8.57902 -34.74523 -151.51  274.66 -176.91  0.7863     2    -93.79    
  -0.91430  -8.47902 -34.54523 -142.20  312.75 -180.46  0.7695     2    -114.4    
   2.28570  -8.81986 -34.54523 -101.82  291.21 -192.33  0.2763     9    -172.5    
   2.38570  -8.77724 -34.69523  -95.95  291.28 -192.13  0.2705     9    -145.9    
   2.46904  -8.60402 -34.74523  -91.24  287.54 -191.98  0.2729     9    -122.6    
   2.38570  -8.56236 -34.54523  -95.43  283.73 -191.97  0.2802     9    -149.8    
  -1.01430  -8.37902 -34.74523 -144.58  321.13 -181.76  0.7728     2    -108.8    
  -0.77442  -8.37902 -34.54523 -137.55  344.51 -184.21  0.7685     2    -25.71    
  -0.81430  -8.17902 -34.74523 -132.43  371.50 -190.57  0.7604     6    -6.910    
  -0.51430  -8.10224 -34.54523 -120.85  380.32 -193.96  0.7254     6    -175.4    
   2.48570  -8.32902 -34.64523  -88.27  281.35 -191.94  0.2926     9    -135.3    
   2.43570  -8.34569 -34.54523  -90.73  280.32 -191.94  0.2951     9    -53.46    
   2.43570  -8.17902 -34.53178  -87.93  278.40 -191.94  0.3088     9    -67.60    
   2.48570  -8.32402 -34.64523  -88.19  281.28 -191.94  0.2930     9    -152.8    
  -0.51430  -7.97902 -34.59523 -116.03  371.72 -195.77  0.6957     6    -70.88    
  -0.51430  -7.63914 -34.74523 -103.35  344.45 -197.14  0.5926     6    -81.98    
  -0.31430  -7.95402 -34.44523 -110.85  357.94 -195.69  0.6316     6    -44.73    
  -0.31430  -7.71890 -34.54523 -103.73  343.71 -196.42  0.5837     6    -86.25    
   2.43570  -8.01236 -34.54523  -84.87  277.30 -191.95  0.3206     9    -83.70    
   2.48570  -8.02902 -34.64523  -83.43  278.51 -191.95  0.3146     9    -64.08    
   2.46904  -7.75402 -34.74523  -78.49  278.25 -191.96  0.3250     9    -64.08    
   2.38570  -7.77902 -34.54523  -81.53  276.17 -191.96  0.3349     9    -64.08    
  -0.31430  -7.52902 -34.64523  -98.14  336.73 -196.00  0.5445     6    -104.5    
  -0.29942  -7.35402 -34.76189  -93.11  331.91 -194.94  0.5019     6    -99.00    
  -0.21430  -7.55914 -34.54523  -98.15  333.09 -195.51  0.5212     6    -98.53    
  -0.11430  -7.37902 -34.59523  -92.75  327.02 -194.22  0.4680     6    -106.4    
   0.07082  -7.37902 -34.44523  -91.76  315.45 -193.12  0.3935     9    -53.71    
   2.26904  -7.37902 -34.72023  -75.10  277.33 -191.96  0.3356     9    -54.87    
   2.38570  -7.57902 -34.71606  -76.98  277.36 -191.96  0.3334     9    -64.08    
   2.08570  -7.27902 -34.54523  -76.27  276.01 -191.96  0.3412     9    -54.87    
   2.28570  -7.54247 -34.54523  -78.70  275.68 -191.96  0.3432     9    -66.51    
   0.08570  -7.07902 -34.74523  -84.54  324.08 -192.29  0.3980     9    -106.3    
   0.20154  -7.17902 -34.54523  -86.47  313.33 -192.29  0.3564     9    -47.93    
   0.28392  -6.97902 -34.74523  -81.53  318.85 -191.86  0.3513     9    -65.75    
   0.45654  -7.02902 -34.54523  -82.19  304.65 -191.89  0.3003     9    -120.8    
   0.53570  -6.87902 -34.74523  -78.43  310.82 -191.77  0.3052     9    -57.98    
   0.58570  -6.97902 -34.54523  -80.62  300.50 -191.85  0.2844     9    -124.8    
   1.44404  -6.97902 -34.44523  -76.46  279.90 -191.93  0.3012     9    -56.53    
   1.68570  -6.99569 -34.54523  -74.74  278.84 -191.94  0.3148     9    -47.31    
   1.63570  -6.87902 -34.74523  -72.34  282.94 -191.92  0.2992     9    -121.0    
   1.91904  -7.02902 -34.73273  -72.71  279.49 -191.94  0.3194     9    -51.95    
   1.88570  -7.17902 -34.44523  -76.84  276.02 -191.96  0.3356     9    -54.87    
   2.08570  -7.17902 -34.69523  -73.86  277.74 -191.95  0.3316     9    -47.31    
   0.71904  -6.82902 -34.74523  -76.66  304.68 -191.81  0.2846     9    -124.8    
   0.91070  -6.79569 -34.74523  -75.14  298.68 -191.84  0.2743     9    -124.2    
   0.80237  -6.97902 -34.44523  -79.92  291.16 -191.88  0.2702     9    -130.3    
   1.08570  -6.79569 -34.72023  -74.33  292.93 -191.87  0.2731     9    -124.3    
   1.08570  -6.87902 -34.54523  -76.36  287.73 -191.89  0.2747     9    -130.2    
   1.28570  -6.79569 -34.74523  -73.15  289.07 -191.89  0.2788     9    -115.0    
   1.17737  -6.87902 -34.54523  -75.88  285.95 -191.90  0.2788     9    -125.5    
   1.45737  -6.82902 -34.74523  -72.66  285.69 -191.91  0.2878     9    -121.0    
  -1.07263 -12.57902 -34.24523 -155.10  279.38 -217.46  0.9039     5    -109.5    
  -0.93930 -12.57902 -34.32856 -146.07  306.71 -217.92  0.9237     5    -362.1    
  -0.91430 -12.57902 -34.34523 -144.15  312.76 -217.90  0.9315     5    -43.00    
  -0.71430 -12.59569 -34.33368 -131.65  347.92 -216.45  0.9867     1    -94.07    
  -0.63096 -12.57902 -34.44523 -124.17  374.15 -216.25  1.0437     1    -302.5    
  -0.51430 -12.62152 -34.21785 -119.69  371.75 -213.57  1.0315     1    -147.3    
  -0.54763 -12.57902 -34.49523 -118.39  391.76 -215.84  1.0831     1    -112.1    
  -0.19251 -12.62902 -34.44523 -103.74  413.02 -212.26  1.1166     1    -150.2    
  -0.31430 -12.60902 -34.06011 -107.18  385.35 -209.87  1.0531     1    -214.3    
  -0.17263 -12.62902 -34.34523 -101.42  409.99 -210.98  1.1070     1    -94.88    
  -0.11430 -12.62902 -34.16701  -96.84  404.52 -208.48  1.0885     1    -138.6    
   0.11904 -12.65402 -34.33178  -97.08  404.67 -208.74  1.0795     1    -138.6    
   0.10237 -12.62902 -34.12356  -89.54  404.10 -206.10  1.0731     1    -165.0    
   0.28570 -12.67902 -34.39523 -102.84  391.70 -209.08  1.0470     1    -173.5    
   0.28570 -12.57902 -33.93689  -79.95  397.98 -202.51  1.0433     1    -200.7    
   0.48570 -12.67902 -34.34523 -104.80  378.46 -208.18  1.0096     1    -252.2    
   0.48570 -12.57902 -33.99523  -81.86  393.52 -202.34  1.0257     1    -224.9    
   0.54070 -12.67902 -34.34523 -106.48  373.63 -208.29  0.9975     1    -152.1    
   0.79904 -12.57902 -34.14523  -97.95  373.30 -205.00  0.9798     1    -261.1    
   0.91070 -12.57902 -34.19523 -105.56  361.35 -206.69  0.9545     1    -49.36    
   1.14308 -12.57902 -34.34523 -125.81  323.23 -212.56  0.8834     4     40.83    
  -1.91430 -12.17902 -34.20594 -184.73  231.12 -207.45  1.1010     5    -129.8    
  -1.74763 -12.32902 -34.17023 -181.23  231.80 -208.74  1.0574     5    -129.8    
  -1.71430 -12.27902 -34.41939 -176.32  236.45 -212.18  0.9926     5    -156.5    
  -1.51430 -12.37902 -34.46939 -169.25  248.67 -215.15  0.9413     5    -137.0    
  -1.51430 -12.47902 -34.03689 -176.21  235.19 -210.38  1.0030     5    -156.5    
  -1.36430 -12.47902 -34.35773 -166.39  254.12 -215.70  0.9263     5    -93.41    
  -1.34763 -12.52902 -34.17023 -168.60  247.08 -214.16  0.9389     5    -137.0    
  -1.11430 -12.56236 -34.30023 -156.05  278.01 -217.57  0.9065     5    -109.5    
   0.88570 -12.56236 -34.14523 -100.45  368.39 -205.39  0.9675     1    -41.79    
   1.13570 -12.47902 -34.14523 -107.38  355.37 -207.04  0.9358     1    -46.73    
   1.27999 -12.52902 -34.34523 -129.16  315.72 -213.71  0.8700     4    -46.51    
   1.33570 -12.37902 -34.14523 -112.19  348.16 -208.67  0.9197     1    -47.12    
   1.43570 -12.37902 -34.24523 -123.54  328.01 -212.24  0.8852     4     10.28    
   1.58570 -12.17902 -34.14523 -116.19  346.75 -210.68  0.9192     1    -34.73    
   1.68570 -12.17902 -34.27439 -129.19  322.39 -214.57  0.8802     4     40.83    
  -2.09763 -11.97902 -34.12023 -188.72  233.38 -205.39  1.1712     5    -128.9    
  -2.01430 -12.02902 -34.31368 -185.13  230.77 -208.04  1.0927     5    -129.8    
  -2.11430 -11.87902 -34.32773 -185.85  230.76 -207.88  1.1015     5    -129.8    
  -2.21430 -11.77902 -34.07023 -190.61  235.04 -204.78  1.1962     5    -88.12    
   1.68570 -12.07902 -34.14523 -116.92  349.99 -211.42  0.9293     1    -4.257    
   1.86904 -12.00402 -34.34523 -134.86  317.17 -216.68  0.8827     4     58.20    
   1.98570 -11.76986 -34.34523 -131.84  334.95 -217.02  0.9234     4    -144.9    
   1.86904 -11.78581 -34.14523 -115.85  367.42 -213.05  0.9772     1    -152.6    
  -2.21430 -11.60164 -34.39523 -185.12  230.50 -209.20  1.0635     5    -138.4    
  -2.26430 -11.61236 -34.18785 -188.94  232.14 -206.45  1.1426     5    -128.9    
  -2.26430 -11.40402 -34.37856 -184.89  230.68 -209.91  1.0401     5    -168.0    
  -2.31430 -11.42902 -34.14523 -188.96  231.68 -206.86  1.1267     5    -128.9    
   1.98570 -11.55914 -34.19523 -117.25  379.59 -215.25  1.0177     1    -161.9    
   2.03570 -11.61236 -34.34523 -128.97  350.27 -217.36  0.9601     1    -103.3    
   2.08570 -11.37902 -34.34523 -123.84  376.55 -218.19  1.0278     1    -147.3    
   2.03570 -11.35402 -34.17856 -113.87  399.93 -216.38  1.0738     1    -158.8    
  -2.29763 -11.19902 -34.32023 -184.16  231.25 -210.75  1.0155     5    -165.2    
  -2.31430 -11.17902 -34.24523 -185.47  230.69 -209.94  1.0338     5    -168.0    
  -2.26430 -10.94569 -34.34523 -180.03  236.71 -214.08  0.9436     5    -140.4    
  -2.32263 -11.02997 -34.14523 -184.87  231.00 -210.43  1.0203     5    -165.2    
   2.06904 -11.17902 -34.14523 -111.94  414.08 -217.44  1.1149     1    -133.9    
   2.08570 -11.21236 -34.24523 -115.63  405.89 -218.11  1.0991     1    -99.85    
   2.08570 -11.07902 -34.14523 -112.31  418.01 -218.28  1.1298     1    -142.3    
   2.10237 -11.03319 -34.21094 -113.57  418.76 -219.13  1.1374     1    -142.6    
  -2.21430 -10.79747 -34.39523 -175.23  246.09 -217.07  0.8998     5     40.07    
  -2.26430 -10.77902 -34.16689 -179.63  237.22 -214.30  0.9399     5    -140.4    
  -2.11430 -10.57902 -34.43606 -167.10  268.86 -220.63  0.8679     5    -26.83    
  -2.11430 -10.42902 -34.06689 -169.45  259.86 -219.57  0.8774     5     53.89    
   2.13570 -10.77902 -34.34523 -114.64  425.75 -221.54  1.1734     1    -72.38    
   2.13570 -10.78402 -34.14523 -116.89  415.14 -220.58  1.1403     1    -155.8    
   2.13570 -10.57902 -34.37856 -114.60  426.51 -222.53  1.1848     1    -31.90    
   2.15237 -10.66747 -34.09523 -121.64  400.66 -221.12  1.1099     1    -110.4    
  -2.01430 -10.37902 -34.39523 -159.46  294.28 -221.33  0.8782     5    -182.3    
  -2.06430 -10.37902 -34.20356 -164.49  275.69 -221.11  0.8698     5    -86.08    
  -1.91430 -10.17902 -34.22856 -151.82  317.09 -220.59  0.9114     5    -229.4    
  -1.86430 -10.14569 -34.32856 -147.13  335.63 -218.57  0.9424     5    -6.306    
   2.08570 -10.12902 -34.44523 -116.38  409.91 -222.88  1.1443     1    -91.23    
   2.10237 -10.36236 -34.49023 -112.02  429.11 -223.20  1.1971     1    -48.07    
   2.18570 -10.37902 -34.09523 -131.39  368.05 -222.19  1.0469     1    -342.5    
   2.18570 -10.29069 -34.11189 -133.32  360.58 -222.30  1.0336     1    -133.2    
  -1.71430  -9.97902 -34.44523 -134.24  383.39 -209.69  1.0435     1    -190.2    
  -1.71430  -9.93640 -34.19939 -134.09  372.86 -215.01  1.0256     1    -175.6    
  -1.51430  -9.67902 -34.29523 -121.30  408.16 -203.21  1.0919     1    -81.91    
  -1.51430  -9.71236 -34.13356 -118.55  407.74 -209.61  1.0986     1    -133.0    
   2.08570  -9.93402 -34.34523 -126.43  374.25 -221.82  1.0493     1    -141.2    
   2.03570  -9.77902 -34.37856 -126.15  369.72 -220.27  1.0090     1    -1.645    
   2.08570  -9.77902 -34.24523 -136.47  339.68 -220.12  0.9696     3    -385.9    
   2.18570  -9.95402 -34.06189 -145.54  314.55 -220.86  0.9549     3    -43.00    
  -1.46430  -9.57902 -34.34523 -122.48  402.21 -197.60  1.0781     1    -140.9    
  -1.41430  -9.57902 -34.14523 -113.87  413.98 -205.49  1.1022     1    -42.99    
  -1.31430  -9.37902 -34.24523 -119.04  391.12 -196.02  1.0495     1    -161.2    
  -1.26430  -9.37902 -34.14523 -112.50  403.97 -200.39  1.0706     1    -95.83    
   1.98570  -9.57902 -34.34523 -130.50  350.57 -216.51  0.9100     3     176.2    
   2.06904  -9.60402 -34.14523 -145.72  309.21 -217.17  0.9098     3    -211.6    
   1.93570  -9.27902 -34.40356 -123.28  337.30 -204.17  0.6009     9    -109.7    
   1.98570  -9.37902 -34.11035 -148.55  299.28 -211.88  0.8412     3     66.07    
  -1.26430  -9.16390 -34.34523 -131.62  338.10 -186.62  0.9550     2    -14.10    
  -1.11430  -9.17902 -34.14523 -115.99  380.58 -196.40  1.0123     1    -161.0    
  -1.11430  -8.92164 -34.34523 -136.46  307.63 -183.48  0.8673     2    -144.5    
  -0.94251  -8.97902 -34.14523 -120.40  359.32 -193.87  0.9435     1     36.84    
   1.86904  -8.97902 -34.14523 -134.09  305.21 -197.15  0.4663     9    -77.09    
   1.88570  -9.17069 -34.14523 -142.33  308.27 -204.14  0.6795     3    -99.17    
   2.03570  -8.97902 -34.34523 -117.64  303.11 -194.49  0.3404     9    -174.8    
   1.88570  -9.14569 -34.19523 -137.16  314.11 -202.17  0.6099     9    -97.36    
  -1.01430  -8.80557 -34.34523 -137.35  303.43 -182.82  0.8312     2    -145.7    
  -0.73513  -8.92902 -34.04523 -113.10  383.30 -198.76  0.9722     1    -18.35    
  -0.71430  -8.74569 -34.19523 -126.10  347.45 -190.46  0.8546     2     161.3    
  -0.73001  -8.57902 -34.34523 -134.41  331.47 -184.16  0.7875     2    -231.8    
  -0.46430  -8.67902 -34.14523 -120.88  380.28 -194.07  0.8630     2    -57.87    
  -0.51430  -8.57902 -34.24523 -126.44  367.12 -189.32  0.8084     2     127.3    
  -0.32263  -8.72902 -34.04523 -114.68  404.06 -199.49  0.9225     1     54.83    
  -0.31668  -8.54569 -34.19523 -121.07  392.02 -192.65  0.8040     2    -283.7    
  -0.11430  -8.47164 -34.14523 -116.90  392.16 -195.05  0.7350     6    -85.16    
   1.88570  -8.92902 -34.14523 -131.19  302.46 -195.77  0.4159     9    -175.3    
   2.08570  -8.89747 -34.34523 -114.26  296.53 -193.34  0.3079     9    -169.9    
   1.88570  -8.64236 -34.04523 -122.73  288.13 -192.71  0.3146     9    -179.2    
   2.23570  -8.61236 -34.34523 -103.68  283.71 -192.05  0.2844     9    -172.5    
  -0.53251  -8.37902 -34.39523 -128.65  374.33 -187.94  0.7663     2     103.7    
  -0.42442  -8.37902 -34.34523 -125.09  383.51 -189.60  0.7587     6    -206.2    
  -0.31430  -8.18140 -34.36189 -117.36  376.56 -193.39  0.6857     6    -97.38    
  -0.14763  -8.37902 -34.19523 -116.89  383.84 -193.68  0.6945     6    -79.01    
  -0.11430  -8.09569 -34.24523 -110.94  350.20 -194.45  0.5676     6    -29.48    
   0.08570  -8.45736 -34.04523 -115.73  374.98 -197.74  0.6564     9    -50.57    
  -0.01430  -8.26236 -34.14523 -113.21  357.51 -194.58  0.5790     9    -56.26    
   2.08570  -8.47902 -34.14523 -108.26  280.96 -192.01  0.2962     9    -172.5    
   2.28570  -8.43736 -34.34523  -98.54  280.01 -191.94  0.2942     9    -80.83    
   2.13570  -8.20069 -34.14523  -98.94  276.50 -191.92  0.3150     9    -80.83    
   2.28570  -8.20640 -34.31106  -93.85  276.97 -191.93  0.3134     9    -53.46    
  -0.21430  -8.01736 -34.34523 -110.72  353.78 -195.02  0.6000     6    -49.79    
  -0.11430  -7.75402 -34.36189 -102.35  330.14 -195.06  0.4995     9    -99.00    
   0.08570  -7.95402 -34.14523 -105.82  321.16 -193.83  0.4290     9    -97.68    
   0.08570  -7.78640 -34.19523 -101.67  314.78 -193.59  0.4026     9    -68.09    
   0.18570  -7.75497 -34.14523 -100.54  307.28 -193.03  0.3598     9    -60.94    
   1.88570  -7.72902 -34.04523  -91.15  273.90 -191.95  0.3371     9    -70.03    
   2.08570  -7.87902 -34.14523  -91.33  274.32 -191.94  0.3368     9    -70.03    
   2.23570  -7.74569 -34.34523  -84.49  274.64 -191.96  0.3433     9    -66.51    
   2.28570  -7.88736 -34.34523  -86.68  275.12 -191.95  0.3359     9    -68.69    
   0.08570  -7.51057 -34.34523  -94.86  312.74 -193.27  0.3886     9    -56.62    
   0.28570  -7.57902 -34.16189  -95.87  299.99 -192.49  0.3190     9    -113.8    
   0.20415  -7.37902 -34.34523  -91.21  306.63 -192.56  0.3428     9    -51.13    
   0.49582  -7.57902 -34.04523  -95.69  290.76 -192.12  0.2812     9    -138.8    
   0.45237  -7.37902 -34.19523  -90.50  293.68 -192.09  0.2856     9    -119.2    
   0.73570  -7.27902 -34.14523  -87.38  285.54 -191.95  0.2692     9    -133.2    
   1.73058  -7.37902 -34.14523  -83.70  274.40 -191.96  0.3354     9    -66.51    
   1.88570  -7.51652 -34.14523  -85.27  273.88 -191.96  0.3432     9    -86.13    
   1.88570  -7.37902 -34.24523  -81.69  274.35 -191.97  0.3434     9    -66.51    
   2.08570  -7.47902 -34.34523  -81.03  274.41 -191.97  0.3486     9    -66.51    
   0.69737  -7.17902 -34.24523  -85.02  288.34 -191.94  0.2697     9    -133.2    
   0.83570  -7.37902 -34.04523  -89.73  282.33 -191.95  0.2713     9    -123.2    
   0.88570  -7.07902 -34.29523  -81.96  285.55 -191.92  0.2712     9    -133.2    
   1.05237  -7.32902 -34.04523  -87.63  279.14 -191.94  0.2827     9    -64.03    
   1.11070  -7.02902 -34.31701  -79.82  282.25 -191.93  0.2813     9    -133.1    
   1.25237  -7.32902 -34.04523  -86.58  276.98 -191.95  0.2981     9    -64.08    
   1.34404  -7.02902 -34.34523  -78.39  279.54 -191.94  0.2976     9    -64.08    
   1.46904  -7.37902 -34.04523  -86.36  275.28 -191.95  0.3162     9    -66.51    
   1.53570  -7.07902 -34.34523  -78.11  277.52 -191.95  0.3137     9    -64.08    
   1.76225  -7.17902 -34.34523  -78.34  275.79 -191.96  0.3318     9    -66.51    
  -1.21430 -12.57902 -33.94523 -166.17  248.95 -214.12  0.9252     5     40.07    
  -1.04442 -12.60402 -33.94523 -158.47  264.84 -216.09  0.8958     5    -32.07    
  -1.13096 -12.57902 -33.74523 -164.26  249.63 -213.98  0.9163     5     10.60    
  -0.91430 -12.57902 -33.64523 -154.05  267.97 -215.84  0.8820     5     59.14    
  -0.71430 -12.60902 -33.86011 -139.34  307.35 -215.40  0.9036     5    -104.2    
  -0.76430 -12.57902 -33.64523 -144.65  288.38 -215.72  0.8807     5    -109.3    
  -0.49430 -12.57902 -33.73689 -123.59  338.15 -211.57  0.9468     1    -159.9    
  -0.46430 -12.57902 -33.74523 -121.03  343.80 -210.97  0.9580     1    -148.4    
  -0.34763 -12.57902 -33.79523 -111.10  364.73 -208.84  1.0021     1    -110.1    
  -0.16430 -12.57902 -33.84523  -97.15  387.16 -206.11  1.0475     1    -253.8    
   0.12737 -12.57902 -33.89523  -82.70  398.45 -203.23  1.0539     1    -161.7    
   0.33570 -12.57902 -33.94523  -79.75  397.16 -202.32  1.0389     1    -200.7    
  -1.94763 -12.17902 -33.88368 -188.09  235.38 -204.02  1.1941     5    -88.12    
  -1.72168 -12.36236 -33.93273 -183.65  231.89 -206.46  1.0989     5    -128.9    
  -1.91430 -12.17902 -33.71011 -189.20  237.72 -202.84  1.2185     5    -88.99    
  -1.74763 -12.32902 -33.74523 -185.20  233.53 -204.63  1.1437     5    -128.9    
  -1.51430 -12.47902 -33.89523 -177.76  233.59 -208.98  1.0242     5    -159.3    
  -1.46430 -12.47902 -33.71189 -177.58  233.44 -208.17  1.0291     5    -158.4    
  -1.28930 -12.56236 -33.94523 -169.07  243.80 -213.02  0.9442     5    -121.7    
  -1.34763 -12.52902 -33.76523 -173.32  237.12 -210.50  0.9791     5    -156.5    
  -0.31430 -12.56236 -33.74523 -108.71  366.22 -208.01  1.0034     1    -110.4    
  -0.11430 -12.52902 -33.68689  -93.25  383.73 -204.25  1.0344     1    -233.2    
   0.14404 -12.52902 -33.74523  -78.89  394.34 -201.56  1.0408     1    -200.6    
   0.28570 -12.52902 -33.77856  -74.95  394.87 -200.72  1.0323     1    -235.2    
   0.48570 -12.56236 -33.94523  -79.19  393.66 -201.64  1.0238     1    -194.8    
   0.53570 -12.47902 -33.74523  -69.99  391.17 -199.01  1.0084     1    -233.6    
   0.66570 -12.52902 -33.94523  -80.41  388.78 -201.27  1.0062     1    -166.2    
   0.73570 -12.37902 -33.64523  -65.41  387.91 -197.54  0.9889     1    -88.26    
   0.85808 -12.47902 -33.94523  -83.52  383.40 -201.42  0.9895     1    -225.9    
   0.88570 -12.36236 -33.72023  -69.75  387.11 -198.38  0.9854     1    -63.16    
   1.10975 -12.37902 -33.94523  -88.81  377.39 -202.45  0.9730     1    -86.45    
   1.08987 -12.27902 -33.74523  -74.03  386.10 -199.38  0.9812     1    -68.69    
   1.28570 -12.27902 -33.94523  -92.58  375.12 -203.67  0.9679     1    -95.22    
  -2.09763 -11.98974 -33.97773 -190.69  236.37 -203.92  1.2141     5    -88.99    
  -2.06430 -12.01236 -33.73094 -191.27  241.14 -202.26  1.2633     5    -103.7    
  -2.21430 -11.77902 -33.83689 -192.47  240.60 -202.88  1.2613     5    -103.7    
  -2.21430 -11.77902 -33.82856 -192.41  240.78 -202.84  1.2632     5    -103.7    
   1.31904 -12.12902 -33.74523  -78.45  387.69 -201.05  0.9854     1    -60.02    
   1.58570 -12.02902 -33.94523  -97.95  379.10 -206.54  0.9825     1    -261.6    
   1.48570 -11.97902 -33.74523  -82.14  391.57 -202.93  0.9979     1    -197.0    
   1.68570 -11.87902 -33.91273  -96.78  388.01 -207.41  1.0056     1    -237.0    
   1.63570 -11.77902 -33.71189  -85.12  398.76 -205.08  1.0199     1    -152.4    
  -2.29763 -11.55402 -33.89428 -192.26  237.57 -203.97  1.2253     5    -88.99    
  -2.26430 -11.61236 -33.73785 -193.22  241.45 -202.76  1.2681     5    -103.7    
  -2.31430 -11.47902 -33.86189 -192.09  237.17 -204.15  1.2193     5    -88.99    
  -2.31430 -11.42902 -33.77856 -192.49  237.83 -203.91  1.2266     5    -88.99    
   1.78570 -11.57902 -33.74523  -92.41  405.11 -208.39  1.0475     1    -198.4    
   1.86904 -11.57902 -33.92939 -100.68  402.25 -210.97  1.0526     1    -152.1    
   1.98570 -11.29569 -33.94523 -105.46  412.86 -214.36  1.0943     1    -92.12    
   1.88570 -11.37902 -33.72761  -99.35  407.17 -211.13  1.0650     1    -147.6    
  -2.33096 -11.00307 -33.94523 -187.01  230.46 -208.85  1.0612     5    -138.4    
  -2.31430 -11.18319 -33.66451 -191.02  234.25 -205.29  1.1756     5    -128.9    
  -2.31430 -10.91569 -33.90178 -185.97  230.58 -209.64  1.0396     5    -168.0    
  -2.32263 -11.02581 -33.76189 -188.37  231.14 -207.42  1.1056     5    -129.8    
   2.03570 -11.14569 -33.94523 -109.24  413.57 -216.08  1.1059     1    -142.3    
   1.98570 -11.17902 -33.75856 -108.61  403.21 -214.34  1.0719     1    -142.2    
   2.06904 -11.02402 -33.92856 -113.36  408.59 -217.33  1.1017     1    -142.3    
   2.06904 -10.97902 -33.79023 -118.30  390.70 -217.20  1.0576     1    -119.9    
  -2.26430 -10.73652 -33.95951 -181.69  234.19 -212.85  0.9661     5    -165.2    
  -2.26430 -10.77902 -33.74523 -184.04  231.30 -210.72  1.0154     5    -165.2    
  -2.21430 -10.61569 -33.90178 -178.87  238.23 -214.59  0.9364     5    -140.4    
  -2.11430 -10.47902 -33.66868 -174.82  243.60 -216.09  0.9207     5    -122.0    
   2.08570 -10.96236 -33.92023 -115.91  403.98 -217.96  1.0945     1    -99.85    
   2.08570 -10.92902 -33.77856 -121.32  383.66 -217.78  1.0440     1    -305.4    
   2.18570 -10.57902 -33.92856 -132.34  362.36 -221.08  1.0219     1    -233.5    
   2.18570 -10.62902 -33.74523 -138.47  336.77 -220.41  0.9626     3    -144.9    
  -2.06430 -10.34569 -33.97023 -166.62  266.25 -220.29  0.8763     5    -26.83    
  -2.06430 -10.37902 -33.74523 -170.22  254.58 -218.51  0.8926     5     39.20    
  -1.91430 -10.17902 -33.79523 -157.66  289.35 -221.75  0.8885     5    -173.3    
  -1.71430  -9.99569 -33.73689 -141.39  336.75 -221.58  0.9595     5    -385.9    
   2.20237 -10.37902 -34.00689 -136.30  350.39 -221.88  1.0081     1    -62.23    
   2.23570 -10.41236 -33.74523 -148.08  307.19 -220.79  0.9290     3    -361.6    
   2.23570 -10.17902 -33.91189 -148.07  308.41 -221.09  0.9447     3    -361.6    
   2.26904 -10.17902 -33.68356 -158.68  274.09 -219.22  0.9143     3    -222.7    
  -1.71430  -9.97902 -33.79523 -139.90  342.42 -221.10  0.9693     5    -267.1    
  -1.51430  -9.82902 -33.68689 -122.92  386.07 -219.63  1.0693     1    -138.5    
  -1.51430  -9.77902 -33.82523 -119.78  396.03 -217.32  1.0878     1    -152.3    
  -1.31430  -9.62902 -33.71368 -104.91  422.30 -216.25  1.1418     1    -68.92    
   2.23570  -9.99902 -33.88689 -154.27  287.40 -219.82  0.9291     3    -226.4    
   2.26904  -9.99152 -33.66928 -164.07  259.24 -217.43  0.9261     3    -72.91    
   2.18570  -9.77902 -33.94523 -155.86  281.44 -218.38  0.9249     3    -156.1    
   2.23570  -9.81236 -33.74523 -164.70  257.72 -216.61  0.9334     3    -102.4    
  -1.31430  -9.57902 -33.84023 -104.31  423.12 -213.36  1.1347     1    -39.85    
  -1.11430  -9.42902 -33.74344  -95.19  432.09 -213.04  1.1434     1    -36.01    
  -1.11430  -9.37902 -33.84106  -97.19  427.76 -210.27  1.1263     1    -38.34    
  -0.91430  -9.27902 -33.69523  -92.13  433.75 -212.49  1.1374     1    -109.8    
   2.08570  -9.47902 -33.94523 -158.92  272.08 -214.29  0.9034     3     45.57    
   2.03570  -9.37902 -33.94523 -159.18  271.90 -212.40  0.8866     3     45.57    
   2.06904  -9.35402 -33.72523 -170.05  247.60 -211.37  0.9486     3    -122.9    
   2.18570  -9.62902 -33.75356 -167.11  252.30 -214.80  0.9420     3    -117.1    
  -0.91430  -9.17902 -33.88606  -98.84  418.77 -206.68  1.0897     1    -67.89    
  -0.81430  -9.17902 -33.74523  -93.97  429.46 -210.59  1.1193     1    -80.30    
  -0.71430  -8.99569 -33.94523 -105.33  405.12 -203.37  1.0348     1    -165.3    
  -0.49346  -8.87902 -33.94523 -107.97  408.38 -203.37  1.0114     1    -77.62    
  -0.51430  -8.99569 -33.76011  -99.97  424.68 -209.56  1.0917     1    -59.43    
  -0.29346  -8.87902 -33.79523 -106.96  420.35 -208.85  1.0557     1    -19.43    
   1.78570  -8.97902 -33.95356 -151.22  289.00 -201.22  0.6659     3     35.52    
   1.88570  -9.15402 -34.14856 -141.30  309.02 -203.36  0.6582     9    -71.01    
   1.78570  -8.97902 -33.61689 -171.73  249.26 -206.32  0.9214     3     54.23    
   1.88570  -9.07902 -33.57344 -174.77  242.69 -207.63  0.9724     3    -125.4    
  -0.33358  -8.82902 -33.91189 -108.86  416.08 -204.91  1.0122     1    -82.75    
  -0.09168  -8.77902 -33.84523 -113.49  413.88 -207.81  0.9919     1    -100.8    
  -0.11430  -8.82902 -33.74285 -113.67  410.61 -210.81  1.0270     1    -180.9    
   0.08570  -8.77902 -33.64523 -125.79  379.76 -213.80  0.9569     1    -152.5    
   0.08570  -8.67902 -33.89523 -118.16  401.07 -205.93  0.8804     1    -9.259    
   0.07142  -8.57902 -33.99523 -116.63  394.31 -201.10  0.7743     1    -91.54    
   0.17999  -8.57902 -33.94523 -118.88  383.76 -202.63  0.7434     1    -96.42    
   0.26904  -8.67902 -33.74523 -129.18  368.93 -210.50  0.8481     1    -4.981    
   0.46070  -8.62902 -33.71189 -137.04  340.97 -209.40  0.7573     3    -136.9    
   0.45237  -8.57902 -33.79523 -130.89  348.98 -205.52  0.6829     9    -40.47    
   0.57237  -8.57902 -33.74523 -137.04  332.50 -205.66  0.6653     9    -133.2    
   1.08570  -8.47902 -33.74523 -138.98  298.47 -196.11  0.4366     9    -150.9    
   1.29142  -8.62902 -33.71189 -152.52  286.99 -199.09  0.5968     9     43.73    
   1.30570  -8.55402 -33.76189 -143.07  293.10 -195.92  0.4592     9    -178.2    
   1.58570  -8.77902 -33.81785 -153.03  285.09 -198.91  0.6152     9    -92.25    
   1.53570  -8.57902 -33.84523 -136.91  291.10 -194.11  0.3870     9    -171.6    
   1.71165  -8.79152 -33.94523 -141.64  294.35 -196.07  0.4723     9    -106.7    
   1.73570  -8.62069 -33.94523 -129.96  289.77 -193.24  0.3433     9    -179.2    
   0.28570  -8.35402 -33.96189 -116.30  340.19 -196.86  0.4993     9    -80.26    
   0.25237  -8.20402 -33.99523 -112.19  325.90 -194.64  0.4312     9    -114.7    
   0.53570  -8.41236 -33.84523 -124.30  327.03 -198.01  0.4691     9    -152.9    
   0.38570  -8.07069 -33.94523 -109.65  307.11 -193.26  0.3462     9    -114.0    
   0.71904  -8.37902 -33.79523 -127.27  311.72 -196.21  0.4074     9    -122.7    
   0.60237  -8.17902 -33.84523 -115.84  302.94 -193.56  0.3314     9    -186.2    
   0.88570  -8.47902 -33.74523 -137.62  307.32 -198.00  0.4766     9    -39.04    
   0.88570  -8.40402 -33.76189 -131.87  304.49 -195.80  0.4022     9    -111.9    
   0.80737  -8.17902 -33.79523 -118.17  294.93 -193.02  0.3080     9    -170.1    
   1.08570  -8.30307 -33.76189 -126.31  292.10 -193.25  0.3237     9    -179.2    
   1.08570  -8.17902 -33.76189 -119.37  287.35 -192.48  0.2964     9    -158.7    
   1.20975  -8.37902 -33.76189 -130.74  291.82 -193.55  0.3436     9    -179.2    
   1.19725  -8.17902 -33.76189 -118.96  285.07 -192.32  0.2956     9    -158.7    
   1.40737  -8.37902 -33.79523 -127.66  287.33 -192.81  0.3226     9    -179.2    
   1.42737  -8.17902 -33.79523 -116.27  281.27 -192.08  0.2976     9    -158.7    
   1.83570  -8.32069 -33.94523 -112.75  279.62 -191.99  0.3041     9    -89.63    
   1.61070  -8.14236 -33.84523 -111.15  278.45 -191.95  0.3032     9    -111.2    
   1.91904  -8.35402 -33.99523 -111.18  279.58 -191.98  0.3034     9    -111.2    
   1.87320  -8.17902 -33.96189 -106.15  277.01 -191.92  0.3111     9    -111.2    
   0.23570  -7.95902 -34.04523 -105.80  310.37 -193.20  0.3677     9    -69.30    
   0.48570  -7.86736 -33.94523 -104.00  294.59 -192.36  0.2962     9    -121.6    
   0.48570  -7.80402 -33.96189 -102.09  293.25 -192.27  0.2913     9    -122.7    
   0.68570  -7.97902 -33.84523 -108.88  290.89 -192.34  0.2863     9    -162.9    
   0.63570  -7.67902 -33.94523  -98.61  286.89 -192.04  0.2734     9    -118.6    
   0.91904  -7.97902 -33.79523 -109.83  285.07 -192.12  0.2796     9    -172.5    
   0.91070  -7.77902 -33.84523 -102.01  281.86 -191.96  0.2744     9    -121.7    
   1.06570  -7.92069 -33.79523 -107.26  281.29 -191.98  0.2808     9    -172.6    
   1.05237  -7.72902 -33.84523  -99.96  279.28 -191.93  0.2805     9    -53.41    
   1.28570  -7.94569 -33.79523 -107.14  278.78 -191.94  0.2911     9    -103.5    
   1.28570  -7.72902 -33.84523  -98.77  276.77 -191.92  0.2957     9    -56.59    
   1.56904  -7.97902 -33.84523 -105.07  276.59 -191.91  0.3067     9    -103.6    
   1.45237  -7.82902 -33.84523 -100.83  276.09 -191.91  0.3048     9    -53.46    
   1.83570  -8.03736 -33.94523 -102.08  275.64 -191.91  0.3180     9    -83.26    
   1.63570  -7.67902 -33.94523  -93.41  274.41 -191.94  0.3236     9    -55.89    
   1.91904  -8.00402 -33.99523  -99.03  275.09 -191.92  0.3236     9    -59.02    
   0.67499  -7.54569 -33.99523  -94.65  285.36 -192.00  0.2704     9    -138.8    
   0.78570  -7.57902 -33.94523  -95.54  282.89 -191.97  0.2705     9    -126.7    
   1.13570  -7.47902 -33.94523  -91.53  277.62 -191.94  0.2885     9    -57.64    
   1.17737  -7.47902 -33.94523  -91.32  277.19 -191.94  0.2917     9    -56.30    
   1.49904  -7.57902 -33.94523  -91.85  274.86 -191.94  0.3162     9    -60.06    
   1.65237  -7.57902 -33.99523  -90.13  274.23 -191.95  0.3279     9    -68.69    
  -1.71430 -12.27902 -33.49701 -185.49  235.29 -203.40  1.1641     5    -128.9    
  -1.51430 -12.37902 -33.45035 -180.26  232.97 -205.70  1.0779     5    -128.9    
  -1.51251 -12.32902 -33.34523 -180.59  233.20 -205.24  1.0851     5    -128.9    
  -1.71430 -12.17902 -33.30868 -185.89  236.59 -202.71  1.1788     5    -129.7    
  -1.36430 -12.47902 -33.56844 -175.38  234.71 -208.72  1.0040     5    -155.6    
  -1.38835 -12.37902 -33.34523 -177.33  233.56 -207.04  1.0305     5    -158.4    
  -1.14763 -12.52902 -33.54523 -166.59  244.04 -212.50  0.9298     5    -4.024    
  -1.03596 -12.37902 -33.19523 -163.18  247.19 -213.03  0.9072     5     10.60    
  -0.94525 -12.56236 -33.59023 -156.40  262.44 -215.45  0.8846     5    -32.07    
  -0.85001 -12.47902 -33.35439 -152.07  267.45 -215.52  0.8728     5     59.14    
  -0.73430 -12.52902 -33.48689 -143.91  286.50 -215.42  0.8741     5    -298.8    
  -0.70263 -12.47902 -33.37856 -142.63  287.49 -215.14  0.8703     5    -109.3    
  -0.51430 -12.52902 -33.54523 -126.80  324.76 -211.84  0.9174     5     104.7    
  -0.46930 -12.37902 -33.24523 -124.81  322.32 -210.85  0.9059     5     104.2    
  -0.30596 -12.47902 -33.49523 -109.34  355.57 -207.02  0.9742     1    -109.3    
  -0.13096 -12.37902 -33.34523  -94.61  371.59 -202.97  1.0026     1    -168.4    
  -0.11430 -12.47902 -33.54523  -93.19  378.62 -203.42  1.0209     1    -261.7    
  -0.11430 -12.36236 -33.32023  -93.25  372.59 -202.59  1.0039     1    -174.6    
   0.08570 -12.47902 -33.59523  -79.93  389.47 -200.94  1.0324     1    -225.1    
   0.08570 -12.32902 -33.31189  -78.25  383.73 -199.47  1.0161     1    -196.7    
   0.28570 -12.37902 -33.44523  -68.52  388.14 -197.99  1.0115     1    -189.0    
   0.31904 -12.27902 -33.29523  -65.77  386.34 -197.08  1.0030     1    -94.98    
   0.56904 -12.37902 -33.54523  -63.28  387.99 -197.04  0.9942     1    -98.22    
   0.48570 -12.27902 -33.34523  -61.03  386.16 -196.23  0.9914     1    -106.2    
   0.73570 -12.32902 -33.54523  -62.16  386.92 -196.70  0.9838     1    -106.2    
   0.78570 -12.17902 -33.34523  -57.60  385.27 -195.65  0.9739     1    -97.95    
   0.86487 -12.27902 -33.54523  -62.46  386.61 -196.76  0.9786     1    -106.2    
  -2.01430 -11.97902 -33.49523 -191.48  243.77 -201.34  1.2819     5    -89.00    
  -2.11430 -11.77902 -33.44523 -192.69  245.55 -201.30  1.3014     5    -89.00    
  -2.06430 -11.77902 -33.34523 -192.31  244.99 -201.23  1.2934     5    -89.00    
  -1.91430 -11.97902 -33.31844 -190.77  242.33 -201.26  1.2595     5    -103.7    
   0.90332 -12.12902 -33.34523  -58.40  385.61 -195.88  0.9711     1    -97.95    
   1.08570 -12.16236 -33.54523  -64.73  387.62 -197.57  0.9764     1    -98.22    
   1.13987 -11.97902 -33.34523  -62.25  388.26 -197.31  0.9739     1    -99.51    
   1.28570 -11.97902 -33.49106  -67.67  390.91 -199.01  0.9831     1    -95.45    
   1.28570 -11.77902 -33.24523  -69.61  390.23 -199.25  0.9822     1    -88.26    
   1.48570 -11.77902 -33.48273  -75.45  395.93 -201.87  1.0014     1    -194.9    
  -2.21430 -11.62902 -33.54523 -193.19  244.21 -201.96  1.2930     5    -89.00    
  -2.11430 -11.66414 -33.34523 -193.00  244.60 -201.50  1.2923     5    -89.00    
  -2.26430 -11.35402 -33.51189 -192.50  239.17 -203.41  1.2420     5    -103.9    
  -2.21430 -11.38736 -33.39523 -192.50  240.12 -203.01  1.2522     5    -103.9    
   1.48570 -11.57902 -33.24523  -83.35  389.97 -202.99  0.9940     1    -197.0    
   1.66904 -11.60402 -33.54523  -85.80  400.63 -205.56  1.0257     1    -156.1    
   1.78570 -11.42902 -33.54523  -95.51  399.59 -208.63  1.0367     1    -170.9    
   1.68570 -11.37902 -33.29285  -99.94  381.83 -207.82  0.9924     1    -262.1    
  -2.26430 -11.15902 -33.48689 -190.81  234.65 -205.05  1.1834     5    -88.12    
  -2.21430 -11.27581 -33.37023 -191.73  237.40 -203.87  1.2214     5    -88.99    
  -2.26430 -10.95736 -33.54523 -187.77  231.07 -207.48  1.1058     5    -129.8    
  -2.11430 -10.89569 -33.24523 -185.59  230.64 -208.42  1.0783     5    -138.4    
   1.88570 -11.27902 -33.58951 -104.45  395.85 -211.63  1.0412     1    -141.8    
   1.83570 -11.21236 -33.33273 -113.98  366.75 -211.98  0.9720     1    -161.3    
   1.98570 -10.97902 -33.32594 -132.93  329.88 -216.90  0.9124     3     2.778    
   2.03570 -10.97902 -33.54523 -125.91  358.16 -216.70  0.9759     1    -109.0    
  -2.21430 -10.77902 -33.53035 -184.14  230.87 -210.04  1.0362     5    -168.0    
  -2.11430 -10.72902 -33.34523 -182.56  231.75 -210.84  1.0178     5    -165.2    
  -2.11430 -10.57902 -33.49523 -178.56  236.43 -213.61  0.9612     5    -125.4    
  -2.01430 -10.52902 -33.34523 -175.72  240.31 -214.77  0.9446     5    -122.6    
   2.08570 -10.87902 -33.57856 -131.34  347.58 -218.11  0.9614     1    -95.01    
   2.08570 -10.77902 -33.29523 -147.23  295.04 -219.15  0.8751     3    -106.6    
   2.18570 -10.62902 -33.57856 -145.43  310.25 -220.09  0.9145     3    -361.6    
   2.18570 -10.57902 -33.39523 -154.54  280.26 -219.45  0.8819     3    -109.5    
  -2.01430 -10.37902 -33.56785 -170.39  252.75 -217.98  0.9012     5     40.07    
  -1.89763 -10.37902 -33.33273 -168.39  255.72 -218.11  0.9053     5     39.20    
  -1.71430 -10.07902 -33.51785 -147.73  314.51 -222.36  0.9270     5    -236.3    
  -1.71430 -10.17902 -33.34344 -153.83  294.93 -221.78  0.9080     5    -161.4    
   2.23570 -10.43736 -33.52523 -156.13  279.30 -219.59  0.8958     3    -109.5    
   2.23570 -10.37902 -33.35023 -163.80  257.06 -217.59  0.8962     3     53.89    
   2.26904 -10.24069 -33.54523 -162.20  263.59 -218.31  0.9078     3     64.94    
   2.26904 -10.16236 -33.39023 -169.24  246.18 -215.67  0.9273     3    -122.0    
  -1.61430  -9.97902 -33.54523 -137.43  345.08 -222.10  0.9814     5    -340.2    
  -1.51430 -10.02902 -33.31189 -136.87  345.46 -222.69  0.9878     5    -176.6    
  -1.31430  -9.87902 -33.31011 -118.09  397.30 -222.08  1.1021     1    -99.37    
  -1.31430  -9.77902 -33.44523 -111.89  410.37 -220.67  1.1289     1    -142.4    
  -1.11430  -9.67902 -33.34523 -100.14  433.95 -220.47  1.1756     1    -9.098    
   2.26904  -9.93402 -33.54523 -169.95  245.87 -215.26  0.9447     3    -122.0    
   2.26904  -9.97902 -33.39023 -173.43  238.79 -213.67  0.9611     3    -156.5    
   2.23570  -9.74569 -33.60689 -171.07  243.82 -214.22  0.9592     3    -122.0    
   2.23570  -9.77902 -33.34523 -178.30  232.98 -211.09  1.0092     3    -165.2    
  -1.11430  -9.57902 -33.47535  -96.55  436.21 -218.53  1.1720     1    -36.01    
  -0.89668  -9.57902 -33.24523  -94.16  444.89 -220.61  1.1911     1    -24.57    
  -0.91430  -9.37902 -33.53178  -90.32  440.01 -216.17  1.1631     1    -107.0    
  -0.71430  -9.37902 -33.29523  -93.92  441.69 -219.28  1.1749     1    -65.33    
   2.08570  -9.37902 -33.71523 -170.26  246.78 -211.62  0.9530     3    -154.0    
   2.18570  -9.57902 -33.62856 -172.20  241.98 -212.91  0.9710     3    -152.8    
   2.18570  -9.57902 -33.42856 -178.68  233.37 -210.47  1.0221     3    -150.7    
   2.08570  -9.37902 -33.34523 -182.37  232.27 -208.14  1.0692     3    -128.9    
  -0.71430  -9.22902 -33.53606  -91.84  436.98 -215.22  1.1496     1    -109.8    
  -0.51430  -9.07902 -33.57535  -98.19  429.41 -214.07  1.1258     1    -43.31    
  -0.54763  -9.22902 -33.34523  -98.70  431.65 -218.27  1.1493     1    -60.29    
  -0.31430  -9.07902 -33.34523 -111.91  406.41 -218.36  1.0901     1    -148.9    
  -0.31430  -8.99569 -33.53451 -107.45  415.94 -215.12  1.0953     1    -106.0    
  -0.11430  -8.87902 -33.57761 -117.56  397.88 -214.76  1.0356     1    -141.8    
  -0.11430  -8.97902 -33.29523 -127.21  368.81 -219.40  1.0018     1    -235.6    
   1.78570  -8.97902 -33.61844 -171.66  249.38 -206.31  0.9205     3     24.76    
   1.88570  -9.07902 -33.56511 -175.08  242.22 -207.62  0.9761     3    -156.5    
   1.73570  -8.97902 -33.26689 -183.60  235.61 -206.03  1.0784     3    -128.9    
   1.88570  -9.07902 -33.51701 -176.74  239.89 -207.53  0.9973     3    -149.8    
   0.08570  -8.79569 -33.57023 -128.78  369.81 -215.47  0.9542     1    -181.0    
   0.03570  -8.87902 -33.34523 -135.13  347.32 -219.05  0.9465     1    -61.45    
   0.13570  -8.77902 -33.56523 -131.66  361.55 -215.66  0.9326     1    -40.85    
   0.28570  -8.77902 -33.29523 -150.67  301.11 -218.79  0.8702     3    -55.34    
   0.43570  -8.67902 -33.54523 -145.79  318.24 -214.49  0.8247     3    -273.9    
   0.59404  -8.67902 -33.34523 -160.42  274.45 -214.97  0.8405     3    -115.1    
   0.68570  -8.62902 -33.54523 -153.52  294.40 -210.74  0.7724     3    -177.9    
   0.65237  -8.67902 -33.29523 -164.04  264.73 -214.33  0.8533     3     54.07    
   0.88570  -8.62902 -33.48689 -161.56  273.16 -208.89  0.7928     3    -105.4    
   0.90570  -8.67902 -33.23689 -172.69  246.81 -210.86  0.9024     3     39.54    
   1.05237  -8.62902 -33.54523 -161.49  273.25 -205.59  0.7616     3    -106.7    
   1.14999  -8.67902 -33.36189 -172.49  249.21 -207.74  0.8945     3     24.76    
   1.28570  -8.67902 -33.58689 -163.79  268.34 -203.49  0.7669     3    -107.0    
   1.43570  -8.77902 -33.34523 -178.14  241.41 -206.41  0.9732     3    -156.5    
   1.48570  -8.79569 -33.39023 -177.27  242.81 -206.18  0.9627     3    -23.90    
   1.48570  -8.77902 -33.49523 -172.63  250.38 -205.35  0.8986     3     24.76    
  -1.54085 -12.17902 -33.14523 -181.71  233.76 -204.41  1.1043     5    -128.9    
  -1.33192 -12.27902 -33.14523 -175.31  234.25 -207.56  1.0129     5    -155.6    
  -1.14763 -12.32902 -33.14523 -168.32  240.19 -210.93  0.9421     5    -6.900    
  -0.91430 -12.32902 -33.11189 -156.98  257.08 -214.68  0.8796     5     53.89    
  -0.98096 -12.17902 -32.94523 -160.63  251.23 -213.84  0.8920     5     39.20    
  -0.79025 -12.32902 -33.11189 -149.34  271.21 -215.47  0.8650     5    -26.65    
  -0.51430 -12.27902 -33.09523 -129.10  312.77 -212.03  0.8891     5     29.35    
  -0.31430 -12.27902 -33.14523 -111.38  345.94 -206.88  0.9480     1    -36.06    
  -0.22263 -12.17902 -33.04523 -103.15  358.92 -204.72  0.9741     1    -208.6    
   0.26904 -12.17902 -33.14523  -67.86  385.66 -197.31  1.0041     1    -68.13    
  -1.91430 -11.79807 -33.14523 -190.48  241.06 -201.66  1.2464     5    -103.9    
  -1.81430 -11.93474 -33.14523 -188.98  239.26 -201.85  1.2187     5    -88.99    
  -1.71430 -11.79890 -32.94523 -185.31  235.04 -203.61  1.1550     5    -128.9    
  -1.53192 -11.97902 -32.94523 -181.14  233.33 -205.01  1.0898     5    -128.9    
  -1.31013 -11.97902 -32.84523 -174.09  235.21 -208.63  0.9922     5    -155.6    
  -1.10930 -11.97902 -32.79523 -165.93  244.15 -212.36  0.9207     5     10.94    
  -0.61930 -11.97902 -32.79523 -136.76  300.86 -214.21  0.8770     5    -37.86    
  -0.53930 -12.02902 -32.84523 -130.80  312.28 -212.69  0.8891     5    -31.52    
  -0.31430 -11.97902 -32.84523 -111.16  350.75 -207.32  0.9579     1    0.1964    
  -0.22263 -12.07902 -32.94523 -103.15  360.43 -204.92  0.9771     1    -218.7    
   0.29404 -11.97902 -32.94523  -68.16  387.73 -197.82  1.0058     1    -189.0    
   0.33070 -12.16236 -33.14523  -64.98  385.87 -196.83  0.9996     1    -104.9    
   0.28570 -11.97902 -32.94523  -68.42  387.73 -197.89  1.0064     1    -220.9    
   0.48570 -12.12902 -33.14523  -60.38  385.51 -195.96  0.9880     1    -94.83    
   0.56904 -11.77902 -32.84523  -65.79  389.40 -197.83  0.9938     1    -88.26    
   0.66070 -11.97902 -33.04523  -59.24  385.81 -195.92  0.9791     1    -94.83    
   0.63570 -11.87902 -32.94523  -61.85  387.22 -196.67  0.9843     1    -106.2    
   0.88570 -11.77902 -32.96189  -65.10  386.92 -197.33  0.9771     1    -94.98    
   1.16749 -11.77902 -33.14523  -67.42  388.24 -198.32  0.9767     1    -56.44    
  -2.01430 -11.59747 -33.14523 -191.21  240.79 -202.17  1.2514     5    -103.7    
  -2.06430 -11.43736 -33.14523 -190.65  238.60 -203.08  1.2317     5    -88.99    
  -1.71430 -11.57902 -32.84523 -184.35  233.00 -205.15  1.1189     5    -128.9    
  -1.71430 -11.37902 -32.79523 -182.70  231.88 -207.00  1.0794     5    -128.9    
   0.86642 -11.57902 -32.79523  -76.71  386.10 -199.89  0.9840     1    -68.69    
   1.15415 -11.57902 -32.94523  -80.04  383.50 -200.62  0.9756     1    -61.93    
   1.29820 -11.67902 -33.14523  -74.98  388.55 -200.16  0.9825     1    -66.95    
   1.28570 -11.47902 -32.94523  -90.49  376.76 -203.10  0.9671     1    -111.0    
   1.58570 -11.37902 -33.14285 -101.21  372.97 -207.05  0.9687     1    -277.1    
  -2.06430 -11.17902 -33.11189 -188.52  233.28 -205.42  1.1598     5    -128.9    
  -1.91430 -11.27902 -32.94523 -186.62  232.59 -205.67  1.1365     5    -128.9    
  -2.06430 -10.95140 -33.14523 -185.29  230.81 -208.07  1.0874     5    -129.8    
  -1.71430 -11.01236 -32.79523 -178.19  234.38 -211.02  1.0026     5    -156.5    
   1.53570 -11.27902 -32.96344 -113.02  350.03 -209.44  0.9212     1    -115.3    
   1.68570 -11.27902 -33.14523 -111.35  360.45 -209.92  0.9483     1    -308.9    
   1.78570 -10.97902 -32.90035 -142.71  291.95 -217.62  0.8441     3    -296.0    
   1.88570 -10.97902 -33.06761 -139.70  303.61 -217.42  0.8626     3    -119.5    
  -2.01430 -10.79486 -33.14523 -182.12  231.75 -210.47  1.0266     5    -168.0    
  -1.81430 -10.76331 -32.94523 -176.82  237.10 -212.88  0.9751     5    -125.4    
  -1.71430 -10.57331 -32.96189 -169.37  251.53 -216.57  0.9233     5    -122.0    
  -1.51251 -10.52902 -32.84523 -160.15  274.21 -219.16  0.9100     5    -132.7    
   1.88570 -10.87902 -32.94523 -149.55  279.03 -218.45  0.8417     3    -115.1    
   2.03570 -10.77902 -33.12439 -151.79  278.83 -218.87  0.8564     3    -109.3    
   2.08570 -10.67902 -33.12535 -157.16  267.10 -218.50  0.8613     3     59.32    
   2.03570 -10.57902 -32.91189 -166.27  246.35 -215.77  0.8779     3     40.07    
  -1.71430 -10.32902 -33.15951 -161.07  273.51 -219.97  0.9018     5    -90.09    
  -1.53930 -10.37902 -32.96189 -155.95  287.07 -220.55  0.9128     5    -241.9    
  -1.52942 -10.17902 -33.14523 -146.63  316.03 -222.32  0.9392     5    -343.8    
  -1.33418 -10.37902 -32.84523 -146.73  316.80 -221.61  0.9449     5    -236.3    
  -1.33418 -10.17902 -32.99523 -137.19  346.86 -222.75  0.9952     5    -95.79    
  -1.09501 -10.07902 -32.94523 -120.19  400.68 -223.06  1.1111     1    -124.3    
   2.08570 -10.49724 -32.94523 -168.74  242.55 -214.87  0.8954     3     10.60    
   2.18570 -10.41057 -33.14523 -167.95  246.06 -215.74  0.9013     3     10.60    
   2.23570 -10.19902 -33.20356 -173.12  238.39 -213.69  0.9418     3    -125.4    
   2.08570 -10.24069 -32.82856 -178.85  231.34 -209.83  0.9801     3    -165.2    
  -1.12501  -9.97902 -33.04523 -116.05  408.81 -222.97  1.1297     1    -132.2    
  -0.96846  -9.97902 -32.94523 -110.49  426.94 -223.02  1.1685     1    -72.22    
  -1.02680  -9.77902 -33.14523 -102.96  435.63 -222.13  1.1838     1    -19.54    
  -0.74942  -9.77902 -32.94523 -102.03  444.42 -222.74  1.1977     1    -17.04    
   2.23570 -10.02402 -33.17856 -177.68  232.86 -211.33  0.9883     3    -165.2    
   2.08570 -10.03736 -32.80035 -183.32  230.56 -207.26  1.0503     3    -159.3    
   2.18570  -9.72902 -33.14523 -183.26  230.49 -208.20  1.0678     3    -138.4    
   2.08570  -9.82902 -32.84523 -186.72  232.17 -205.78  1.1075     3    -128.9    
  -0.79918  -9.57902 -33.14523  -96.04  445.74 -221.35  1.1935     1     7.249    
  -0.56668  -9.59902 -32.94523 -105.85  432.81 -222.48  1.1681     1    -69.89    
  -0.56013  -9.37902 -33.14523 -102.11  431.85 -220.84  1.1594     1    -9.098    
  -0.38608  -9.37902 -32.98689 -116.38  402.27 -222.02  1.0967     1    -89.46    
   2.06904  -9.59152 -32.94523 -187.98  233.81 -205.26  1.1471     3    -128.9    
   2.08570  -9.47902 -33.11035 -186.32  232.41 -206.27  1.1263     3    -128.9    
   2.03570  -9.37902 -33.13178 -187.09  233.09 -205.96  1.1342     3    -128.9    
   1.88570  -9.27902 -32.94344 -190.60  237.61 -204.10  1.1925     3    -88.99    
  -0.31430  -9.19569 -33.14285 -117.71  394.46 -220.78  1.0729     1    -144.2    
  -0.16430  -9.07902 -33.14523 -128.85  364.19 -220.80  1.0024     1    -132.4    
  -0.11430  -9.17902 -32.92106 -139.13  335.22 -221.79  0.9551     3    -81.49    
  -0.01430  -8.97902 -33.14523 -139.33  333.40 -220.74  0.9382     3    -67.34    
   0.08570  -9.02902 -32.92201 -152.19  294.55 -220.63  0.8957     3    -108.7    
   0.25082  -8.97902 -32.84523 -162.49  265.52 -218.55  0.8863     3     59.14    
   1.47558  -8.97902 -32.84523 -189.57  237.01 -204.46  1.1709     3    -129.7    
   1.68570  -9.07902 -32.93118 -190.51  237.93 -204.09  1.1865     3    -88.99    
   1.68570  -8.97902 -33.14344 -186.50  235.37 -205.39  1.1182     3    -128.9    
   1.88570  -9.17902 -33.11285 -187.95  234.99 -205.21  1.1500     3    -128.9    
   0.28570  -8.82902 -33.12201 -156.62  282.25 -219.11  0.8725     3    -109.5    
   0.38570  -8.77902 -33.16939 -159.69  274.74 -218.07  0.8651     3    -8.351    
   0.48808  -8.82902 -32.94523 -169.45  249.41 -215.68  0.8983     3     40.07    
   0.70570  -8.79569 -32.92023 -176.38  237.52 -212.29  0.9449     3    -125.4    
   0.64404  -8.72902 -33.11189 -169.89  249.83 -214.27  0.8927     3     39.20    
   0.98570  -8.77902 -32.94523 -181.76  233.15 -208.89  1.0113     3    -156.5    
   0.88570  -8.67902 -33.22856 -172.32  247.08 -211.12  0.9013     3     39.20    
   1.09642  -8.79569 -32.94523 -183.88  232.81 -207.72  1.0424     3    -158.4    
   1.12142  -8.77902 -32.99523 -183.25  233.45 -207.75  1.0341     3    -158.4    
   1.31904  -8.87902 -32.89523 -187.46  234.30 -205.64  1.1186     3    -128.9    
   1.27832  -8.77902 -33.09523 -182.79  234.98 -206.95  1.0411     3    -158.4    
   1.53570  -8.87902 -33.14523 -185.12  235.41 -205.77  1.0868     3    -128.9    
  -1.53251 -11.82902 -32.84523 -180.55  232.91 -205.83  1.0741     5    -128.9    
  -1.35180 -11.77902 -32.74523 -175.04  235.20 -209.04  0.9914     5    -155.6    
  -1.16430 -11.87902 -32.74523 -168.09  242.09 -211.84  0.9323     5    -4.024    
  -0.86930 -12.01057 -32.79523 -153.38  265.26 -215.47  0.8716     5     53.89    
  -0.94763 -11.72902 -32.64523 -156.37  264.29 -215.72  0.8792     5    -32.07    
  -0.71430 -11.72902 -32.64523 -141.70  296.67 -215.54  0.8806     5    -106.6    
  -0.51430 -11.87902 -32.74523 -127.89  322.37 -212.20  0.9069     5     92.89    
  -0.06930 -11.77902 -32.74523  -90.90  384.35 -203.55  1.0253     1    -194.3    
  -0.06430 -11.77902 -32.74523  -90.56  384.67 -203.48  1.0257     1    -200.0    
   0.08570 -11.77902 -32.76189  -81.03  390.62 -201.49  1.0285     1    -205.6    
   0.34404 -11.77902 -32.79523  -70.28  391.68 -199.08  1.0119     1    -233.6    
  -1.51430 -11.62902 -32.74523 -178.95  232.91 -207.60  1.0392     5    -158.4    
  -1.61430 -11.43236 -32.74523 -180.69  232.32 -207.81  1.0491     5    -159.3    
  -1.31430 -11.55497 -32.64523 -171.44  239.71 -211.59  0.9546     5    -124.5    
  -1.25596 -11.37902 -32.59523 -167.57  247.77 -213.99  0.9225     5     10.60    
  -1.08930 -11.54569 -32.59523 -161.79  256.32 -215.15  0.8970     5     53.89    
  -1.08930 -11.37902 -32.56189 -159.92  263.41 -216.17  0.8932     5     53.89    
  -0.99263 -11.57902 -32.59523 -157.40  265.06 -215.99  0.8838     5    -32.07    
  -0.91430 -11.37902 -32.54523 -150.54  286.15 -217.12  0.8875     5    -109.3    
  -0.63596 -11.57902 -32.59523 -134.68  318.45 -214.70  0.9097     5     93.20    
  -0.56430 -11.37902 -32.54523 -126.93  346.32 -214.08  0.9632     1    -13.86    
  -0.48930 -11.54569 -32.59523 -123.10  346.38 -212.30  0.9581     1    -304.5    
  -0.51430 -11.44069 -32.56189 -123.91  350.07 -213.09  0.9685     1    -206.2    
  -0.28096 -11.62902 -32.64523 -107.06  372.07 -208.11  1.0080     1    -192.8    
  -0.31430 -11.40402 -32.56189 -108.76  382.34 -210.18  1.0350     1    -177.7    
   0.03070 -11.57902 -32.64523  -86.67  396.28 -204.08  1.0460     1    -198.2    
  -0.12001 -11.39986 -32.56189  -96.78  398.65 -207.70  1.0627     1    -157.5    
   0.08570 -11.57902 -32.64523  -84.31  397.27 -203.51  1.0444     1    -205.6    
   0.09404 -11.39724 -32.56189  -88.36  403.06 -205.61  1.0588     1    -145.9    
   0.22404 -11.56236 -32.64523  -80.00  397.95 -202.47  1.0365     1    -200.7    
   0.28570 -11.37902 -32.56189  -85.83  400.19 -204.51  1.0422     1    -156.1    
   0.43570 -11.67902 -32.74523  -71.28  392.86 -199.59  1.0103     1    -201.8    
   0.48570 -11.41236 -32.59523  -84.27  393.76 -203.12  1.0189     1    -197.0    
   0.73570 -11.57902 -32.74523  -75.82  388.46 -199.95  0.9923     1    -66.95    
   0.62737 -11.37902 -32.59523  -88.41  387.21 -203.43  1.0022     1    -189.1    
   0.86404 -11.37902 -32.64523  -93.36  376.58 -203.68  0.9748     1    -95.34    
   1.10915 -11.37902 -32.74523  -98.17  367.54 -204.57  0.9523     1     3.923    
  -1.74013 -11.23497 -32.79523 -181.39  231.80 -208.24  1.0585     5    -145.2    
  -1.44763 -11.22581 -32.64523 -173.17  240.09 -212.42  0.9578     5    -124.5    
  -1.61430 -10.95664 -32.74523 -174.50  239.53 -212.98  0.9641     5    -125.4    
  -1.31430 -11.17902 -32.59523 -166.97  250.99 -214.93  0.9206     5     39.20    
  -1.25596 -10.97902 -32.59523 -161.19  267.52 -217.32  0.9040     5     64.94    
  -1.17596 -11.17902 -32.56189 -161.09  264.35 -216.61  0.8999     5    -26.27    
  -1.11430 -10.97902 -32.56189 -154.30  286.34 -218.40  0.9035     5    -109.3    
  -1.06430 -11.23736 -32.54523 -156.66  274.28 -217.19  0.8922     5    -107.3    
  -1.01430 -10.97902 -32.54523 -148.97  302.06 -218.69  0.9140     5    -236.8    
  -0.51430 -11.36236 -32.54523 -123.08  356.17 -213.41  0.9827     1    -137.3    
  -0.28096 -11.35069 -32.54523 -106.42  389.65 -210.15  1.0511     1    -202.7    
  -0.14763 -11.33640 -32.54523  -98.67  400.29 -208.67  1.0684     1    -157.5    
   0.09820 -11.35497 -32.54523  -89.48  404.13 -206.12  1.0616     1    -179.0    
   0.39499 -11.32902 -32.54523  -88.58  396.15 -204.77  1.0308     1    -179.2    
   0.45237 -11.32902 -32.54523  -89.40  393.59 -204.62  1.0235     1    -225.9    
   0.68570 -11.27902 -32.54523  -97.73  377.97 -205.46  0.9861     1    -222.1    
   1.00237 -11.17902 -32.54523 -116.21  342.98 -209.60  0.9119     1    -104.7    
   1.08570 -11.21236 -32.59523 -115.06  343.50 -209.20  0.9104     1    -243.8    
   1.15415 -10.97902 -32.44523 -138.74  297.04 -216.11  0.8456     3     53.80    
   1.28154 -11.27902 -32.74523 -111.88  347.75 -208.36  0.9147     1    -12.68    
   1.38570 -10.97902 -32.54523 -142.96  286.56 -217.12  0.8328     3    -110.9    
   1.53570 -10.97902 -32.64523 -144.32  284.17 -217.47  0.8310     3    -114.8    
  -1.51430 -10.76390 -32.74523 -167.24  255.08 -216.48  0.9199     5    -93.41    
  -1.31430 -10.81081 -32.64523 -159.85  273.13 -218.19  0.9070     5    -86.08    
  -1.34608 -10.57902 -32.74523 -155.10  289.81 -219.92  0.9143     5    -226.4    
  -1.08335 -10.77902 -32.59523 -147.95  310.10 -219.67  0.9285     5    -346.0    
  -1.11430 -10.62902 -32.64523 -144.91  322.35 -220.54  0.9489     5    -145.6    
  -0.89430 -10.77902 -32.56189 -137.19  345.07 -219.52  0.9809     5    -114.0    
  -0.91430 -10.49569 -32.64523 -129.45  376.91 -221.20  1.0517     1    -245.4    
  -0.79763 -10.77902 -32.54523 -131.33  363.93 -219.12  1.0172     1    -330.8    
  -0.69430 -10.60402 -32.56189 -121.43  400.80 -219.74  1.0996     1    -110.4    
  -0.51430 -10.47069 -32.54523 -113.63  426.31 -219.86  1.1533     1    -63.26    
   1.46820 -10.77902 -32.44523 -157.88  256.43 -217.21  0.8390     3     54.07    
   1.78570 -10.82902 -32.74523 -155.13  263.58 -217.94  0.8373     3    -26.65    
   1.68570 -10.69390 -32.54523 -163.86  246.47 -215.72  0.8582     3     55.21    
   1.88570 -10.67724 -32.74523 -163.69  248.30 -216.14  0.8615     3     55.21    
  -1.11942 -10.37902 -32.76189 -135.96  354.28 -222.03  1.0080     1    -109.9    
  -0.92835 -10.27902 -32.74523 -122.00  401.35 -222.37  1.1093     1    -89.48    
  -0.93418 -10.17902 -32.79523 -118.16  412.19 -222.75  1.1350     1    -131.9    
  -0.76430 -10.37902 -32.64523 -118.63  413.51 -221.47  1.1329     1    -142.4    
  -0.81430 -10.17902 -32.74523 -114.12  425.62 -222.55  1.1628     1    -142.5    
  -0.51430 -10.37902 -32.56189 -113.19  429.58 -220.52  1.1614     1    -72.22    
  -0.56430 -10.14569 -32.64523 -111.63  435.02 -222.06  1.1764     1    -69.89    
  -0.46430 -10.35402 -32.54523 -113.36  429.37 -220.48  1.1596     1    -72.38    
  -0.31430 -10.02902 -32.54523 -122.31  402.47 -221.77  1.1003     1    -100.5    
   1.73570 -10.36414 -32.44523 -178.14  231.35 -209.32  0.9601     3    -165.2    
   1.98570 -10.44152 -32.74523 -173.97  234.98 -212.07  0.9239     3     7.169    
   1.71904 -10.17902 -32.39523 -183.11  230.86 -206.64  1.0272     3    -164.2    
   2.03570 -10.23736 -32.74523 -179.92  230.81 -209.02  0.9906     3    -165.2    
  -0.71430  -9.97902 -32.79523 -107.50  440.57 -222.89  1.1921     1     31.40    
  -0.61430  -9.97164 -32.74523 -108.80  438.58 -222.76  1.1852     1    -29.39    
  -0.51430  -9.74569 -32.79523 -111.25  427.40 -222.88  1.1581     1    -22.07    
  -0.31430  -9.97569 -32.56189 -123.13  399.36 -221.99  1.0939     1    -112.6    
  -0.31430  -9.74652 -32.64523 -125.80  387.62 -222.58  1.0694     1    -104.3    
  -0.11430  -9.90902 -32.44523 -138.54  346.68 -221.37  0.9862     3    -94.07    
  -0.21430  -9.81890 -32.54523 -132.90  365.70 -222.06  1.0231     1    -46.57    
   1.88570  -9.94569 -32.54523 -187.51  233.80 -204.62  1.1093     3    -128.9    
   1.73570  -9.75486 -32.44523 -190.40  238.32 -203.21  1.1684     3    -129.7    
   1.98570  -9.81236 -32.69523 -188.74  234.67 -204.45  1.1370     3    -128.9    
   2.03570  -9.88402 -32.74523 -186.97  232.69 -205.36  1.1078     3    -128.9    
  -0.31430  -9.57902 -32.74523 -126.02  382.64 -222.69  1.0575     1    -306.1    
  -0.11430  -9.54569 -32.59523 -143.61  326.74 -221.83  0.9520     3    -66.02    
  -0.11430  -9.33640 -32.74523 -142.66  326.58 -221.93  0.9477     3    -66.02    
   0.08570  -9.54247 -32.44523 -157.56  281.81 -219.86  0.9044     3    -242.1    
   0.08570  -9.35402 -32.56189 -158.09  279.20 -219.84  0.9004     3    -109.5    
   0.23987  -9.37902 -32.44523 -166.65  255.87 -217.49  0.9052     3     54.16    
   1.48570  -9.37902 -32.44523 -192.48  241.64 -202.92  1.2164     3    -88.99    
   1.78570  -9.61652 -32.54523 -192.07  240.72 -202.79  1.2017     3    -88.99    
   1.78570  -9.37902 -32.69523 -192.61  242.00 -202.85  1.2273     3    -88.99    
   1.88570  -9.47164 -32.74523 -191.99  240.05 -203.21  1.2100     3    -88.99    
   0.06999  -9.17902 -32.74523 -155.59  286.13 -220.38  0.8963     3    -109.3    
   0.29820  -9.02902 -32.74523 -167.05  255.09 -217.32  0.8953     3     39.20    
   0.35392  -9.17902 -32.54523 -171.86  244.71 -215.64  0.9179     3     10.60    
   0.40392  -8.97902 -32.74523 -171.13  246.10 -215.69  0.9097     3     10.60    
   0.60475  -9.17902 -32.44523 -180.14  231.57 -211.46  0.9859     3    -165.2    
   0.63570  -8.97902 -32.64523 -179.52  232.78 -211.63  0.9756     3    -165.2    
   0.86904  -9.13581 -32.44523 -185.57  229.96 -207.93  1.0684     3    -138.4    
   0.86487  -8.87902 -32.74523 -182.72  231.08 -209.17  1.0248     3    -173.8    
   1.13154  -9.17902 -32.44523 -189.96  234.34 -205.16  1.1481     3    -128.9    
   1.10142  -8.97902 -32.64523 -188.53  232.68 -206.06  1.1170     3    -128.9    
   1.38570  -9.17902 -32.54523 -192.12  239.69 -203.55  1.2050     3    -88.99    
   1.33570  -8.97902 -32.74523 -190.06  236.09 -204.69  1.1625     3    -128.9    
   1.51487  -9.07902 -32.74523 -191.92  239.44 -203.65  1.2033     3    -88.99    
  -0.71430 -11.40736 -32.54523 -138.01  317.34 -215.96  0.9148     5     93.20    
  -0.72858 -10.73402 -32.54523 -126.29  381.24 -219.04  1.0540     1    -142.3    
  -0.49251 -10.97902 -32.49523 -117.16  393.53 -215.56  1.0723     1    -96.47    
  -0.42358 -10.97902 -32.49523 -113.48  401.16 -214.95  1.0871     1    -152.3    
  -0.13930 -10.89569 -32.44523 -106.02  415.41 -213.63  1.1080     1    -78.94    
   0.05237 -11.02902 -32.44523 -101.54  408.10 -210.84  1.0806     1    -105.6    
   0.31904 -10.97902 -32.39523 -109.94  383.42 -210.94  1.0206     1    -219.1    
   0.48570 -11.01236 -32.39523 -113.42  368.07 -210.63  0.9822     1    -152.0    
   0.76165 -11.01236 -32.39523 -123.85  336.68 -212.28  0.9130     1    -19.32    
   0.96404 -10.97902 -32.39523 -133.49  311.34 -214.76  0.8683     3     14.01    
  -0.69858 -10.70402 -32.54523 -123.94  389.56 -219.08  1.0726     1    -112.1    
  -0.18596 -10.77902 -32.44523 -108.87  417.33 -215.24  1.1164     1    -139.7    
  -0.23096 -10.57902 -32.44523 -113.40  417.47 -217.55  1.1225     1    -142.4    
  -0.19763 -10.77902 -32.44523 -108.94  417.76 -215.30  1.1179     1    -139.7    
  -0.08096 -10.57902 -32.39523 -117.58  400.94 -216.97  1.0822     1    -168.5    
   0.02737 -10.79902 -32.39523 -111.42  402.03 -214.05  1.0753     1    -168.5    
   0.08570 -10.60402 -32.34523 -123.39  377.10 -216.40  1.0264     1    -147.3    
   0.23570 -10.77902 -32.34523 -119.90  373.13 -214.14  1.0085     1    -152.7    
   0.39404 -10.57902 -32.24523 -139.59  320.27 -217.38  0.9158     3    -115.3    
   0.40237 -10.87902 -32.34523 -120.18  361.72 -212.91  0.9770     1    -11.72    
   0.45975 -10.62902 -32.24523 -139.57  317.08 -217.10  0.9072     3     93.20    
   0.68570 -10.92902 -32.34523 -127.90  331.99 -213.61  0.9107     3     70.13    
   0.68570 -10.57902 -32.19523 -151.42  280.99 -218.10  0.8654     3    -109.0    
   0.76392 -10.92902 -32.34523 -130.83  322.96 -214.24  0.8936     3    -74.91    
   0.94404 -10.57902 -32.19523 -159.36  258.94 -217.36  0.8563     3    -31.89    
   1.01070 -10.87902 -32.34523 -142.85  290.99 -216.93  0.8477     3    -91.33    
   1.06904 -10.66236 -32.24523 -158.15  259.40 -217.39  0.8482     3     69.03    
   1.28570 -10.77902 -32.36189 -155.67  261.59 -217.56  0.8370     3    -31.89    
   1.28570 -10.52902 -32.24523 -168.24  240.77 -214.27  0.8818     3     39.52    
   1.48570 -10.60402 -32.36189 -167.30  241.31 -214.40  0.8747     3     10.04    
  -0.11251 -10.36236 -32.39523 -124.62  388.31 -219.07  1.0610     1    -103.7    
  -0.08930 -10.14890 -32.39523 -133.53  362.36 -220.41  1.0117     1    0.4623    
   0.00392 -10.28736 -32.34523 -134.05  356.37 -219.38  0.9956     1    -94.57    
  -0.00858 -10.26652 -32.34523 -134.07  357.01 -219.53  0.9979     1    -61.03    
   0.28570 -10.44902 -32.24523 -141.53  320.94 -218.25  0.9248     3    -25.05    
   0.21487 -10.14831 -32.24523 -151.29  298.21 -219.49  0.9077     3    -172.8    
   0.42737 -10.39902 -32.19523 -150.60  291.82 -218.62  0.8885     3    -109.3    
   0.46070 -10.21569 -32.16189 -159.62  269.18 -218.28  0.8838     3     64.94    
   0.65737 -10.37902 -32.14523 -160.03  263.15 -217.75  0.8728     3     53.89    
   0.53570 -10.23736 -32.14523 -161.52  262.94 -217.82  0.8820     3    -32.07    
   1.03570 -10.37902 -32.14523 -169.80  240.38 -214.24  0.8951     3     39.52    
   1.10570 -10.40402 -32.16189 -170.21  239.30 -213.89  0.8964     3     10.04    
   1.18570 -10.21236 -32.14523 -177.69  231.67 -210.32  0.9566     3    -165.2    
   1.28570 -10.34569 -32.19523 -175.23  233.32 -211.25  0.9311     3    -1.488    
   1.26070 -10.17902 -32.16189 -179.60  230.67 -209.16  0.9776     3    -165.2    
   1.58570 -10.38914 -32.34523 -176.83  231.99 -210.00  0.9448     3    -32.58    
   1.48570 -10.09569 -32.24523 -183.91  230.89 -206.47  1.0365     3    -158.4    
   0.08570  -9.82390 -32.34523 -153.60  294.90 -220.17  0.9128     3    -224.0    
   0.08570  -9.75402 -32.36189 -154.84  290.77 -220.10  0.9103     3    -239.7    
   0.23570  -9.94569 -32.24523 -158.45  277.79 -219.10  0.8983     3    -23.49    
   0.28570  -9.81140 -32.24523 -163.78  262.96 -218.09  0.8994     3     59.14    
   0.46070  -9.95902 -32.16189 -167.34  252.15 -216.75  0.9008     3     40.07    
   0.45237  -9.77390 -32.19523 -171.21  245.01 -215.62  0.9164     3     10.60    
   0.53570  -9.94569 -32.14523 -170.33  245.53 -215.66  0.9097     3     10.60    
   0.65570  -9.77902 -32.14523 -176.85  234.40 -212.71  0.9530     3    -165.2    
   0.96404  -9.72902 -32.14523 -184.28  229.60 -208.18  1.0355     3    -168.0    
   1.18570  -9.92902 -32.14523 -184.35  230.20 -207.21  1.0376     3    -159.3    
   1.10237  -9.73402 -32.16189 -186.44  230.61 -206.64  1.0689     3    -128.9    
   1.26070  -9.95902 -32.16189 -184.63  230.53 -206.78  1.0439     3    -158.4    
   1.28570  -9.77902 -32.19523 -187.77  232.67 -205.25  1.0995     3    -128.9    
   1.48570 -10.02902 -32.24523 -185.30  231.56 -205.79  1.0589     3    -158.4    
   1.58570  -9.72902 -32.34523 -190.38  237.98 -203.33  1.1639     3    -129.7    
   1.71904  -9.95402 -32.39523 -187.78  234.11 -204.38  1.1067     3    -128.9    
   0.33570  -9.47902 -32.34523 -170.84  246.93 -216.07  0.9163     3     10.60    
   0.47320  -9.57902 -32.24523 -174.40  238.90 -214.30  0.9373     3    -122.6    
   0.47558  -9.37902 -32.34523 -176.48  236.31 -213.57  0.9487     3    -125.4    
   0.71904  -9.57902 -32.19523 -181.27  230.36 -210.59  0.9966     3    -165.2    
   0.76904  -9.27902 -32.34523 -184.42  229.39 -209.05  1.0372     3    -168.0    
   0.85654  -9.55140 -32.19523 -184.11  229.40 -208.64  1.0383     3    -168.0    
   0.96904  -9.27902 -32.34523 -188.05  231.07 -206.63  1.0995     3    -128.9    
   1.08904  -9.61236 -32.19523 -187.73  231.35 -206.16  1.0916     3    -128.9    
   0.97737  -9.27902 -32.34523 -188.08  231.21 -206.55  1.1021     3    -128.9    
   1.25892  -9.57902 -32.24523 -189.63  234.85 -204.56  1.1404     3    -128.9    
   1.31070  -9.37902 -32.36189 -191.60  238.13 -203.76  1.1839     3    -88.99    
   1.48570  -9.57724 -32.34523 -191.96  239.49 -203.10  1.1866     3    -88.99    
   0.88570 -10.35497 -32.12856 -167.38  245.49 -215.52  0.8861     3     39.18    
   0.88570  -9.89390 -32.11523 -180.62  230.72 -210.32  0.9817     3    -165.2    
  3974               Area     Atom    dRho/dR      Angle(Rho)      MEP        Field(norm)     dMEP/dR      Angle(MEP)     IE(L)      dIE(L)/dR     Angle(IE(L))      EA(L)    dEA(L)/dR     Angle(EA(L))     alpa(L)
     1     3     2   0.01852     8    0.3375E-01     177.4        -84.83        -6.153         20.14         107.8         278.0         14.27         93.32        -191.7        0.2927         94.19        0.2745    
     3     5     4   0.05383     8    0.3489E-01     178.4        -83.02        -5.645         19.46         106.9         275.0         8.408         97.57        -191.7        0.1345         97.81        0.2958    
     2     3     4   0.05640     8    0.3509E-01     178.7        -85.79        -5.458         20.78         105.2         276.2         10.86         96.27        -191.7        0.2213         88.50        0.2823    
     4     7     6   0.05640     8    0.3485E-01     178.3        -83.25        -4.929         20.04         104.2         273.3         4.671         108.4        -191.7        0.8144E-01     89.51        0.3153    
     4     5     7   0.02150     8    0.3429E-01     175.8        -82.10        -5.117         19.14         105.5         274.0         6.269         106.0        -191.7        0.9828E-01     99.91        0.3087    
     6     7     8   0.01912     8    0.3339E-01     177.9        -81.06        -5.642         18.85         107.4         272.9         3.719         114.1        -191.7        0.6802E-01     98.03        0.3273    
     9    11    10   0.02093     8    0.3346E-01     177.2        -86.60        -9.792         22.56         115.7         296.6         43.88         84.24        -192.1         2.547         88.71        0.2975    
    10    13    12   0.06058     8    0.3456E-01     178.9        -86.63        -7.384         21.46         110.1         286.5         29.25         84.13        -191.9         1.118         93.75        0.2703    
    11    14    13   0.00993     8    0.3301E-01     174.7        -82.68        -7.491         19.85         112.2         289.9         35.12         80.65        -191.8        0.8791         106.1        0.2705    
    10    11    13   0.03914     8    0.3399E-01     178.9        -84.82        -8.494         21.04         113.8         290.9         36.20         81.81        -191.9         1.311         96.54        0.2761    
    13    15     1   0.00993     8    0.3321E-01     174.8        -83.00        -6.243         19.32         108.8         281.2         20.17         85.42        -191.7        0.3870         105.8        0.2678    
    12    13     1   0.04087     8    0.3395E-01     179.9        -85.11        -7.325         20.36         111.1         281.8         21.13         86.87        -191.8        0.5389         95.29        0.2667    
    14    16    15   0.04320     8    0.3408E-01     178.1        -80.88        -8.388         18.52         116.9         284.8         27.06         83.42        -191.7        0.4375         109.8        0.2654    
    13    14    15   0.01161     8    0.3352E-01     167.1        -82.35        -12.21         19.26         129.3         284.8         26.81         85.98        -191.7        0.5355         90.11        0.2655    
     1    15     3   0.00858     8    0.3305E-01     179.0        -82.84        -7.599         19.16         113.4         278.7         15.66         90.09        -191.7        0.2700         99.75        0.2738    
    15    17     3   0.02701     8    0.3370E-01     178.8        -80.90        -8.090         18.17         116.4         278.0         14.54         88.63        -191.7        0.2063         105.9        0.2795    
    15    16    17   0.05289     8    0.3443E-01     179.0        -79.62        -8.750         17.58         119.8         280.3         19.10         85.64        -191.7        0.2504         111.1        0.2729    
    16    18    17   0.02702     8    0.3394E-01     176.5        -77.68        -8.045         16.59         119.0         280.6         19.84         85.13        -191.6        0.2312         120.7        0.2753    
    17    19     5   0.01025     8    0.3325E-01     177.8        -78.60        -7.369         16.99         115.7         275.8         10.49         93.90        -191.7        0.1363         114.6        0.2986    
     3    17     5   0.03712     8    0.3392E-01     178.7        -80.19        -7.166         17.83         113.7         276.0         10.73         93.83        -191.7        0.1462         109.3        0.2930    
    17    18    19   0.00945     8    0.3327E-01     174.0        -77.35        -10.00         16.33         127.8         277.9         14.75         87.06        -191.6        0.1757         111.6        0.2876    
    18    20    19   0.01509     8    0.3330E-01     175.9        -76.56        -7.910         15.91         119.8         278.1         15.14         86.55        -191.6        0.1767         120.3        0.2889    
     5    19    21   0.02846     8    0.3361E-01     179.1        -77.80        -7.858         16.59         118.3         275.1         9.085         95.48        -191.7        0.1214         113.9        0.3079    
     5    21     7   0.01740     8    0.3344E-01     178.4        -78.49        -7.844         17.04         117.4         274.3         7.173         97.51        -191.7        0.1029         109.2        0.3154    
    19    20    21   0.01757     8    0.3318E-01     178.9        -76.35        -8.489         15.77         122.6         276.3         11.49         91.68        -191.6        0.1423         117.5        0.3024    
    20    22    21   0.01680     8    0.3303E-01     178.6        -75.20        -8.445         15.14         123.9         276.4         11.69         90.54        -191.6        0.1422         119.2        0.3062    
     7    21     8   0.02781     8    0.3412E-01     175.1        -78.45        -8.154         17.10         118.5         273.7         5.734         104.4        -191.7        0.8968E-01     106.3        0.3244    
    21    23     8   0.00992     8    0.3396E-01     164.8        -77.74        -4.406         16.70         105.3         273.6         5.613         100.6        -191.7        0.8885E-01     118.2        0.3283    
    21    22    23   0.00950     8    0.3369E-01     165.9        -75.76        -10.25         15.46         131.5         274.9         8.508         97.30        -191.6        0.1153         110.1        0.3195    
    22    24    23   0.02940     8    0.3385E-01     175.8        -75.09        -7.566         15.08         120.1         274.8         8.460         95.81        -191.6        0.1144         118.7        0.3230    
     8    26    25   0.03287     8    0.3350E-01     178.4        -78.43        -6.361         17.36         111.5         272.8         3.121         120.8        -191.7        0.6395E-01     104.8        0.3431    
     8    23    26   0.02159     8    0.3339E-01     178.9        -77.91        -6.889         16.92         114.0         273.1         4.210         111.7        -191.7        0.7515E-01     109.0        0.3371    
    23    24    27   0.03111     8    0.3368E-01     178.3        -75.19        -7.795         15.19         120.9         274.1         6.606         101.0        -191.7        0.9747E-01     116.1        0.3340    
    23    27    26   0.01644     8    0.3332E-01     175.6        -75.99        -8.196         15.73         121.4         273.5         5.185         100.8        -191.7        0.8430E-01     109.2        0.3398    
    25    26    28   0.01891     8    0.3301E-01     177.9        -77.42        -7.391         16.78         116.1         272.9         3.315         115.4        -191.7        0.6265E-01     102.0        0.3486    
    26    29    28   0.02841     8    0.3355E-01     179.4        -75.66        -7.553         15.60         119.0         273.3         4.520         107.5        -191.7        0.7290E-01     107.9        0.3493    
    26    27    29   0.01625     8    0.3323E-01     178.3        -74.77        -8.041         15.01         122.4         273.7         5.452         103.0        -191.7        0.8305E-01     111.4        0.3456    
    30    32    31   0.01701     8    0.3225E-01     178.5        -83.81        -12.03         22.66         122.1         316.7         51.11         79.13        -192.3         4.462         86.45        0.3669    
    31    33    11   0.02139     8    0.3291E-01     178.2        -82.57        -9.841         20.71         118.4         301.0         49.53         79.48        -191.9         1.778         99.28        0.2983    
     9    31    11   0.03753     8    0.3340E-01     179.8        -84.98        -10.04         22.13         117.0         301.4         49.26         80.12        -192.1         2.714         92.41        0.3093    
    31    32    33   0.01862     8    0.3248E-01     178.4        -82.25        -11.58         21.09         123.3         309.0         54.56         78.40        -191.9         2.477         94.00        0.3249    
    32    34    33   0.01642     8    0.3242E-01     177.9        -81.02        -10.44         20.29         121.0         308.2         54.94         77.95        -191.8         1.862         102.4        0.3155    
    33    35    14   0.02740     8    0.3333E-01     177.5        -79.98        -10.49         18.81         123.9         295.3         43.80         80.40        -191.7        0.7916         109.0        0.2754    
    11    33    14   0.01059     8    0.3282E-01     178.3        -82.02        -9.421         19.92         118.2         295.0         42.65         78.12        -191.8         1.125         103.4        0.2794    
    33    34    35   0.02032     8    0.3275E-01     178.8        -79.32        -10.74         18.79         124.8         300.8         50.62         78.36        -191.6        0.9299         111.9        0.2859    
    34    36    35   0.00449     8    0.3276E-01     175.4        -78.00        -11.32         17.98         129.0         300.0         50.39         73.52        -191.6        0.7179         116.1        0.2801    
    14    35    16   0.04036     8    0.3372E-01     179.2        -79.20        -9.768         18.03         122.8         290.3         36.54         78.57        -191.6        0.5217         114.5        0.2668    
    35    37    16   0.02349     8    0.3333E-01     178.7        -77.27        -9.552         16.91         124.4         289.4         35.62         78.71        -191.6        0.4078         123.0        0.2652    
    35    36    37   0.00344     8    0.3290E-01     173.9        -76.73        -11.60         16.87         133.4         293.7         42.47         76.28        -191.6        0.4792         119.4        0.2677    
    36    38    37   0.01830     8    0.3321E-01     179.9        -75.87        -10.29         16.36         129.0         293.3         42.21         77.04        -191.5        0.4473         126.7        0.2668    
    16    37    18   0.02598     8    0.3352E-01     178.7        -76.99        -9.707         16.45         126.2         284.5         27.03         81.76        -191.6        0.3000         120.3        0.2678    
    37    39    18   0.01812     8    0.3336E-01     177.8        -75.65        -9.152         15.71         125.6         284.3         26.96         81.35        -191.6        0.2827         124.5        0.2698    
    37    38    39   0.01783     8    0.3333E-01     177.8        -75.08        -10.50         15.66         132.1         289.0         35.34         77.58        -191.6        0.3561         124.2        0.2659    
    38    40    39   0.01692     8    0.3337E-01     178.3        -74.18        -9.845         15.19         130.4         289.8         36.88         77.95        -191.5        0.3552         127.9        0.2664    
    18    39    20   0.01958     8    0.3356E-01     177.1        -75.55        -9.876         15.47         129.7         280.7         20.26         83.54        -191.6        0.2200         119.1        0.2796    
    39    41    20   0.03685     8    0.3362E-01     177.7        -74.24        -9.059         14.76         127.9         281.2         21.19         83.59        -191.6        0.2204         123.6        0.2816    
    40    42    41   0.02580     8    0.3359E-01     174.5        -72.27        -10.55         13.84         139.7         285.2         28.75         74.43        -191.6        0.2558         120.7        0.2758    
    39    40    41   0.02425     8    0.3323E-01     178.6        -73.45        -10.06         14.55         133.8         285.6         29.47         78.07        -191.6        0.2802         124.0        0.2719    
    20    41    22   0.03275     8    0.3348E-01     179.6        -74.09        -9.321         14.56         129.8         278.6         16.09         85.52        -191.6        0.1769         120.1        0.2948    
    41    43    22   0.02033     8    0.3312E-01     177.4        -72.91        -8.974         13.92         130.1         279.1         17.00         85.90        -191.6        0.1773         123.0        0.2966    
    41    44    43   0.02095     8    0.3300E-01     178.4        -71.72        -9.993         13.33         138.6         281.1         20.80         82.01        -191.6        0.1925         122.9        0.2913    
    41    42    44   0.00862     8    0.3280E-01     176.3        -71.35        -9.805         13.19         138.0         282.7         23.95         84.65        -191.6        0.2067         128.9        0.2860    
    22    43    24   0.02076     8    0.3324E-01     177.5        -73.35        -9.486         14.10         132.3         276.7         12.33         88.48        -191.6        0.1426         118.0        0.3117    
    43    45    24   0.02016     8    0.3325E-01     177.5        -72.50        -8.797         13.61         130.3         277.1         12.95         89.12        -191.6        0.1430         121.0        0.3130    
    43    44    45   0.01700     8    0.3309E-01     178.4        -71.41        -9.850         13.07         138.9         279.5         17.59         83.57        -191.6        0.1665         121.3        0.3013    
    44    46    45   0.01283     8    0.3313E-01     178.9        -70.80        -9.578         12.71         138.9         279.7         18.02         83.87        -191.6        0.1597         122.6        0.3029    
    24    45    27   0.02460     8    0.3388E-01     172.9        -73.21        -9.732         13.99         134.1         275.3         9.290         91.58        -191.6        0.1166         113.9        0.3278    
    45    47    27   0.05665     8    0.3486E-01     179.1        -72.35        -8.820         13.44         131.0         275.5         9.528         92.58        -191.6        0.1127         116.0        0.3319    
    45    46    47   0.03088     8    0.3450E-01     176.8        -71.04        -9.649         12.70         139.4         277.5         13.51         87.40        -191.6        0.1316         118.7        0.3188    
    46    48    47   0.03127     8    0.3441E-01     176.4        -70.46        -9.023         12.33         137.0         277.5         13.23         88.96        -191.6        0.1170         118.4        0.3237    
    27    47    29   0.02966     8    0.3380E-01     179.0        -73.10        -8.540         13.93         127.8         274.5         7.215         96.75        -191.6        0.9274E-01     112.2        0.3430    
    47    49    29   0.00848     8    0.3312E-01     174.2        -72.19        -8.030         13.38         126.9         275.1         8.261         98.08        -191.6        0.9291E-01     114.7        0.3418    
    47    48    49   0.00745     8    0.3264E-01     179.6        -70.90        -9.013         12.61         135.6         276.4         10.70         91.28        -191.6        0.9981E-01     115.0        0.3341    
    48    50    49   0.01219     8    0.3318E-01     171.3        -70.16        -9.012         12.14         137.9         277.4         12.60         90.01        -191.6        0.9661E-01     118.2        0.3294    
    49    50    51   0.03921     8    0.3426E-01     177.9        -69.99        -8.885         11.96         138.0         277.8         13.29         90.22        -191.6        0.8439E-01     114.7        0.3293    
    52    54    53   0.02846     7    0.3179E-01     178.3        -81.43        -13.19         22.50         125.9         326.8         13.90         76.15        -191.9         5.372         79.60        0.3961    
    30    53    32   0.02296     8    0.3169E-01     177.6        -83.91        -12.01         23.35         121.0         323.6         35.53         83.98        -192.6         5.689         81.51        0.3998    
    53    55    32   0.03292     8    0.3168E-01     178.6        -81.71        -12.95         21.87         126.3         323.9         35.39         81.26        -192.0         4.062         83.62        0.3837    
    53    54    55   0.03014     8    0.3160E-01     178.4        -80.60        -12.39         21.48         125.2         326.9         16.16         77.71        -191.8         3.918         85.48        0.3884    
    54    56    55   0.01678     8    0.3102E-01     178.7        -78.35        -12.74         19.96         129.7         327.4         17.42         76.36        -191.4         2.513         93.83        0.3716    
    32    55    34   0.02473     8    0.3200E-01     178.3        -80.44        -11.31         20.44         123.6         316.3         53.39         78.09        -191.7         2.304         99.10        0.3422    
    55    57    34   0.02408     8    0.3184E-01     177.8        -78.66        -12.41         19.40         129.8         317.9         53.28         79.42        -191.5         1.618         104.7        0.3368    
    55    56    57   0.01704     8    0.3099E-01     178.7        -77.62        -12.16         19.25         129.2         325.6         33.69         80.62        -191.4         1.804         104.9        0.3584    
    56    58    57   0.01746     8    0.3105E-01     177.1        -76.18        -13.13         18.41         135.5         327.2         28.76         78.37        -191.2         1.502         109.3        0.3539    
    34    57    36   0.04770     8    0.3282E-01     179.1        -77.93        -11.42         18.43         128.3         308.8         57.25         77.30        -191.5        0.9911         118.1        0.3028    
    57    59    36   0.04245     8    0.3269E-01     178.5        -76.18        -11.14         17.38         129.8         309.4         58.83         77.33        -191.4        0.7769         131.0        0.2968    
    57    58    59   0.02974     8    0.3143E-01     179.3        -75.48        -11.88         17.52         132.7         320.9         53.60         77.83        -191.3        0.9745         127.5        0.3269    
    58    60    59   0.04166     8    0.3185E-01     178.7        -73.98        -12.05         16.41         137.3         318.1         59.93         76.84        -191.3        0.7847         133.0        0.3109    
    36    59    38   0.02352     8    0.3313E-01     179.2        -75.43        -10.58         16.45         130.0         299.9         51.60         75.86        -191.5        0.5540         130.7        0.2743    
    59    61    38   0.02064     8    0.3283E-01     179.0        -74.06        -10.78         15.71         133.3         301.4         53.99         76.26        -191.5        0.5281         134.1        0.2744    
    59    60    61   0.02079     8    0.3246E-01     179.4        -73.29        -11.16         15.53         135.9         307.9         60.54         74.58        -191.4        0.5831         135.3        0.2843    
    60    62    61   0.00835     8    0.3223E-01     177.8        -72.30        -11.61         15.00         140.7         310.0         62.66         76.33        -191.4        0.5512         137.7        0.2862    
    38    61    40   0.01692     8    0.3309E-01     179.7        -73.62        -10.54         15.16         134.1         295.5         46.19         76.30        -191.5        0.4271         131.1        0.2677    
    61    63    40   0.01872     8    0.3298E-01     178.8        -72.57        -10.41         14.53         135.8         295.3         46.12         76.51        -191.5        0.3899         132.8        0.2678    
    61    62    63   0.02523     8    0.3287E-01     178.7        -72.03        -11.20         14.54         140.4         302.9         56.80         74.69        -191.5        0.4517         136.9        0.2745    
    62    64    63   0.02649     8    0.3289E-01     178.8        -71.18        -10.79         14.01         140.4         303.0         57.32         74.77        -191.5        0.4052         136.5        0.2745    
    40    65    42   0.03772     8    0.3430E-01     178.2        -71.46        -10.01         13.48         137.9         287.8         33.60         77.20        -191.5        0.2677         128.0        0.2735    
    40    63    65   0.01874     8    0.3372E-01     173.0        -71.65        -10.15         13.79         137.4         291.6         40.39         83.59        -191.5        0.3146         138.5        0.2692    
    63    64    65   0.02158     8    0.3308E-01     178.9        -70.67        -10.74         13.36         143.5         295.0         46.15         76.32        -191.5        0.3029         138.1        0.2701    
    64    66    65   0.01487     8    0.3302E-01     178.8        -69.95        -10.53         12.94         144.4         295.8         47.43         76.32        -191.5        0.2745         139.0        0.2716    
    42    65    44   0.01272     8    0.3326E-01     176.2        -70.55        -10.60         12.82         145.8         285.0         28.24         78.16        -191.6        0.2114         127.6        0.2821    
    65    67    44   0.02741     8    0.3361E-01     179.0        -69.83        -10.12         12.44         144.4         286.7         31.37         79.50        -191.6        0.1988         133.5        0.2809    
    65    66    67   0.01739     8    0.3317E-01     179.8        -69.46        -10.49         12.45         147.4         291.8         40.54         76.81        -191.5        0.2185         139.7        0.2747    
    66    68    67   0.02020     8    0.3315E-01     178.8        -68.75        -10.48         12.06         150.3         293.3         43.15         75.47        -191.5        0.2148         134.6        0.2761    
    44    67    46   0.02222     8    0.3382E-01     176.8        -69.88        -10.33         12.29         147.2         283.2         24.59         80.60        -191.6        0.1722         128.2        0.2913    
    67    69    46   0.03484     8    0.3401E-01     178.1        -69.18        -9.838         11.87         146.0         284.1         26.04         81.47        -191.6        0.1501         132.0        0.2919    
    67    68    69   0.02179     8    0.3332E-01     178.3        -68.43        -10.43         11.65         153.6         289.2         35.47         78.39        -191.6        0.1582         139.3        0.2825    
    68    70    69   0.00181     8    0.3319E-01     158.8        -68.17        -7.844         11.49         133.1         289.3         35.54         86.08        -191.6        0.1570         112.8        0.2837    
    46    69    48   0.05565     8    0.3481E-01     179.1        -69.51        -9.708         11.85         145.0         280.2         18.50         84.61        -191.6        0.1265         124.1        0.3090    
    69    71    48   0.03326     8    0.3401E-01     175.2        -68.83        -9.326         11.44         144.6         281.0         19.69         85.91        -191.6        0.1008         125.8        0.3094    
    69    70    71   0.01467     8    0.3388E-01     171.4        -68.25        -10.71         11.29         161.5         285.0         27.32         74.39        -191.6        0.1102         138.3        0.2947    
    70    72    71   0.03626     8    0.3416E-01     177.1        -67.87        -9.875         11.06         153.2         286.3         29.49         81.49        -191.6        0.1187         122.9        0.2937    
    48    71    50   0.01243     8    0.3286E-01     179.4        -69.05        -9.587         11.54         146.2         279.6         16.74         85.13        -191.6        0.8961E-01     120.2        0.3181    
    71    73    50   0.01216     8    0.3285E-01     179.4        -68.52        -9.576         11.23         148.5         281.1         19.36         84.80        -191.6        0.7219E-01     124.5        0.3132    
    71    72    73   0.02224     8    0.3354E-01     176.0        -67.91        -10.13         10.94         157.8         283.9         24.69         78.85        -191.6        0.8647E-01     124.4        0.3030    
    72    74    73   0.03752     8    0.3401E-01     178.4        -67.62        -9.909         10.74         157.3         285.5         27.41         80.58        -191.6        0.1441         99.89        0.3009    
    50    73    51   0.01713     8    0.3323E-01     178.8        -68.89        -9.295         11.36         144.9         280.2         17.50         86.50        -191.6        0.6387E-01     117.4        0.3189    
    75    77    76   0.03124     7    0.3318E-01     178.2        -77.13        -11.38         20.34         124.0         309.7         52.42         75.76        -190.5         2.414         101.9        0.3048    
    52    76    54   0.02077     7    0.3172E-01     177.4        -80.20        -11.47         21.98         121.5         323.4         36.79         78.10        -191.4         4.915         89.07        0.3719    
    76    78    54   0.03412     7    0.3162E-01     178.6        -78.59        -12.32         20.86         126.2         323.1         39.63         79.79        -191.1         3.801         91.29        0.3586    
    76    77    78   0.03412     7    0.3267E-01     177.7        -76.91        -11.24         19.98         124.2         315.9         52.59         78.62        -190.6         2.652         101.8        0.3228    
    77    79    78   0.02765     7    0.3224E-01     178.9        -74.74        -11.55         18.40         128.9         318.0         53.51         75.58        -190.4         1.939         113.8        0.3175    
    54    78    56   0.01864     7    0.3095E-01     178.1        -77.56        -11.97         19.83         127.1         327.5         18.61         75.65        -191.1         2.887         97.94        0.3664    
    78    80    56   0.01536     7    0.3094E-01     177.5        -76.30        -12.86         19.06         132.4         327.2         26.04         78.08        -190.9         2.477         100.7        0.3560    
    78    79    80   0.01984     7    0.3166E-01     177.9        -75.06        -11.85         18.42         130.0         324.0         43.26         79.41        -190.6         2.210         108.7        0.3377    
    79    81    80   0.00100     7    0.3142E-01     169.2        -73.89        -13.13         17.65         138.1         324.0         46.04         70.78        -190.5         2.013         116.9        0.3304    
    56    80    58   0.01514     7    0.3088E-01     178.4        -75.66        -12.23         18.36         131.8         329.2         8.532         65.91        -191.0         1.886         109.3        0.3577    
    80    82    58   0.02140     7    0.3104E-01     178.2        -74.36        -12.79         17.50         136.9         330.0         9.729         65.55        -191.0         1.752         109.4        0.3515    
    80    83    82   0.02049     7    0.3151E-01     176.6        -73.29        -12.26         16.96         136.3         330.2         19.09         78.65        -190.8         2.013         104.8        0.3460    
    80    81    83   0.02721     7    0.3184E-01     177.9        -73.38        -11.92         17.21         133.8         327.0         38.20         75.50        -190.6         2.073         114.3        0.3372    
    58    82    60   0.03391     8    0.3093E-01     176.4        -73.42        -11.55         16.48         134.5         326.7         43.47         80.38        -191.2         1.071         116.5        0.3336    
    82    84    60   0.04383     8    0.3065E-01     178.4        -72.10        -12.44         15.72         142.3         329.0         40.23         77.75        -191.3         1.191         102.8        0.3334    
    82    83    84   0.01490     7    0.3104E-01     178.1        -71.82        -12.20         15.92         140.1         332.2         12.36         70.07        -191.0         2.060         99.59        0.3434    
    83    84    85   0.00190     7    0.3072E-01     169.6        -71.12        -13.49         15.44         150.9         333.1         12.42         64.29        -191.1         2.137         89.48        0.3423    
    60    84    62   0.01501     8    0.3105E-01     178.6        -71.67        -11.71         15.13         140.7         322.8         59.66         77.71        -191.4        0.8009         111.6        0.3140    
    84    86    62   0.02641     8    0.3091E-01     178.2        -70.96        -12.22         14.80         145.7         326.2         55.83         78.74        -191.4         1.006         97.79        0.3208    
    84    87    86   0.00684     8    0.3061E-01     177.9        -70.49        -12.42         14.77         147.2         332.0         36.24         77.57        -191.4         1.614         81.20        0.3358    
    84    87    85   0.00101     8    0.3075E-01     173.7        -70.64        -12.82         15.01         148.7         333.5         20.68         71.49        -191.3         1.964         81.94        0.3411    
    62    86    64   0.02939     8    0.3226E-01     179.4        -70.77        -11.42         14.17         143.7         313.6         66.05         75.47        -191.5        0.5702         120.9        0.2910    
    86    88    64   0.02807     8    0.3251E-01     179.1        -69.98        -11.42         13.57         147.3         311.5         66.09         74.96        -191.5        0.5758         115.1        0.2867    
    86    87    88   0.01101     8    0.3136E-01     178.8        -70.01        -11.89         14.06         147.7         324.2         63.64         77.79        -191.5         1.111         89.26        0.3134    
    87    89    88   0.04945     8    0.3186E-01     178.4        -69.44        -12.00         13.69         151.2         324.8         65.40         76.34        -191.6         1.416         84.21        0.3148    
    64    88    66   0.01543     8    0.3285E-01     179.1        -69.66        -11.02         13.01         147.9         302.0         56.70         74.27        -191.5        0.3527         131.2        0.2748    
    88    90    66   0.00798     8    0.3282E-01     179.3        -69.16        -10.87         12.73         148.6         303.2         58.46         74.81        -191.5        0.4111         118.8        0.2767    
    88    89    90   0.01312     8    0.3260E-01     179.8        -68.91        -11.33         12.92         151.3         313.4         68.72         74.59        -191.6        0.9184         96.73        0.2908    
    89    91    90   0.02941     8    0.3264E-01     178.9        -68.39        -11.45         12.70         154.4         317.6         71.65         75.93        -191.7         1.475         86.44        0.2996    
    66    90    68   0.02132     8    0.3324E-01     179.6        -68.73        -10.78         12.26         151.5         298.6         51.94         75.19        -191.5        0.3237         122.5        0.2753    
    90    92    68   0.03410     8    0.3349E-01     178.5        -68.04        -10.80         11.92         155.0         302.3         57.53         73.53        -191.6        0.5898         102.7        0.2797    
    90    91    92   0.03097     8    0.3322E-01     178.2        -67.95        -11.04         12.16         155.1         311.1         68.38         76.05        -191.7         1.211         89.18        0.2899    
    91    93    92   0.01091     8    0.3238E-01     178.8        -67.35        -11.08         11.87         159.0         314.8         72.34         74.68        -191.9         1.919         84.46        0.2978    
    68    92    70   0.01503     8    0.3354E-01     171.8        -67.80        -11.07         11.53         163.8         296.5         48.44         76.73        -191.6        0.3832         112.2        0.2793    
    92    94    70   0.03514     8    0.3390E-01     177.7        -67.45        -10.44         11.30         157.5         297.6         50.04         76.61        -191.6        0.5234         97.57        0.2814    
    92    93    94   0.01268     8    0.3289E-01     178.4        -67.10        -10.94         11.40         163.5         306.7         63.85         75.54        -191.8         1.297         89.26        0.2880    
    93    95    94   0.04290     8    0.3371E-01     178.5        -66.79        -10.94         11.20         167.6         309.3         67.66         74.89        -191.9         1.925         86.34        0.2945    
    70    94    72   0.03189     8    0.3379E-01     178.9        -67.45        -10.28         11.04         158.5         291.6         39.47         78.19        -191.6        0.2789         104.7        0.2852    
    94    96    72   0.01876     8    0.3333E-01     179.7        -66.97        -10.38         10.79         164.1         294.2         43.72         77.24        -191.6        0.5102         94.28        0.2863    
    94    95    96   0.03067     8    0.3389E-01     178.9        -66.67        -10.66         10.86         169.0         303.0         58.60         74.54        -191.8         1.363         88.66        0.2896    
    72    96    74   0.03678     8    0.3430E-01     178.1        -67.10        -10.19         10.60         163.9         290.3         36.29         78.03        -191.6        0.3646         94.43        0.2922    
    75    97    77   0.05663     7    0.3418E-01     178.8        -74.73        -10.64         18.83         124.4         300.6         45.42         76.62        -190.1         1.156         115.8        0.2749    
    97    98    77   0.02299     7    0.3376E-01     175.3        -73.08        -9.135         17.65         121.2         300.1         45.29         76.00        -190.1        0.8657         130.8        0.2712    
    97    98    99   0.00052     7    0.3331E-01     177.0        -72.47        -10.49         17.34         127.2         293.9         36.15         75.98        -190.0        0.6081         131.4        0.2639    
    99   100    98   0.03140     7    0.3357E-01     179.0        -71.63        -9.899         16.68         126.4         296.0         39.69         76.74        -190.0        0.6043         139.1        0.2655    
    77    98    79   0.02006     7    0.3266E-01     179.2        -73.32        -10.95         17.58         128.5         311.2         55.57         74.91        -190.2         1.349         123.5        0.2934    
    98   101    79   0.02633     7    0.3265E-01     178.9        -72.25        -10.66         16.84         129.3         311.9         56.75         75.46        -190.2         1.271         126.8        0.2917    
    98   100   101   0.02631     7    0.3312E-01     179.5        -71.17        -10.30         16.23         129.4         303.3         50.07         74.20        -190.1        0.8279         137.4        0.2736    
   100   102   101   0.02545     7    0.3291E-01     178.3        -70.09        -10.05         15.45         130.5         304.9         52.38         75.06        -190.1        0.8748         134.8        0.2751    
    79   101    81   0.00100     7    0.3190E-01     171.5        -72.49        -12.10         16.87         135.8         318.6         56.21         70.44        -190.3         1.647         124.7        0.3085    
   101   103    81   0.00199     7    0.3215E-01     172.6        -71.76        -11.56         16.43         134.7         315.8         58.03         69.94        -190.3         1.470         128.2        0.2992    
   101   102   103   0.00168     7    0.3220E-01     174.0        -70.40        -10.58         15.59         132.7         311.0         57.77         68.77        -190.2         1.192         133.3        0.2855    
   102   104   103   0.00903     7    0.3238E-01     174.9        -69.53        -9.969         15.00         131.6         310.4         58.04         68.70        -190.2         1.190         130.9        0.2834    
    81   103    83   0.02721     7    0.3187E-01     178.6        -72.01        -11.07         16.46         132.2         322.6         53.26         75.96        -190.4         1.893         116.5        0.3173    
   103   105    83   0.05058     7    0.3242E-01     177.3        -70.50        -11.62         15.46         138.7         322.9         56.69         77.58        -190.5         2.069         109.2        0.3130    
   103   104   105   0.02476     7    0.3298E-01     175.4        -69.39        -9.877         14.84         131.7         315.2         61.06         70.28        -190.3         1.568         120.5        0.2930    
   104   106   105   0.00199     7    0.3201E-01     172.7        -68.57        -9.376         14.26         131.1         318.2         62.71         71.52        -190.4         1.955         109.9        0.2979    
    83   105    85   0.03704     7    0.3069E-01     175.8        -70.45        -11.36         15.21         138.3         331.5         33.28         80.98        -190.9         2.623         91.39        0.3350    
   105   107    85   0.02774     7    0.3058E-01     175.8        -69.50        -12.26         14.61         147.1         332.5         36.73         76.39        -191.1         3.026         90.68        0.3345    
   105   106   107   0.00199     7    0.3152E-01     170.4        -68.69        -9.509         14.23         131.9         326.4         57.93         74.07        -190.7         2.841         96.24        0.3171    
   106   108   107   0.02415     7    0.3172E-01     178.8        -68.15        -11.30         13.85         144.7         328.3         57.76         77.14        -190.9         3.344         90.40        0.3219    
    85   109    87   0.00156     8    0.3138E-01     167.6        -69.90        -12.32         14.53         148.0         334.7         21.77         68.94        -191.5         2.311         67.21        0.3432    
    85   107   109   0.02769     7    0.3107E-01     177.6        -69.43        -12.04         14.36         146.9         335.8         15.12         73.60        -191.5         2.924         75.27        0.3447    
   107   108   109   0.02338     7    0.3073E-01     176.5        -68.21        -11.28         13.75         145.1         335.2         38.09         80.53        -191.4         4.029         73.70        0.3403    
   108   110   109   0.01135     7    0.3049E-01     176.0        -67.78        -11.91         13.47         152.1         336.5         38.17         75.98        -191.6         4.508         75.73        0.3436    
    87   109    89   0.03045     8    0.3127E-01     177.9        -69.19        -11.86         13.92         148.4         334.3         39.61         80.97        -191.8         2.384         62.56        0.3399    
   109   111    89   0.02972     8    0.3133E-01     178.2        -68.25        -12.18         13.24         157.0         335.2         49.55         78.67        -192.1         3.329         62.44        0.3424    
   109   110   111   0.02794     8    0.3068E-01     176.2        -67.91        -11.60         13.30         150.7         339.7         20.80         82.34        -192.2         4.310         52.85        0.3545    
   110   112   111   0.03532     8    0.3092E-01     176.2        -67.28        -12.20         12.90         161.1         342.2         22.38         75.72        -192.7         5.734         52.79        0.3642    
    89   111    91   0.02212     8    0.3179E-01     178.3        -67.94        -11.59         12.76         155.3         329.0         68.96         76.95        -192.1         3.027         70.93        0.3263    
   111   113    91   0.02652     8    0.3197E-01     177.2        -67.32        -11.92         12.42         163.6         333.6         68.43         78.30        -192.5         4.744         67.63        0.3417    
   111   112   113   0.02016     8    0.3132E-01     178.4        -66.97        -11.87         12.48         162.0         342.4         45.73         81.80        -193.2         6.761         51.89        0.3683    
    91   113    93   0.03364     8    0.3236E-01     177.9        -67.18        -11.37         12.06         160.5         326.1         76.93         74.79        -192.3         3.768         75.83        0.3229    
   113   114    93   0.02840     8    0.3222E-01     178.8        -66.77        -11.51         11.81         167.0         329.1         79.63         76.54        -192.6         5.165         73.66        0.3338    
    93   114    95   0.02509     8    0.3306E-01     178.4        -66.63        -11.15         11.42         167.7         320.6         79.20         76.56        -192.3         3.898         78.38        0.3158    
    99   115   100   0.05216     7    0.3410E-01     179.6        -70.17        -9.866         15.73         128.8         290.3         30.23         78.28        -190.0        0.3906         150.8        0.2655    
   115   116   100   0.03387     7    0.3382E-01     179.0        -68.65        -9.836         14.61         132.3         291.6         32.61         78.08        -190.0        0.3980         153.8        0.2678    
   115   117   116   0.02399     7    0.3370E-01     178.3        -67.54        -9.687         13.86         134.4         288.1         26.23         77.21        -189.9        0.3093         162.1        0.2739    
   100   116   102   0.02752     7    0.3316E-01     179.6        -68.99        -9.954         14.76         132.4         299.0         44.79         75.06        -190.0        0.6316         142.1        0.2688    
   116   118   102   0.01726     7    0.3298E-01     179.7        -67.93        -9.859         14.02         134.7         298.6         44.35         74.72        -190.0        0.6312         138.9        0.2698    
   116   117   118   0.01949     7    0.3374E-01     177.9        -67.11        -9.909         13.51         137.2         291.2         31.92         79.02        -190.0        0.3873         149.9        0.2720    
   117   119   118   0.04517     7    0.3425E-01     179.5        -66.03        -9.593         12.73         138.9         289.0         27.82         78.52        -190.0        0.3345         151.5        0.2783    
   102   118   104   0.01698     7    0.3276E-01     177.8        -68.15        -10.43         14.13         137.6         303.8         51.88         75.01        -190.1        0.8765         129.5        0.2740    
   118   120   104   0.02878     7    0.3310E-01     179.4        -67.11        -9.840         13.42         137.2         301.6         49.05         74.16        -190.1        0.8114         128.1        0.2733    
   118   119   120   0.03219     7    0.3377E-01     178.1        -65.82        -9.935         12.55         142.3         293.9         36.57         77.24        -190.0        0.4986         136.3        0.2749    
   119   121   120   0.04438     7    0.3417E-01     179.3        -64.88        -9.655         11.86         144.5         293.9         36.44         76.92        -190.0        0.5385         129.2        0.2786    
   104   120   106   0.02881     7    0.3278E-01     178.4        -67.68        -10.48         13.73         139.7         310.4         59.62         73.87        -190.2         1.382         116.2        0.2835    
   120   122   106   0.03070     7    0.3284E-01     178.8        -66.94        -10.08         13.22         139.7         311.0         60.78         74.00        -190.3         1.565         110.1        0.2852    
   120   121   122   0.03536     7    0.3365E-01     177.6        -65.43        -10.08         12.22         145.5         302.0         49.98         74.39        -190.1         1.008         116.7        0.2781    
   121   123   122   0.02634     7    0.3355E-01     176.6        -64.79        -9.529         11.77         144.1         302.6         50.93         75.69        -190.2         1.166         108.6        0.2808    
   106   122   108   0.02949     7    0.3226E-01     178.8        -67.29        -10.45         13.38         141.3         320.9         65.57         74.05        -190.6         2.668         98.57        0.3038    
   122   124   108   0.01956     7    0.3210E-01     178.8        -66.39        -10.61         12.79         146.1         320.5         67.64         75.04        -190.7         3.010         94.61        0.3041    
   122   123   124   0.03177     7    0.3301E-01     179.2        -65.39        -10.07         12.15         146.0         311.2         62.26         74.47        -190.4         2.019         101.2        0.2892    
   108   124   110   0.01252     7    0.3131E-01     179.2        -66.82        -10.98         12.99         147.7         329.6         63.28         76.79        -191.2         4.390         83.70        0.3254    
   124   125   110   0.02928     7    0.3161E-01     178.9        -66.40        -10.97         12.70         149.7         331.1         64.96         75.48        -191.4         5.152         82.17        0.3307    
   110   125   112   0.03951     7    0.3130E-01     177.3        -66.72        -11.21         12.76         151.5         340.2         43.54         78.56        -192.4         6.739         64.07        0.3581    
   126   128   127   0.02361     8    0.3351E-01     179.4        -98.48         1.340         27.27         87.18         280.7         22.39         85.60        -191.9        0.8675         83.38        0.2714    
   127   128   129   0.04309     8    0.3488E-01     174.9        -97.50        0.3557         28.05         89.27         278.0         16.68         91.54        -191.8        0.5455         76.77        0.2753    
   128   130   129   0.05787     8    0.3548E-01     178.0        -94.21         1.310         26.54         87.17         275.9         11.34         90.01        -191.8        0.3043         75.10        0.2830    
   129   130   131   0.02123     8    0.3372E-01     177.2        -95.17         1.381         28.41         87.21         275.0         9.960         93.78        -191.7        0.2360         66.67        0.2912    
   130   132   131   0.03222     8    0.3393E-01     178.6        -92.60         1.271         26.80         87.28         274.1         7.296         95.58        -191.7        0.1554         60.60        0.2999    
   131   132   133   0.02207     8    0.3340E-01     178.9        -94.09         2.229         28.50         85.51         274.2         7.916         94.37        -191.7        0.1598         57.85        0.3017    
   134   136   135   0.04815     8    0.3483E-01     177.1        -96.83        -6.321         26.09         104.0         292.9         43.18         88.42        -192.6         3.575         77.95        0.3027    
   135   138   137   0.01768     8    0.3331E-01     177.8        -98.36        -3.270         25.64         97.33         288.0         36.21         85.82        -192.3         2.114         79.40        0.2838    
   136    12   138   0.03274     8    0.3412E-01     175.7        -91.23        -4.078         23.16         100.1         284.6         26.33         84.05        -192.0         1.301         90.05        0.2712    
   135   136   138   0.04802     8    0.3499E-01     177.9        -94.76        -4.797         24.65         101.2         287.3         32.40         85.34        -192.2         2.031         83.72        0.2804    
   137   138   126   0.03176     8    0.3375E-01     177.4        -98.71        -1.512         25.92         93.34         285.2         31.36         87.42        -192.1         1.549         78.89        0.2763    
   138   139   126   0.02574     8    0.3384E-01     178.1        -96.58       -0.4152         25.48         90.93         281.9         23.74         84.89        -192.0         1.016         83.01        0.2707    
   138    12   139   0.02963     8    0.3413E-01     176.6        -92.59        -4.998         23.62         102.2         281.5         21.35         92.15        -191.9        0.8992         79.53        0.2688    
    12     1   139   0.05659     8    0.3549E-01     174.5        -88.82        -5.574         22.00         104.7         279.8         17.57         95.59        -191.8        0.5618         83.20        0.2689    
   139     2   128   0.00708     8    0.3355E-01     178.2        -92.37        -3.615         23.87         98.71         278.8         16.28         91.28        -191.8        0.5543         79.62        0.2707    
   126   139   128   0.00625     8    0.3330E-01     178.4        -96.51        0.2562         25.89         89.43         280.5         20.90         85.52        -191.9        0.8075         82.53        0.2704    
   139     1     2   0.00628     8    0.3510E-01     108.8        -88.71         4.717         22.01         77.63         278.6         15.31         20.59        -191.8        0.4467         138.2        0.2712    
   128     2   130   0.06240     8    0.3588E-01     176.0        -91.10        -3.815         23.76         99.24         276.6         11.92         97.47        -191.8        0.3319         74.17        0.2780    
     2     4   130   0.03636     8    0.3557E-01     172.7        -88.59       -0.6118         22.67         91.55         275.2         8.940         92.53        -191.7        0.2037         85.16        0.2872    
   130     4   132   0.02236     8    0.3435E-01     173.7        -89.16        -4.353         23.90         100.5         273.8         6.010         108.7        -191.7        0.1265         58.85        0.3019    
     4     6   132   0.05327     8    0.3485E-01     177.9        -86.73        -2.623         22.50         96.70         273.2         4.343         109.2        -191.7        0.8708E-01     68.78        0.3125    
   132     6   140   0.00905     8    0.3320E-01     175.9        -87.14        -2.405         23.18         95.96         272.9         3.505         113.7        -191.7        0.7314E-01     57.48        0.3191    
   132   140   133   0.01134     8    0.3338E-01     177.7        -90.98        0.6085         26.17         88.67         273.4         5.470         101.5        -191.7        0.1069         47.18        0.3109    
     6     8   140   0.00722     8    0.3381E-01     151.9        -83.77        -6.051         20.80         106.9         272.7         2.620         157.9        -191.7        0.5783E-01     61.98        0.3275    
   133   140   141   0.03493     8    0.3385E-01     178.7        -91.39        0.7237         26.86         88.46         273.4         5.681         100.7        -191.7        0.1034         42.55        0.3135    
   140   142   141   0.04206     8    0.3395E-01     179.0        -87.52        -1.085         23.90         92.60         272.8         3.347         114.4        -191.7        0.6658E-01     42.46        0.3254    
   140     8   142   0.03899     8    0.3420E-01     176.0        -83.80        -3.968         20.95         100.9         272.5         2.149         138.3        -191.7        0.5318E-01     72.59        0.3312    
     8    25   142   0.03436     8    0.3353E-01     178.3        -80.90        -5.537         19.05         106.9         272.5         1.991         146.3        -191.7        0.5139E-01     89.74        0.3406    
   141   142   143   0.03237     8    0.3368E-01     178.0        -87.51        -1.818         24.14         94.32         273.0         3.916         111.3        -191.7        0.6519E-01     33.60        0.3276    
   142    25   144   0.01770     8    0.3303E-01     176.9        -80.83        -4.560         19.14         103.8         272.5         1.978         145.3        -191.7        0.4588E-01     85.25        0.3448    
   142   144   143   0.04986     8    0.3442E-01     177.8        -83.72        -3.549         21.27         99.60         272.6         2.566         125.5        -191.7        0.4567E-01     53.25        0.3388    
   143   144   145   0.05073     8    0.3469E-01     178.2        -83.65        -3.628         21.30         99.81         273.1         4.055         110.9        -191.7        0.4784E-01     46.28        0.3377    
   146   148   147   0.01597     8    0.3333E-01     176.1        -98.45        -11.95         33.51         110.9         324.8         64.58         90.91        -196.2         10.73         69.13        0.4827    
   147   149   134   0.09547     8    0.3528E-01     179.0        -98.36        -8.319         30.21         106.0         308.4         63.92         86.52        -194.2         8.890         76.37        0.3857    
   148     9   149   0.02779     8    0.3293E-01     179.3        -91.37        -10.18         26.49         112.6         307.6         54.57         83.01        -193.3         7.046         82.79        0.3632    
   147   148   149   0.05013     8    0.3376E-01     177.9        -96.07        -9.479         30.40         108.2         315.3         62.48         85.48        -194.8         10.30         77.79        0.4219    
   149    10   136   0.01873     8    0.3346E-01     178.6        -90.16        -8.029         24.10         109.5         294.8         41.78         84.72        -192.4         3.214         86.92        0.3002    
   134   149   136   0.06822     8    0.3505E-01     178.6        -94.27        -6.476         26.04         104.4         296.1         45.55         84.33        -192.7         4.445         84.39        0.3143    
   149     9    10   0.01235     8    0.3286E-01     178.6        -89.45        -9.231         24.34         112.3         299.2         46.93         84.13        -192.5         4.040         85.97        0.3162    
   136    10    12   0.01767     8    0.3396E-01     173.6        -89.18        -9.645         22.76         115.1         288.1         31.84         87.47        -192.0         1.684         83.85        0.2767    
    25    28   144   0.01094     8    0.3282E-01     177.1        -78.68        -6.322         17.68         110.9         272.7         2.811         121.7        -191.7        0.5253E-01     94.64        0.3492    
   144    28   150   0.02219     8    0.3353E-01     179.4        -78.44        -6.177         17.54         110.6         273.0         3.588         113.7        -191.7        0.5167E-01     91.24        0.3500    
   144   150   145   0.03594     8    0.3418E-01     176.9        -80.49        -3.958         18.99         102.0         273.2         4.255         110.5        -191.7        0.4546E-01     74.46        0.3447    
    28    29   150   0.03222     8    0.3442E-01     175.1        -76.34        -7.771         16.06         118.9         273.3         4.474         103.3        -191.7        0.6336E-01     97.57        0.3516    
    29   151   150   0.06499     8    0.3527E-01     178.8        -75.23        -7.255         15.27         118.4         274.1         6.063         101.7        -191.7        0.6653E-01     99.51        0.3498    
   145   150   152   0.03889     8    0.3413E-01     178.3        -79.89        -4.595         18.49         104.4         274.1         6.429         97.81        -191.7        0.4911E-01     66.54        0.3396    
   152   151   153   0.01850     8    0.3383E-01     174.8        -75.56        -6.187         15.38         113.7         275.6         9.302         98.19        -191.7        0.5845E-01     85.67        0.3388    
   150   151   152   0.04539     8    0.3439E-01     178.8        -76.70        -6.708         16.22         114.4         274.6         7.344         95.92        -191.7        0.5672E-01     83.29        0.3434    
   154   155   146   0.02775     6    0.3291E-01     178.5        -97.57        -13.86         34.33         113.8         331.9         46.32         91.03        -197.0         9.674         68.61        0.5227    
   154   156   155   0.03791     6    0.3291E-01     177.9        -96.46        -13.07         34.29         112.4         333.6         30.57         92.69        -197.1         9.552         69.49        0.5288    
   156   157   155   0.01477     6    0.3214E-01     179.1        -93.49        -13.77         31.67         115.8         331.2         21.63         93.43        -196.2         10.23         69.06        0.5026    
   155   158   148   0.02316     8    0.3271E-01     177.9        -92.05        -12.87         28.79         116.6         322.1         49.70         87.54        -194.8         10.11         74.00        0.4454    
   146   155   148   0.01384     6    0.3249E-01     178.9        -95.39        -12.12         31.60         112.6         325.6         52.69         86.83        -195.9         10.67         73.78        0.4790    
   157    30   158   0.03159     8    0.3234E-01     178.0        -88.64        -13.47         26.77         120.2         324.6         36.18         85.45        -194.1         8.947         73.74        0.4397    
   155   157   158   0.02319     6    0.3214E-01     178.8        -91.27        -12.88         28.91         116.5         326.6         35.68         88.58        -195.0         10.05         72.79        0.4660    
   148   158     9   0.04053     8    0.3310E-01     179.4        -90.27        -11.05         26.49         114.7         312.9         54.98         82.64        -193.5         7.864         81.66        0.3865    
   158    31     9   0.03837     8    0.3314E-01     179.4        -86.70        -10.94         23.88         117.3         309.3         53.66         81.30        -192.6         5.016         86.07        0.3507    
   158    30    31   0.02109     8    0.3252E-01     178.5        -85.83        -11.20         23.98         117.8         316.6         51.05         81.49        -192.8         5.873         84.76        0.3801    
    29    49   151   0.04007     8    0.3481E-01     177.4        -73.06        -8.229         13.86         126.4         274.7         7.442         95.77        -191.6        0.8047E-01     106.6        0.3468    
    49   159   151   0.04021     8    0.3508E-01     177.3        -72.47        -8.482         13.42         129.2         275.8         9.344         93.19        -191.6        0.7410E-01     100.4        0.3424    
    49    51   159   0.06573     8    0.3526E-01     177.9        -70.99        -8.387         12.48         132.2         277.0         11.65         92.47        -191.6        0.7550E-01     107.1        0.3357    
   151   159   153   0.01666     8    0.3323E-01     178.9        -73.53        -7.624         14.07         122.8         276.3         10.37         90.91        -191.6        0.6207E-01     89.64        0.3383    
   159   160   153   0.03219     8    0.3379E-01     179.1        -73.18        -7.607         13.73         123.6         277.7         13.13         88.09        -191.6        0.5577E-01     78.02        0.3304    
   159    51   161   0.02551     8    0.3357E-01     177.2        -70.65        -8.654         12.25         135.0         278.7         14.63         89.39        -191.6        0.5382E-01     91.77        0.3282    
   159   161   160   0.02316     8    0.3337E-01     178.2        -71.78        -7.924         12.85         128.1         278.9         15.27         87.04        -191.6        0.5103E-01     76.61        0.3260    
   161   162   160   0.02315     8    0.3331E-01     179.1        -71.43        -8.161         12.55         130.6         281.0         19.10         85.26        -191.6        0.6763E-01     61.13        0.3175    
   163   165   164   0.02163     7    0.3322E-01     178.4        -91.58        -12.75         32.34         113.2         311.8         54.44         85.74        -193.7         12.51         78.76        0.3840    
   164   166   156   0.02816     6    0.3317E-01     178.1        -93.39        -14.48         32.97         116.1         325.7         46.25         88.84        -195.8         12.55         70.15        0.4704    
   164   165   166   0.04123     7    0.3325E-01     179.1        -91.07        -12.27         31.35         113.0         318.7         52.11         83.62        -194.3         12.79         77.86        0.4198    
   165   167   166   0.03695     7    0.3305E-01     178.9        -87.42        -12.86         28.06         117.3         318.3         48.44         82.94        -193.2         10.60         77.80        0.3989    
   166   168   157   0.02566     6    0.3255E-01     178.6        -88.92        -13.99         28.29         119.6         327.9         18.94         88.30        -194.5         10.26         69.87        0.4591    
   156   166   157   0.01476     6    0.3251E-01     177.7        -92.26        -13.28         31.23         115.2         329.4         26.75         90.84        -195.7         11.00         70.41        0.4864    
   167    52   168   0.02203     7    0.3213E-01     177.9        -83.60        -13.26         24.53         122.7         323.2         36.38         82.39        -192.3         7.637         77.22        0.3967    
   166   167   168   0.03146     7    0.3250E-01     178.2        -86.37        -12.13         26.68         117.0         324.1         35.14         82.82        -193.3         9.689         77.29        0.4213    
   157   168    30   0.04536     6    0.3219E-01     178.5        -87.47        -12.55         26.53         118.2         327.6         13.43         85.00        -193.9         8.867         74.07        0.4475    
   168    53    30   0.01174     6    0.3136E-01     179.2        -84.85        -13.23         24.53         122.6         327.0         12.66         82.01        -193.0         7.186         74.29        0.4237    
   168    52    53   0.01129     7    0.3156E-01     177.7        -83.44        -12.46         24.02         121.2         326.5         17.28         82.06        -192.5         7.032         77.60        0.4106    
    73   169    51   0.03269     8    0.3436E-01     175.1        -68.89        -9.752         11.24         150.2         281.4         19.55         79.64        -191.6        0.5863E-01     98.10        0.3164    
    73    74   169   0.04259     8    0.3459E-01     176.8        -68.20        -9.223         10.88         148.0         283.8         23.96         85.06        -191.6        0.1222         88.88        0.3085    
    74   170   169   0.01457     8    0.3386E-01     174.3        -67.98        -9.120         10.76         148.0         285.9         27.66         87.11        -191.6        0.2311         78.26        0.3043    
    51   169   161   0.02988     8    0.3365E-01     178.7        -69.67        -9.118         11.64         141.5         280.8         18.39         84.55        -191.6        0.5406E-01     82.12        0.3196    
   161   169   162   0.02691     8    0.3352E-01     178.2        -70.20        -8.878         11.85         138.5         282.1         20.96         81.82        -191.6        0.9041E-01     71.13        0.3148    
   169   171   162   0.02321     8    0.3372E-01     178.3        -70.02        -8.947         11.67         140.0         284.7         25.82         81.55        -191.7        0.1948         71.39        0.3074    
   169   170   171   0.03189     8    0.3510E-01     171.4        -68.88        -9.601         11.08         150.1         285.9         27.76         72.78        -191.7        0.2594         86.31        0.3054    
   170   172   171   0.05065     8    0.3524E-01     174.5        -68.63        -8.973         10.92         145.2         289.2         33.85         85.27        -191.7        0.4951         73.09        0.3003    
   173   174   165   0.03757     7    0.3375E-01     178.7        -86.30        -10.39         28.08         111.7         301.6         44.96         82.46        -191.6         6.799         87.82        0.3155    
   163   173   165   0.02364     7    0.3367E-01     178.2        -89.33        -12.08         30.68         113.2         304.4         48.70         84.65        -192.4         9.453         82.88        0.3385    
   173   175   174   0.01642     7    0.3332E-01     177.3        -84.37        -9.419         26.66         110.7         296.4         38.44         80.42        -191.0         4.502         92.83        0.2902    
   175   176   174   0.01263     7    0.3298E-01     178.2        -81.52        -11.00         24.22         117.0         296.9         39.05         82.21        -190.7         3.235         91.59        0.2836    
   174   177   167   0.03270     7    0.3335E-01     178.5        -82.56        -10.74         24.57         115.9         308.0         49.71         79.50        -191.2         5.517         89.43        0.3250    
   165   174   167   0.03625     7    0.3348E-01     178.9        -85.06        -11.78         26.62         116.3         308.6         49.96         80.43        -191.8         7.473         84.92        0.3398    
   176    75   177   0.01731     7    0.3282E-01     179.0        -79.05        -11.04         21.99         120.1         303.5         47.13         78.30        -190.6         2.847         95.97        0.2942    
   174   176   177   0.02083     7    0.3311E-01     177.4        -80.87        -9.754         23.49         114.5         301.6         44.84         77.14        -190.7         3.562         95.98        0.2954    
   167   177    52   0.02394     7    0.3253E-01     178.8        -82.08        -11.45         23.77         118.8         316.6         48.98         78.34        -191.5         6.193         86.91        0.3572    
   177    76    52   0.00932     7    0.3215E-01     177.5        -80.65        -10.85         22.71         118.5         315.9         49.98         77.85        -191.2         5.023         91.09        0.3451    
   177    75    76   0.01219     7    0.3243E-01     179.2        -79.23        -11.28         21.91         121.0         309.3         51.13         77.96        -190.7         3.481         94.33        0.3129    
    95   178    96   0.02110     8    0.3348E-01     176.0        -66.43        -10.52         10.75         168.1         306.4         63.66         76.16        -191.9         2.015         83.20        0.2954    
    96   179    74   0.03097     8    0.3405E-01     176.4        -66.90        -10.01         10.47         163.0         292.3         39.62         80.19        -191.7        0.5792         85.24        0.2926    
    96   178   179   0.03015     8    0.3370E-01     178.7        -66.54        -10.32         10.52         168.9         299.1         51.68         77.88        -191.8         1.203         85.14        0.2912    
   178   180   179   0.03532     8    0.3385E-01     179.3        -66.44        -10.36         10.46         172.3         303.1         58.40         75.69        -191.9         1.965         84.58        0.2967    
    74   179   170   0.01547     8    0.3317E-01     177.0        -67.21        -9.907         10.50         160.6         289.6         34.40         77.54        -191.7        0.4346         88.29        0.2971    
   179   181   170   0.04413     8    0.3457E-01     178.1        -67.26        -9.872         10.45         160.9         293.0         40.53         76.75        -191.7        0.8019         84.95        0.2961    
   179   180   181   0.05292     8    0.3499E-01     178.2        -66.84        -10.01         10.39         164.5         300.0         52.98         76.53        -191.9         1.716         83.61        0.2973    
   180   182   181   0.03121     8    0.3460E-01     176.3        -66.93        -10.08         10.45         164.7         305.6         62.35         78.98        -192.2         2.843         78.52        0.3043    
   170   181   172   0.02921     8    0.3412E-01     178.0        -67.79        -9.580         10.62         154.5         292.9         40.36         80.09        -191.7        0.8330         79.11        0.2973    
   183   184   175   0.03601     7    0.3394E-01     179.1        -80.46        -9.921         23.73         114.7         288.7         26.74         85.27        -190.3         1.817         96.17        0.2650    
   183   185   184   0.06128     7    0.3522E-01     178.2        -77.77        -10.24         21.77         118.1         283.7         17.94         89.16        -190.1        0.8505         100.8        0.2630    
   185   186   184   0.04714     7    0.3468E-01     175.9        -74.85        -8.437         19.49         115.7         282.6         15.93         86.80        -190.0        0.4749         117.2        0.2670    
   184   187   176   0.01554     7    0.3340E-01     177.0        -77.85        -9.211         21.48         115.4         292.1         32.34         80.95        -190.2         1.451         103.9        0.2660    
   175   184   176   0.03243     7    0.3362E-01     178.7        -79.72        -10.58         22.94         117.4         292.7         33.20         82.17        -190.4         2.037         96.03        0.2700    
   184   186   187   0.03005     7    0.3427E-01     176.7        -75.59        -10.71         19.91         122.5         286.6         23.22         83.29        -190.1        0.7115         107.9        0.2618    
   186   188   187   0.03110     7    0.3404E-01     175.0        -74.25        -8.734         18.86         117.6         286.9         23.94         83.78        -190.0        0.5691         120.6        0.2623    
   176   187    75   0.02046     7    0.3331E-01     176.6        -77.84        -11.40         21.26         122.4         297.6         40.59         79.24        -190.3         1.857         98.61        0.2758    
   187    97    75   0.04434     7    0.3393E-01     179.4        -75.50        -10.07         19.57         121.0         294.8         37.02         77.53        -190.1         1.067         112.1        0.2668    
   187   188    97   0.00982     7    0.3295E-01     175.2        -74.13        -9.221         18.67         119.6         290.3         29.75         74.81        -190.0        0.6733         122.5        0.2620    
   188    97    99   0.00018     7    0.3223E-01     179.4        -72.77        -9.836         17.67         123.8         290.0         29.33         79.64        -190.0        0.5273         128.6        0.2623    
   112   189   113   0.00885     8    0.3123E-01     178.4        -66.64        -11.95         12.31         166.1         345.7         41.10         79.05        -193.7         8.367         50.85        0.3810    
   113   189   114   0.00993     8    0.3147E-01     177.3        -66.58        -11.59         12.01         164.8         340.9         67.92         80.18        -193.5         8.172         59.19        0.3684    
   189   190   114   0.03840     8    0.3180E-01     178.6        -66.37        -11.78         11.92         171.2         345.6         65.05         77.77        -194.3         10.53         59.26        0.3875    
   114   191    95   0.01536     8    0.3256E-01     178.7        -66.34        -11.15         11.29         170.7         326.3         84.38         75.88        -192.8         5.901         75.98        0.3328    
   114   190   191   0.03145     8    0.3195E-01     177.8        -66.26        -11.44         11.59         170.7         340.2         82.46         77.68        -194.0         10.04         66.12        0.3731    
   190   192   191   0.05140     8    0.3246E-01     177.7        -66.12        -11.59         11.60         177.6         351.4         78.51         76.42        -195.9         15.53         61.76        0.4184    
    95   191   178   0.01636     8    0.3283E-01     179.2        -66.26        -10.90         10.97         173.3         318.3         79.16         75.54        -192.4         4.347         79.90        0.3163    
   191   193   178   0.03397     8    0.3295E-01     179.5        -66.18        -10.87         10.89         176.6         320.4         82.28         75.33        -192.7         5.363         79.35        0.3241    
   191   192   193   0.05338     8    0.3280E-01     178.8        -66.14        -11.24         11.25         178.8         340.5         94.44         75.30        -194.6         12.61         71.30        0.3840    
   192   194   193   0.02998     8    0.3261E-01     179.1        -66.15        -11.21         11.24         175.8         346.8         98.83         75.66        -195.8         16.16         68.98        0.4098    
   178   193   180   0.02953     8    0.3342E-01     178.0        -66.25        -10.57         10.62         174.1         313.2         73.88         76.97        -192.4         3.962         80.17        0.3116    
   193   195   180   0.02408     8    0.3314E-01     178.6        -66.27        -10.59         10.66         173.4         319.6         82.90         76.32        -192.9         6.130         78.43        0.3284    
   193   194   195   0.03054     8    0.3293E-01     179.5        -66.23        -10.86         10.91         174.8         333.0         96.80         74.38        -194.1         11.00         76.14        0.3660    
   180   195   182   0.03001     8    0.3378E-01     177.5        -66.55        -10.30         10.55         167.5         314.9         76.81         77.59        -192.6         5.082         78.19        0.3201    
   185   196   186   0.01278     7    0.3320E-01     178.4        -72.88        -9.324         18.03         121.1         280.9         12.71         90.11        -190.0        0.2988         125.4        0.2752    
   186   197   188   0.02281     7    0.3327E-01     177.8        -72.32        -9.173         17.48         121.6         284.6         19.66         82.84        -190.0        0.3556         132.9        0.2672    
   186   196   197   0.00851     7    0.3273E-01     178.9        -71.72        -9.931         17.10         125.5         282.3         15.35         86.08        -190.0        0.2779         133.5        0.2736    
   196   198   197   0.02358     7    0.3369E-01     175.1        -70.57        -10.68         16.26         131.0         280.8         12.63         88.20        -189.9        0.2141         139.7        0.2822    
   198   199   197   0.01574     7    0.3357E-01     172.0        -69.62        -7.864         15.55         120.4         280.5         11.92         88.78        -189.9        0.1905         160.1        0.2871    
   188   197    99   0.01359     7    0.3294E-01     177.4        -72.27        -10.43         17.36         126.9         287.4         24.81         81.84        -190.0        0.4202         129.9        0.2639    
   197   115    99   0.04191     7    0.3379E-01     179.1        -70.46        -9.842         16.04         127.9         286.3         22.93         80.32        -190.0        0.3130         148.5        0.2684    
   197   200   115   0.01934     7    0.3356E-01     176.7        -68.73        -9.619         14.80         130.5         284.2         18.94         85.53        -189.9        0.2407         160.6        0.2775    
   197   199   200   0.03980     7    0.3392E-01     178.7        -68.96        -9.777         15.01         130.6         282.1         15.10         84.20        -189.9        0.2087         159.5        0.2830    
   115   200   117   0.00860     7    0.3283E-01     178.3        -67.35        -9.892         13.78         135.9         284.9         20.16         82.40        -189.9        0.2434         165.4        0.2807    
   123   201   124   0.01839     7    0.3274E-01     178.6        -64.80        -9.857         11.75         147.0         311.3         62.77         74.09        -190.5         2.258         98.41        0.2914    
   124   201   125   0.02168     7    0.3222E-01     179.3        -65.38        -10.35         12.10         148.8         322.0         71.05         74.78        -191.0         3.997         89.12        0.3106    
   201   202   125   0.02695     7    0.3256E-01     178.4        -64.91        -10.39         11.77         151.9         322.1         72.76         74.37        -191.1         4.522         88.47        0.3135    
   125   203   112   0.02853     7    0.3121E-01     177.4        -66.05        -11.48         12.34         158.5         341.9         52.82         78.31        -192.9         8.592         64.94        0.3665    
   125   202   203   0.02724     7    0.3227E-01     179.6        -65.25        -10.67         11.94         153.3         332.1         74.05         75.55        -191.9         7.209         79.05        0.3397    
   202   204   203   0.02462     7    0.3257E-01     179.6        -64.70        -10.45         11.58         154.5         330.5         78.47         75.28        -192.0         7.697         80.27        0.3388    
   112   203   189   0.02095     7    0.3090E-01     177.3        -66.26        -11.51         12.32         159.1         347.5         30.08         81.79        -193.8         9.414         46.52        0.3866    
   203   205   189   0.03334     7    0.3132E-01     177.2        -65.95        -11.66         12.12         164.3         350.3         36.46         77.07        -194.6         11.62         51.30        0.4005    
   203   204   205   0.03621     7    0.3187E-01     177.9        -65.19        -10.84         11.81         156.7         343.4         71.10         77.68        -193.6         11.94         66.60        0.3792    
   204   206   205   0.03086     7    0.3187E-01     178.0        -65.00        -10.97         11.66         160.1         346.2         75.08         76.69        -194.3         14.06         67.10        0.3923    
   189   205   190   0.01939     8    0.3182E-01     178.3        -66.10        -11.67         12.01         166.2         353.1         37.35         81.34        -195.4         12.85         43.44        0.4149    
   205   207   190   0.01136     8    0.3176E-01     178.3        -65.87        -11.70         11.87         170.4         357.8         39.52         77.32        -196.6         15.62         44.50        0.4367    
   205   206   207   0.02151     7    0.3163E-01     178.0        -65.53        -11.32         11.82         163.3         357.4         48.84         79.12        -196.6         16.61         47.13        0.4354    
   190   207   192   0.01523     8    0.3243E-01     176.4        -65.97        -11.54         11.75         169.0         360.6         54.40         81.31        -197.7         18.07         44.51        0.4538    
   198   208   199   0.01521     7    0.3290E-01     177.8        -68.20        -9.922         14.52         133.1         279.3         9.546         92.55        -189.9        0.1581         161.2        0.2992    
   198   209   208   0.02377     7    0.3327E-01     178.3        -67.94        -9.894         14.33         133.7         278.4         7.725         94.49        -189.9        0.1437         162.2        0.3066    
   209   210   208   0.02617     7    0.3362E-01     178.8        -66.91        -9.724         13.55         135.9         278.0         6.786         95.46        -189.9        0.1341         169.2        0.3155    
   199   211   200   0.03291     7    0.3420E-01     177.3        -67.14        -9.758         13.65         135.6         281.6         13.97         88.01        -189.9        0.1874         170.0        0.2930    
   199   208   211   0.02457     7    0.3395E-01     175.2        -66.95        -9.337         13.54         133.6         280.3         11.43         83.33        -189.9        0.1669         174.0        0.3001    
   208   212   211   0.03008     7    0.3368E-01     179.6        -65.59        -9.513         12.52         139.5         280.1         10.82         88.05        -189.9        0.1599         177.0        0.3087    
   208   210   212   0.03196     7    0.3380E-01     179.2        -65.78        -9.491         12.68         138.5         278.6         7.919         93.89        -189.9        0.1397         178.0        0.3175    
   200   213   117   0.01551     7    0.3353E-01     176.5        -66.23        -9.783         12.95         139.1         284.3         19.02         85.11        -189.9        0.2302         163.4        0.2872    
   200   211   213   0.01741     7    0.3355E-01     177.2        -65.83        -9.344         12.66         137.6         283.1         16.70         80.56        -189.9        0.2083         170.7        0.2931    
   211   214   213   0.01890     7    0.3325E-01     179.4        -64.78        -9.601         11.90         143.8         282.1         14.48         84.51        -189.9        0.1887         167.7        0.3030    
   211   212   214   0.01375     7    0.3310E-01     176.9        -64.71        -9.122         11.87         140.2         280.5         11.45         87.95        -189.9        0.1639         169.9        0.3114    
   117   213   119   0.02064     7    0.3357E-01     177.1        -65.35        -9.303         12.28         139.2         285.7         21.60         77.92        -189.9        0.2586         159.9        0.2873    
   213   215   119   0.00553     7    0.3288E-01     178.7        -64.54        -9.422         11.70         143.6         286.5         22.84         80.55        -190.0        0.2793         149.7        0.2892    
   213   214   215   0.02406     7    0.3391E-01     174.5        -64.37        -10.10         11.55         150.9         283.7         17.43         83.18        -189.9        0.2175         160.8        0.2990    
   214   216   215   0.06404     7    0.3487E-01     179.5        -63.59        -9.429         10.92         149.7         283.6         17.09         83.30        -189.9        0.2187         153.9        0.3041    
   119   215   121   0.00821     7    0.3353E-01     174.3        -64.28        -8.996         11.46         141.7         290.0         29.21         73.31        -190.0        0.3918         139.7        0.2844    
   215   217   121   0.00527     7    0.3328E-01     173.5        -64.00        -8.824         11.26         141.6         291.5         31.86         74.61        -190.0        0.4639         130.4        0.2839    
   215   216   217   0.03516     7    0.3423E-01     177.8        -63.50        -9.681         10.86         153.0         287.6         24.49         79.73        -190.0        0.3274         138.9        0.2928    
   216   218   217   0.02637     7    0.3408E-01     177.0        -62.85        -9.208         10.37         152.6         287.4         23.74         80.01        -190.0        0.3376         132.4        0.2970    
   121   217   123   0.00256     7    0.3306E-01     171.0        -63.98        -10.38         11.23         157.7         296.3         40.35         78.64        -190.1        0.7446         117.2        0.2815    
   217   219   123   0.01442     7    0.3309E-01     177.9        -63.81        -9.635         11.10         150.3         297.7         42.74         77.46        -190.1        0.8793         111.2        0.2824    
   217   218   219   0.04569     7    0.3434E-01     178.7        -63.18        -9.597         10.61         154.8         292.2         32.72         78.21        -190.0        0.5604         120.2        0.2879    
   218   220   219   0.04808     7    0.3423E-01     178.2        -62.74        -9.456         10.27         157.0         294.0         35.67         78.62        -190.1        0.7444         110.8        0.2892    
   123   219   201   0.01082     7    0.3262E-01     178.6        -64.04        -9.774         11.25         150.3         304.6         53.75         73.47        -190.3         1.546         104.9        0.2854    
   219   221   201   0.01558     7    0.3291E-01     178.8        -63.82        -9.761         11.08         151.7         305.8         55.56         73.69        -190.4         1.803         101.8        0.2880    
   219   220   221   0.01857     7    0.3319E-01     179.3        -63.15        -9.624         10.60         155.3         301.0         47.90         75.18        -190.2         1.383         103.6        0.2874    
   220   222   221   0.00945     7    0.3314E-01     176.3        -62.76        -9.351         10.31         155.0         300.9         47.48         71.86        -190.3         1.503         104.9        0.2897    
   201   221   202   0.01898     7    0.3307E-01     178.9        -64.12        -9.963         11.26         152.3         312.8         65.17         73.85        -190.6         2.951         94.85        0.2976    
   221   223   202   0.02149     7    0.3314E-01     178.9        -63.81        -9.865         11.03         153.5         314.4         67.64         74.75        -190.8         3.619         91.00        0.3030    
   221   222   223   0.03475     7    0.3354E-01     179.2        -63.14        -9.653         10.56         156.1         306.9         57.34         75.29        -190.5         2.407         95.41        0.2943    
   222   224   223   0.03881     7    0.3360E-01     178.9        -62.74        -9.533         10.26         158.3         306.7         56.93         73.95        -190.6         2.661         95.76        0.2971    
   202   223   204   0.01222     7    0.3268E-01     177.9        -64.03        -9.891         11.17         152.4         322.2         75.94         73.37        -191.4         5.705         86.75        0.3198    
   223   225   204   0.01042     7    0.3267E-01     178.0        -63.85        -10.04         11.02         155.5         324.4         79.00         73.11        -191.7         6.889         86.16        0.3277    
   223   224   225   0.03282     7    0.3370E-01     178.5        -63.23        -9.820         10.58         158.1         315.9         70.65         74.42        -191.1         4.888         89.28        0.3120    
   204   225   206   0.02062     7    0.3267E-01     179.7        -64.32        -10.38         11.29         156.9         335.3         85.14         75.15        -192.9         11.01         77.56        0.3591    
   212   226   214   0.01660     7    0.3376E-01     172.7        -63.70        -9.623         11.06         150.5         280.3         10.77         94.10        -189.9        0.1592         163.8        0.3194    
   214   226   216   0.03215     7    0.3386E-01     176.8        -63.00        -9.239         10.51         151.5         281.9         13.55         84.12        -189.9        0.1850         157.5        0.3152    
   226   227   216   0.01296     7    0.3307E-01     174.7        -62.35        -9.647         10.03         164.1         282.3         13.92         81.21        -189.9        0.1942         156.0        0.3176    
   216   227   218   0.02121     7    0.3371E-01     176.7        -62.28        -9.565         9.948         164.0         283.9         16.97         83.37        -190.0        0.2357         143.4        0.3110    
   227   228   218   0.04243     7    0.3403E-01     178.6        -61.97        -9.307         9.680         164.1         284.4         17.55         84.14        -190.0        0.2561         136.0        0.3117    
   218   228   220   0.05226     7    0.3465E-01     177.0        -62.10        -9.461         9.759         165.8         289.3         26.76         78.04        -190.0        0.4841         120.9        0.2982    
   228   220   229   0.01480     7    0.3423E-01     167.5        -61.96        -9.458         9.659         168.3         289.6         27.15         73.06        -190.0        0.5156         125.1        0.2985    
   220   229   222   0.01483     7    0.3361E-01     177.4        -62.21        -9.548         9.886         165.0         294.3         35.74         79.43        -190.1        0.8609         106.4        0.2922    
   230   232   231   0.02613     8    0.3284E-01     178.8        -109.3       -0.8599         27.59         91.79         311.6         99.12         80.48        -193.4         3.636         67.19        0.3777    
   232   137   233   0.01837     8    0.3304E-01     178.6        -103.8         1.517         26.89         86.77         293.4         53.07         79.87        -192.5         2.785         84.19        0.3021    
   234   231   233   0.01903     8    0.3235E-01     179.2        -109.7         5.399         27.42         78.64         303.6         86.23         74.83        -193.1         5.059         105.7        0.3392    
   231   232   233   0.03583     8    0.3306E-01     179.2        -107.5         1.828         26.99         86.12         301.4         75.98         78.90        -192.9         3.648         87.54        0.3325    
   234   236   235   0.02616     8    0.3247E-01     178.9        -111.0         12.46         32.43         67.40         297.3         74.44         71.45        -193.0         6.692         116.3        0.3144    
   236   233   126   0.01746     8    0.3289E-01     178.3        -104.9         4.340         28.98         81.39         288.7         44.95         79.62        -192.3         2.426         96.74        0.2861    
   233   137   126   0.02984     8    0.3328E-01     179.1        -102.8         1.763         27.29         86.30         288.6         42.12         81.82        -192.3         2.105         86.84        0.2858    
   234   233   236   0.01099     8    0.3219E-01     179.0        -108.3         7.424         29.53         75.44         295.1         64.40         75.29        -192.7         4.284         107.4        0.3065    
   235   236   237   0.03124     8    0.3284E-01     177.8        -111.6         14.74         36.48         66.16         293.1         64.66         72.74        -192.8         6.504         115.4        0.3011    
   236   238   237   0.03124     8    0.3341E-01     178.7        -107.7         12.34         34.08         68.76         286.7         43.78         73.12        -192.3         3.110         111.9        0.2828    
   236   126   238   0.02306     8    0.3325E-01     178.6        -103.8         5.303         30.02         79.82         284.9         35.49         80.13        -192.1         1.813         97.22        0.2774    
   126   127   238   0.01109     8    0.3318E-01     177.4        -101.7         5.682         29.48         78.89         282.0         27.40         78.62        -192.0         1.199         95.69        0.2734    
   237   238   239   0.03298     8    0.3391E-01     175.0        -109.1         13.48         38.30         69.39         284.9         40.78         77.20        -192.2         3.284         109.5        0.2814    
   238   240   239   0.03836     8    0.3409E-01     175.5        -105.4         14.24         35.40         66.28         281.2         28.41         71.76        -192.0         1.598         111.2        0.2769    
   238   127   240   0.01292     8    0.3298E-01     179.6        -101.9         6.395         31.26         78.20         280.2         23.76         80.99        -191.9         1.013         95.69        0.2744    
   127   129   240   0.01487     8    0.3336E-01     173.0        -99.95         2.192         30.79         85.92         278.0         18.02         87.77        -191.8        0.6305         84.95        0.2775    
   239   240   241   0.01703     8    0.3361E-01     174.3        -108.1         13.82         39.85         69.72         281.7         31.69         78.45        -192.0         2.259         107.6        0.2799    
   240   242   241   0.03992     8    0.3382E-01     177.0        -104.6         14.25         36.78         67.21         279.0         22.95         73.99        -191.9         1.151         108.3        0.2805    
   240   129   242   0.01430     8    0.3288E-01     179.1        -100.1         6.872         32.24         77.69         277.0         15.90         83.47        -191.8        0.5210         89.55        0.2829    
   129   131   242   0.00896     8    0.3274E-01     178.0        -98.73         6.674         31.69         77.84         276.0         13.36         83.54        -191.8        0.3757         85.36        0.2876    
   241   242   243   0.05709     8    0.3434E-01     177.5        -106.2         15.39         40.11         67.43         279.4         24.79         76.41        -191.9         1.450         108.0        0.2827    
   242   131   244   0.01129     8    0.3278E-01     177.3        -99.75         6.797         33.33         78.23         276.1         13.98         85.34        -191.8        0.4112         86.07        0.2898    
   131   133   244   0.01822     8    0.3305E-01     179.6        -97.74         6.376         31.83         78.44         275.2         11.38         85.94        -191.7        0.2707         77.91        0.2951    
   242   244   243   0.01744     8    0.3379E-01     167.8        -102.5         19.01         36.69         58.79         277.3         17.86         66.88        -191.8        0.7015         112.6        0.2875    
   244   133   245   0.01886     8    0.3293E-01     178.3        -97.44         5.839         32.12         79.52         275.1         11.09         87.34        -191.7        0.2456         74.92        0.2982    
   133   141   245   0.02121     8    0.3304E-01     178.2        -94.24         3.962         29.50         82.28         274.2         8.138         91.51        -191.7        0.1413         55.18        0.3071    
   243   244   246   0.00411     8    0.3310E-01     164.0        -104.0         5.042         38.88         82.55         278.4         21.03         89.25        -191.8         1.013         92.14        0.2859    
   244   245   246   0.03027     8    0.3342E-01     178.2        -100.9         12.06         35.70         70.26         276.8         15.86         77.87        -191.8        0.5217         98.08        0.2911    
   246   245   247   0.05345     8    0.3449E-01     178.1        -99.63         9.737         34.96         73.83         277.2         16.10         80.76        -191.7        0.4871         93.83        0.2909    
   248   250   249   0.01508     6    0.3334E-01     176.0        -116.5        -17.68         47.77         111.7         350.9         130.1         95.30        -195.2         13.29         52.23        0.5866    
   249   251   230   0.03969     8    0.3299E-01     178.8        -111.9        -5.632         34.40         99.42         328.7         126.1         83.45        -194.1         6.639         34.36        0.4644    
   250   134   251   0.04514     8    0.3369E-01     178.5        -105.7        -5.635         32.97         99.84         314.9         89.05         84.08        -194.4         7.974         62.25        0.4140    
   249   250   251   0.05866     8    0.3366E-01     178.2        -111.6        -10.18         39.03         105.1         332.7         122.0         88.38        -195.0         8.974         41.87        0.4981    
   251   135   232   0.02072     8    0.3325E-01     178.6        -103.2        -3.073         27.44         96.43         298.7         61.47         83.99        -192.9         4.082         72.71        0.3267    
   230   251   232   0.02529     8    0.3301E-01     178.6        -107.4        -2.083         28.69         94.16         309.2         88.94         82.00        -193.4         4.549         61.26        0.3720    
   251   134   135   0.02374     8    0.3322E-01     178.2        -102.3        -4.124         28.12         98.43         300.3         62.17         85.50        -193.1         4.940         71.27        0.3364    
   232   135   137   0.01031     8    0.3291E-01     177.4        -101.5        -1.724         26.50         93.73         292.8         48.32         81.87        -192.5         2.928         79.68        0.3010    
   141   143   245   0.01442     8    0.3289E-01     175.0        -91.81         3.109         27.69         83.55         273.9         6.853         90.87        -191.7        0.1037         40.89        0.3142    
   245   143   252   0.02802     8    0.3321E-01     178.6        -92.39         3.048         28.28         83.81         274.3         7.922         92.43        -191.7        0.1143         45.02        0.3115    
   245   252   247   0.03087     8    0.3394E-01     174.3        -95.56         9.396         31.17         72.45         275.8         11.73         80.03        -191.7        0.2120         78.90        0.3000    
   252   143   253   0.02616     8    0.3323E-01     178.6        -89.27        0.4611         25.75         88.97         274.3         7.262         93.81        -191.7        0.8658E-01     31.47        0.3178    
   247   252   254   0.01933     8    0.3313E-01     178.7        -94.17         4.874         29.92         80.62         276.7         13.00         85.14        -191.7        0.2112         71.86        0.2973    
   252   253   254   0.03118     8    0.3353E-01     179.5        -90.79         2.209         26.97         85.30         275.5         10.00         88.54        -191.7        0.1161         45.95        0.3077    
   143   145   253   0.02345     8    0.3343E-01     179.3        -86.14        -1.559         23.24         93.85         273.9         6.191         98.82        -191.7        0.6453E-01     30.53        0.3265    
   253   145   255   0.01947     8    0.3322E-01     179.3        -84.60        -2.334         21.96         96.10         274.7         7.811         94.92        -191.7        0.6369E-01     33.35        0.3244    
   254   255   256   0.02054     8    0.3407E-01     176.6        -86.33        0.3492         23.08         89.13         276.4         11.45         85.42        -191.7        0.9154E-01     39.21        0.3094    
   253   255   254   0.03011     8    0.3381E-01     177.7        -87.52        0.2698         24.17         89.36         275.7         10.06         87.34        -191.7        0.9099E-01     36.51        0.3118    
   257   259   258   0.01887     6    0.3444E-01     177.6        -118.3        -22.84         58.13         113.1         365.9         90.63         99.75        -197.3         12.45         70.66        0.6863    
   258   260   248   0.02461     6    0.3477E-01     179.4        -117.2        -19.48         53.42         111.4         358.7         113.0         95.77        -196.6         12.63         59.51        0.6421    
   259   146   260   0.02947     6    0.3424E-01     177.0        -107.2        -15.58         43.11         111.2         342.4         85.13         94.69        -198.0         6.117         42.65        0.5850    
   258   259   260   0.00939     6    0.3411E-01     178.7        -114.4        -18.67         51.62         111.2         356.6         101.4         95.73        -197.7         8.631         55.30        0.6440    
   260   147   250   0.02712     6    0.3391E-01     178.8        -108.5        -13.63         42.22         108.8         337.8         100.9         91.06        -197.1         7.974         46.54        0.5518    
   248   260   250   0.02526     6    0.3386E-01     176.5        -114.5        -13.89         48.10         106.8         349.4         120.2         89.62        -196.5         10.66         48.96        0.5951    
   260   146   147   0.02769     6    0.3415E-01     177.7        -104.2        -12.04         38.93         108.0         333.5         80.79         88.19        -197.4         8.524         61.62        0.5372    
   250   147   134   0.06056     8    0.3433E-01     176.8        -104.7        -10.83         35.47         107.8         320.7         88.25         89.48        -195.6         9.757         61.85        0.4555    
   255   152   261   0.03325     8    0.3374E-01     179.7        -80.07        -4.475         18.35         104.1         276.3         10.89         90.08        -191.7        0.5968E-01     48.36        0.3238    
   145   152   255   0.03462     8    0.3395E-01     177.3        -81.60        -4.492         19.65         103.2         274.9         8.083         96.40        -191.7        0.5452E-01     46.33        0.3300    
   255   261   256   0.01488     8    0.3346E-01     178.3        -81.88        -4.055         19.59         101.9         276.8         12.05         87.77        -191.7        0.6983E-01     36.59        0.3161    
   152   153   261   0.02722     8    0.3385E-01     177.6        -77.25        -6.445         16.40         113.1         276.5         11.11         88.14        -191.7        0.5666E-01     61.36        0.3293    
   256   261   262   0.02801     8    0.3361E-01     178.3        -80.96        -3.469         18.67         100.7         278.5         15.30         86.37        -191.7        0.8012E-01     38.11        0.3087    
   261   153   263   0.02695     8    0.3382E-01     177.3        -76.73        -6.204         15.91         113.0         277.9         13.82         89.82        -191.7        0.5996E-01     53.81        0.3220    
   261   264   262   0.02187     8    0.3327E-01     177.7        -79.01        -5.527         17.06         108.9         280.7         19.54         83.35        -191.7        0.9351E-01     35.01        0.3028    
   261   263   264   0.01671     8    0.3313E-01     176.3        -77.70        -4.626         16.27         106.5         280.3         18.72         82.94        -191.7        0.8246E-01     42.58        0.3074    
   257   265   266   0.03285     6    0.3445E-01     179.2        -118.4        -26.33         60.59         115.8         364.2         88.80         102.9        -198.0         11.72         78.43        0.6861    
   267   268   265   0.02051     6    0.3367E-01     178.2        -111.8        -19.56         53.23         111.6         346.5         96.17         96.24        -199.0         4.357         19.15        0.6048    
   266   265   268   0.02918     6    0.3376E-01     178.6        -111.4        -19.54         52.28         111.9         349.6         89.40         95.60        -199.0         4.014         25.94        0.6219    
   266   154   259   0.04472     6    0.3419E-01     179.0        -107.9        -18.08         46.17         113.0         348.6         70.28         97.51        -198.7         3.784         31.83        0.6211    
   257   266   259   0.04335     6    0.3430E-01     179.1        -115.6        -23.17         55.74         114.6         361.8         86.89         100.8        -198.2         8.613         70.12        0.6749    
   266   268   154   0.03215     6    0.3367E-01     178.4        -105.3        -16.04         44.43         111.2         342.9         65.13         93.84        -198.8         5.222         47.97        0.5916    
   268   156   154   0.04746     6    0.3362E-01     178.5        -100.1        -15.99         38.95         114.2         336.0         49.09         95.13        -198.0         8.711         62.13        0.5503    
   259   154   146   0.04526     6    0.3378E-01     178.8        -103.7        -14.01         40.29         110.4         339.8         64.71         92.24        -198.1         6.666         58.24        0.5747    
   153   269   263   0.03301     8    0.3405E-01     176.3        -75.30        -7.434         14.88         120.0         279.1         16.16         86.73        -191.7        0.6214E-01     47.37        0.3186    
   153   160   269   0.03147     8    0.3413E-01     176.6        -73.99        -6.586         14.08         117.9         279.3         16.26         87.70        -191.6        0.5855E-01     58.58        0.3207    
   264   269   270   0.00770     8    0.3306E-01     178.0        -75.45        -6.230         14.65         115.2         283.4         24.29         80.08        -191.7        0.1273         49.93        0.3015    
   263   269   264   0.02044     8    0.3302E-01     178.5        -76.21        -6.264         15.21         114.3         281.9         21.58         80.79        -191.7        0.9855E-01     43.98        0.3047    
   160   271   269   0.02654     8    0.3352E-01     178.0        -73.06        -7.960         13.32         126.7         282.9         23.15         81.73        -191.7        0.1187         55.32        0.3078    
   160   162   271   0.02167     8    0.3348E-01     177.7        -71.93        -7.634         12.70         126.9         283.3         23.55         82.36        -191.7        0.1303         61.75        0.3088    
   269   271   270   0.00646     8    0.3302E-01     178.0        -73.60        -7.708         13.55         124.7         284.4         25.99         79.78        -191.7        0.1599         57.47        0.3025    
   271   272   270   0.00527     8    0.3311E-01     178.7        -72.98        -7.518         13.13         124.9         286.2         29.32         81.20        -191.7        0.2329         61.10        0.2993    
   267   273   274   0.02127     6    0.3416E-01     178.8        -108.5        -15.54         50.12         108.1         331.9         94.84         91.91        -198.3         9.129         55.76        0.5251    
   274   275   163   0.03798     7    0.3396E-01     179.0        -97.91        -12.98         38.81         109.5         313.5         64.43         88.00        -195.3         14.86         77.05        0.4111    
   276   275   273   0.03026     7    0.3404E-01     179.4        -103.2        -12.69         44.97         106.4         312.4         75.11         89.97        -195.6         14.71         76.38        0.4077    
   274   273   275   0.03513     7    0.3403E-01     179.1        -104.0        -12.84         45.33         106.5         320.0         80.79         89.08        -196.9         14.18         72.63        0.4546    
   274   164   268   0.01856     7    0.3321E-01     178.0        -101.1        -14.64         41.35         110.7         326.8         70.95         91.15        -197.5         12.55         67.57        0.4949    
   267   274   268   0.01089     6    0.3346E-01     178.1        -106.5        -14.67         47.31         108.1         334.9         85.65         90.62        -198.6         8.262         56.49        0.5441    
   274   163   164   0.02554     7    0.3355E-01     177.1        -96.84        -12.09         37.36         108.9         317.0         62.97         88.14        -195.6         14.68         76.13        0.4296    
   268   164   156   0.04219     6    0.3342E-01     178.1        -98.01        -13.62         37.65         111.2         328.0         58.06         87.55        -197.1         12.23         70.79        0.4986    
   162   277   271   0.01949     8    0.3321E-01     179.4        -71.21        -8.218         12.21         132.3         286.8         29.99         80.62        -191.7        0.2846         68.16        0.3013    
   162   171   277   0.00975     8    0.3301E-01     178.9        -70.53        -8.375         11.88         134.8         287.1         30.29         80.77        -191.7        0.3080         70.40        0.3018    
   271   277   272   0.00453     8    0.3303E-01     177.6        -71.71        -8.021         12.41         130.3         288.5         33.25         76.85        -191.7        0.3655         70.94        0.2976    
   277   278   272   0.01212     8    0.3296E-01     177.8        -71.52        -8.047         12.27         131.0         290.5         36.95         80.42        -191.7        0.4971         68.45        0.2953    
   171   279   277   0.01468     8    0.3323E-01     176.9        -69.97        -9.098         11.53         142.1         292.0         39.26         78.48        -191.7        0.6776         74.73        0.2965    
   171   172   279   0.02907     8    0.3356E-01     178.6        -69.21        -8.901         11.18         142.8         293.1         41.10         79.33        -191.8        0.8217         75.70        0.2968    
   277   280   278   0.01498     8    0.3309E-01     177.6        -70.99        -8.684         11.93         136.7         295.2         45.26         75.67        -191.8        0.9096         75.11        0.2935    
   277   279   280   0.02571     8    0.3335E-01     179.1        -70.24        -8.542         11.59         137.5         297.0         48.34         76.62        -191.8         1.170         75.49        0.2948    
   276   281   282   0.02644     7    0.3402E-01     177.2        -95.87        -10.31         37.66         105.9         298.0         47.97         87.51        -192.7         9.991         86.03        0.3226    
   283   284   281   0.01350     7    0.3324E-01     178.1        -93.43        -10.91         35.45         107.9         292.6         38.11         91.23        -191.8         7.050         85.90        0.2958    
   282   281   284   0.02003     7    0.3357E-01     178.8        -91.73        -9.451         33.71         106.3         293.2         37.50         87.92        -191.7         6.816         88.57        0.2960    
   282   173   275   0.02112     7    0.3351E-01     177.9        -91.67        -10.21         33.27         107.9         299.0         44.85         84.65        -192.3         8.949         87.01        0.3201    
   163   275   173   0.02789     7    0.3380E-01     179.0        -92.49        -10.61         33.81         108.3         303.4         50.15         85.61        -192.9         10.86         84.31        0.3430    
   276   282   275   0.03771     7    0.3419E-01     178.2        -96.36        -10.73         37.94         106.4         301.8         52.98         89.14        -193.3         11.68         82.90        0.3424    
   282   284   173   0.00520     7    0.3344E-01     162.6        -89.01        -18.39         31.04         126.3         293.6         36.11         101.6        -191.4         5.910         70.95        0.2921    
   284   175   173   0.03333     7    0.3464E-01     173.9        -86.55        -12.14         28.80         114.9         293.1         34.44         91.90        -191.1         4.749         84.03        0.2855    
   181   285   172   0.01417     8    0.3296E-01     178.4        -67.97        -9.636         10.72         154.1         298.4         50.03         76.87        -191.9         1.516         79.86        0.2978    
   181   286   285   0.02174     8    0.3323E-01     178.1        -67.71        -9.815         10.66         157.0         305.0         61.32         76.39        -192.1         2.714         79.43        0.3039    
   181   182   286   0.02079     8    0.3349E-01     178.8        -67.31        -9.908         10.58         159.5         307.7         65.63         76.77        -192.3         3.326         79.24        0.3079    
   286   287   285   0.03021     8    0.3342E-01     178.3        -68.09        -9.523         10.85         151.3         314.0         75.23         74.78        -192.6         4.880         78.24        0.3189    
   172   285   279   0.01684     8    0.3292E-01     178.9        -68.58        -9.176         10.93         147.1         298.5         50.34         77.55        -191.9         1.491         77.77        0.2974    
   279   288   280   0.02440     8    0.3339E-01     179.2        -69.90        -8.809         11.42         140.5         304.6         60.92         74.91        -192.1         2.308         76.85        0.3003    
   279   285   288   0.02405     8    0.3335E-01     178.3        -68.99        -9.226         11.09         146.3         304.5         60.69         74.12        -192.1         2.451         79.35        0.3019    
   285   287   288   0.03262     8    0.3367E-01     179.9        -68.77        -9.419         11.05         148.5         313.3         73.96         75.11        -192.6         4.503         77.01        0.3161    
   284   289   183   0.03154     7    0.3395E-01     179.4        -84.82        -9.644         27.63         110.4         286.2         23.21         89.66        -190.6         2.606         92.31        0.2669    
   283   290   284   0.02588     7    0.3356E-01     179.0        -90.12        -10.17         32.42         108.3         288.5         29.47         91.86        -191.1         4.670         88.36        0.2783    
   290   289   284   0.01506     7    0.3350E-01     178.7        -86.64        -9.512         29.29         108.9         285.9         23.41         90.86        -190.7         3.015         91.53        0.2686    
   183   289   185   0.05417     7    0.3503E-01     178.2        -79.76        -9.952         23.47         115.1         282.5         16.00         93.35        -190.2         1.059         96.81        0.2636    
   289   291   185   0.02186     7    0.3412E-01     169.1        -79.17        -9.562         23.05         114.5         281.1         13.23         86.43        -190.1        0.8588         100.2        0.2661    
   290   292   289   0.01785     7    0.3379E-01     178.1        -83.46        -9.701         26.65         111.4         282.4         16.42         96.49        -190.3         1.666         92.69        0.2642    
   292   291   289   0.01255     7    0.3324E-01     173.1        -81.20        -7.152         24.74         106.8         281.2         13.79         94.08        -190.2         1.151         100.8        0.2651    
   284   183   175   0.04923     7    0.3489E-01     176.6        -84.34        -8.549         27.04         108.4         289.3         28.17         83.59        -190.6         3.063         95.30        0.2716    
   293   195   194   0.02769     8    0.3264E-01     178.6        -66.32        -11.08         11.15         173.8         348.9         105.2         75.82        -196.4         18.24         68.46        0.4222    
   293   294   195   0.05827     8    0.3337E-01     178.0        -66.58        -10.73         11.01         167.0         342.8         106.1         74.38        -195.7         16.36         72.83        0.4038    
   293   295   294   0.06203     8    0.3369E-01     179.7        -66.90        -10.90         11.21         166.6         355.8         109.9         74.68        -198.0         22.48         66.41        0.4544    
   294   182   195   0.03122     8    0.3356E-01     179.1        -66.76        -10.32         10.68         165.3         322.5         87.32         75.59        -193.3         7.769         77.70        0.3398    
   294   286   182   0.02197     8    0.3335E-01     178.4        -67.14        -10.21         10.68         162.9         319.0         82.60         75.06        -193.0         6.591         78.42        0.3311    
   294   296   286   0.03415     8    0.3342E-01     179.2        -67.40        -10.22         10.92         159.3         333.0         98.55         74.48        -194.5         12.23         74.64        0.3716    
   294   295   296   0.02016     8    0.3308E-01     179.5        -67.34        -10.59         11.14         161.9         350.0         108.0         75.36        -197.0         20.03         67.38        0.4312    
   286   296   287   0.04780     8    0.3373E-01     179.0        -67.95        -9.974         11.00         155.1         330.8         95.28         74.09        -194.2         11.10         74.75        0.3636    
   185   291   297   0.02236     7    0.3324E-01     179.7        -76.50        -9.511         20.94         117.0         279.5         10.18         96.38        -190.0        0.4960         105.5        0.2730    
   292   298   291   0.00575     7    0.3270E-01     179.3        -79.32        -9.284         23.24         113.5         279.6         10.60         98.83        -190.1        0.7726         99.02        0.2695    
   298   297   291   0.01985     7    0.3300E-01     178.7        -77.80        -9.888         22.01         116.7         279.2         9.632         99.57        -190.1        0.5921         100.6        0.2725    
   298   299   297   0.02451     7    0.3357E-01     176.5        -76.35        -10.58         20.87         120.5         277.9         7.043         107.7        -190.0        0.4122         102.1        0.2808    
   297   299   300   0.01392     7    0.3338E-01     172.8        -74.93        -7.259         19.75         111.6         277.6         6.250         102.2        -190.0        0.3145         118.0        0.2858    
   185   297   196   0.01198     7    0.3417E-01     160.0        -73.83        -13.67         18.81         136.6         279.6         10.22         110.6        -190.0        0.3128         99.55        0.2782    
   297   300   196   0.03176     7    0.3514E-01     176.2        -73.69        -10.49         18.72         124.1         278.7         8.524         97.63        -190.0        0.2808         115.1        0.2829    
   300   198   196   0.05852     7    0.3519E-01     176.7        -71.53        -8.714         17.04         120.8         278.8         8.535         94.89        -190.0        0.2005         137.7        0.2895    
   206   301   207   0.04900     7    0.3274E-01     177.5        -65.48        -11.36         11.73         165.6         363.3         57.41         75.91        -198.4         20.31         49.03        0.4666    
   207   302   192   0.02350     6    0.3252E-01     177.7        -65.92        -11.63         11.70         173.8         368.0         54.81         76.68        -199.7         21.07         42.98        0.4886    
   207   301   302   0.02316     6    0.3279E-01     177.5        -65.77        -11.54         11.73         169.7         371.2         49.55         77.71        -200.6         21.77         36.58        0.5033    
   301   303   302   0.02034     6    0.3272E-01     177.6        -65.89        -11.43         11.70         167.7         381.0         52.03         70.85        -203.2         23.08         34.79        0.5488    
   192   302   293   0.02487     6    0.3222E-01     177.2        -66.09        -11.47         11.60         171.5         371.7         71.49         78.84        -200.8         23.30         44.38        0.5082    
   192   293   194   0.02627     8    0.3259E-01     178.9        -66.20        -11.39         11.44         174.7         362.2         92.70         75.91        -198.7         22.28         59.29        0.4709    
   302   304   293   0.03242     6    0.3248E-01     177.4        -66.26        -11.43         11.63         169.4         380.3         66.51         71.12        -203.0         24.20         43.24        0.5474    
   302   303   304   0.02031     6    0.3286E-01     178.7        -66.21        -11.38         11.69         166.8         385.9         49.39         69.68        -204.4         22.98         29.32        0.5721    
   293   304   295   0.05163     6    0.3324E-01     178.6        -66.75        -11.21         11.51         167.0         376.4         91.21         75.59        -202.4         26.22         49.74        0.5366    
   300   299   305   0.02774     7    0.3350E-01     177.4        -73.21        -9.753         18.41         122.0         277.0         4.766         114.1        -190.0        0.2201         118.7        0.2952    
   299   306   305   0.01925     7    0.3353E-01     177.5        -72.69        -9.284         18.00         121.0         276.6         3.819         116.0        -190.0        0.1944         123.7        0.3001    
   300   305   198   0.04724     7    0.3445E-01     177.9        -71.17        -9.533         16.80         124.6         277.4         5.732         101.5        -190.0        0.1689         135.7        0.2995    
   305   209   198   0.02785     7    0.3375E-01     176.8        -69.22        -8.875         15.32         125.4         277.5         5.758         101.2        -189.9        0.1398         155.6        0.3076    
   305   307   209   0.02276     7    0.3323E-01     178.0        -68.54        -9.159         14.81         128.2         276.9         4.465         106.6        -189.9        0.1268         158.8        0.3156    
   305   306   307   0.02288     7    0.3416E-01     171.2        -69.97        -10.18         15.89         129.8         276.5         3.439         125.7        -189.9        0.1345         141.0        0.3128    
   306   308   307   0.03952     7    0.3456E-01     176.7        -69.65        -9.262         15.62         126.4         276.3         2.701         124.3        -189.9        0.1275         148.1        0.3170    
   209   307   210   0.01355     7    0.3282E-01     177.1        -67.06        -9.801         13.69         135.7         277.3         5.107         99.31        -189.9        0.1240         165.6        0.3209    
   224   309   225   0.04775     7    0.3441E-01     177.4        -62.99        -9.525         10.37         156.7         315.6         70.81         71.92        -191.2         5.347         91.40        0.3149    
   225   310   206   0.04637     7    0.3334E-01     178.8        -64.43        -10.54         11.29         159.0         343.3         90.84         75.57        -194.4         15.80         73.15        0.3911    
   225   309   310   0.07200     7    0.3442E-01     178.0        -63.73        -10.12         10.84         159.0         331.4         89.56         75.95        -192.9         11.63         79.57        0.3565    
   309   311   310   0.06184     7    0.3385E-01     178.8        -63.87        -10.14         10.88         158.8         338.7         97.91         75.19        -194.2         15.99         77.42        0.3833    
   206   310   301   0.04680     7    0.3302E-01     177.2        -65.03        -10.82         11.54         159.7         359.9         83.52         75.92        -197.9         22.21         59.75        0.4561    
   310   312   301   0.03972     7    0.3276E-01     178.4        -65.14        -10.83         11.52         160.1         368.9         88.71         73.66        -200.4         25.43         57.44        0.4971    
   310   311   312   0.04062     7    0.3298E-01     179.1        -64.69        -10.57         11.30         159.4         359.8         103.4         75.06        -198.4         25.00         65.94        0.4617    
   301   312   303   0.03880     6    0.3289E-01     178.2        -65.71        -11.22         11.66         164.2         381.6         65.77         73.47        -203.5         24.10         38.00        0.5529    
   307   308   313   0.04437     7    0.3424E-01     179.7        -67.86        -9.556         14.25         132.1         276.3         2.424         128.7        -189.9        0.1145         160.9        0.3272    
   307   314   210   0.02407     7    0.3353E-01     176.1        -66.32        -10.12         13.10         140.6         276.9         4.119         104.9        -189.9        0.1177         167.7        0.3295    
   307   313   314   0.02372     7    0.3365E-01     176.7        -66.59        -8.950         13.29         132.3         276.5         2.945         120.5        -189.9        0.1130         172.4        0.3326    
   313   315   314   0.01913     7    0.3337E-01     178.5        -65.82        -9.483         12.67         138.5         276.6         3.023         115.7        -189.9        0.1129         173.5        0.3372    
   210   314   212   0.03784     7    0.3518E-01     172.8        -65.45        -10.36         12.38         146.8         277.6         5.529         98.15        -189.9        0.1252         170.9        0.3295    
   314   316   212   0.08105     7    0.3610E-01     177.7        -64.55        -9.324         11.63         143.3         277.6         5.422         99.23        -189.9        0.1247         174.7        0.3358    
   315   317   316   0.01042     7    0.3298E-01     174.4        -63.94        -8.962         11.23         142.9         277.5         5.020         105.2        -189.9        0.1224         168.9        0.3404    
   314   315   316   0.03169     7    0.3379E-01     179.0        -64.65        -9.480         11.76         143.7         277.1         4.148         105.3        -189.9        0.1178         175.5        0.3400    
   212   316   226   0.08575     7    0.3584E-01     178.5        -63.46        -9.328         10.79         149.9         279.2         8.461         93.37        -189.9        0.1436         168.5        0.3299    
   316   318   226   0.03036     7    0.3451E-01     177.0        -62.83        -9.305         10.32         154.3         279.2         8.180         92.11        -189.9        0.1425         164.9        0.3342    
   316   317   318   0.00901     7    0.3265E-01     177.7        -63.20        -9.585         10.67         153.9         278.2         6.335         94.23        -189.9        0.1300         172.7        0.3390    
   226   318   227   0.01928     7    0.3380E-01     174.0        -62.40        -8.977         10.02         153.6         280.4         10.40         94.48        -189.9        0.1604         153.1        0.3283    
   318   319   227   0.01825     7    0.3338E-01     177.7        -62.23        -9.237         9.894         159.0         280.4         10.17         91.40        -189.9        0.1601         155.6        0.3300    
   227   319   228   0.02500     7    0.3364E-01     177.6        -61.87        -9.430         9.603         169.1         282.5         14.00         84.27        -190.0        0.2056         146.5        0.3204    
   319   320   228   0.02308     7    0.3372E-01     178.0        -61.68        -9.268         9.432         169.3         283.8         16.15         86.09        -190.0        0.2466         134.3        0.3164    
   228   320   229   0.00314     7    0.3326E-01     153.4        -61.63        -8.726         9.434         157.7         286.1         20.41         58.44        -190.0        0.3364         151.0        0.3083    
   320   321   229   0.03779     7    0.3422E-01     178.0        -61.59        -9.288         9.339         174.0         287.3         22.55         79.87        -190.0        0.4126         121.4        0.3059    
   229   322   222   0.07909     7    0.3551E-01     178.6        -61.93        -9.393         9.568         169.0         293.0         33.12         78.41        -190.1        0.8321         107.6        0.2958    
   229   321   322   0.02953     7    0.3456E-01     175.6        -61.63        -9.221         9.356         170.3         290.4         28.18         77.92        -190.1        0.6380         112.2        0.3002    
   321   323   322   0.00851     7    0.3280E-01     177.4        -61.62        -9.276         9.390         171.1         293.4         33.43         79.16        -190.2        0.9411         104.2        0.2972    
   222   322   224   0.04237     7    0.3450E-01     175.4        -62.10        -9.551         9.732         168.9         299.2         44.12         81.25        -190.3         1.616         94.39        0.2945    
   322   324   224   0.03871     7    0.3373E-01     178.3        -62.10        -9.466         9.739         166.4         302.5         49.60         77.76        -190.5         2.260         93.99        0.2973    
   322   323   325   0.01224     7    0.3319E-01     179.4        -61.88        -9.288         9.549         166.6         298.1         41.88         76.59        -190.3         1.560         99.60        0.2957    
   322   325   324   0.03399     7    0.3347E-01     179.3        -62.08        -9.396         9.700         165.6         302.5         49.63         76.87        -190.5         2.327         94.73        0.2978    
   224   324   309   0.01689     7    0.3324E-01     177.7        -62.50        -9.412         10.04         159.6         310.4         62.78         73.49        -190.9         4.030         92.42        0.3065    
   324   326   309   0.01015     7    0.3286E-01     177.2        -62.64        -9.401         10.12         158.2         314.5         69.20         72.44        -191.2         5.355         91.14        0.3147    
   324   325   326   0.01749     7    0.3293E-01     178.8        -62.45        -9.515         9.970         162.6         310.3         62.59         76.26        -190.9         4.150         89.78        0.3072    
   309   326   311   0.03258     7    0.3364E-01     177.1        -63.28        -9.680         10.50         157.2         326.5         86.01         73.12        -192.5         10.15         84.89        0.3449    
   317   327   318   0.01900     7    0.3303E-01     179.9        -62.92        -9.385         10.42         154.3         278.7         7.216         94.11        -189.9        0.1369         167.1        0.3374    
   318   327   319   0.02112     7    0.3334E-01     178.9        -62.38        -9.421         9.989         160.6         279.8         9.099         89.76        -189.9        0.1520         161.3        0.3332    
   327   328   319   0.03135     7    0.3360E-01     178.3        -62.16        -9.390         9.780         163.8         280.7         10.81         87.68        -189.9        0.1708         154.4        0.3289    
   319   328   320   0.04236     7    0.3426E-01     178.9        -61.82        -9.323         9.486         169.4         282.5         13.82         85.12        -190.0        0.2109         143.6        0.3219    
   328   329   320   0.02040     7    0.3381E-01     176.2        -61.77        -9.284         9.444         169.4         283.5         15.71         86.67        -190.0        0.2468         134.1        0.3176    
   320   329   321   0.03811     7    0.3415E-01     178.4        -61.59        -9.252         9.300         174.1         286.0         20.21         82.19        -190.0        0.3560         124.1        0.3098    
   329   330   321   0.01549     7    0.3377E-01     173.3        -61.62        -9.287         9.327         174.7         287.1         22.08         86.37        -190.0        0.4145         115.1        0.3069    
   321   330   323   0.01879     7    0.3340E-01     177.0        -61.60        -9.202         9.340         170.1         290.9         28.94         78.77        -190.1        0.6969         110.1        0.2998    
   331   332   333   0.00621     4    0.5452E-01     166.6        -164.5        -102.9         124.1         146.0         265.3         175.1         56.85        -218.4         13.80         104.2        0.8633    
   332   334   335   0.00661     4    0.6597E-01     168.3        -183.2        -147.1         149.9         168.9         232.2         35.99         37.51        -211.2         24.20         144.5        0.9671    
   332   333   335   0.03731     4    0.6656E-01     169.2        -176.8        -133.2         142.4         159.2         241.5         88.85         50.44        -214.7         24.21         130.0        0.9020    
   333   336   335   0.07642     4    0.6780E-01     173.9        -178.7        -139.3         145.1         163.7         238.9         76.45         48.19        -213.7         23.87         134.9        0.9146    
   334   335   337   0.00454     4    0.6220E-01     166.6        -185.8        -151.6         152.2         174.9         230.7         13.60         12.89        -209.0         22.05         158.1         1.025    
   335   336   337   0.05960     4    0.6486E-01     179.6        -183.8        -148.2         150.8         169.4         232.2         32.25         39.93        -210.4         22.57         141.7        0.9838    
   336   338   337   0.04213     4    0.6186E-01     178.9        -180.7        -144.1         147.3         168.0         235.1         54.80         41.28        -211.1         19.95         138.0        0.9611    
   331   339   333   0.00967     4    0.5233E-01     167.7        -159.8        -91.20         116.9         141.3         279.4         212.1         58.42        -218.6         9.133         50.69        0.8529    
   333   339   336   0.07226     4    0.5806E-01     179.0        -167.0        -118.7         128.2         157.7         261.5         165.6         46.82        -217.2         13.26         105.5        0.8606    
   339   340   336   0.04745     4    0.5390E-01     178.2        -165.4        -115.1         126.2         155.7         265.1         180.8         46.87        -216.1         11.88         63.47        0.8536    
   336   340   338   0.06709     4    0.5938E-01     179.1        -173.4        -131.8         138.5         162.1         247.2         119.1         44.65        -213.7         13.73         112.3        0.8939    
   340   341   338   0.01000     4    0.5396E-01     166.8        -169.5        -117.8         133.5         152.0         254.5         151.2         50.36        -213.7         10.42         69.90        0.8747    
   342   344   343   0.01543     6    0.3295E-01     176.7        -125.9        -33.58         48.13         134.2         377.5         39.31         73.13        -190.2         19.40         115.3        0.7025    
   344   230   345   0.02838     8    0.3114E-01     176.5        -117.6        -8.440         32.39         105.1         351.9         161.7         84.33        -193.3         6.919         76.84        0.5490    
   346   343   345   0.01510     8    0.2885E-01     172.5        -122.1        -16.28         30.19         122.6         380.7         109.3         90.98        -193.2         20.44         114.0        0.6886    
   343   344   345   0.01616     8    0.3071E-01     176.3        -121.7        -18.86         35.68         121.9         372.6         125.2         93.85        -192.3         14.16         108.4        0.6460    
   346   348   347   0.03679     8    0.2538E-01     174.4        -119.9        -2.134         12.47         99.85         377.8         173.2         85.45        -196.8         26.22         124.2        0.6732    
   348   345   231   0.02477     8    0.3079E-01     179.0        -115.5         1.174         23.74         87.16         337.6         163.2         76.71        -194.3         7.352         116.5        0.4821    
   345   230   231   0.02193     8    0.3168E-01     178.9        -114.1        -1.906         27.42         93.99         332.4         147.0         79.49        -193.8         2.128         65.35        0.4634    
   346   345   348   0.02898     8    0.2734E-01     171.2        -119.3        -8.462         20.75         114.1         368.2         174.8         92.73        -194.7         17.44         114.5        0.6187    
   348   234   349   0.03566     8    0.3017E-01     179.6        -115.8         10.67         27.05         66.77         324.3         148.1         71.89        -195.0         15.59         121.7        0.4266    
   347   348   350   0.03276     8    0.2457E-01     177.3        -120.2         9.812         21.24         62.49         364.9         196.0         84.36        -199.1         30.67         118.9        0.6279    
   348   349   350   0.01773     8    0.2605E-01     173.8        -119.8         11.45         27.66         65.54         348.9         192.1         84.54        -198.3         29.09         114.3        0.5508    
   348   231   234   0.03132     8    0.3151E-01     178.7        -113.1         5.071         25.60         78.58         318.2         126.3         75.38        -193.9         7.964         113.5        0.3988    
   349   234   351   0.03866     8    0.3003E-01     177.4        -117.3         17.12         34.27         60.03         318.4         138.4         72.21        -195.4         19.64         120.7        0.4052    
   234   235   351   0.02359     8    0.3125E-01     178.0        -115.8         17.80         36.35         60.67         307.4         108.8         68.67        -194.3         14.62         121.3        0.3569    
   352   350   351   0.00516     8    0.2266E-01     175.9        -124.8         19.03         46.25         65.70         348.6         167.4         88.61        -201.5         40.49         107.9        0.5951    
   350   349   351   0.01981     8    0.2489E-01     175.2        -122.4         18.49         40.52         62.85         341.5         176.9         84.12        -199.4         35.32         111.4        0.5361    
   351   235   353   0.01644     8    0.2965E-01     177.3        -119.6         26.13         45.33         54.80         309.2         116.5         70.69        -195.2         21.16         120.5        0.3730    
   235   237   353   0.02077     8    0.3144E-01     179.5        -116.4         23.78         43.33         56.71         298.3         84.43         67.69        -193.6         12.39         121.7        0.3235    
   352   351   354   0.02414     8    0.2378E-01     172.3        -126.0         33.37         53.82         51.69         334.9         151.0         82.95        -200.4         41.02         116.9        0.5325    
   351   353   354   0.01528     8    0.2705E-01     178.8        -123.9         32.60         53.59         52.53         317.2         130.9         72.95        -197.2         31.49         119.5        0.4267    
   353   237   355   0.02224     8    0.3143E-01     177.9        -118.0         28.36         48.29         54.03         296.9         81.08         68.55        -193.7         13.25         121.2        0.3215    
   237   239   355   0.02724     8    0.3245E-01     179.2        -114.8         25.50         46.03         56.35         289.9         59.01         67.52        -192.8         7.600         121.1        0.2964    
   354   353   356   0.02484     8    0.2617E-01     177.4        -127.1         40.91         63.14         49.61         314.8         114.3         78.73        -197.7         35.19         117.4        0.4360    
   353   355   356   0.02386     8    0.2856E-01     177.3        -124.3         39.62         59.56         48.30         305.8         101.8         69.54        -195.7         25.57         122.2        0.3768    
   355   239   357   0.01600     8    0.3149E-01     179.2        -117.9         31.10         51.67         52.99         292.3         67.00         67.45        -193.2         10.74         121.7        0.3073    
   239   241   357   0.01561     8    0.3193E-01     177.6        -115.1         28.08         48.72         54.81         287.8         52.80         66.65        -192.6         6.829         121.7        0.2927    
   356   355   358   0.02255     8    0.2754E-01     174.5        -126.4         40.16         66.01         52.52         305.3         93.30         79.81        -196.0         28.05         114.5        0.3869    
   355   357   358   0.00680     8    0.2974E-01     167.5        -123.3         48.77         60.81         36.68         299.6         85.54         56.99        -194.6         20.17         133.8        0.3469    
   357   241   359   0.02480     8    0.3163E-01     179.2        -117.1         31.88         52.65         52.73         289.6         58.37         67.24        -192.9         8.839         121.6        0.2993    
   241   243   359   0.03681     8    0.3305E-01     177.7        -111.6         23.39         46.74         59.97         283.6         38.60         71.23        -192.2         3.829         116.2        0.2843    
   358   357   360   0.01004     8    0.2909E-01     167.9        -124.8         34.73         65.58         58.02         301.3         85.33         82.85        -195.2         23.38         109.5        0.3611    
   357   359   360   0.02933     8    0.3072E-01     175.9        -121.5         43.95         60.38         43.29         295.9         75.18         63.30        -194.0         16.13         126.7        0.3274    
   359   243   361   0.02084     8    0.3263E-01     179.3        -110.3         24.38         46.12         58.09         283.2         36.33         68.66        -192.1         3.399         118.3        0.2833    
   360   359   362   0.02586     8    0.3111E-01     171.8        -120.6         35.12         61.09         54.90         297.3         77.67         73.75        -194.1         17.17         115.1        0.3296    
   359   361   362   0.05385     8    0.3316E-01     177.8        -115.2         34.56         53.02         49.33         289.7         56.41         63.68        -192.8         8.392         124.0        0.2951    
   243   246   361   0.00292     8    0.3229E-01     179.4        -106.6         18.84         42.07         63.40         280.7         27.67         71.82        -191.9         1.869         113.4        0.2827    
   361   246   363   0.01242     8    0.3308E-01     174.9        -107.0         16.93         42.84         66.72         282.4         31.57         74.71        -192.0         2.413         110.6        0.2808    
   246   247   363   0.04611     8    0.3385E-01     178.5        -102.8         15.05         38.34         66.89         280.5         24.41         74.94        -191.9         1.262         108.4        0.2814    
   361   363   362   0.04440     8    0.3296E-01     178.1        -111.2         28.35         48.29         54.05         288.1         48.92         66.03        -192.5         6.034         120.9        0.2859    
   362   364   363   0.00130     8    0.3222E-01     174.8        -110.0         27.72         46.91         53.77         289.0         49.92         66.66        -192.5         6.142         120.5        0.2849    
   365   367   366   0.03909     2    0.5091E-01     175.6        -146.4        -93.40         100.4         158.5         317.1         260.2         58.37        -180.3         34.57         125.8        0.7719    
   366   369   368   0.01461     2    0.4602E-01     178.5        -140.7        -81.61         87.70         158.5         330.6         248.8         50.63        -181.8         28.78         129.5        0.7573    
   367   370   369   0.02352     2    0.4056E-01     175.3        -137.2        -66.29         83.90         142.2         359.2         178.8         72.62        -186.7         37.87         104.4        0.7565    
   366   367   369   0.01409     2    0.4524E-01     177.3        -140.9        -83.15         89.72         157.9         341.0         241.4         55.38        -183.4         36.00         122.5        0.7599    
   369   371   342   0.03836     2    0.3697E-01     175.6        -131.6        -51.24         68.49         138.4         368.4         96.78         71.73        -187.7         28.19         99.96        0.7238    
   368   369   342   0.03916     2    0.4344E-01     177.6        -136.9        -72.57         78.62         157.4         346.2         226.6         48.17        -183.9         27.53         131.6        0.7522    
   370   248   371   0.02403     6    0.3441E-01     174.0        -125.5        -29.00         62.25         117.8         370.8         60.75         107.6        -192.7         24.74         72.56        0.6860    
   369   370   371   0.03718     6    0.3672E-01     176.9        -131.9        -55.27         72.73         139.5         370.0         74.59         78.10        -189.2         32.18         99.09        0.7287    
   371   249   344   0.01912     6    0.3365E-01     177.3        -122.6        -21.61         50.81         115.2         365.8         108.5         95.31        -192.2         19.27         69.43        0.6352    
   342   371   344   0.02734     6    0.3385E-01     176.0        -126.5        -38.54         55.14         134.3         373.5         28.97         104.9        -190.0         21.54         98.54        0.6862    
   371   248   249   0.00895     6    0.3337E-01     179.3        -121.2        -22.02         52.80         114.6         362.6         115.8         97.26        -193.5         19.05         65.24        0.6309    
   344   249   230   0.04562     8    0.3231E-01     177.2        -117.8        -12.44         39.56         108.3         351.3         149.2         88.80        -193.3         11.09         58.55        0.5574    
   247   254   363   0.01470     8    0.3359E-01     170.9        -98.22         9.128         33.62         74.25         279.4         19.76         72.22        -191.8        0.6280         101.2        0.2839    
   363   254   372   0.03769     8    0.3451E-01     177.3        -96.31         9.123         31.66         73.25         279.7         19.53         75.76        -191.8        0.5109         97.31        0.2834    
   363   364   372   0.00241     8    0.3426E-01     175.1        -100.6         11.53         35.92         71.28         282.1         26.45         73.01        -191.9         1.294         107.4        0.2773    
   364   372   373   0.04825     8    0.3447E-01     177.2        -97.23         9.881         32.25         72.16         282.2         24.73         77.72        -191.8        0.8670         101.9        0.2766    
   254   256   372   0.03118     8    0.3426E-01     177.8        -89.11        0.6224         25.22         88.59         277.7         14.01         86.35        -191.7        0.1374         50.43        0.2982    
   372   256   374   0.02866     8    0.3407E-01     177.9        -88.13        0.3737         24.13         89.11         279.0         16.56         85.15        -191.7        0.1506         52.56        0.2931    
   372   374   373   0.01875     8    0.3308E-01     179.3        -92.12         4.376         27.20         80.74         281.7         22.17         79.42        -191.7        0.3845         85.63        0.2795    
   373   374   375   0.01667     8    0.3282E-01     178.8        -92.11         4.187         26.75         80.99         284.1         26.63         78.26        -191.8        0.5354         90.29        0.2741    
   376   378   377   0.01660     2    0.4459E-01     175.8        -145.6        -89.30         101.0         152.1         337.7         249.3         66.99        -183.2         48.00         125.5        0.7985    
   377   379   367   0.02838     2    0.4166E-01     175.0        -139.7        -71.10         90.71         141.6         357.8         194.3         75.42        -187.0         43.32         109.7        0.7801    
   365   377   367   0.04251     2    0.4897E-01     179.3        -146.9        -96.07         102.2         160.1         323.5         265.5         58.03        -181.2         40.93         130.0        0.7848    
   378   257   379   0.02345     6    0.3668E-01     178.2        -132.2        -50.94         79.69         129.7         374.8         49.91         106.7        -192.5         33.83         99.09        0.7642    
   377   378   379   0.01686     2    0.4024E-01     177.9        -138.8        -73.17         90.16         144.2         362.9         163.2         74.29        -188.3         43.97         115.1        0.7847    
   379   258   370   0.02966     6    0.3489E-01     179.4        -127.4        -39.89         70.06         124.7         375.3         30.46         138.5        -193.9         26.16         87.49        0.7317    
   367   379   370   0.02032     6    0.3835E-01     178.7        -135.3        -63.94         82.33         140.9         368.0         125.4         76.90        -189.3         37.69         105.7        0.7623    
   379   257   258   0.02345     6    0.3490E-01     176.0        -125.1        -39.06         67.95         125.1         374.7         51.89         122.4        -195.4         22.09         90.06        0.7283    
   370   258   248   0.04081     6    0.3428E-01     175.3        -123.3        -34.22         61.78         123.6         369.9         81.28         111.1        -194.7         20.96         80.11        0.6887    
   256   380   374   0.05187     8    0.3462E-01     178.1        -85.57        -1.472         21.76         93.88         280.5         19.32         83.20        -191.7        0.1425         45.68        0.2908    
   256   262   380   0.03524     8    0.3417E-01     175.8        -82.72        -1.398         19.62         94.09         280.4         19.08         83.82        -191.7        0.1133         41.15        0.2963    
   374   381   375   0.03060     8    0.3366E-01     177.9        -88.68        0.8514         23.44         87.92         285.2         28.25         78.49        -191.7        0.3524         75.02        0.2744    
   374   380   381   0.02295     8    0.3361E-01     177.5        -86.05        0.5327         21.41         88.57         284.7         27.21         78.94        -191.7        0.2364         61.69        0.2781    
   380   264   382   0.01965     8    0.3362E-01     176.2        -80.99        -3.879         17.80         102.6         285.2         28.05         82.93        -191.7        0.1807         40.94        0.2853    
   262   264   380   0.02388     8    0.3356E-01     175.9        -80.61        -4.106         17.82         103.3         283.0         23.95         76.69        -191.7        0.1365         43.08        0.2916    
   380   382   381   0.01068     8    0.3269E-01     179.1        -83.59        -2.245         19.28         96.69         287.0         31.44         77.16        -191.7        0.2422         52.75        0.2774    
   381   382   383   0.00712     8    0.3265E-01     178.7        -83.20        -2.180         18.76         96.67         289.0         34.93         78.32        -191.7        0.2865         52.96        0.2755    
   376   384   378   0.05843     2    0.4251E-01     177.5        -144.2        -87.22         99.49         151.3         347.7         212.2         68.54        -184.9         51.10         127.3        0.7996    
   384   385   378   0.01543     6    0.3877E-01     173.1        -137.0        -54.15         88.88         127.5         366.5         80.31         105.3        -190.5         44.34         103.2        0.7696    
   385   386   267   0.03494     6    0.3413E-01     177.1        -123.1        -31.34         68.71         117.1         358.6         105.0         106.8        -197.1         18.26         84.95        0.6605    
   384   387   385   0.00407     6    0.3755E-01     162.3        -136.1        -73.88         87.99         147.1         363.4         48.98         117.1        -191.3         43.87         124.4        0.7420    
   387   386   385   0.02242     6    0.3586E-01     173.8        -132.6        -39.11         82.78         118.2         363.2         55.31         129.9        -193.2         37.10         94.14        0.7139    
   378   385   257   0.03550     6    0.3739E-01     174.9        -132.7        -57.09         81.66         134.4         373.1         44.41         113.6        -192.8         35.53         107.0        0.7628    
   385   265   257   0.03153     6    0.3589E-01     174.6        -126.7        -32.27         72.84         116.3         371.8         60.17         114.2        -195.7         24.72         87.25        0.7284    
   385   267   265   0.02937     6    0.3393E-01     179.2        -121.2        -28.59         65.65         115.8         360.7         100.7         103.4        -197.6         15.51         81.79        0.6702    
   264   270   382   0.01450     8    0.3477E-01     156.4        -77.82        -6.780         15.86         115.3         284.7         27.13         57.08        -191.7        0.1642         68.13        0.2929    
   382   270   388   0.03828     8    0.3505E-01     172.7        -77.99        -4.896         15.78         108.1         286.7         31.02         85.93        -191.7        0.2215         44.72        0.2881    
   382   389   383   0.01136     8    0.3316E-01     177.4        -81.41        -4.091         17.35         103.6         291.4         39.40         75.94        -191.7        0.3548         54.58        0.2761    
   382   388   389   0.02272     8    0.3335E-01     179.0        -79.92        -3.951         16.50         103.9         291.4         39.35         76.12        -191.7        0.3607         55.61        0.2786    
   270   390   388   0.05199     8    0.3425E-01     178.2        -75.99        -6.411         14.46         116.3         290.2         37.20         78.97        -191.7        0.3700         59.35        0.2871    
   270   272   390   0.04012     8    0.3425E-01     179.2        -74.12        -6.966         13.54         121.0         289.3         35.42         77.58        -191.7        0.3665         64.70        0.2919    
   388   391   389   0.02790     8    0.3392E-01     177.7        -77.95        -5.541         15.11         111.5         295.8         47.15         73.46        -191.8        0.6157         64.31        0.2804    
   388   390   391   0.00700     8    0.3326E-01     165.5        -76.48        -3.104         14.38         102.5         296.5         48.28         68.18        -191.8        0.7064         71.75        0.2828    
   387   392   393   0.01504     6    0.3315E-01     176.5        -128.2        -34.10         76.61         116.4         350.9         107.7         111.1        -195.0         25.42         88.92        0.6244    
   393   394   276   0.01663     7    0.3377E-01     178.6        -110.7        -14.34         53.89         105.4         318.7         98.61         91.65        -196.4         11.80         68.13        0.4390    
   395   394   392   0.01625     7    0.3318E-01     177.8        -117.5        -18.89         62.48         107.6         328.2         120.1         95.89        -196.6         6.642         37.77        0.4856    
   393   392   394   0.01385     7    0.3327E-01     177.6        -119.5        -20.08         64.89         108.0         334.1         124.3         95.76        -196.8         7.418         46.25        0.5203    
   393   273   386   0.03297     6    0.3381E-01     177.1        -118.6        -22.24         63.34         110.6         340.4         121.4         98.47        -197.7         8.377         51.70        0.5607    
   267   386   273   0.04205     6    0.3416E-01     177.8        -115.5        -20.72         58.96         110.6         341.7         113.9         95.36        -198.4         6.461         40.25        0.5730    
   387   393   386   0.02629     6    0.3359E-01     177.1        -127.8        -35.52         75.98         117.9         354.2         103.1         110.4        -195.3         25.91         90.47        0.6433    
   393   276   273   0.03629     7    0.3413E-01     179.7        -110.3        -13.91         53.20         105.2         321.4         99.02         90.90        -196.9         11.76         66.63        0.4571    
   280   396   278   0.00827     8    0.3296E-01     178.3        -71.24        -8.078         11.98         132.4         301.0         55.22         76.47        -191.9         1.539         73.12        0.2943    
   272   397   390   0.04383     8    0.3410E-01     177.5        -73.74        -7.626         13.11         125.6         296.4         47.94         77.37        -191.8        0.8520         68.43        0.2883    
   272   278   397   0.02337     8    0.3385E-01     175.0        -72.44        -6.903         12.57         123.3         294.5         44.46         77.64        -191.8        0.7693         69.83        0.2911    
   390   398   391   0.00736     8    0.3323E-01     166.6        -75.12        -4.286         13.47         108.6         305.6         62.10         67.42        -192.0         1.636         74.68        0.2904    
   390   397   398   0.02395     8    0.3296E-01     179.1        -74.24        -7.085         13.09         122.8         307.1         64.14         73.56        -192.0         1.925         70.62        0.2935    
   278   396   397   0.02916     8    0.3334E-01     178.7        -72.03        -7.865         12.28         129.8         301.6         56.32         76.31        -191.9         1.531         72.03        0.2932    
   397   399   398   0.02415     8    0.3298E-01     179.6        -73.11        -7.844         12.55         128.7         315.6         74.01         74.37        -192.4         3.592         69.97        0.3090    
   397   396   399   0.02504     8    0.3294E-01     178.3        -72.18        -7.833         12.25         129.8         312.2         71.01         74.48        -192.3         3.160         71.76        0.3051    
   395   400   401   0.02282     7    0.3408E-01     178.3        -109.6        -12.55         52.93         103.7         309.6         88.22         92.06        -194.9         11.84         74.97        0.3847    
   401   402   283   0.03702     7    0.3397E-01     178.3        -98.46        -8.902         40.65         102.6         294.6         47.31         90.36        -192.4         8.822         86.78        0.3090    
   401   400   402   0.04316     7    0.3434E-01     179.3        -102.9        -9.755         45.41         102.4         298.3         60.03         90.55        -193.2         10.39         84.35        0.3276    
   400   403   402   0.02771     7    0.3363E-01     178.8        -100.0        -8.979         42.42         102.2         293.1         47.93         91.09        -192.3         8.115         87.16        0.3032    
   401   281   394   0.01671     7    0.3376E-01     178.9        -104.3        -11.35         46.69         104.1         305.4         71.23         90.15        -194.4         12.90         80.42        0.3652    
   276   394   281   0.01672     7    0.3371E-01     178.5        -103.0        -10.57         45.18         103.5         305.3         68.36         89.78        -194.4         13.15         80.86        0.3652    
   395   401   394   0.00918     7    0.3352E-01     179.8        -110.5        -12.37         53.89         103.3         314.4         94.96         90.68        -195.7         11.86         72.53        0.4119    
   401   283   281   0.01542     7    0.3341E-01     178.3        -98.88        -9.106         40.93         102.9         297.4         51.60         89.17        -192.9         10.13         86.02        0.3222    
   280   404   396   0.00964     8    0.3282E-01     175.3        -70.96        -9.198         11.81         141.1         311.2         70.19         75.05        -192.3         3.272         74.34        0.3064    
   280   288   404   0.02555     8    0.3327E-01     179.1        -70.37        -8.864         11.59         139.9         312.8         72.59         75.60        -192.4         3.839         73.84        0.3109    
   405   396   404   0.02039     8    0.3255E-01     179.4        -71.32        -8.529         11.93         135.6         321.1         80.17         74.99        -192.8         5.508         70.32        0.3247    
   405   399   396   0.00534     8    0.3238E-01     176.1        -71.77        -9.004         12.08         138.2         321.4         79.67         74.33        -192.8         5.357         70.87        0.3238    
   288   406   404   0.03561     8    0.3338E-01     179.2        -69.80        -9.376         11.45         144.9         326.4         86.89         74.40        -193.4         8.130         72.32        0.3437    
   288   287   406   0.02164     8    0.3326E-01     178.2        -69.11        -9.377         11.26         146.4         327.4         89.23         75.24        -193.6         8.909         72.20        0.3488    
   404   407   405   0.02168     8    0.3211E-01     178.7        -71.08        -8.841         11.87         138.1         334.2         83.96         75.86        -194.0         9.779         64.13        0.3595    
   404   406   407   0.03143     8    0.3264E-01     177.0        -70.14        -9.760         11.62         147.1         337.9         88.06         77.47        -194.6         12.17         63.61        0.3757    
   283   402   290   0.03388     7    0.3385E-01     178.0        -92.06        -10.12         34.36         107.1         288.0         30.34         94.36        -191.2         4.993         87.36        0.2795    
   402   408   290   0.01240     7    0.3366E-01     175.4        -91.09        -8.473         33.50         104.6         286.2         26.72         90.78        -191.0         4.147         91.87        0.2741    
   402   403   408   0.01096     7    0.3320E-01     178.3        -94.88        -9.674         37.18         105.1         288.0         33.38         94.53        -191.4         5.503         87.56        0.2823    
   403   409   408   0.00789     7    0.3325E-01     178.6        -94.85        -9.881         37.17         105.4         287.5         32.50         94.81        -191.4         5.259         87.67        0.2807    
   290   408   292   0.04383     7    0.3459E-01     177.1        -85.83        -9.738         28.75         109.8         282.8         17.95         97.97        -190.5         2.166         90.75        0.2656    
   408   410   292   0.03167     7    0.3439E-01     175.5        -85.20        -9.238         28.24         109.1         281.5         15.64         95.91        -190.4         1.827         93.25        0.2657    
   408   409   410   0.02928     7    0.3389E-01     177.6        -90.36        -9.597         32.90         107.0         284.1         22.95         97.37        -190.8         3.356         89.14        0.2702    
   409   411   410   0.02377     7    0.3384E-01     177.2        -89.20        -8.747         31.84         105.9         282.8         20.01         96.08        -190.7         2.783         91.80        0.2683    
   295   412   296   0.01429     8    0.3275E-01     178.9        -67.69        -10.79         11.34         162.1         363.2         100.0         75.05        -199.6         24.62         58.37        0.4816    
   413   287   296   0.03756     8    0.3315E-01     177.2        -68.38        -10.36         11.24         157.2         344.3         99.95         76.67        -195.9         16.84         66.04        0.4065    
   413   406   287   0.01009     8    0.3243E-01     177.9        -68.87        -9.767         11.33         149.6         341.4         95.81         76.90        -195.3         14.84         65.26        0.3929    
   413   414   406   0.01032     8    0.3197E-01     178.5        -69.19        -9.974         11.49         150.3         352.9         84.81         78.03        -197.2         19.11         54.94        0.4321    
   296   412   413   0.02354     8    0.3267E-01     179.4        -68.18        -10.54         11.36         158.0         359.6         95.08         76.89        -198.8         23.06         56.58        0.4648    
   413   415   414   0.02074     8    0.3175E-01     177.0        -69.09        -10.10         11.52         151.2         362.6         64.82         78.50        -199.2         21.81         41.97        0.4701    
   413   412   415   0.03032     8    0.3205E-01     177.9        -68.57        -10.73         11.47         159.3         366.4         71.71         76.22        -200.2         23.62         45.00        0.4892    
   406   414   407   0.02201     8    0.3214E-01     179.5        -69.78        -9.861         11.60         148.2         350.3         79.86         78.22        -196.6         17.37         54.25        0.4194    
   292   410   298   0.01424     7    0.3345E-01     178.0        -80.91        -8.645         24.58         110.6         279.5         10.77         99.57        -190.2        0.9445         98.08        0.2689    
   410   416   298   0.03419     7    0.3391E-01     179.5        -81.43        -9.467         25.03         112.2         279.1         10.15         103.5        -190.2        0.9613         95.38        0.2702    
   410   411   416   0.02383     7    0.3363E-01     179.4        -84.74        -9.401         27.86         109.7         280.2         13.19         101.7        -190.3         1.531         92.59        0.2674    
   411   417   416   0.01789     7    0.3343E-01     178.6        -85.09        -9.531         28.15         109.8         280.0         13.11         102.4        -190.3         1.553         92.18        0.2679    
   298   416   418   0.05436     7    0.3471E-01     178.3        -78.20        -9.901         22.37         116.3         277.6         6.673         111.0        -190.1        0.5280         99.38        0.2797    
   416   417   418   0.03291     7    0.3469E-01     174.2        -80.54        -9.266         24.28         112.4         278.1         8.008         109.5        -190.1        0.7622         96.67        0.2751    
   417   419   418   0.04183     7    0.3475E-01     175.3        -80.43        -9.294         24.16         112.6         277.9         7.715         109.1        -190.1        0.7367         97.14        0.2760    
   298   418   299   0.01498     7    0.3402E-01     167.8        -76.24        -5.502         20.79         105.3         277.2         5.505         104.9        -190.0        0.3725         117.2        0.2856    
   303   420   304   0.01146     6    0.3274E-01     179.4        -66.43        -11.34         11.69         166.0         391.7         36.92         58.60        -205.8         21.93         20.58        0.5982    
   304   421   295   0.03314     6    0.3285E-01     177.2        -67.03        -11.30         11.53         168.5         381.6         80.62         75.26        -203.6         25.86         41.66        0.5585    
   304   420   421   0.02279     6    0.3273E-01     179.1        -66.77        -11.38         11.64         167.7         391.3         45.20         64.47        -205.7         22.75         23.59        0.5978    
   422   421   420   0.03495     6    0.3257E-01     179.0        -66.80        -11.35         11.63         167.4         394.3         22.31         30.68        -206.4         21.39         6.798        0.6105    
   422   423   421   0.05734     6    0.3253E-01     178.7        -67.16        -11.21         11.55         166.2         391.2         38.20         61.01        -205.8         22.68         16.59        0.5985    
   295   421   412   0.02825     8    0.3268E-01     178.5        -67.52        -10.89         11.44         162.0         374.3         87.78         75.77        -202.0         26.21         47.60        0.5272    
   423   412   421   0.03754     6    0.3222E-01     178.4        -67.64        -11.04         11.50         163.8         382.6         57.75         73.51        -204.0         24.69         29.06        0.5607    
   423   415   412   0.03778     6    0.3235E-01     178.0        -68.19        -10.74         11.48         159.3         376.9         51.72         75.07        -202.7         24.37         28.24        0.5357    
   418   419   424   0.01608     7    0.3352E-01     177.9        -77.06        -8.609         21.39         113.7         277.0         5.060         114.8        -190.0        0.4109         106.0        0.2859    
   418   425   299   0.00336     7    0.3294E-01     166.4        -75.02        -13.14         19.80         131.6         276.6         4.026         132.0        -190.0        0.2866         97.18        0.2927    
   299   425   306   0.02214     7    0.3340E-01     179.7        -74.07        -9.403         19.07         119.5         276.6         3.710         122.9        -190.0        0.2419         115.0        0.2962    
   418   424   425   0.00219     7    0.3242E-01     177.9        -75.02        -9.096         19.78         117.4         276.5         3.799         123.2        -190.0        0.2840         111.5        0.2934    
   306   425   426   0.04076     7    0.3423E-01     178.0        -72.31        -9.947         17.65         124.3         276.2         2.449         144.2        -190.0        0.1735         124.1        0.3063    
   424   427   425   0.00919     7    0.3323E-01     178.1        -74.24        -9.835         19.13         120.9         276.4         3.384         129.1        -190.0        0.2442         113.0        0.2971    
   425   427   426   0.02562     7    0.3361E-01     178.2        -72.43        -9.435         17.71         122.2         276.2         2.607         138.8        -190.0        0.1780         125.3        0.3055    
   306   426   308   0.02611     7    0.3396E-01     176.0        -70.67        -8.555         16.40         121.5         276.1         1.964         154.7        -189.9        0.1380         142.5        0.3142    
   311   428   312   0.02602     7    0.3290E-01     178.0        -64.82        -10.42         11.30         157.3         362.8         104.1         73.04        -199.2         26.11         66.21        0.4752    
   312   429   303   0.02345     6    0.3258E-01     178.9        -65.77        -11.10         11.63         162.5         385.4         67.02         70.48        -204.5         23.94         37.89        0.5693    
   312   428   429   0.02410     7    0.3290E-01     179.0        -65.34        -10.91         11.49         161.6         375.2         92.02         75.08        -202.2         26.64         52.19        0.5268    
   430   429   428   0.03293     7    0.3349E-01     176.7        -65.33        -10.56         11.44         157.4         370.6         92.24         72.63        -201.2         26.47         57.95        0.5083    
   430   431   429   0.04570     6    0.3330E-01     177.4        -65.75        -11.14         11.53         164.9         378.4         72.41         75.42        -203.1         24.75         41.18        0.5413    
   303   429   420   0.02296     6    0.3274E-01     179.9        -66.20        -11.28         11.68         165.0         391.7         40.24         60.68        -205.9         21.72         20.41        0.5977    
   431   420   429   0.03996     6    0.3317E-01     178.0        -66.20        -11.13         11.64         163.0         390.3         46.03         63.55        -205.7         22.05         24.18        0.5935    
   431   422   420   0.02459     6    0.3298E-01     174.9        -66.44        -11.45         11.60         170.6         391.5         36.62         59.30        -205.9         21.66         17.93        0.5990    
   426   432   308   0.01700     7    0.3333E-01     175.4        -69.41        -10.29         15.40         131.9         276.1         1.807         159.6        -189.9        0.1226         145.0        0.3208    
   308   432   313   0.03010     7    0.3385E-01     179.1        -68.31        -9.318         14.56         129.8         276.1         1.850         150.8        -189.9        0.1151         158.7        0.3266    
   426   427   432   0.00872     7    0.3328E-01     167.2        -70.42        -9.048         16.14         124.1         276.2         2.334         125.7        -189.9        0.1365         141.1        0.3148    
   427   433   432   0.04134     7    0.3435E-01     177.9        -70.04        -8.940         15.79         124.5         276.4         2.994         122.4        -189.9        0.1348         147.8        0.3154    
   432   434   315   0.02216     7    0.3421E-01     175.9        -66.13        -9.046         12.84         134.8         276.6         3.288         117.4        -189.9        0.1157         171.6        0.3352    
   313   432   315   0.02742     7    0.3418E-01     175.5        -66.73        -9.566         13.32         135.9         276.4         2.621         120.1        -189.9        0.1132         168.2        0.3337    
   432   433   434   0.04805     7    0.3454E-01     178.4        -67.48        -9.651         13.82         134.3         276.6         3.403         112.7        -189.9        0.1196         164.0        0.3275    
   433   435   434   0.01985     7    0.3396E-01     172.7        -66.95        -8.997         13.39         132.2         277.0         4.360         113.3        -189.9        0.1238         166.0        0.3270    
   315   434   317   0.01160     7    0.3294E-01     179.4        -64.51        -9.500         11.65         144.6         277.2         4.474         103.1        -189.9        0.1200         175.3        0.3395    
   323   436   325   0.02419     7    0.3415E-01     172.0        -62.32        -9.327         9.794         162.2         303.2         50.97         80.89        -190.5         2.457         90.31        0.2980    
   325   436   437   0.02290     7    0.3347E-01     179.8        -62.87        -9.469         10.16         158.7         312.7         66.40         74.99        -191.1         4.744         89.96        0.3104    
   325   437   326   0.03386     7    0.3355E-01     178.7        -62.79        -9.418         10.14         158.2         314.3         68.98         73.68        -191.2         5.378         90.18        0.3146    
   438   437   436   0.01872     7    0.3402E-01     174.4        -63.30        -9.015         10.39         150.2         314.3         68.49         69.91        -191.2         4.945         94.26        0.3113    
   438   439   437   0.01799     7    0.3375E-01     171.4        -63.55        -10.10         10.54         163.4         317.6         72.91         81.97        -191.4         5.876         81.23        0.3175    
   437   311   326   0.05676     7    0.3409E-01     177.9        -63.47        -9.662         10.56         156.2         328.3         88.17         73.11        -192.7         11.13         84.19        0.3507    
   437   440   311   0.01687     7    0.3364E-01     170.9        -63.85        -10.37         10.77         164.3         335.8         95.22         80.87        -193.8         14.63         73.38        0.3734    
   437   441   440   0.02796     7    0.3287E-01     179.0        -64.10        -9.966         10.88         156.4         337.3         93.75         74.98        -193.9         14.65         77.74        0.3754    
   437   439   441   0.03516     7    0.3299E-01     179.3        -64.04        -9.879         10.83         155.8         331.8         88.15         74.68        -193.0         11.60         80.69        0.3558    
   311   440   428   0.02509     7    0.3301E-01     179.8        -64.34        -10.21         11.05         157.5         349.6         103.9         74.30        -196.3         21.44         72.96        0.4226    
   440   441   430   0.02220     7    0.3253E-01     179.7        -64.72        -10.30         11.17         157.3         351.0         95.90         74.90        -196.4         20.75         69.79        0.4241    
   440   430   428   0.03208     7    0.3294E-01     178.6        -64.69        -10.26         11.18         156.6         354.2         100.6         73.42        -197.2         22.87         70.32        0.4392    
   434   442   317   0.02668     7    0.3338E-01     178.0        -64.34        -9.592         11.48         146.7         277.6         5.211         98.35        -189.9        0.1251         175.1        0.3380    
   434   435   442   0.02694     7    0.3359E-01     177.5        -65.45        -9.272         12.27         139.1         277.4         5.071         99.73        -189.9        0.1258         176.3        0.3326    
   435   443   442   0.03468     7    0.3393E-01     178.8        -65.52        -9.233         12.26         138.8         278.0         6.555         97.44        -189.9        0.1371         171.5        0.3268    
   317   442   327   0.03945     7    0.3390E-01     178.0        -63.48        -9.318         10.79         149.7         278.3         6.630         94.97        -189.9        0.1342         170.4        0.3374    
   442   444   327   0.03467     7    0.3383E-01     177.7        -63.37        -9.241         10.66         150.1         279.1         8.188         94.46        -189.9        0.1473         162.9        0.3322    
   443   445   444   0.00938     7    0.3321E-01     172.2        -64.04        -9.102         11.13         144.9         279.8         9.810         97.33        -189.9        0.1633         155.5        0.3231    
   442   443   444   0.03111     7    0.3370E-01     179.1        -64.30        -9.334         11.33         145.5         279.0         8.275         91.30        -189.9        0.1495         168.3        0.3271    
   444   446   328   0.01076     7    0.3322E-01     176.4        -62.71        -9.345         10.15         157.0         281.0         11.64         90.04        -189.9        0.1820         150.8        0.3240    
   327   444   328   0.02970     7    0.3342E-01     178.6        -62.59        -9.276         10.08         157.0         280.4         10.45         88.19        -189.9        0.1682         157.0        0.3282    
   444   445   446   0.00475     7    0.3245E-01     178.5        -63.26        -9.356         10.58         152.2         280.6         10.96         86.64        -189.9        0.1744         159.1        0.3231    
   445   447   446   0.01828     7    0.3301E-01     179.0        -63.36        -9.294         10.60         151.3         281.7         13.15         85.06        -190.0        0.1999         153.5        0.3167    
   328   446   329   0.01374     7    0.3337E-01     174.1        -62.23        -9.101         9.789         158.4         282.3         13.74         82.02        -190.0        0.2110         148.3        0.3204    
   446   448   329   0.04123     7    0.3436E-01     177.3        -62.31        -9.077         9.770         158.3         283.8         16.67         83.83        -190.0        0.2612         137.0        0.3137    
   446   447   448   0.04547     7    0.3448E-01     177.7        -62.89        -9.375         10.17         157.2         283.8         16.94         82.84        -190.0        0.2592         141.3        0.3107    
   447   449   448   0.01949     7    0.3366E-01     173.6        -62.97        -9.484         10.23         158.0         286.0         21.08         86.51        -190.0        0.3405         127.3        0.3028    
   329   448   450   0.01076     7    0.3347E-01     176.4        -62.08        -9.361         9.627         166.5         286.9         22.13         80.35        -190.0        0.3976         124.5        0.3051    
   329   450   330   0.02855     7    0.3375E-01     178.9        -61.87        -9.192         9.478         165.9         287.0         22.11         80.93        -190.0        0.4069         122.2        0.3060    
   448   451   450   0.01027     7    0.3335E-01     177.2        -62.47        -9.052         9.875         156.4         290.6         29.17         79.75        -190.1        0.6232         113.8        0.2962    
   448   449   451   0.03295     7    0.3373E-01     179.6        -62.78        -9.190         10.07         155.8         289.5         27.42         78.88        -190.0        0.5322         119.9        0.2963    
   330   450   323   0.03561     7    0.3457E-01     176.1        -61.85        -9.111         9.432         165.0         290.6         28.60         76.09        -190.1        0.6693         114.3        0.2996    
   450   452   323   0.04729     7    0.3473E-01     177.1        -62.12        -9.351         9.603         166.9         294.3         35.46         80.52        -190.2         1.029         102.5        0.2954    
   450   451   453   0.01704     7    0.3351E-01     175.7        -62.76        -9.427         10.05         159.7         295.1         37.27         76.91        -190.2         1.004         108.2        0.2915    
   450   453   452   0.03015     7    0.3383E-01     178.4        -62.58        -9.232         9.922         158.5         296.4         39.42         78.32        -190.2         1.193         102.8        0.2924    
   323   452   436   0.03824     7    0.3450E-01     176.6        -62.38        -9.330         9.798         162.2         301.2         47.67         75.09        -190.4         2.042         98.64        0.2959    
   452   453   436   0.02477     7    0.3375E-01     177.0        -62.83        -9.094         10.09         154.3         303.8         52.13         72.90        -190.5         2.345         99.10        0.2955    
   453   438   436   0.02066     7    0.3368E-01     176.3        -63.21        -9.608         10.33         158.5         307.3         57.90         77.19        -190.7         2.947         92.92        0.2981    
   454   456   455   0.02727     4    0.5955E-01     178.6        -177.3        -137.6         141.9         165.8         236.7         70.15         47.85        -214.1         23.68         136.4        0.9380    
   456   458   457   0.01239     4    0.6306E-01     176.8        -183.0        -146.4         149.1         169.0         230.6         29.73         44.02        -211.4         23.59         139.9        0.9826    
   455   456   457   0.03342     4    0.6283E-01     176.6        -182.0        -143.5         148.0         165.9         231.4         36.59         48.54        -211.9         23.67         136.3        0.9743    
   457   458   459   0.03065     4    0.6455E-01     176.7        -186.1        -150.5         152.7         170.2         229.2         10.27         25.86        -209.7         22.94         141.9         1.019    
   458   460   459   0.06277     4    0.6659E-01     178.6        -188.4        -154.7         155.6         173.9         229.2         5.732         60.72        -208.5         22.22         146.0         1.043    
   459   460   461   0.06650     4    0.6827E-01     178.3        -192.6        -159.1         160.1         173.5         232.6         22.19         108.0        -205.8         20.23         149.7         1.115    
   460   462   461   0.03301     4    0.6520E-01     175.2        -192.9        -159.0         159.6         174.7         234.7         24.14         111.6        -205.1         19.25         155.3         1.142    
   461   462   463   0.02001     4    0.6244E-01     177.4        -193.2        -159.0         159.2         177.0         237.3         23.91         113.7        -204.3         18.40         159.8         1.172    
   464   466   465   0.02321     4    0.5173E-01     179.5        -155.1        -97.38         115.0         147.9         289.3         235.5         48.62        -221.0         10.91         124.5        0.8933    
   465   467   454   0.02152     4    0.5607E-01     177.9        -167.4        -121.9         129.9         159.7         256.3         150.1         46.95        -218.1         20.46         132.6        0.8917    
   465   466   467   0.01703     4    0.5359E-01     178.6        -162.1        -112.3         123.2         155.8         269.4         189.2         46.67        -219.6         16.61         129.7        0.8835    
   466   468   467   0.02449     4    0.5479E-01     178.6        -164.1        -114.5         125.6         155.7         264.4         174.2         48.25        -219.1         17.91         128.5        0.8796    
   454   467   456   0.02620     4    0.5823E-01     178.3        -173.9        -131.9         137.8         163.2         242.5         97.40         48.26        -215.6         23.36         134.6        0.9145    
   467   469   456   0.03534     4    0.5997E-01     179.5        -176.5        -136.9         141.1         165.9         238.4         77.73         47.05        -214.6         24.18         137.0        0.9249    
   467   468   469   0.03846     4    0.5935E-01     178.1        -172.2        -128.6         136.0         161.1         246.6         113.4         48.94        -216.5         23.20         132.7        0.8969    
   468   470   469   0.01731     4    0.5854E-01     174.2        -173.5        -131.5         137.1         163.6         243.8         101.4         46.66        -215.8         23.82         135.7        0.9024    
   469   471   458   0.01080     4    0.5857E-01     177.8        -180.6        -143.4         145.3         170.6         232.2         41.36         42.38        -212.2         24.08         141.9        0.9653    
   456   469   458   0.00704     4    0.5850E-01     177.8        -179.8        -141.8         144.4         169.1         233.0         47.75         44.25        -212.7         24.06         140.2        0.9581    
   469   470   471   0.00811     4    0.5897E-01     175.0        -178.4        -137.8         142.9         164.6         235.3         60.21         48.01        -213.4         24.57         136.2        0.9394    
   470   472   471   0.02717     4    0.5989E-01     179.0        -179.3        -140.9         144.1         168.0         234.5         54.80         45.38        -213.0         24.65         139.4        0.9440    
   458   471   460   0.03525     4    0.6342E-01     177.8        -185.6        -149.2         151.9         169.0         229.5         12.87         31.35        -209.9         23.03         140.8         1.012    
   471   473   460   0.04529     4    0.6430E-01     179.0        -187.7        -152.7         154.2         172.0         229.5         6.091         37.15        -208.7         22.28         145.1         1.038    
   472   334   473   0.02326     4    0.6104E-01     178.7        -184.9        -149.3         150.7         172.4         230.2         15.70         28.41        -209.7         23.04         145.4         1.010    
   471   472   473   0.02839     4    0.6123E-01     179.0        -183.9        -147.0         149.5         169.5         230.4         22.03         38.52        -210.5         23.61         141.6        0.9939    
   460   473   462   0.03512     4    0.6399E-01     178.3        -190.6        -156.5         157.1         174.8         231.5         17.32         103.2        -206.7         20.48         150.7         1.096    
   473   474   462   0.02916     4    0.6302E-01     176.7        -190.7        -156.5         157.1         175.2         232.2         18.39         105.1        -206.3         20.07         153.2         1.107    
   473   475   474   0.02571     4    0.6157E-01     179.4        -188.7        -154.0         154.9         174.0         231.0         11.62         87.09        -207.3         20.88         149.8         1.077    
   473   334   475   0.01039     4    0.5990E-01     176.8        -186.5        -149.5         152.2         169.3         230.3         8.060         27.82        -208.4         21.83         143.9         1.044    
   462   474   476   0.01856     4    0.6117E-01     179.3        -191.9        -157.3         157.7         175.6         235.2         22.74         107.9        -205.1         18.83         155.7         1.149    
   462   476   463   0.00899     4    0.6036E-01     177.7        -192.3        -157.8         157.9         177.8         236.8         23.31         112.4        -204.6         18.38         160.2         1.168    
   474   475   476   0.01214     4    0.6401E-01     162.4        -191.5        -149.5         158.2         160.9         233.3         19.56         97.97        -205.9         19.48         144.4         1.122    
   475   477   476   0.04737     4    0.6626E-01     177.3        -192.1        -158.6         159.5         173.9         233.6         19.33         104.7        -205.7         19.26         153.8         1.126    
   463   479   478   0.02984     4    0.6279E-01     179.1        -194.2        -160.3         160.4         178.3         240.6         18.70         121.0        -203.5         17.39         165.9         1.205    
   463   476   479   0.01052     4    0.6149E-01     178.3        -193.2        -158.7         159.1         175.8         238.6         21.79         112.2        -204.1         17.81         160.1         1.186    
   476   477   480   0.02487     4    0.6273E-01     176.7        -192.5        -158.7         159.0         176.1         236.3         21.66         110.6        -204.8         18.23         159.9         1.164    
   476   480   479   0.01092     4    0.6106E-01     177.8        -192.9        -158.7         158.8         177.3         238.3         21.36         113.8        -204.2         17.77         162.7         1.185    
   478   479   481   0.02270     4    0.6215E-01     178.1        -194.1        -160.2         160.2         179.4         241.4         16.34         126.9        -203.4         17.22         169.1         1.214    
   479   482   481   0.02747     4    0.6359E-01     179.6        -193.8        -160.4         160.6         177.6         239.5         20.15         116.0        -203.8         17.47         163.6         1.201    
   479   480   482   0.01356     4    0.6187E-01     175.8        -192.8        -158.2         159.3         173.4         238.2         20.93         108.6        -204.2         17.68         158.0         1.188    
   483   485   484   0.01954     1    0.3850E-01     179.1        -124.3        -20.38         77.85         105.2         378.1         233.6         57.72        -219.9         11.73         73.75         1.030    
   484   486   466   0.03034     4    0.4775E-01     178.7        -144.7        -72.71         101.9         135.5         319.5         270.7         51.34        -221.5         2.600         63.62        0.9183    
   464   484   466   0.05048     4    0.4937E-01     179.1        -146.3        -79.54         105.0         139.2         315.0         270.4         49.12        -221.7         3.463         111.4        0.9175    
   484   485   486   0.00636     4    0.4326E-01     177.7        -136.2        -50.54         90.61         123.9         345.1         271.9         54.08        -220.9         8.186         63.38        0.9599    
   485   487   486   0.00047     4    0.4408E-01     171.6        -139.1        -60.59         93.24         130.5         336.7         272.7         50.40        -220.9         7.779         50.73        0.9423    
   486   488   468   0.01719     4    0.5213E-01     174.0        -156.2        -98.38         114.9         148.9         286.4         225.6         48.37        -220.6         8.326         117.0        0.8766    
   466   486   468   0.03905     4    0.5321E-01     178.5        -156.3        -99.22         116.0         148.8         286.1         225.7         48.54        -220.7         9.476         119.7        0.8793    
   486   487   488   0.00099     4    0.4774E-01     172.0        -147.5        -80.28         103.4         140.9         311.7         261.8         48.31        -221.1         3.290         44.62        0.9017    
   487   489   488   0.03146     4    0.5076E-01     177.4        -152.1        -91.28         108.8         147.1         299.1         245.6         46.55        -220.8         3.579         71.86        0.8819    
   468   488   470   0.01283     4    0.5524E-01     176.8        -166.1        -117.7         127.5         157.4         259.7         158.6         47.94        -218.5         18.95         128.3        0.8761    
   488   490   470   0.02564     4    0.5605E-01     179.2        -167.1        -120.1         128.6         159.0         257.7         151.8         47.17        -218.1         19.42         129.1        0.8754    
   489   331   490   0.03330     4    0.5408E-01     177.2        -161.3        -105.3         119.8         151.6         274.2         197.9         49.72        -219.3         10.21         104.8        0.8609    
   488   489   490   0.02917     4    0.5341E-01     179.2        -160.7        -106.4         119.6         152.9         274.6         198.9         48.21        -219.7         11.41         116.4        0.8662    
   490   332   472   0.00809     4    0.5888E-01     174.2        -174.1        -131.0         137.5         162.3         243.3         98.33         48.06        -215.4         23.72         133.5        0.9007    
   470   490   472   0.02378     4    0.5906E-01     176.2        -174.9        -132.7         138.7         163.1         241.5         90.69         47.97        -215.1         24.21         133.9        0.9073    
   490   331   332   0.01118     4    0.5644E-01     178.0        -166.7        -120.2         127.5         160.5         260.0         158.9         44.90        -218.1         16.94         125.2        0.8680    
   472   332   334   0.03906     4    0.6460E-01     173.0        -181.4        -144.2         147.5         167.9         233.7         47.54         43.57        -212.2         24.64         140.2        0.9495    
   334   337   475   0.01387     4    0.6123E-01     176.2        -186.2        -152.1         152.5         175.6         230.7         10.81         16.04        -208.5         21.53         150.1         1.038    
   475   491   477   0.03304     4    0.6307E-01     178.3        -188.9        -155.3         156.0         174.6         231.7         10.54         77.74        -207.0         19.97         152.0         1.086    
   475   337   491   0.02034     4    0.6191E-01     176.7        -186.7        -150.6         153.6         168.8         231.2         10.47         16.97        -208.1         20.59         144.3         1.050    
   337   338   491   0.02076     4    0.6048E-01     178.1        -183.5        -148.5         150.4         170.8         232.4         29.77         32.08        -209.4         19.52         143.8         1.011    
   338   492   491   0.00333     4    0.5935E-01     161.4        -182.2        -137.1         149.0         156.9         233.3         38.89         44.00        -209.7         18.44         138.1        0.9999    
   477   491   480   0.01367     4    0.6319E-01     168.2        -190.7        -154.0         157.8         167.4         233.5         16.66         96.99        -205.9         18.93         151.1         1.126    
   491   493   480   0.01150     4    0.6352E-01     169.1        -190.2        -153.4         157.7         166.7         233.1         14.78         93.39        -206.1         19.00         150.6         1.118    
   491   492   493   0.00595     4    0.6077E-01     165.3        -185.8        -148.0         153.0         165.4         231.7         14.35         9.342        -208.1         19.37         146.3         1.052    
   492   494   493   0.02379     4    0.6182E-01     178.2        -185.6        -151.2         153.3         170.5         231.8         17.26         20.17        -208.3         18.96         146.2         1.047    
   480   493   482   0.03611     4    0.6434E-01     177.1        -192.2        -159.4         159.6         177.2         235.5         20.16         107.9        -205.0         18.22         159.0         1.159    
   493   495   482   0.02605     4    0.6373E-01     175.9        -191.0        -156.9         158.7         171.4         234.2         17.65         97.57        -205.6         18.45         152.0         1.144    
   493   494   495   0.03045     4    0.6321E-01     178.2        -188.5        -155.6         156.5         173.7         232.2         9.674         61.86        -206.9         18.85         151.3         1.098    
   494   496   495   0.03070     4    0.6342E-01     178.6        -187.5        -154.6         156.0         172.3         231.9         9.370         27.66        -207.3         18.66         148.8         1.087    
   497   499   498   0.02177     1    0.3344E-01     178.5        -107.4         32.15         57.70         56.14         416.2         83.11         63.81        -214.1         21.13         85.78         1.098    
   483   498   485   0.03130     1    0.3683E-01     178.0        -118.5        -4.495         70.80         93.64         392.8         192.4         58.91        -218.4         14.98         75.53         1.059    
   498   500   485   0.02855     1    0.3845E-01     178.9        -123.3        -13.28         72.55         100.5         382.0         213.4         58.83        -218.0         16.90         71.92         1.028    
   498   499   500   0.01796     1    0.3502E-01     178.3        -115.0         12.88         60.19         77.64         402.9         139.2         62.71        -215.1         20.91         80.91         1.067    
   499   501   500   0.01011     1    0.3478E-01     176.4        -116.4         10.39         57.31         79.56         401.5         137.4         60.74        -214.2         22.82         74.92         1.057    
   485   500   487   0.01931     1    0.4207E-01     179.6        -132.3        -40.19         83.97         118.6         357.0         258.0         54.29        -219.7         13.33         63.02        0.9767    
   500   502   487   0.00669     1    0.4073E-01     176.3        -130.1        -28.07         78.83         110.9         364.4         245.2         58.64        -218.7         16.57         66.47        0.9870    
   500   501   502   0.00246     1    0.3673E-01     174.8        -122.6        -3.458         64.60         93.07         386.9         190.8         62.51        -215.9         21.64         71.63         1.026    
   501   503   502   0.00336     1    0.3679E-01     177.9        -122.7        -4.550         63.42         94.11         387.4         187.7         61.29        -215.5         22.49         71.58         1.024    
   487   502   489   0.05503     4    0.4662E-01     178.1        -142.0        -62.27         94.54         131.2         329.9         268.6         52.68        -220.2         11.06         52.93        0.9204    
   502   504   489   0.03914     4    0.4623E-01     178.4        -144.1        -68.78         94.40         136.8         325.3         266.4         49.49        -219.6         14.17         44.82        0.9040    
   502   503   504   0.02922     1    0.4118E-01     177.4        -132.9        -33.57         77.02         115.8         359.7         247.5         57.37        -217.5         21.10         62.38        0.9633    
   503   505   504   0.04315     1    0.4059E-01     179.0        -135.0        -40.46         76.26         122.0         356.2         250.5         54.53        -216.7         24.35         55.49        0.9429    
   489   506   331   0.00967     4    0.4980E-01     179.0        -155.8        -95.26         110.6         149.4         290.2         232.0         47.71        -219.4         7.766         46.04        0.8611    
   489   504   506   0.01224     4    0.4811E-01     177.9        -152.2        -84.81         105.2         143.7         300.8         247.8         50.54        -219.6         10.02         35.77        0.8689    
   504   505   506   0.01442     4    0.4361E-01     179.2        -145.2        -67.70         92.54         137.0         324.2         265.5         51.46        -218.2         20.64         42.14        0.8854    
   505   507   506   0.01533     4    0.4232E-01     179.4        -143.8        -63.63         89.52         135.3         329.4         265.0         52.38        -217.4         24.33         42.89        0.8841    
   331   506   339   0.01029     4    0.4904E-01     178.8        -156.3        -95.55         111.0         149.4         289.8         232.9         47.92        -218.4         12.86         34.98        0.8515    
   506   508   339   0.00831     4    0.4709E-01     172.7        -154.2        -97.32         107.9         154.5         296.7         243.6         41.40        -217.4         20.80         31.68        0.8429    
   506   507   508   0.02685     4    0.4593E-01     177.9        -150.5        -79.76         101.5         141.8         308.5         255.9         51.41        -217.5         22.74         34.49        0.8524    
   339   508   340   0.01071     4    0.4514E-01     179.1        -155.8        -94.09         111.3         147.7         291.3         235.2         49.20        -215.7         26.60         30.72        0.8275    
   508   509   340   0.00692     4    0.4417E-01     176.2        -156.3        -99.86         113.0         152.1         289.4         231.1         45.02        -214.7         30.27         27.16        0.8187    
   340   509   341   0.00551     4    0.4654E-01     177.5        -161.4        -108.9         121.4         153.8         274.3         207.6         45.67        -214.2         23.51         25.69        0.8325    
   509   510   341   0.01610     4    0.4614E-01     178.8        -161.3        -109.6         122.2         153.8         274.4         208.5         45.20        -213.4         26.53         24.99        0.8277    
   338   341   492   0.00289     4    0.5758E-01     145.1        -176.4        -118.0         142.5         145.9         240.8         90.52         44.83        -211.9         13.41         112.9        0.9315    
   341   511   492   0.03100     4    0.5758E-01     177.5        -175.4        -135.8         141.8         163.3         242.9         102.1         42.80        -212.0         10.91         114.5        0.9224    
   341   510   511   0.02523     4    0.5106E-01     178.6        -167.4        -121.1         131.6         157.0         258.9         169.7         44.83        -212.9         14.67         26.83        0.8633    
   510   512   511   0.02306     4    0.4931E-01     178.4        -166.2        -119.7         130.9         156.1         261.4         179.2         44.43        -212.2         18.93         19.46        0.8570    
   492   511   494   0.02683     4    0.6021E-01     177.5        -180.9        -145.2         148.6         167.8         235.0         52.79         38.14        -210.1         16.01         137.5        0.9854    
   511   513   494   0.04941     4    0.6170E-01     179.4        -180.0        -144.6         148.8         166.4         236.5         64.47         39.84        -210.3         13.39         133.1        0.9772    
   511   512   513   0.03692     4    0.5572E-01     177.9        -172.5        -132.0         140.2         160.3         247.8         129.2         43.33        -211.6         6.560         43.87        0.9101    
   512   514   513   0.02370     4    0.5290E-01     176.9        -169.5        -126.2         137.2         156.9         253.2         152.9         44.74        -211.7         11.32         4.060        0.8936    
   494   513   496   0.04139     4    0.6308E-01     179.7        -183.5        -150.0         152.7         169.2         232.9         33.15         32.84        -209.0         16.91         142.0         1.028    
   513   515   496   0.02304     4    0.6006E-01     177.1        -180.6        -145.1         149.7         165.7         234.5         49.79         38.87        -209.9         15.27         135.2         1.010    
   513   514   515   0.01721     4    0.5655E-01     174.6        -174.2        -139.1         143.2         166.3         243.1         106.5         38.13        -211.4         7.058         102.5        0.9453    
   514   516   515   0.03741     4    0.5751E-01     178.5        -173.0        -136.5         142.7         163.1         245.2         116.5         40.90        -211.9         7.499         88.93        0.9393    
   517   519   518   0.01173     1    0.3430E-01     175.1        -112.0         16.84         64.66         74.90         392.6         200.3         70.13        -200.1         43.40         106.0         1.007    
   497   518   499   0.03769     1    0.3160E-01     178.7        -102.5         46.61         55.70         33.20         421.7         42.52         65.81        -210.1         26.43         95.59         1.096    
   518   520   499   0.05433     1    0.3191E-01     177.4        -106.7         40.44         51.74         38.59         415.5         63.30         71.97        -207.3         30.69         93.35         1.066    
   519   521   520   0.01513     1    0.3347E-01     177.4        -116.4         7.487         49.91         81.37         392.6         184.0         62.76        -200.0         40.89         105.6        0.9703    
   518   519   520   0.03847     1    0.3356E-01     175.9        -112.0         14.37         56.58         75.28         398.4         168.5         62.36        -201.7         39.71         110.5         1.009    
   520   522   501   0.02538     1    0.3147E-01     175.9        -114.0         27.57         41.21         48.01         410.8         49.17         59.17        -209.2         29.12         83.90         1.045    
   499   520   501   0.03105     1    0.3210E-01     176.3        -111.7         27.66         47.50         54.39         412.5         62.19         60.33        -210.9         26.45         88.19         1.067    
   521   523   522   0.00417     1    0.3083E-01     158.6        -115.6         27.32         34.90         38.46         406.2         89.56         73.66        -203.5         35.72         86.10        0.9918    
   520   521   522   0.01774     1    0.3101E-01     174.6        -114.5         18.12         38.08         61.58         406.8         92.06         60.17        -203.8         35.34         102.1         1.004    
   522   503   524   0.00108     1    0.3216E-01     162.1        -116.9         27.83         42.84         49.49         406.2         86.34         76.92        -210.3         28.66         82.67         1.035    
   501   522   503   0.00592     1    0.3380E-01     177.6        -118.3         10.58         50.67         77.94         401.0         126.6         63.48        -212.4         26.28         77.83         1.038    
   522   524   523   0.00042     1    0.3101E-01     162.2        -115.5         30.05         33.74         27.05         409.9         27.66         54.92        -206.4         32.55         84.26         1.015    
   523   525   524   0.02135     1    0.3006E-01     177.3        -117.8         18.32         26.06         45.35         408.4         21.47         43.48        -205.1         34.33         87.30        0.9804    
   503   524   505   0.04451     1    0.3428E-01     176.2        -122.8         2.567         52.32         87.19         392.6         159.4         67.16        -212.6         27.89         75.09         1.008    
   524   526   505   0.02988     1    0.3295E-01     175.9        -125.4        -5.993         49.89         96.90         389.2         163.5         65.86        -211.4         31.26         64.59        0.9719    
   524   525   526   0.04270     1    0.2920E-01     176.4        -121.5         10.31         32.34         71.41         401.9         85.38         84.96        -207.7         33.73         81.45        0.9613    
   525   527   526   0.01625     1    0.2498E-01     173.8        -123.1         2.748         29.72         84.70         395.8         94.72         104.5        -206.0         36.29         78.74        0.8831    
   505   526   507   0.01413     1    0.3665E-01     178.7        -135.4        -37.52         72.02         121.4         358.0         238.5         59.55        -214.5         31.16         53.45        0.9109    
   526   528   507   0.02653     1    0.3537E-01     178.8        -137.1        -42.94         75.01         124.9         352.2         233.5         60.66        -213.8         34.70         48.10        0.8778    
   526   527   528   0.03150     1    0.2612E-01     173.6        -128.4        -5.363         51.09         96.02         378.2         143.6         95.30        -209.0         38.04         72.97        0.8617    
   527   529   528   0.01959     1    0.2259E-01     173.6        -126.9        -5.158         46.51         96.37         375.1         127.8         112.9        -206.5         40.21         71.61        0.7921    
   507   528   508   0.02509     4    0.3922E-01     176.2        -144.8        -61.20         91.05         132.2         326.6         251.9         58.57        -215.2         33.91         43.14        0.8437    
   528   530   508   0.00158     4    0.3483E-01     171.9        -142.5        -58.84         87.06         132.5         332.6         231.0         60.07        -213.4         39.80         36.59        0.8226    
   529   352   530   0.00797     1    0.2190E-01     173.2        -129.3        -9.995         55.63         100.4         363.3         127.5         110.7        -206.7         43.32         69.61        0.7512    
   528   529   530   0.00202     1    0.2536E-01     171.2        -133.0        -15.67         65.40         103.9         358.8         153.4         97.74        -209.4         42.77         62.97        0.8005    
   508   530   509   0.01718     4    0.3987E-01     176.7        -149.4        -78.40         101.1         140.9         310.7         241.7         53.44        -214.3         37.64         31.88        0.8117    
   530   531   509   0.03304     4    0.3746E-01     176.6        -149.0        -78.98         102.0         140.8         310.4         227.1         54.09        -212.6         43.77         32.51        0.7869    
   530   352   531   0.04296     4    0.2574E-01     172.1        -137.4        -21.09         78.47         105.6         340.7         150.7         96.53        -209.1         48.49         62.43        0.7475    
   352   354   531   0.04067     8    0.2046E-01     172.2        -133.8        0.9566         72.66         89.25         335.5         99.83         116.6        -204.7         50.73         81.53        0.6365    
   509   531   510   0.01318     4    0.3933E-01     176.5        -154.9        -87.97         113.0         141.1         291.3         223.9         55.33        -212.1         40.60         32.23        0.7914    
   531   532   510   0.01339     4    0.3532E-01     177.9        -152.7        -86.76         111.0         141.4         295.7         213.0         54.86        -210.3         46.99         29.18        0.7654    
   531   354   532   0.02257     4    0.2168E-01     171.8        -141.6        -20.80         91.02         103.2         317.6         117.8         106.3        -206.0         54.37         63.43        0.6639    
   354   356   532   0.02763     8    0.1958E-01     164.7        -136.3        -7.155         82.33         94.99         318.9         68.80         142.6        -202.4         50.74         71.27        0.5692    
   510   532   512   0.01670     4    0.4024E-01     177.0        -157.8        -97.62         119.5         144.8         281.9         216.0         52.00        -211.0         39.11         27.56        0.7983    
   532   533   512   0.02297     4    0.3742E-01     177.6        -155.6        -97.17         118.0         145.5         286.2         214.5         50.68        -209.9         43.85         23.94        0.7817    
   532   534   533   0.02042     4    0.2413E-01     167.7        -145.6        -30.29         102.5         107.2         306.2         147.3         93.62        -206.1         53.96         58.96        0.6824    
   532   356   534   0.01626     8    0.1939E-01     164.9        -138.7        -13.13         89.07         98.48         314.3         67.76         140.1        -202.7         51.86         65.92        0.5855    
   512   533   514   0.02258     4    0.4339E-01     177.3        -160.8        -107.0         126.0         148.2         272.7         207.4         49.26        -210.9         32.54         21.54        0.8276    
   533   535   514   0.00908     4    0.4075E-01     177.2        -158.2        -104.1         123.4         147.5         278.0         214.7         48.99        -210.6         36.78         22.85        0.8161    
   533   534   535   0.00573     4    0.2587E-01     146.4        -147.5        -17.61         106.7         99.50         301.4         172.6         96.42        -206.9         52.28         67.03        0.7122    
   534   536   535   0.04920     4    0.2432E-01     168.8        -143.8        -62.21         103.3         127.0         308.6         146.5         73.05        -206.3         53.31         39.58        0.6886    
   514   535   516   0.02823     4    0.5148E-01     177.3        -165.8        -120.7         134.5         153.8         260.1         177.9         46.09        -212.1         17.16         16.33        0.8817    
   537   539   538   0.03476     2    0.5316E-01     177.9        -144.2        -89.31         99.41         154.0         284.0         209.0         42.74        -178.7         27.79         132.3        0.8474    
   538   540   517   0.04002     2    0.4078E-01     176.9        -127.4        -41.64         78.65         122.0         340.8         292.4         53.22        -189.4         53.27         122.7        0.9041    
   539   541   540   0.03860     2    0.5316E-01     179.2        -142.5        -86.66         95.12         155.7         292.8         209.8         35.58        -179.8         32.09         134.0        0.8029    
   538   539   540   0.02572     2    0.5065E-01     176.5        -139.9        -79.36         93.19         148.4         297.6         235.1         41.78        -181.1         38.87         131.4        0.8350    
   517   540   519   0.04052     1    0.3813E-01     176.3        -121.9        -26.07         70.10         111.8         362.0         273.9         52.60        -193.9         50.53         121.5        0.9298    
   540   542   519   0.03438     2    0.4291E-01     177.2        -128.9        -45.69         71.99         129.4         343.3         273.7         46.05        -189.8         48.95         121.8        0.8598    
   541   368   542   0.01598     2    0.4817E-01     175.3        -138.3        -76.69         83.52         156.7         320.0         243.4         38.40        -182.7         34.21         135.5        0.7824    
   540   541   542   0.03566     2    0.4906E-01     179.6        -136.9        -73.05         83.64         150.9         317.3         247.8         35.43        -183.8         40.97         131.6        0.8049    
   542   543   521   0.01479     2    0.3789E-01     177.7        -125.6        -32.34         55.92         125.3         367.3         240.1         44.52        -193.1         44.50         117.9        0.8640    
   519   542   521   0.02005     1    0.3776E-01     178.1        -123.6        -27.89         58.95         118.2         367.7         250.2         47.78        -194.3         46.25         118.9        0.8949    
   542   368   543   0.01387     2    0.4378E-01     177.2        -132.8        -59.52         70.55         147.5         343.1         250.6         36.71        -186.9         40.07         127.5        0.8011    
   368   342   543   0.05157     2    0.4185E-01     177.7        -133.2        -60.65         68.75         151.9         351.0         230.1         43.48        -186.2         32.52         131.3        0.7752    
   521   543   523   0.01787     1    0.3297E-01     174.4        -120.0        -7.258         42.19         99.91         390.1         182.0         55.33        -198.4         41.09         109.7        0.9255    
   543   544   523   0.02951     1    0.3193E-01     176.6        -121.8        -11.38         36.28         108.3         390.8         162.5         53.96        -197.1         40.19         107.7        0.8873    
   543   342   544   0.03185     2    0.3601E-01     178.0        -127.6        -41.89         50.45         146.1         374.9         170.8         42.70        -190.7         34.41         125.6        0.7904    
   342   343   544   0.02088     2    0.3381E-01     177.9        -126.4        -35.68         45.93         141.0         380.5         88.09         54.81        -190.7         26.40         124.1        0.7490    
   544   346   525   0.01336     1    0.2820E-01     176.0        -121.5        -9.178         17.82         121.0         397.7         73.08         75.62        -197.5         35.43         111.1        0.8241    
   523   544   525   0.04572     1    0.2866E-01     176.4        -119.8         2.387         18.97         82.77         403.7         71.63         61.59        -200.7         37.21         104.8        0.9094    
   544   343   346   0.00612     2    0.3101E-01     177.8        -123.9        -26.13         33.73         140.8         388.0         75.16         60.77        -193.3         30.14         122.9        0.7664    
   525   346   527   0.01911     1    0.2537E-01     177.6        -120.7         1.505         1.881         36.88         398.7         91.39         108.5        -200.2         35.19         104.6        0.8206    
   346   347   527   0.01091     1    0.2533E-01     177.5        -120.6       -0.2052         3.390         93.47         392.7         127.3         104.0        -199.1         33.27         108.1        0.7705    
   527   347   529   0.00850     1    0.2319E-01     178.7        -122.1         9.480         24.49         67.23         383.3         153.9         107.2        -202.4         36.34         101.3        0.7538    
   347   350   529   0.00382     1    0.2292E-01     169.2        -122.9         7.573         31.88         76.26         374.2         166.5         112.9        -202.6         37.47         91.48        0.7135    
   529   350   352   0.00076     8    0.2221E-01     172.5        -125.4         7.792         44.29         79.87         365.0         154.1         113.2        -203.8         40.97         87.98        0.6961    
   356   358   534   0.01138     8    0.2344E-01     175.6        -131.3         46.27         76.55         52.81         311.4         79.32         95.27        -198.5         39.78         111.4        0.4605    
   534   358   545   0.01366     8    0.2496E-01     175.2        -129.1         42.56         74.18         54.99         308.3         83.32         90.32        -197.4         34.83         109.8        0.4259    
   358   360   545   0.00189     8    0.2775E-01     173.3        -125.7         52.69         68.87         40.08         304.0         86.90         67.48        -195.9         27.28         126.0        0.3803    
   534   545   536   0.03898     8    0.2092E-01     165.8        -133.2         50.85         84.36         52.94         315.1         62.89         122.0        -200.7         46.83         108.2        0.5228    
   545   360   362   0.00242     8    0.2890E-01     178.2        -123.0         44.68         65.91         47.32         303.2         88.86         69.87        -195.4         24.68         120.5        0.3641    
   536   545   546   0.02976     8    0.2155E-01     160.5        -129.2         11.54         80.09         81.72         319.3         82.17         118.3        -200.8         46.35         83.60        0.5140    
   545   362   547   0.00444     8    0.2945E-01     175.2        -121.0         46.83         63.59         42.57         303.8         91.79         63.37        -195.3         23.99         125.6        0.3582    
   545   547   546   0.02822     8    0.2748E-01     175.3        -123.1         49.16         68.39         44.05         310.8         102.1         71.29        -197.1         32.88         120.1        0.4054    
   546   547   548   0.00237     8    0.2561E-01     172.3        -121.8         35.97         68.18         58.16         318.0         115.0         76.36        -198.7         39.05         111.8        0.4418    
   362   364   547   0.00935     8    0.3150E-01     178.2        -114.2         32.69         52.86         51.79         295.2         69.51         65.71        -193.4         12.13         120.9        0.3050    
   547   364   549   0.04559     8    0.3260E-01     179.4        -109.8         26.22         46.82         55.94         292.4         58.18         65.13        -192.8         8.110         120.5        0.2893    
   548   547   550   0.02774     8    0.2869E-01     174.3        -117.0         34.52         60.09         54.94         315.0         118.8         71.80        -197.3         32.90         113.5        0.3975    
   547   549   550   0.04920     8    0.3194E-01     178.5        -111.3         31.35         49.75         50.94         303.1         87.77         61.86        -194.3         17.58         122.8        0.3231    
   551   552   537   0.02424     2    0.5642E-01     177.3        -151.6        -100.9         107.5         159.7         263.7         141.3         45.27        -176.2         8.500         108.2        0.8476    
   551   553   552   0.02939     2    0.6064E-01     176.2        -156.1        -109.8         113.6         165.0         253.4         94.67         40.09        -175.6         4.986         54.52        0.8431    
   553   554   552   0.06050     2    0.6280E-01     178.6        -157.6        -115.4         117.2         170.0         252.1         83.98         30.65        -175.1         2.771         123.5        0.8188    
   552   555   539   0.02151     2    0.5546E-01     177.9        -150.2        -102.8         106.3         165.3         269.2         143.6         30.93        -176.2         12.63         142.2        0.7960    
   537   552   539   0.01991     2    0.5456E-01     178.4        -149.1        -99.70         104.7         162.3         269.0         155.4         37.52        -176.7         14.45         130.0        0.8310    
   554   365   555   0.01576     2    0.5676E-01     174.3        -153.2        -108.3         111.6         166.1         276.2         184.8         52.98        -176.1         17.98         142.7        0.7870    
   552   554   555   0.04221     2    0.5878E-01     178.2        -153.7        -110.2         112.1         169.4         265.5         139.1         37.79        -175.6         10.15         154.6        0.7920    
   555   366   541   0.03230     2    0.5261E-01     178.1        -145.8        -94.39         98.40         163.6         300.2         226.5         44.72        -178.6         23.15         140.2        0.7671    
   539   555   541   0.03926     2    0.5569E-01     179.2        -147.6        -98.88         102.3         165.1         281.1         177.2         33.02        -177.3         18.88         143.9        0.7831    
   555   365   366   0.02466     2    0.5475E-01     175.3        -149.1        -102.1         104.8         167.1         295.4         228.5         44.87        -177.9         24.89         142.3        0.7726    
   541   366   368   0.01477     2    0.4903E-01     178.5        -142.2        -85.97         90.89         161.1         313.3         240.1         42.71        -180.3         25.80         139.6        0.7651    
   364   373   549   0.04641     8    0.3371E-01     178.1        -102.0         14.78         37.13         66.55         286.6         36.84         72.19        -192.1         2.683         112.2        0.2738    
   549   373   556   0.01665     8    0.3300E-01     178.9        -100.5         13.83         34.92         66.67         289.5         41.52         70.77        -192.1         3.155         113.4        0.2728    
   549   556   550   0.02302     8    0.3251E-01     177.8        -105.7         20.92         41.17         59.46         298.7         68.69         63.52        -193.2         10.45         120.0        0.2956    
   550   556   557   0.04352     8    0.3265E-01     179.1        -103.9         20.20         38.42         58.28         304.5         79.58         64.40        -193.8         13.71         119.0        0.3094    
   373   375   556   0.02026     8    0.3323E-01     175.7        -95.92         8.699         29.98         73.13         287.4         34.25         69.15        -191.9         1.451         109.2        0.2699    
   556   375   558   0.05346     8    0.3436E-01     178.3        -95.00         8.697         28.15         72.00         292.0         42.38         70.44        -192.0         2.051         109.7        0.2698    
   556   558   559   0.01388     8    0.3400E-01     176.9        -95.46         9.362         27.57         70.15         298.2         53.68         72.43        -192.3         3.786         110.0        0.2774    
   556   559   557   0.04563     8    0.3359E-01     177.1        -98.25         11.77         30.56         67.35         301.1         62.23         69.95        -192.7         6.806         112.8        0.2876    
   553   560   561   0.02464     2    0.5984E-01     178.7        -160.7        -119.6         120.0         175.0         246.4         64.54         31.94        -175.1         3.166         116.9        0.8422    
   561   562   560   0.00158     2    0.5814E-01     170.3        -160.1        -116.6         120.1         166.2         252.0         102.3         45.16        -174.9         7.786         167.7        0.8322    
   560   563   562   0.04168     2    0.6191E-01     178.1        -162.1        -122.9         123.4         174.7         252.1         107.4         50.53        -174.8         9.791         174.0        0.8414    
   561   564   554   0.01872     2    0.5650E-01     178.6        -156.5        -114.6         116.5         169.5         269.1         172.6         53.04        -175.5         17.90         155.1        0.8080    
   553   561   554   0.03574     2    0.6115E-01     177.4        -159.4        -119.1         119.7         174.4         251.5         93.22         43.02        -174.9         5.316         171.6        0.8233    
   562   376   564   0.01044     2    0.5464E-01     178.4        -155.5        -112.7         115.4         167.6         279.6         207.5         55.22        -176.1         25.07         150.5        0.8086    
   561   564   562   0.00171     2    0.5632E-01     169.9        -157.4        -115.2         117.7         168.4         266.5         165.2         45.77        -175.3         17.12         164.1        0.8147    
   554   564   365   0.01384     2    0.5458E-01     178.9        -154.0        -111.0         112.9         169.6         278.8         200.0         51.95        -176.2         22.09         148.1        0.7961    
   564   377   365   0.02547     2    0.5093E-01     178.9        -150.6        -103.6         108.3         163.1         304.1         254.9         57.35        -178.6         35.89         137.3        0.7942    
   564   376   377   0.00967     2    0.4963E-01     178.0        -150.4        -103.3         108.2         162.8         310.5         261.8         57.22        -179.3         40.14         138.8        0.8006    
   559   558   565   0.00828     8    0.3293E-01     177.0        -91.39         3.978         22.56         79.84         302.8         57.78         73.27        -192.1         2.655         101.1        0.2808    
   375   566   558   0.03145     8    0.3368E-01     179.4        -90.97         4.269         23.94         79.73         293.2         42.78         73.65        -191.9         1.159         98.19        0.2690    
   375   381   566   0.02989     8    0.3353E-01     179.2        -88.35         1.908         22.34         85.10         289.7         36.40         75.76        -191.8        0.5301         82.58        0.2697    
   565   558   566   0.01910     8    0.3325E-01     179.3        -89.77         3.447         21.73         80.87         299.7         52.80         72.28        -192.0         1.539         97.48        0.2745    
   381   383   566   0.01360     8    0.3323E-01     174.6        -85.39        -1.045         19.89         93.01         291.3         39.00         70.57        -191.7        0.4076         70.21        0.2713    
   566   383   567   0.03843     8    0.3387E-01     179.1        -84.79       -0.6881         18.85         92.09         295.7         46.42         74.53        -191.8        0.5548         67.30        0.2718    
   566   567   568   0.03227     8    0.3347E-01     178.3        -85.88        0.4479E-01     18.53         89.86         303.1         57.07         74.98        -191.9        0.9962         74.07        0.2781    
   566   568   565   0.01257     8    0.3310E-01     176.4        -87.52        0.2930         19.45         89.14         303.8         57.83         74.74        -192.0         1.296         82.90        0.2793    
   562   563   569   0.06092     2    0.5854E-01     177.4        -159.6        -118.8         121.6         167.7         276.0         201.0         59.27        -175.5         26.09         157.7        0.8361    
   563   570   569   0.02546     2    0.5252E-01     178.8        -157.8        -114.8         118.8         165.1         289.3         231.2         59.60        -176.6         34.13         152.8        0.8400    
   569   570   571   0.02533     2    0.4483E-01     176.1        -151.9        -99.39         110.9         153.6         321.3         240.5         68.55        -180.1         49.25         137.1        0.8192    
   570   572   571   0.01120     2    0.4491E-01     175.9        -152.7        -102.5         111.9         156.3         318.3         241.7         65.38        -179.8         48.13         141.0        0.8217    
   562   569   376   0.07083     2    0.5843E-01     178.4        -157.2        -116.4         118.9         168.3         287.0         228.3         56.17        -176.3         31.59         153.9        0.8228    
   569   384   376   0.07310     2    0.4618E-01     173.1        -148.8        -89.29         106.8         146.7         333.1         238.9         74.05        -181.9         51.98         126.8        0.8110    
   569   571   384   0.03044     2    0.4049E-01     174.4        -144.7        -86.16         100.8         148.8         348.5         153.4         76.33        -185.4         54.70         129.6        0.7828    
   571   387   384   0.01105     2    0.3819E-01     167.5        -139.9        -49.64         93.71         122.0         357.4         72.39         119.3        -188.9         50.25         101.5        0.7482    
   568   567   573   0.02630     8    0.3248E-01     179.0        -84.18        -1.390         16.56         94.82         313.2         66.40         74.26        -192.0         1.570         64.64        0.2951    
   383   567   574   0.00128     8    0.3304E-01     162.4        -83.35        -7.192         17.69         114.0         298.5         50.83         73.09        -191.8        0.6433         62.51        0.2741    
   383   389   574   0.02854     8    0.3337E-01     179.3        -82.08        -3.041         17.19         100.2         296.5         47.94         74.65        -191.8        0.5575         59.85        0.2745    
   573   574   567   0.00144     8    0.3250E-01     162.5        -83.44        -6.676         16.59         113.7         309.9         64.35         76.15        -192.0         1.325         61.74        0.2883    
   389   575   574   0.05262     8    0.3388E-01     179.4        -80.89        -3.550         15.73         103.0         306.8         62.23         73.23        -191.9         1.246         63.41        0.2847    
   389   391   575   0.05988     8    0.3433E-01     178.8        -78.34        -5.354         14.72         111.3         306.1         62.12         74.36        -191.9         1.389         64.95        0.2864    
   574   576   573   0.01486     8    0.3221E-01     174.7        -82.77        -3.570         15.61         103.2         318.7         68.02         76.17        -192.2         2.135         57.65        0.3064    
   574   575   576   0.04101     8    0.3299E-01     177.4        -81.47        -3.605         15.23         103.7         318.1         68.85         76.33        -192.2         2.275         57.59        0.3051    
   571   572   577   0.00000     2    0.4023E-01     90.00        -147.4         0.000         104.5         90.00         339.8         179.8         90.00        -183.6         54.54         90.00        0.7893    
   572   578   577   0.02545     2    0.4290E-01     175.5        -149.4        -95.70         107.6         152.8         335.4         195.4         70.37        -182.6         54.31         136.4        0.7966    
   577   579   395   0.05169     7    0.3176E-01     172.3        -129.8        -35.38         79.01         116.6         346.9         107.2         113.8        -194.1         26.45         90.83        0.6036
[truncated: 628,433 more chars]
