# Supplementary material for: Ion-combination specific effects driving the enzymatic activity of halophilic alcohol dehydrogenase 2 from Haloferax volcanii in aqueous ionic liquid solvent mixtures
Source: RSC Sustain. 2024 Jul 8;2(9):2559–80. doi: 10.1039/d3su00412k (PMC11353702; doi:10.1039/d3su00412k)
Supplement: SU-002-D3SU00412K-s004 [file SU-002-D3SU00412K-s004.zip › IonDescriptors/anions_MEP_processed/met_e_p.out]

 <> ParaSurf'20, Revision A1 
 <> Copyright (c) 2006-2020 Cepos InSilico GmbH. All rights reserved.

 <> Input = met_e.sdf
 <> Taking Shannon entropy statistics from 

 <> Program options :

    Using marching-cube isodensity surface 
    Surface fitting turned off 
    Using an isodensity surface contour 
    Isodensity value =  0.7000E-02 electrons/Angstrom**3 
    Triangulation mesh =    0.20 Angstrom
    Using multipole electrostatics 


 <<>> Molecule 1 of 1 (molecule 1 of file 1) <<>>


 <> AM1   calculation for generated by VMD                                                                
 <> Number of triangles =   6100
 <> Number of unique points :   3052

 <> Property ranges:
    Density   :   0.6670E-02 to   0.7310E-02
    IE(l)     :       232.79 to       453.21
    EA(l)     :      -219.11 to      -153.99
    MEP       :      -191.00 to       -40.47
    Alpha(l)  :       0.2764 to       1.3326
    Field(N)  :      -162.72 to        85.66

 <> Descriptors :

    Dipole moment        :       6.5695 Debye
    Dipolar density      :   0.5121E-01 Debye.Angstrom**-3
    Molecular pol.       :      10.8296 Angstrom**3
    Molecular weight     :       155.15
    Globularity          :       0.8019
    Total surface area   :       153.40 Angstrom**2
    Molecular volume     :       128.29 Angstrom**3

    Most positive MEP    :       -40.47 kcal/mol
    Most negative MEP    :      -191.00 kcal/mol
    Mean +ve MEP         :         0.00 kcal/mol
    Mean -ve MEP         :       -96.93 kcal/mol
    Mean MEP             :       -96.93 kcal/mol
    MEP range            :       150.52 kcal/mol
    MEP +ve Variance     :         0.00 (kcal/mol)**2
    MEP -ve Variance     :      1728.18 (kcal/mol)**2
    MEP total variance   :      1728.18 (kcal/mol)**2
    MEP balance parameter:       0.0000
    MEP balance*variance :       0.0000 kcal/mol
    MEP skewness         :      -0.6309
    MEP kurtosis         :      -0.7045
    Integral MEP         :  -14928.6     kcal.Angstrom**2/mol

    Maximum IE(l)        :       453.21 kcal/mol
    Minimum IE(l)        :       232.79 kcal/mol
    Mean IE(l)           :       326.53 kcal/mol
    IE(l) range          :       220.41 kcal/mol
    IE(l) variance       :      2501.41 (kcal/mol)**2
    IE(l) skewness       :       0.1514
    IE(l) kurtosis       :      -0.5097
    Integral IE(l)       :   2162.97     eV.Angstrom**2

    Maximum EA(l)        :      -153.99 kcal/mol
    Minimum EA(l)        :      -219.11 kcal/mol
    Mean +ve EA(l)       :         0.00 kcal/mol
    Mean -ve EA(l)       :      -184.30 kcal/mol
    Mean EA(l)           :      -184.30 kcal/mol
    EA(l) range          :        65.13 kcal/mol
    EA(l) +ve variance   :         0.00 (kcal/mol)**2
    EA(l) -ve variance   :       356.55 (kcal/mol)**2
    EA(l) total variance :       356.55 (kcal/mol)**2
    EA(l) skewness       :      -0.2042
    EA(l) kurtosis       :      -1.2031
    Integral EA(l)       :  -1226.91     eV.Angstrom**2
    EA(l) balance param. :       0.0000
    Fraction pos. EA(l)  :       0.0000 ( =    0.00 Angstrom**2)

    Max. local Eneg.     :       132.99 kcal/mol
    Min. local Eneg.     :        14.11 kcal/mol
    Mean local Eneg.     :        71.12 kcal/mol
    Local Eneg. range    :       118.88 kcal/mol
    Local Eneg. variance :       762.58 (kcal/mol)**2
    Local Eneg. skewness :        -0.38
    Local Eneg. kurtosis :        -0.61
    Integral local Eneg. :   468.030     eV.Angstrom**2

    Max. local hardness  :       334.59 kcal/mol
    Min. local hardness  :       207.45 kcal/mol
    Mean local hardness  :       255.42 kcal/mol
    Local hard. range    :       127.14 kcal/mol
    Local hard. variance :       666.40 (kcal/mol)**2
    Local hard. skewness :         0.86
    Local hard. kurtosis :         0.20
    Integral local Hard. :   1694.94     eV.Angstrom**2

    Maximum alpha(l)     :    1.333     Angstrom**3
    Minimum alpha(l)     :   0.2764     Angstrom**3
    Mean alpha(l)        :   0.6385     Angstrom**3
    Alpha(l) range       :    1.056     Angstrom**3
    Variance in alpha(l) :   0.1154     Angstrom**6
    Alpha(l) skewness    :       0.4506
    Alpha(l) kurtosis    :      -1.4253
    Integral Alpha(l)    :   98.2305     Angstrom**5

    Maximum field normal :    85.66 kcal/mol.Angstrom
    Minimum field normal :  -162.72 kcal/mol.Angstrom
    Mean field           :   -26.62 kcal/mol.Angstrom
    Field range          :   248.38 kcal/mol.Angstrom
    Total field variance :  2849.45 (kcal/mol.Angstrom)**2
    +ve field variance   :   322.39 (kcal/mol.Angstrom)**2
    -ve field variance   :  2880.56 (kcal/mol.Angstrom)**2
    Field balance param. :     0.09
    Field skew           :     1.69
    Field kurtosis       :  0.3040    
    Integral F(N)        :  -4191.     kcal.Angstrom/mol
    Integral F(N +ve)    :   701.9     kcal.Angstrom/mol
    Integral F(N -ve)    :  -4893.     kcal.Angstrom/mol
    Integral |F(N)|      :   5595.     kcal.Angstrom/mol

 <> Atomic surface properties:

   Atom    Area         MEP            IE(l)           EA(l)        mean      Field(N)        Eneg(L)         Hard(L)
                    max     min     max     min     max     min     pol.    max     min     max     min     max     min
 S     1  20.338  -52.12 -141.79  453.21  334.59 -182.12 -219.11   1.121   85.66  -62.69  120.05   63.95  334.59  270.64
 O     2   5.283 -114.29 -163.58  402.86  244.27 -169.57 -187.82   0.916    1.09 -122.68  108.33   36.81  294.52  207.45
 O     3   9.581 -125.41 -189.77  348.87  232.99 -193.95 -217.84   1.030  -20.99 -160.86   65.89   14.32  282.98  217.92
 O     4  10.286 -127.19 -191.00  351.24  233.24 -197.30 -218.76   1.054   13.80 -157.97   66.24   14.11  285.00  218.42
 O     5   8.936 -126.57 -187.65  359.46  232.79 -188.67 -217.52   1.016  -27.78 -162.72   77.77   14.23  281.69  217.95
 C     6   2.377  -71.65 -139.40  409.92  335.72 -182.98 -200.42   0.707   -0.46  -64.30  108.23   76.11  304.49  259.61
 C     7   2.026  -64.81 -118.42  429.88  351.98 -164.52 -195.34   0.713   19.68  -51.95  128.56   83.67  312.33  265.68
 O     8   5.303  -89.44 -123.79  428.73  287.54 -153.99 -172.16   0.834   21.07  -93.14  132.99   64.33  295.74  221.50
 C     9   3.671  -43.46 -104.66  420.89  358.22 -159.22 -169.24   0.630    4.59  -51.61  129.01   96.16  295.02  261.49
 H    10  11.165  -68.82 -148.56  416.10  278.02 -182.64 -206.13   0.383   59.53  -78.48  109.46   45.68  306.64  232.35
 H    11  13.391  -68.13 -138.47  369.21  275.88 -176.39 -197.17   0.371    3.19  -73.81   96.20   43.19  282.16  232.69
 H    12   8.463  -62.70 -147.28  386.16  290.63 -171.55 -195.15   0.364   38.75  -41.02   99.97   51.51  286.20  237.24
 H    13  12.545  -59.12  -91.42  402.78  286.87 -168.97 -190.43   0.352   16.00  -40.39  116.90   55.26  286.18  231.60
 H    14  12.746  -43.70  -75.33  396.74  308.24 -159.88 -173.67   0.344    6.18  -11.27  115.28   74.01  281.46  234.23
 H    15  13.852  -40.47  -92.96  395.77  315.72 -159.75 -167.01   0.350   11.55  -29.98  115.72   77.89  280.05  237.83
 H    16  12.236  -46.00  -97.42  412.00  307.11 -162.17 -175.80   0.342   17.83   -4.10  123.98   70.10  288.02  235.56

 Total   152.200

 <> Stationary points on the molecular surface
    (A. Jakobi, H. Mauser and T. Clark, J. Mol. Model., 2008, 14, 547-558)

         x           y           z      value

 <>      9 MEP Maxima      :
    -25.4472    -21.6467     -3.0338   -43.70    
    -25.1972    -19.5717     -3.0338   -40.47    
    -25.7972    -23.3051      0.2444   -59.12    
    -28.5972    -22.8551      1.9079   -84.72    
    -25.9972    -19.4126      2.0805   -73.64    
    -31.5972    -23.2551      2.3995   -52.12    
    -26.2972    -19.2551      2.7662   -68.13    
    -26.2138    -21.5051      3.1912   -68.82    
    -30.0138    -20.6051      3.5662   -85.95    
 <>      4 MEP Minima      :
    -30.2688    -23.4051     -0.0338   -187.7    
    -29.5972    -19.4051      1.5870   -163.6    
    -32.5972    -20.4283      2.3162   -191.0    
    -29.4398    -22.9051      4.4662   -189.8    

 <>      6 IEL Maxima      :
    -27.7972    -19.8051     -0.2505    428.7    
    -31.5972    -21.6884      0.6662    433.3    
    -31.1170    -21.1051      0.5662    445.7    
    -28.6972    -22.9051      1.7662    453.2    
    -30.7388    -21.1051      3.9162    444.0    
    -30.2688    -20.8051      3.7662    446.8    
 <>     14 IEL Minima      :
    -30.9972    -22.9926     -0.0338    233.2    
    -30.8305    -22.7501     -0.1838    232.8    
    -30.4305    -23.8551      0.5662    234.8    
    -29.6472    -19.6051      1.1662    244.6    
    -29.5972    -19.4051      1.5870    244.3    
    -32.6972    -21.0217      1.7662    235.8    
    -32.1972    -20.1551      1.7662    233.6    
    -31.9805    -19.9051      2.1912    233.2    
    -32.5472    -21.1384      3.1662    237.1    
    -32.1972    -20.4785      3.2662    235.4    
    -29.5722    -23.6884      3.7662    234.4    
    -30.1972    -23.3051      4.2662    234.1    
    -29.9972    -22.5051      4.6162    233.2    
    -29.7972    -22.3051      4.6162    233.0    

 <>      7 EAL Maxima      :
    -26.0472    -22.3051     -3.0338   -159.9    
    -25.7972    -22.2051     -3.0338   -159.9    
    -25.5972    -19.5384     -3.1838   -159.7    
    -27.5972    -19.6051     -0.3721   -160.5    
    -26.6938    -19.2051     -0.2588   -155.7    
    -25.4972    -20.7051      0.7504   -155.4    
    -25.4138    -20.3301      0.5662   -154.0    
 <>     10 EAL Minima      :
    -31.3972    -23.3051      0.6944   -212.2    
    -31.4972    -21.0676      0.7662   -218.9    
    -30.6972    -23.9051      1.1662   -212.6    
    -29.5972    -23.8051      1.1380   -213.0    
    -31.5972    -20.9283      0.8662   -218.9    
    -29.1472    -23.4051      1.9995   -218.6    
    -31.1972    -19.8051      2.1162   -217.4    
    -31.1472    -19.9051      2.8662   -217.7    
    -29.9781    -23.8459      3.1662   -213.6    
    -31.0188    -20.8551      3.7662   -219.1    

 <>      8 Alpha(l) Maxima :
    -30.2623    -23.4051     -0.0338    1.292    
    -31.5972    -21.6884      0.6662    1.254    
    -31.1170    -21.1051      0.5662    1.288    
    -29.1472    -23.4051      1.9995    1.254    
    -32.5972    -20.5051      2.6662    1.333    
    -31.5972    -22.0834      3.6662    1.193    
    -30.7388    -21.1051      3.9162    1.283    
    -29.3773    -23.1051      4.3495    1.309    
 <>     25 Alpha(l) Minima :
    -26.1972    -21.7501     -3.2338   0.3468    
    -27.8972    -20.7551     -3.2338   0.3011    
    -26.1972    -22.1051     -3.1338   0.3048    
    -27.0472    -22.8051     -1.8671   0.2788    
    -28.5972    -21.5051     -1.9838   0.2826    
    -28.2272    -19.3051     -1.9189   0.2849    
    -26.1212    -18.5217     -1.8338   0.2774    
    -24.8472    -22.1051     -1.4138   0.2921    
    -26.0222    -18.5551     -1.4671   0.2764    
    -28.1472    -22.8051     -1.0338   0.2870    
    -25.7638    -22.8051     -0.9838   0.2928    
    -25.1972    -22.4051     -1.0204   0.2906    
    -28.8972    -20.8551     -1.0338   0.2803    
    -28.4255    -23.1051     -0.5338   0.2793    
    -26.7255    -23.5051     -0.1338   0.2958    
    -25.4972    -22.7191      0.1162   0.3048    
    -27.2972    -23.7051      0.7662   0.2863    
    -25.3972    -22.3051      1.3162   0.2925    
    -27.7972    -18.7051      1.4662   0.2786    
    -26.7972    -23.2051      1.9662   0.2956    
    -27.3712    -22.9717      2.7662   0.2906    
    -26.2972    -22.1051      3.0162   0.3019    
    -26.2472    -21.7501      3.1995   0.3017    
    -27.1972    -19.3051      3.3495   0.2939    
    -26.7972    -21.1967      3.8662   0.2982    

 <>     15 F(N) Maxima      :
    -28.8972    -20.6551     -1.4588    14.68    
    -28.5972    -20.0319     -1.0338    15.90    
    -29.3472    -22.5051     -0.4264    30.02    
    -30.5472    -20.7051      0.6662    63.86    
    -28.4305    -23.0551      0.9662    21.46    
    -31.8972    -21.9884      0.9662    22.87    
    -28.6972    -22.9051      1.7662    38.38    
    -30.5472    -19.9051      1.8662    21.24    
    -31.5972    -23.2551      2.3995    83.27    
    -27.9888    -22.7051      3.4662    23.44    
    -30.1355    -20.4051      3.3829    62.23    
    -28.2045    -22.1551      3.8662    27.96    
    -31.4972    -21.9384      3.7662    25.49    
    -31.2305    -21.6801      3.9162    25.83    
    -28.6388    -21.5051      3.8162    28.09    
 <>      6 F(N) Minima      :
    -30.2688    -23.4051     -0.0338   -160.6    
    -25.2972    -20.3102      0.3162   -91.70    
    -29.3472    -19.4051      1.3662   -121.7    
    -32.4972    -20.3051      2.5112   -157.0    
    -29.8305    -23.3051      4.3162   -157.4    
    -29.4398    -22.9051      4.4662   -160.2    

 <><><><><><><><><><><><><><><><><><><><><><><><><><><><><><><><><><><><><><><><><><><><>

                                 ParaSurf ADMET Profiler

 <><><><><><><><><><><><><><><><><><><><><><><><><><><><><><><><><><><><><><><><><><><><>

 <> Binned SIM models : 

  Model       Property                         Value        StdDev
   No.   
   7    Single CORINA conformation logP(OW)   -10.67 +/-     0.52

 <> Model-derived descriptors : 
       Model No.     :      7
       Code          :     OW1
       Maximum       :    267.5    
       Minimum       :   -366.8    
       Mean          :   -90.72    
       Variance      :    5346.    
       +ve variance  :   0.2227E+05
       -ve variance  :    3377.    
       balance param.:   0.1143    
       Skew          :    1.942    
       Kurtosis      :    1.816    
       Dipolar moment: 
                   x :    134.3    
                   y :    70.55    
                   z :   -129.2    
               Total :    199.2    

 <>  Atomic contributions: : 
     Model No.       :         7
     Sum over atoms  :     -10.4628

     Atom         Area    Contributions
      S1        20.3375     -1.6162
      O2         5.2835     -0.2571
      O3         9.5811     -0.8212
      O4        10.2860     -0.9850
      O5         8.9359     -0.7112
      C6         2.3772     -0.0995
      C7         2.0262     -0.0329
      O8         5.3033     -0.2268
      C9         3.6715      0.0315
      H10       11.1652     -0.8903
      H11       13.3914     -0.9200
      H12        8.4631     -0.7643
      H13       12.5453     -0.9836
      H14       12.7455     -0.6352
      H15       13.8519     -0.6073
      H16       12.2358     -0.7974

 <> ParaSurf used         1.64 seconds CPU time
