# Supplementary material for: Ion-combination specific effects driving the enzymatic activity of halophilic alcohol dehydrogenase 2 from Haloferax volcanii in aqueous ionic liquid solvent mixtures
Source: RSC Sustain. 2024 Jul 8;2(9):2559–80. doi: 10.1039/d3su00412k (PMC11353702; doi:10.1039/d3su00412k)
Supplement: SU-002-D3SU00412K-s004 [file SU-002-D3SU00412K-s004.zip › IonDescriptors/anions_MEP_processed/met_e_p.sdf]

generated by VMD
ParaSurf2011252214253D 1   1.00000     0.00000     0

 16 14  0  0  0  0              1 V2000
  -30.3518  -21.8670    2.1695 S   0  0  0  0  0  0  0  0  0  0  0  0
  -29.1872  -20.6216    1.8648 O   0  0  0  0  0  0  0  0  0  0  0  0
  -29.8274  -22.4785    3.3095 O   0  0  0  0  0  0  0  0  0  0  0  0
  -31.5172  -21.1280    2.3426 O   0  0  0  0  0  0  0  0  0  0  0  0
  -30.2649  -22.6251    1.0000 O   0  0  0  0  0  0  0  0  0  0  0  0
  -27.8255  -20.8811    1.9009 C   0  0  0  0  0  0  0  0  0  0  0  0
  -27.3442  -21.5097    0.5867 C   0  0  0  0  0  0  0  0  0  0  0  0
  -26.5176  -20.5486   -0.0787 O   0  0  0  0  0  0  0  0  0  0  0  0
  -26.5343  -20.6918   -1.4838 C   0  0  0  0  0  0  0  0  0  0  0  0
  -27.5824  -21.5788    2.7504 H   0  0  0  0  0  0  0  0  0  0  0  0
  -27.3022  -19.8995    2.0655 H   0  0  0  0  0  0  0  0  0  0  0  0
  -28.2266  -21.8006   -0.0432 H   0  0  0  0  0  0  0  0  0  0  0  0
  -26.7091  -22.4140    0.7819 H   0  0  0  0  0  0  0  0  0  0  0  0
  -26.1581  -21.7020   -1.7841 H   0  0  0  0  0  0  0  0  0  0  0  0
  -25.8472  -19.8949   -1.8628 H   0  0  0  0  0  0  0  0  0  0  0  0
  -27.5661  -20.5410   -1.8884 H   0  0  0  0  0  0  0  0  0  0  0  0
  1  3  1  0  0  0
  1  4  1  0  0  0
  1  5  1  0  0  0
  2  6  1  0  0  0
  6  7  1  0  0  0
  7  8  1  0  0  0
  8  9  1  0  0  0
  6 10  1  0  0  0
  6 11  1  0  0  0
  7 12  1  0  0  0
  7 13  1  0  0  0
  9 14  1  0  0  0
  9 15  1  0  0  0
  9 16  1  0  0  0
M  END

> <TOTAL CHARGE>
-1

> <CALCULATION>
    1
SDF file generated by ParaSurf from a .vwf input file

> <HAMILTONIAN>
AM1  

> <ParaSurf MODE>
12

> <ParaSurf OPTIONS>
CUBE  ISO   NEWMP    0.7000E-02  0.2000      AM1         

> <ParaSurf DESCRIPTORS>
Molecular     6.5695    0.0512   10.8296  155.1453    0.8019    153.40    128.29
MEP           -40.47   -191.00      0.00    -96.93    -96.93    150.52      0.00
             1728.18 1728.1831    0.0000    0.0000   -0.6309   -0.7045  -14928.6    
IE(l)         453.21    232.79    326.53    220.41   2501.41    0.1514   -0.5097
             2162.97    
EA(l)        -153.99   -219.11      0.00   -184.30   -184.30     65.13      0.00
              356.55    356.55    0.0000    0.0000      0.00   -0.2042   -1.2031
            -1226.91    
Eneg(l)       132.99     14.11    118.88     71.12    762.58   -0.3799   -0.6119
             468.030    
Hard(l)       334.59    207.45    127.14    255.42    666.40    0.8598    0.2026
             1694.94    
Alpha(l)      1.3326    0.2764    0.6385    1.0562    0.1154    0.4506   -1.4253
             98.2305
Field desc   85.6625 -162.7156  -26.6229 2849.4535  322.3852 2880.5554    0.0905
              1.6908    0.3040 -4191.020  701.8970 -4892.917 5594.8142

> <ATOMIC SURFACE AREAS>
 20.3375  5.2835  9.5811 10.2860  8.9359  2.3772  2.0262  5.3033  3.6715 11.1652
 13.3914  8.4631 12.5453 12.7455 13.8519 12.2358

> <ATOMIC SURFACE MEP MAXIMA>
  -52.12 -114.29 -125.41 -127.19 -126.57  -71.65  -64.81  -89.44  -43.46  -68.82
  -68.13  -62.70  -59.12  -43.70  -40.47  -46.00

> <ATOMIC SURFACE MEP MINIMA>
 -141.79 -163.58 -189.77 -191.00 -187.65 -139.40 -118.42 -123.79 -104.66 -148.56
 -138.47 -147.28  -91.42  -75.33  -92.96  -97.42

> <ATOMIC SURFACE IE(L) MAXIMA>
  453.21  402.86  348.87  351.24  359.46  409.92  429.88  428.73  420.89  416.10
  369.21  386.16  402.78  396.74  395.77  412.00

> <ATOMIC SURFACE IE(L) MINIMA>
  334.59  244.27  232.99  233.24  232.79  335.72  351.98  287.54  358.22  278.02
  275.88  290.63  286.87  308.24  315.72  307.11

> <ATOMIC SURFACE EA(L) MAXIMA>
 -182.12 -169.57 -193.95 -197.30 -188.67 -182.98 -164.52 -153.99 -159.22 -182.64
 -176.39 -171.55 -168.97 -159.88 -159.75 -162.17

> <ATOMIC SURFACE EA(L) MINIMA>
 -219.11 -187.82 -217.84 -218.76 -217.52 -200.42 -195.34 -172.16 -169.24 -206.13
 -197.17 -195.15 -190.43 -173.67 -167.01 -175.80

> <ATOMIC SURFACE MEAN POL>
  1.1209  0.9164  1.0301  1.0544  1.0158  0.7073  0.7127  0.8342  0.6301  0.3826
  0.3714  0.3642  0.3517  0.3439  0.3505  0.3415

> <ATOMIC SURFACE FIELD(N) MAXIMA>
   85.66    1.09  -20.99   13.80  -27.78   -0.46   19.68   21.07    4.59   59.53
    3.19   38.75   16.00    6.18   11.55   17.83

> <ATOMIC SURFACE FIELD(N) MINIMA>
  -62.69 -122.68 -160.86 -157.97 -162.72  -64.30  -51.95  -93.14  -51.61  -78.48
  -73.81  -41.02  -40.39  -11.27  -29.98   -4.10

> <ATOMIC SURFACE ENEG(L) MAXIMA>
  120.05  108.33   65.89   66.24   77.77  108.23  128.56  132.99  129.01  109.46
   96.20   99.97  116.90  115.28  115.72  123.98

> <ATOMIC SURFACE ENEG(L) MINIMA>
   63.95   36.81   14.32   14.11   14.23   76.11   83.67   64.33   96.16   45.68
   43.19   51.51   55.26   74.01   77.89   70.10

> <ATOMIC SURFACE HARD(L) MAXIMA>
  334.59  294.52  282.98  285.00  281.69  304.49  312.33  295.74  295.02  306.64
  282.16  286.20  286.18  281.46  280.05  288.02

> <ATOMIC SURFACE HARD(L) MINIMA>
  270.64  207.45  217.92  218.42  217.95  259.61  265.68  221.50  261.49  232.35
  232.69  237.24  231.60  234.23  237.83  235.56

> <BINNED_SIM_MODELS>
Model: OW1   AM1     CUBE   ISODEN   0.700000E-02
Target Property: Single CORINA conformation logP(OW) = -10.6695     +/- 0.515425    
Property-derived descriptors:
 267.4681 -366.8317 -90.71702  5346.252  22272.63  3377.493  .1143371  1.942297
 1.815767  134.2621  70.55332 -129.1956  199.2375
Atomic contributions :
 -1.6     -0.26     -0.82     -0.99     -0.71     -0.10     -0.33E-01 -0.23    
 0.32E-01 -0.89     -0.92     -0.76     -0.98     -0.64     -0.61     -0.80    

> <PROPERTY MAXIMA and MINIMA>
  9 MEP Maxima
    -25.4472    -21.6467     -3.0338   -43.70    
    -25.1972    -19.5717     -3.0338   -40.47    
    -25.7972    -23.3051      0.2444   -59.12    
    -28.5972    -22.8551      1.9079   -84.72    
    -25.9972    -19.4126      2.0805   -73.64    
    -31.5972    -23.2551      2.3995   -52.12    
    -26.2972    -19.2551      2.7662   -68.13    
    -26.2138    -21.5051      3.1912   -68.82    
    -30.0138    -20.6051      3.5662   -85.95    
  4 MEP Minima
    -30.2688    -23.4051     -0.0338   -187.7    
    -29.5972    -19.4051      1.5870   -163.6    
    -32.5972    -20.4283      2.3162   -191.0    
    -29.4398    -22.9051      4.4662   -189.8    
  6 IEL Maxima
    -27.7972    -19.8051     -0.2505    428.7    
    -31.5972    -21.6884      0.6662    433.3    
    -31.1170    -21.1051      0.5662    445.7    
    -28.6972    -22.9051      1.7662    453.2    
    -30.7388    -21.1051      3.9162    444.0    
    -30.2688    -20.8051      3.7662    446.8    
 14 IEL Minima
    -30.9972    -22.9926     -0.0338    233.2    
    -30.8305    -22.7501     -0.1838    232.8    
    -30.4305    -23.8551      0.5662    234.8    
    -29.6472    -19.6051      1.1662    244.6    
    -29.5972    -19.4051      1.5870    244.3    
    -32.6972    -21.0217      1.7662    235.8    
    -32.1972    -20.1551      1.7662    233.6    
    -31.9805    -19.9051      2.1912    233.2    
    -32.5472    -21.1384      3.1662    237.1    
    -32.1972    -20.4785      3.2662    235.4    
    -29.5722    -23.6884      3.7662    234.4    
    -30.1972    -23.3051      4.2662    234.1    
    -29.9972    -22.5051      4.6162    233.2    
    -29.7972    -22.3051      4.6162    233.0    
  7 EAL Maxima
    -26.0472    -22.3051     -3.0338   -159.9    
    -25.7972    -22.2051     -3.0338   -159.9    
    -25.5972    -19.5384     -3.1838   -159.7    
    -27.5972    -19.6051     -0.3721   -160.5    
    -26.6938    -19.2051     -0.2588   -155.7    
    -25.4972    -20.7051      0.7504   -155.4    
    -25.4138    -20.3301      0.5662   -154.0    
 10 EAL Minima
    -31.3972    -23.3051      0.6944   -212.2    
    -31.4972    -21.0676      0.7662   -218.9    
    -30.6972    -23.9051      1.1662   -212.6    
    -29.5972    -23.8051      1.1380   -213.0    
    -31.5972    -20.9283      0.8662   -218.9    
    -29.1472    -23.4051      1.9995   -218.6    
    -31.1972    -19.8051      2.1162   -217.4    
    -31.1472    -19.9051      2.8662   -217.7    
    -29.9781    -23.8459      3.1662   -213.6    
    -31.0188    -20.8551      3.7662   -219.1    
  8 Alpha(l) Maxima
    -30.2623    -23.4051     -0.0338    1.292    
    -31.5972    -21.6884      0.6662    1.254    
    -31.1170    -21.1051      0.5662    1.288    
    -29.1472    -23.4051      1.9995    1.254    
    -32.5972    -20.5051      2.6662    1.333    
    -31.5972    -22.0834      3.6662    1.193    
    -30.7388    -21.1051      3.9162    1.283    
    -29.3773    -23.1051      4.3495    1.309    
 25 Alpha(l) Minima
    -26.1972    -21.7501     -3.2338   0.3468    
    -27.8972    -20.7551     -3.2338   0.3011    
    -26.1972    -22.1051     -3.1338   0.3048    
    -27.0472    -22.8051     -1.8671   0.2788    
    -28.5972    -21.5051     -1.9838   0.2826    
    -28.2272    -19.3051     -1.9189   0.2849    
    -26.1212    -18.5217     -1.8338   0.2774    
    -24.8472    -22.1051     -1.4138   0.2921    
    -26.0222    -18.5551     -1.4671   0.2764    
    -28.1472    -22.8051     -1.0338   0.2870    
    -25.7638    -22.8051     -0.9838   0.2928    
    -25.1972    -22.4051     -1.0204   0.2906    
    -28.8972    -20.8551     -1.0338   0.2803    
    -28.4255    -23.1051     -0.5338   0.2793    
    -26.7255    -23.5051     -0.1338   0.2958    
    -25.4972    -22.7191      0.1162   0.3048    
    -27.2972    -23.7051      0.7662   0.2863    
    -25.3972    -22.3051      1.3162   0.2925    
    -27.7972    -18.7051      1.4662   0.2786    
    -26.7972    -23.2051      1.9662   0.2956    
    -27.3712    -22.9717      2.7662   0.2906    
    -26.2972    -22.1051      3.0162   0.3019    
    -26.2472    -21.7501      3.1995   0.3017    
    -27.1972    -19.3051      3.3495   0.2939    
    -26.7972    -21.1967      3.8662   0.2982    
 15 F(N) Maxima
    -28.8972    -20.6551     -1.4588    14.68    
    -28.5972    -20.0319     -1.0338    15.90    
    -29.3472    -22.5051     -0.4264    30.02    
    -30.5472    -20.7051      0.6662    63.86    
    -28.4305    -23.0551      0.9662    21.46    
    -31.8972    -21.9884      0.9662    22.87    
    -28.6972    -22.9051      1.7662    38.38    
    -30.5472    -19.9051      1.8662    21.24    
    -31.5972    -23.2551      2.3995    83.27    
    -27.9888    -22.7051      3.4662    23.44    
    -30.1355    -20.4051      3.3829    62.23    
    -28.2045    -22.1551      3.8662    27.96    
    -31.4972    -21.9384      3.7662    25.49    
    -31.2305    -21.6801      3.9162    25.83    
    -28.6388    -21.5051      3.8162    28.09    
  6 F(N) Minima
    -30.2688    -23.4051     -0.0338   -160.6    
    -25.2972    -20.3102      0.3162   -91.70    
    -29.3472    -19.4051      1.3662   -121.7    
    -32.4972    -20.3051      2.5112   -157.0    
    -29.8305    -23.3051      4.3162   -157.4    
    -29.4398    -22.9051      4.4662   -160.2    

> <PARASURF STATUS>
Calculation ended successfully

$$$$
