# Supplementary material for: Ion-combination specific effects driving the enzymatic activity of halophilic alcohol dehydrogenase 2 from Haloferax volcanii in aqueous ionic liquid solvent mixtures
Source: RSC Sustain. 2024 Jul 8;2(9):2559–80. doi: 10.1039/d3su00412k (PMC11353702; doi:10.1039/d3su00412k)
Supplement: SU-002-D3SU00412K-s004 [file SU-002-D3SU00412K-s004.zip › IonDescriptors/anions_MEP_processed/mop_e.arc]

                    ***  Summary of  AM1 Calculation  ***
                    ***   EMPIRE'20 (Revision A1)   ***

 <><><><><><><><><><><><><><><><><><><><><><><><><><><><><><><><><><><><><><>

    generated by VMD
    Molecular Formula = C2H6O4P
    Charge            = -1
    Multiplicity      = 1

 <> Geometry optimization
 <> Optimization completed

    Heat of formation              =          -294.183265 kcal/mol
    Electronic energy              =         -6316.232892 eV
    Core-core repulsion            =          4562.645681 eV
    No. of filled levels           =            22
    Ionization potential           =             5.846594 eV 
    Electron affinity              =            -6.954293 eV
    SCF calculations               =            23
    Computation time               =             0.038 seconds

 <> Final geometry obtained

    13
    generated by VMD
    P               3.073647       21.602669      -55.833272        2.522878
    O               2.207131       20.345210      -56.476530       -0.741610
    O               3.477244       22.446405      -56.979337       -1.172428
    O               1.814784       22.354098      -55.079563       -0.723349
    O               3.975426       21.073084      -54.797091       -1.128447
    C               0.921835       22.972334      -55.948608       -0.023377
    C               2.462612       20.120633      -57.823840       -0.002152
    H               0.250346       23.631567      -55.341028        0.039990
    H               0.309440       22.193575      -56.474636        0.033369
    H               1.481154       23.580754      -56.707186        0.071023
    H               3.567661       20.042050      -57.996083        0.039433
    H               2.062328       20.971036      -58.434099        0.048367
    H               1.959422       19.163500      -58.116810        0.036303
