# Supplementary material for: Ion-combination specific effects driving the enzymatic activity of halophilic alcohol dehydrogenase 2 from Haloferax volcanii in aqueous ionic liquid solvent mixtures
Source: RSC Sustain. 2024 Jul 8;2(9):2559–80. doi: 10.1039/d3su00412k (PMC11353702; doi:10.1039/d3su00412k)
Supplement: SU-002-D3SU00412K-s004 [file SU-002-D3SU00412K-s004.zip › IonDescriptors/anions_MEP_processed/mop.xyz]

13
 generated by VMD
 P         3.094000       21.584000      -55.841999
 O         2.296000       20.280001      -56.464001
 O         3.662000       22.527000      -56.768002
 O         1.865000       22.403999      -55.160000
 O         4.078000       21.077999      -54.827999
 C         0.816000       23.034000      -55.953999
 C         2.426000       20.061001      -57.876999
 H         0.158000       23.646999      -55.331001
 H         0.248000       22.245001      -56.452000
 H         1.312000       23.652000      -56.706001
 H         3.503000       19.941000      -58.021000
 H         2.090000       20.898001      -58.494999
 H         1.913000       19.129999      -58.133999
