# Supplementary material for: Ion-combination specific effects driving the enzymatic activity of halophilic alcohol dehydrogenase 2 from Haloferax volcanii in aqueous ionic liquid solvent mixtures
Source: RSC Sustain. 2024 Jul 8;2(9):2559–80. doi: 10.1039/d3su00412k (PMC11353702; doi:10.1039/d3su00412k)
Supplement: SU-002-D3SU00412K-s004 [file SU-002-D3SU00412K-s004.zip › IonDescriptors/anions_MEP_processed/mop_e.psf]

    13 generated by VMD
15   3.07365  21.60267 -55.83327  11.522  -64.32 -146.11  272.82 -201.35   1.315
 8   2.20713  20.34521 -56.47653   5.705 -114.76 -160.82  244.68 -186.79   0.922
 8   3.47724  22.44641 -56.97934   9.399 -128.70 -210.29  175.86 -203.23   0.923
 8   1.81478  22.35410 -55.07956   6.535 -101.39 -161.98  242.91 -185.78   0.958
 8   3.97543  21.07308 -54.79709  12.610 -134.13 -213.77  174.02 -248.41   0.987
 6   0.92184  22.97233 -55.94861   3.430  -64.45 -132.51  331.50 -190.28   0.652
 6   2.46261  20.12063 -57.82384   3.231  -65.20 -127.81  331.57 -189.47   0.632
 1   0.25035  23.63157 -55.34103  14.160  -59.74 -132.69  283.54 -187.13   0.358
 1   0.30944  22.19358 -56.47464  11.972  -64.44 -127.55  277.25 -187.80   0.355
 1   1.48115  23.58075 -56.70719  11.583  -66.01 -167.98  253.07 -189.65   0.364
 1   3.56766  20.04205 -57.99608  12.516  -65.48 -153.80  278.79 -188.27   0.372
 1   2.06233  20.97104 -58.43410  11.717  -65.21 -164.51  268.06 -189.22   0.355
 1   1.95942  19.16350 -58.11681  14.151  -59.45 -128.35  283.49 -186.55   0.353
  2571     1 OW1
   1.77184  19.31350 -59.57384  -62.47  335.91 -188.26  0.3716    13    -78.05    
   1.92184  19.16350 -59.57384  -61.92  330.54 -187.98  0.3564    13    -109.0    
   1.95184  19.15517 -59.57384  -61.94  331.01 -188.03  0.3579    13    -98.01    
   2.27184  19.16350 -59.57384  -62.68  345.41 -189.56  0.4050    13    -43.83    
   2.17184  19.13517 -59.57384  -62.30  338.47 -188.79  0.3811    13    -77.45    
   2.42184  19.26350 -59.57384  -63.61  361.62 -191.86  0.4695    13    -45.20    
   1.67184  19.64683 -59.57384  -64.11  353.92 -190.20  0.4387    13    -42.13    
   1.95017  19.56350 -59.62384  -63.99  361.04 -191.48  0.4709    13    -45.20    
   1.67184  19.68017 -59.57384  -64.29  355.27 -190.47  0.4458    13    -42.13    
   1.97184  19.89183 -59.67384  -65.39  367.86 -193.83  0.5137    12    -59.37    
   2.17184  19.46850 -59.62384  -63.98  365.33 -192.38  0.4899    13    -51.23    
   2.17184  19.81350 -59.67384  -65.57  378.68 -195.51  0.5611     7    -80.79    
   2.35184  19.52183 -59.62384  -64.71  378.67 -194.91  0.5497    13    -80.70    
   2.37184  19.84683 -59.67384  -66.30  387.72 -197.37  0.6047     7    -105.7    
   2.62184  19.46350 -59.57384  -65.26  387.43 -196.64  0.5862     7    -105.7    
   2.59184  19.70517 -59.62384  -66.36  397.37 -198.72  0.6394     7    -107.1    
   2.78017  19.61350 -59.57384  -66.48  398.41 -198.83  0.6391     7    -107.1    
   1.57184  19.93850 -59.57384  -65.21  352.84 -191.38  0.4441    12    -42.27    
   1.84684  19.99683 -59.67384  -65.47  358.11 -192.90  0.4743    12    -43.93    
   1.47184  20.13517 -59.57384  -65.60  339.56 -191.36  0.3992    12    -83.50    
   1.72184  20.13017 -59.67384  -65.58  344.90 -192.09  0.4237    12    -72.18    
   1.94684  19.91350 -59.67384  -65.41  366.03 -193.64  0.5065    12    -59.06    
   1.97184  20.13017 -59.72384  -66.04  352.23 -193.14  0.4593    12    -42.27    
   2.17184  19.81850 -59.67384  -65.60  378.60 -195.52  0.5614     7    -80.79    
   2.17184  20.20850 -59.75717  -66.82  352.73 -193.67  0.4667    12    -42.27    
   2.39184  19.85517 -59.67384  -66.40  388.45 -197.53  0.6083     7    -105.7    
   2.37184  20.08517 -59.72384  -67.19  373.55 -196.01  0.5522    12    -80.20    
   2.59684  19.96350 -59.67384  -67.56  392.55 -198.54  0.6281     7    -107.1    
   2.54684  20.19683 -59.72384  -68.40  372.11 -196.16  0.5474    12    -70.13    
   2.86684  19.96350 -59.62384  -68.59  396.69 -199.16  0.6412     7    -107.1    
   2.77184  20.16350 -59.67384  -69.34  384.60 -197.79  0.5952     7    -112.4    
   3.12184  19.96350 -59.57384  -69.35  385.41 -197.12  0.5874     7    -112.4    
   2.99350  20.16350 -59.62384  -70.33  386.21 -197.72  0.5937     7    -112.4    
   3.17184  20.06350 -59.57384  -70.21  380.40 -196.35  0.5646     7    -114.8    
   1.37184  20.34183 -59.57384  -65.86  322.49 -191.31  0.3485    12    -70.50    
   1.57184  20.33017 -59.67384  -65.72  325.59 -191.53  0.3599    12    -116.8    
   1.27184  20.61350 -59.57384  -66.18  303.99 -191.36  0.3132    12    -109.7    
   1.57184  20.56350 -59.72384  -66.04  308.92 -191.44  0.3240    12    -52.97    
   1.81684  20.36350 -59.75717  -66.08  327.31 -191.85  0.3702    12    -116.8    
   1.77184  20.48850 -59.77384  -66.22  316.75 -191.61  0.3418    12    -70.59    
   1.92184  20.36350 -59.77384  -66.37  329.86 -192.05  0.3804    12    -105.8    
   1.97184  20.33517 -59.77384  -66.46  333.73 -192.25  0.3938    12    -103.9    
   2.19184  20.26350 -59.77384  -67.01  348.30 -193.37  0.4489    12    -31.22    
   2.17184  20.53017 -59.82384  -67.76  323.88 -192.05  0.3648    12    -75.71    
   2.42184  20.36350 -59.77384  -68.44  349.23 -193.76  0.4546    12    -31.22    
   2.58017  20.56350 -59.77384  -70.37  339.14 -193.00  0.4120    12    -72.18    
   2.52684  20.36350 -59.75717  -69.03  354.74 -194.31  0.4755    12    -42.27    
   2.57184  20.56350 -59.77384  -70.33  338.68 -192.98  0.4110    12    -72.18    
   2.85517  20.33850 -59.67384  -70.87  373.37 -196.33  0.5442    12    -70.13    
   2.77184  20.65850 -59.72384  -72.53  342.08 -193.11  0.4155    12    -72.18    
   2.86350  20.36350 -59.67384  -71.09  371.65 -196.10  0.5362    12    -70.13    
   2.88850  20.50183 -59.67384  -72.30  361.41 -194.84  0.4904    12    -60.38    
   3.17184  20.51350 -59.57384  -74.46  367.31 -194.74  0.5005     7    -60.81    
   1.27184  20.63517 -59.57384  -66.24  302.79 -191.37  0.3123    12    -109.8    
   1.51350  20.78350 -59.72384  -66.51  297.02 -191.42  0.3141    12    -121.0    
   1.27184  21.09183 -59.57384  -67.62  285.87 -191.46  0.3256    12    -121.1    
   1.51350  20.96350 -59.72384  -67.17  290.43 -191.43  0.3196    12    -121.1    
   1.67184  20.71350 -59.77384  -66.60  301.70 -191.44  0.3175    12    -115.6    
   1.67184  21.01350 -59.77384  -67.82  290.05 -191.43  0.3220    12    -121.1    
   1.86255  20.76350 -59.82384  -67.32  301.92 -191.48  0.3192    12    -115.6    
   1.86255  20.96350 -59.82384  -68.24  293.72 -191.44  0.3185    12    -121.0    
   2.15184  20.77421 -59.85301  -68.64  307.47 -191.59  0.3259    12    -52.97    
   2.17184  20.93255 -59.83967  -69.78  300.28 -191.50  0.3181    12    -115.6    
   2.39350  20.76350 -59.82384  -70.20  315.67 -191.83  0.3411    12    -61.99    
   2.58017  20.96350 -59.77384  -73.31  311.80 -191.70  0.3281    12    -57.98    
   2.62184  20.74183 -59.77384  -71.85  327.35 -192.27  0.3689    12    -116.8    
   2.57184  20.98017 -59.77384  -73.39  310.60 -191.67  0.3259    12    -62.18    
   2.77184  20.73017 -59.72384  -73.12  336.51 -192.71  0.3945    12    -83.45    
   2.85517  20.93850 -59.67384  -76.12  327.14 -192.10  0.3580    12    -116.8    
   3.12184  20.73017 -59.57384  -76.64  355.27 -193.54  0.4476    12    -51.42    
   2.97184  21.13017 -59.57384  -80.48  323.27 -191.80  0.3396    12    -65.83    
   1.27184  21.08017 -59.57384  -67.58  286.14 -191.46  0.3247    12    -121.1    
   1.57184  21.13017 -59.72384  -68.19  286.21 -191.45  0.3301    12    -121.1    
   1.57184  21.33017 -59.67384  -69.59  282.19 -191.47  0.3460    12    -121.0    
   1.75184  21.18850 -59.77384  -69.15  286.23 -191.44  0.3315    12    -121.0    
   1.74350  21.36350 -59.72384  -70.52  282.73 -191.46  0.3448    12    -121.0    
   1.93850  21.31350 -59.77384  -71.17  285.36 -191.44  0.3344    12    -121.0    
   1.94684  21.36350 -59.75717  -71.72  284.47 -191.45  0.3375    12    -116.4    
   2.12684  21.34683 -59.77384  -72.85  287.03 -191.44  0.3282    12    -121.0    
   2.17184  21.38850 -59.75717  -73.72  286.82 -191.44  0.3282    12    -116.4    
   2.47184  21.16350 -59.77384  -74.17  299.33 -191.49  0.3132    12    -130.0    
   2.39684  21.39683 -59.72384  -76.18  290.69 -191.44  0.3171    12    -125.6    
   2.63017  21.16350 -59.72384  -76.02  304.68 -191.54  0.3142    12    -124.8    
   2.60755  21.35517 -59.67384  -78.40  297.29 -191.45  0.3088    12    -133.0    
   2.77184  21.14683 -59.67384  -77.64  311.53 -191.62  0.3205    12    -53.34    
   2.77184  21.42029 -59.57384  -82.32  301.23 -191.46  0.3050    12    -123.7    
   1.57184  21.56350 -59.57384  -71.82  278.97 -191.49  0.3646    12    -51.95    
   1.72184  21.66350 -59.57384  -73.77  278.64 -191.48  0.3676    12    -47.31    
   1.92184  21.56350 -59.67384  -73.79  281.14 -191.46  0.3523    12    -116.4    
   2.25517  21.56350 -59.67384  -76.98  284.91 -191.44  0.3319    12    -133.1    
   2.40017  21.51350 -59.67384  -77.97  288.29 -191.44  0.3204    12    -133.1    
   2.62184  21.56350 -59.57384  -82.45  292.51 -191.43  0.3084    12    -133.1    
   1.55422  18.51350 -59.27384  -59.57  294.02 -186.60  0.3277    13    -116.3    
   1.69350  18.31350 -59.17384  -59.45  291.44 -186.58  0.3357    13    -106.0    
   1.74684  18.56350 -59.35717  -59.63  297.92 -186.65  0.3180    13    -111.7    
   2.00838  18.26350 -59.17384  -59.74  294.51 -186.61  0.3208    13    -111.7    
   1.87184  18.56350 -59.37384  -59.75  299.94 -186.69  0.3142    13    -111.7    
   2.00005  18.26350 -59.17384  -59.72  294.38 -186.60  0.3213    13    -111.7    
   2.17184  18.56350 -59.37384  -60.30  306.32 -186.84  0.3081    13    -111.7    
   2.44945  18.36350 -59.17384  -61.06  306.65 -186.81  0.3012    13    -111.7    
   2.42684  18.56350 -59.32384  -61.11  313.88 -187.07  0.3102    13    -43.81    
   2.55695  18.56350 -59.27384  -61.69  318.53 -187.25  0.3152    13    -66.07    
   1.17184  18.72029 -59.17384  -60.72  294.61 -186.59  0.3226    13    -116.3    
   1.27184  18.59945 -59.17384  -60.23  292.72 -186.58  0.3302    13    -116.5    
   1.37184  18.78671 -59.32384  -60.37  298.97 -186.64  0.3166    13    -116.3    
   1.07184  18.92183 -59.17384  -61.66  299.18 -186.63  0.3116    13    -116.3    
   1.37184  18.92517 -59.37384  -60.79  303.92 -186.72  0.3126    13    -116.3    
   1.47184  18.79600 -59.37384  -60.26  300.78 -186.68  0.3151    13    -116.3    
   1.57184  19.01350 -59.47384  -60.99  311.60 -186.92  0.3168    13    -48.45    
   1.80517  18.81350 -59.47384  -60.33  307.63 -186.86  0.3135    13    -111.1    
   1.77184  18.99683 -59.52384  -60.97  315.69 -187.11  0.3221    13    -66.07    
   1.97184  18.76350 -59.47384  -60.38  309.43 -186.93  0.3133    13    -48.45    
   1.99184  18.90517 -59.52384  -60.89  316.92 -187.22  0.3233    13    -66.07    
   2.12184  18.76350 -59.47384  -60.67  313.53 -187.09  0.3162    13    -43.81    
   2.17184  18.93017 -59.52384  -61.41  324.22 -187.65  0.3377    13    -107.2    
   2.43017  18.66350 -59.37384  -61.35  318.71 -187.30  0.3194    13    -66.07    
   2.34684  18.99683 -59.52384  -62.16  336.02 -188.58  0.3700    13    -78.05    
   2.59445  18.76350 -59.37384  -62.23  331.50 -188.08  0.3483    13    -98.01    
   2.52184  18.96350 -59.47384  -62.63  341.86 -189.15  0.3868    13    -86.67    
   2.82184  18.76350 -59.27384  -63.30  342.39 -188.92  0.3781    13    -85.38    
   2.82184  18.96350 -59.37384  -63.81  356.63 -190.86  0.4364    13    -43.93    
   3.00100  18.76350 -59.17384  -64.23  349.87 -189.66  0.4024    13    -42.55    
   2.99600  18.91350 -59.27384  -64.40  359.15 -191.10  0.4424    13    -43.93    
   3.27755  18.96350 -59.17384  -65.48  358.40 -191.33  0.4432    11    -43.93    
   1.12184  19.22183 -59.27384  -62.72  312.39 -186.83  0.3132    13    -48.45    
   1.27184  19.21350 -59.37384  -62.23  315.25 -186.94  0.3185    13    -66.27    
   1.17184  19.42183 -59.32384  -63.59  324.75 -187.21  0.3355    13    -111.8    
   1.27184  19.23517 -59.37384  -62.35  316.36 -186.97  0.3202    13    -66.07    
   1.48850  19.16350 -59.47384  -61.67  317.65 -187.08  0.3241    13    -66.07    
   1.57184  19.36350 -59.52384  -62.65  332.58 -187.85  0.3596    13    -98.01    
   1.79684  19.16350 -59.55717  -61.76  326.27 -187.63  0.3444    13    -113.0    
   2.39684  19.16350 -59.55717  -63.05  351.69 -190.38  0.4279    13    -32.51    
   2.54350  19.16350 -59.52384  -63.57  359.23 -191.51  0.4575    13    -43.93    
   2.59684  19.36350 -59.55717  -64.70  378.88 -195.00  0.5461    13    -80.70    
   2.74350  19.16350 -59.47384  -64.25  368.98 -193.05  0.4947    13    -51.66    
   2.76350  19.36350 -59.52384  -65.20  384.99 -196.12  0.5703     7    -112.5    
   3.05279  19.16350 -59.37384  -65.26  373.69 -193.95  0.5134     7    -68.58    
   2.94684  19.36350 -59.47384  -65.76  385.71 -196.41  0.5748     7    -112.5    
   3.20517  19.16350 -59.32384  -65.62  367.90 -193.09  0.4900    11    -51.66    
   3.18517  19.26350 -59.37384  -65.90  371.85 -193.95  0.5120    11    -70.77    
   3.37184  19.16350 -59.27384  -65.88  355.99 -191.51  0.4425    11    -43.93    
   3.37184  19.36350 -59.37384  -66.44  357.98 -192.12  0.4588    11    -43.93    
   3.69350  19.16350 -59.17384  -66.17  327.76 -189.18  0.3447    11    -116.8    
   3.57184  19.36350 -59.32384  -66.58  338.37 -190.05  0.3850    11    -85.38    
   3.73850  19.36350 -59.27384  -66.70  323.66 -189.08  0.3391    11    -75.79    
   1.17184  19.56350 -59.32384  -64.40  333.14 -187.64  0.3590    13    -105.8    
   1.24267  19.48755 -59.37384  -63.73  330.73 -187.53  0.3513    13    -107.6    
   1.17184  19.76350 -59.32384  -65.44  342.46 -188.63  0.3943    13    -83.45    
   1.42184  19.66850 -59.47384  -64.37  346.21 -189.02  0.4063    13    -42.55    
   1.53850  19.56350 -59.52384  -63.70  344.66 -188.85  0.3995    13    -83.50    
   1.59684  19.76350 -59.55717  -64.64  355.04 -190.62  0.4460    13    -42.13    
   2.79184  19.53850 -59.55717  -66.13  395.55 -198.23  0.6232     7    -107.1    
   2.99184  19.56350 -59.52384  -66.74  392.14 -197.73  0.6085     7    -107.1    
   2.98850  19.71850 -59.55717  -67.55  395.03 -198.45  0.6267     7    -107.1    
   3.17184  19.51350 -59.47384  -66.82  378.77 -195.42  0.5497     7    -70.74    
   3.19684  19.73017 -59.52384  -67.98  379.07 -195.73  0.5565    11    -70.82    
   3.37184  19.64683 -59.47384  -67.69  360.31 -192.74  0.4752    11    -45.20    
   3.39684  19.68017 -59.47384  -67.93  357.67 -192.44  0.4658    11    -43.93    
   3.54350  19.46350 -59.37384  -66.95  341.31 -190.40  0.3983    11    -83.50    
   3.52184  19.79683 -59.47384  -68.77  345.13 -190.96  0.4169    11    -31.22    
   3.74684  19.56350 -59.35717  -67.53  323.22 -189.13  0.3416    11    -75.71    
   3.87184  19.76350 -59.37384  -68.86  314.61 -188.75  0.3223    11    -61.99    
   3.99779  19.36350 -59.17384  -66.96  306.08 -188.46  0.3037    11    -109.7    
   3.97184  19.56350 -59.27384  -67.79  307.52 -188.51  0.3086    11    -52.97    
   3.97184  19.71350 -59.32384  -68.65  308.00 -188.53  0.3106    11    -52.97    
   4.27184  19.76350 -59.17384  -69.68  293.89 -188.29  0.3076    11    -123.9    
   0.97184  20.08017 -59.17384  -67.52  337.20 -189.92  0.3913    12    -83.45    
   1.13850  19.98850 -59.32384  -66.28  342.42 -189.90  0.4019    12    -83.50    
   1.17184  20.11350 -59.37384  -66.33  337.37 -190.59  0.3883    12    -83.45    
   1.37184  19.91350 -59.47384  -65.36  348.67 -190.35  0.4227    12    -31.22    
   1.37184  20.15517 -59.52384  -65.76  336.73 -191.15  0.3884    12    -83.45    
   3.21684  19.96350 -59.55717  -69.54  377.50 -195.69  0.5512    11    -70.74    
   3.37184  19.93017 -59.52384  -69.56  361.87 -193.14  0.4836    11    -60.26    
   3.43017  20.16350 -59.52384  -71.71  356.88 -192.41  0.4589    11    -45.37    
   3.62184  19.96350 -59.47384  -70.15  336.47 -190.12  0.3844    11    -85.84    
   3.62184  20.19683 -59.47384  -72.48  338.48 -190.25  0.3878    11    -83.45    
   3.92184  19.88517 -59.37384  -69.88  311.82 -188.65  0.3174    11    -62.18    
   3.92184  20.22183 -59.37384  -73.42  314.31 -188.72  0.3202    11    -53.34    
   3.97184  19.91850 -59.35717  -70.26  308.85 -188.56  0.3127    11    -57.55    
   3.97184  20.18850 -59.35717  -73.12  310.75 -188.61  0.3144    11    -61.09    
   4.16434  20.01588 -59.27384  -71.60  299.31 -188.35  0.3054    11    -133.0    
   4.15362  20.07183 -59.27384  -72.22  299.94 -188.36  0.3055    11    -133.0    
   0.97184  20.47183 -59.27384  -67.40  312.82 -191.18  0.3237    12    -52.77    
   1.07184  20.44683 -59.37384  -66.78  314.13 -191.20  0.3263    12    -52.77    
   0.87184  20.61350 -59.17384  -68.23  304.95 -191.31  0.3097    12    -115.6    
   1.17184  20.50517 -59.47384  -66.39  310.22 -191.29  0.3200    12    -52.97    
   3.19684  20.58350 -59.55717  -75.48  364.12 -194.25  0.4843    12    -60.26    
   3.37184  20.36350 -59.52384  -73.76  361.78 -193.20  0.4752    11    -54.35    
   3.42184  20.59683 -59.47384  -77.14  356.67 -192.37  0.4445    11    -53.08    
   3.57184  20.33017 -59.47384  -73.98  344.32 -190.78  0.4053    11    -73.54    
   3.72184  20.58017 -59.37384  -78.32  333.89 -189.69  0.3611    11    -91.21    
   3.87184  20.36350 -59.37384  -75.23  319.41 -188.91  0.3283    11    -78.71    
   3.77184  20.56350 -59.35717  -78.26  329.48 -189.40  0.3491    11    -109.8    
   3.97184  20.39683 -59.32384  -76.06  312.77 -188.65  0.3148    11    -61.09    
   3.97184  20.56350 -59.27384  -79.04  314.63 -188.69  0.3148    11    -60.90    
   4.27184  20.33850 -59.17384  -76.20  296.52 -188.32  0.3052    11    -133.0    
   0.87184  20.63517 -59.17384  -68.26  303.75 -191.33  0.3080    12    -115.6    
   1.12184  20.76350 -59.47384  -66.78  296.47 -191.40  0.3070    12    -115.0    
   0.87184  21.04683 -59.17384  -68.97  287.55 -191.50  0.3056    12    -121.0    
   1.12184  20.96350 -59.47384  -67.30  289.19 -191.45  0.3133    12    -121.1    
   3.20517  20.78850 -59.52384  -78.33  354.70 -193.18  0.4395    12    -51.42    
   3.22184  20.95517 -59.47384  -81.35  347.06 -192.47  0.4056    12    -32.66    
   3.32184  20.76350 -59.47384  -79.11  356.75 -192.85  0.4426    12    -53.08    
   3.37184  20.98433 -59.37384  -84.12  349.86 -192.03  0.4083    12    -35.74    
   3.58434  20.77088 -59.35717  -81.42  345.90 -190.75  0.3948    11    -46.85    
   3.55695  20.96350 -59.27384  -86.06  346.81 -190.91  0.3936    11    -54.56    
   3.77600  20.76350 -59.27384  -82.56  331.40 -189.44  0.3487    11    -110.2    
   3.99172  20.76350 -59.17384  -83.75  315.70 -188.70  0.3121    11    -68.75    
   0.97184  21.19183 -59.27384  -68.92  283.75 -191.50  0.3203    12    -121.1    
   1.17184  21.20850 -59.47384  -68.33  283.20 -191.48  0.3318    12    -121.1    
   0.97184  21.40433 -59.17384  -70.46  280.32 -191.52  0.3330    12    -51.95    
   1.17184  21.45433 -59.37384  -70.16  279.37 -191.51  0.3504    12    -51.95    
   1.37184  21.38671 -59.55717  -69.57  280.56 -191.49  0.3510    12    -51.95    
   2.97184  21.18517 -59.55717  -81.44  320.53 -191.71  0.3319    12    -68.75    
   2.97184  21.37695 -59.47384  -85.57  312.30 -191.51  0.3125    12    -50.93    
   3.17184  21.29171 -59.37384  -88.06  328.25 -191.65  0.3419    12    -121.2    
   3.17184  21.36862 -59.32384  -90.53  325.09 -191.55  0.3331    12    -121.3    
   3.37184  21.18671 -59.27384  -89.66  343.27 -191.62  0.3814    12    -97.45    
   1.07184  21.57695 -59.17384  -71.79  278.20 -191.52  0.3499    12    -47.31    
   1.37184  21.54529 -59.47384  -71.10  278.53 -191.50  0.3634    12    -47.31    
   1.32184  21.86350 -59.17384  -75.46  276.19 -191.51  0.3735    12    -47.31    
   1.44529  21.76350 -59.37384  -73.96  276.81 -191.51  0.3763    12    -47.31    
   1.74684  21.81350 -59.47384  -76.26  277.49 -191.49  0.3743    12    -54.87    
   1.97184  21.76350 -59.55717  -77.28  279.32 -191.48  0.3609    12    -64.08    
   2.17184  21.76350 -59.55717  -79.59  281.19 -191.46  0.3468    12    -133.1    
   2.37684  21.76350 -59.52384  -82.67  283.95 -191.45  0.3300    12    -133.1    
   2.57184  21.86350 -59.37384  -89.68  286.51 -191.43  0.3139    12    -142.8    
   2.82184  21.56350 -59.47384  -86.65  299.31 -191.43  0.3006    12    -119.0    
   2.80100  21.91350 -59.17384  -99.89  292.58 -191.40  0.2948    12    -118.5    
   2.97184  21.56921 -59.35717  -91.15  306.08 -191.42  0.3007    12    -70.75    
   3.00517  21.76350 -59.15063 -101.24  303.66 -191.36  0.2938    12    -113.1    
   3.17184  21.57933 -59.17384  -98.77  318.04 -191.37  0.3139    12    -79.49    
   1.47184  21.96350 -59.17384  -77.82  275.92 -191.51  0.3781    12    -64.08    
   1.80517  22.06350 -59.22384  -82.56  276.52 -191.49  0.3734    12    -64.08    
   1.92184  21.96350 -59.37384  -81.04  277.50 -191.49  0.3694    12    -64.08    
   1.89350  22.11350 -59.17384  -85.30  276.86 -191.49  0.3672    12    -64.08    
   2.25517  21.96350 -59.37384  -85.96  280.43 -191.46  0.3437    12    -64.08    
   2.11017  22.11350 -59.20539  -88.58  278.33 -191.48  0.3530    12    -64.08    
   2.37184  22.06350 -59.22384  -92.53  281.45 -191.46  0.3305    12    -125.4    
   2.54588  21.96350 -59.27384  -93.12  285.04 -191.44  0.3153    12    -122.5    
   1.27184  18.16350 -58.74729  -61.12  285.54 -186.55  0.3644    13    -122.4    
   1.54088  18.06350 -58.82384  -60.42  286.28 -186.55  0.3614    13    -116.6    
   1.57184  18.16350 -58.97384  -59.88  287.79 -186.56  0.3536    13    -116.6    
   1.72684  17.98017 -58.77384  -60.67  286.71 -186.55  0.3551    13    -111.9    
   1.94362  18.16350 -59.07384  -59.80  291.65 -186.58  0.3303    13    -111.9    
   1.82184  17.96350 -58.77384  -60.74  287.32 -186.55  0.3494    13    -122.4    
   2.02184  18.16350 -59.07384  -59.93  292.67 -186.59  0.3252    13    -111.9    
   2.17184  17.98017 -58.79884  -61.23  291.48 -186.57  0.3219    13    -111.9    
   2.01255  18.16350 -59.07384  -59.91  292.54 -186.58  0.3258    13    -111.9    
   2.39684  18.01350 -58.77384  -62.00  295.88 -186.61  0.3043    13    -111.7    
   2.42684  18.16350 -58.97384  -61.35  299.93 -186.66  0.3010    13    -111.7    
   2.60100  18.16350 -58.87384  -62.41  304.52 -186.73  0.2948    13    -111.7    
   0.97184  18.46350 -58.77384  -62.09  287.52 -186.56  0.3428    13    -122.4    
   1.17184  18.26350 -58.78301  -61.21  286.10 -186.55  0.3590    13    -122.4    
   1.17184  18.54862 -59.07384  -60.52  290.76 -186.57  0.3358    13    -116.5    
   1.37184  18.26350 -58.97384  -60.07  287.62 -186.56  0.3547    13    -116.6    
   1.52922  18.36350 -59.15717  -59.55  290.65 -186.57  0.3400    13    -106.0    
   2.56945  18.26350 -59.02384  -61.78  306.83 -186.79  0.2974    13    -111.7    
   2.80517  18.21350 -58.77384  -63.82  313.14 -186.91  0.2975    13    -47.16    
   2.80838  18.36350 -58.97384  -63.11  319.54 -187.16  0.3087    13    -66.07    
   2.79684  18.56350 -59.15717  -62.91  328.96 -187.72  0.3334    13    -109.1    
   2.92184  18.36350 -58.87384  -64.05  324.43 -187.33  0.3174    13    -101.9    
   3.05362  18.56350 -58.97384  -64.60  340.28 -188.43  0.3637    13    -85.38    
   3.18434  18.56350 -58.87384  -65.45  344.25 -188.80  0.3767    13    -85.38    
   0.82184  18.76350 -58.80717  -63.31  291.77 -186.58  0.3168    13    -115.2    
   0.97184  18.71112 -58.97384  -61.86  292.13 -186.58  0.3238    13    -116.5    
   0.77184  18.84421 -58.77384  -64.02  293.10 -186.59  0.3099    13    -115.2    
   0.87184  18.96350 -58.97384  -63.16  297.64 -186.61  0.3070    13    -116.3    
   3.17184  18.76350 -59.07384  -65.07  353.29 -190.11  0.4146    13    -42.27    
   3.37184  18.61350 -58.77384  -66.50  345.44 -189.31  0.3861    11    -44.42    
   3.40517  18.96350 -59.12384  -65.74  350.91 -190.56  0.4148    11    -31.22    
   3.67184  18.76350 -58.77384  -66.85  329.84 -189.02  0.3416    11    -116.8    
   3.53255  18.86350 -58.97384  -66.12  340.66 -189.61  0.3761    11    -80.74    
   3.79445  18.81350 -58.77384  -66.86  320.83 -188.77  0.3186    11    -75.79    
   0.77184  19.08017 -58.87384  -64.57  300.01 -186.64  0.3007    13    -115.0    
   0.87184  19.16350 -59.02384  -63.93  304.79 -186.68  0.3035    13    -115.0    
   0.67184  19.28517 -58.72384  -67.19  305.75 -186.73  0.3001    13    -114.9    
   0.82184  19.30517 -58.97384  -65.15  309.95 -186.75  0.3067    13    -47.16    
   3.80934  19.16350 -59.12384  -66.32  318.52 -188.79  0.3213    11    -65.95    
   4.07184  18.96350 -58.77384  -67.06  302.80 -188.44  0.2932    11    -117.8    
   3.94088  19.06350 -58.97384  -66.50  309.90 -188.54  0.3027    11    -49.95    
   4.20755  19.06350 -58.77384  -67.34  296.13 -188.37  0.2948    11    -117.9    
   4.17184  19.37600 -59.07384  -67.41  297.28 -188.33  0.3004    11    -110.4    
   4.47184  19.33945 -58.77384  -68.60  287.03 -188.30  0.3175    11    -124.1    
   0.77184  19.52505 -58.90717  -67.04  319.82 -186.99  0.3278    13    -75.79    
   0.82184  19.56350 -58.97384  -66.73  323.20 -187.10  0.3360    13    -75.79    
   0.77184  19.81350 -58.87384  -69.04  333.12 -187.84  0.3817    13    -105.8    
   0.87184  19.76350 -59.02384  -67.47  334.20 -187.79  0.3747    13    -105.8    
   4.19684  19.56350 -59.15717  -68.22  296.42 -188.31  0.3034    11    -110.3    
   4.37184  19.46350 -58.97384  -68.36  290.01 -188.29  0.3112    11    -124.1    
   4.37184  19.68017 -59.07384  -69.46  290.27 -188.27  0.3133    11    -123.9    
   4.57184  19.49267 -58.77384  -69.57  284.72 -188.29  0.3301    11    -123.9    
   4.67184  19.76350 -58.77384  -71.74  282.90 -188.28  0.3438    11    -123.9    
   0.77184  19.96350 -58.87384  -69.71  336.23 -188.65  0.4016    13    -83.97    
   0.87184  19.93017 -59.02384  -68.24  338.14 -188.69  0.3967    13    -83.91    
   0.82184  20.13017 -58.97384  -69.30  334.09 -189.82  0.3941    12    -103.9    
   0.77184  20.05517 -58.87384  -70.06  335.65 -189.22  0.4050    12    -83.97    
   4.37184  19.90517 -59.12384  -71.23  290.78 -188.27  0.3138    11    -123.9    
   4.37184  20.19683 -59.12384  -74.55  291.92 -188.28  0.3117    11    -133.1    
   4.67184  20.04183 -58.82384  -74.37  283.43 -188.28  0.3420    11    -123.9    
   4.67184  20.04171 -58.82384  -74.36  283.43 -188.28  0.3420    11    -123.9    
   0.67184  20.42183 -58.72384  -72.28  319.86 -190.91  0.3680    12    -75.71    
   0.67184  20.61350 -58.77384  -71.78  308.38 -191.31  0.3267    12    -62.18    
   0.77184  20.46350 -58.97384  -69.73  315.27 -191.07  0.3370    12    -61.99    
   0.78850  20.36350 -58.97384  -69.66  321.50 -190.82  0.3555    12    -75.71    
   4.17184  20.58433 -59.15717  -80.37  303.06 -188.41  0.3015    11    -129.0    
   4.37184  20.41350 -59.07384  -78.02  293.03 -188.29  0.3082    11    -133.1    
   4.37184  20.63195 -58.97384  -82.81  294.35 -188.31  0.3031    11    -148.6    
   4.67184  20.31350 -58.77384  -78.41  284.09 -188.28  0.3363    11    -152.8    
   4.57184  20.59267 -58.77384  -83.56  287.59 -188.28  0.3172    11    -135.3    
   0.77184  20.72183 -59.02384  -69.48  300.50 -191.40  0.3035    12    -115.6    
   0.67184  20.68017 -58.77384  -71.82  304.81 -191.39  0.3172    12    -124.8    
   0.77184  21.11350 -58.97384  -70.51  286.83 -191.53  0.3004    12    -121.0    
   0.67184  20.91350 -58.77384  -71.92  294.59 -191.53  0.2968    12    -121.0    
   3.78767  20.96350 -59.15717  -88.33  332.71 -189.43  0.3463    11    -110.2    
   4.07362  20.96350 -58.97384  -91.11  312.35 -188.58  0.3027    11    -50.47    
   4.27184  20.77933 -58.97384  -86.13  299.85 -188.37  0.2970    11    -122.5    
   4.20517  21.06350 -58.75396  -97.52  305.59 -188.45  0.2928    11    -113.1    
   4.47184  20.76350 -58.77384  -87.63  291.59 -188.30  0.3036    11    -118.5    
   0.72184  21.18850 -58.80717  -72.04  286.16 -191.55  0.2968    12    -121.0    
   0.78850  21.18850 -58.97384  -70.72  285.04 -191.53  0.3041    12    -121.0    
   0.87184  21.37421 -59.02384  -71.14  281.28 -191.53  0.3203    12    -121.0    
   0.77184  21.36350 -58.81217  -72.55  282.72 -191.53  0.3056    12    -121.0    
   3.47184  21.41350 -59.00717 -102.58  340.57 -191.00  0.3699    12    -89.86    
   3.58695  21.16350 -59.12384  -93.38  344.19 -190.60  0.3808    11    -99.63    
   3.57184  21.46350 -58.82384 -111.16  341.91 -190.60  0.3784    12    -117.2    
   3.80255  21.16350 -58.97384  -97.09  333.02 -189.37  0.3451    11    -117.2    
   3.78672  21.34683 -58.77384 -108.81  335.43 -189.54  0.3539    11    -134.8    
   4.06505  21.16350 -58.77384 -101.13  315.27 -188.65  0.3038    11    -106.9    
   0.97184  21.53767 -59.07384  -71.84  278.93 -191.52  0.3382    12    -51.95    
   0.87184  21.56350 -58.84313  -73.39  279.78 -191.52  0.3223    12    -51.95    
   1.07184  21.76350 -58.97384  -74.52  277.27 -191.51  0.3506    12    -47.31    
   0.98850  21.76350 -58.79884  -75.47  278.29 -191.50  0.3349    12    -54.87    
   2.97184  21.91350 -58.98634 -110.30  300.53 -191.38  0.2897    12    -151.9    
   3.32184  21.59683 -58.97384 -107.82  328.66 -191.24  0.3383    12    -124.4    
   3.17184  21.86350 -58.77384 -123.59  315.06 -191.58  0.3152    12    -121.2    
   3.37184  21.66350 -58.80539 -117.85  331.81 -191.29  0.3524    12    -164.3    
   1.17184  21.96350 -58.78217  -78.55  277.42 -191.48  0.3477    12    -64.08    
   1.27184  21.96350 -58.96967  -77.73  276.31 -191.50  0.3645    12    -64.08    
   1.37184  22.11350 -58.77384  -82.40  277.21 -191.47  0.3534    12    -64.08    
   1.56672  22.11350 -59.00717  -82.45  276.06 -191.49  0.3707    12    -64.08    
   1.47184  22.16350 -58.79646  -84.16  277.06 -191.47  0.3557    12    -64.08    
   1.65279  22.16350 -58.97384  -84.82  276.31 -191.49  0.3667    12    -64.08    
   2.05017  22.16350 -59.12384  -89.68  277.84 -191.48  0.3544    12    -66.27    
   2.11350  22.16350 -59.12384  -90.96  278.34 -191.47  0.3495    12    -57.64    
   2.35517  22.16350 -59.07384  -97.54  281.14 -191.45  0.3266    12    -125.7    
   2.58434  22.14683 -58.97384 -106.32  285.72 -191.44  0.3034    12    -145.9    
   2.72184  22.16350 -58.77622 -119.52  290.98 -191.55  0.2922    12    -191.7    
   2.77184  22.06350 -58.95396 -110.44  291.36 -191.42  0.2916    12    -145.9    
   2.77184  22.14683 -58.76551 -121.37  292.78 -191.59  0.2915    12    -176.4    
   2.97184  21.96350 -58.90872 -115.07  300.63 -191.42  0.2897    12    -186.2    
   1.72184  22.26350 -58.77384  -90.46  277.69 -191.46  0.3485    12    -56.30    
   1.97184  22.31350 -58.74051  -98.25  279.12 -191.46  0.3338    12    -53.46    
   2.10779  22.31350 -58.75717 -101.96  279.99 -191.47  0.3268    12    -60.29    
   2.39684  22.26350 -58.82384 -108.38  282.97 -191.47  0.3108    12    -180.4    
   1.17184  18.16350 -58.62384  -61.98  284.91 -186.55  0.3639    13    -122.4    
   1.37184  18.01350 -58.57384  -61.89  284.54 -186.55  0.3679    13    -122.4    
   1.37184  17.96350 -58.42384  -62.92  284.03 -186.55  0.3658    13    -122.4    
   1.17184  18.06350 -58.32384  -64.14  283.76 -186.56  0.3603    13    -121.1    
   1.57184  17.86350 -58.32384  -63.60  284.28 -186.55  0.3580    13    -121.1    
   1.47184  17.96350 -58.56646  -61.84  284.67 -186.55  0.3666    13    -122.4    
   1.79184  17.81350 -58.31551  -63.76  285.33 -186.55  0.3465    13    -121.1    
   1.80517  17.86350 -58.52384  -62.20  285.96 -186.55  0.3510    13    -117.8    
   2.00517  17.86350 -58.57384  -62.12  287.83 -186.56  0.3366    13    -122.4    
   1.93850  17.81350 -58.37384  -63.47  286.54 -186.55  0.3383    13    -116.5    
   2.20517  17.86350 -58.52384  -62.89  290.15 -186.57  0.3193    13    -111.9    
   2.17184  17.81350 -58.34051  -64.19  289.04 -186.56  0.3188    13    -118.1    
   2.37184  17.86350 -58.39884  -64.30  292.66 -186.58  0.3042    13    -110.6    
   2.38350  17.96350 -58.67384  -62.50  294.57 -186.59  0.3055    13    -111.7    
   2.67184  17.96350 -58.34884  -65.89  301.22 -186.67  0.2890    13    -110.4    
   2.57184  17.98017 -58.56313  -63.85  299.00 -186.64  0.2935    13    -110.4    
   2.87184  18.16350 -58.61372  -64.97  313.97 -186.92  0.2978    13    -47.16    
   2.77184  18.01350 -58.34051  -66.44  305.51 -186.74  0.2899    13    -115.0    
   2.97184  18.16350 -58.44384  -66.65  317.97 -187.05  0.3066    13    -64.66    
   0.97184  18.36350 -58.64467  -62.62  286.07 -186.56  0.3490    13    -122.4    
   0.82184  18.53017 -58.57384  -64.03  287.31 -186.57  0.3314    13    -121.1    
   0.77184  18.56350 -58.49551  -64.92  287.42 -186.58  0.3254    13    -121.1    
   0.87184  18.36350 -58.37384  -65.04  285.24 -186.57  0.3396    13    -121.1    
   2.97184  18.21350 -58.56134  -65.88  319.89 -187.11  0.3091    13    -64.66    
   3.17184  18.36350 -58.57384  -66.83  334.39 -187.90  0.3489    13    -105.8    
   3.27184  18.36350 -58.39384  -68.53  336.35 -188.24  0.3652    13    -85.84    
   3.47184  18.56350 -58.58955  -67.67  340.35 -189.13  0.3749    11    -85.38    
   3.37184  18.41350 -58.34884  -69.19  338.27 -188.69  0.3773    13    -85.84    
   3.57184  18.56350 -58.49146  -68.35  335.15 -189.08  0.3614    11    -85.84    
   0.67184  18.71350 -58.37384  -67.06  288.96 -186.61  0.3078    13    -115.2    
   0.77184  18.71350 -58.67384  -64.14  290.15 -186.58  0.3177    13    -115.2    
   0.67184  18.95850 -58.62384  -66.04  294.62 -186.62  0.2993    13    -115.0    
   0.58850  18.98850 -58.37384  -68.90  294.08 -186.67  0.2918    13    -114.9    
   3.59029  18.61350 -58.57384  -67.86  334.58 -189.09  0.3578    11    -105.8    
   3.82184  18.76350 -58.67384  -67.30  318.92 -188.74  0.3143    11    -79.80    
   3.77184  18.61350 -58.37384  -69.16  321.79 -188.89  0.3266    11    -75.79    
   4.07184  18.76350 -58.38789  -68.92  302.94 -188.56  0.2908    11    -110.3    
   3.97184  18.78017 -58.55896  -67.91  308.76 -188.58  0.2968    11    -42.40    
   4.17184  18.96350 -58.67384  -67.54  297.86 -188.41  0.2920    11    -117.8    
   4.17184  18.81350 -58.37384  -69.01  298.05 -188.51  0.2888    11    -117.8    
   4.37184  18.96350 -58.37384  -69.29  290.04 -188.42  0.2980    11    -118.0    
   0.62184  19.13017 -58.57384  -67.66  298.95 -186.68  0.2937    13    -114.9    
   0.57184  19.08850 -58.37384  -69.62  296.59 -186.71  0.2902    13    -110.3    
   0.62184  19.30183 -58.60717  -68.48  305.24 -186.76  0.2993    13    -114.9    
   0.57184  19.36350 -58.47051  -70.44  306.58 -186.86  0.3034    13    -130.0    
   4.47184  19.16350 -58.57384  -68.79  287.04 -188.34  0.3125    11    -124.1    
   4.55517  19.16350 -58.41884  -69.73  284.94 -188.36  0.3188    11    -123.9    
   4.57184  19.37029 -58.67384  -69.32  284.67 -188.31  0.3275    11    -123.9    
   4.67184  19.31350 -58.39551  -70.65  282.44 -188.35  0.3351    11    -123.9    
   0.62184  19.53850 -58.60717  -70.10  315.95 -187.03  0.3272    13    -75.79    
   0.57184  19.74683 -58.37384  -74.53  323.56 -187.83  0.3818    13    -75.71    
   0.62184  19.70517 -58.57384  -71.61  323.80 -187.43  0.3625    13    -75.71    
   0.56350  19.74921 -58.33717  -75.07  323.36 -187.92  0.3846    13    -69.34    
   4.72184  19.56350 -58.57384  -71.22  281.69 -188.31  0.3478    11    -54.87    
   4.77184  19.58945 -58.47384  -72.03  280.79 -188.32  0.3536    11    -54.87    
   4.77184  19.71350 -58.57384  -72.45  280.99 -188.30  0.3551    11    -54.87    
   4.87184  19.76350 -58.32384  -74.48  279.45 -188.32  0.3645    11    -74.49    
   0.67184  19.96350 -58.65717  -72.06  333.81 -188.53  0.4129    13    -97.57    
   0.58850  19.96350 -58.37384  -75.83  331.50 -188.89  0.4362    13    -83.99    
   0.67184  20.16350 -58.65717  -72.75  332.29 -189.73  0.4192    12    -86.25    
   0.58850  20.16350 -58.32884  -77.31  332.49 -190.13  0.4632     7    -83.99    
   4.77184  20.06683 -58.66372  -75.64  281.58 -188.29  0.3529    11    -64.08    
   4.77184  20.08100 -58.66313  -75.82  281.61 -188.29  0.3527    11    -66.27    
   4.87184  19.99683 -58.42384  -76.29  279.80 -188.30  0.3643    11    -66.27    
   4.87184  20.24683 -58.37384  -79.99  280.28 -188.30  0.3576    11    -66.27    
   0.62184  20.36350 -58.51551  -74.89  324.81 -190.76  0.4100    12    -108.6    
   0.58850  20.36350 -58.32884  -77.65  326.68 -191.00  0.4427    12    -95.01    
   0.62184  20.56350 -58.57384  -74.14  313.39 -191.29  0.3570    12    -57.89    
   0.58850  20.56350 -58.37384  -76.93  316.18 -191.43  0.3877    12    -73.78    
   4.77184  20.36683 -58.57384  -80.63  282.24 -188.28  0.3446    11    -135.3    
   4.67184  20.59267 -58.62384  -84.70  285.15 -188.28  0.3252    11    -136.7    
   4.77184  20.56350 -58.42384  -85.55  282.94 -188.29  0.3345    11    -132.5    
   4.87184  20.33017 -58.32384  -81.67  280.51 -188.29  0.3536    11    -67.60    
   0.62184  20.76350 -58.60717  -73.67  302.72 -191.50  0.3176    12    -124.8    
   0.58850  20.73850 -58.37384  -76.78  307.27 -191.60  0.3474    12    -58.17    
   0.62184  20.96350 -58.54051  -74.47  295.36 -191.58  0.3003    12    -130.2    
   0.62184  21.08529 -58.37384  -76.54  293.76 -191.56  0.2989    12    -130.2    
   4.37184  20.96350 -58.68455  -94.71  296.70 -188.35  0.2927    11    -145.7    
   4.57184  20.76350 -58.62384  -89.00  288.43 -188.29  0.3095    11    -118.5    
   4.52184  20.99683 -58.37051  -99.65  291.82 -188.39  0.2953    11    -162.9    
   4.67184  20.76350 -58.42384  -90.73  285.97 -188.30  0.3156    11    -145.9    
   0.67184  21.21350 -58.57384  -74.33  287.75 -191.54  0.2913    12    -130.2    
   0.62184  21.08517 -58.37384  -76.54  293.76 -191.56  0.2990    12    -130.2    
   0.77184  21.51350 -58.56551  -75.32  282.84 -191.47  0.2996    12    -125.6    
   0.67184  21.31350 -58.34051  -77.05  288.96 -191.42  0.2896    12    -130.2    
   3.77184  21.46350 -58.57563 -121.67  336.91 -190.29  0.3732    11    -110.0    
   3.97184  21.34683 -58.56134 -115.32  323.45 -189.22  0.3265    11    -122.8    
   4.07184  21.36350 -58.37384 -121.90  317.25 -189.76  0.3233    11    -121.8    
   4.17184  21.16350 -58.64967 -103.45  308.53 -188.54  0.2944    11    -115.9    
   4.22184  21.26350 -58.37384 -114.44  307.44 -188.98  0.2975    11    -102.1    
   0.82184  21.59683 -58.59884  -75.51  281.54 -191.47  0.3064    12    -133.1    
   0.78850  21.58850 -58.37384  -77.54  284.96 -191.33  0.2929    12    -130.2    
   0.97184  21.76350 -58.75717  -75.73  278.64 -191.49  0.3310    12    -54.87    
   0.97184  21.86350 -58.37384  -79.83  284.16 -191.28  0.3043    12    -125.6    
   3.37184  21.76350 -58.60384 -133.51  331.50 -192.60  0.3824    12    -128.5    
   3.57184  21.56350 -58.66813 -122.06  341.79 -191.08  0.3892    12    -118.2    
   3.37184  21.86350 -58.39789 -155.52  315.26 -200.09  0.5123    12    -59.66    
   3.62184  21.66350 -58.37384 -145.77  333.15 -197.27  0.4827    11    -144.7    
   3.77184  21.54683 -58.39884 -135.47  335.13 -193.10  0.4161    11    -125.8    
   1.07184  21.96350 -58.42884  -80.88  282.83 -191.33  0.3137    12    -133.1    
   1.07184  21.96350 -58.42384  -80.92  282.94 -191.33  0.3133    12    -133.1    
   1.37184  22.16350 -58.57384  -85.19  279.71 -191.42  0.3352    12    -64.08    
   1.37184  22.16350 -58.58217  -85.09  279.59 -191.42  0.3360    12    -64.08    
   2.77184  22.16350 -58.71217 -124.75  293.35 -191.70  0.2935    12    -178.5    
   3.02184  22.06350 -58.54051 -142.81  304.59 -193.48  0.3502    12    -161.2    
   2.98017  22.16350 -58.37384 -160.33  287.33 -199.29  0.4920    12    -185.4    
   3.17184  21.94683 -58.57384 -140.14  314.79 -193.27  0.3592    12    -98.32    
   3.17184  22.06350 -58.37384 -164.51  288.08 -202.93  0.5591    12    -221.5    
   1.57184  22.26350 -58.54051  -90.69  280.47 -191.43  0.3310    12    -73.74    
   1.52184  22.26350 -58.37384  -91.73  284.77 -191.40  0.3168    12    -142.8    
   1.73850  22.31350 -58.57384  -95.00  280.24 -191.44  0.3298    12    -57.64    
   1.79684  22.34683 -58.37384 -100.97  285.03 -191.51  0.3117    12    -118.5    
   1.94684  22.34683 -58.57384 -101.92  281.11 -191.48  0.3216    12    -121.6    
   1.97184  22.36350 -58.47384 -105.55  283.20 -191.53  0.3132    12    -170.7    
   2.17184  22.34683 -58.59884 -109.56  282.56 -191.53  0.3124    12    -180.3    
   2.27184  22.36350 -58.37384 -123.01  288.21 -192.13  0.3068    12    -180.2    
   2.43017  22.31350 -58.57384 -121.12  286.56 -191.74  0.3016    12    -180.3    
   2.39684  22.34683 -58.37384 -129.97  289.49 -192.54  0.3143    12    -170.1    
   2.57184  22.26350 -58.62884 -123.69  288.62 -191.75  0.2982    12    -170.1    
   2.53850  22.31350 -58.37384 -138.02  290.59 -193.27  0.3332    12    -182.6    
   2.72184  22.26350 -58.37384 -148.42  290.43 -195.00  0.3838    12    -139.7    
   1.30517  17.96350 -58.19979  -64.98  283.53 -186.56  0.3572    13    -121.1    
   1.15517  18.06350 -58.24979  -64.85  283.63 -186.56  0.3567    13    -121.1    
   1.32184  17.96350 -57.91551  -68.21  283.49 -186.58  0.3386    13    -121.1    
   1.17184  18.06350 -57.86551  -69.31  283.53 -186.59  0.3321    13    -121.1    
   1.52184  17.86350 -58.17384  -64.99  283.91 -186.56  0.3529    13    -116.5    
   1.52184  17.86350 -58.00717  -66.78  283.86 -186.57  0.3428    13    -121.1    
   1.71350  17.81350 -58.17384  -65.01  284.70 -186.56  0.3449    13    -116.5    
   1.73850  17.81350 -57.94884  -67.50  284.83 -186.57  0.3306    13    -116.5    
   1.98612  17.78017 -58.09967  -66.05  286.63 -186.57  0.3243    13    -116.5    
   1.97184  17.78017 -58.06229  -66.42  286.50 -186.57  0.3234    13    -116.5    
   2.28112  17.81350 -58.17384  -66.03  290.47 -186.58  0.3058    13    -110.6    
   2.26684  17.81350 -57.97384  -68.19  290.29 -186.60  0.3003    13    -110.6    
   2.48017  17.86350 -58.17384  -66.70  294.66 -186.61  0.2935    13    -110.4    
   2.48017  17.86350 -57.97384  -68.92  294.76 -186.65  0.2904    13    -110.3    
   2.72184  17.96350 -58.17384  -67.76  302.68 -186.72  0.2890    13    -110.3    
   2.72184  17.96350 -57.97384  -70.03  302.78 -186.78  0.2913    13    -110.3    
   2.80517  18.01350 -58.21884  -67.74  306.60 -186.79  0.2918    13    -110.3    
   2.80517  18.01350 -57.91217  -71.28  306.72 -186.92  0.2996    13    -130.0    
   3.05934  18.16350 -58.02884  -71.17  321.02 -187.41  0.3344    13    -71.16    
   3.05934  18.16350 -58.02384  -71.22  321.01 -187.42  0.3348    13    -75.79    
   0.87184  18.31350 -58.09551  -67.77  284.50 -186.59  0.3296    13    -121.1    
   0.77184  18.46350 -58.22384  -67.17  285.77 -186.59  0.3230    13    -121.1    
   0.87184  18.31350 -58.08313  -67.92  284.49 -186.59  0.3288    13    -121.1    
   0.77184  18.46350 -57.97384  -70.29  285.55 -186.63  0.3105    13    -121.0    
   3.17184  18.26350 -58.28217  -69.04  329.57 -187.71  0.3466    13    -116.8    
   3.22184  18.26350 -58.00717  -72.08  330.16 -188.16  0.3719    13    -116.8    
   3.37184  18.36350 -57.87384  -74.19  333.67 -189.27  0.4084    13    -103.9    
   3.37184  18.38017 -58.21884  -70.32  336.67 -188.70  0.3808    13    -85.84    
   3.57184  18.46350 -58.04551  -72.21  331.21 -189.33  0.3790    11    -105.8    
   3.57184  18.46350 -57.97384  -73.02  330.48 -189.45  0.3844    11    -105.8    
   3.77184  18.56350 -58.15717  -70.93  320.75 -189.03  0.3332    11    -75.79    
   0.62184  18.76350 -58.17384  -69.75  289.26 -186.65  0.2969    13    -115.1    
   0.62184  18.76350 -58.00717  -72.04  289.08 -186.70  0.2914    13    -121.0    
   0.57184  18.96350 -58.22384  -70.59  293.02 -186.70  0.2892    13    -110.4    
   0.57184  18.96350 -57.92384  -75.07  292.70 -186.86  0.2846    13    -130.2    
   3.79684  18.58017 -58.17384  -70.77  319.11 -188.99  0.3278    11    -75.79    
   3.97184  18.66350 -58.21551  -70.21  308.38 -188.74  0.2998    11    -65.10    
   4.02184  18.66350 -57.96705  -72.38  304.61 -188.86  0.2996    11    -127.7    
   4.17184  18.76350 -58.15717  -70.57  297.67 -188.60  0.2886    11    -117.8    
   4.19684  18.78017 -58.17384  -70.43  296.63 -188.57  0.2884    11    -117.8    
   4.42184  18.96350 -58.23217  -70.27  288.35 -188.44  0.3001    11    -123.9    
   4.46267  18.96350 -57.95955  -72.44  286.90 -188.51  0.2997    11    -123.9    
   0.57184  18.93517 -58.17384  -71.03  292.32 -186.71  0.2888    13    -118.0    
   0.57184  18.93517 -57.97384  -73.97  292.11 -186.81  0.2852    13    -130.2    
   0.52184  19.36350 -58.17884  -74.44  304.87 -187.11  0.3069    13    -130.0    
   0.52184  19.36350 -57.97384  -77.94  304.51 -187.45  0.3146    13    -126.0    
   4.57184  19.11350 -58.23217  -70.77  284.41 -188.40  0.3168    11    -123.9    
   4.57184  19.08671 -57.97384  -72.69  284.06 -188.46  0.3119    11    -143.6    
   4.75517  19.36350 -58.17384  -72.45  280.83 -188.37  0.3422    11    -54.87    
   4.75517  19.33850 -57.97384  -73.82  280.69 -188.40  0.3368    11    -57.05    
   0.52184  19.56350 -58.15205  -76.53  313.43 -187.66  0.3459    13    -58.17    
   0.52184  19.53671 -57.96884  -79.66  311.91 -188.08  0.3525    13    -58.17    
   0.57184  19.76350 -58.35717  -74.91  324.17 -187.93  0.3878    13    -116.8    
   0.56684  19.99029 -57.97384  -83.39  332.13 -190.87  0.4987     7    -95.52    
   4.87184  19.64683 -58.17384  -74.45  279.28 -188.34  0.3607    11    -57.05    
   4.87184  19.61350 -57.97384  -75.62  279.15 -188.36  0.3550    11    -57.05    
   4.87184  19.65517 -58.17384  -74.52  279.26 -188.34  0.3611    11    -57.05    
   4.92184  19.82183 -57.97384  -77.40  278.79 -188.34  0.3612    11    -67.60    
   0.57184  20.06350 -58.17384  -79.67  332.81 -190.17  0.4807     7    -83.99    
   0.57184  20.11350 -57.97384  -83.95  334.72 -191.49  0.5227     7    -101.4    
   0.58100  20.16350 -58.16789  -80.21  333.16 -190.70  0.4927     7    -83.99    
   0.58279  20.18433 -57.97384  -84.31  335.10 -191.77  0.5318     7    -101.4    
   4.92184  19.93017 -58.17384  -77.15  278.95 -188.32  0.3665    11    -66.27    
   4.92684  19.88671 -57.97384  -78.03  278.80 -188.33  0.3619    11    -67.60    
   4.92184  20.16350 -58.17384  -80.05  279.39 -188.31  0.3618    11    -67.60    
   4.92184  20.27279 -57.97384  -82.93  279.84 -188.31  0.3524    11    -63.43    
   0.58850  20.36350 -58.26229  -78.83  327.42 -191.15  0.4573    12    -95.01    
   0.58850  20.38850 -57.97384  -84.56  331.57 -192.21  0.5182     7    -95.52    
   0.58850  20.56350 -58.08539  -82.05  321.61 -191.96  0.4497    12    -53.89    
   0.58850  20.54350 -57.99884  -83.82  324.77 -192.18  0.4755    12    -95.01    
   4.87184  20.44683 -58.17384  -84.80  280.94 -188.30  0.3457    11    -63.43    
   4.92184  20.28517 -57.97384  -83.12  279.90 -188.31  0.3518    11    -63.43    
   4.77184  20.66350 -58.25717  -89.24  283.44 -188.30  0.3273    11    -125.7    
   4.87184  20.48017 -57.97384  -86.68  281.34 -188.32  0.3393    11    -90.80    
   0.58850  20.76350 -58.17384  -79.98  309.86 -191.78  0.3749    12    -51.72    
   0.61350  20.76350 -57.91039  -85.20  317.02 -192.04  0.4314    12    -53.89    
   0.61350  21.02695 -58.17384  -79.45  299.20 -191.55  0.3215    12    -130.0    
   0.62184  20.96350 -57.97384  -83.06  306.36 -191.53  0.3619    12    -41.76    
   4.57184  20.96350 -58.28717  -99.17  290.08 -188.40  0.2987    11    -172.5    
   4.72184  20.79683 -58.14884  -94.01  285.47 -188.36  0.3146    11    -162.9    
   4.75517  20.76171 -57.97384  -93.97  285.20 -188.45  0.3165    11    -172.5    
   4.57184  21.01350 -58.05217 -103.86  291.64 -188.77  0.2987    11    -151.0    
   0.62184  21.10517 -58.17384  -79.28  296.84 -191.45  0.3108    12    -130.0    
   0.67184  21.27183 -57.97384  -81.95  297.60 -190.82  0.3086    12    -123.7    
   0.67184  21.31350 -58.17384  -79.12  292.13 -191.23  0.2934    12    -130.2    
   0.67184  21.28017 -57.97384  -81.90  297.46 -190.79  0.3076    12    -123.7    
   4.02184  21.46350 -58.17384 -137.84  316.66 -194.39  0.4048    11    -105.5    
   4.17184  21.34683 -58.21884 -124.69  311.26 -190.48  0.3248    11    -118.0    
   4.17184  21.36350 -58.13217 -128.70  310.77 -191.79  0.3457    11    -104.0    
   4.37184  21.16350 -58.32051 -108.92  299.22 -188.69  0.2900    11    -162.2    
   4.42922  21.16350 -58.01967 -113.47  298.63 -189.76  0.3034    11    -179.0    
   0.77184  21.56350 -58.27384  -78.45  287.18 -191.22  0.2888    12    -130.2    
   0.77184  21.56350 -58.23313  -78.89  288.12 -191.15  0.2880    12    -133.1    
   0.87184  21.76350 -58.06551  -81.39  294.55 -190.63  0.2881    12    -130.2    
   0.87184  21.81350 -57.97384  -82.09  300.20 -190.17  0.2903    12    -119.7    
   3.62184  21.76350 -58.27384 -162.10  301.29 -208.21  0.6192     3    -28.86    
   3.87184  21.56350 -58.21967 -146.45  319.12 -198.28  0.4801    11    -43.94    
   3.82184  21.82183 -58.17384 -174.96  248.19 -222.84  0.7614     3    -100.8    
   4.07184  21.55005 -57.99051 -153.80  285.46 -206.82  0.5849    11    -221.5    
   3.97184  21.71350 -58.07384 -168.96  254.20 -218.71  0.7181     3    -102.3    
   1.17184  22.06350 -58.22384  -84.65  290.38 -191.18  0.3037    12    -130.2    
   1.17184  22.11350 -57.97384  -86.55  310.00 -190.78  0.3123    12    -48.21    
   1.32184  22.16350 -58.28313  -87.40  288.05 -191.30  0.3102    12    -123.2    
   1.27184  22.16350 -57.99884  -88.51  308.06 -191.07  0.3128    12    -51.13    
   3.20517  22.16350 -58.32384 -177.38  253.55 -214.30  0.7253     3    -102.0    
   3.40517  21.96350 -58.32384 -170.94  277.29 -211.79  0.6743     3    -231.4    
   3.28255  22.14350 -58.32384 -179.24  248.56 -217.57  0.7576     3    0.7500    
   3.57184  21.91350 -58.27384 -174.79  262.34 -218.83  0.7389     3    -66.15    
   3.68017  22.16350 -58.27384 -191.41  209.01 -237.14  0.9190     3    -166.5    
   3.87184  21.91350 -58.17384 -181.76  224.23 -230.69  0.8290     3    0.4759    
   3.68850  22.16350 -58.27384 -191.26  208.79 -237.24  0.9197     3    -166.5    
   4.00517  21.95100 -58.12384 -184.94  208.65 -235.85  0.8636     3    -135.0    
   3.97184  22.11017 -58.17384 -192.15  198.11 -241.09  0.9266     3    -152.3    
   4.17184  21.81350 -57.97384 -177.52  213.94 -232.47  0.8169     3    -2.520    
   4.17184  22.13945 -58.07384 -193.41  189.97 -244.14  0.9359     3    -159.5    
   1.49922  22.26350 -58.18717  -93.24  293.26 -191.41  0.3069    12    -138.8    
   1.60517  22.31350 -57.97384  -98.72  309.44 -192.07  0.3193    12    -82.15    
   1.77184  22.34683 -58.17384 -103.43  293.33 -191.78  0.3047    12    -118.5    
   1.74684  22.34683 -57.97384 -104.71  307.95 -192.70  0.3199    12    -72.71    
   1.87184  22.36350 -58.17384 -108.00  293.27 -191.99  0.3048    12    -172.5    
   1.87184  22.36350 -57.97384 -111.06  306.78 -193.46  0.3249    12    -96.95    
   2.35517  22.36350 -58.17384 -137.88  292.02 -194.83  0.3636    12    -173.6    
   1.91255  22.36350 -57.97384 -113.32  306.28 -193.76  0.3279    12    -96.95    
   2.37184  22.37183 -58.12289 -142.12  290.94 -196.43  0.4014    12    -171.6    
   2.37184  22.36350 -58.15717 -140.07  291.51 -195.44  0.3787    12    -139.1    
   2.57184  22.34683 -58.19884 -153.73  281.82 -198.43  0.4660    12    -117.5    
   2.57184  22.39683 -58.12384 -161.17  268.06 -203.57  0.5740    12    -50.61    
   2.47184  22.53338 -57.97384 -165.01  251.96 -211.67  0.6902     3    -89.61    
   2.77184  22.46350 -58.17384 -177.24  234.76 -215.64  0.7565     3    -112.0    
   2.73850  22.56862 -58.12384 -181.03  221.34 -222.19  0.8201     3    -2.400    
   3.02184  22.36350 -58.27384 -182.43  231.85 -219.40  0.7966     3    -115.4    
   2.87184  22.61350 -58.17384 -187.63  209.97 -229.84  0.8913     3    -166.2    
   3.01255  22.36350 -58.27384 -181.81  233.04 -218.72  0.7898     3    -14.50    
   3.19350  22.56350 -58.27384 -195.32  203.95 -238.04  0.9725     3    -152.4    
   3.37184  22.29945 -58.31967 -189.57  216.28 -231.82  0.9020     3    -166.2    
   3.39184  22.67183 -58.27384 -200.91  201.08 -243.98  1.0480     3    -145.4    
   3.64779  22.36350 -58.29051 -197.53  200.80 -241.87  0.9919     3    -152.3    
   3.60517  22.61350 -58.27384 -202.75  200.97 -244.94  1.0619     3    -145.4    
   3.72184  22.44183 -58.27384 -200.35  198.67 -243.97  1.0245     3    -160.9    
   3.66350  22.56350 -58.27384 -202.28  200.17 -244.81  1.0541     3    -145.4    
   4.02184  22.26850 -58.17384 -197.37  192.64 -244.37  0.9802     3    -144.9    
   3.97184  22.64267 -58.17384 -205.11  199.69 -246.03  1.0778     3    -138.0    
   4.21767  22.40612 -58.07384 -200.04  189.07 -246.30  1.0056     3    -149.1    
   4.17184  22.63338 -58.07384 -204.87  195.61 -246.30  1.0594     3    -138.0    
   2.77184  22.79171 -58.07384 -187.89  205.10 -232.39  0.9096     3    -166.4    
   2.94684  22.76862 -58.15717 -193.87  200.38 -238.37  0.9666     3    -152.4    
   2.77184  23.01350 -57.97384 -189.71  204.86 -231.38  0.9193     3    -166.4    
   2.93672  22.96350 -58.07384 -196.09  198.73 -240.19  0.9908     3    -152.3    
   3.18255  22.91350 -58.17384 -200.95  199.95 -244.65  1.0545     3    -145.4    
   3.14112  22.99683 -58.12384 -201.31  199.80 -244.56  1.0532     3    -145.4    
   3.35184  22.65517 -58.27384 -200.32  200.93 -243.35  1.0370     3    -160.9    
   3.37184  22.96350 -58.17384 -204.75  203.95 -246.13  1.0969     3    -145.4    
   3.57184  22.63517 -58.27384 -202.75  201.25 -244.95  1.0639     3    -145.4    
   3.57184  22.98850 -58.15717 -207.18  208.23 -246.46  1.1235     3    -142.6    
   3.77184  22.86350 -58.17384 -207.62  207.28 -246.28  1.1192     3    -142.5    
   3.80517  22.96350 -58.12384 -208.41  209.77 -246.32  1.1303     3    -142.6    
   4.00517  22.76767 -58.12384 -207.38  203.00 -246.16  1.0984     3    -145.4    
   3.94838  22.96350 -58.07384 -208.62  208.87 -246.20  1.1251     3    -142.6    
   4.27184  22.75005 -57.97384 -205.91  195.71 -246.42  1.0624     3    -138.0    
   0.77184  23.46350 -57.97384  -75.86  321.54 -191.90  0.3439    10    -78.63    
   0.78850  23.11850 -57.97384  -78.16  336.28 -191.74  0.3769    10    -78.33    
   0.91350  23.36350 -58.02384  -78.62  317.68 -191.79  0.3310    10    -78.71    
   0.92184  22.86350 -57.97384  -81.60  339.27 -191.25  0.3808    10    -89.74    
   1.17184  22.78017 -57.97384  -87.10  332.03 -191.26  0.3596    10    -110.2    
   1.19684  23.24683 -58.07384  -84.91  309.26 -191.72  0.3116    10    -51.13    
   1.12184  23.36350 -58.07384  -82.40  307.65 -191.76  0.3120    10    -51.13    
   1.37184  22.78017 -57.97384  -92.48  323.97 -191.46  0.3378    10    -123.5    
   1.37184  23.17183 -58.07384  -89.99  305.82 -191.71  0.3051    10    -133.4    
   1.37184  23.25005 -58.08217  -89.32  302.75 -191.75  0.3038    10    -113.8    
   1.62184  22.86350 -57.97384 -101.24  312.06 -191.81  0.3118    10    -61.68    
   1.53850  23.21350 -58.07384  -94.85  299.42 -191.77  0.3004    10    -117.3    
   1.68017  23.36350 -58.07384  -98.21  292.03 -191.85  0.3052    10    -138.8    
   1.92184  23.15517 -57.97384 -113.46  295.13 -192.03  0.3018    10    -140.8    
   1.68850  23.36350 -58.07384  -98.52  291.91 -191.85  0.3053    10    -121.4    
   1.97184  23.24683 -57.97384 -114.67  291.87 -192.02  0.3056    10    -170.7    
   3.24350  23.26350 -57.97384 -203.94  203.22 -244.65  1.0742     3    -145.4    
   3.41612  23.14267 -58.07384 -206.98  206.98 -246.33  1.1129     3    -142.5    
   3.63850  23.26350 -57.97384 -208.63  211.15 -246.34  1.1295     3    -136.8    
   3.89838  23.16350 -57.97384 -209.52  211.70 -246.21  1.1327     3    -137.2    
   0.93850  23.58850 -58.02384  -77.45  307.49 -191.81  0.3174    10    -61.09    
   1.12184  23.56350 -58.07384  -80.80  300.77 -191.81  0.3098    10    -123.7    
   0.87184  23.78850 -57.97384  -75.05  304.50 -191.83  0.3172    10    -127.7    
   1.20517  23.71350 -58.07384  -81.13  294.29 -191.84  0.3124    10    -133.1    
   1.37184  23.65195 -58.09051  -85.35  291.38 -191.86  0.3138    10    -133.1    
   1.40517  23.81350 -58.07384  -84.41  287.89 -191.88  0.3227    10    -133.1    
   1.71684  23.56350 -58.07384  -96.63  287.14 -191.89  0.3182    10    -119.2    
   1.57184  23.76350 -58.07384  -89.22  285.87 -191.90  0.3267    10    -123.2    
   1.72184  23.56350 -58.07384  -96.81  287.08 -191.89  0.3183    10    -122.7    
   1.83017  23.78350 -58.02384  -97.13  282.70 -191.94  0.3374    10    -122.7    
   2.02184  23.62183 -57.97384 -108.72  283.58 -191.95  0.3298    10    -153.6    
   1.97184  23.78017 -57.97384 -102.80  281.75 -191.95  0.3408    10    -126.2    
   1.17184  24.06350 -57.97384  -77.48  289.37 -191.87  0.3219    10    -133.1    
   1.37184  24.11350 -57.97384  -80.59  284.94 -191.91  0.3341    10    -133.1    
   1.53850  24.11350 -57.97384  -84.06  282.59 -191.93  0.3436    10    -133.1    
   1.85184  23.96350 -57.97384  -94.73  280.75 -191.96  0.3499    10    -133.1    
   1.34684  17.98017 -57.75384  -70.46  283.76 -186.60  0.3255    13    -121.0    
   1.07184  18.16350 -57.77384  -71.17  283.88 -186.62  0.3204    13    -121.0    
   1.17184  18.16350 -57.55563  -74.72  284.51 -186.68  0.3055    13    -130.2    
   1.32184  18.06350 -57.55563  -74.08  284.42 -186.66  0.3085    13    -121.0    
   1.62184  17.86350 -57.80717  -69.38  284.43 -186.59  0.3255    13    -121.1    
   1.52184  17.96350 -57.57384  -73.29  284.73 -186.65  0.3097    13    -116.4    
   1.74684  17.86350 -57.69051  -71.18  285.37 -186.61  0.3127    13    -116.4    
   1.77184  17.96350 -57.42384  -76.30  286.91 -186.74  0.2957    13    -133.1    
   1.94684  17.81350 -57.80717  -69.62  286.57 -186.60  0.3112    13    -116.4    
   1.91350  17.86350 -57.62384  -72.46  286.88 -186.65  0.3023    13    -123.9    
   2.15184  17.81350 -57.83217  -69.69  288.83 -186.61  0.3014    13    -123.9    
   2.13850  17.86350 -57.62384  -72.90  289.47 -186.68  0.2941    13    -123.9    
   2.37184  17.86350 -57.77384  -71.23  292.85 -186.68  0.2907    13    -118.0    
   2.39184  17.96350 -57.47384  -76.63  295.58 -186.94  0.2933    13    -133.0    
   2.67184  17.96350 -57.78217  -72.40  301.59 -186.86  0.2941    13    -125.4    
   2.57184  17.98017 -57.57622  -75.40  299.73 -186.98  0.2976    13    -125.4    
   2.77184  18.01350 -57.77384  -73.04  305.86 -187.00  0.3032    13    -130.0    
   2.77184  18.06350 -57.59289  -76.13  307.60 -187.32  0.3197    13    -53.54    
   2.97184  18.16350 -57.62717  -76.56  317.68 -187.94  0.3589    13    -75.71    
   0.97184  18.26350 -57.74551  -72.24  284.35 -186.64  0.3123    13    -121.0    
   0.77184  18.56350 -57.67955  -75.73  286.86 -186.76  0.2908    13    -130.2    
   0.82184  18.56350 -57.54789  -78.27  287.35 -186.85  0.2870    13    -130.2    
   0.97184  18.36350 -57.53455  -76.68  285.58 -186.75  0.2951    13    -130.2    
   2.97184  18.18017 -57.57622  -77.51  318.30 -188.16  0.3683    13    -75.71    
   3.17184  18.26350 -57.72384  -75.83  327.69 -188.69  0.3970    13    -114.9    
   3.27184  18.36350 -57.57384  -78.64  331.57 -190.16  0.4465    13    -90.36    
   3.37184  18.38017 -57.72884  -76.20  332.87 -189.79  0.4271    13    -82.65    
   3.37184  18.41350 -57.59051  -78.42  332.36 -190.51  0.4501     7    -90.36    
   3.57184  18.46350 -57.85717  -74.38  329.47 -189.69  0.3936    11    -114.9    
   3.67184  18.56350 -57.54384  -78.54  321.76 -190.46  0.4007    11    -59.23    
   3.77184  18.56350 -57.77384  -75.07  317.81 -189.56  0.3538    11    -78.63    
   0.67184  18.71350 -57.79384  -75.06  288.47 -186.78  0.2876    13    -130.2    
   0.77184  18.66350 -57.55039  -79.28  288.59 -186.92  0.2844    13    -130.2    
   0.58850  18.98850 -57.77384  -78.03  293.52 -187.04  0.2853    13    -130.2    
   0.67184  18.94350 -57.52384  -83.01  293.91 -187.36  0.2890    13    -126.0    
   3.77184  18.61350 -57.52384  -78.50  315.96 -190.15  0.3734    11    -78.63    
   3.97184  18.66350 -57.72384  -75.19  305.86 -189.19  0.3145    11    -123.7    
   4.07184  18.76350 -57.52384  -77.51  299.93 -189.23  0.3081    11    -133.0    
   4.19684  18.78017 -57.77384  -74.21  295.40 -188.80  0.2913    11    -133.0    
   4.17184  18.81350 -57.55717  -76.84  295.71 -189.00  0.2970    11    -135.2    
   4.42184  18.96350 -57.71551  -74.84  287.49 -188.62  0.2951    11    -135.3    
   4.37184  18.96350 -57.55717  -76.66  288.70 -188.74  0.2931    11    -135.3    
   0.57184  19.06350 -57.77384  -78.78  295.35 -187.15  0.2886    13    -130.0    
   0.57184  19.25517 -57.67384  -83.15  301.75 -187.88  0.3151    13    -126.0    
   0.62184  19.16350 -57.54051  -85.39  299.93 -187.97  0.3111    13    -116.1    
   0.58850  19.34350 -57.59884  -86.19  305.96 -188.60  0.3409    13    -104.5    
   4.57184  19.16350 -57.59051  -76.60  283.70 -188.56  0.3059    11    -135.3    
   4.55517  19.16350 -57.53455  -77.21  284.07 -188.59  0.3035    11    -136.7    
   4.67184  19.31350 -57.57384  -77.28  281.87 -188.50  0.3162    11    -63.43    
   4.75517  19.36350 -57.79884  -75.41  280.59 -188.42  0.3321    11    -57.05    
   0.57184  19.64683 -57.67384  -87.85  319.61 -190.38  0.4266    13    -65.21    
   0.57184  19.86350 -57.77384  -87.33  329.34 -191.42  0.4927    13    -106.4    
   0.58850  19.58350 -57.59884  -89.29  317.57 -190.39  0.4161    13    -65.21    
   0.62184  19.76350 -57.51551  -94.29  330.39 -192.64  0.5076    13    -99.00    
   4.87184  19.64683 -57.79884  -77.21  279.22 -188.37  0.3487    11    -63.43    
   4.77184  19.59183 -57.47384  -79.58  280.81 -188.45  0.3253    11    -63.43    
   4.87184  19.65517 -57.77384  -77.46  279.25 -188.38  0.3477    11    -63.43    
   4.87184  19.79683 -57.62384  -79.71  279.63 -188.38  0.3419    11    -63.43    
   0.58850  19.96350 -57.72884  -89.41  334.72 -192.39  0.5365     7    -104.5    
   0.62184  19.96350 -57.57384  -94.37  339.50 -193.41  0.5713     7    -91.92    
   0.58850  20.14683 -57.81884  -87.93  337.80 -192.55  0.5593     7    -82.33    
   0.67184  20.16350 -57.46551 -100.04  353.28 -194.02  0.6482     7    -62.74    
   4.92184  19.96350 -57.77384  -80.18  279.20 -188.34  0.3523    11    -63.43    
   4.87184  19.88017 -57.57384  -80.74  279.98 -188.38  0.3394    11    -63.43    
   4.92184  20.16350 -57.77384  -82.50  279.84 -188.34  0.3482    11    -63.43    
   4.87184  20.21350 -57.57384  -84.08  281.46 -188.43  0.3350    11    -90.80    
   0.62184  20.38850 -57.74051  -90.69  339.03 -193.15  0.5781     7    -96.30    
   0.67184  20.36350 -57.52384  -98.13  351.19 -193.63  0.6378     7    -43.50    
   0.62184  20.53017 -57.77384  -89.45  333.01 -192.84  0.5391     7    -104.9    
   0.67184  20.51350 -57.57384  -95.97  344.39 -193.18  0.5989     7    -81.96    
   4.87184  20.41350 -57.74051  -86.44  281.81 -188.40  0.3350    11    -90.80    
   4.87184  20.33850 -57.65717  -85.49  281.76 -188.42  0.3348    11    -107.9    
   4.77184  20.66350 -57.69051  -91.93  286.00 -188.81  0.3196    11    -162.9    
   4.77184  20.56350 -57.52955  -89.45  286.76 -189.13  0.3227    11    -166.8    
   0.62184  20.76350 -57.85217  -86.52  319.07 -192.07  0.4450    12    -53.89    
   0.67184  20.76350 -57.62384  -92.65  329.33 -191.97  0.4989    12    -105.7    
   0.67184  20.98850 -57.69051  -88.91  314.49 -190.86  0.4009    12    -47.40    
   0.67184  20.93850 -57.65717  -90.12  318.12 -191.00  0.4226    12    -62.97    
   4.55517  20.96350 -57.54884 -101.86  300.37 -193.68  0.3542    11    -162.3    
   4.67184  20.76350 -57.52384  -94.14  292.54 -190.60  0.3269    11    -161.1    
   4.57184  20.96350 -57.62384 -102.51  297.41 -191.88  0.3336    11    -158.5    
   4.72184  20.79683 -57.79884  -95.84  287.50 -188.84  0.3133    11    -172.5    
   0.67184  21.21350 -57.77384  -85.28  303.61 -190.16  0.3321    12    -104.5    
   0.67184  21.11350 -57.57384  -89.72  309.96 -189.58  0.3620     9    -41.76    
   0.67184  21.36350 -57.77384  -84.02  300.30 -189.60  0.3086     9    -109.7    
   0.57184  21.36350 -57.67384  -83.95  297.41 -188.78  0.3067     9    -126.0    
   4.27184  21.36350 -57.76551 -135.24  298.98 -202.99  0.5044    11    -163.1    
   4.37184  21.23338 -57.74051 -121.64  304.83 -196.58  0.3975    11    -112.6    
   4.32184  21.36350 -57.60717 -134.62  292.39 -212.99  0.6294    11    -115.6    
   4.37184  21.21921 -57.52384 -118.92  309.09 -207.78  0.5448    11    -115.3    
  -0.24245  21.56350 -57.57384  -72.72  281.50 -188.19  0.3484     9    -54.87    
  -0.22816  21.76350 -57.67384  -71.38  284.18 -188.19  0.3372     9    -123.9    
   0.00017  21.56350 -57.67384  -74.99  284.32 -188.20  0.3318     9    -133.1    
  -0.02245  21.76350 -57.75717  -73.20  286.87 -188.19  0.3245     9    -123.9    
   0.12184  21.36350 -57.57384  -78.63  284.15 -188.21  0.3300     9    -133.1    
   0.20517  21.56350 -57.72384  -77.16  287.83 -188.24  0.3162     9    -133.1    
   0.03517  21.76350 -57.77384  -73.76  287.78 -188.20  0.3208     9    -123.9    
   0.31350  21.31350 -57.57384  -81.82  288.21 -188.28  0.3174     9    -133.1    
   0.32684  21.53017 -57.72384  -78.91  290.10 -188.31  0.3085     9    -133.1    
   0.37184  21.61350 -57.77384  -78.55  292.19 -188.35  0.3031     9    -133.1    
   0.55517  21.56350 -57.77384  -81.11  296.40 -188.68  0.2958     9    -133.0    
   0.57184  21.87183 -57.87384  -79.00  302.04 -188.61  0.2949     9    -129.0    
   0.72184  21.76350 -57.87384  -81.21  301.95 -189.20  0.2910     9    -129.0    
   4.17184  21.56350 -57.87384 -157.16  264.32 -214.23  0.6657     3    -9.098    
   4.20517  21.76350 -57.92384 -174.24  218.65 -230.62  0.7997     3     27.07    
   4.37184  21.51350 -57.57384 -149.39  255.32 -228.09  0.7809     3    -41.24    
   4.47184  21.76171 -57.62384 -169.67  208.27 -243.02  0.8422     3    -105.9    
  -0.52816  22.07183 -57.57384  -67.62  286.84 -188.19  0.3301     9    -116.5    
  -0.26150  21.98850 -57.72384  -69.90  287.79 -188.19  0.3265     9    -123.9    
  -0.52816  22.08017 -57.57384  -67.60  287.00 -188.19  0.3296     9    -116.5    
  -0.25316  22.18350 -57.75717  -69.20  292.70 -188.22  0.3175     9    -123.9    
  -0.12816  21.93850 -57.77384  -71.24  288.61 -188.19  0.3226     9    -123.9    
  -0.08650  22.18350 -57.82384  -70.63  295.65 -188.24  0.3128     9    -123.8    
   0.20517  22.01350 -57.87384  -74.15  296.88 -188.26  0.3056     9    -133.0    
   0.12184  22.13017 -57.87384  -72.83  298.51 -188.27  0.3078     9    -133.0    
   0.28850  21.96350 -57.87384  -75.29  297.42 -188.29  0.3029     9    -133.0    
   0.39184  22.23433 -57.92146  -75.47  310.52 -188.47  0.3105     9    -61.09    
   0.57184  21.88017 -57.87384  -78.97  302.26 -188.60  0.2951     9    -129.0    
   0.57184  22.27279 -57.92384  -77.66  318.46 -188.71  0.3214     9    -78.71    
   0.72267  21.89921 -57.88217  -80.70  306.03 -189.00  0.2959     9    -123.7    
   0.77184  22.19112 -57.90301  -80.65  320.34 -189.03  0.3240     9    -68.75    
   0.97184  21.96350 -57.95717  -83.35  306.47 -190.20  0.2997    12    -48.21    
   1.00434  22.18850 -57.89289  -84.20  323.94 -189.83  0.3353     9    -109.9    
   1.17184  22.16350 -57.92384  -86.92  317.87 -190.64  0.3261    12    -68.75    
   4.37184  21.98195 -57.87384 -185.19  189.91 -244.42  0.8804     3    -167.8    
   4.47184  22.16350 -57.82384 -191.50  182.06 -248.29  0.9153     3    -158.1    
   4.57184  21.89767 -57.57384 -175.21  195.13 -249.77  0.8639     3    -144.2    
   4.57184  22.08529 -57.67384 -185.66  183.18 -250.38  0.8877     3    -158.1    
  -0.52816  22.47183 -57.57384  -66.45  298.42 -188.29  0.3150     9    -121.0    
  -0.25316  22.36350 -57.75717  -68.67  298.56 -188.28  0.3142     9    -123.8    
  -0.52816  22.48017 -57.57384  -66.43  298.76 -188.29  0.3150     9    -121.0    
  -0.26150  22.58850 -57.72384  -68.11  308.36 -188.49  0.3213     9    -48.33    
   0.08017  22.36350 -57.87384  -71.69  306.57 -188.39  0.3134     9    -127.7    
  -0.12816  22.62683 -57.77384  -69.16  313.93 -188.64  0.3286     9    -64.91    
   0.08850  22.36350 -57.87384  -71.79  306.77 -188.39  0.3135     9    -127.7    
   0.17184  22.58017 -57.87384  -72.16  321.08 -188.82  0.3368     9    -78.71    
   0.45017  22.36350 -57.92384  -75.88  318.95 -188.68  0.3250     9    -78.71    
   0.49362  22.56350 -57.92384  -75.99  331.99 -189.25  0.3572     9    -98.77    
   0.57184  22.36350 -57.92384  -77.48  323.29 -188.85  0.3330     9    -78.71    
   0.57184  22.56350 -57.92384  -77.06  334.50 -189.41  0.3643     9    -98.77    
   0.74684  22.39683 -57.92384  -79.91  330.85 -189.27  0.3513     9    -98.77    
   0.77184  22.48517 -57.92384  -80.16  335.95 -189.58  0.3675     9    -90.20    
   0.97184  22.33338 -57.89884  -83.67  332.19 -189.77  0.3581     9    -112.4    
   0.97184  22.53017 -57.92384  -83.48  339.69 -190.24  0.3813     9    -109.4    
   1.24945  22.36350 -57.89467  -89.17  331.62 -190.85  0.3617    12    -113.7    
   1.17184  22.56350 -57.92384  -87.56  337.15 -190.83  0.3763    10    -91.92    
   1.49779  22.39683 -57.87384  -96.13  326.87 -192.01  0.3545    12    -148.5    
   1.37184  22.62183 -57.92384  -92.80  330.15 -191.37  0.3575    10    -121.4    
   1.57184  22.41350 -57.87384  -98.80  325.15 -192.42  0.3509    12    -132.4    
   1.62184  22.56350 -57.87384 -101.71  325.10 -192.44  0.3490    10    -148.5    
   1.77184  22.36350 -57.92384 -106.45  312.88 -193.33  0.3312    12    -69.39    
   1.83017  22.56350 -57.82384 -112.38  322.90 -194.55  0.3594    10    -83.31    
   2.02184  22.46350 -57.77384 -124.76  321.46 -200.35  0.4348    12    -73.60    
   2.17184  22.51350 -57.77384 -139.59  304.97 -205.27  0.5342    10    -62.78    
   2.14684  22.56350 -57.75717 -138.14  307.93 -203.81  0.5120    10    -88.42    
   2.37184  22.57683 -57.87384 -159.88  262.53 -211.17  0.6715     3    -42.59    
   4.52184  22.38850 -57.80205 -196.56  180.62 -248.61  0.9530     3    -158.1    
   4.52184  22.59683 -57.77384 -201.16  183.09 -247.93  0.9855     3    -149.1    
   4.67184  22.36350 -57.57384 -192.28  177.83 -251.41  0.9127     3    -190.0    
   4.67184  22.43517 -57.57384 -194.12  177.52 -250.92  0.9218     3    -190.0    
  -0.22816  22.83517 -57.67384  -67.96  324.74 -189.18  0.3560     9    -116.8    
  -0.02816  22.80517 -57.77384  -69.72  328.91 -189.33  0.3629     9    -119.7    
  -0.02816  22.96350 -57.72384  -69.44  341.00 -190.30  0.4040     9    -83.50    
  -0.22816  23.07838 -57.57384  -67.62  345.29 -190.87  0.4266     9    -31.22    
   0.30017  22.76350 -57.87384  -73.18  337.43 -189.75  0.3801     9    -88.30    
   0.17184  23.06350 -57.77384  -71.07  352.93 -191.60  0.4449     9    -37.64    
   0.28850  22.76350 -57.87384  -73.04  337.08 -189.72  0.3788     9    -88.76    
   0.42184  22.96350 -57.87384  -74.03  349.96 -191.25  0.4247     9    -35.58    
   0.60517  22.76350 -57.92384  -77.00  344.39 -190.42  0.3976     9    -87.86    
   0.60517  22.96350 -57.92384  -76.30  347.83 -191.40  0.4131    10    -35.58    
   0.81529  22.76350 -57.95217  -80.14  343.71 -190.80  0.3935    10    -87.81    
   0.77184  22.96350 -57.95717  -78.69  342.47 -191.46  0.3940    10    -87.81    
   0.94684  22.76350 -57.95717  -82.45  340.74 -190.99  0.3857    10    -87.81    
   1.17184  22.71850 -57.95717  -87.30  334.25 -191.15  0.3667    10    -129.8    
   1.39184  22.73850 -57.95717  -93.24  325.11 -191.47  0.3418    10    -123.4    
   1.57184  22.78850 -57.95717  -99.51  316.98 -191.77  0.3220    10    -79.49    
   1.80517  22.71350 -57.87384 -111.26  316.36 -192.98  0.3311    10    -114.6    
   1.79184  22.93850 -57.95717 -109.01  305.28 -192.06  0.3039    10    -159.6    
   2.09684  22.68017 -57.77384 -133.92  310.62 -198.75  0.4306    10    -52.66    
   2.02184  22.93017 -57.87384 -124.67  303.10 -193.21  0.3246    10    -186.4    
   2.17184  22.76350 -57.77384 -141.39  300.65 -199.12  0.4556    10    -108.9    
   2.32184  22.97779 -57.78967 -153.84  280.52 -198.83  0.4953    10    -119.9    
   2.22184  22.76350 -57.77384 -146.78  293.05 -201.08  0.5038    10    -195.2    
   2.37184  23.11350 -57.77384 -155.22  278.35 -197.28  0.4727    10    -64.62    
   2.57184  22.76350 -57.95717 -178.20  221.82 -221.80  0.8146     3     27.07    
   2.57184  22.96529 -57.87384 -178.97  225.45 -217.05  0.7923     3    -29.46    
   4.20517  22.96350 -57.92384 -208.70  202.28 -246.16  1.0925     3    -145.4    
   4.47184  22.77838 -57.77384 -204.10  187.80 -247.18  1.0183     3    -149.1    
   4.37184  22.97838 -57.77384 -206.65  194.60 -246.56  1.0539     3    -153.5    
   4.57184  22.87421 -57.57384 -203.17  182.96 -248.02  0.9854     3    -149.1    
   4.52184  22.98767 -57.57384 -203.90  185.54 -247.58  1.0018     3    -149.1    
  -0.12816  23.19862 -57.57384  -68.20  358.61 -192.52  0.4810     9    -43.93    
   0.13850  23.18850 -57.72384  -70.41  359.65 -192.70  0.4772     9    -54.35    
   0.17184  23.41350 -57.67384  -69.93  365.58 -194.22  0.5112    10    -60.50    
   0.22184  23.15517 -57.77384  -71.27  357.56 -192.40  0.4641     9    -53.08    
   0.37184  23.50517 -57.77384  -71.20  349.80 -193.09  0.4453    10    -31.22    
   0.61088  23.15517 -57.92384  -75.51  344.67 -191.97  0.4073    10    -57.58    
   0.52184  23.36350 -57.87384  -73.41  343.16 -192.41  0.4116    10    -57.58    
   0.72684  23.16350 -57.95717  -77.03  337.92 -191.85  0.3842    10    -76.40    
   1.97184  23.16350 -57.95717 -116.47  294.46 -192.11  0.3041    10    -191.7    
   2.17184  23.21350 -57.87384 -130.50  291.40 -192.69  0.3254    10    -191.7    
   2.22184  23.42183 -57.87384 -127.39  286.53 -192.28  0.3269    10    -191.7    
   2.37184  23.16350 -57.77384 -153.08  280.58 -196.18  0.4445    10    -141.8    
   2.37184  23.36350 -57.77384 -143.73  284.54 -193.50  0.3686    10    -145.3    
   2.56350  23.16350 -57.77384 -174.27  243.25 -206.64  0.6856     3    -5.800    
   2.59505  23.38017 -57.67384 -167.48  260.18 -199.53  0.5613    10     14.50    
   2.77005  23.16350 -57.87384 -189.40  209.96 -225.89  0.8902     3    -166.2    
   2.80017  23.46350 -57.62384 -182.80  229.43 -210.75  0.7563     3    -104.2    
   2.97184  23.18850 -57.95717 -196.97  201.00 -238.38  0.9948     3    -152.4    
   2.89588  23.36350 -57.77384 -191.87  209.52 -226.31  0.9057     3    -166.2    
   3.17517  23.36350 -57.87384 -201.58  202.10 -241.96  1.0396     3    -161.0    
   3.22684  23.46350 -57.77384 -201.96  201.65 -241.43  1.0294     3    -161.0    
   3.64684  23.46350 -57.77384 -207.52  206.12 -246.01  1.0957     3    -145.4    
   3.67422  23.36350 -57.87384 -208.91  209.69 -246.22  1.1180     3    -142.6    
   3.99267  23.16350 -57.92384 -210.29  210.04 -246.12  1.1239     3    -142.6    
   3.97184  23.46350 -57.62384 -208.18  201.10 -246.36  1.0727     3    -138.0    
   4.22184  23.16350 -57.77384 -208.37  201.51 -246.24  1.0839     3    -145.4    
   4.17184  23.36350 -57.58896 -208.29  197.38 -246.49  1.0572     3    -138.0    
   4.37184  23.16350 -57.61646 -206.33  192.65 -246.77  1.0391     3    -158.0    
   0.37184  23.56350 -57.75717  -70.92  347.95 -193.09  0.4414    10    -31.22    
   0.17184  23.69267 -57.57384  -68.81  364.18 -194.75  0.5178    10    -70.47    
   0.37184  23.83945 -57.67384  -69.54  338.71 -192.84  0.4150    10    -72.18    
   0.57184  23.56350 -57.87384  -72.84  331.13 -192.22  0.3769    10    -105.8    
   0.47184  23.75850 -57.77384  -70.78  331.79 -192.42  0.3862    10    -103.9    
   0.74684  23.56350 -57.95717  -74.89  318.88 -191.91  0.3400    10    -71.16    
   0.73850  23.75850 -57.92384  -73.54  312.33 -191.89  0.3296    10    -53.34    
   2.22184  23.56350 -57.87384 -122.38  284.04 -192.09  0.3311    10    -180.3    
   2.17184  23.78850 -57.87384 -112.17  280.99 -191.98  0.3439    10    -170.7    
   2.39684  23.51255 -57.75717 -138.74  283.66 -192.80  0.3527    10    -195.1    
   2.37184  23.82183 -57.72384 -122.91  280.74 -192.09  0.3461    10    -185.0    
   2.57184  23.69183 -57.57384 -145.23  280.01 -193.25  0.3755    10    -59.33    
   2.94684  23.54683 -57.57384 -188.75  215.69 -219.23  0.8406     3    -2.400    
   3.02184  23.56350 -57.57384 -192.30  208.96 -225.17  0.8878     3    -166.2    
   3.42184  23.56350 -57.65801 -204.26  200.06 -243.91  1.0405     3    -160.9    
   3.47600  23.56350 -57.65622 -205.06  200.35 -244.60  1.0487     3    -145.4    
   3.80338  23.56350 -57.57384 -206.40  198.96 -246.27  1.0568     3    -138.0    
   0.57184  23.97029 -57.75717  -70.53  317.37 -192.04  0.3464    10    -75.79    
   0.37184  24.04171 -57.57384  -68.57  333.91 -192.67  0.4012    10    -103.9    
   0.47184  24.16350 -57.57384  -68.72  322.41 -192.21  0.3632    10    -75.71    
   0.77184  23.96350 -57.87384  -72.63  305.10 -191.85  0.3206    10    -120.2    
   0.76172  24.16350 -57.77384  -71.29  302.34 -191.84  0.3183    10    -120.2    
   0.97184  23.96350 -57.95717  -75.20  296.59 -191.83  0.3147    10    -133.0    
   0.97184  24.16350 -57.87384  -73.76  293.80 -191.84  0.3161    10    -133.1    
   1.16350  24.16350 -57.92384  -76.51  288.53 -191.87  0.3236    10    -133.1    
   1.44779  24.16350 -57.95717  -81.57  283.43 -191.92  0.3400    10    -133.1    
   1.53517  24.22183 -57.92384  -82.72  281.96 -191.94  0.3467    10    -133.1    
   1.71850  24.16350 -57.92384  -87.74  280.42 -191.96  0.3545    10    -83.70    
   1.97184  23.97088 -57.92384  -98.82  279.94 -191.97  0.3535    10    -61.17    
   2.00279  24.26350 -57.77384  -94.05  278.21 -191.99  0.3647    10    -65.35    
   2.17184  24.08195 -57.77384 -104.11  278.52 -191.99  0.3598    10    -60.29    
   2.17184  24.18612 -57.72384 -101.44  278.01 -191.99  0.3626    10    -61.17    
   2.37184  23.97779 -57.67384 -116.81  279.32 -192.03  0.3514    10    -111.2    
   0.67184  24.36350 -57.57384  -69.33  306.28 -191.85  0.3223    10    -48.33    
   0.97755  24.39683 -57.72384  -72.24  292.20 -191.83  0.3155    10    -116.4    
   1.05850  24.36350 -57.77384  -73.47  289.89 -191.85  0.3193    10    -133.1    
   1.00612  24.56350 -57.57384  -71.51  291.74 -191.83  0.3127    10    -123.9    
   1.46088  24.44267 -57.77384  -78.91  282.10 -191.93  0.3436    10    -125.6    
   1.43695  24.56350 -57.67384  -77.33  282.46 -191.92  0.3387    10    -133.1    
   1.48517  24.45338 -57.77384  -79.23  281.79 -191.93  0.3449    10    -133.1    
   1.44350  24.56350 -57.67384  -77.44  282.38 -191.93  0.3391    10    -133.1    
   1.83850  24.36350 -57.77384  -87.82  278.79 -191.98  0.3623    10    -64.08    
   1.87184  24.56350 -57.57384  -85.58  278.55 -191.99  0.3565    10    -64.08    
   1.97184  24.41350 -57.67384  -90.42  278.01 -191.99  0.3638    10    -73.74    
   2.18588  24.36350 -57.57384  -97.67  277.48 -192.00  0.3614    10    -61.17    
   1.32184  18.16350 -57.37384  -78.34  285.72 -186.78  0.2949    13    -133.1    
   1.52184  18.06350 -57.37384  -77.70  286.02 -186.77  0.2958    13    -133.1    
   1.74684  18.01350 -57.34051  -78.28  287.47 -186.81  0.2926    13    -133.1    
   1.62184  18.16350 -57.17384  -83.33  289.03 -187.06  0.2902    13    -133.1    
   1.97184  17.98017 -57.34884  -78.24  289.49 -186.85  0.2910    13    -133.1    
   2.06767  18.16350 -57.08813  -86.47  295.82 -187.65  0.3083    13    -111.4    
   2.21684  17.98017 -57.37384  -78.27  292.94 -186.95  0.2921    13    -133.1    
   2.07267  18.16350 -57.08813  -86.48  295.91 -187.66  0.3086    13    -119.0    
   2.38017  18.01350 -57.37384  -78.92  296.64 -187.11  0.2988    13    -133.0    
   2.47517  18.16350 -57.17384  -84.94  303.98 -188.18  0.3398    13    -119.0    
   2.55612  18.06350 -57.37384  -79.66  302.04 -187.42  0.3152    13    -121.4    
   2.77362  18.16350 -57.37384  -80.91  311.44 -188.22  0.3587    13    -43.49    
   0.97184  18.58195 -57.27384  -85.01  289.87 -187.22  0.2857    13    -125.6    
   1.07184  18.36350 -57.37563  -80.02  286.54 -186.87  0.2892    13    -125.6    
   1.07184  18.56350 -57.17384  -87.72  291.19 -187.42  0.2892    13    -111.6    
   1.27184  18.36350 -57.17384  -85.27  289.03 -187.16  0.2881    13    -133.1    
   1.57184  18.18017 -57.17384  -83.41  288.81 -187.06  0.2898    13    -133.1    
   2.56445  18.21350 -57.14051  -86.39  308.50 -188.87  0.3673    13    -43.49    
   2.79600  18.36350 -57.07384  -89.88  322.70 -191.63  0.4694    13    -71.66    
   2.97184  18.26350 -57.37563  -81.76  321.67 -189.48  0.4170    13    -71.58    
   2.97184  18.38017 -57.17384  -87.17  327.29 -191.82  0.4888    13    -112.8    
   3.17184  18.38017 -57.37384  -82.45  330.53 -191.12  0.4770    13    -90.36    
   3.18100  18.56350 -57.07384  -90.46  337.34 -194.44  0.5803     7    -102.5    
   3.32184  18.46350 -57.37384  -82.53  332.70 -191.91  0.4949     7    -101.9    
   0.77184  18.86350 -57.37384  -86.00  293.71 -187.53  0.2912    13    -116.3    
   0.82184  18.74267 -57.37384  -84.41  291.25 -187.28  0.2859    13    -126.2    
   0.97184  18.71350 -57.17384  -89.89  293.88 -187.75  0.2952    13    -119.2    
   0.87184  18.94350 -57.17384  -93.77  300.12 -188.59  0.3192    13    -116.1    
   3.38612  18.61350 -57.14051  -87.71  333.61 -193.87  0.5453     7    -113.7    
   3.57184  18.58017 -57.37384  -81.82  325.76 -191.63  0.4523    11    -104.3    
   3.53767  18.66350 -57.17384  -86.08  327.34 -193.01  0.4969    11    -104.4    
   3.77184  18.66350 -57.39705  -80.56  314.99 -190.55  0.3856    11    -50.85    
   3.77695  18.78017 -57.17384  -84.62  314.10 -191.36  0.4089    11    -58.87    
   3.97184  18.78017 -57.34884  -80.46  304.03 -189.80  0.3350    11    -125.9    
   3.97755  18.96350 -57.07384  -85.27  303.80 -190.40  0.3556    11    -113.1    
   4.27184  18.96350 -57.37563  -79.17  291.58 -188.99  0.2962    11    -136.7    
   0.67184  19.16350 -57.42384  -88.80  301.70 -188.45  0.3231    13    -109.7    
   0.67184  19.36350 -57.37384  -93.55  311.67 -190.12  0.3820    13    -49.47    
   0.82184  19.10517 -57.17384  -96.69  306.39 -189.54  0.3506    13    -112.2    
   0.78850  19.30183 -57.17384 -100.66  316.78 -191.17  0.4104    13    -76.62    
   4.22184  19.06350 -57.17384  -82.40  293.32 -189.28  0.3059    11    -132.5    
   4.47184  19.16350 -57.37384  -79.18  285.89 -188.71  0.2976    11    -132.5    
   4.47184  19.32921 -57.17384  -82.07  286.67 -188.81  0.2991    11    -159.9    
   4.57184  19.37695 -57.27384  -80.83  284.24 -188.65  0.3032    11    -132.5    
   0.67184  19.69183 -57.37384  -98.90  332.00 -193.14  0.5149    13    -99.00    
   0.77184  19.46350 -57.17384 -103.99  327.69 -192.64  0.4763    13    -103.4    
   0.67184  19.76350 -57.37384  -99.87  336.95 -193.60  0.5459     7    -80.22    
   0.77184  19.94683 -57.17384 -113.16  366.08 -193.71  0.6904     7    -71.06    
   4.57184  19.50100 -57.17384  -82.29  285.06 -188.71  0.3037    11    -176.9    
   4.72184  19.58671 -57.37384  -80.47  281.75 -188.50  0.3178    11    -66.55    
   4.77184  19.75517 -57.37384  -81.32  281.56 -188.48  0.3229    11    -90.80    
   4.67184  19.81350 -57.17384  -83.04  284.90 -188.78  0.3125    11    -176.8    
   0.67184  19.99683 -57.42384 -100.62  348.98 -194.13  0.6219     7    -45.90    
   0.77184  19.96350 -57.17384 -113.37  367.15 -193.65  0.6955     7    -236.2    
   0.67184  20.13850 -57.45717 -100.25  353.05 -194.05  0.6464     7    -84.35    
   0.78850  20.16350 -57.14884 -116.91  378.45 -192.57  0.7455     7    -175.4    
   4.67184  20.00933 -57.14146  -83.64  287.29 -189.26  0.3176    11    -186.5    
   4.77184  19.88517 -57.32384  -82.41  282.47 -188.54  0.3217    11    -159.9    
   4.67184  20.14862 -57.14384  -83.92  289.32 -189.86  0.3240    11    -186.5    
   4.77184  20.22183 -57.32384  -84.63  285.29 -188.96  0.3234    11    -176.9    
   0.77184  20.33017 -57.22384 -112.81  376.01 -192.60  0.7255     7    -68.55    
   0.77184  20.51350 -57.27384 -109.35  369.03 -192.17  0.6812     7    -71.57    
   0.78850  20.33850 -57.17384 -115.72  379.17 -192.08  0.7389     7    -168.8    
   0.82184  20.56350 -57.11551 -117.44  374.07 -190.42  0.7019     7    -52.37    
   4.75517  20.38350 -57.34884  -86.14  287.37 -189.42  0.3251    11    -186.5    
   4.67184  20.31350 -57.17384  -84.51  291.81 -190.79  0.3338    11    -191.2    
   4.67184  20.59683 -57.32384  -88.46  294.19 -191.71  0.3415    11    -172.5    
   4.57184  20.63529 -57.17384  -85.76  305.26 -197.88  0.4105    11    -98.60    
   0.77184  20.84683 -57.27384 -103.73  342.09 -189.99  0.5104     9    -77.55    
   0.67184  21.01350 -57.37384  -95.21  314.95 -189.09  0.3830     9    -78.49    
   0.52184  20.96350 -57.17384  -96.32  298.48 -188.33  0.3362     9    -121.5    
   0.77184  20.86350 -57.17384 -106.36  338.56 -189.22  0.4860     9    -80.79    
   0.82184  20.76350 -57.11551 -112.89  356.46 -189.47  0.5874     7    -97.94    
   4.52184  20.76350 -57.17384  -86.98  313.75 -203.94  0.4872    11    -86.36    
   4.57184  20.76350 -57.28813  -90.38  304.37 -197.11  0.3986    11    -88.69    
   4.47184  21.01350 -57.38217 -101.15  313.02 -203.90  0.4820    11    -89.84    
   4.47184  20.88017 -57.17384  -88.88  322.41 -211.39  0.5945    11    -59.42    
  -0.52816  21.36350 -57.17384  -72.67  278.08 -188.22  0.3641     9    -54.87    
  -0.27816  21.16350 -57.17384  -77.39  277.98 -188.23  0.3582     9    -64.08    
  -0.32305  21.36350 -57.37384  -74.07  279.02 -188.21  0.3601     9    -54.87    
  -0.06650  21.06350 -57.17384  -81.73  279.22 -188.22  0.3460     9    -83.70    
  -0.04578  21.36350 -57.52384  -76.72  281.63 -188.20  0.3430     9    -64.08    
   0.11350  21.01350 -57.17384  -85.74  281.59 -188.21  0.3340     9    -63.43    
   0.09184  21.16350 -57.37384  -81.70  282.12 -188.21  0.3370     9    -135.3    
   0.32684  20.98017 -57.17384  -90.98  287.37 -188.23  0.3247     9    -118.5    
   0.50017  21.16350 -57.47384  -87.71  296.18 -188.48  0.3227     9    -121.2    
   0.59684  21.06350 -57.37384  -92.69  304.60 -188.66  0.3459     9    -113.8    
   4.37184  21.36350 -57.47384 -131.80  289.52 -223.00  0.7489     3    -202.7    
   4.37184  21.26350 -57.45717 -121.46  306.48 -216.33  0.6647    11    -129.1    
   4.42184  21.18350 -57.21551 -105.49  322.43 -229.20  0.8878     1    -154.0    
   4.47184  21.31350 -57.17384 -114.55  307.52 -238.62  1.0218     1    -141.7    
  -0.62816  21.46350 -57.15896  -71.03  278.58 -188.22  0.3619     9    -54.87    
  -0.77816  21.76350 -57.20717  -67.89  281.25 -188.20  0.3479     9    -52.08    
  -0.62816  21.74112 -57.37384  -68.73  281.12 -188.20  0.3521     9    -47.44    
  -0.42816  21.46350 -57.37384  -72.21  279.19 -188.21  0.3614     9    -54.87    
  -0.42816  21.76350 -57.55717  -69.83  282.41 -188.19  0.3466     9    -123.9    
   4.47184  21.51350 -57.38729 -143.19  257.47 -239.09  0.8831     3    -375.3    
   4.57184  21.56350 -57.22384 -139.70  259.06 -247.55  0.9748     3    -56.20    
   4.57184  21.77362 -57.47384 -165.38  210.69 -248.65  0.8663     3    -101.0    
   4.67184  21.76350 -57.20063 -153.86  230.43 -254.25  0.9374     3    -167.6    
  -0.82816  21.85017 -57.17384  -67.23  282.38 -188.19  0.3412     9    -121.1    
  -0.62816  22.00517 -57.47384  -67.31  284.96 -188.19  0.3356     9    -121.1    
  -0.82816  22.16350 -57.27384  -65.78  287.80 -188.19  0.3232     9    -121.1    
  -0.72816  22.20195 -57.40717  -66.03  288.72 -188.19  0.3231     9    -121.1    
   4.67184  21.91350 -57.37384 -170.06  201.20 -254.67  0.8792     3    -133.3    
   4.75517  21.96350 -57.15396 -163.81  212.28 -257.97  0.9111     3    -87.14    
   4.72184  22.13850 -57.40717 -181.07  185.55 -255.25  0.8793     3    -127.4    
   4.77184  22.16350 -57.27384 -177.69  189.61 -257.26  0.8806     3    -125.3    
  -0.82816  22.36350 -57.27384  -65.19  293.24 -188.21  0.3136     9    -115.2    
  -0.72816  22.32505 -57.40717  -65.68  292.02 -188.21  0.3171     9    -115.2    
  -0.82816  22.71350 -57.17384  -64.63  309.44 -188.50  0.3202     9    -47.16    
  -0.62816  22.54683 -57.47384  -65.71  300.59 -188.32  0.3148     9    -115.0    
   4.75517  22.30183 -57.37384 -185.90  180.73 -254.85  0.8861     3    -158.1    
   4.77184  22.28517 -57.32384 -183.73  182.53 -255.79  0.8827     3    -158.1    
   4.75517  22.51850 -57.37384 -191.66  176.94 -252.94  0.9026     3    -158.1    
   4.77184  22.63017 -57.27384 -191.70  176.67 -253.35  0.8995     3    -158.1    
  -0.81150  22.76350 -57.17384  -64.64  312.58 -188.60  0.3260     9    -53.09    
  -0.62816  22.82600 -57.37384  -65.35  316.55 -188.81  0.3377     9    -70.59    
  -0.72816  22.95100 -57.17384  -64.86  326.99 -189.30  0.3639     9    -107.6    
  -0.45316  22.74683 -57.55717  -66.48  313.36 -188.69  0.3316     9    -52.97    
  -0.42816  22.98195 -57.47384  -66.38  331.74 -189.72  0.3816     9    -105.8    
   4.57184  23.06350 -57.39467 -201.77  180.86 -248.64  0.9675     3    -164.0    
   4.72184  22.75100 -57.34051 -196.31  176.38 -251.28  0.9205     3    -186.7    
   4.75517  22.78850 -57.17563 -192.85  176.29 -253.27  0.8987     3    -158.1    
   4.67184  23.01350 -57.15717 -195.94  175.95 -251.68  0.9131     3    -186.7    
  -0.61150  23.16350 -57.17384  -65.27  348.80 -191.18  0.4432     9    -31.22    
  -0.22816  23.17933 -57.52384  -67.48  355.04 -192.02  0.4668     9    -42.13    
  -0.42816  23.44267 -57.17384  -65.93  381.33 -195.73  0.5851     6    -114.8    
  -0.22816  23.43100 -57.37384  -67.09  379.52 -195.76  0.5796     6    -70.82    
  -0.02816  23.38433 -57.55717  -68.50  372.58 -194.82  0.5437     6    -70.23    
   4.17184  23.46350 -57.42384 -205.95  190.73 -247.07  1.0186     3    -149.4    
   4.47184  23.21350 -57.37384 -203.70  183.28 -248.07  0.9806     3    -149.1    
   4.37184  23.36350 -57.28634 -203.15  182.90 -248.25  0.9733     3    -149.1    
   4.57184  23.16350 -57.19563 -199.32  177.51 -250.11  0.9336     3    -186.7    
  -0.22816  23.58695 -57.27384  -66.77  391.57 -197.70  0.6360     6    -107.1    
  -0.02816  23.55838 -57.47384  -68.00  380.64 -196.36  0.5864     6    -114.8    
  -0.21150  23.76350 -57.17384  -66.39  398.36 -198.71  0.6664     6    -107.0    
   0.17184  23.79683 -57.52384  -68.38  362.48 -194.74  0.5150    10    -59.06    
   2.72184  23.76171 -57.37384 -153.99  274.62 -194.72  0.4195    10    -73.56    
   2.85517  23.66350 -57.37384 -174.44  244.92 -203.23  0.6330     3     42.57    
   2.89945  23.76350 -57.17384 -167.98  253.07 -200.91  0.5683    10    -116.7    
   2.92184  23.66350 -57.37384 -179.85  232.11 -208.34  0.7106     3     1.842    
   2.97184  23.74683 -57.17384 -175.27  236.54 -206.55  0.6649     3    -86.58    
   3.11350  23.66350 -57.42384 -191.76  205.89 -226.12  0.8766     3    -33.43    
   3.17184  23.74683 -57.19884 -187.78  205.29 -224.43  0.8313     3    -11.21    
   3.40517  23.71350 -57.36872 -197.93  193.14 -240.53  0.9551     3    -144.5    
   3.47184  23.76350 -57.17384 -195.12  188.57 -241.46  0.9163     3    -138.6    
   3.57184  23.71350 -57.34051 -200.30  190.23 -244.46  0.9747     3    -149.1    
   3.57184  23.74683 -57.21884 -197.82  187.24 -244.29  0.9426     3    -149.1    
   3.77184  23.66350 -57.37384 -203.50  190.67 -246.45  1.0021     3    -149.4    
   3.80517  23.71350 -57.17384 -199.36  183.95 -247.42  0.9512     3    -149.1    
   3.95100  23.56350 -57.47384 -205.68  194.45 -246.70  1.0347     3    -153.5    
   3.97184  23.66350 -57.12955 -199.72  181.84 -248.55  0.9463     3    -143.2    
   4.17184  23.54683 -57.19884 -201.77  182.56 -248.46  0.9630     3    -149.1    
  -0.02816  24.02838 -57.17384  -66.48  384.80 -197.16  0.6124     6    -112.4    
   0.17184  24.04029 -57.37384  -67.42  359.21 -194.53  0.5062    10    -58.95    
   0.17184  24.16350 -57.27384  -66.99  358.89 -194.42  0.5038    10    -58.95    
   0.27184  24.18612 -57.37384  -67.37  344.76 -193.28  0.4436    10    -72.18    
   2.52184  24.18338 -57.37384 -116.16  278.73 -192.06  0.3419    10    -101.6    
   2.57184  23.93945 -57.47384 -130.67  280.29 -192.31  0.3466    10    -104.1    
   2.57184  24.26350 -57.18729 -114.41  279.07 -192.07  0.3292    10    -111.2    
   2.72184  23.99683 -57.17384 -135.85  280.90 -192.79  0.3410    10    -195.3    
   0.37184  24.46350 -57.17384  -67.02  336.95 -192.56  0.4069    10    -83.50    
   0.55672  24.46350 -57.37384  -68.04  316.14 -191.96  0.3415    10    -79.80    
   0.57184  24.56350 -57.26705  -67.78  317.31 -191.92  0.3408    10    -79.80    
   0.69505  24.56350 -57.37384  -68.63  307.14 -191.82  0.3196    10    -48.33    
   0.98755  24.71350 -57.37384  -70.49  294.50 -191.80  0.3059    10    -121.0    
   1.99838  24.66350 -57.37384  -86.74  278.42 -191.99  0.3460    10    -64.08    
   2.16672  24.54683 -57.39884  -92.94  277.62 -192.01  0.3512    10    -56.30    
   2.17184  24.66350 -57.18634  -90.49  278.39 -192.01  0.3333    10    -73.74    
   2.37184  24.36350 -57.38634 -103.79  277.63 -192.01  0.3487    10    -57.16    
   2.47184  24.41350 -57.17384 -105.13  278.26 -192.03  0.3310    10    -57.16    
   0.73850  24.71350 -57.17384  -68.46  309.41 -191.76  0.3180    10    -52.97    
   0.97184  24.76350 -57.27384  -70.13  296.70 -191.78  0.3033    10    -116.2    
   1.17184  24.74683 -57.39884  -72.26  289.02 -191.84  0.3106    10    -123.9    
   1.17184  24.86350 -57.17384  -71.65  292.34 -191.81  0.2998    10    -123.9    
   1.16350  24.76350 -57.37384  -72.07  289.53 -191.84  0.3090    10    -123.9    
   1.37184  24.86350 -57.22384  -73.93  286.92 -191.87  0.3076    10    -123.9    
   1.68850  24.76350 -57.37384  -79.44  280.89 -191.95  0.3336    10    -133.1    
   1.53850  24.86350 -57.22384  -76.15  284.08 -191.91  0.3142    10    -133.1    
   1.77184  24.74683 -57.37384  -81.08  280.09 -191.97  0.3374    10    -64.08    
   1.77184  24.86350 -57.12384  -79.68  282.00 -191.95  0.3155    10    -133.1    
   1.95838  24.76350 -57.22384  -84.29  279.46 -191.98  0.3313    10    -64.08    
   1.27184  18.60433 -56.97384  -95.61  297.80 -188.37  0.3135    13    -119.0    
   1.58195  18.56350 -56.82384 -101.59  306.11 -189.60  0.3549    13    -125.3    
   1.59184  18.36350 -56.97384  -91.80  294.92 -187.91  0.3057    13    -116.1    
   1.74184  18.56350 -56.77384 -104.40  311.89 -190.50  0.3876    13    -58.94    
   1.97184  18.26350 -56.97384  -90.95  298.25 -188.21  0.3217    13    -116.1    
   1.89350  18.51350 -56.77384 -103.40  312.73 -190.73  0.3972    13    -58.74    
   2.17184  18.26350 -56.97384  -91.29  302.37 -188.72  0.3433    13    -111.4    
   2.09112  18.49267 -56.77384 -103.20  316.80 -191.55  0.4277    13    -76.62    
   2.43017  18.41350 -56.87384  -97.41  318.32 -191.85  0.4488    13    -67.02    
   2.58017  18.56350 -56.77384 -103.83  336.88 -194.99  0.5714    13    -86.13    
   2.58350  18.36350 -56.97384  -93.11  317.82 -191.35  0.4438    13    -71.66    
   2.57184  18.56350 -56.77384 -103.91  336.63 -194.96  0.5696    13    -86.13    
   2.82184  18.46350 -56.97384  -94.02  330.18 -193.62  0.5337    13    -104.9    
   3.02695  18.56350 -56.97384  -94.23  338.98 -194.98  0.5991     7    -96.27    
   1.17184  18.71350 -56.97384  -97.47  300.42 -188.74  0.3230    13    -119.0    
   1.17184  18.91350 -56.87384 -107.04  315.14 -190.68  0.3923    13    -58.74    
   1.37184  18.74267 -56.82384 -105.69  311.52 -190.25  0.3764    13    -62.60    
   1.27184  18.96350 -56.77384 -114.65  328.78 -191.87  0.4630    13    -98.69    
   1.55934  18.66350 -56.77384 -106.62  313.64 -190.59  0.3906    13    -58.74    
   2.82184  18.76350 -56.67384 -110.33  363.51 -196.25  0.7198     7    -40.36    
   3.07184  18.76350 -56.77384 -102.70  355.64 -196.33  0.6981     7    -58.91    
   3.23195  18.66350 -56.97384  -93.52  341.09 -195.38  0.6168     7    -99.52    
   3.16612  18.91350 -56.67384 -106.72  365.78 -196.10  0.7354     7    -44.62    
   3.44362  18.76350 -56.97384  -91.96  334.62 -194.86  0.5731     7    -125.4    
   3.48434  18.96350 -56.77384  -97.67  341.18 -195.45  0.6092     7    -102.4    
   3.57184  18.86350 -56.92384  -92.09  329.03 -194.28  0.5344    11    -116.4    
   3.85005  18.96350 -56.97384  -88.16  311.51 -191.59  0.4078    11    -56.02    
   0.97184  19.15017 -56.97384 -107.49  321.02 -191.51  0.4261    13    -68.77    
   0.97184  19.30517 -56.92384 -114.64  337.68 -192.77  0.5186    13    -72.56    
   1.17184  19.15100 -56.77384 -120.66  342.99 -192.44  0.5464    13    -56.76    
   1.07184  19.37088 -56.77384 -127.28  358.33 -191.98  0.6585    13     134.7    
   3.62184  19.16350 -56.67384  -98.33  339.66 -194.97  0.5760    11    -107.9    
   3.82184  19.16350 -56.77384  -92.71  319.15 -192.80  0.4545    11    -101.3    
   3.99172  19.16350 -56.87384  -88.88  306.28 -190.95  0.3747    11    -85.47    
   4.07184  19.39445 -56.77384  -89.37  307.11 -191.45  0.3738    11    -112.1    
   4.17184  19.34600 -56.87384  -87.31  299.21 -190.16  0.3353    11    -162.8    
   0.87184  19.69183 -56.97384 -121.30  364.35 -192.81  0.6824     7    -233.5    
   0.87184  19.71350 -56.97384 -121.92  365.97 -192.69  0.6929     7    -174.7    
   0.97184  19.66350 -56.77384 -134.82  365.33 -190.11  0.7811     2    0.7677    
   1.02184  19.54862 -56.74051 -134.36  363.98 -190.44  0.7597     2     1.274    
   4.17184  19.51350 -56.77384  -88.08  304.22 -191.47  0.3577    11    -171.8    
   4.37184  19.46112 -56.97384  -84.93  291.50 -189.32  0.3079    11    -186.5    
   4.17184  19.78017 -56.67384  -86.01  316.96 -197.87  0.4368    11    -77.17    
   4.42184  19.82183 -56.87384  -84.61  297.08 -191.31  0.3349    11    -160.9    
   0.87184  19.96350 -56.89051 -131.78  371.95 -190.00  0.8015     2    -6.910    
   0.87184  20.07183 -56.77384 -138.76  348.96 -188.35  0.8277     2    -267.1    
   0.82184  20.16350 -57.04646 -123.48  381.04 -191.27  0.7774     7     32.24    
   0.87184  20.08017 -56.77384 -138.88  348.41 -188.32  0.8278     2    -267.1    
   4.17184  19.96350 -56.62384  -81.93  330.38 -207.31  0.5652    11    -154.9    
   4.52184  20.03945 -56.94051  -83.35  296.87 -192.15  0.3446    11    -174.9    
   4.35517  20.07505 -56.77384  -81.17  313.51 -200.27  0.4490    11    -86.24    
   4.52184  20.13850 -56.94051  -82.66  299.79 -193.76  0.3637    11    -159.5    
   0.82184  20.34683 -57.05217 -123.05  379.93 -190.58  0.7682     7     60.63    
   0.85612  20.32600 -56.77384 -138.23  336.26 -187.81  0.8011     2    -118.9    
   0.84267  20.57779 -56.91217 -127.00  354.62 -188.41  0.7116     2     95.35    
   0.84267  20.56350 -56.84979 -129.84  344.59 -188.02  0.7176     2    -311.7    
   4.37184  20.36350 -56.77384  -75.17  330.23 -213.61  0.6579    11    -134.8    
   4.52184  20.36350 -56.97384  -81.20  306.86 -198.44  0.4207    11    -107.5    
   4.47184  20.60517 -56.97384  -78.92  323.00 -210.43  0.5915    11    -95.95    
   4.37184  20.55517 -56.67384  -69.02  348.86 -229.64  1.0455     1    -232.6    
  -0.22816  20.96350 -56.77884  -82.84  277.55 -188.27  0.3385     9    -66.27    
   0.05517  20.86350 -56.77384  -90.34  279.74 -188.25  0.3217     9    -53.46    
  -0.07245  20.96350 -56.97384  -84.39  278.63 -188.24  0.3395     9    -67.60    
   0.13850  20.86350 -56.82384  -92.07  281.01 -188.23  0.3198     9    -80.83    
   0.08850  20.96350 -57.07384  -86.86  280.82 -188.22  0.3329     9    -63.43    
   0.37184  20.81350 -56.71551 -101.59  286.85 -188.19  0.3108     9    -172.5    
   0.40517  20.86350 -56.92384  -98.90  289.59 -188.19  0.3203     9    -162.9    
   0.57184  20.86350 -56.92384 -104.92  300.48 -188.18  0.3438     9    -196.2    
   0.57184  20.81350 -56.71551 -109.89  297.06 -188.11  0.3399     9    -169.9    
   0.72184  20.86350 -56.97384 -109.97  319.95 -188.31  0.4176     9    -85.97    
   0.71350  20.81350 -56.77384 -115.89  311.29 -188.03  0.4179     9    -115.5    
   0.82184  20.77683 -56.99884 -116.63  347.12 -188.63  0.5663     9    -69.20    
   0.82184  20.73017 -56.74884 -126.10  322.40 -187.80  0.5841     9    -110.1    
   4.47184  20.74350 -57.05717  -81.97  324.44 -212.15  0.6140    11    -119.0    
   4.42184  20.73017 -56.77384  -70.70  348.19 -231.46  1.0719     1    -227.6    
   4.47184  20.98350 -56.86551  -78.77  345.46 -237.11  1.1796     1    -220.5    
   4.47184  20.93017 -56.82384  -75.91  347.10 -236.70  1.1852     1    -174.8    
  -0.62816  21.36350 -57.03396  -72.21  278.00 -188.23  0.3607     9    -54.87    
  -0.42816  21.16350 -57.01134  -76.24  277.35 -188.24  0.3589     9    -54.87    
  -0.42816  21.06350 -56.73717  -78.72  277.25 -188.27  0.3442     9    -64.08    
  -0.72816  21.36350 -56.82384  -72.12  278.36 -188.24  0.3499     9    -54.87    
  -0.27816  21.06350 -56.99979  -79.42  277.52 -188.24  0.3526     9    -64.08    
   4.47184  21.16350 -57.02384  -94.85  332.44 -238.20  1.1222     1    -136.3    
   4.57184  21.16350 -56.77384  -85.69  339.17 -244.40  1.3307     1    -193.8    
   4.55517  21.33850 -56.97622 -106.33  316.32 -245.46  1.2074     1    -85.29    
   4.67184  21.39683 -56.72384  -99.22  326.56 -249.67  1.3538     1    -168.4    
  -0.82816  21.46350 -56.73717  -70.89  279.50 -188.24  0.3403     9    -51.95    
  -0.97816  21.76350 -56.74051  -68.02  283.17 -188.21  0.3243     9    -121.1    
  -0.92816  21.77933 -56.92384  -67.62  282.29 -188.20  0.3344     9    -121.1    
  -0.81150  21.56350 -56.97205  -69.46  279.61 -188.22  0.3499     9    -47.44    
   4.67184  21.61350 -56.97384 -129.73  278.03 -252.42  1.1169     3    -333.3    
   4.72184  21.59683 -56.74884 -114.92  306.58 -252.85  1.2780     1    -98.34    
   4.72184  21.76350 -57.00717 -143.37  252.23 -255.38  1.0266     3    -379.3    
   4.75517  21.73850 -56.77384 -127.12  286.90 -254.94  1.1899     1    -232.0    
  -0.97816  21.96350 -56.94051  -66.42  285.23 -188.19  0.3231     9    -121.1    
  -1.02816  21.96350 -56.77384  -66.67  286.51 -188.20  0.3145     9    -121.1    
  -0.97816  22.16350 -57.00717  -65.51  289.08 -188.19  0.3144     9    -115.2    
  -1.02816  22.16350 -56.87384  -65.61  290.27 -188.19  0.3091     9    -115.2    
   4.77184  21.96350 -57.07384 -159.98  219.96 -258.34  0.9325     3    -173.0    
   4.77184  21.81350 -56.80717 -134.67  272.76 -256.03  1.1269     3    -58.04    
   4.82184  22.13017 -56.97384 -163.76  214.29 -259.73  0.9250     3    -87.14    
   4.82184  22.05421 -56.77384 -148.46  247.30 -258.71  1.0297     3    -154.7    
  -0.97816  22.36350 -57.00717  -64.92  294.98 -188.21  0.3070     9    -115.0    
  -1.02816  22.41350 -56.87384  -64.88  298.50 -188.24  0.3035     9    -115.0    
  -0.97816  22.50517 -56.97384  -64.66  300.94 -188.28  0.3065     9    -115.0    
  -1.02816  22.63850 -56.77384  -64.64  311.36 -188.43  0.3142     9    -47.16    
   4.83017  22.36350 -57.03729 -177.14  192.34 -259.13  0.8847     3    -125.3    
   4.83695  22.36350 -56.78217 -165.34  214.54 -260.57  0.9275     3    -87.14    
   4.82184  22.59683 -56.99884 -182.53  184.52 -257.90  0.8794     3    -127.4    
   4.82184  22.59683 -56.77384 -173.01  199.25 -260.43  0.8948     3    -131.1    
  -0.92816  22.74350 -56.97384  -64.44  313.85 -188.57  0.3239     9    -53.09    
  -0.97816  22.78850 -56.80717  -64.51  320.31 -188.72  0.3345     9    -70.59    
  -0.82816  23.01171 -56.97384  -64.54  335.05 -189.67  0.3841     9    -105.8    
  -0.92816  22.97088 -56.77384  -64.53  335.60 -189.49  0.3796     9    -85.84    
   4.77184  22.76350 -57.12384 -190.83  177.08 -254.31  0.8909     3    -158.1    
   4.72184  22.95933 -56.92979 -188.16  178.30 -255.75  0.8808     3    -190.1    
   4.72184  22.93017 -56.74884 -181.07  186.17 -258.91  0.8747     3    -127.4    
   4.77184  22.76350 -56.67384 -173.31  198.56 -260.58  0.8917     3    -125.9    
  -0.82816  23.21862 -56.77384  -64.58  358.15 -191.63  0.4664     9    -43.93    
  -0.72816  23.21350 -56.97384  -64.78  355.65 -191.66  0.4637     9    -43.93    
  -0.72816  23.37600 -56.82384  -64.69  372.13 -193.68  0.5296     9    -59.47    
  -0.62816  23.38195 -56.97384  -65.07  373.85 -194.23  0.5445     9    -80.20    
   4.47184  23.33100 -56.93455 -194.52  176.07 -252.68  0.8957     3    -190.0    
   4.57184  23.21350 -56.97884 -193.88  175.86 -252.85  0.8971     3    -190.0    
   4.47184  23.31350 -56.71551 -186.15  179.54 -256.82  0.8695     3    -158.3    
   4.57184  23.16350 -56.62384 -179.87  186.46 -259.37  0.8699     3    -127.4    
  -0.62816  23.63933 -56.77384  -64.55  385.74 -195.93  0.5896     6    -122.4    
  -0.52816  23.54862 -56.97384  -65.27  389.04 -196.70  0.6135     6    -99.91    
  -0.52816  23.76171 -56.82384  -64.69  391.56 -196.97  0.6175     6    -99.91    
  -0.37816  23.79505 -56.97384  -65.41  399.73 -198.49  0.6619     6    -107.0    
   2.97184  23.76350 -57.12384 -172.93  240.15 -205.41  0.6420     3    -182.1    
   3.17184  23.76350 -57.12384 -185.35  207.22 -222.81  0.8091     3    -11.21    
   3.67184  23.76350 -57.02384 -194.18  182.58 -246.79  0.9063     3    -158.1    
   3.77184  23.74683 -56.97384 -193.75  180.65 -248.66  0.9028     3    -158.1    
   3.56350  23.76350 -56.67384 -179.80  190.31 -247.91  0.8420     3    -136.9    
   3.74684  23.74683 -56.77384 -186.75  181.75 -250.99  0.8664     3    -172.2    
   4.02184  23.66350 -56.91551 -193.70  177.85 -251.19  0.8998     3    -190.0    
   3.97184  23.66350 -56.69051 -185.57  180.15 -254.94  0.8646     3    -158.1    
   4.17184  23.56350 -57.12384 -200.05  180.45 -249.13  0.9451     3    -158.1    
   4.17184  23.56350 -56.69884 -186.57  178.79 -255.71  0.8682     3    -190.1    
  -0.42816  23.98767 -56.77384  -64.45  386.45 -196.29  0.5953     6    -122.4    
  -0.22816  23.99362 -56.97384  -65.63  396.48 -198.37  0.6547     6    -107.0    
  -0.22816  24.22029 -56.77384  -64.81  380.62 -195.63  0.5741     6    -80.79    
  -0.02816  24.14171 -57.07384  -66.12  383.31 -196.82  0.6023     6    -112.4    
   2.77184  23.96350 -57.09646 -140.45  280.65 -193.38  0.3520    10    -141.1    
   2.72184  24.16350 -56.92051 -123.13  282.22 -192.42  0.3112    10    -180.3    
   2.75517  24.16350 -56.71217 -120.90  284.93 -192.69  0.3009    10    -180.3    
   2.87184  23.91350 -56.80717 -144.11  281.01 -195.85  0.3898    10    -126.3    
   3.10934  23.78017 -56.72289 -166.49  235.40 -214.99  0.6911     3    -203.2    
   3.20517  23.76350 -56.62384 -166.86  225.31 -225.41  0.7531     3    -107.3    
   3.37184  23.76350 -57.18217 -193.17  192.11 -237.29  0.8975     3    -175.1    
   3.37184  23.76350 -56.62384 -173.06  205.28 -238.79  0.8110     3    -11.78    
  -0.02816  24.36350 -56.82384  -65.47  375.36 -195.12  0.5546     6    -80.28    
   0.17184  24.36350 -57.05563  -66.41  361.09 -194.23  0.5053    10    -59.06    
   0.17184  24.54683 -56.78634  -66.01  362.21 -193.39  0.4929    10    -51.24    
   0.37184  24.56350 -57.01134  -66.84  341.94 -192.55  0.4196    10    -72.18    
   0.37184  24.66350 -56.80955  -66.76  348.04 -192.38  0.4336    10    -31.22    
   2.37184  24.56350 -57.07384  -97.48  278.46 -192.02  0.3237    10    -57.64    
   2.57184  24.36350 -57.02384 -109.52  279.40 -192.06  0.3165    10    -60.29    
   2.47184  24.56350 -56.62884  -97.75  282.13 -192.05  0.2863    10    -121.4    
   2.57184  24.43017 -56.79979 -105.44  280.79 -192.08  0.2984    10    -121.6    
   0.57184  24.71350 -56.97384  -67.55  326.94 -191.88  0.3607    10    -116.8    
   0.57184  24.76350 -56.84979  -67.56  331.86 -191.82  0.3719    10    -105.8    
   0.67184  24.76350 -56.97955  -68.02  319.84 -191.75  0.3384    10    -79.80    
   0.77184  24.86350 -56.81051  -68.63  320.37 -191.61  0.3335    10    -75.79    
   0.95612  24.86350 -57.02384  -69.74  303.26 -191.71  0.3019    10    -115.6    
   0.91350  24.91350 -56.79384  -69.54  313.13 -191.60  0.3143    10    -61.99    
   1.17184  24.91350 -57.03217  -71.49  295.22 -191.77  0.2949    10    -116.4    
   1.12184  24.96350 -56.77384  -71.13  304.22 -191.65  0.2963    10    -120.2    
   1.32684  24.94683 -56.97384  -73.00  292.10 -191.81  0.2927    10    -133.1    
   1.37184  24.96350 -56.92384  -73.45  292.03 -191.81  0.2909    10    -133.1    
   1.54684  24.94683 -56.97384  -75.65  287.26 -191.87  0.2962    10    -133.1    
   1.67184  24.96350 -56.77384  -77.30  288.31 -191.87  0.2867    10    -133.1    
   1.77184  24.91350 -56.94551  -79.13  283.99 -191.93  0.3004    10    -133.1    
   1.77184  24.94683 -56.74884  -78.84  286.96 -191.89  0.2866    10    -133.1    
   1.92184  24.86350 -56.97384  -82.12  281.85 -191.96  0.3070    10    -133.1    
   2.02184  24.86350 -56.74051  -83.66  283.56 -191.96  0.2900    10    -133.1    
   2.17184  24.74683 -56.97051  -88.57  279.82 -192.00  0.3125    10    -83.70    
   2.17184  24.76350 -56.88217  -88.12  280.58 -192.00  0.3044    10    -83.70    
   1.56267  18.96350 -56.59051 -128.35  353.26 -192.23  0.6260    13    -241.8    
   1.73850  18.71350 -56.67384 -113.98  329.10 -192.33  0.4753    13    -98.70    
   1.75255  18.96350 -56.47384 -136.27  358.94 -191.26  0.7302     2     105.9    
   1.94684  18.76350 -56.59051 -121.19  347.35 -193.55  0.5867    13    -41.45    
   1.99684  18.83017 -56.52384 -127.81  358.81 -193.12  0.6696     7     75.79    
   1.96112  18.96350 -56.37384 -141.93  351.73 -190.26  0.7945     2    -263.5    
   2.05517  18.76350 -56.57384 -122.13  352.07 -193.90  0.6191    13    -238.9    
   2.11350  18.96350 -56.32384 -143.54  345.35 -189.90  0.8133     2     75.86    
   2.42184  18.76350 -56.57384 -120.12  362.96 -195.12  0.6929     7    -174.7    
   2.43017  18.96350 -56.32384 -139.85  353.21 -190.55  0.8179     2     46.16    
   2.54684  18.73017 -56.62384 -115.21  359.80 -195.77  0.6837     7    -38.91    
   2.65017  18.81350 -56.57384 -118.93  372.07 -195.42  0.7461     7    -232.9    
   2.59184  18.96350 -56.37384 -134.64  367.54 -191.76  0.8161     2     61.08    
   2.79422  18.86350 -56.57384 -117.90  377.10 -195.42  0.7725     7    -233.8    
   3.04172  18.96350 -56.57384 -114.42  379.91 -195.40  0.7841     7    -69.06    
   1.37184  19.16350 -56.57205 -136.33  358.93 -190.85  0.7247     2    -4.733    
   1.22184  19.36350 -56.53813 -143.46  349.36 -189.43  0.8095     2    -267.1    
   1.27184  19.36350 -56.40396 -149.61  325.25 -188.86  0.8521     2    -131.8    
   1.57184  19.01350 -56.54051 -133.67  358.17 -191.52  0.6913     2     93.25    
   1.57184  19.16350 -56.28955 -150.97  319.39 -188.92  0.8520     2    -90.70    
   1.80517  19.01350 -56.37384 -143.95  347.36 -189.88  0.8020     2    -77.48    
   2.74588  19.01350 -56.37384 -132.69  371.51 -192.00  0.8240     2     34.00    
   3.07005  19.16350 -56.37384 -125.32  381.01 -193.05  0.8236     7     124.7    
   3.20362  19.16350 -56.47384 -116.68  385.73 -194.52  0.7967     7    -83.08    
   3.20755  19.26350 -56.37384 -121.14  383.87 -194.21  0.8169     7    -196.1    
   3.39529  19.16350 -56.57384 -106.82  367.73 -195.59  0.7138     7    -56.39    
   3.40517  19.36350 -56.42384 -111.42  384.34 -196.92  0.7762     7    -82.59    
   3.67422  19.36350 -56.57384  -99.04  348.61 -196.45  0.5981    11    -98.32    
   3.78767  19.36350 -56.62384  -95.67  333.87 -195.22  0.5212    11    -171.8    
   1.07184  19.56350 -56.57955 -144.27  343.13 -188.89  0.8320     2    -117.2    
   0.98850  19.73850 -56.57384 -146.39  328.59 -188.33  0.8496     2    -131.8    
   1.17184  19.56350 -56.22384 -156.64  277.15 -188.12  0.8887     2     9.754    
   1.02184  19.76350 -56.32563 -154.25  279.91 -188.00  0.8742     2     9.754    
   3.47184  19.56350 -56.30301 -109.10  386.87 -206.72  0.8551     7    -68.09    
   3.57184  19.56350 -56.39051 -103.24  383.62 -204.96  0.7863     7    -153.7    
   3.72184  19.73933 -56.37384  -93.67  380.29 -214.82  0.8455    11    -82.43    
   3.87184  19.54862 -56.57384  -93.13  337.26 -198.66  0.5331    11    -155.7    
   3.77184  19.73017 -56.42384  -92.31  371.70 -212.09  0.7719    11    -151.3    
   3.97184  19.56350 -56.62384  -91.00  325.49 -196.59  0.4698    11    -157.6    
   3.97184  19.68588 -56.57384  -89.42  334.93 -201.69  0.5327    11    -154.6    
   0.97184  19.78017 -56.57384 -146.69  325.32 -188.23  0.8509     2    -131.8    
   0.87184  20.16350 -56.57384 -146.37  300.98 -187.55  0.8284     2    -158.0    
   0.97184  19.86350 -56.37384 -153.24  281.19 -187.90  0.8658     2     9.933    
   0.87184  20.25850 -56.40717 -148.82  272.48 -187.29  0.8185     2    -85.32    
   3.92184  19.96350 -56.37146  -81.71  369.38 -224.74  0.9905     1    -201.8    
   3.97184  19.91350 -56.47384  -83.10  357.60 -217.00  0.7819    11    -73.31    
   4.02184  20.06350 -56.37384  -77.99  362.70 -228.05  1.0626     1    -181.7    
   4.17184  20.11350 -56.57384  -76.85  344.45 -217.93  0.7634    11    -137.7    
   0.86350  20.27338 -56.57384 -145.63  296.66 -187.40  0.8116     2    -158.0    
   0.87184  20.31350 -56.37384 -148.49  268.70 -187.19  0.8103     2    -100.3    
   0.85279  20.53850 -56.54134 -140.26  292.54 -187.26  0.7316     2    -202.0    
   0.87184  20.53017 -56.32384 -143.48  272.73 -187.10  0.7519     2    -100.0    
   4.27184  20.31350 -56.34051  -76.75  346.01 -236.16  1.2538     1    -208.1    
   4.27184  20.33850 -56.56051  -71.08  350.37 -227.64  1.0090     1    -203.9    
   4.37184  20.55517 -56.67384  -69.02  348.86 -229.64  1.0455     1    -220.2    
   4.47184  20.56350 -56.34563  -79.43  337.67 -241.27  1.3400     1    -221.2    
  -0.32816  20.96350 -56.46551  -83.07  277.95 -188.31  0.3211     9    -66.27    
  -0.07816  20.86350 -56.54051  -88.94  278.68 -188.30  0.3153     9    -63.43    
  -0.32816  20.96350 -56.42384  -83.34  278.12 -188.32  0.3180     9    -83.70    
  -0.07816  20.86350 -56.37384  -90.13  279.27 -188.35  0.3049     9    -53.46    
   0.13850  20.81350 -56.57384  -95.19  280.96 -188.28  0.3069     9    -76.82    
   0.11350  20.81350 -56.37384  -95.98  281.14 -188.35  0.2976     9    -93.88    
   0.37184  20.78517 -56.53039 -104.15  286.37 -188.24  0.3038     9    -162.0    
   0.40612  20.79267 -56.41551 -106.35  287.25 -188.29  0.3013     9    -161.1    
   0.57184  20.80517 -56.63729 -111.26  295.68 -188.11  0.3374     9    -179.0    
   0.57184  20.79505 -56.41884 -113.73  293.57 -188.23  0.3321     9    -179.2    
   0.74684  20.78017 -56.57384 -122.58  304.61 -187.94  0.4566     9    -170.2    
   0.74684  20.78017 -56.37384 -124.16  299.45 -188.10  0.4520     9    -160.1    
   0.78850  20.76350 -56.63551 -125.00  309.72 -187.84  0.5153     9    -178.5    
   0.78850  20.76350 -56.37384 -127.55  298.70 -187.99  0.5097     9    -282.2    
   4.47184  20.76350 -56.63813  -70.64  348.88 -237.57  1.2551     1    -177.6    
   4.57184  20.76350 -56.40301  -79.27  338.78 -243.47  1.3743     1    -221.2    
   4.57184  20.92695 -56.57384  -75.80  344.49 -242.91  1.3624     1    -281.5    
   4.67184  20.95100 -56.37384  -84.55  335.81 -246.99  1.4087     1    -221.2    
  -0.47816  21.06350 -56.57384  -78.93  277.62 -188.29  0.3338     9    -64.08    
  -0.77816  21.36350 -56.65217  -72.41  279.01 -188.25  0.3379     9    -54.87    
  -0.47816  21.06350 -56.34051  -80.38  278.66 -188.33  0.3156     9    -64.08    
  -0.77816  21.34445 -56.44801  -73.62  279.93 -188.27  0.3228     9    -54.87    
   4.67184  21.21350 -56.57384  -85.96  338.69 -248.02  1.4087     1    -221.2    
   4.72184  21.14183 -56.40717  -86.99  336.91 -249.03  1.4263     1    -221.2    
   4.72184  21.39683 -56.57384  -94.90  332.72 -250.73  1.4052     1    -221.2    
   4.77184  21.31350 -56.37384  -92.10  335.39 -251.38  1.4348     1    -221.2    
  -0.92816  21.56350 -56.46551  -70.69  282.40 -188.25  0.3157     9    -121.0    
  -1.01150  21.76350 -56.54884  -68.58  284.81 -188.22  0.3119     9    -121.1    
  -0.92816  21.56350 -56.37384  -71.17  283.22 -188.26  0.3092     9    -121.0    
  -1.01150  21.76350 -56.32884  -69.68  287.30 -188.25  0.2988     9    -115.1    
   4.75517  21.55850 -56.57384 -103.99  324.50 -252.83  1.3778     1    -175.9    
   4.77184  21.56350 -56.52384 -102.75  327.07 -253.08  1.3936     1    -215.2    
   4.77184  21.63017 -56.57384 -108.48  319.76 -253.69  1.3580     1    -152.1    
   4.82184  21.76350 -56.37884 -108.23  325.11 -255.32  1.3925     1    -229.0    
  -1.02816  21.81350 -56.54051  -68.27  285.82 -188.22  0.3089     9    -121.1    
  -1.07816  22.14921 -56.66884  -66.07  292.36 -188.20  0.3014     9    -115.2    
  -1.02816  21.81350 -56.31551  -69.38  288.59 -188.24  0.2965     9    -115.1    
  -1.10316  22.20671 -56.37384  -67.00  299.59 -188.24  0.2938     9    -115.0    
   4.82184  21.98529 -56.57384 -131.05  285.71 -257.22  1.1965     1    -67.22    
   4.82184  21.96350 -56.40717 -119.46  309.43 -256.67  1.3137     1    -138.2    
   4.82184  22.16350 -56.47884 -135.28  279.50 -258.14  1.1675     1    -213.1    
   4.82184  22.26350 -56.48313 -140.91  267.69 -258.74  1.1151     3    -288.7    
  -1.09483  22.36350 -56.59979  -65.57  301.26 -188.25  0.2987     9    -115.0    
  -1.11900  22.33017 -56.38813  -66.38  304.73 -188.27  0.2974     9    -109.8    
  -1.07816  22.54350 -56.61551  -65.12  309.69 -188.36  0.3080     9    -47.16    
  -1.09483  22.60195 -56.37384  -65.81  320.00 -188.51  0.3240     9    -70.59    
   4.75517  22.58850 -56.37384 -148.24  250.57 -259.44  1.0441     3    -151.8    
   4.77184  22.41350 -56.27384 -132.95  284.79 -258.05  1.1917     1    -107.2    
   4.77184  22.66350 -56.52384 -161.52  221.61 -260.74  0.9465     3    -167.7    
   4.82184  22.39683 -56.57384 -153.95  238.86 -260.02  1.0018     3    -247.6    
  -1.02816  22.76350 -56.66551  -64.70  322.19 -188.70  0.3350     9    -70.59    
  -1.02816  22.99183 -56.37384  -65.03  346.21 -189.70  0.4022     9    -42.55    
  -1.02816  22.96350 -56.42384  -64.96  343.48 -189.56  0.3934     9    -83.45    
  -0.97816  23.02183 -56.57384  -64.65  344.61 -189.86  0.4029     9    -83.50    
   4.75517  22.76350 -56.57384 -167.78  208.40 -260.97  0.9117     3    -87.05    
   4.67184  22.81350 -56.34051 -154.13  235.15 -259.96  0.9868     3    -187.2    
   4.67184  22.96350 -56.55396 -172.13  199.09 -260.87  0.8897     3    -86.72    
   4.57184  22.96350 -56.27384 -153.67  233.41 -259.76  0.9790     3    -152.2    
  -0.92816  23.18279 -56.57384  -64.49  356.58 -191.00  0.4489     9    -43.93    
  -0.97816  23.18850 -56.40717  -64.55  356.36 -190.67  0.4411     9    -43.93    
  -0.82816  23.48017 -56.57384  -64.07  370.23 -192.92  0.5073     8    -51.66    
  -0.92816  23.38350 -56.42384  -64.04  361.67 -191.38  0.4631     8    -45.20    
   4.17184  23.46350 -56.39313 -170.67  196.74 -261.18  0.8720     3    -77.95    
   4.47184  23.16350 -56.35205 -164.36  210.35 -261.14  0.9085     3    -87.05    
   4.37184  23.36350 -56.53872 -178.56  187.03 -259.77  0.8648     3    -127.2    
   4.55517  23.16350 -56.56872 -177.36  189.98 -260.13  0.8722     3    -127.4    
  -0.92816  23.56350 -56.32384  -63.33  353.45 -190.42  0.4293     8    -42.27    
  -0.77816  23.56350 -56.60717  -64.03  373.50 -193.56  0.5243     8    -57.18    
  -0.72816  23.74112 -56.57384  -63.62  370.35 -193.20  0.5117     8    -51.66    
  -0.82816  23.81350 -56.37384  -62.72  349.61 -190.30  0.4215     8    -32.51    
   2.95517  23.76350 -56.37384 -136.59  293.59 -209.41  0.5556    10    -98.47    
   2.97184  23.74683 -56.34884 -136.45  293.58 -212.21  0.5899    10    -76.36    
   3.07184  23.76350 -56.57384 -156.62  253.93 -214.27  0.6591     3    -116.1    
   3.17184  23.74683 -56.52884 -159.87  238.67 -224.78  0.7413     3    -112.6    
   3.14684  23.71350 -56.40717 -151.31  254.91 -227.38  0.7550     3    -191.3    
   3.37184  23.74683 -56.54884 -169.15  210.33 -240.56  0.8138     3     32.87    
   3.37184  23.66350 -56.29051 -151.90  237.62 -247.30  0.8755     3    -181.6    
   3.57184  23.74683 -56.59884 -176.56  193.39 -249.76  0.8400     3    -144.3    
   3.55850  23.66350 -56.32384 -159.26  217.93 -254.30  0.8755     3    -87.14    
   3.73850  23.71350 -56.57384 -177.87  188.61 -254.76  0.8501     3    -141.5    
   3.75934  23.66350 -56.42384 -169.62  198.44 -257.94  0.8590     3    -80.62    
   3.92184  23.66350 -56.60539 -181.68  183.55 -256.42  0.8568     3    -127.4    
   3.97184  23.56350 -56.35563 -167.11  200.85 -260.70  0.8740     3    -133.6    
   4.20517  23.51350 -56.57801 -181.04  183.23 -258.42  0.8610     3    -127.4    
  -0.72816  23.97838 -56.42384  -62.56  349.19 -190.43  0.4238     8    -32.51    
  -0.61150  23.96529 -56.57384  -63.40  365.79 -192.79  0.4975     8    -51.35    
  -0.42816  24.22362 -56.57384  -63.46  360.82 -192.20  0.4783     8    -45.20    
  -0.62816  24.21171 -56.37384  -62.12  338.74 -189.44  0.3872     8    -77.45    
   2.75517  24.16350 -56.57384 -117.90  287.25 -192.87  0.2967    10    -180.4    
   2.87184  23.91350 -56.51551 -132.65  292.12 -197.33  0.3800    10    -125.2    
   2.72184  24.19683 -56.39884 -111.69  290.09 -192.92  0.2933    10    -145.9    
   2.77184  24.06350 -56.29884 -114.77  296.84 -194.57  0.3221    10    -159.8    
  -0.40638  24.36350 -56.47384  -62.96  348.00 -190.43  0.4216     8    -32.51    
  -0.30138  24.36350 -56.57384  -63.70  359.39 -191.94  0.4694     8    -43.93    
  -0.25221  24.56350 -56.37384  -63.16  339.28 -189.43  0.3858     8    -86.67    
  -0.05316  24.54683 -56.57384  -64.64  359.13 -191.90  0.4658     8    -43.93    
  -0.02816  24.66350 -56.42384  -64.35  347.29 -190.16  0.4110     8    -31.22    
   0.15195  24.66350 -56.57384  -65.59  357.27 -191.81  0.4563     8    -43.93    
   2.47184  24.56350 -56.62384  -97.71  282.19 -192.05  0.2860    10    -122.7    
   2.57184  24.43850 -56.56039 -102.84  283.53 -192.12  0.2835    10    -118.5    
   2.42184  24.56350 -56.31551  -94.65  287.40 -192.07  0.2775    10    -121.3    
   2.57184  24.36350 -56.22384 -100.88  290.90 -192.37  0.2875    10    -118.5    
   0.13755  24.76350 -56.37384  -65.18  346.27 -189.98  0.4031     8    -42.55    
   0.34684  24.74683 -56.59205  -66.59  352.14 -191.72  0.4367    10    -42.27    
   0.40517  24.86350 -56.32384  -66.88  345.91 -190.12  0.4011     8    -42.55    
   0.62184  24.86350 -56.56551  -68.09  339.13 -191.35  0.3874    10    -83.45    
   0.49684  24.86350 -56.40717  -67.48  346.45 -190.74  0.4073     8    -31.22    
   0.77184  24.91350 -56.54051  -69.04  331.59 -191.29  0.3620    10    -105.8    
   0.83350  24.94683 -56.37384  -69.81  334.30 -190.94  0.3697    10    -105.8    
   0.92684  24.94683 -56.57384  -70.02  321.49 -191.40  0.3324    10    -75.79    
   0.97184  24.96350 -56.47384  -70.58  323.33 -191.28  0.3373    10    -75.79    
   0.98850  24.96350 -56.57384  -70.43  318.23 -191.43  0.3231    10    -75.79    
   1.72184  24.96350 -56.57384  -78.16  291.44 -191.83  0.2798    10    -125.6    
   1.79684  24.94683 -56.57384  -79.31  289.88 -191.86  0.2795    10    -133.1    
   1.57184  24.96350 -56.27384  -76.99  304.69 -191.56  0.2973    10    -124.8    
   1.72684  24.94683 -56.37384  -78.69  296.53 -191.75  0.2822    10    -133.0    
   2.02184  24.86350 -56.54051  -83.53  286.69 -191.93  0.2789    10    -133.1    
   1.97184  24.86350 -56.33217  -82.82  292.04 -191.86  0.2779    10    -133.1    
   2.18850  24.76350 -56.41217  -87.47  286.98 -191.97  0.2761    10    -123.1    
   2.17184  24.76350 -56.34051  -87.09  288.67 -191.95  0.2760    10    -123.1    
   0.94350  24.96350 -56.37384  -70.64  328.88 -191.05  0.3541    10    -116.8    
   1.37184  24.99183 -56.66729  -73.66  298.40 -191.71  0.2867    10    -125.4    
   1.37184  24.96350 -56.14551  -75.35  317.82 -191.13  0.3344    10    -75.79    
   1.57184  19.21350 -56.17384 -155.38  292.75 -188.47  0.8772     2    -71.14    
   1.37184  19.36350 -56.17384 -156.85  282.49 -188.28  0.8894     2    -71.02    
   1.59005  19.36350 -55.87384 -160.64  250.09 -187.43  0.9252     2    -25.63    
   1.67184  19.16350 -56.15563 -154.88  293.26 -188.46  0.8730     2    -71.14    
   1.74529  19.21350 -55.97384 -158.36  263.28 -187.81  0.8964     2    -1.008    
   1.92184  19.06350 -56.17384 -152.33  304.61 -188.60  0.8540     2    -135.7    
   1.88195  19.16350 -55.97384 -157.59  265.25 -187.82  0.8867     2    -1.008    
   2.12684  19.01350 -56.20717 -149.13  317.45 -188.85  0.8388     2    -90.70    
   2.22184  19.16350 -55.87384 -156.23  255.98 -187.49  0.8786     2    -4.567    
   2.37184  19.01350 -56.20717 -146.52  322.62 -189.04  0.8322     2    -107.5    
   2.26350  19.16350 -55.87384 -155.79  256.51 -187.51  0.8758     2    -4.567    
   2.58767  19.06350 -56.17384 -144.64  319.97 -189.12  0.8301     2    -90.12    
   2.60838  19.16350 -55.97384 -149.49  278.05 -188.47  0.8438     2    -96.79    
   2.85779  19.16350 -56.17384 -139.25  330.23 -190.33  0.8281     2    -308.6    
   2.78529  19.26350 -55.92384 -146.56  278.43 -190.82  0.8508     2    -96.52    
   3.02184  19.26350 -56.17384 -134.79  338.59 -192.57  0.8318     2     36.15    
   2.97184  19.36350 -55.92384 -140.11  293.85 -197.31  0.8669     2    -74.74    
   1.07184  19.76350 -56.14729 -157.24  258.61 -187.68  0.8921     2     10.40    
   1.18850  19.56350 -56.17384 -157.43  270.59 -188.01  0.8939     2     7.667    
   1.37184  19.46350 -55.97801 -159.57  255.32 -187.62  0.9167     2    -34.04    
   1.17184  19.77933 -55.92384 -159.37  245.84 -187.29  0.9271     2    -43.03    
   3.17184  19.38017 -56.16646 -128.79  348.71 -197.67  0.8464     2     144.1    
   3.27184  19.56350 -55.99979 -123.67  339.29 -214.23  0.9454     2    -161.1    
   3.37184  19.56350 -56.16646 -116.48  368.74 -210.25  0.9074     2    -46.49    
   3.37184  19.66350 -55.96967 -116.01  351.83 -223.50  1.0456     2    -176.5    
   3.57184  19.76350 -56.12384 -101.24  377.33 -225.61  1.0883     1    -132.9    
   0.97184  20.14445 -56.07384 -154.71  247.90 -187.08  0.8775     2     1.256    
   0.98850  19.97600 -56.14884 -156.25  252.34 -187.40  0.8798     2     18.81    
   1.07184  19.94005 -55.97384 -157.78  245.52 -187.22  0.9117     2     1.406    
   1.02184  20.18850 -55.94051 -154.17  247.74 -186.93  0.9037     2     1.406    
   3.60517  19.81350 -55.97384 -102.21  361.54 -233.89  1.2347     1    -156.3    
   3.87184  19.96350 -56.17384  -86.80  363.58 -232.95  1.2195     1    -174.5    
   3.92184  19.96350 -55.99884  -97.44  339.06 -239.99  1.3053     1    -202.1    
   4.02184  20.06350 -56.20717  -83.73  353.36 -234.86  1.2422     1    -184.2    
   3.97184  19.98017 -55.95717 -101.43  328.50 -242.30  1.3049     1    -160.3    
   4.27184  20.16350 -56.00301 -105.15  308.82 -245.48  1.2726     1    -149.5    
   0.97184  20.26850 -56.02384 -152.52  249.68 -186.88  0.8748     2     1.256    
   0.87184  20.56350 -56.30217 -142.16  274.57 -187.15  0.7382     2    -218.0    
   0.98850  20.33850 -55.97384 -151.03  252.87 -186.79  0.8798     2    -108.3    
   0.98850  20.62100 -55.97146 -141.81  277.91 -187.33  0.8234     2    -179.7    
   4.19684  20.18017 -56.15717  -88.47  334.68 -239.70  1.2988     1    -149.8    
   4.37184  20.36350 -56.22384  -86.56  331.17 -241.21  1.3180     1    -138.7    
   4.37184  20.21350 -55.97384 -111.69  296.70 -247.89  1.2377     1    -85.53    
   4.55517  20.56350 -56.19884  -93.40  321.28 -245.48  1.3417     1    -90.77    
   4.67184  20.52600 -55.97384 -120.56  281.06 -252.45  1.1929     1    -165.7    
  -0.22816  20.96350 -56.07384  -87.64  280.82 -188.46  0.2925     9    -66.27    
  -0.02816  20.86350 -56.19051  -92.58  280.79 -188.44  0.2932     9    -53.46    
  -0.05221  20.96350 -55.87384  -92.94  284.47 -188.70  0.2863     9    -122.7    
   0.19184  20.81350 -56.23217  -99.31  283.15 -188.44  0.2906     9    -162.9    
   0.22184  20.86350 -55.97384 -100.82  286.65 -188.72  0.2889     9    -145.9    
   0.37184  20.81350 -56.14051 -105.95  288.03 -188.56  0.2944     9    -162.0    
   0.32684  20.86350 -55.95717 -104.18  289.49 -188.83  0.2949     9    -172.5    
   0.57184  20.81350 -56.17384 -114.01  294.81 -188.56  0.3288     9    -179.0    
   0.62184  20.86350 -55.97384 -114.57  301.53 -189.22  0.3506     9    -169.9    
   0.77184  20.81350 -56.17384 -123.89  302.19 -188.59  0.4563     9    -160.1    
   0.66350  20.86350 -55.97384 -116.17  303.98 -189.31  0.3693     9    -174.7    
   0.87184  20.76350 -56.16217 -131.91  296.67 -188.21  0.6122     2    -125.7    
   0.97184  20.76350 -55.97384 -134.01  300.83 -188.74  0.7398     2    -170.7    
   4.67184  20.72755 -56.17384  -98.59  316.48 -248.38  1.3484     1    -151.7    
   4.77184  20.67755 -55.97384 -122.35  280.33 -253.77  1.1951     1    -165.7    
   4.75517  20.96350 -56.19884  -97.66  321.90 -250.33  1.3844     1    -90.77    
   4.87184  20.94779 -55.97384 -121.75  287.07 -255.15  1.2301     1    -69.44    
  -0.42816  21.06350 -56.12384  -82.61  280.28 -188.40  0.2989     9    -64.08    
  -0.72816  21.31350 -56.17384  -76.01  281.80 -188.33  0.3023     9    -64.08    
  -0.42816  21.16350 -55.85634  -83.74  284.13 -188.55  0.2866     9    -133.1    
  -0.62816  21.26350 -56.01217  -78.76  282.95 -188.40  0.2927     9    -133.1    
  -0.26150  21.01350 -55.95955  -87.27  282.15 -188.52  0.2883     9    -152.8    
   4.77184  21.12183 -56.27384  -93.41  330.42 -250.64  1.4187     1    -239.9    
   4.92184  21.22183 -55.97384 -118.41  299.98 -255.98  1.2924     1    -52.99    
   4.87184  21.39683 -56.12384 -104.23  325.14 -254.57  1.4085     1    -215.2    
   4.92184  21.25421 -55.97384 -117.78  301.79 -256.05  1.3008     1    -125.0    
  -0.82816  21.46350 -56.10384  -74.34  284.59 -188.32  0.2949     9    -121.0    
  -0.97816  21.73017 -56.14884  -71.13  289.16 -188.28  0.2913     9    -115.1    
  -0.82816  21.56350 -55.92384  -75.01  289.05 -188.39  0.2868     9    -130.2    
  -0.92816  21.71350 -55.97384  -72.79  291.79 -188.35  0.2870     9    -121.0    
   4.87184  21.64183 -56.12384 -104.44  330.31 -255.67  1.4272     1    -226.4    
   4.92184  21.53017 -55.97384 -112.91  316.55 -256.58  1.3690     1    -154.0    
   4.87184  21.76350 -56.09051 -105.98  330.63 -256.24  1.4267     1    -226.4    
   4.87184  21.76350 -56.08217 -106.04  330.47 -256.28  1.4262     1    -226.2    
  -1.02816  21.86350 -56.17384  -69.94  292.15 -188.27  0.2901     9    -115.1    
  -1.07816  22.14350 -56.11551  -68.73  303.30 -188.30  0.2941     9    -114.9    
  -1.02816  22.16350 -55.87384  -70.50  311.29 -188.44  0.3093     9    -62.18    
  -1.01150  21.96350 -55.97384  -70.87  299.67 -188.34  0.2908     9    -114.9    
   4.82184  22.07279 -56.17384 -112.77  323.06 -256.86  1.3816     1    -168.6    
   4.87184  21.91350 -55.94051 -108.81  328.46 -257.00  1.4166     1    -226.2    
   4.77184  22.34683 -56.17384 -122.79  305.12 -257.31  1.2906     1    -125.0    
   4.77184  22.26350 -55.89051 -107.31  329.34 -256.36  1.4124     1    -226.2    
  -1.09983  22.36350 -56.18039  -67.44  312.04 -188.36  0.3068     9    -47.03    
  -1.02816  22.33850 -55.79051  -70.27  323.11 -188.62  0.3390     9    -75.79    
  -1.10733  22.55279 -56.19384  -66.64  322.77 -188.52  0.3280     9    -75.79    
  -1.07816  22.58350 -55.93217  -68.00  332.32 -188.72  0.3563     9    -105.8    
   4.75517  22.40850 -56.17384 -125.23  299.86 -257.38  1.2643     1    -53.25    
   4.72184  22.42183 -55.97384 -112.51  320.32 -256.21  1.3658     1    -134.8    
   4.72184  22.53017 -56.17384 -130.06  288.87 -257.52  1.2109     1    -65.81    
   4.67184  22.56350 -56.00384 -117.98  309.06 -256.09  1.3101     1    -123.0    
  -1.07816  22.82183 -56.17384  -65.99  339.79 -189.08  0.3762     9    -85.38    
  -1.07816  22.73850 -55.94051  -67.28  339.42 -188.92  0.3759     9    -85.38    
  -1.02816  23.03350 -56.33217  -65.01  349.03 -189.85  0.4108     9    -31.22    
  -1.07816  22.96350 -56.00717  -65.94  345.65 -189.19  0.3917     8    -42.49    
   4.55517  22.76350 -55.94884 -118.83  301.75 -255.01  1.2748     1    -67.17    
   4.57184  22.86350 -56.14705 -139.89  262.34 -257.67  1.0899     3    -158.9    
   4.52184  22.96350 -56.16646 -144.65  250.72 -258.20  1.0417     3    -151.8    
   4.37184  22.96350 -55.86372 -115.07  299.89 -252.90  1.2667     1    -60.39    
  -1.02816  23.31350 -56.17384  -64.11  350.05 -189.71  0.4081     8    -31.22    
  -1.07816  23.16350 -56.01551  -64.85  345.48 -189.12  0.3873     8    -44.42    
  -1.02816  23.36350 -56.15717  -63.87  348.05 -189.53  0.4006     8    -42.55    
  -1.01150  23.38350 -56.19884  -63.82  349.94 -189.76  0.4091     8    -31.22    
   3.70695  23.46350 -55.97384 -128.70  268.76 -251.65  1.0909     3    -222.3    
   3.99684  23.34683 -55.97384 -131.33  263.95 -253.63  1.0907     3    -158.9    
   3.99505  23.46350 -56.17384 -152.44  225.60 -259.05  0.9403     3    -167.6    
   4.17184  23.34683 -56.17205 -152.55  227.52 -259.29  0.9514     3    -202.6    
   4.17184  23.16350 -55.87384 -118.96  287.68 -251.95  1.2067     1    -217.3    
   4.37184  23.16350 -56.16872 -149.71  236.42 -258.82  0.9860     3    -60.09    
  -0.97816  23.58850 -56.20717  -62.96  344.02 -189.39  0.3910     8    -84.73    
  -1.02816  23.61350 -56.07384  -62.60  333.79 -188.56  0.3556     8    -98.01    
  -0.92816  23.76350 -56.22384  -62.37  338.71 -189.11  0.3777     8    -77.45    
  -1.02816  23.81350 -55.97384  -61.57  320.27 -187.91  0.3249     8    -66.07    
   2.87184  23.76350 -56.14884 -119.28  318.98 -209.83  0.5387    10    -56.77    
   2.97184  23.66350 -56.15384 -124.68  314.94 -223.52  0.7280    10    -85.62    
   2.77184  23.76350 -55.88789 -105.98  340.93 -209.94  0.5857    10    -121.6    
   3.03017  23.56350 -55.97384 -112.81  332.92 -235.17  0.9768     1    -146.4    
   3.14684  23.54683 -55.97384 -115.70  317.43 -240.37  1.0577     1    -133.6    
   3.17184  23.56350 -56.02384 -121.12  306.11 -241.30  1.0233     1    -110.8    
   3.34684  23.51350 -55.94051 -117.50  299.01 -245.55  1.1336     1    -144.0    
   3.45517  23.56350 -56.07384 -134.41  265.10 -250.22  1.0165     3    -125.3    
   3.62517  23.46350 -55.92384 -121.63  281.78 -249.36  1.1410     1    -24.60    
   3.72184  23.56350 -56.17384 -149.87  231.25 -256.97  0.9397     3    -167.6    
   3.77695  23.54683 -56.17384 -150.72  229.32 -257.65  0.9386     3    -202.6    
  -0.82816  23.97029 -56.27384  -61.97  335.63 -189.03  0.3731     8    -78.05    
  -0.97816  23.98767 -55.97384  -60.97  315.19 -187.75  0.3194     8    -66.07    
  -0.82816  24.26350 -56.00301  -60.56  311.19 -187.65  0.3180     8    -48.45    
  -0.77816  24.19683 -56.17384  -61.19  322.37 -188.18  0.3375     8    -66.07    
   2.72184  23.96350 -55.98729 -107.00  315.32 -198.18  0.4074    10    -67.43    
   2.77184  23.96350 -56.14051 -112.38  307.63 -197.57  0.3756    10    -70.50    
   2.67184  24.16350 -56.12384 -105.66  298.78 -193.60  0.3193    10    -120.8    
   2.57184  24.16350 -55.88455 -100.64  308.87 -193.84  0.3708    10    -73.48    
  -0.62816  24.36350 -56.21134  -61.41  322.97 -188.25  0.3400     8    -72.00    
  -0.77816  24.36350 -55.97384  -60.42  308.65 -187.57  0.3161     8    -43.81    
  -0.42816  24.56350 -56.20063  -61.87  322.60 -188.20  0.3367     8    -66.07    
  -0.47816  24.66350 -55.97384  -61.06  308.72 -187.57  0.3133     8    -43.81    
   2.27184  24.56350 -55.97384  -91.03  298.42 -192.05  0.3122    10    -119.0    
   2.47184  24.36350 -55.97384  -96.92  299.12 -192.47  0.3210    10    -115.9    
   2.37184  24.56350 -56.17384  -93.05  291.08 -192.07  0.2841    10    -138.8    
   2.55517  24.36350 -56.17384 -100.00  292.26 -192.39  0.2915    10    -122.7    
  -0.22816  24.71350 -56.17384  -62.64  323.91 -188.20  0.3351     8    -113.1    
  -0.22816  24.76350 -56.07384  -62.42  317.63 -187.88  0.3208     8    -61.44    
  -0.12816  24.76350 -56.17384  -63.17  326.16 -188.30  0.3383     8    -111.8    
  -0.03983  24.86350 -56.02384  -63.42  319.15 -187.89  0.3189     8    -60.15    
   0.17184  24.86350 -56.17384  -65.10  334.24 -188.73  0.3563     8    -105.8    
   0.17184  24.94683 -55.94884  -64.79  320.94 -187.90  0.3176     8    -64.66    
   0.40517  24.91350 -56.17384  -66.81  339.74 -189.20  0.3739     8    -85.38    
   0.37184  24.96350 -55.97384  -66.45  328.40 -188.24  0.3353     8    -116.9    
   0.57184  24.94683 -56.12884  -68.15  340.13 -189.35  0.3778     8    -85.38    
   0.53850  24.96350 -56.02384  -67.92  335.42 -188.76  0.3596     8    -85.84    
   0.74088  24.94683 -56.21884  -69.45  340.45 -190.21  0.3873    10    -83.45    
   0.72184  24.96350 -56.07384  -69.51  339.28 -189.45  0.3803     8    -85.38    
   0.87184  24.96350 -56.17384  -70.61  337.39 -190.28  0.3813    10    -85.38    
   1.07184  24.96350 -55.97384  -73.07  334.57 -189.93  0.3844    10    -105.8    
   1.18850  24.94683 -55.92884  -74.49  332.21 -190.07  0.3860    10    -105.8    
   1.22184  24.96350 -56.07384  -74.15  327.09 -190.67  0.3629    10    -116.8    
   1.38850  24.91350 -55.89551  -76.89  326.60 -190.50  0.3808    10    -106.9    
   1.42184  24.96350 -56.17384  -75.74  314.49 -191.26  0.3243    10    -57.98    
   1.57184  24.94683 -56.17384  -77.43  308.51 -191.45  0.3100    10    -53.54    
   1.57184  24.91350 -56.03217  -78.23  314.23 -191.23  0.3353    10    -57.98    
   1.71350  24.91350 -56.17384  -79.32  303.51 -191.59  0.2999    10    -123.7    
   1.75755  24.86350 -56.03717  -80.73  307.25 -191.50  0.3191    10    -61.09    
   1.99684  24.74683 -55.97384  -85.02  302.90 -191.74  0.3175    10    -113.8    
   2.07184  24.76350 -56.13813  -85.55  295.53 -191.87  0.2890    10    -119.2    
   2.17184  24.71350 -56.15217  -87.61  293.48 -191.94  0.2856    10    -119.2    
   1.71172  19.36350 -55.77384 -160.53  245.10 -187.22  0.9386     2    -43.03    
   1.96445  19.26350 -55.77384 -159.22  245.62 -187.21  0.9188     2     1.406    
   2.17184  19.26350 -55.72384 -157.31  244.68 -187.22  0.9153     2     1.406    
   2.31350  19.26350 -55.72384 -155.79  246.53 -187.49  0.9064     2    -84.56    
   2.52695  19.26350 -55.77384 -152.83  253.97 -188.53  0.8843     2    -106.1    
   2.79029  19.36350 -55.77384 -146.52  268.85 -194.40  0.8916     2    -164.0    
   1.37184  19.76350 -55.67384 -158.22  248.14 -187.21  0.9867     2     17.08    
   1.55838  19.46350 -55.77384 -160.82  244.95 -187.22  0.9491     2    -43.03    
   1.57184  19.66350 -55.57384 -157.35  250.68 -187.23  1.0097     2     16.73    
   1.69362  19.56350 -55.57384 -157.88  247.98 -187.18  1.0003     2     17.08    
   1.94172  19.56350 -55.47384 -155.02  254.83 -187.57  1.0248     2     29.20    
   2.23017  19.56350 -55.42384 -150.28  264.25 -190.14  1.0353     2     49.67    
   2.33850  19.56350 -55.42384 -148.50  268.02 -192.21  1.0350     2    -43.61    
   2.63434  19.56350 -55.47384 -143.43  279.98 -201.66  1.0285     2    -235.5    
   2.86672  19.56350 -55.57384 -138.80  291.99 -210.78  1.0192     2    -69.23    
   2.97184  19.46350 -55.77384 -139.21  289.02 -204.90  0.9265     2    -34.39    
   2.97184  19.66350 -55.52384 -131.72  315.94 -224.17  1.1208     2    -135.0    
   3.17184  19.61350 -55.75896 -127.71  321.95 -222.37  1.0448     2    -124.0    
   3.22184  19.76350 -55.47384 -123.86  333.91 -243.06  1.3006     1    -150.4    
   3.37184  19.76350 -55.62384 -119.14  337.72 -241.42  1.2898     1    -150.4    
   1.17184  19.98755 -55.77384 -156.39  247.95 -187.11  0.9587     2     61.52    
   1.18850  19.95433 -55.77384 -157.22  247.39 -187.14  0.9598     2     55.72    
   1.37184  19.95671 -55.57384 -154.33  261.03 -187.30  1.0261     2     46.96    
   1.27184  20.30850 -55.57384 -145.94  282.95 -187.58  1.0371     2    -13.21    
   3.43350  19.78017 -55.57384 -121.01  329.64 -245.70  1.3121     1    -95.32    
   3.58255  19.81350 -55.79384 -110.01  342.91 -240.57  1.3039     1    -168.2    
   3.65434  19.81350 -55.61313 -122.71  311.76 -249.51  1.2811     1    -87.33    
   3.77184  19.86350 -55.77384 -112.94  322.62 -245.45  1.3028     1    -118.6    
   3.77184  19.81350 -55.54051 -132.63  285.22 -255.03  1.1878     1    -94.34    
   4.09029  19.96350 -55.77384 -122.90  287.41 -250.98  1.1954     1    -52.52    
   4.02184  19.86350 -55.57384 -139.58  260.24 -258.38  1.0857     5    -156.7    
   4.20755  19.96350 -55.67384 -137.50  257.56 -257.19  1.0760     5    -77.43    
   4.18767  20.01350 -55.80717 -123.10  283.48 -251.15  1.1809     1    -236.2    
   4.47184  20.16350 -55.78967 -135.20  255.54 -256.14  1.0738     5    -87.62    
   4.37184  19.98017 -55.57384 -152.35  226.87 -263.68  0.9661     5    -187.3    
   4.57184  20.16350 -55.67384 -149.93  228.52 -262.06  0.9751     5    -66.22    
   1.17184  20.47183 -55.67384 -143.37  284.60 -187.63  0.9886     2    -90.58    
   1.17184  20.47505 -55.67384 -143.25  284.97 -187.65  0.9886     2    -103.4    
   1.37184  20.36350 -55.47384 -139.70  306.60 -189.25  1.0944     2    -90.03    
   1.27184  20.67183 -55.56872 -131.02  329.82 -192.87  1.0602     2    -219.6    
   4.57184  20.26350 -55.81872 -135.32  254.35 -256.32  1.0721     5    -62.57    
   4.77184  20.26350 -55.57384 -162.80  205.48 -265.45  0.9155     5    -87.05    
   4.77184  20.55100 -55.87384 -134.13  257.84 -256.62  1.0933     5    -339.8    
   4.97184  20.54505 -55.57384 -165.60  202.59 -264.94  0.9124     5    -87.05    
   0.08517  20.96350 -55.77384  -97.00  288.09 -188.98  0.2923     9    -118.5    
   0.50612  20.96350 -55.68634 -109.23  305.67 -190.22  0.3552     9    -176.6    
   0.56529  20.96350 -55.70217 -110.88  308.93 -190.41  0.3690     9    -128.2    
   0.90184  20.96350 -55.75063 -119.62  339.32 -193.08  0.5690     9    -137.7    
   0.90184  20.96350 -55.75063 -119.62  339.32 -193.08  0.5690     9    -78.95    
   1.17184  20.83850 -55.67384 -126.80  344.26 -194.75  0.9535     2     7.999    
   1.07184  20.88017 -55.77384 -126.39  339.20 -193.24  0.8140     2    -110.0    
   1.27184  20.68017 -55.56872 -130.61  331.20 -193.11  1.0605     2    -164.2    
   1.18850  20.96350 -55.55455 -119.56  377.29 -201.60  0.9553     1    -87.37    
   4.92184  20.76350 -55.80717 -142.47  245.85 -259.66  1.0459     5    -255.9    
   5.07184  20.79005 -55.57384 -164.67  206.07 -264.53  0.9202     5    -87.05    
   4.97184  20.85838 -55.77384 -145.45  242.07 -260.61  1.0306     5    -62.69    
   5.12184  20.93517 -55.54051 -165.61  205.94 -264.46  0.9192     5    -87.05    
  -0.42816  21.21350 -55.75301  -84.17  286.37 -188.65  0.2863     9    -133.1    
  -0.20078  21.06350 -55.77384  -89.46  285.53 -188.75  0.2868     9    -123.2    
  -0.25412  21.21350 -55.57384  -88.98  291.01 -189.12  0.2992     9    -119.2    
  -0.42816  21.36350 -55.54229  -85.05  293.34 -189.05  0.3014     9    -129.1    
  -0.02816  21.01350 -55.74051  -94.00  287.42 -188.94  0.2908     9    -121.4    
  -0.16066  21.16350 -55.57384  -91.27  291.20 -189.23  0.3018     9    -138.8    
   0.12184  21.06350 -55.57384  -98.63  294.91 -189.69  0.3183     9    -122.5    
   0.31350  21.06350 -55.52384 -104.17  303.57 -190.52  0.3553     9    -135.3    
   0.68112  21.06350 -55.52384 -114.01  332.57 -192.65  0.4756     9    -127.9    
   0.73850  21.06350 -55.52384 -115.33  339.60 -193.25  0.5075     9    -77.14    
   1.00517  21.06350 -55.52384 -119.14  374.75 -198.37  0.7274     9    -80.56    
   1.17184  20.98017 -55.56467 -119.45  378.11 -201.35  0.9292     1    -56.33    
   4.97184  21.24683 -55.87384 -128.07  283.78 -257.80  1.2116     1    -107.2    
   4.97184  21.36350 -55.87384 -125.23  291.93 -257.76  1.2500     1    -88.45    
   5.12184  21.19683 -55.57384 -158.03  223.27 -263.58  0.9618     5    -152.3    
   5.12184  21.36350 -55.54051 -156.01  229.56 -263.30  0.9788     5    -251.6    
  -0.82816  21.66350 -55.79467  -75.42  294.04 -188.47  0.2884     9    -130.2    
  -0.72816  21.51350 -55.77384  -77.61  290.75 -188.52  0.2869     9    -130.2    
  -0.72816  21.76350 -55.52384  -78.35  304.55 -188.96  0.3195     9    -120.8    
  -0.62816  21.57600 -55.55717  -80.49  297.49 -188.90  0.3044     9    -130.0    
   4.97184  21.65517 -55.77384 -124.83  298.59 -258.58  1.2776     1    -60.39    
   4.95517  21.74350 -55.74884 -123.29  302.48 -258.54  1.2954     1    -109.7    
   4.97184  21.76350 -55.67384 -128.23  292.99 -259.18  1.2471     1    -218.7    
   5.07184  21.54838 -55.57384 -146.36  252.30 -261.75  1.0608     5    -49.23    
  -0.92816  21.91350 -55.77384  -73.25  303.02 -188.49  0.2990     9    -130.0    
  -0.82816  21.91350 -55.57384  -75.90  308.98 -188.83  0.3235     9    -58.17    
  -0.97816  22.13850 -55.74051  -71.95  314.24 -188.58  0.3214     9    -57.98    
  -0.92816  22.21350 -55.57384  -73.24  323.15 -188.91  0.3560     9    -75.71    
   4.87184  22.01350 -55.74051 -113.47  320.74 -257.50  1.3823     1    -187.9    
   4.92184  21.96350 -55.54551 -127.22  294.57 -259.00  1.2528     1    -125.3    
   4.77184  22.26350 -55.77384 -106.19  329.80 -256.21  1.4180     1    -226.4    
   4.77184  22.26350 -55.73313 -106.33  329.13 -256.18  1.4163     1    -226.2    
  -1.02816  22.56350 -55.67384  -69.81  335.88 -188.86  0.3762     9    -85.84    
  -1.01150  22.36350 -55.72884  -70.69  326.20 -188.71  0.3508     9    -116.8    
  -0.92816  22.36350 -55.49051  -72.99  331.38 -189.13  0.3845     9    -99.45    
  -1.01150  22.58850 -55.57384  -70.30  336.71 -188.88  0.3815     9    -85.84    
   4.72184  22.36350 -55.74051 -104.19  330.13 -255.55  1.4177     1    -226.4    
   4.67184  22.41350 -55.49551 -103.43  325.74 -254.67  1.4058     1    -215.2    
   4.57184  22.66350 -55.81884 -106.77  320.64 -254.08  1.3672     1    -130.1    
   4.57184  22.56350 -55.50384  -96.72  329.91 -252.88  1.4198     1    -221.4    
  -1.05316  22.65100 -55.75622  -68.72  337.92 -188.85  0.3768     9    -85.84    
  -1.02816  22.66350 -55.57384  -69.66  337.44 -188.79  0.3788     8    -85.84    
  -1.07816  22.85421 -55.77384  -67.29  341.00 -188.80  0.3778     8    -85.38    
  -1.07816  22.90517 -55.57384  -67.59  334.25 -188.36  0.3548     8    -105.8    
   4.17184  23.11350 -55.77384 -107.74  304.31 -250.08  1.2893     1    -131.8    
   4.47184  22.76350 -55.69384  -99.41  324.76 -252.09  1.3872     1    -209.7    
   4.17184  22.96350 -55.45301  -82.33  329.70 -246.42  1.4060     1    -166.2    
   4.37184  22.76350 -55.39622  -86.90  331.00 -249.26  1.4209     1    -221.2    
  -1.12816  23.24779 -55.69884  -64.56  327.47 -188.01  0.3293     8    -107.7    
  -1.12816  23.17183 -55.52384  -65.40  322.37 -187.81  0.3171     8    -60.65    
  -1.12816  23.33017 -55.72384  -64.00  325.33 -187.94  0.3251     8    -101.8    
  -1.12816  23.19171 -55.57384  -65.17  323.80 -187.86  0.3205     8    -66.58    
   3.38850  23.36350 -55.57384  -83.33  336.65 -238.64  1.3523     1    -177.2    
   3.60517  23.31350 -55.57384  -84.80  327.26 -241.20  1.3620     1    -171.1    
   3.57184  23.36350 -55.67384  -93.52  320.41 -242.77  1.3254     1    -118.6    
   3.76672  23.34683 -55.77384 -106.34  302.29 -246.87  1.2638     1    -137.8    
   3.74362  23.26350 -55.57384  -85.78  324.10 -242.71  1.3643     1    -171.3    
   3.97184  23.14683 -55.56134  -86.65  323.52 -245.00  1.3743     1    -130.2    
   3.97184  23.26350 -55.81039 -111.80  295.06 -249.34  1.2397     1    -114.4    
  -1.12816  23.56350 -55.72384  -62.54  316.33 -187.67  0.3112     8    -66.07    
  -1.12816  23.57779 -55.71884  -62.46  315.61 -187.65  0.3104     8    -66.07    
  -1.12816  23.73255 -55.64551  -61.61  307.88 -187.46  0.3056     8    -48.45    
  -1.12816  23.76350 -55.60717  -61.46  305.73 -187.41  0.3055     8    -116.3    
   2.75517  23.56350 -55.57384  -97.10  387.79 -219.36  0.9134     1    -141.6    
   2.77184  23.54683 -55.57146  -96.28  388.16 -220.77  0.9422     1    -184.3    
   2.77184  23.66350 -55.77384 -101.86  362.86 -216.79  0.7394    10    -139.3    
   2.72184  23.76350 -55.78063 -103.01  349.87 -208.74  0.6140    10    -70.38    
   2.57184  23.83255 -55.57384 -101.93  358.76 -200.44  0.6271    10    -68.66    
   2.99684  23.51350 -55.80717  -99.93  357.13 -234.19  1.0882     1    -217.5    
   2.92184  23.46350 -55.59051  -90.22  378.59 -229.39  1.1380     1    -216.0    
   3.18850  23.46350 -55.77384  -98.14  338.15 -239.42  1.2344     1    -211.6    
   3.19684  23.36350 -55.47384  -78.65  353.01 -234.03  1.3356     1    -184.2    
   3.37184  23.46350 -55.82384 -105.80  314.71 -243.58  1.2313     1    -119.6    
  -1.02816  23.94683 -55.87384  -60.91  311.44 -187.60  0.3134     8    -48.45    
  -1.02816  24.11350 -55.60717  -60.19  298.93 -187.29  0.3165     8    -116.3    
  -0.97816  24.16350 -55.74384  -60.18  302.21 -187.37  0.3140     8    -116.3    
  -1.01150  24.16350 -55.57384  -60.07  297.43 -187.27  0.3196     8    -116.3    
   2.47184  23.96350 -55.52384 -101.43  348.16 -195.76  0.5821    10    -54.57    
   2.57184  24.06350 -55.78634 -101.01  319.78 -195.26  0.4302    10    -76.76    
   2.47184  24.21350 -55.77384  -98.18  312.84 -193.32  0.3988    10    -68.09    
   2.37184  24.16350 -55.56967  -98.24  328.95 -193.55  0.4994    10    -108.3    
  -0.82816  24.36350 -55.86551  -60.11  304.07 -187.43  0.3148     8    -111.7    
  -0.82816  24.46350 -55.60717  -59.74  295.67 -187.25  0.3255     8    -111.7    
  -0.62816  24.56350 -55.92384  -60.49  305.64 -187.48  0.3139     8    -111.7    
  -0.62816  24.66350 -55.63217  -60.12  296.06 -187.25  0.3226     8    -111.7    
   1.77184  24.66350 -55.55301  -85.34  326.99 -191.04  0.4585    10    -112.8    
   1.97184  24.54683 -55.55622  -89.02  323.45 -191.77  0.4612    10    -67.02    
   1.97184  24.66350 -55.76134  -86.43  312.80 -191.62  0.3786    10    -50.85    
   2.17184  24.51350 -55.74051  -90.73  310.52 -192.07  0.3835    10    -56.62    
   2.17184  24.36350 -55.52563  -93.91  325.26 -192.57  0.4876    10    -119.2    
  -0.42816  24.76350 -55.81813  -60.99  302.85 -187.39  0.3105     8    -111.7    
  -0.52816  24.76350 -55.52384  -60.40  294.04 -187.22  0.3259     8    -111.7    
  -0.22816  24.86350 -55.82384  -62.00  305.71 -187.45  0.3058     8    -111.7    
  -0.22816  24.91350 -55.60717  -61.85  298.66 -187.29  0.3083     8    -119.2    
  -0.02816  24.94683 -55.79384  -63.18  308.37 -187.49  0.3017     8    -42.53    
  -0.02816  24.96350 -55.70384  -63.14  304.91 -187.40  0.2998     8    -119.2    
   0.13850  24.96350 -55.87384  -64.46  316.12 -187.71  0.3081     8    -67.70    
   0.95517  24.96350 -55.57384  -72.95  326.97 -188.15  0.3524     8    -116.8    
   1.01684  24.94683 -55.57384  -73.78  328.50 -188.29  0.3640     8    -116.8    
   0.97184  24.96350 -55.67384  -72.90  330.90 -188.46  0.3670     8    -105.8    
   1.25017  24.91350 -55.77384  -75.97  332.87 -189.65  0.4016    10    -93.97    
   1.13850  24.91350 -55.57384  -75.43  330.90 -188.62  0.3872     8    -105.8    
   1.43850  24.86350 -55.73551  -78.55  329.46 -190.14  0.4092    10    -105.0    
   1.32184  24.86350 -55.60717  -77.84  332.52 -189.34  0.4177     8    -82.65    
   1.59684  24.74683 -55.55384  -82.39  330.13 -190.33  0.4506    10    -90.36    
   1.57184  24.86350 -55.85717  -79.41  321.30 -190.85  0.3758    10    -65.75    
   1.77184  24.76350 -55.77384  -82.98  317.84 -191.18  0.3857    10    -63.81    
   0.11350  25.01350 -55.57384  -64.16  303.33 -187.36  0.2952     8    -110.4    
   0.37184  24.96350 -55.98217  -66.44  328.86 -188.27  0.3364     8    -112.2    
   0.37184  25.03017 -55.61229  -66.38  310.95 -187.51  0.2956     8    -42.40    
   0.57184  25.01350 -55.75205  -68.27  323.36 -187.92  0.3217     8    -75.79    
   0.68112  25.01350 -55.57384  -69.62  318.66 -187.72  0.3123     8    -75.79    
   0.98017  24.96350 -55.77384  -72.74  333.85 -188.82  0.3779     8    -105.8    
   1.73850  19.76350 -55.42384 -152.25  269.09 -187.79  1.0692     2    -78.83    
   1.85195  19.76350 -55.37384 -149.39  276.66 -188.55  1.0881     2    -74.61    
   2.08017  19.66350 -55.37384 -149.07  273.17 -189.76  1.0728     2    -279.7    
   2.42184  19.77695 -55.27384 -134.80  313.53 -207.49  1.1658     2    -116.2    
   2.55184  19.66350 -55.37384 -139.90  294.99 -204.98  1.0950     2    -179.2    
   2.95517  19.76350 -55.37384 -126.68  333.15 -235.47  1.2582     1    -184.3    
   1.57184  19.96350 -55.42384 -149.15  281.58 -187.94  1.0887     2    -76.59    
   1.57184  20.11350 -55.37384 -142.50  303.35 -189.21  1.1270     2    -296.3    
   1.67184  19.93588 -55.37384 -146.90  288.29 -188.53  1.1083     2    -222.5    
   1.72184  20.18338 -55.27384 -132.06  334.75 -194.54  1.1980     2    -83.57    
   1.95434  19.91350 -55.27384 -139.41  309.88 -193.20  1.1600     2    -28.50    
   1.99088  20.11350 -55.17384 -123.17  351.45 -205.72  1.2633     2    -63.20    
   2.17684  19.96350 -55.19051 -127.70  337.43 -206.89  1.2354     2    -225.9    
   2.17184  20.16350 -55.07384 -109.98  366.70 -224.94  1.3665     1    -205.1    
   2.27184  19.96350 -55.17384 -124.52  342.88 -213.29  1.2607     2    -103.9    
   2.51350  19.96350 -55.12384 -117.72  351.80 -232.40  1.3481     1    -187.9    
   2.74588  19.86350 -55.20717 -122.60  342.56 -236.91  1.3266     1    -219.5    
   2.97184  19.78017 -55.34884 -125.76  335.29 -238.40  1.2864     1    -117.8    
   2.92184  19.86350 -55.17384 -123.60  336.72 -248.04  1.3722     1    -182.8    
   3.17184  19.78017 -55.39884 -125.03  332.36 -245.12  1.3178     1    -186.7    
   3.23017  19.81350 -55.17384 -134.97  303.01 -258.35  1.2760     1    -116.3    
   3.37184  19.78017 -55.43551 -126.85  319.57 -250.14  1.3079     1    -116.7    
   3.41684  19.78017 -55.17384 -144.12  275.45 -263.15  1.1552     5    -354.7    
   3.54684  19.78017 -55.37384 -136.70  288.05 -257.47  1.2026     1    -94.41    
   3.62184  19.76350 -55.27384 -147.10  261.54 -263.54  1.0920     5    -136.8    
   3.79684  19.78017 -55.37384 -147.35  254.17 -262.93  1.0604     5    -72.75    
   3.74684  19.76350 -55.30717 -150.12  250.19 -264.71  1.0453     5    -255.9    
   3.99184  19.81350 -55.43217 -150.62  240.45 -264.07  1.0079     5    -370.8    
   3.92184  19.76350 -55.27384 -159.61  225.32 -268.86  0.9551     5    -152.4    
   4.14684  19.81350 -55.34051 -162.96  213.50 -268.95  0.9221     5    -81.81    
   4.19684  19.78017 -55.17384 -174.42  194.14 -270.23  0.8818     5    -78.29    
   4.52184  19.96350 -55.37384 -171.14  194.75 -267.68  0.8892     5    -78.29    
   4.45517  19.86350 -55.15622 -181.67  182.91 -265.98  0.8796     5    -125.3    
   4.57184  19.96350 -55.29467 -177.07  187.09 -266.44  0.8823     5    -124.5    
   4.60517  20.01350 -55.37384 -173.04  191.56 -266.91  0.8870     5    -122.4    
   4.77184  20.16350 -55.42384 -172.94  190.50 -265.72  0.8904     5    -122.4    
   4.77184  20.06350 -55.18063 -185.97  178.02 -261.25  0.8962     5    -190.0    
   1.47184  20.52279 -55.37384 -126.01  346.87 -196.77  1.1821     2    -53.05    
   1.57184  20.58517 -55.27384 -114.76  368.71 -206.60  1.2673     2    -119.6    
   1.77184  20.36350 -55.19051 -115.75  366.99 -207.46  1.2921     2    -77.06    
   1.67184  20.59505 -55.17384 -106.05  376.45 -215.89  1.3377     1    -176.0    
   1.97184  20.34005 -55.07384 -104.42  374.63 -223.00  1.3808     1    -144.1    
   4.95517  20.33850 -55.37384 -178.33  184.05 -263.29  0.8916     5    -125.3    
   4.97184  20.26350 -55.17384 -188.44  176.45 -258.66  0.9097     5    -190.0    
   5.07184  20.56350 -55.41372 -176.44  186.66 -263.38  0.8937     5    -127.4    
   5.15517  20.56350 -55.17384 -188.70  176.27 -257.67  0.9135     5    -190.0    
   1.37184  20.86350 -55.37384 -114.96  375.22 -208.25  1.1606     1    -197.8    
   1.42184  20.74921 -55.37384 -116.73  368.67 -205.21  1.2012     1    -113.0    
   1.57184  20.76350 -55.17384 -105.12  374.91 -218.46  1.3093     1    -143.6    
   1.48850  20.86350 -55.17384 -108.61  369.41 -217.89  1.2287     1    -170.3    
   5.15517  20.73850 -55.37384 -178.15  185.45 -262.62  0.8936     5    -125.3    
   5.17184  20.61350 -55.18301 -188.40  176.58 -257.89  0.9110     5    -190.0    
   5.17184  21.13529 -55.47384 -166.70  205.60 -264.41  0.9169     5    -133.6    
   5.27184  20.96350 -55.12384 -187.99  177.10 -258.04  0.9056     5    -190.0    
  -0.03328  21.26350 -55.37384  -95.70  301.35 -190.60  0.3546     9    -121.5    
   0.19684  21.21350 -55.34051 -102.34  309.64 -191.73  0.3979     9    -68.28    
   0.32184  21.16350 -55.37384 -105.59  313.46 -191.87  0.4101     9    -67.43    
   0.18850  21.36350 -55.17384 -104.19  322.67 -193.94  0.4817     9    -78.06    
   0.34350  21.16350 -55.37384 -106.23  314.84 -191.99  0.4162     9    -71.60    
   0.57684  21.36350 -55.07384 -120.34  364.78 -194.37  0.6661     6    -38.91    
   0.70255  21.16350 -55.34467 -116.96  352.66 -193.95  0.5737     9    -49.82    
   0.73517  21.26350 -55.17384 -122.65  369.59 -193.99  0.6778     6    -233.8    
   0.97184  21.16350 -55.25622 -124.48  374.07 -197.80  0.7604     4    -74.13    
   0.91350  21.21350 -55.17384 -126.71  370.35 -195.60  0.7486     4    -129.6    
   1.17184  21.06350 -55.32384 -120.79  374.46 -205.75  0.9020     4    -13.15    
   1.02184  21.16350 -55.19884 -126.45  366.13 -199.05  0.7910     4    -208.4    
   1.34684  20.98017 -55.19384 -116.46  360.40 -213.61  1.0547     4    -159.5    
   5.17184  21.13945 -55.47384 -166.62  205.80 -264.41  0.9172     5    -87.05    
   5.17184  21.43695 -55.37384 -165.82  210.49 -264.42  0.9218     5    -87.05    
   5.27184  21.11350 -55.16646 -184.06  180.42 -260.15  0.8938     5    -125.3    
   5.27184  21.30183 -55.09051 -183.96  181.10 -260.44  0.8894     5    -125.3    
  -0.40495  21.51350 -55.37384  -86.36  302.11 -189.84  0.3410     9    -106.2    
  -0.61150  21.76350 -55.37384  -81.45  309.56 -189.66  0.3543     9    -48.21    
  -0.22816  21.56350 -55.19051  -91.89  312.76 -192.07  0.4204     9    -53.76    
  -0.22816  21.76350 -55.02384  -92.93  326.23 -194.47  0.5125     9    -110.0    
  -0.03055  21.56350 -55.07384  -98.58  323.71 -194.64  0.5037     9    -68.90    
   0.14684  21.56350 -54.99051 -105.54  337.79 -196.23  0.5851     6    -86.13    
   5.12184  21.57600 -55.40717 -158.44  226.53 -263.75  0.9642     5    -152.3    
   5.17184  21.56350 -55.25622 -168.77  205.44 -264.51  0.9074     5    -87.05    
   5.07184  21.76350 -55.33063 -155.09  234.15 -263.32  0.9859     5    -253.4    
   5.12184  21.73017 -55.19884 -165.08  212.39 -264.56  0.9205     5    -173.0    
  -0.72816  21.97779 -55.37384  -78.55  318.24 -189.64  0.3749     9    -69.34    
  -0.81150  22.16350 -55.37384  -76.34  326.11 -189.58  0.3913     9    -108.5    
  -0.62816  22.06350 -55.17384  -81.26  327.11 -191.09  0.4399     9    -95.01    
  -0.52816  21.91171 -55.17384  -83.98  322.31 -191.46  0.4367     9    -53.89    
   4.95517  21.96350 -55.38217 -139.19  268.57 -260.61  1.1253     5    -288.1    
   4.97184  21.96350 -55.29551 -145.48  254.29 -261.63  1.0614     5    -151.8    
   4.77184  22.26171 -55.51884 -111.29  318.86 -256.37  1.3751     1    -154.2    
   4.77184  22.24921 -55.33134 -120.83  299.90 -257.20  1.2829     1    -53.64    
  -0.82816  22.35279 -55.27384  -75.60  332.59 -189.70  0.4123     9    -87.61    
  -0.92816  22.49421 -55.37384  -72.79  334.45 -189.12  0.3927     8    -103.9    
  -0.82816  22.46350 -55.17146  -75.34  331.63 -189.47  0.4041     8    -97.57    
  -0.77816  22.35671 -55.17384  -76.87  332.19 -190.00  0.4223     8    -76.28    
   4.52184  22.59683 -55.39884  -94.83  328.69 -251.95  1.4181     1    -210.3    
   4.67184  22.41350 -55.46884 -104.14  324.51 -254.67  1.4014     1    -215.2    
   4.37184  22.66350 -55.14289  -91.98  323.91 -249.56  1.4088     1    -171.2    
   4.67184  22.36350 -55.14051 -121.16  293.35 -256.26  1.2558     1    -108.7    
  -1.02816  22.81350 -55.37384  -69.36  329.55 -188.27  0.3489     8    -116.8    
  -1.01150  22.76350 -55.34884  -69.99  330.23 -188.37  0.3543     8    -116.8    
  -0.97816  22.79683 -55.17384  -70.68  322.73 -188.12  0.3346     8    -75.79    
  -1.02816  22.96350 -55.14384  -68.83  315.29 -187.74  0.3086     8    -75.79    
   3.97184  23.06350 -55.36467  -74.80  331.26 -242.93  1.4062     1    -218.1    
   4.17184  22.91350 -55.32467  -78.63  331.58 -245.71  1.4176     1    -221.2    
   3.97184  22.96350 -55.13729  -70.90  332.37 -241.89  1.4204     1    -210.7    
   4.27184  22.76350 -55.17384  -83.86  328.75 -247.42  1.4220     1    -166.2    
  -1.12816  23.21350 -55.37384  -65.41  314.51 -187.60  0.3027     8    -64.85    
  -1.07816  23.10517 -55.17384  -67.11  311.19 -187.56  0.2986     8    -47.03    
  -1.12816  23.21850 -55.37384  -65.37  314.32 -187.59  0.3025     8    -64.85    
  -1.12816  23.36350 -55.17384  -64.69  303.18 -187.36  0.2949     8    -115.0    
   2.87184  23.36350 -55.12384  -94.04  353.40 -219.23  1.0832     1    -179.1    
   3.00517  23.31350 -55.16646  -83.02  356.32 -224.66  1.2257     1    -150.1    
   2.97184  23.36350 -55.29051  -84.10  365.80 -225.92  1.2122     1    -200.1    
   3.17184  23.34683 -55.39884  -76.77  355.31 -232.29  1.3333     1    -176.8    
   3.17184  23.26350 -55.17384  -73.20  351.27 -228.81  1.3342     1    -176.8    
   3.37184  23.26350 -55.29051  -69.27  343.67 -233.84  1.3824     1    -284.1    
   3.38517  23.16350 -55.07384  -65.79  342.09 -231.83  1.3907     1    -206.9    
   3.57184  23.14683 -55.14884  -64.67  337.58 -235.46  1.4043     1    -206.9    
   3.57184  23.26350 -55.42384  -74.05  334.80 -238.40  1.3877     1    -222.2    
   3.81945  23.06350 -55.17384  -67.46  333.83 -239.46  1.4133     1    -221.7    
   3.77184  23.16350 -55.34729  -71.76  332.80 -240.02  1.4009     1    -218.1    
  -1.14483  23.56350 -55.28539  -62.99  301.01 -187.32  0.3010     8    -116.3    
  -1.12816  23.56350 -55.12384  -63.37  297.31 -187.27  0.3039     8    -115.0    
  -1.12816  23.81350 -55.31551  -61.49  296.76 -187.25  0.3131     8    -116.3    
  -1.12816  23.71350 -55.17384  -62.30  295.57 -187.24  0.3119     8    -116.3    
   2.47184  23.76350 -55.32384 -106.64  384.81 -196.99  0.7496     6    -81.12    
   2.67184  23.56350 -55.37384 -101.39  389.90 -211.78  0.8942     4     30.17    
   2.37184  23.76350 -55.15813 -112.10  388.00 -193.53  0.7789     6    -268.8    
   2.57184  23.56350 -55.10979 -112.39  365.61 -201.61  0.8457     4    -251.7    
   2.82184  23.46350 -55.40717  -92.93  383.88 -222.29  1.0605     1    -235.5    
  -1.12816  23.83517 -55.37384  -61.29  297.69 -187.26  0.3122     8    -116.3    
  -1.02816  24.11350 -55.17384  -60.61  290.55 -187.18  0.3397     8    -111.9    
  -1.01150  24.18850 -55.35384  -60.12  292.64 -187.20  0.3330     8    -111.9    
  -1.01150  24.16350 -55.19884  -60.42  290.48 -187.17  0.3412     8    -111.9    
   1.97184  24.16350 -55.07384 -101.34  357.75 -193.51  0.6717     6    -52.17    
   2.17184  24.02362 -55.17384 -105.04  368.31 -193.27  0.7011     6    -41.56    
   2.17184  24.16350 -55.31134  -99.55  348.33 -193.30  0.6197     6    -45.26    
   2.35517  23.98850 -55.37384 -102.72  358.35 -194.08  0.6410     6    -59.23    
  -0.92816  24.33850 -55.31039  -59.93  290.82 -187.18  0.3425     8    -111.9    
  -0.82816  24.46350 -55.17384  -60.09  288.50 -187.15  0.3553     8    -111.9    
  -0.66566  24.66350 -55.32289  -60.07  290.15 -187.17  0.3443     8    -111.9    
  -0.62816  24.66350 -55.12384  -60.52  287.76 -187.15  0.3571     8    -117.8    
   1.57184  24.56350 -55.13813  -87.11  332.16 -190.75  0.4987     6    -95.52    
   1.77184  24.36350 -55.07384  -94.07  341.93 -192.71  0.5892     6    -96.30    
   1.77184  24.56350 -55.37384  -87.92  333.29 -191.35  0.5164     6    -105.4    
   1.97184  24.36350 -55.29467  -94.07  339.46 -192.67  0.5785     6    -96.30    
  -0.52816  24.76350 -55.29051  -60.57  290.01 -187.17  0.3418     8    -111.9    
  -0.52816  24.76350 -55.25717  -60.60  289.56 -187.16  0.3440     8    -111.9    
  -0.26150  24.91350 -55.32884  -61.78  292.21 -187.19  0.3234     8    -119.4    
  -0.22816  24.91350 -55.17384  -62.19  290.07 -187.17  0.3301     8    -111.9    
  -0.12816  24.96350 -55.32384  -62.59  293.39 -187.21  0.3145     8    -111.9    
  -0.02816  24.96350 -55.10717  -63.65  290.77 -187.18  0.3177     8    -118.1    
   0.60517  24.96350 -55.02384  -70.05  298.30 -187.29  0.2818     8    -114.9    
   0.73517  24.97183 -55.17384  -71.18  305.32 -187.41  0.2876     8    -124.1    
   0.87184  24.96350 -55.35717  -72.48  315.78 -187.67  0.3140     8    -75.79    
   0.94684  24.94683 -55.37384  -73.45  318.86 -187.80  0.3275     8    -75.79    
   0.93850  24.91350 -55.17384  -74.11  311.23 -187.62  0.3077     8    -58.17    
   1.17184  24.86350 -55.36884  -76.95  325.52 -188.32  0.3770     8    -116.8    
   1.27184  24.76350 -55.17384  -80.03  322.42 -188.56  0.3875     8    -65.75    
   1.37184  24.71350 -55.18813  -81.94  326.20 -189.12  0.4229     8    -101.4    
   1.37184  24.76350 -55.32384  -80.70  329.33 -189.12  0.4291     8    -101.4    
   1.57184  24.66350 -55.32801  -84.42  332.77 -190.28  0.4833     6    -101.8    
   0.06255  25.01350 -55.37384  -63.88  296.88 -187.25  0.3001     8    -117.9    
   0.17184  24.96350 -54.96551  -65.66  290.73 -187.18  0.3070     8    -118.1    
   0.37184  25.04600 -55.38455  -66.50  302.98 -187.34  0.2876     8    -110.4    
   0.37184  25.01350 -55.13217  -67.03  296.41 -187.25  0.2885     8    -110.4    
   0.65017  25.01350 -55.37384  -69.59  309.65 -187.47  0.2930     8    -51.61    
   3.49684  19.76350 -54.99146 -159.12  237.38 -271.82  0.9988     5    -376.7    
   3.59588  19.74683 -54.97384 -164.87  222.94 -273.54  0.9476     5    -152.3    
   3.57184  19.76350 -54.74884 -174.79  203.01 -275.94  0.8953     5    -177.6    
   3.56350  19.76350 -54.75384 -174.09  204.21 -276.01  0.8982     5    -84.21    
   3.97184  19.73850 -55.10396 -172.00  202.09 -272.21  0.8922     5    -84.21    
   3.97184  19.74683 -54.59789 -192.36  176.61 -265.27  0.8885     5    -156.7    
   4.17184  19.76350 -55.11551 -176.76  191.17 -270.14  0.8778     5    -122.4    
   4.25755  19.76350 -54.84467 -190.45  176.93 -263.59  0.8894     5    -190.0    
   2.37184  20.16350 -54.97384 -104.15  362.98 -241.99  1.4497     1    -144.1    
   2.59005  20.06350 -54.97384 -110.88  351.58 -249.01  1.4515     1    -192.3    
   2.75422  20.01350 -54.94051 -118.23  336.43 -256.03  1.4330     1    -235.8    
   2.64445  20.16350 -54.77384 -113.29  334.73 -261.14  1.4620     1    -223.5    
   2.86112  19.96350 -54.97384 -123.28  327.77 -257.51  1.3987     1    -247.9    
   2.97184  19.98017 -54.79884 -136.83  292.41 -268.11  1.2605     1    -68.60    
   3.17184  19.86350 -54.92384 -144.62  276.53 -267.80  1.1724     5    -215.4    
   3.02184  19.96350 -54.77384 -141.72  280.95 -270.17  1.2040     1    -55.57    
   3.31350  19.81350 -54.95384 -151.59  258.37 -269.77  1.0865     5    -235.3    
   3.37184  19.81350 -54.77884 -163.90  227.58 -275.80  0.9673     5    -187.2    
   4.40517  19.81350 -54.97384 -188.34  177.58 -263.23  0.8891     5    -190.0    
   4.40517  19.81350 -54.74884 -196.00  175.13 -259.02  0.9230     5    -190.0    
   4.67184  19.96350 -55.08217 -188.40  176.71 -260.71  0.9004     5    -190.0    
   4.68850  19.96350 -54.69789 -200.78  178.12 -254.21  0.9794     5    -195.9    
   4.82184  20.06350 -55.00717 -192.97  175.32 -257.07  0.9272     5    -190.0    
   4.77184  20.01350 -54.80717 -198.71  176.86 -254.53  0.9649     5    -190.0    
   1.97184  20.46350 -54.97384  -94.96  374.25 -233.77  1.4459     1    -133.5    
   2.08612  20.36350 -54.97384  -96.67  372.54 -235.42  1.4470     1    -149.1    
   2.08588  20.56350 -54.77384  -89.07  364.85 -246.78  1.5059     1    -132.4    
   2.32184  20.36350 -54.77384  -95.57  357.50 -252.94  1.5150     1    -159.7    
   2.54588  20.21350 -54.77384 -107.29  343.80 -258.57  1.4909     1    -193.2    
   5.07184  20.36350 -55.05717 -193.35  175.33 -255.48  0.9355     5    -190.0    
   5.07184  20.36350 -54.64884 -204.20  184.50 -250.32  1.0400     5    -157.7    
   5.17184  20.56350 -55.10479 -191.27  175.39 -256.15  0.9258     5    -190.0    
   5.17184  20.56350 -54.62384 -204.78  185.06 -249.72  1.0453     5    -157.7    
   1.47184  20.96350 -54.98872 -114.28  343.10 -219.68  1.1056     4    -237.4    
   1.77184  20.76350 -54.91372  -94.83  367.84 -233.10  1.4031     1    -176.3    
   1.79172  20.86350 -54.77384  -98.22  358.70 -234.81  1.3644     1    -188.7    
   1.97184  20.69171 -54.77384  -89.00  366.02 -243.07  1.4824     1    -135.9    
   5.27184  20.81350 -54.94051 -195.61  175.37 -253.67  0.9486     5    -190.0    
   5.27184  20.81350 -54.77384 -200.09  178.02 -251.38  0.9881     5    -195.9    
   5.27184  20.83517 -54.99051 -193.96  175.14 -254.61  0.9365     5    -190.0    
   5.27184  20.81850 -54.77384 -200.23  178.01 -251.37  0.9876     5    -195.9    
   0.77005  21.36350 -54.97384 -130.99  366.32 -192.47  0.7564     4     127.8    
   0.97184  21.26350 -54.93634 -135.31  333.77 -194.08  0.7851     4    -109.3    
   0.97184  21.36350 -54.68301 -142.87  299.11 -190.56  0.7995     4    -343.7    
   1.17184  21.16350 -54.87384 -134.17  307.04 -200.71  0.8366     4    -101.1    
   1.17184  21.21350 -54.73872 -138.81  288.47 -196.82  0.8301     4    -241.9    
   1.32184  21.06350 -54.94051 -125.67  320.40 -210.81  0.9342     4    -82.52    
   1.27184  21.16350 -54.72384 -135.89  287.85 -201.13  0.8675     4    -164.2    
   1.53850  21.01350 -54.77384 -118.55  323.07 -219.56  1.0766     4    -115.4    
   5.28850  21.16350 -55.06229 -187.64  177.62 -258.41  0.9003     5    -190.0    
   5.29422  21.16350 -54.75301 -198.04  175.64 -252.97  0.9521     5    -190.0    
   5.27184  21.36350 -55.02384 -185.18  179.84 -259.88  0.8903     5    -127.0    
   5.27184  21.36350 -54.69551 -195.27  174.93 -254.33  0.9346     5    -190.0    
  -0.00162  21.66350 -54.97384 -100.55  333.16 -196.12  0.5686     6    -116.2    
   0.13850  21.76350 -54.82384 -107.47  351.13 -197.28  0.6720     6    -57.61    
   0.20517  21.56350 -54.97384 -108.03  343.14 -196.43  0.6110     6    -86.22    
   0.26112  21.76350 -54.77384 -113.65  363.32 -196.83  0.7227     6    -42.47    
   0.50184  21.46350 -54.97384 -120.30  367.09 -194.87  0.6946     6    -233.6    
   0.55422  21.61350 -54.77384 -128.64  376.75 -193.31  0.7863     6     42.07    
   0.77184  21.46350 -54.77801 -137.41  348.06 -190.74  0.7909     4     75.86    
   5.12184  21.79683 -54.92884 -175.62  192.43 -264.06  0.8804     5    -77.95    
   5.17184  21.66350 -55.08217 -174.14  195.44 -264.12  0.8873     5    -124.5    
   5.12184  21.79683 -54.83551 -179.30  186.77 -263.10  0.8763     5    -127.4    
   5.17184  21.66350 -54.66551 -189.35  176.56 -258.30  0.8951     5    -190.0    
  -0.52816  22.16350 -54.97384  -83.95  331.50 -192.51  0.4868     6    -95.40    
  -0.23388  21.96350 -54.87384  -93.24  334.88 -195.76  0.5710     6    -116.2    
  -0.31566  22.16350 -54.77384  -90.30  333.21 -194.77  0.5433     6    -104.5    
  -0.09400  21.96350 -54.77384  -98.40  341.04 -196.98  0.6222     6    -93.15    
   0.09767  21.96350 -54.67384 -106.59  353.02 -197.54  0.6903     6    -53.54    
   4.77184  22.25612 -55.06967 -136.22  266.68 -259.29  1.1205     5    -135.4    
   4.97184  22.01350 -55.05217 -157.71  225.81 -263.89  0.9535     5    -66.30    
   4.82184  22.16350 -54.73717 -162.12  213.24 -265.15  0.9151     5    -274.2    
   4.97184  21.96350 -54.57563 -180.28  184.34 -263.38  0.8731     5    -201.8    
  -0.62816  22.31350 -54.97384  -80.84  330.40 -191.13  0.4511     8    -83.99    
  -0.77816  22.56350 -54.95396  -76.18  323.66 -189.05  0.3750     8    -75.71    
  -0.62816  22.51350 -54.77384  -79.94  320.56 -189.70  0.3898     8    -57.45    
  -0.42816  22.26862 -54.77384  -86.50  329.56 -193.00  0.4926     8    -95.52    
   4.27184  22.56350 -54.74705 -111.63  295.19 -251.60  1.2892     1    -108.7    
   4.37184  22.51350 -54.77384 -118.76  286.29 -253.69  1.2371     1    -65.81    
   4.37184  22.56350 -54.89229 -108.42  302.36 -251.74  1.3193     1    -132.8    
   4.67184  22.36350 -55.13313 -121.59  292.50 -256.31  1.2516     1    -79.77    
   4.57184  22.36350 -54.72384 -141.93  248.57 -260.17  1.0439     5    -151.8    
  -0.82816  22.66350 -54.94134  -74.57  319.70 -188.50  0.3477     8    -75.71    
  -0.97816  22.96350 -54.97384  -69.83  309.71 -187.65  0.3004     8    -62.18    
  -0.82816  22.96350 -54.67384  -72.52  302.00 -187.62  0.2943     8    -130.0    
  -0.77816  22.75279 -54.77384  -75.04  311.33 -188.16  0.3227     8    -58.17    
   3.46350  22.96350 -54.77384  -69.36  337.20 -233.02  1.4179     1    -240.1    
   3.60517  22.91350 -54.77384  -69.80  333.68 -236.12  1.4288     1    -211.2    
   3.54088  23.06350 -54.97384  -64.32  337.39 -234.22  1.4112     1    -206.9    
   3.80838  22.76350 -54.67384  -82.47  324.13 -241.69  1.4281     1    -166.3    
   3.79362  22.96350 -54.97384  -67.33  332.92 -238.83  1.4233     1    -211.2    
   3.97600  22.74683 -54.77384  -84.88  321.79 -244.09  1.4173     1    -130.2    
   3.94862  22.86350 -54.94051  -73.86  329.53 -241.95  1.4271     1    -218.1    
   4.17184  22.74683 -54.97384  -85.51  324.13 -246.30  1.4159     1    -171.3    
  -1.02816  23.11350 -54.97384  -68.00  304.87 -187.47  0.2924     8    -114.9    
  -1.02816  23.39683 -54.82384  -66.03  294.84 -187.27  0.3000     8    -115.0    
  -0.92816  23.16350 -54.72384  -69.27  297.83 -187.39  0.2910     8    -114.9    
  -0.97816  23.33850 -54.74051  -67.18  294.52 -187.28  0.2978     8    -115.0    
   2.57184  23.46350 -54.79229 -123.13  308.84 -196.81  0.8272     4    -1.064    
   2.82184  23.26350 -54.76967 -108.92  311.19 -209.26  0.9804     4    -204.0    
   2.77184  23.36350 -54.91813 -108.05  324.60 -209.91  0.9474     4    -235.2    
   2.99684  23.14683 -54.77384  -93.08  331.03 -218.26  1.1717     1    -220.8    
   2.97184  23.26350 -54.98872  -89.19  342.68 -220.52  1.1650     1    -268.5    
   3.14862  23.06350 -54.77384  -80.43  340.45 -224.38  1.3136     1    -201.1    
   3.20184  23.16350 -54.97384  -72.99  345.19 -227.23  1.3422     1    -189.1    
   3.37517  23.11350 -54.97384  -66.41  341.37 -231.06  1.3927     1    -206.9    
  -1.02816  23.54921 -54.79967  -64.90  291.98 -187.22  0.3116     8    -115.2    
  -1.02816  23.73017 -54.82384  -63.55  289.97 -187.19  0.3263     8    -110.6    
  -1.01150  23.53850 -54.77384  -65.19  291.75 -187.22  0.3115     8    -110.6    
  -0.97816  23.78850 -54.74051  -63.72  288.42 -187.17  0.3344     8    -121.1    
   1.97184  23.76350 -54.67384 -124.68  378.28 -191.09  0.7878     6     105.5    
   2.22184  23.66350 -54.76705 -127.99  355.42 -189.66  0.7978     4     2.538    
   2.17184  23.76350 -54.87384 -121.30  381.65 -190.98  0.7958     6    -108.1    
   2.37184  23.66350 -54.96872 -120.45  368.20 -192.12  0.8022     4    -9.270    
   2.37184  23.56350 -54.72896 -129.63  320.97 -190.28  0.7954     4    -206.5    
   2.57184  23.51350 -54.94051 -118.24  334.56 -199.20  0.8346     4    -85.26    
  -1.02816  24.01112 -54.99384  -61.44  289.18 -187.17  0.3424     8    -117.8    
  -0.92816  23.96588 -54.72384  -62.94  286.83 -187.15  0.3503     8    -117.8    
  -0.92816  24.21350 -54.94289  -61.05  287.24 -187.15  0.3589     8    -117.8    
  -0.82816  24.26350 -54.78872  -61.73  285.72 -187.14  0.3683     8    -117.8    
   1.67184  24.20612 -54.77384  -99.56  341.98 -193.39  0.5827     6    -86.25    
   1.87184  23.96350 -54.77384 -111.82  372.62 -193.48  0.7221     6    -70.84    
   1.87184  24.14088 -54.94051 -102.78  358.23 -193.72  0.6717     6    -49.19    
   1.97184  24.06350 -54.97384 -105.95  367.98 -193.55  0.7090     6    -73.11    
  -0.82816  24.36350 -54.92384  -60.94  286.40 -187.14  0.3669     8    -117.8    
  -0.72816  24.36350 -54.72384  -62.00  285.00 -187.13  0.3736     8    -117.8    
  -0.62816  24.56350 -54.85455  -61.40  285.53 -187.13  0.3712     8    -125.3    
  -0.42816  24.66350 -54.75813  -62.54  285.12 -187.13  0.3666     8    -117.8    
   1.17184  24.56350 -54.67384  -83.44  305.88 -188.30  0.3295     8    -110.8    
   1.37184  24.46350 -54.73396  -88.28  316.40 -189.77  0.4031     8    -65.21    
   1.37184  24.56350 -54.88634  -85.67  318.95 -189.45  0.4070     8    -71.58    
   1.57184  24.46350 -54.97384  -90.03  331.09 -191.34  0.5051     8    -99.00    
  -0.42816  24.76350 -54.97384  -61.66  286.76 -187.14  0.3565     8    -117.8    
  -0.27816  24.76350 -54.77384  -63.16  285.66 -187.14  0.3553     8    -117.8    
  -0.22816  24.86350 -54.95717  -62.72  287.48 -187.15  0.3423     8    -125.3    
  -0.05316  24.91350 -54.94051  -63.95  288.40 -187.16  0.3281     8    -124.1    
   0.02184  24.86350 -54.77384  -65.20  287.19 -187.15  0.3284     8    -116.5    
   0.13850  24.96350 -54.97384  -65.33  290.51 -187.18  0.3094     8    -118.1    
   0.17184  24.86350 -54.72384  -66.75  287.81 -187.16  0.3159     8    -124.1    
   0.46684  24.86350 -54.72384  -69.91  290.81 -187.21  0.2912     8    -118.0    
   0.48850  24.96350 -54.97384  -68.86  295.10 -187.24  0.2854     8    -110.3    
   0.57184  24.94683 -54.94884  -69.95  296.07 -187.27  0.2826     8    -117.8    
   0.62184  24.86350 -54.77384  -71.62  293.76 -187.27  0.2826     8    -118.0    
   0.74684  24.91350 -54.97384  -72.23  300.15 -187.36  0.2825     8    -119.5    
   0.79112  24.76350 -54.67384  -75.03  295.21 -187.38  0.2815     8    -125.4    
   0.97184  24.74683 -54.77384  -77.43  301.25 -187.60  0.2934     8    -121.4    
   0.93434  24.86350 -54.99646  -74.98  305.61 -187.54  0.2964     8    -126.0    
   1.17184  24.74683 -54.99372  -79.54  313.27 -188.12  0.3424     8    -58.17    
   3.72184  19.76350 -54.57384 -186.43  183.04 -271.00  0.8737     5    -154.2    
   4.12184  19.76350 -54.57384 -195.78  174.90 -261.67  0.9115     5    -190.0    
   2.97184  20.06350 -54.57384 -146.95  265.27 -275.42  1.1378     5    -156.1    
   3.17184  19.96350 -54.53634 -163.41  228.46 -278.75  0.9773     5    -376.7    
   3.12184  20.06350 -54.37384 -166.43  220.63 -280.25  0.9563     5    -66.35    
   3.37184  19.86350 -54.55479 -173.88  205.94 -277.91  0.9062     5    -91.61    
   3.40005  19.96350 -54.27384 -184.44  187.05 -274.56  0.8817     5    -122.4    
   3.59684  19.78017 -54.61051 -181.23  191.44 -274.51  0.8771     5    -78.29    
   3.54779  19.86350 -54.37384 -187.15  183.05 -272.07  0.8775     5    -156.3    
   3.80517  19.81350 -54.37384 -194.49  175.64 -265.45  0.8969     5    -190.0    
   4.05017  19.81350 -54.37384 -199.51  174.93 -260.33  0.9357     5    -187.8    
   4.18672  19.78017 -54.54884 -197.57  174.90 -260.06  0.9262     5    -190.0    
   4.15255  19.86350 -54.29051 -203.13  177.20 -257.72  0.9738     5    -124.9    
   4.33850  19.81350 -54.57563 -199.26  175.74 -257.78  0.9471     5    -190.0    
   4.37184  19.86350 -54.44646 -203.22  178.47 -255.82  0.9835     5    -195.9    
   4.67184  19.96350 -54.62622 -202.17  179.61 -253.69  0.9950     5    -195.9    
   4.57184  19.98017 -54.38634 -206.76  185.24 -252.87  1.0414     5    -157.7    
   4.77184  20.06350 -54.53634 -205.48  184.68 -251.80  1.0372     5    -157.7    
   4.77184  20.16350 -54.31467 -209.68  194.57 -250.55  1.1014     5    -142.6    
   2.32184  20.56350 -54.57384  -95.75  350.92 -258.64  1.5346     1    -159.7    
   2.55195  20.36350 -54.57384 -110.71  331.52 -265.48  1.4787     1    -202.6    
   2.57184  20.56171 -54.37384 -117.37  319.27 -269.61  1.4379     1    -172.7    
   2.77184  20.21350 -54.55063 -130.52  298.33 -271.75  1.3146     1    -81.60    
   2.77184  20.36350 -54.36467 -137.48  281.91 -275.98  1.2367     1    -217.4    
   2.97184  20.18017 -54.36872 -155.71  243.81 -279.73  1.0463     5    -256.1    
   4.97184  20.26350 -54.53396 -206.22  188.45 -250.17  1.0655     5    -142.6    
   4.97184  20.36350 -54.35872 -209.82  196.97 -249.24  1.1154     5    -142.6    
   5.15517  20.56350 -54.54884 -206.19  188.16 -249.29  1.0659     5    -142.6    
   5.07184  20.51350 -54.37384 -209.17  196.45 -248.80  1.1138     5    -142.6    
   1.90100  20.96350 -54.57384 -102.44  353.91 -236.57  1.3613     1    -191.0    
   2.22184  20.66350 -54.57384  -92.20  356.35 -255.01  1.5332     1    -152.3    
   2.13850  20.96350 -54.42384  -99.58  359.51 -247.37  1.4831     1    -143.3    
   2.37184  20.76350 -54.39051 -102.29  345.14 -261.13  1.5303     1    -147.7    
   2.37184  20.98338 -54.27384 -107.04  347.90 -257.25  1.5205     1    -144.2    
   2.52184  20.76350 -54.27384 -115.75  325.33 -267.35  1.4670     1    -250.3    
   5.17184  20.61350 -54.52563 -206.14  188.66 -249.17  1.0697     5    -142.6    
   5.15517  20.74350 -54.34884 -208.46  194.77 -248.56  1.1059     5    -142.6    
   5.17184  21.01350 -54.27384 -207.56  191.32 -248.84  1.0869     5    -142.6    
   5.27184  21.01350 -54.57384 -202.91  180.93 -250.26  1.0147     5    -164.0    
   1.07184  21.36350 -54.55301 -145.89  274.32 -190.15  0.8197     4    -100.3    
   1.39505  21.18017 -54.57384 -136.85  278.71 -201.12  0.9139     4    -178.8    
   1.28434  21.36350 -54.37384 -148.20  255.10 -190.15  0.8783     4    -106.1    
   1.59362  21.16350 -54.47384 -131.33  293.51 -207.60  1.0198     4    -154.8    
   1.52005  21.26350 -54.37384 -140.51  272.29 -197.32  0.9642     4    -144.7    
   1.79267  21.06350 -54.52384 -114.87  333.48 -225.36  1.2105     4    -137.5    
   1.81684  21.21350 -54.34051 -127.23  315.74 -212.79  1.1433     4    -135.5    
   1.88350  21.16350 -54.37384 -120.21  331.92 -221.30  1.2163     4    -203.0    
   2.20934  21.16350 -54.27384 -109.83  359.06 -241.20  1.4437     1    -149.4    
   5.27184  21.21350 -54.57384 -200.40  177.69 -251.51  0.9832     5    -195.9    
   5.17184  21.19683 -54.27384 -205.72  185.92 -249.58  1.0521     5    -157.7    
   5.27184  21.33017 -54.66551 -196.90  175.26 -253.52  0.9452     5    -190.0    
   5.17184  21.44029 -54.37384 -200.82  177.62 -251.92  0.9804     5    -195.9    
   0.67184  21.76350 -54.52384 -140.46  352.53 -189.93  0.8397     4    -266.4    
   0.97184  21.46350 -54.52384 -147.46  283.04 -188.84  0.8165     4    -169.0    
   0.92184  21.76350 -54.27384 -152.40  282.05 -187.60  0.8613     4    -84.06    
   1.12184  21.46350 -54.37384 -150.75  257.88 -188.31  0.8478     4    -108.3    
   5.12184  21.59683 -54.37384 -197.17  175.32 -253.93  0.9468     5    -190.0    
   5.17184  21.56350 -54.48872 -196.20  174.99 -254.42  0.9353     5    -190.0    
   5.07184  21.81350 -54.56705 -187.18  177.99 -259.94  0.8852     5    -190.0    
   4.97184  21.86350 -54.37384 -189.41  176.16 -259.07  0.8945     5    -190.0    
  -0.05316  22.16350 -54.59051  -99.63  339.79 -196.83  0.6126     6    -88.91    
   0.14422  22.06350 -54.57384 -108.78  354.97 -197.43  0.6981     6    -54.65    
   0.34445  21.96350 -54.57384 -119.96  374.03 -195.86  0.7785     6    -230.7    
   0.35779  22.16350 -54.42384 -119.96  368.09 -195.82  0.7530     6    -232.4    
   0.52862  21.96350 -54.47384 -132.15  376.85 -192.44  0.8343     6     53.71    
   0.48612  22.16350 -54.37384 -128.20  374.93 -193.64  0.8023     6     129.5    
   0.67184  21.96350 -54.37384 -141.88  353.10 -189.46  0.8606     4    -261.8    
   4.67184  22.16350 -54.37384 -173.16  193.15 -266.62  0.8767     5    -77.95    
   4.87184  21.96350 -54.32896 -185.71  178.25 -261.39  0.8832     5    -156.7    
   4.77184  22.16350 -54.55455 -168.48  200.53 -266.19  0.8873     5    -84.21    
   4.95517  21.98850 -54.59384 -178.60  186.60 -264.04  0.8725     5    -209.2    
  -0.42816  22.49529 -54.57384  -85.07  317.54 -190.68  0.4082     8    -65.21    
  -0.27816  22.36350 -54.57384  -90.42  324.96 -193.27  0.4853     8    -106.4    
  -0.24900  22.56350 -54.39051  -89.35  313.34 -190.97  0.4039     8    -47.40    
  -0.02816  22.36350 -54.42384  -99.00  329.72 -195.27  0.5396     8    -104.9    
   0.00779  22.56350 -54.27384  -97.67  318.16 -192.89  0.4549     8    -65.29    
   0.09945  22.36350 -54.37384 -104.20  335.46 -196.09  0.5778     6    -99.61    
   0.45017  22.36350 -54.27384 -122.54  362.54 -194.89  0.7206     6    -69.93    
   3.67184  22.56350 -54.37384 -103.39  308.99 -245.37  1.3831     1    -104.2    
   3.77184  22.51350 -54.34051 -113.29  294.88 -249.05  1.3130     1    -65.64    
   3.75755  22.66350 -54.52384  -92.68  316.84 -243.46  1.4113     1    -90.77    
   3.93850  22.46350 -54.32384 -126.64  272.82 -254.11  1.1899     1     9.912    
   3.94267  22.56350 -54.47384 -110.62  295.26 -249.34  1.3082     1    -114.4    
   4.18434  22.51350 -54.54051 -123.13  276.83 -253.83  1.1995     1    -86.38    
   4.17422  22.36350 -54.27384 -148.49  234.06 -262.79  0.9985     5    -253.4    
   4.35934  22.34683 -54.37384 -152.79  226.12 -264.10  0.9627     5    -66.30    
   4.47184  22.36350 -54.52622 -148.39  234.32 -262.32  0.9902     5    -253.4    
   4.57184  22.31350 -54.55563 -153.99  224.81 -263.97  0.9536     5    -152.3    
  -0.62816  22.74029 -54.57384  -78.24  307.12 -188.35  0.3235     8    -120.8    
  -0.72816  22.91350 -54.57384  -74.75  301.45 -187.75  0.2980     8    -130.0    
  -0.42816  22.75100 -54.39051  -82.58  304.15 -188.72  0.3305     8    -110.8    
  -0.42816  22.95838 -54.27384  -80.23  296.55 -187.95  0.3012     8    -130.0    
  -0.27138  22.76350 -54.27384  -86.28  303.44 -189.13  0.3399     8    -110.8    
   2.77184  23.00779 -54.37384 -123.59  289.25 -199.80  1.0061     4    -32.07    
   3.00838  22.76350 -54.37384 -103.24  334.64 -218.50  1.2749     1    -186.3    
   3.03695  22.96350 -54.57384  -94.96  331.64 -218.82  1.2364     1    -174.0    
   3.18850  22.66350 -54.37384  -93.64  339.72 -229.93  1.4074     1    -191.5    
   3.25517  22.76350 -54.47384  -86.27  338.95 -230.38  1.4102     1    -191.5    
   3.40517  22.61350 -54.37384  -93.05  328.65 -238.18  1.4400     1    -171.1    
   3.43017  22.71350 -54.47384  -85.15  332.08 -236.25  1.4399     1    -166.7    
   3.57684  22.76350 -54.57384  -80.57  329.30 -238.09  1.4386     1    -166.2    
  -0.82816  23.13350 -54.57384  -71.13  295.95 -187.41  0.2910     8    -114.9    
  -0.82816  23.52279 -54.47384  -67.79  288.61 -187.22  0.3150     8    -121.1    
  -0.62816  23.08945 -54.37384  -74.92  294.23 -187.53  0.2921     8    -130.0    
  -0.72816  23.41350 -54.37384  -70.18  289.02 -187.26  0.3061     8    -121.0    
   2.15100  23.36350 -54.27384 -146.55  271.09 -186.97  0.8245     4    -100.3    
   2.37184  23.31350 -54.34051 -142.37  260.25 -187.51  0.8294     4    -107.4    
   2.42184  23.46350 -54.60146 -133.80  289.63 -189.96  0.8009     4    -169.0    
   2.57184  23.34683 -54.55955 -130.31  277.23 -193.12  0.8378     4    -167.2    
   2.60695  23.16350 -54.37384 -134.20  265.54 -191.66  0.8928     4    -169.5    
   2.77184  23.16350 -54.53455 -119.71  289.81 -201.81  0.9558     4     100.6    
  -0.82816  23.56350 -54.47384  -67.44  288.17 -187.21  0.3186     8    -121.1    
  -0.82816  23.61850 -54.47384  -66.98  287.63 -187.20  0.3235     8    -116.5    
  -0.62816  23.56350 -54.27384  -70.21  286.75 -187.23  0.3170     8    -121.0    
  -0.72816  23.71350 -54.37384  -67.45  286.10 -187.18  0.3319     8    -121.1    
   1.37184  23.79112 -54.27384 -111.97  336.75 -192.84  0.5280     8    -70.16    
   1.53934  23.56350 -54.27384 -130.16  364.06 -191.20  0.7315     6    -5.997    
   1.57184  23.76350 -54.39051 -119.26  359.58 -193.08  0.6580     6    -242.1    
   1.82184  23.56350 -54.37384 -137.33  349.26 -189.00  0.8040     4     75.86    
   1.84600  23.76350 -54.57384 -124.34  376.19 -191.66  0.7669     6    -110.6    
   1.97184  23.51350 -54.37384 -141.36  319.82 -187.95  0.8120     4    -91.95    
   1.99362  23.66350 -54.57384 -131.95  359.28 -189.50  0.7994     4    -318.7    
   2.20362  23.56350 -54.57384 -136.05  317.44 -188.32  0.7960     4    -108.8    
  -0.82816  23.98588 -54.57384  -63.93  285.59 -187.15  0.3552     8    -121.1    
  -0.62816  24.04088 -54.37384  -65.79  284.26 -187.15  0.3573     8    -116.5    
  -0.72816  24.20838 -54.57384  -63.25  284.61 -187.13  0.3694     8    -116.5    
  -0.42816  24.16350 -54.27384  -67.04  283.59 -187.15  0.3565     8    -116.5    
   1.16672  24.26350 -54.37384  -90.53  304.11 -188.99  0.3415     8    -110.8    
   1.37184  24.01350 -54.37384 -102.59  323.58 -191.96  0.4612     8    -68.77    
   1.37184  24.18671 -54.47384  -96.43  317.72 -191.01  0.4269     8    -76.62    
   1.57184  24.07029 -54.57384 -104.07  339.34 -193.45  0.5592     8    -70.25    
  -0.45971  24.36350 -54.42384  -64.85  283.68 -187.13  0.3684     8    -116.5    
  -0.21245  24.36350 -54.27384  -67.65  283.54 -187.15  0.3518     8    -116.5    
  -0.22816  24.66350 -54.57384  -64.58  284.56 -187.13  0.3571     8    -116.5    
  -0.04816  24.56350 -54.37384  -67.51  284.21 -187.15  0.3428     8    -124.1    
   0.67184  24.56350 -54.37384  -76.60  289.88 -187.35  0.2857     8    -133.1    
   0.74684  24.41350 -54.27384  -80.19  290.62 -187.50  0.2867     8    -133.1    
   0.77184  24.66350 -54.52384  -76.36  292.84 -187.39  0.2824     8    -133.1    
   1.03755  24.36350 -54.37384  -85.90  298.35 -188.15  0.3081     8    -116.1    
   1.05838  24.56350 -54.57384  -81.96  300.37 -187.91  0.3041     8    -121.4    
   1.18529  24.36350 -54.47384  -88.30  304.70 -188.81  0.3398     8    -110.8    
  -0.02816  24.71350 -54.54051  -66.20  285.13 -187.14  0.3402     8    -116.5    
   0.07184  24.76350 -54.57384  -66.76  285.87 -187.15  0.3297     8    -116.5    
   0.16684  24.61350 -54.37384  -69.46  285.19 -187.17  0.3230     8    -123.9    
   0.37184  24.66350 -54.42384  -71.32  286.90 -187.20  0.3040     8    -123.9    
   0.55517  24.76350 -54.57384  -72.22  290.14 -187.24  0.2883     8    -118.0    
   0.61684  24.74683 -54.57384  -73.18  290.94 -187.27  0.2852     8    -133.1    
   3.37184  20.06350 -54.12384 -186.49  183.38 -273.29  0.8867     5    -154.2    
   3.16612  20.16350 -54.17384 -175.89  201.59 -279.43  0.9092     5    -84.21    
   3.53195  19.96350 -54.17384 -191.19  178.05 -269.42  0.8902     5    -190.3    
   3.42184  20.16350 -53.97384 -191.69  177.87 -269.90  0.8984     5    -190.3    
   3.85517  19.96350 -54.07384 -201.49  175.05 -260.94  0.9542     5    -190.0    
   3.68850  20.06350 -53.97384 -199.49  174.20 -263.33  0.9372     5    -190.0    
   3.97184  19.96350 -54.07384 -203.81  176.97 -258.92  0.9801     5    -190.0    
   4.06029  20.06350 -53.95717 -207.22  181.49 -256.88  1.0266     5    -204.5    
   4.31172  19.96350 -54.17384 -206.87  184.09 -254.76  1.0383     5    -173.0    
   4.17184  20.16350 -53.87384 -209.45  187.59 -255.13  1.0733     5    -142.6    
   4.38672  20.01350 -54.14051 -208.20  187.88 -253.71  1.0650     5    -142.6    
   4.42184  20.16350 -53.97384 -210.76  195.63 -252.71  1.1157     5    -142.6    
   4.67184  20.16350 -54.17384 -210.21  197.70 -250.98  1.1209     5    -142.6    
   2.67184  20.55100 -54.29051 -129.68  297.42 -273.87  1.3260     1    -207.2    
   2.97184  20.38612 -54.12384 -163.82  225.71 -281.61  0.9848     5    -376.7    
   2.78850  20.55338 -54.17384 -145.22  266.12 -278.42  1.1623     5    -428.2    
   3.14362  20.36350 -53.97384 -178.48  195.75 -278.48  0.9078     5    -84.21    
   3.17184  20.56350 -53.82384 -182.19  190.45 -276.83  0.9064     5    -78.29    
   3.37184  20.36350 -53.82384 -191.74  177.72 -270.07  0.9062     5    -190.3    
   4.57184  20.26350 -53.97384 -212.06  202.59 -251.28  1.1507     5    -135.1    
   4.77184  20.26350 -54.17384 -211.81  201.64 -250.05  1.1406     5    -138.0    
   4.77184  20.48112 -53.97384 -213.77  210.09 -249.62  1.1843     5    -96.32    
   4.97184  20.53433 -54.17384 -212.07  205.26 -248.71  1.1588     5    -136.7    
   2.57184  20.88695 -54.17384 -122.36  317.39 -267.86  1.4288     1    -198.0    
   2.77184  20.74600 -54.07384 -145.14  268.29 -277.30  1.1773     5    -190.4    
   2.73850  20.95779 -54.02384 -140.69  281.69 -273.35  1.2466     1     62.19    
   2.87184  20.76350 -53.97384 -156.77  242.88 -279.89  1.0611     5    -394.3    
   2.92184  20.96350 -53.87384 -160.26  237.18 -278.89  1.0410     5    -379.5    
   4.82184  20.76171 -53.87384 -213.45  209.92 -249.28  1.1865     5    -96.32    
   5.07184  20.76350 -54.17384 -210.61  202.04 -248.41  1.1445     5    -138.0    
   4.77184  20.90183 -53.79051 -212.60  206.19 -249.70  1.1727     5    -136.7    
   5.12184  21.05850 -54.17384 -208.44  193.53 -248.81  1.1002     5    -142.6    
   1.89588  21.36350 -54.19051 -134.85  310.99 -203.98  1.1466     4    -220.2    
   2.17184  21.36350 -54.17384 -122.76  352.44 -222.82  1.3290     4    -129.6    
   2.33850  21.13850 -54.22384 -110.22  354.39 -249.90  1.4977     1    -164.7    
   2.37184  21.24838 -54.17384 -114.15  355.43 -245.98  1.4801     1    -179.7    
   2.57184  21.27183 -54.07384 -122.87  332.93 -256.34  1.4625     1    -219.5    
   2.57184  21.28017 -54.07384 -122.80  333.47 -255.96  1.4632     1    -182.9    
   2.77184  21.06350 -53.97384 -143.23  278.19 -272.45  1.2285     1    -214.8    
   2.73850  21.43755 -53.97384 -132.90  312.94 -258.06  1.3824     1    -112.5    
   4.97184  21.26350 -53.97384 -208.11  191.02 -249.72  1.0880     5    -142.6    
   4.80517  21.36112 -53.82384 -207.12  187.97 -250.90  1.0732     5    -142.6    
   5.07184  21.33017 -54.12384 -205.75  185.55 -250.06  1.0504     5    -157.7    
   5.12184  21.16350 -54.17384 -207.33  189.98 -249.20  1.0792     5    -142.6    
   1.17184  21.80005 -54.07384 -157.99  249.31 -186.78  0.9086     4     1.406    
   1.27184  21.56350 -54.17384 -154.45  245.70 -187.25  0.9031     4     1.406    
   1.39684  21.76350 -53.99051 -158.46  242.91 -186.46  0.9576     4     55.72    
   1.54112  21.56350 -54.07384 -153.30  252.31 -187.82  0.9848     4    -22.66    
   1.44029  21.76350 -53.97384 -158.12  243.53 -186.46  0.9692     4     55.72    
   1.80517  21.51350 -54.07384 -146.14  282.59 -192.31  1.0827     4    -311.6    
   1.80017  21.66529 -53.97384 -151.71  271.62 -188.67  1.0758     4    -76.70    
   1.91350  21.51350 -54.07384 -142.67  299.34 -195.52  1.1308     4    -172.0    
   1.83934  21.67779 -53.97384 -151.62  275.76 -188.90  1.0885     4    -242.3    
   2.28017  21.56350 -54.07384 -129.60  353.60 -214.45  1.3189     4    -64.79    
   2.17922  21.76350 -53.97384 -143.28  322.50 -195.27  1.2093     4    -94.54    
   2.37184  21.56350 -54.07384 -126.11  359.94 -222.59  1.3742     1    -128.6    
   2.39684  21.73017 -54.02384 -131.93  356.15 -211.76  1.3273     4    -129.7    
   2.63017  21.56350 -54.02384 -125.45  342.76 -244.44  1.4526     1    -212.5    
   2.60517  21.76350 -54.02384 -126.31  356.65 -228.87  1.4180     1    -203.3    
   2.77184  21.61350 -53.97384 -130.96  322.24 -251.29  1.4071     1    -149.0    
   2.77184  21.73850 -53.99051 -128.14  333.69 -244.31  1.4294     1    -182.8    
   2.87184  21.81350 -53.97384 -130.01  322.97 -247.04  1.4036     1    -164.3    
   4.56945  21.76350 -53.82384 -196.90  174.94 -256.85  0.9503     5    -190.0    
   4.77184  21.58338 -53.87384 -202.46  179.46 -252.90  1.0068     5    -195.9    
   4.92184  21.77838 -54.17384 -194.91  174.73 -255.96  0.9314     5    -190.0    
   4.97184  21.54267 -54.07384 -202.76  179.62 -251.90  1.0028     5    -164.0    
   0.73850  22.16350 -54.22384 -144.42  346.75 -188.77  0.8739     4    -61.30    
   0.97184  21.86350 -54.17384 -154.85  274.75 -187.33  0.8817     4    -4.870    
   0.97184  22.11350 -54.07384 -154.93  288.91 -187.37  0.9054     4    -52.49    
   1.13850  21.93850 -54.02384 -158.16  255.56 -186.82  0.9166     4    -4.567    
   1.17184  22.03529 -53.97384 -159.02  256.27 -186.74  0.9293     4     1.231    
   1.22184  21.96350 -53.97384 -159.52  249.84 -186.59  0.9334     4     19.16    
   2.34172  21.86350 -53.97384 -139.47  339.61 -199.45  1.2565     4    -153.1    
   2.65017  21.96350 -54.02384 -127.63  357.27 -219.45  1.3751     1    -189.5    
   2.52184  22.28529 -53.97384 -140.44  320.59 -194.61  1.1960     4     17.89    
   2.54684  22.16350 -53.99051 -136.80  338.01 -199.85  1.2495     4    -94.00    
   2.80517  21.96350 -54.02384 -124.56  345.83 -233.60  1.4260     1    -171.7    
   2.80517  22.21350 -54.07384 -122.53  350.96 -219.84  1.3620     1    -161.6    
   2.97517  21.96350 -53.99051 -128.15  320.29 -245.76  1.3966     1    -86.76    
   2.92184  22.17933 -54.07384 -119.42  344.10 -231.33  1.4170     1    -207.9    
   3.03588  21.96350 -53.97384 -130.89  309.61 -249.30  1.3622     1    -111.9    
   3.17184  22.21350 -54.07384 -120.44  317.10 -244.46  1.3971     1    -151.7    
   3.35005  21.96350 -53.87384 -150.59  252.04 -264.05  1.0999     5    -64.10    
   3.39684  22.19683 -54.02384 -132.89  282.09 -254.23  1.2472     1    -129.2    
   3.52184  22.16350 -53.97384 -143.66  257.51 -260.32  1.1236     5    -235.7    
   4.08850  22.16350 -53.97384 -169.12  200.90 -270.07  0.9036     5    -91.61    
   4.14684  21.99683 -53.82384 -182.26  183.16 -268.01  0.8890     5    -157.1    
   4.18672  22.26350 -54.12384 -161.66  211.29 -267.87  0.9242     5    -87.05    
   4.37184  21.96350 -53.87384 -187.86  177.54 -263.62  0.8955     5    -156.7    
   4.34862  22.16350 -54.07384 -174.31  191.70 -268.50  0.8824     5    -122.4    
   4.58434  22.11350 -54.17384 -178.96  184.66 -265.86  0.8759     5    -159.2    
   0.17184  22.56350 -54.22384 -104.08  325.18 -194.18  0.5018     8    -110.0    
   0.32684  22.56350 -54.19051 -111.17  335.57 -194.96  0.5599     8    -90.22    
   0.60517  22.36350 -54.22384 -132.51  369.19 -192.09  0.7963     6     103.8    
   0.42184  22.56350 -54.17384 -116.09  343.74 -194.94  0.6036     8    -269.1    
   0.77184  22.26112 -54.17384 -145.09  346.58 -188.66  0.8761     4    -250.9    
   0.85517  22.56350 -54.07384 -142.50  355.21 -189.28  0.8466     4     65.70    
   0.97184  22.45850 -54.02384 -150.83  323.53 -187.91  0.9019     4    -90.88    
   0.97184  22.56350 -54.02384 -148.55  335.77 -188.25  0.8875     4    -116.0    
   1.07184  22.36350 -53.97384 -155.70  292.92 -187.37  0.9233     4    -71.14    
   1.07184  22.51350 -53.97384 -153.52  309.66 -187.66  0.9153     4     12.71    
   2.52184  22.29945 -53.97384 -140.67  318.91 -194.27  1.1910     4     10.13    
   2.60517  22.42517 -54.02384 -137.28  316.09 -195.67  1.1744     4    -144.0    
   2.47184  22.56350 -53.97384 -146.07  282.60 -188.70  1.0850     4    -293.8    
   2.57184  22.54421 -54.02384 -140.46  297.66 -191.95  1.1171     4    -237.3    
   2.72184  22.36850 -54.07384 -128.53  337.29 -205.63  1.2517     4    -139.0    
   2.77184  22.64862 -54.17384 -126.12  315.33 -202.11  1.1548     4    -126.9    
   3.14862  22.37517 -54.17384 -109.34  333.24 -236.82  1.4315     1    -162.1    
   2.99505  22.61350 -54.27384 -107.17  340.10 -220.54  1.3214     1    -125.0    
   3.19184  22.37362 -54.17384 -109.60  329.20 -238.82  1.4304     1    -167.1    
   3.16434  22.37421 -54.17384 -109.40  331.78 -237.58  1.4316     1    -128.2    
   3.79862  22.36350 -54.16884 -135.24  262.25 -257.02  1.1394     5    -184.8    
   3.54350  22.16350 -53.97384 -144.90  254.52 -261.01  1.1083     5    -77.43    
   3.87184  22.36350 -54.17384 -138.70  254.79 -258.62  1.1011     5    -113.6    
   3.97184  22.34683 -54.17384 -144.95  242.41 -261.42  1.0406     5    -256.0    
  -0.22816  22.91588 -54.17384  -85.32  298.08 -188.48  0.3161     8    -116.1    
  -0.03388  22.76350 -54.17384  -93.04  306.34 -190.26  0.3715     8    -112.1    
  -0.01483  22.96350 -54.07384  -90.19  298.83 -188.93  0.3282     8    -116.1    
   0.13017  22.66350 -54.17384 -100.45  316.54 -192.52  0.4423     8    -65.29    
   0.17184  22.99683 -54.02384  -95.20  301.68 -189.57  0.3470     8    -123.8    
   0.31350  22.81350 -54.07384 -104.53  316.47 -192.16  0.4355     8    -68.77    
   0.37184  22.93017 -54.02384 -103.93  312.73 -191.38  0.4094     8    -58.80    
   0.65517  22.76350 -54.07384 -123.20  349.08 -193.31  0.6245     8    -63.09    
   0.57184  22.93017 -54.02384 -112.87  326.85 -192.68  0.4851     8    -98.72    
   0.72184  22.76350 -54.07384 -127.35  355.31 -192.69  0.6709     8    -90.72    
   0.77184  22.99683 -54.02384 -120.95  340.88 -192.73  0.5623     8    -254.4    
   1.00517  22.78850 -54.02384 -143.32  352.95 -189.18  0.8370     4    -135.3    
   1.09362  22.96350 -54.02384 -140.89  355.96 -189.62  0.8045     4    -48.44    
   1.17184  22.79683 -53.97384 -150.67  326.81 -188.06  0.8921     4    -132.0    
   1.14684  22.99683 -54.02384 -142.27  353.48 -189.34  0.8168     4     45.80    
   1.34779  22.96350 -53.97384 -151.61  317.66 -187.85  0.8900     4    -90.88    
   1.89684  23.06350 -53.97384 -155.98  256.98 -186.33  0.8985     4    -4.567    
   2.13850  22.71350 -53.87384 -156.86  248.04 -185.81  0.9939     4     61.52    
   2.17184  22.98850 -53.99051 -154.15  244.89 -185.87  0.9201     4     1.406    
   2.37184  22.76350 -53.97384 -150.39  257.55 -186.49  1.0019     4    -46.04    
   2.42184  22.94838 -54.07384 -147.07  252.63 -186.75  0.9457     4    -76.98    
   2.57184  22.73195 -54.07384 -141.05  279.10 -190.11  1.0454     4    -146.9    
   2.57184  22.98433 -54.19051 -139.35  263.31 -189.51  0.9512     4    -112.2    
   2.77184  22.76350 -54.22384 -125.97  304.60 -200.44  1.1041     4    -223.4    
  -0.42816  23.16350 -54.19051  -77.81  291.55 -187.57  0.2942     8    -130.2    
  -0.42816  23.21850 -54.17384  -77.16  290.53 -187.51  0.2948     8    -125.6    
  -0.22816  23.21350 -54.07384  -81.17  290.84 -187.69  0.2964     8    -130.2    
  -0.27816  23.33017 -54.07384  -78.61  288.85 -187.50  0.2971     8    -130.2    
  -0.02816  23.13017 -54.02384  -87.02  293.98 -188.22  0.3071     8    -111.6    
  -0.07316  23.36350 -53.99051  -82.27  289.22 -187.65  0.2973     8    -125.6    
   0.15517  23.11850 -53.99051  -92.21  297.20 -188.82  0.3237     8    -111.4    
  -0.01150  23.36350 -53.97384  -83.60  289.66 -187.73  0.2979     8    -133.1    
   0.30517  23.11350 -53.97384  -96.97  301.34 -189.51  0.3449     8    -123.8    
   0.62184  23.16350 -53.97384 -107.49  314.49 -191.13  0.4103     8    -58.80    
   0.74684  23.16350 -53.99051 -113.06  324.36 -191.92  0.4614     8    -98.69    
   0.75517  23.36350 -53.97384 -106.32  311.88 -190.63  0.3926     8    -58.74    
   0.83350  23.36350 -53.99051 -109.48  317.54 -191.18  0.4209     8    -80.10    
   0.93850  23.16350 -54.02384 -122.79  343.61 -192.34  0.5742     8    -268.9    
   0.95255  23.36350 -54.02384 -114.74  328.10 -191.92  0.4769     8    -96.48    
   1.19684  23.24683 -54.07384 -132.69  358.40 -191.06  0.7078     8    -125.5    
   1.12184  23.36350 -54.07384 -122.83  345.63 -192.26  0.5820     8    -227.9    
   1.37184  23.21350 -54.07384 -142.71  348.88 -189.02  0.8186     4    -267.1    
   1.38945  23.46350 -54.17384 -130.00  360.13 -191.38  0.7014     6     30.01    
   1.62184  23.06350 -53.97384 -154.63  286.17 -187.12  0.8951     4    -71.14    
   1.69362  23.16350 -54.02384 -152.53  289.72 -187.21  0.8776     4    -153.4    
   1.75517  23.36350 -54.17384 -146.51  315.17 -187.78  0.8388     4    -151.1    
   1.90017  23.06350 -53.97384 -155.93  256.76 -186.32  0.8985     4    -4.567    
   1.73850  23.16350 -54.02384 -153.03  283.45 -187.07  0.8782     4    -153.4    
   1.77184  23.46350 -54.26551 -142.18  333.77 -188.31  0.8197     4    -328.5    
   1.91350  23.21350 -54.07384 -152.68  269.64 -186.75  0.8660     4    -12.92    
   2.15838  23.26350 -54.17384 -149.13  258.11 -186.56  0.8471     4    -90.50    
  -0.50412  23.57600 -54.17384  -71.91  286.22 -187.25  0.3149     8    -121.0    
  -0.42816  23.91350 -54.17384  -69.50  284.16 -187.18  0.3386     8    -121.1    
  -0.20055  23.58433 -54.02384  -76.73  286.21 -187.35  0.3057     8    -125.6    
  -0.27816  23.79683 -54.07384  -72.88  284.66 -187.23  0.3221     8    -116.4    
  -0.02816  23.66350 -53.97384  -78.74  286.17 -187.39  0.3035     8    -133.1    
  -0.05316  23.76350 -53.99051  -76.91  285.35 -187.32  0.3088     8    -133.1    
   0.20517  23.91350 -53.97384  -79.26  285.84 -187.38  0.3025     8    -133.1    
   0.75517  23.58850 -53.97384  -99.20  301.86 -189.34  0.3419     8    -123.8    
   0.83350  23.56350 -53.99051 -102.52  306.71 -189.94  0.3647     8    -67.24    
   0.67184  23.76350 -53.97384  -92.14  294.38 -188.34  0.3091     8    -119.0    
   0.74684  23.76350 -53.99051  -94.10  296.60 -188.61  0.3173     8    -111.4    
   0.93850  23.56350 -54.02384 -106.25  313.34 -190.68  0.3975     8    -58.80    
   0.97184  23.81350 -54.07384  -98.92  304.43 -189.56  0.3517     8    -118.5    
   1.27184  23.62183 -54.17384 -116.67  339.67 -192.60  0.5416     8    -70.16    
   1.17184  23.82517 -54.17384 -104.46  316.57 -191.07  0.4160     8    -76.62    
   1.40517  23.58850 -54.22384 -123.58  355.54 -192.40  0.6424     8    -180.3    
  -0.42816  23.96350 -54.19051  -68.99  284.00 -187.17  0.3425     8    -121.1    
  -0.22816  23.91350 -54.07384  -72.28  284.18 -187.21  0.3271     8    -116.4    
  -0.23828  24.16350 -54.17384  -69.39  283.56 -187.16  0.3440     8    -116.5    
  -0.02816  23.96350 -54.02384  -74.67  284.44 -187.25  0.3176     8    -123.9    
  -0.00816  24.11350 -54.07384  -73.09  284.07 -187.21  0.3239     8    -116.4    
   0.17184  23.96350 -53.99051  -77.93  285.36 -187.33  0.3057     8    -133.1    
   0.08850  24.16350 -54.07384  -73.87  284.32 -187.22  0.3188     8    -121.0    
   0.43017  23.91350 -53.97384  -83.52  287.97 -187.58  0.2956     8    -133.1    
   0.37184  23.98850 -53.99051  -81.08  286.81 -187.45  0.2973     8    -133.1    
   0.31350  24.21171 -54.07384  -76.60  285.49 -187.29  0.3041     8    -125.6    
   0.55184  23.93850 -53.99051  -85.53  289.47 -187.71  0.2951     8    -133.1    
   0.56350  24.16350 -54.07384  -81.54  288.14 -187.49  0.2922     8    -133.1    
   0.80517  24.01350 -54.07384  -89.37  293.94 -188.14  0.3031     8    -119.2    
   0.74684  24.26350 -54.17384  -82.96  290.74 -187.63  0.2899     8    -133.1    
   1.07184  23.97921 -54.17384  -96.55  304.57 -189.47  0.3512     8    -118.5    
   1.00517  24.16350 -54.22384  -90.02  298.35 -188.48  0.3162     8    -111.4    
   1.17184  23.96921 -54.22384  -99.37  310.53 -190.28  0.3837     8    -60.87    
  -0.06983  24.36350 -54.22384  -69.37  283.74 -187.16  0.3401     8    -124.1    
   0.15517  24.36350 -54.17384  -72.28  284.48 -187.20  0.3204     8    -121.0    
   0.47184  24.36350 -54.17384  -76.79  286.73 -187.31  0.2963     8    -133.1    
   0.57184  24.36350 -54.19051  -78.31  287.86 -187.37  0.2912     8    -125.6    
   3.27184  20.53195 -53.77384 -187.59  182.22 -273.18  0.9038     5    -187.4    
   3.48672  20.36350 -53.77384 -196.69  174.68 -266.49  0.9251     5    -190.0    
   3.60517  20.56350 -53.62384 -200.70  174.14 -263.30  0.9590     5    -190.0    
   3.72184  20.26350 -53.77384 -202.62  175.17 -261.40  0.9736     5    -190.0    
   3.77184  20.56350 -53.59051 -204.47  176.57 -260.06  1.0017     5    -195.9    
   3.93017  20.37862 -53.67384 -206.88  181.15 -257.74  1.0394     5    -204.5    
   3.92088  20.53850 -53.59051 -206.95  180.94 -257.74  1.0420     5    -204.5    
   4.10184  20.26350 -53.77384 -209.58  186.80 -255.67  1.0731     5    -142.6    
   4.17184  20.53017 -53.62384 -210.82  191.20 -254.58  1.1073     5    -142.6    
   4.39684  20.36350 -53.79051 -212.18  200.16 -252.52  1.1464     5    -142.6    
   4.37922  20.56350 -53.67384 -212.97  200.45 -252.49  1.1528     5    -142.6    
   4.57184  20.54529 -53.77384 -213.12  207.68 -250.97  1.1814     5    -96.32    
   3.17184  20.67933 -53.77384 -182.37  190.89 -276.86  0.9091     5    -122.7    
   3.07184  20.90850 -53.77384 -173.86  207.26 -279.65  0.9431     5    -123.4    
   3.37184  20.79683 -53.62384 -191.50  178.31 -270.30  0.9153     5    -190.3    
   3.37184  21.00850 -53.59051 -189.35  180.92 -271.73  0.9131     5    -157.1    
   3.57362  20.71350 -53.57384 -198.89  174.02 -264.29  0.9511     5    -190.0    
   3.42184  20.96350 -53.57384 -191.89  178.03 -269.76  0.9182     5    -190.3    
   3.73850  20.61350 -53.57384 -203.51  175.74 -260.68  0.9928     5    -195.9    
   3.91195  20.58017 -53.57384 -206.91  180.53 -257.85  1.0394     5    -204.5    
   4.18529  20.66350 -53.57384 -210.83  190.93 -254.42  1.1078     5    -142.6    
   4.37184  20.78850 -53.59051 -211.98  197.19 -252.62  1.1398     5    -142.6    
   4.37184  20.86350 -53.57384 -211.53  195.56 -252.69  1.1318     5    -142.6    
   4.57184  20.81350 -53.67384 -212.61  204.19 -250.99  1.1692     5    -129.3    
   4.62184  20.97183 -53.67384 -211.76  201.02 -250.80  1.1533     5    -138.0    
   2.97184  21.05421 -53.82384 -163.41  230.85 -278.63  1.0177     5    -253.3    
   2.97184  21.33017 -53.82384 -156.22  249.88 -273.11  1.0952     5    -64.22    
   3.20517  21.02505 -53.67384 -180.98  194.02 -277.04  0.9183     5    -84.21    
   3.07184  21.41350 -53.77384 -161.51  236.47 -274.16  1.0402     5    -68.90    
   3.37184  21.20850 -53.59051 -185.85  185.57 -273.64  0.9119     5    -122.4    
   3.33850  21.36112 -53.62384 -180.33  194.26 -275.79  0.9195     5    -84.21    
   3.42184  21.24183 -53.57384 -187.32  183.39 -272.50  0.9118     5    -187.4    
   3.47184  21.36350 -53.57384 -186.42  184.23 -272.50  0.9108     5    -156.3    
   4.18434  21.54683 -53.57384 -199.87  175.11 -258.42  0.9690     5    -190.0    
   4.42184  21.22183 -53.57384 -208.28  186.89 -253.10  1.0784     5    -142.6    
   4.41684  21.36350 -53.59051 -205.79  182.37 -253.89  1.0449     5    -204.5    
   4.62184  21.24183 -53.67384 -209.04  190.92 -251.48  1.0978     5    -142.6    
   4.57184  21.41112 -53.67384 -205.85  183.71 -252.78  1.0501     5    -172.6    
   4.77184  21.01350 -53.77384 -211.71  202.33 -249.86  1.1550     5    -138.0    
   2.97184  21.58755 -53.87384 -146.11  276.43 -263.85  1.2149     1    -20.58    
   3.17184  21.61350 -53.77384 -160.31  237.66 -271.52  1.0434     5    -379.5    
   3.17184  21.74505 -53.82384 -153.17  253.60 -266.52  1.1098     5    -151.0    
   3.37184  21.58195 -53.67384 -174.55  204.59 -275.61  0.9361     5    -91.61    
   3.30600  21.76350 -53.77384 -161.28  231.73 -270.84  1.0190     5    -152.1    
   3.57184  21.53850 -53.59051 -185.19  185.04 -272.14  0.9081     5    -122.4    
   3.62184  21.76350 -53.67384 -178.07  194.23 -273.56  0.9114     5    -84.21    
   3.68945  21.56350 -53.57384 -188.53  180.36 -269.43  0.9094     5    -125.3    
   3.80517  21.81350 -53.67384 -182.49  185.89 -270.96  0.9001     5    -122.4    
   4.01350  21.61350 -53.57384 -195.05  174.73 -262.49  0.9337     5    -190.0    
   4.03017  21.81350 -53.67384 -188.49  178.09 -266.08  0.9047     5    -190.3    
   4.19184  21.58850 -53.59051 -198.92  174.82 -258.85  0.9610     5    -190.0    
   4.19588  21.76350 -53.67384 -193.74  174.97 -261.71  0.9245     5    -190.0    
   4.34362  21.56350 -53.62384 -201.51  176.47 -256.37  0.9857     5    -195.9    
   4.47184  21.76350 -53.77384 -196.91  174.78 -257.75  0.9453     5    -190.0    
   4.57184  21.66350 -53.77384 -200.67  176.58 -255.16  0.9784     5    -190.0    
   1.37184  22.11350 -53.87384 -161.25  246.86 -186.26  0.9664     4     17.08    
   1.52184  21.96350 -53.87384 -160.62  244.13 -186.17  0.9960     4     17.08    
   1.53850  22.16350 -53.82384 -161.93  244.80 -186.04  0.9960     4     17.08    
   1.77755  21.88017 -53.87384 -157.19  258.94 -186.71  1.0619     4     62.41    
   1.77184  22.23945 -53.79051 -161.12  248.44 -185.99  1.0337     4     8.494    
   1.93850  21.91350 -53.87384 -155.23  273.59 -187.35  1.1049     4    -74.12    
   1.99684  22.13017 -53.82384 -157.35  266.92 -186.60  1.0940     4    -78.83    
   2.11350  22.01350 -53.87384 -152.79  288.87 -188.13  1.1420     4    -286.9    
   2.22184  22.13517 -53.87384 -151.42  293.02 -188.35  1.1485     4    -301.7    
   3.51350  21.96350 -53.82384 -160.66  226.72 -269.55  0.9949     5    -66.44    
   3.80850  21.98850 -53.79051 -172.79  199.04 -272.20  0.9114     5    -84.21    
   3.98850  21.96350 -53.77384 -180.34  186.64 -270.02  0.8930     5    -122.4    
   1.28850  22.38850 -53.87384 -159.76  264.63 -186.70  0.9501     4    -39.64    
   1.32184  22.53850 -53.87384 -159.31  272.00 -186.84  0.9458     4     7.667    
   1.64779  22.36350 -53.79051 -161.98  245.92 -185.92  1.0001     4     17.08    
   1.51350  22.56350 -53.82384 -160.97  255.90 -186.27  0.9631     4     11.11    
   1.77184  22.27505 -53.79051 -161.61  247.86 -185.95  1.0297     4     8.494    
   1.77184  22.51850 -53.79051 -161.32  245.99 -185.84  0.9969     4     17.08    
   1.91017  22.36350 -53.79051 -160.35  250.81 -185.96  1.0409     4     52.93    
   2.05017  22.56350 -53.82384 -158.75  249.93 -185.86  1.0215     4     17.08    
   2.11350  22.36350 -53.82384 -156.93  263.15 -186.31  1.0754     4    -97.21    
   2.22184  22.59683 -53.87384 -155.21  257.07 -186.10  1.0343     4     31.34    
   1.42184  22.70695 -53.87384 -158.73  274.39 -186.84  0.9391     4     10.09    
   1.55017  22.81350 -53.87384 -158.42  268.92 -186.66  0.9341     4     7.667    
   1.77184  22.70517 -53.82384 -160.49  248.15 -185.92  0.9660     4     34.84    
   2.00517  22.81350 -53.87384 -158.21  244.86 -185.78  0.9591     4     55.72    
   0.37184  23.38529 -53.92384  -92.78  294.94 -188.51  0.3145     8    -111.4    
  -0.05650  23.56350 -53.97384  -79.64  286.92 -187.45  0.3007     8    -133.1    
   0.37184  23.56350 -53.92384  -89.00  291.34 -188.02  0.3022     8    -119.2    
   3.85850  21.04862 -53.47384 -202.75  175.63 -259.79  0.9933     5    -195.9    
   3.97184  21.04683 -53.47384 -204.87  177.99 -257.91  1.0193     5    -195.9    
   4.18350  20.94921 -53.50717 -208.89  186.24 -254.79  1.0810     5    -142.6    
   3.88017  21.16350 -53.47384 -201.74  175.10 -260.07  0.9835     5    -190.0    
   3.77184  21.44183 -53.52384 -194.16  175.53 -265.31  0.9283     5    -156.7    
   3.97184  21.16350 -53.47384 -203.37  176.55 -258.49  1.0029     5    -195.9    
   3.97184  21.19171 -53.47384 -202.72  176.20 -258.70  0.9987     5    -193.7    
   4.00005  21.16350 -53.47384 -203.62  177.08 -258.07  1.0089     5    -195.9    
  5138               Area     Atom    dRho/dR      Angle(Rho)      MEP        Field(norm)     dMEP/dR      Angle(MEP)     IE(L)      dIE(L)/dR     Angle(IE(L))      EA(L)    dEA(L)/dR     Angle(EA(L))     alpa(L)
     1     3     2   0.00162    13    0.3304E-01     169.5        -62.12        -7.701         10.07         139.9         332.3         81.69         64.01        -188.1         6.170         95.98        0.3619    
     2     4     3   0.00146    13    0.3374E-01     170.2        -62.19        -7.617         10.04         139.3         334.9         86.33         65.13        -188.4         7.488         92.82        0.3709    
     3     4     5   0.00412    13    0.3344E-01     169.4        -62.31        -7.657         10.09         139.3         337.8         89.97         66.05        -188.7         8.581         90.63        0.3798    
     4     5     6   0.00287    13    0.3280E-01     167.6        -62.86        -7.938         10.37         139.9         348.1         99.84         68.43        -189.9         12.50         84.19        0.4158    
     1     7     3   0.02208    13    0.3353E-01     168.2        -62.88        -8.285         10.55         141.8         340.8         85.05         65.40        -188.7         8.327         91.99        0.3900    
     7     8     3   0.05849    13    0.3351E-01     176.3        -63.40        -9.622         10.81         152.9         349.3         85.78         78.59        -189.7         11.24         73.14        0.4229    
     7     9     8   0.00471    13    0.3239E-01     174.1        -64.15        -9.582         11.16         149.2         356.5         63.62         71.44        -190.7         12.09         73.93        0.4525    
     9    10     8   0.04868    13    0.3181E-01     177.1        -64.59        -10.46         11.26         158.3         363.9         49.97         80.30        -192.2         13.41         54.51        0.4872    
     3     8     5   0.04524    13    0.3379E-01     178.0        -62.77        -8.756         10.41         147.3         343.4         92.55         72.96        -189.2         10.21         81.82        0.4007    
     8    11     5   0.03743    13    0.3344E-01     176.8        -63.45        -9.425         10.77         151.1         355.2         96.54         77.62        -190.8         14.51         71.09        0.4475    
     8    10    11   0.03790    13    0.3171E-01     178.1        -64.51        -10.13         11.23         154.4         369.0         66.05         76.70        -193.0         16.14         57.41        0.5085    
    10    12    11   0.03492     7    0.3163E-01     179.7        -65.04        -10.31         11.38         155.0         375.2         53.25         75.67        -194.5         16.17         46.98        0.5403    
     5    11     6   0.04225    13    0.3334E-01     179.5        -63.31        -8.913         10.63         147.0         354.8         102.3         73.90        -190.8         15.02         75.36        0.4446    
    11    13     6   0.02555    13    0.3290E-01     177.4        -64.12        -9.595         11.02         150.5         368.8         100.0         77.22        -193.1         19.16         63.57        0.5053    
    11    12    13   0.03140    13    0.3209E-01     178.8        -64.79        -9.889         11.32         150.9         377.1         75.63         74.58        -194.6         18.76         54.93        0.5454    
    12    14    13   0.03256     7    0.3208E-01     179.1        -65.56        -10.29         11.55         153.0         384.8         54.65         73.19        -196.4         17.53         39.21        0.5855    
     6    13    15   0.03359    13    0.3273E-01     178.8        -64.55        -9.343         11.15         146.9         376.7         98.08         73.32        -194.6         20.68         61.59        0.5388    
    13    14    15   0.04554     7    0.3275E-01     177.8        -65.48        -9.869         11.53         148.9         388.5         69.27         70.82        -197.0         19.42         45.70        0.5980    
    14    16    15   0.02504     7    0.3289E-01     178.1        -66.03        -10.35         11.69         152.3         394.3         52.68         69.78        -198.2         18.19         31.31        0.6260    
    15    16    17   0.02207     7    0.3267E-01     179.5        -66.05        -10.04         11.63         149.7         396.0         53.23         66.76        -198.4         18.41         32.54        0.6290    
    18    19     9   0.04086    12    0.3129E-01     177.3        -65.02        -10.74         11.28         162.3         358.3         37.80         81.61        -191.8         9.179         49.08        0.4662    
    18    20    19   0.03192    12    0.3248E-01     176.3        -65.45        -10.86         11.14         167.2         350.2         65.51         81.29        -191.8         5.925         46.08        0.4404    
    20    21    19   0.01873    12    0.3265E-01     172.7        -65.58        -10.98         10.99         178.2         347.1         78.49         72.94        -192.0         5.334         44.21        0.4320    
     9    19    10   0.03011    12    0.3132E-01     176.9        -65.07        -10.83         11.28         163.8         363.3         42.14         75.60        -192.7         10.86         46.31        0.4894    
    19    22    10   0.00004    12    0.3141E-01     165.2        -65.43        -9.614         11.26         148.6         364.2         60.98         81.90        -193.5         10.66         50.60        0.4990    
    19    21    22   0.00146    12    0.3162E-01     162.4        -65.52        -9.576         11.13         149.4         356.8         73.42         84.53        -192.8         8.260         53.62        0.4699    
    21    23    22   0.02819    12    0.3210E-01     178.2        -65.70        -10.73         11.10         165.2         355.0         82.80         79.44        -193.0         8.169         46.63        0.4662    
    10    22    12   0.00119     7    0.3182E-01     167.9        -65.47        -9.629         11.38         147.8         370.9         53.83         78.93        -194.3         13.12         47.05        0.5283    
    22    24    12   0.00056     7    0.3205E-01     169.0        -65.55        -9.637         11.44         147.4         374.5         52.71         77.93        -194.9         14.31         44.61        0.5445    
    22    23    24   0.02628    12    0.3187E-01     179.4        -65.73        -10.75         11.34         161.4         367.4         69.89         77.25        -194.2         11.95         42.57        0.5172    
    23    25    24   0.04001    12    0.3220E-01     178.2        -66.19        -10.71         11.35         160.6         363.9         90.75         78.42        -194.3         11.72         48.05        0.5077    
    12    24    14   0.00050     7    0.3224E-01     169.6        -65.83        -9.677         11.57         146.8         381.7         53.82         78.08        -196.2         15.93         37.77        0.5769    
    24    26    14   0.00055     7    0.3246E-01     169.1        -66.10        -9.734         11.66         146.6         385.0         55.90         79.75        -196.9         16.26         32.54        0.5929    
    24    25    26   0.04390     7    0.3216E-01     178.6        -66.33        -10.59         11.59         156.0         376.7         77.74         75.21        -195.9         14.73         42.23        0.5610    
    25    27    26   0.02227    12    0.3244E-01     179.2        -66.85        -10.67         11.70         155.7         373.6         94.88         76.50        -195.9         14.74         47.16        0.5517    
    14    26    16   0.00240     7    0.3261E-01     178.2        -66.38        -10.60         11.78         154.0         392.2         48.92         68.35        -198.1         16.88         27.43        0.6229    
    26    28    16   0.02684     7    0.3254E-01     178.9        -66.79        -10.59         11.90         152.8         394.7         48.56         67.49        -198.6         16.58         22.74        0.6346    
    26    27    28   0.02533     7    0.3245E-01     179.5        -67.07        -10.61         11.92         152.9         386.2         77.45         73.50        -197.6         16.32         36.73        0.6035    
    27    29    28   0.02378     7    0.3262E-01     179.0        -67.73        -10.61         12.12         151.1         380.4         96.43         75.85        -197.1         16.29         44.17        0.5815    
    16    28    17   0.02537     7    0.3263E-01     179.1        -66.84        -10.39         11.91         150.8         399.6         29.54         48.39        -199.2         16.66         15.82        0.6512    
    28    30    17   0.04887     7    0.3277E-01     179.3        -67.57        -10.50         12.13         149.9         400.2         27.43         44.25        -199.5         16.31         5.596        0.6561    
    28    29    30   0.03250     7    0.3255E-01     179.5        -68.25        -10.57         12.40         148.5         390.3         75.58         72.76        -198.4         16.70         31.73        0.6204    
    29    31    30   0.02157     7    0.3258E-01     179.5        -68.84        -10.58         12.67         146.7         387.5         80.21         74.10        -198.1         16.77         33.87        0.6083    
    17    30    32   0.04627     7    0.3299E-01     178.9        -68.13        -10.54         12.23         149.5         397.9         41.19         61.90        -199.2         17.38         18.69        0.6441    
    30    31    32   0.02629     7    0.3228E-01     178.7        -69.16        -10.73         12.78         147.1         393.4         47.34         65.84        -198.7         17.02         20.75        0.6265    
    31    33    32   0.02284     7    0.3210E-01     179.5        -69.74        -10.49         13.08         143.3         389.8         50.92         70.48        -198.2         17.10         22.81        0.6102    
    32    33    34   0.01175     7    0.3222E-01     179.0        -69.98        -10.49         13.11         143.2         385.6         64.71         73.52        -197.3         18.57         37.03        0.5884    
    35    36    20   0.02313    12    0.3240E-01     178.8        -65.73        -10.53         10.60         173.7         329.1         82.34         76.11        -191.4         1.884         44.22        0.3683    
    35    37    36   0.03027    12    0.3344E-01     177.2        -65.94        -10.15         10.23         172.9         316.3         73.76         76.01        -191.4        0.8287         45.92        0.3354    
    37    38    36   0.04041    12    0.3368E-01     177.7        -65.99        -9.966         10.04         173.0         311.7         68.61         74.09        -191.4        0.6218         42.81        0.3277    
    20    36    21   0.02762    12    0.3228E-01     178.0        -65.64        -10.70         10.72         176.6         336.5         84.70         74.09        -191.6         3.081         47.83        0.3933    
    36    39    21   0.02894    12    0.3248E-01     178.8        -65.80        -10.41         10.56         170.3         332.3         88.73         76.26        -191.8         3.038         55.74        0.3832    
    38    40    39   0.01178    12    0.3290E-01     175.7        -66.12        -10.14         10.28         170.5         317.0         76.09         72.39        -191.6         1.412         63.35        0.3421    
    36    38    39   0.03055    12    0.3302E-01     178.6        -65.95        -10.08         10.27         169.0         319.8         79.09         74.46        -191.6         1.486         59.65        0.3476    
    39    41    23   0.01277    12    0.3263E-01     179.4        -66.18        -10.35         10.78         163.9         336.1         95.08         74.48        -192.2         4.705         64.23        0.4005    
    21    39    23   0.03081    12    0.3257E-01     178.6        -65.91        -10.55         10.81         167.5         341.2         93.55         74.31        -192.3         5.192         59.25        0.4161    
    40    42    41   0.00100    12    0.3289E-01     164.6        -66.36        -8.922         10.64         147.0         326.3         87.78         83.46        -191.9         3.055         64.68        0.3693    
    39    40    41   0.00676    12    0.3257E-01     177.2        -66.23        -9.957         10.54         160.9         324.3         85.26         75.10        -191.8         2.570         66.92        0.3625    
    23    41    25   0.02603    12    0.3306E-01     178.7        -66.42        -10.37         11.05         159.8         344.5         100.7         75.43        -192.9         7.131         63.04        0.4333    
    41    43    25   0.00876    12    0.3307E-01     176.7        -66.75        -10.58         11.17         161.3         343.0         102.8         74.17        -192.9         7.245         65.61        0.4292    
    41    43    42   0.00133    12    0.3304E-01     166.3        -66.62        -9.224         11.00         147.0         336.8         98.26         85.11        -192.5         5.543         60.19        0.4057    
    42    44    43   0.02920    12    0.3321E-01     178.1        -67.07        -10.23         11.20         156.0         334.6         98.07         75.95        -192.5         5.501         68.03        0.3996    
    25    43    27   0.00702    12    0.3257E-01     175.6        -67.03        -10.82         11.55         159.5         358.2         107.6         73.11        -194.3         11.55         61.31        0.4892    
    43    45    27   0.03017    12    0.3293E-01     178.7        -67.55        -10.32         11.78         151.2         357.0         111.1         75.72        -194.3         11.80         61.39        0.4863    
    43    44    45   0.03228    12    0.3328E-01     178.5        -67.74        -10.00         11.68         149.0         339.6         103.9         74.41        -192.9         7.230         69.99        0.4187    
    44    46    45   0.03872    12    0.3405E-01     177.5        -68.85        -9.810         12.34         142.7         336.3         101.7         76.60        -192.8         6.819         69.58        0.4072    
    27    47    29   0.01608    12    0.3304E-01     178.5        -68.19        -10.55         12.21         149.8         367.0         111.3         76.20        -195.5         14.57         55.68        0.5275    
    27    45    47   0.01510    12    0.3310E-01     178.5        -68.20        -10.31         12.15         148.1         359.3         113.2         73.62        -194.7         12.80         62.97        0.4960    
    45    48    46   0.00083    12    0.3329E-01     166.4        -69.68        -10.39         12.97         143.3         342.0         106.1         86.34        -193.2         8.334         57.81        0.4255    
    45    48    47   0.01070    12    0.3325E-01     177.7        -69.25        -10.15         12.70         143.1         347.2         109.9         76.69        -193.7         9.773         65.39        0.4463    
    29    47    31   0.01905    12    0.3281E-01     179.7        -68.96        -10.53         12.66         146.2         371.3         108.0         74.85        -196.1         15.51         53.45        0.5436    
    47    49    31   0.03085    12    0.3293E-01     178.6        -69.78        -10.31         13.14         141.7         371.9         103.1         76.39        -196.3         15.60         49.69        0.5441    
    47    50    49   0.05325    12    0.3349E-01     178.1        -70.79        -10.34         13.75         138.8         356.7         108.2         76.50        -194.6         12.28         59.54        0.4799    
    47    48    50   0.01898    12    0.3362E-01     175.5        -70.57        -9.846         13.58         136.5         344.5         106.6         70.17        -193.4         9.029         72.31        0.4334    
    31    49    33   0.01999     7    0.3235E-01     178.6        -70.19        -10.66         13.39         142.8         382.7         73.99         75.19        -197.5         16.41         32.80        0.5840    
    49    51    33   0.00255     7    0.3209E-01     178.9        -70.79        -10.58         13.76         140.3         378.6         76.21         76.04        -196.9         15.88         35.56        0.5644    
    49    50    51   0.00246    12    0.3247E-01     177.1        -71.51        -10.68         14.26         138.5         362.6         99.89         76.38        -195.1         13.21         53.50        0.4987    
    50    52    51   0.01063    12    0.3242E-01     179.2        -71.99        -10.15         14.61         134.0         358.6         100.3         75.09        -194.6         12.08         56.62        0.4805    
    33    51    34   0.01167     7    0.3176E-01     177.8        -70.63        -10.83         13.61         142.8         384.4         53.15         70.72        -197.4         16.74         29.15        0.5846    
    51    53    34   0.07293     7    0.3254E-01     177.4        -71.92        -10.00         14.43         133.9         377.7         51.86         77.09        -196.5         15.99         27.64        0.5550    
    51    52    53   0.02068    12    0.3253E-01     177.5        -72.61        -10.54         14.99         134.7         368.0         78.56         74.58        -195.5         13.77         43.81        0.5156    
    37    54    38   0.00363    12    0.3357E-01     171.5        -66.15        -9.494         9.907         163.4         304.8         58.44         82.06        -191.4        0.3588         50.66        0.3161    
    54    55    38   0.03531    12    0.3378E-01     178.1        -66.24        -9.675         9.860         168.9         302.3         54.12         74.52        -191.4        0.2669         36.37        0.3152    
    54    56    55   0.06495    12    0.3500E-01     178.5        -66.75        -9.278         9.803         161.2         293.8         39.32         77.80        -191.4        0.1872         61.22        0.3132    
    56    57    55   0.02560    12    0.3397E-01     174.5        -67.10        -9.396         10.07         158.9         290.4         32.57         76.35        -191.4        0.1406         64.75        0.3185    
    38    55    40   0.02061    12    0.3341E-01     174.6        -66.27        -9.442         10.05         159.9         306.5         60.77         77.76        -191.4        0.5096         56.25        0.3218    
    55    58    40   0.01558    12    0.3361E-01     175.5        -66.45        -9.827         10.11         166.3         304.1         56.75         73.12        -191.4        0.4277         55.87        0.3195    
    55    57    58   0.01494    12    0.3323E-01     175.9        -66.76        -9.158         10.10         155.0         295.8         42.32         77.60        -191.4        0.1266         36.54        0.3152    
    57    59    58   0.02491    12    0.3368E-01     178.1        -67.18        -9.252         10.37         153.1         293.3         37.53         76.36        -191.4        0.8955E-01     32.61        0.3173    
    40    58    42   0.01483    12    0.3399E-01     164.1        -66.45        -8.617         10.41         145.9         315.5         74.56         81.25        -191.6         1.517         68.69        0.3408    
    58    60    42   0.04522    12    0.3470E-01     177.8        -66.80        -9.834         10.49         159.7         310.0         66.42         73.49        -191.6         1.081         70.39        0.3304    
    58    59    60   0.02957    12    0.3400E-01     178.9        -67.23        -9.254         10.54         151.4         297.1         44.13         78.01        -191.4        0.1929         52.90        0.3167    
    59    61    60   0.01972    12    0.3366E-01     176.8        -67.79        -9.497         11.01         149.7         294.6         39.37         77.02        -191.4        0.1313         51.60        0.3178    
    42    60    44   0.05436    12    0.3443E-01     178.7        -67.18        -9.850         10.94         154.2         317.7         78.12         75.66        -191.8         2.267         71.79        0.3486    
    60    62    44   0.03585    12    0.3374E-01     176.2        -67.91        -9.938         11.40         150.7         309.8         65.72         74.29        -191.6         1.368         75.24        0.3309    
    60    61    62   0.02908    12    0.3363E-01     179.3        -68.07        -9.228         11.38         144.2         300.2         49.27         77.23        -191.5        0.4678         71.22        0.3186    
    61    63    62   0.02492    12    0.3388E-01     176.2        -68.89        -8.833         12.07         137.0         299.7         48.18         80.49        -191.5        0.4885         71.17        0.3184    
    44    62    46   0.05088    12    0.3432E-01     178.1        -68.94        -9.505         12.28         140.7         321.5         83.77         73.37        -192.0         3.403         76.84        0.3590    
    62    64    46   0.02355    12    0.3386E-01     174.8        -69.78        -10.17         12.93         141.8         318.9         79.92         71.56        -191.9         2.954         79.28        0.3507    
    62    63    64   0.01943    12    0.3344E-01     174.9        -69.54        -8.507         12.71         132.0         307.1         61.00         78.14        -191.6         1.199         75.16        0.3256    
    63    65    64   0.03860    12    0.3470E-01     176.0        -71.06        -8.705         13.90         128.8         308.2         62.93         79.25        -191.6         1.366         74.47        0.3262    
    46    48    64   0.00086    12    0.3316E-01     164.3        -70.33        -11.85         13.41         152.1         330.3         94.49         72.87        -192.5         5.264         76.19        0.3827    
    64    66    48   0.02141    12    0.3323E-01     178.6        -70.80        -9.805         13.76         135.5         326.4         89.71         74.48        -192.3         4.376         74.30        0.3697    
    64    65    66   0.02549    12    0.3344E-01     177.9        -71.75        -9.309         14.51         129.9         317.6         77.52         76.73        -191.9         2.632         74.37        0.3437    
    65    66    67   0.00058    12    0.3302E-01     163.1        -72.84        -11.80         15.42         139.9         316.0         74.88         82.31        -191.8         2.264         71.35        0.3376    
    48    66    50   0.01614    12    0.3284E-01     177.9        -71.56        -9.999         14.34         134.2         335.7         98.67         73.00        -192.8         6.392         72.22        0.3973    
    66    68    50   0.00567    12    0.3234E-01     179.5        -72.51        -9.579         15.08         129.4         335.1         96.80         75.02        -192.7         5.989         69.37        0.3920    
    66    67    68   0.01861    12    0.3304E-01     177.7        -72.81        -8.839         15.35         125.2         323.8         85.45         75.70        -192.1         3.598         72.71        0.3574    
    67    69    68   0.03341    12    0.3331E-01     179.0        -74.21        -9.058         16.48         123.3         323.7         84.59         75.42        -192.1         3.373         72.36        0.3541    
    50    68    52   0.00455    12    0.3231E-01     176.4        -72.67        -9.181         15.16         127.3         346.6         101.3         74.11        -193.4         8.804         64.09        0.4320    
    68    70    52   0.04347    12    0.3278E-01     178.2        -74.00        -9.873         16.11         127.8         351.4         94.50         74.31        -193.7         9.555         58.36        0.4459    
    68    69    70   0.03974    12    0.3247E-01     178.8        -75.32        -9.678         17.26         124.1         340.0         93.66         75.27        -192.8         6.316         63.29        0.4003    
    69    71    70   0.04334    12    0.3249E-01     178.7        -77.76        -8.506         19.31         116.1         335.2         88.60         75.87        -192.4         4.601         61.44        0.3783    
    56    57    72   0.00166    12    0.3351E-01     173.8        -67.46        -9.521         10.21         158.9         287.2         26.66         73.62        -191.4        0.1495         70.40        0.3236    
    72    73    57   0.02701    12    0.3390E-01     176.9        -67.63        -8.808         10.42         147.7         287.3         26.50         82.86        -191.4        0.1310         78.78        0.3254    
    72    74    73   0.03493    12    0.3456E-01     177.3        -68.39        -8.753         10.95         143.1         284.4         21.00         83.65        -191.5        0.1226         84.87        0.3348    
    57    73    59   0.01254    12    0.3304E-01     178.7        -67.72        -8.947         10.72         146.6         288.7         28.81         80.19        -191.4        0.1003         69.71        0.3238    
    73    75    59   0.01425    12    0.3311E-01     179.1        -68.37        -9.034         11.31         143.0         287.3         25.92         80.32        -191.4        0.9051E-01     75.94        0.3279    
    73    76    75   0.01756    12    0.3319E-01     176.4        -69.24        -8.799         12.03         137.0         284.8         21.13         84.62        -191.4        0.9967E-01     89.33        0.3359    
    73    74    76   0.01863    12    0.3340E-01     178.4        -69.39        -8.855         12.06         137.3         283.5         18.69         81.78        -191.5        0.1072         86.87        0.3408    
    59    75    61   0.01930    12    0.3329E-01     179.3        -68.39        -9.053         11.43         142.4         289.6         30.11         78.92        -191.4        0.5314E-01     50.09        0.3233    
    75    77    61   0.02848    12    0.3373E-01     176.4        -69.46        -8.600         12.36         134.1         287.9         26.61         78.51        -191.4        0.5217E-01     70.94        0.3274    
    75    76    77   0.01777    12    0.3291E-01     178.9        -70.25        -8.542         13.04         130.9         284.6         20.47         82.23        -191.4        0.8962E-01     90.58        0.3373    
    76    78    77   0.00547    12    0.3286E-01     178.1        -71.13        -8.191         13.86         126.2         284.1         19.43         85.10        -191.4        0.8839E-01     97.00        0.3392    
    61    77    63   0.05596    12    0.3520E-01     177.4        -69.69        -8.457         12.60         132.2         291.9         34.02         79.05        -191.4        0.8687E-01     64.30        0.3204    
    77    79    63   0.04026    12    0.3494E-01     176.5        -71.23        -9.124         13.99         130.7         289.6         29.77         77.47        -191.4        0.2351E-01     60.90        0.3232    
    77    78    79   0.00484    12    0.3279E-01     178.6        -71.90        -8.132         14.63         123.8         285.5         22.06         83.27        -191.4        0.6840E-01     98.97        0.3336    
    78    80    79   0.00454    12    0.3284E-01     173.8        -72.75        -7.474         15.42         119.0         286.0         22.94         87.87        -191.4        0.5961E-01     108.3        0.3315    
    63    79    65   0.08749    12    0.3655E-01     178.1        -71.98        -8.209         14.63         124.1         297.2         43.84         77.82        -191.5        0.3816         79.14        0.3162    
    79    81    65   0.02457    12    0.3528E-01     164.1        -73.53        -11.80         16.04         137.3         297.1         43.77         75.56        -191.5        0.3504         84.84        0.3144    
    79    80    81   0.01177    12    0.3387E-01     177.4        -73.62        -8.367         16.20         121.1         290.1         30.75         77.05        -191.4        0.3533E-01     95.35        0.3205    
    80    82    81   0.02768    12    0.3369E-01     176.6        -74.70        -8.912         17.17         121.3         291.5         33.42         78.04        -191.4        0.7286E-01     92.32        0.3173    
    65    81    67   0.00007    12    0.3308E-01     162.5        -73.63        -12.18         16.14         139.0         306.7         60.37         79.85        -191.6         1.072         77.15        0.3199    
    81    83    67   0.01542    12    0.3323E-01     179.0        -74.51        -8.452         16.91         120.0         304.4         56.61         74.70        -191.5        0.8248         80.21        0.3162    
    81    82    83   0.02023    12    0.3351E-01     177.1        -75.47        -7.276         17.81         114.1         297.5         44.47         77.21        -191.5        0.3179         81.93        0.3120    
    82    84    83   0.02138    12    0.3362E-01     178.3        -76.88        -8.285         19.06         115.8         296.8         43.48         76.58        -191.5        0.2564         85.46        0.3107    
    67    83    69   0.02934    12    0.3355E-01     179.9        -75.19        -8.623         17.39         119.7         313.1         70.50         74.69        -191.7         1.684         76.65        0.3280    
    83    85    69   0.01514    12    0.3303E-01     176.2        -76.63        -9.466         18.63         120.5         313.6         70.92         74.57        -191.7         1.581         76.65        0.3261    
    83    84    85   0.01494    12    0.3322E-01     178.6        -77.36        -7.710         19.39         113.4         303.9         55.98         76.61        -191.5        0.6556         78.56        0.3121    
    84    86    85   0.02609    12    0.3360E-01     179.2        -79.40        -7.135         21.22         109.7         302.7         54.08         75.16        -191.5        0.4953         81.14        0.3089    
    69    85    71   0.02305    12    0.3280E-01     179.1        -78.04        -8.302         19.75         114.9         320.1         78.86         73.32        -191.8         2.202         72.86        0.3371    
    74    87    76   0.02304    12    0.3351E-01     178.6        -70.63        -8.262         13.08         129.2         281.1         14.06         87.40        -191.5        0.1009         93.67        0.3526    
    87    88    76   0.02718    12    0.3360E-01     178.9        -72.00        -8.280         14.32         125.3         279.8         11.61         86.98        -191.5        0.9215E-01     93.75        0.3602    
    76    88    78   0.03431    12    0.3417E-01     175.8        -71.98        -7.319         14.45         120.4         281.5         14.71         87.26        -191.5        0.9754E-01     97.77        0.3511    
    88    89    78   0.02087    12    0.3391E-01     171.3        -73.10        -9.780         15.52         129.1         281.0         13.80         85.82        -191.5        0.9488E-01     100.2        0.3534    
    78    89    80   0.02469    12    0.3346E-01     179.0        -73.07        -7.873         15.64         120.2         283.8         18.96         83.74        -191.4        0.8474E-01     102.1        0.3396    
    89    90    80   0.03230    12    0.3368E-01     178.6        -74.80        -7.706         17.24         116.5         283.9         19.22         84.66        -191.4        0.8334E-01     108.2        0.3380    
    80    90    82   0.02108    12    0.3310E-01     179.9        -75.59        -7.734         18.01         115.4         287.2         25.45         80.80        -191.4        0.4549E-01     120.5        0.3256    
    90    91    82   0.00936    12    0.3275E-01     177.4        -77.05        -8.231         19.33         115.2         287.7         26.63         81.01        -191.4        0.4520E-01     129.7        0.3227    
    82    91    84   0.01398    12    0.3314E-01     177.7        -77.52        -6.883         19.72         110.4         291.7         34.08         77.07        -191.4        0.5782E-01     107.3        0.3143    
    91    92    84   0.02621    12    0.3350E-01     179.3        -79.56        -7.043         21.55         109.1         292.2         35.40         77.24        -191.4        0.6006E-01     114.3        0.3116    
    84    92    86   0.01961    12    0.3345E-01     179.4        -81.01        -7.001         22.79         107.9         296.6         43.67         76.22        -191.4        0.1690         92.08        0.3065    
    93    95    94   0.02810    13    0.3337E-01     178.5        -59.54        -8.164         8.184         175.9         294.1         21.49         81.87        -186.6        0.2533         117.3        0.3271    
    95    97    96   0.02332    13    0.3441E-01     176.8        -59.69        -8.123         8.183         173.1         296.9         26.64         83.41        -186.6        0.4093         105.3        0.3183    
    94    95    96   0.05010    13    0.3442E-01     177.3        -59.59        -8.046         8.111         172.8         294.1         21.42         79.51        -186.6        0.2621         119.1        0.3256    
    96    98    97   0.00150    13    0.3396E-01     175.8        -59.72        -7.972         8.189         166.8         295.8         24.65         76.78        -186.6        0.3472         115.6        0.3190    
    97    99    98   0.05408    13    0.3466E-01     179.4        -59.91        -8.051         8.295         166.1         299.3         30.98         79.79        -186.7        0.5680         103.6        0.3128    
    98   101   100   0.05757    13    0.3521E-01     176.6        -60.61        -8.166         8.696         159.9         303.1         38.37         78.86        -186.7        0.8483         100.2        0.3049    
    98    99   101   0.04906    13    0.3506E-01     175.6        -60.36        -7.957         8.557         158.4         303.1         38.08         79.50        -186.8        0.8765         98.18        0.3072    
   100   101   102   0.01670    13    0.3316E-01     178.8        -61.28        -8.043         9.177         151.2         312.5         54.46         75.29        -187.0         1.887         94.32        0.3069    
   103   105   104   0.01938    13    0.3344E-01     177.8        -60.43        -8.484         9.039         159.8         295.1         24.33         79.73        -186.6        0.2495         123.8        0.3230    
   106   107   105   0.02602    13    0.3399E-01     177.7        -60.93        -8.442         9.394         154.0         300.3         34.01         79.12        -186.7        0.4661         111.2        0.3139    
   103   106   105   0.02891    13    0.3375E-01     176.3        -60.91        -8.383         9.417         152.9         297.3         28.51         74.93        -186.6        0.3154         124.4        0.3173    
   105   108    93   0.01743    13    0.3376E-01     178.4        -60.06        -8.315         8.664         163.7         297.5         28.22         80.88        -186.6        0.3769         110.5        0.3195    
   104   105    93   0.03816    13    0.3413E-01     180.0        -60.05        -8.286         8.655         163.2         294.8         23.40         80.65        -186.6        0.2543         120.3        0.3251    
   107   109   108   0.01916    13    0.3336E-01     178.1        -60.67        -8.433         9.163         157.0         304.9         41.78         75.99        -186.7        0.8456         103.7        0.3132    
   105   107   108   0.00804    13    0.3291E-01     179.0        -60.47        -8.429         9.045         158.7         301.1         34.94         78.11        -186.7        0.5496         107.7        0.3145    
    93   108    95   0.03336    13    0.3393E-01     177.3        -59.81        -8.115         8.413         164.7         297.1         27.21         77.26        -186.6        0.3821         112.9        0.3203    
   108   110    95   0.04581    13    0.3449E-01     178.7        -60.06        -8.167         8.573         162.3         301.4         35.06         78.04        -186.7        0.6740         102.8        0.3147    
   108   109   110   0.03857    13    0.3433E-01     178.5        -60.52        -8.371         8.967         159.0         306.0         43.42         77.35        -186.8         1.029         99.00        0.3137    
   109   111   110   0.01962    13    0.3358E-01     175.8        -60.76        -8.525         9.155         158.6         311.2         52.28         79.60        -186.9         1.675         91.27        0.3168    
   110   112    97   0.02105    13    0.3360E-01     178.3        -60.14        -8.205         8.615         162.2         305.2         41.47         78.77        -186.8         1.070         96.16        0.3122    
    95   110    97   0.01717    13    0.3352E-01     178.0        -59.89        -8.058         8.436         162.8         301.3         34.60         76.44        -186.7        0.6985         103.6        0.3138    
   110   111   112   0.01509    13    0.3347E-01     177.5        -60.56        -8.098         8.962         154.6         310.5         50.92         73.82        -187.0         1.688         96.90        0.3156    
   111   113   112   0.01754    13    0.3338E-01     176.6        -60.75        -8.407         9.089         157.7         313.6         56.09         78.54        -187.1         2.181         89.70        0.3189    
    97   112    99   0.03354    13    0.3395E-01     179.2        -60.14        -8.085         8.540         161.2         304.6         40.52         77.64        -186.8         1.043         97.68        0.3107    
   112   114    99   0.01677    13    0.3345E-01     176.3        -60.45        -8.305         8.779         161.1         309.4         48.86         80.11        -186.9         1.626         90.74        0.3120    
   112   113   114   0.01127    13    0.3291E-01     179.7        -60.65        -8.168         8.985         155.4         313.0         55.09         75.70        -187.1         2.153         92.67        0.3169    
   113   115   114   0.01508    13    0.3308E-01     179.3        -60.99        -8.166         9.208         152.5         317.8         63.08         74.54        -187.3         3.059         90.99        0.3243    
    99   114   116   0.03154    13    0.3391E-01     178.2        -60.77        -7.975         8.932         153.2         312.1         53.74         74.16        -187.0         2.038         94.76        0.3126    
    99   116   101   0.01451    13    0.3336E-01     177.4        -60.92        -8.121         8.999         154.5         312.4         54.19         75.35        -187.0         2.011         93.81        0.3105    
   114   115   116   0.03055    13    0.3439E-01     176.0        -61.14        -7.878         9.202         148.9         318.1         63.64         71.84        -187.3         3.174         93.49        0.3231    
   115   117   116   0.03490    13    0.3446E-01     176.8        -61.64        -8.487         9.519         153.1         325.3         74.74         77.63        -187.7         4.920         84.18        0.3391    
   101   116   102   0.00773    13    0.3300E-01     175.8        -61.38        -7.826         9.267         147.6         316.9         61.37         70.89        -187.2         2.668         95.48        0.3145    
   116   118   102   0.01744    13    0.3317E-01     178.7        -61.76        -8.307         9.489         151.1         322.4         69.64         75.85        -187.5         3.800         87.37        0.3254    
   116   117   118   0.03469    13    0.3407E-01     178.2        -61.92        -8.350         9.629         150.1         327.8         77.70         74.70        -187.9         5.435         86.02        0.3425    
   117   119   118   0.01802    13    0.3357E-01     175.1        -62.35        -8.851         9.910         153.3         335.9         87.74         79.12        -188.6         7.987         77.97        0.3674    
   102   118   120   0.02815    13    0.3310E-01     178.6        -62.41        -8.435         9.828         149.1         330.1         78.44         75.23        -187.9         5.492         84.15        0.3425    
   118   119   121   0.03360    13    0.3293E-01     178.6        -62.90        -8.645         10.15         148.4         343.0         91.69         74.27        -189.2         9.997         79.28        0.3877    
   118   121   120   0.02732    13    0.3255E-01     179.1        -63.12        -8.739         10.19         149.0         343.2         88.11         75.30        -189.1         9.487         77.38        0.3846    
   120   123   122   0.01768    13    0.3194E-01     177.6        -63.98        -9.171         10.48         151.1         350.8         76.34         77.65        -189.9         10.67         67.83        0.4081    
   120   121   123   0.02087    13    0.3199E-01     178.7        -63.84        -9.226         10.46         151.9         353.0         82.33         76.82        -190.2         12.04         68.74        0.4191    
   122   123   124   0.02725    13    0.3113E-01     178.8        -64.74        -9.847         10.61         158.1         358.7         49.24         79.90        -191.0         11.18         50.78        0.4391    
   106   125   107   0.05484    13    0.3430E-01     178.8        -61.71        -8.662         10.00         150.0         304.3         41.36         75.15        -186.7        0.6556         112.4        0.3105    
   125   126   107   0.02613    13    0.3370E-01     175.8        -61.91        -8.843         10.12         150.9         309.9         50.44         78.59        -186.8         1.098         101.1        0.3130    
   125   127   126   0.01836    13    0.3264E-01     179.4        -62.85        -9.100         10.81         147.3         317.1         60.08         73.92        -187.0         1.741         103.4        0.3207    
   127   128   126   0.00121    13    0.3259E-01     173.4        -62.73        -8.853         10.71         145.8         318.6         61.95         68.48        -187.0         1.971         107.1        0.3236    
   107   126   109   0.03658    13    0.3393E-01     177.2        -61.33        -8.387         9.650         150.4         309.6         49.91         72.32        -186.8         1.202         104.2        0.3144    
   126   129   109   0.01656    13    0.3362E-01     172.1        -61.63        -9.017         9.859         156.1         314.5         57.41         82.19        -187.0         1.758         90.15        0.3196    
   126   128   129   0.00259    13    0.3298E-01     173.6        -62.08        -8.309         10.22         144.4         316.2         59.62         67.59        -187.0         1.830         105.9        0.3210    
   128   130   129   0.02736    13    0.3333E-01     176.8        -62.22        -8.598         10.27         146.9         321.5         66.48         72.44        -187.2         2.724         96.01        0.3315    
   109   129   111   0.01493    13    0.3341E-01     176.9        -61.21        -8.276         9.521         150.4         314.6         57.77         71.77        -187.0         1.998         98.23        0.3207    
   129   131   111   0.02693    13    0.3366E-01     178.6        -61.47        -8.480         9.674         151.2         319.3         64.82         74.45        -187.2         2.835         92.07        0.3289    
   130     1   131   0.01514    13    0.3299E-01     175.9        -62.30        -9.125         10.23         153.1         331.3         78.45         78.03        -187.9         5.359         83.03        0.3580    
   129   130   131   0.03222    13    0.3342E-01     178.0        -62.03        -8.864         10.08         151.5         324.9         71.47         74.63        -187.5         3.711         90.47        0.3406    
   131     2   113   0.01671    13    0.3351E-01     177.4        -61.53        -8.625         9.656         153.3         324.0         72.09         76.92        -187.6         4.174         86.19        0.3394    
   111   131   113   0.01988    13    0.3342E-01     176.7        -61.21        -8.182         9.449         150.0         319.1         64.90         72.01        -187.3         3.074         93.81        0.3286    
   131     1     2   0.00954    13    0.3284E-01     178.8        -62.05        -8.661         10.05         149.6         330.7         79.48         73.59        -187.9         5.573         87.18        0.3568    
   113     2   115   0.02455    13    0.3378E-01     176.1        -61.41        -8.017         9.521         147.4         323.2         71.46         70.78        -187.6         4.217         92.37        0.3372    
     2     4   115   0.04176    13    0.3409E-01     178.3        -62.01        -8.560         9.887         150.0         332.4         84.08         75.29        -188.2         6.883         83.74        0.3626    
   115   132   117   0.01329    13    0.3312E-01     176.5        -62.20        -8.485         9.945         148.6         336.4         89.23         74.43        -188.6         8.289         82.76        0.3728    
   115     4   132   0.01524    13    0.3312E-01     177.6        -62.38        -8.668         10.07         149.4         339.5         92.54         75.66        -188.9         9.353         80.38        0.3838    
     4     6   132   0.00643    13    0.3247E-01     179.4        -63.12        -8.835         10.48         147.5         352.8         103.0         74.47        -190.5         14.27         75.71        0.4331    
   117   132   119   0.01637    13    0.3300E-01     178.3        -62.62        -8.456         10.14         146.5         342.8         95.58         73.14        -189.3         10.56         81.21        0.3934    
   132   133   119   0.01557    13    0.3305E-01     179.3        -63.09        -8.779         10.38         147.8         350.6         101.2         74.76        -190.3         13.52         76.07        0.4227    
   132   134   133   0.01541    13    0.3281E-01     178.8        -63.78        -8.999         10.75         146.9         363.4         105.2         74.12        -192.2         18.02         70.22        0.4765    
   132     6   134   0.00786    13    0.3257E-01     177.6        -63.79        -9.019         10.78         146.8         364.2         105.5         74.12        -192.3         18.23         69.96        0.4806    
   119   133   121   0.03277    13    0.3348E-01     177.5        -63.36        -8.579         10.42         145.5         352.3         98.63         72.12        -190.5         13.85         77.12        0.4267    
   133   135   121   0.02213    13    0.3314E-01     174.6        -63.89        -9.573         10.65         154.1         361.5         97.35         80.53        -191.8         16.77         63.01        0.4639    
   133   134   135   0.02114    13    0.3291E-01     179.2        -64.18        -9.144         10.86         147.3         369.2         100.7         74.02        -193.2         19.32         65.69        0.5004    
   134   136   135   0.01758    13    0.3259E-01     177.1        -64.73        -9.720         11.05         151.6         377.9         90.57         76.98        -194.8         20.23         54.24        0.5391    
   121   135   137   0.03450    13    0.3185E-01     178.5        -64.47        -9.550         10.75         152.7         368.3         78.33         76.81        -192.9         16.90         57.08        0.4887    
   121   137   123   0.02777    13    0.3156E-01     178.3        -64.50        -9.565         10.67         153.7         364.7         68.04         78.37        -192.1         14.84         54.70        0.4694    
   135   136   137   0.03366    13    0.3237E-01     177.5        -64.94        -9.442         10.98         149.3         377.4         73.74         73.31        -194.7         18.71         52.18        0.5334    
   136   138   137   0.02009     7    0.3259E-01     178.4        -65.43        -10.04         11.08         154.9         382.2         58.40         76.12        -195.7         18.20         37.96        0.5577    
   123   139   124   0.03732    13    0.3129E-01     177.4        -65.20        -9.896         10.61         158.8         364.5         40.02         80.19        -192.2         12.14         38.47        0.4686    
   123   137   139   0.02199    13    0.3126E-01     178.0        -65.11        -10.01         10.70         159.3         369.0         45.43         76.71        -193.0         14.13         41.49        0.4900    
   137   138   140   0.02031     7    0.3220E-01     178.2        -65.66        -10.02         10.93         156.4         378.0         51.38         74.29        -194.9         16.61         37.92        0.5378    
   137   140   139   0.00867     7    0.3159E-01     178.1        -65.60        -10.00         10.74         158.7         371.9         53.65         78.25        -193.8         14.99         39.09        0.5083    
   124   139   141   0.02042    11    0.3187E-01     177.5        -65.67        -10.25         10.45         168.6         361.2         62.83         78.16        -192.0         11.83         47.08        0.4610    
   139   140   141   0.00944    11    0.3186E-01     176.7        -65.82        -9.973         10.56         160.8         365.6         69.61         78.47        -192.9         13.88         48.68        0.4829    
   140   142   141   0.02146    11    0.3223E-01     179.3        -66.08        -10.10         10.51         164.1         362.4         84.50         77.94        -192.6         14.02         55.37        0.4734    
   141   144   143   0.03821    11    0.3273E-01     178.4        -66.22        -9.594         9.877         166.3         340.5         92.31         76.62        -190.1         7.693         70.99        0.3886    
   141   142   144   0.02291    11    0.3251E-01     179.8        -66.30        -9.857         10.24         164.3         350.9         96.01         75.92        -191.2         11.22         67.07        0.4292    
   143   144   145   0.01980    11    0.3319E-01     179.3        -66.48        -9.338         9.646         165.5         329.4         86.40         74.15        -189.4         5.112         78.91        0.3546    
   127   146   128   0.00792    13    0.3252E-01     172.6        -63.46        -9.467         11.18         147.9         324.6         66.42         69.94        -187.2         2.751         104.3        0.3358    
   146   147   128   0.01008    13    0.3240E-01     173.4        -63.51        -9.392         11.19         147.1         326.5         67.60         78.68        -187.3         3.105         92.79        0.3407    
   146   148   147   0.00867    13    0.3146E-01     179.6        -64.54        -10.08         11.78         148.9         336.1         61.68         75.07        -187.9         4.945         94.16        0.3688    
   148   149   147   0.03613    13    0.3201E-01     176.9        -64.53        -10.06         11.67         149.5         340.3         58.35         73.17        -188.3         6.086         91.53        0.3842    
   128   147   130   0.04406    13    0.3353E-01     178.3        -62.92        -9.212         10.74         149.1         325.9         69.49         73.27        -187.4         3.274         95.66        0.3408    
   147   150   130   0.03439    13    0.3293E-01     177.2        -63.37        -9.653         10.96         151.7         335.7         73.34         77.31        -188.0         5.481         85.45        0.3690    
   147   149   150   0.02227    13    0.3219E-01     178.3        -63.94        -10.09         11.28         153.4         340.5         66.63         77.11        -188.3         6.423         84.60        0.3846    
   149   151   150   0.01621    13    0.3154E-01     177.2        -64.25        -10.10         11.31         153.3         349.3         54.77         77.28        -189.5         8.829         75.97        0.4188    
   130   150     1   0.01983    13    0.3257E-01     177.3        -62.96        -9.131         10.65         149.0         337.7         79.06         72.49        -188.3         6.615         86.96        0.3769    
   150     7     1   0.02779    13    0.3223E-01     177.9        -63.45        -9.749         10.90         153.4         345.4         76.74         77.69        -189.0         8.786         77.31        0.4043    
   150   151     7   0.01151    13    0.3134E-01     179.0        -64.16        -10.20         11.22         155.3         351.9         56.48         76.71        -189.9         9.797         73.22        0.4297    
   151     9     7   0.00128    13    0.3147E-01     172.6        -64.35        -9.887         11.26         151.4         355.0         49.50         70.59        -190.4         10.52         74.82        0.4444    
     6    15   134   0.00786    13    0.3255E-01     177.8        -64.53        -9.407         11.09         148.0         376.6         98.83         74.61        -194.5         20.68         60.29        0.5359    
   134   152   136   0.01522     7    0.3236E-01     179.0        -65.35        -9.813         11.31         150.2         387.8         75.31         73.37        -196.7         19.92         45.04        0.5855    
   134    15   152   0.00787     7    0.3248E-01     179.5        -65.37        -9.832         11.36         149.9         388.6         76.76         73.36        -196.9         20.07         45.24        0.5907    
    15    17   152   0.00705     7    0.3246E-01     178.9        -65.96        -9.978         11.54         149.9         394.9         55.33         67.76        -198.1         18.60         33.71        0.6211    
   136   152   138   0.01705     7    0.3243E-01     177.5        -65.71        -9.736         11.32         149.3         389.6         59.06         70.25        -197.1         18.80         37.99        0.5938    
   152   153   138   0.02065     7    0.3245E-01     177.9        -66.22        -10.32         11.42         154.6         392.3         48.14         70.02        -197.7         18.05         27.06        0.6080    
   152   154   153   0.01616     7    0.3232E-01     178.9        -66.81        -10.18         11.64         150.9         396.0         44.83         64.44        -198.4         17.77         25.27        0.6274    
   152    17   154   0.00871     7    0.3247E-01     178.6        -66.72        -10.18         11.70         150.5         398.2         35.85         56.70        -198.8         17.42         21.43        0.6379    
   138   153   140   0.02835     7    0.3285E-01     177.3        -66.15        -10.01         11.16         153.8         384.1         57.08         75.84        -196.3         17.87         33.86        0.5708    
   153   155   140   0.02409     7    0.3282E-01     175.8        -66.50        -10.50         11.15         160.4         381.3         72.65         74.20        -195.9         18.30         43.70        0.5609    
   153   154   155   0.01449     7    0.3244E-01     177.3        -67.05        -10.02         11.54         150.2         389.5         69.24         73.84        -197.4         18.84         37.06        0.5994    
   154   156   155   0.02345     7    0.3261E-01     179.1        -67.46        -10.32         11.61         152.8         385.3         84.78         73.97        -196.7         19.57         46.09        0.5828    
   140   155   142   0.02623    11    0.3248E-01     179.0        -66.40        -10.14         10.81         159.7         370.0         86.95         75.88        -193.9         16.72         54.34        0.5098    
   155   157   142   0.03078    11    0.3273E-01     178.0        -66.99        -10.04         10.95         156.6         365.9         102.4         77.64        -193.4         16.93         59.44        0.4969    
   155   156   157   0.02088    11    0.3242E-01     179.0        -67.50        -10.05         11.37         152.1         373.2         102.6         74.40        -194.7         18.89         58.87        0.5299    
   156   158   157   0.00409    11    0.3252E-01     175.4        -67.88        -9.457         11.44         145.7         365.9         109.0         76.52        -193.6         17.65         62.88        0.4996    
   142   157   159   0.02627    11    0.3312E-01     179.4        -67.02        -9.751         10.65         156.3         352.9         104.8         74.85        -191.7         13.17         69.91        0.4437    
   142   159   144   0.01117    11    0.3269E-01     179.3        -66.66        -9.645         10.27         159.9         345.8         99.87         75.75        -190.8         10.28         71.43        0.4130    
   157   158   159   0.00556    11    0.3318E-01     173.0        -67.53        -9.297         10.95         148.1         352.7         107.6         81.23        -191.7         13.55         64.73        0.4451    
   158   160   159   0.02369    11    0.3380E-01     177.1        -67.86        -9.572         11.03         150.2         347.5         106.0         77.54        -191.2         12.05         70.72        0.4264    
   144   161   145   0.01881    11    0.3336E-01     179.2        -66.92        -9.147         9.911         157.4         327.9         86.11         75.02        -189.4         5.180         79.73        0.3533    
   144   159   161   0.01299    11    0.3321E-01     178.8        -67.01        -9.354         10.15         157.1         333.8         92.83         75.79        -189.8         6.893         76.84        0.3727    
   159   160   162   0.06209    11    0.3453E-01     178.8        -68.16        -9.248         10.88         148.2         331.8         92.15         74.69        -189.7         6.920         79.71        0.3706    
   159   162   161   0.01456    11    0.3392E-01     171.3        -67.74        -8.420         10.42         143.9         325.1         83.38         69.06        -189.3         4.858         88.00        0.3483    
   145   161   163   0.02997    11    0.3384E-01     178.1        -67.06        -8.706         9.610         155.0         316.6         70.78         76.17        -188.8         2.699         83.12        0.3234    
   161   164   163   0.02606    11    0.3382E-01     177.7        -67.42        -8.757         9.717         154.3         311.3         62.43         73.79        -188.6         1.896         88.01        0.3139    
   161   165   164   0.01885    11    0.3339E-01     179.1        -67.98        -8.635         10.26         147.3         312.2         63.70         74.88        -188.7         2.114         87.01        0.3168    
   161   162   165   0.01445    11    0.3323E-01     178.2        -68.33        -8.789         10.64         145.7         314.7         67.69         74.86        -188.7         2.584         86.10        0.3223    
   164   165   166   0.02681    11    0.3390E-01     177.2        -68.68        -8.176         10.44         141.5         302.1         46.28         79.30        -188.4        0.8295         89.67        0.3049    
   167   169   168   0.01678    12    0.3139E-01     177.0        -66.71        -11.24         12.31         155.9         339.2         44.84         82.07        -190.1         5.311         79.33        0.3950    
   148   168   149   0.03155    13    0.3170E-01     177.6        -65.41        -11.14         11.99         158.2         345.4         28.54         75.86        -189.2         7.144         81.98        0.4070    
   168   170   149   0.03263    13    0.3149E-01     177.4        -65.38        -11.04         11.81         159.3         347.6         21.59         78.78        -189.8         7.276         72.32        0.4171    
   169   171   170   0.03001    12    0.3156E-01     177.9        -65.84        -11.08         11.51         164.2         341.9         56.92         80.52        -190.8         4.476         60.72        0.4033    
   168   169   170   0.01971    12    0.3141E-01     178.4        -66.01        -11.41         11.88         163.9         343.2         40.49         78.32        -190.3         5.582         70.43        0.4062    
   170    18   151   0.01997    13    0.3152E-01     178.4        -65.09        -10.99         11.43         164.0         352.8         29.03         80.01        -190.8         7.893         58.07        0.4405    
   149   170   151   0.02599    13    0.3143E-01     177.7        -64.81        -10.75         11.50         159.3         351.1         32.18         75.73        -190.0         8.489         71.99        0.4291    
   170   171    18   0.02721    12    0.3143E-01     177.8        -65.47        -11.16         11.35         169.4         347.1         51.63         79.01        -191.0         5.379         55.71        0.4221    
   171    20    18   0.01041    12    0.3173E-01     176.9        -65.55        -11.00         11.14         170.8         343.6         67.80         77.40        -191.3         4.178         44.23        0.4124    
   151    18     9   0.00598    13    0.3116E-01     178.1        -64.74        -10.79         11.34         162.2         356.0         32.40         79.86        -190.9         9.605         58.70        0.4512    
    17    32   154   0.01896     7    0.3296E-01     177.4        -67.77        -10.25         12.01         148.6         396.5         51.22         65.35        -198.8         18.00         28.06        0.6356    
   154   172   156   0.02482     7    0.3277E-01     178.7        -68.35        -10.16         12.06         147.4         385.0         87.84         73.73        -196.9         19.95         47.77        0.5849    
   154    32   172   0.01197     7    0.3284E-01     179.2        -68.79        -10.42         12.35         147.5         387.0         80.27         73.26        -197.3         19.67         43.78        0.5946    
    32    34   172   0.00484     7    0.3241E-01     178.7        -69.70        -10.19         12.84         142.5         381.3         83.73         73.89        -196.4         19.54         48.93        0.5687    
   156   172   158   0.02465    11    0.3302E-01     177.9        -68.49        -9.846         11.90         145.8         371.8         106.2         76.75        -194.7         19.25         58.51        0.5275    
   172   173   158   0.01956    11    0.3312E-01     178.1        -69.02        -10.12         12.14         146.4         366.0         108.5         74.63        -193.8         18.10         64.54        0.5026    
   172   174   173   0.01947    11    0.3281E-01     178.9        -70.25        -9.676         12.99         138.2         365.4         102.6         75.69        -193.7         17.71         62.97        0.4987    
   172    34   174   0.01556    11    0.3263E-01     179.0        -70.48        -10.05         13.23         139.4         371.8         93.33         76.53        -194.8         18.77         55.95        0.5263    
   158   173   160   0.01761    11    0.3317E-01     178.7        -68.75        -9.717         11.78         145.6         354.7         109.6         73.44        -192.1         14.70         72.00        0.4554    
   173   175   160   0.01977    11    0.3302E-01     179.3        -69.50        -9.465         12.21         140.8         347.4         105.4         74.93        -191.2         12.15         73.85        0.4259    
   173   174   175   0.02883    11    0.3296E-01     179.7        -70.47        -9.409         12.97         136.5         351.4         104.7         74.49        -191.7         13.44         72.36        0.4405    
   174   176   175   0.02311    11    0.3297E-01     178.8        -71.44        -9.076         13.62         131.8         343.7         99.25         75.92        -190.8         10.55         74.44        0.4090    
   160   175   162   0.03233    11    0.3366E-01     179.2        -69.27        -9.020         11.74         140.2         330.6         90.43         75.02        -189.7         6.581         80.28        0.3666    
   175   177   162   0.02125    11    0.3351E-01     178.9        -69.64        -8.518         11.83         136.1         319.8         75.50         73.93        -189.0         3.697         85.63        0.3350    
   175   176   177   0.03689    11    0.3405E-01     176.7        -70.83        -8.171         12.91         129.3         327.4         85.70         76.85        -189.4         5.608         80.07        0.3560    
   176   178   177   0.05323    11    0.3451E-01     178.8        -71.89        -8.347         13.64         127.7         320.0         75.38         74.80        -189.0         3.678         85.64        0.3349    
   162   177   165   0.00804    11    0.3285E-01     178.2        -69.12        -8.165         11.22         136.7         311.3         62.01         77.09        -188.6         2.025         86.03        0.3163    
   177   179   165   0.00566    11    0.3302E-01     178.3        -69.58        -8.186         11.54         135.2         309.4         58.80         77.67        -188.6         1.741         86.75        0.3134    
   177   178   179   0.00887    11    0.3390E-01     176.3        -71.11        -7.693         12.85         126.8         311.2         61.93         72.22        -188.6         2.027         92.06        0.3167    
   178   180   179   0.00712    11    0.3373E-01     175.7        -72.20        -8.167         13.77         126.4         310.9         61.42         71.95        -188.6         1.937         93.31        0.3156    
   165   179   166   0.03512    11    0.3398E-01     177.8        -69.52        -7.632         11.21         132.9         302.4         46.83         78.67        -188.4        0.8850         90.72        0.3060    
   179   181   166   0.03369    11    0.3383E-01     177.0        -70.49        -8.048         11.96         132.3         299.7         41.97         77.03        -188.4        0.6357         96.44        0.3054    
   179   180   181   0.02832    11    0.3357E-01     178.5        -71.62        -7.540         13.16         125.0         305.6         52.51         74.91        -188.5         1.231         93.51        0.3089    
   180   182   181   0.00505    11    0.3327E-01     176.3        -72.31        -6.543         13.68         118.6         302.8         47.54         76.93        -188.4        0.9035         94.85        0.3064    
   167   183   169   0.05514    12    0.3187E-01     177.4        -67.13        -11.32         12.09         159.4         329.8         67.08         76.40        -190.7         3.366         75.01        0.3680    
   183   184   169   0.02325    12    0.3243E-01     177.2        -66.89        -10.47         11.42         156.5         321.3         72.64         73.19        -191.0         1.909         66.43        0.3436    
   183   185   184   0.00825    12    0.3291E-01     170.2        -67.48        -10.41         11.32         156.9         310.3         64.37         82.65        -191.2         1.158         81.05        0.3193    
   185   186   184   0.02003    12    0.3400E-01     171.1        -67.13        -10.02         10.93         156.4         309.3         63.87         82.60        -191.3        0.9693         77.63        0.3180    
   184    35   171   0.03597    12    0.3357E-01     178.0        -66.16        -10.49         10.81         165.9         323.8         77.19         75.20        -191.2         1.527         52.15        0.3519    
   169   184   171   0.04400    12    0.3279E-01     176.2        -66.33        -10.98         11.28         166.7         329.2         74.37         77.87        -191.0         2.391         64.90        0.3657    
   184   186    35   0.01854    12    0.3353E-01     175.3        -66.35        -10.26         10.59         165.7         315.1         71.16         69.29        -191.2        0.9946         53.38        0.3303    
   186    37    35   0.02389    12    0.3312E-01     178.0        -66.15        -10.07         10.25         169.0         311.6         67.74         72.17        -191.3        0.6867         49.23        0.3240    
   171    35    20   0.01096    12    0.3206E-01     179.7        -65.75        -10.76         10.85         172.6         333.0         79.34         75.88        -191.3         2.310         46.50        0.3779    
    52   187    53   0.01041    12    0.3204E-01     176.2        -74.09        -9.609         16.07         126.7         365.9         62.08         81.81        -194.9         12.59         32.15        0.4991    
    34    53   174   0.05920    11    0.3257E-01     177.0        -72.11        -10.33         14.42         135.8         371.3         72.40         73.71        -194.9         17.44         53.19        0.5221    
    53   188   174   0.01647    11    0.3173E-01     177.3        -73.36        -9.437         15.34         128.0         365.5         70.54         80.00        -193.8         15.65         51.40        0.4915    
    53   187   188   0.00943    11    0.3140E-01     179.2        -74.61        -9.757         16.37         126.6         366.8         43.22         78.22        -194.3         13.76         39.27        0.4953    
   187   189   188   0.02779    11    0.3163E-01     178.4        -75.46        -9.669         17.00         124.7         362.6         50.37         79.49        -193.5         13.39         47.35        0.4748    
   174   188   176   0.02080    11    0.3250E-01     179.5        -72.67        -9.179         14.67         128.7         352.8         95.32         75.79        -191.9         13.19         69.36        0.4410    
   188   190   176   0.01300    11    0.3249E-01     179.7        -73.44        -9.055         15.24         126.4         348.7         93.40         75.84        -191.3         11.60         71.58        0.4230    
   188   189   190   0.02535    11    0.3225E-01     179.1        -74.94        -9.239         16.49         124.1         355.0         79.52         76.22        -192.1         12.84         65.43        0.4441    
   189   191   190   0.04166    11    0.3239E-01     177.5        -76.46        -8.908         17.68         120.3         345.5         83.45         77.75        -190.8         9.660         71.19        0.4044    
   176   190   178   0.02182    11    0.3341E-01     178.5        -73.34        -8.089         14.99         122.6         331.3         87.56         75.66        -189.7         6.272         80.31        0.3636    
   190   192   178   0.02333    11    0.3339E-01     177.8        -74.25        -8.354         15.69         122.2         324.9         80.42         73.98        -189.2         4.476         85.35        0.3437    
   190   191   192   0.03740    11    0.3319E-01     178.8        -75.80        -7.945         17.04         117.8         331.8         85.07         73.55        -189.6         5.957         83.00        0.3606    
   191   193   192   0.00471    11    0.3262E-01     177.0        -77.24        -6.967         18.24         112.5         327.4         80.52         77.22        -189.3         4.593         82.11        0.3451    
   178   192   180   0.00298    11    0.3302E-01     178.0        -73.91        -7.190         15.29         118.0         314.6         66.96         76.45        -188.7         2.410         87.69        0.3203    
   192   194   180   0.01153    11    0.3311E-01     178.2        -74.77        -7.398         16.01         117.5         314.0         66.02         76.51        -188.7         2.263         88.61        0.3185    
   192   193   194   0.01302    11    0.3296E-01     178.6        -76.50        -6.673         17.55         112.3         320.1         73.83         74.42        -188.9         3.187         88.24        0.3287    
   193   195   194   0.01874    11    0.3302E-01     179.2        -77.78        -6.821         18.63         111.5         318.4         71.45         74.05        -188.8         2.781         90.49        0.3236    
   180   194   182   0.02192    11    0.3403E-01     175.5        -73.74        -6.497         14.99         115.7         307.0         55.07         79.47        -188.5         1.353         89.52        0.3095    
   194   196   182   0.04950    11    0.3444E-01     178.4        -74.76        -6.863         15.72         115.9         302.0         46.44         75.79        -188.4        0.8001         99.47        0.3053    
   194   195   196   0.02960    11    0.3381E-01     178.5        -77.10        -5.888         17.88         109.2         306.7         54.67         76.62        -188.5         1.208         95.78        0.3067    
   185   197   186   0.00460    12    0.3459E-01     171.2        -67.62        -10.22         11.10         157.1         305.8         59.15         81.43        -191.3        0.8678         79.37        0.3122    
   197   198   186   0.05309    12    0.3477E-01     177.3        -67.11        -9.688         10.51         157.2         302.7         55.02         72.41        -191.3        0.6055         66.34        0.3091    
   197   199   198   0.08038    12    0.3546E-01     178.5        -67.97        -9.475         10.60         153.4         294.6         41.45         76.72        -191.4        0.3891         72.45        0.3030    
   199   200   198   0.03905    12    0.3479E-01     175.6        -67.68        -9.105         10.16         153.6         290.4         33.56         74.73        -191.5        0.2551         70.77        0.3084    
   186   198    37   0.02043    12    0.3306E-01     178.7        -66.45        -9.732         10.10         164.6         303.0         55.55         74.28        -191.4        0.4680         60.13        0.3111    
   198    54    37   0.00195    12    0.3289E-01     173.5        -66.41        -9.548         9.963         163.4         300.8         51.94         80.52        -191.4        0.3768         65.74        0.3101    
   198   200    54   0.01803    12    0.3356E-01     174.2        -66.78        -9.514         9.918         163.6         295.4         42.61         78.14        -191.4        0.2989         68.86        0.3084    
   200    56    54   0.04116    12    0.3446E-01     176.7        -67.02        -9.381         9.857         162.1         291.3         34.93         76.05        -191.4        0.2163         68.10        0.3128    
    52    70   187   0.02734    12    0.3238E-01     177.8        -74.76        -10.22         16.61         128.0         361.1         71.12         79.30        -194.4         11.29         40.00        0.4789    
    70   201   187   0.00935    12    0.3143E-01     177.4        -76.80        -9.423         18.23         121.1         358.4         56.10         77.69        -193.7         9.642         35.02        0.4585    
    70    71   201   0.02360    12    0.3174E-01     177.2        -78.54        -9.736         19.84         119.4         345.1         80.84         78.09        -192.7         6.109         49.83        0.4073    
    71   202   201   0.02623    12    0.3145E-01     179.5        -80.14        -8.874         21.23         114.7         342.6         78.94         76.83        -192.5         5.077         48.89        0.3945    
   187   201   189   0.02470    12    0.3102E-01     177.0        -77.02        -10.31         18.33         124.2         360.7         35.43         76.04        -193.5         10.81         39.89        0.4638    
   201   203   189   0.00977    11    0.3063E-01     176.2        -78.24        -8.209         19.35         115.1         358.3         31.85         82.17        -193.0         9.902         35.87        0.4498    
   201   202   203   0.01131    12    0.3099E-01     178.6        -79.59        -9.319         20.57         116.9         353.5         49.84         80.25        -192.9         7.538         34.60        0.4315    
   202   204   203   0.01917    12    0.3104E-01     177.6        -81.47        -8.377         22.18         112.2         351.9         41.82         78.42        -192.5         6.847         33.19        0.4211    
   189   203   191   0.02605    11    0.3076E-01     176.0        -78.32        -9.847         19.31         120.7         352.4         61.13         77.17        -191.7         10.38         63.89        0.4238    
   203   205   191   0.02965    11    0.3076E-01     176.9        -79.73        -7.162         20.50         110.4         348.7         63.66         79.57        -191.1         9.180         65.52        0.4072    
   203   204   205   0.03302    11    0.3069E-01     177.7        -81.55        -8.740         22.15         113.2         353.1         28.10         76.60        -192.0         8.500         52.12        0.4220    
   204   206   205   0.02237    11    0.3070E-01     176.0        -83.87        -6.206         24.19         104.9         349.6         34.28         82.77        -191.3         7.812         55.93        0.4050    
   191   205   193   0.00431    11    0.3189E-01     174.7        -79.33        -6.022         20.09         107.4         336.8         80.65         79.11        -189.9         6.513         75.79        0.3686    
   205   207   193   0.02244    11    0.3220E-01     177.8        -80.72        -6.805         21.29         108.6         335.8         78.71         77.62        -189.8         6.084         78.58        0.3640    
   205   206   207   0.02213    11    0.3159E-01     179.4        -83.34        -6.446         23.64         105.8         342.2         66.11         77.14        -190.3         7.098         74.97        0.3804    
   193   207   195   0.02315    11    0.3293E-01     179.3        -79.91        -6.139         20.54         107.4         324.7         76.84         73.81        -189.1         3.760         88.36        0.3352    
   207   208   195   0.02571    11    0.3287E-01     179.0        -81.74        -5.717         22.13         105.0         320.1         72.09         73.72        -188.9         2.779         92.48        0.3227    
   199   209   200   0.03428    12    0.3406E-01     176.9        -68.38        -9.252         10.41         152.7         286.4         25.85         75.90        -191.5        0.1863         67.00        0.3134    
   209   210   200   0.03472    12    0.3364E-01     178.6        -68.17        -8.984         10.31         150.6         285.0         22.88         79.33        -191.5        0.1582         73.33        0.3219    
   209   211   210   0.03224    12    0.3387E-01     175.8        -69.23        -8.513         10.82         141.9         282.1         17.15         85.83        -191.5        0.1180         65.64        0.3296    
   211   212   210   0.03792    12    0.3394E-01     176.6        -69.63        -8.876         11.17         142.6         280.6         14.08         81.30        -191.5        0.9926E-01     65.11        0.3399    
   200   210    56   0.01966    12    0.3308E-01     179.5        -67.73        -9.065         10.20         152.7         285.8         24.29         79.48        -191.5        0.1607         75.61        0.3232    
   210    56    72   0.00082    12    0.3281E-01     167.4        -67.85        -9.470         10.34         156.4         285.0         22.53         72.30        -191.5        0.1473         74.15        0.3275    
   210   213    72   0.02665    12    0.3353E-01     177.9        -68.44        -8.852         10.72         145.6         282.9         18.51         82.10        -191.5        0.1265         78.55        0.3362    
   210   212   213   0.03273    12    0.3338E-01     179.7        -69.32        -8.654         11.28         140.1         280.8         14.23         84.74        -191.5        0.1032         77.40        0.3454    
    72   213    74   0.03848    12    0.3434E-01     176.3        -68.84        -9.055         11.19         144.0         282.5         17.39         79.98        -191.5        0.1178         80.36        0.3416    
    85   214    71   0.00643    12    0.3249E-01     178.5        -79.83        -7.903         21.35         111.7         318.1         76.10         75.64        -191.7         1.727         70.23        0.3296    
    85    86   214   0.03232    12    0.3337E-01     178.4        -80.43        -7.288         22.01         109.3         310.2         65.99         75.87        -191.6        0.9616         74.64        0.3154    
    86   215   214   0.02381    12    0.3327E-01     179.1        -83.11        -6.746         24.42         106.0         310.6         66.34         74.97        -191.5        0.8109         74.25        0.3128    
    71   214   202   0.00833    12    0.3177E-01     179.6        -81.20        -7.988         22.35         110.9         330.6         83.50         75.31        -192.0         2.991         60.06        0.3569    
   214   216   202   0.04672    12    0.3228E-01     178.4        -83.54        -6.883         24.39         106.4         331.9         81.06         75.57        -191.9         2.785         54.20        0.3577    
   214   215   216   0.02470    12    0.3275E-01     179.5        -84.94        -6.822         25.91         105.3         320.0         76.43         74.27        -191.6         1.377         65.74        0.3271    
   215   217   216   0.01095    12    0.3247E-01     175.7        -88.05        -4.340         28.78         98.67         321.6         76.47         77.39        -191.6         1.221         56.18        0.3274    
   202   216   204   0.03179    12    0.3130E-01     176.9        -84.47        -8.499         25.01         109.9         342.8         65.63         79.87        -192.1         4.100         38.58        0.3870    
   216   218   204   0.02731    12    0.3087E-01     179.0        -87.30        -6.742         27.62         104.1         341.8         60.56         77.39        -191.8         3.523         35.28        0.3797    
   216   217   218   0.01123    12    0.3132E-01     177.1        -89.50        -4.511         29.90         98.68         332.9         74.16         77.63        -191.6         2.037         40.29        0.3527    
   204   218   206   0.02369    12    0.3060E-01     178.6        -86.60        -7.497         26.77         106.3         348.5         22.68         77.34        -191.6         5.920         48.24        0.3998    
   211   219   212   0.02482    12    0.3333E-01     179.2        -70.78        -8.379         11.86         134.9         279.1         10.78         86.25        -191.5        0.8388E-01     41.84        0.3454    
   212   220   213   0.02141    12    0.3324E-01     179.3        -70.26        -8.391         12.14         133.7         279.3         11.17         87.85        -191.5        0.8623E-01     78.73        0.3560    
   212   219   220   0.02719    12    0.3427E-01     171.7        -71.00        -6.932         12.36         124.1         278.5         9.421         96.34        -191.5        0.7373E-01     63.38        0.3568    
   219   221   220   0.07387    12    0.3554E-01     178.8        -72.68        -8.139         13.69         126.5         277.2         6.379         90.24        -191.5        0.6468E-01     40.21        0.3664    
   213   220    74   0.01919    12    0.3373E-01     172.9        -70.08        -7.500         12.27         127.7         280.2         12.71         90.49        -191.5        0.9777E-01     87.00        0.3546    
   220    87    74   0.02833    12    0.3404E-01     176.8        -70.82        -8.841         12.99         132.9         279.6         11.48         86.00        -191.5        0.9225E-01     88.34        0.3594    
   220   222    87   0.02782    12    0.3357E-01     179.3        -72.26        -8.055         14.10         124.8         277.9         7.933         91.17        -191.5        0.6972E-01     80.57        0.3697    
   220   221   222   0.02756    12    0.3402E-01     171.8        -73.45        -8.888         14.80         126.9         276.9         5.485         90.83        -191.5        0.5566E-01     59.12        0.3738    
    87   222    88   0.02793    12    0.3365E-01     178.7        -73.18        -7.676         15.14         120.5         277.9         7.843         93.31        -191.5        0.7109E-01     88.87        0.3716    
   222   223    88   0.02916    12    0.3352E-01     178.0        -74.65        -8.010         16.51         119.0         277.5         6.714         93.66        -191.5        0.6317E-01     87.19        0.3751    
    88   223    89   0.01992    12    0.3338E-01     175.2        -74.60        -6.574         16.77         113.1         278.9         9.621         89.45        -191.5        0.8129E-01     96.42        0.3661    
   223   224    89   0.02872    12    0.3352E-01     177.0        -75.76        -8.146         17.90         117.1         279.1         10.05         90.00        -191.5        0.8199E-01     101.5        0.3641    
    89   224    90   0.03859    12    0.3391E-01     178.4        -75.99        -7.058         18.27         112.7         281.4         14.55         84.98        -191.5        0.9231E-01     104.8        0.3495    
   224   225    90   0.02315    12    0.3364E-01     176.7        -77.96        -8.013         20.12         113.5         281.4         14.82         84.90        -191.5        0.9180E-01     107.9        0.3472    
    90   225    91   0.01530    12    0.3352E-01     174.0        -78.20        -4.982         20.38         104.2         284.4         20.43         82.47        -191.4        0.8476E-01     113.6        0.3329    
   225   226    91   0.03037    12    0.3390E-01     178.5        -80.05        -7.061         22.08         108.6         284.0         19.93         82.54        -191.4        0.9065E-01     114.7        0.3325    
    91   226    92   0.03455    12    0.3384E-01     178.5        -80.98        -5.899         22.92         104.9         287.7         27.07         80.47        -191.4        0.6878E-01     126.7        0.3191    
   226   227    92   0.04129    12    0.3417E-01     179.1        -84.81        -5.162         26.52         101.2         287.1         26.15         78.80        -191.4        0.9489E-01     119.6        0.3171    
    92   228    86   0.01768    12    0.3312E-01     178.8        -83.76        -6.531         25.32         105.0         297.3         45.07         75.82        -191.4        0.1452         96.64        0.3036    
    92   227   228   0.04039    12    0.3413E-01     178.3        -86.21        -4.450         27.76         99.23         291.9         35.41         78.52        -191.4        0.7968E-01     127.0        0.3059    
   227   229   228   0.06112    12    0.3472E-01     178.1        -91.74        -2.394         33.20         94.13         291.7         35.43         75.00        -191.4        0.1251         115.7        0.3014    
    86   228   215   0.01951    12    0.3317E-01     178.5        -84.83        -6.459         26.16         104.3         303.8         56.13         73.63        -191.5        0.3548         83.40        0.3040    
   228   230   215   0.02007    12    0.3320E-01     178.0        -87.74        -4.564         28.87         99.10         305.4         58.74         72.36        -191.4        0.3369         81.43        0.3027    
   228   229   230   0.04046    12    0.3467E-01     178.0        -92.24        -2.029         33.50         93.47         298.3         47.37         76.35        -191.4        0.1337         106.5        0.2969    
   229   231   230   0.03524    12    0.3429E-01     177.1        -97.29        -2.344         38.63         93.48         299.8         49.89         75.55        -191.4        0.1697         110.3        0.2939    
   215   230   217   0.02698    12    0.3329E-01     179.5        -89.06        -4.966         29.93         99.55         313.9         69.94         74.23        -191.5        0.6829         68.45        0.3125    
   230   232   217   0.03183    12    0.3306E-01     179.1        -93.38        -3.922         34.13         96.60         315.8         71.12         73.79        -191.4        0.5857         64.89        0.3128    
   230   231   232   0.03101    12    0.3341E-01     177.2        -96.88        -2.003         37.91         93.03         308.7         63.03         76.20        -191.4        0.2716         81.73        0.3006    
   221   233   222   0.02263    12    0.3302E-01     178.2        -75.70        -7.218         16.73         115.6         276.2         2.913         97.29        -191.5        0.6457E-01     26.38        0.3776    
   222   233   223   0.04567    12    0.3423E-01     176.4        -76.00        -6.268         17.41         111.1         276.5         4.124         99.87        -191.5        0.5009E-01     55.82        0.3797    
   233   234   223   0.06093    12    0.3478E-01     178.6        -78.78        -6.904         20.12         110.1         276.3         3.553         99.38        -191.5        0.5195E-01     53.87        0.3794    
   223   235   224   0.02845    12    0.3324E-01     179.3        -78.12        -6.586         20.01         109.2         277.9         7.766         91.74        -191.5        0.6652E-01     95.27        0.3698    
   223   234   235   0.02655    12    0.3350E-01     176.8        -79.82        -6.820         21.42         108.6         277.0         5.543         97.56        -191.5        0.5293E-01     80.16        0.3745    
   234   236   235   0.01210    12    0.3298E-01     177.5        -82.94        -4.705         24.34         101.1         276.9         5.101         90.87        -191.5        0.5811E-01     57.36        0.3710    
   224   235   225   0.02713    12    0.3372E-01     176.1        -79.30        -5.105         21.25         103.9         279.1         10.19         88.83        -191.5        0.7834E-01     102.2        0.3606    
   235   237   225   0.04522    12    0.3419E-01     178.7        -82.12        -6.135         23.94         104.9         279.4         10.91         88.61        -191.5        0.7908E-01     103.8        0.3553    
   235   236   237   0.04167    12    0.3443E-01     176.1        -84.12        -3.117         25.70         96.97         277.9         7.757         89.19        -191.5        0.6325E-01     81.59        0.3626    
   236   238   237   0.02290    12    0.3397E-01     169.5        -86.70        -8.934         28.25         108.4         278.2         8.470         92.73        -191.5        0.6792E-01     86.06        0.3567    
   225   237   226   0.02710    12    0.3360E-01     179.6        -82.65        -5.497         24.51         103.0         281.6         15.44         84.69        -191.5        0.9340E-01     110.5        0.3411    
   237   239   226   0.02628    12    0.3412E-01     173.1        -86.83        -2.374         28.54         94.77         281.6         15.63         77.24        -191.5        0.9644E-01     100.3        0.3362    
   237   238   239   0.02632    12    0.3314E-01     179.9        -88.97        -3.175         30.59         95.96         279.9         12.01         85.74        -191.5        0.8182E-01     93.50        0.3433    
   226   239   227   0.04248    12    0.3442E-01     176.3        -88.08        -4.689         29.75         99.07         283.5         19.44         85.41        -191.4        0.1078         114.4        0.3260    
   239   240   227   0.01122    12    0.3332E-01     176.3        -91.83        -4.128         33.46         97.09         284.0         20.50         83.65        -191.4        0.1157         111.1        0.3200    
   227   240   229   0.02001    12    0.3336E-01     179.2        -94.03       -0.8914         35.61         91.43         287.6         27.49         78.18        -191.4        0.1356         111.5        0.3072    
   241   243   242   0.02672    13    0.3390E-01     175.2        -60.45        -8.297         9.028         156.8         286.4         7.709         91.33        -186.6        0.7824E-01     172.2        0.3619    
   242   243   244   0.01852    13    0.3318E-01     175.8        -60.31        -8.335         8.885         159.7         286.8         8.496         87.76        -186.6        0.8354E-01     169.4        0.3580    
   243   245   244   0.05713    13    0.3460E-01     179.3        -60.09        -8.114         8.551         161.6         288.3         11.21         87.65        -186.6        0.1025         153.6        0.3484    
   246   244   247   0.01828    13    0.3436E-01     174.6        -60.42        -8.360         8.796         161.9         288.4         11.63         86.28        -186.6        0.1067         155.0        0.3446    
   244   245   247   0.01375    13    0.3428E-01     172.4        -60.10        -7.630         8.508         153.7         289.9         14.12         87.30        -186.6        0.1313         139.0        0.3380    
   246   247   248   0.06009    13    0.3470E-01     179.5        -60.61        -8.048         8.861         155.3         290.0         14.70         85.08        -186.6        0.1363         143.6        0.3336    
   247   248   249   0.00153    13    0.3377E-01     174.8        -60.34        -7.898         8.646         156.0         292.0         18.25         87.75        -186.6        0.1857         125.7        0.3255    
   248   249   250   0.03778    13    0.3486E-01     174.2        -61.02        -8.074         9.089         152.7         292.8         20.16         76.63        -186.6        0.2082         136.2        0.3185    
   249   251   250   0.05352    13    0.3527E-01     177.1        -61.06        -8.062         9.050         153.0         295.4         24.95         82.72        -186.6        0.3016         118.3        0.3106    
   250   251   252   0.02418    13    0.3353E-01     179.8        -61.91        -7.982         9.650         145.8         299.7         33.14         77.15        -186.7        0.4877         114.8        0.2990    
   253   255   254   0.05082    13    0.3453E-01     178.4        -61.25        -8.537         9.776         150.8         287.8         10.91         88.17        -186.6        0.9144E-01     160.6        0.3478    
   254   256   241   0.01905    13    0.3349E-01     179.4        -60.78        -8.361         9.402         152.8         286.3         7.810         92.25        -186.6        0.7710E-01     169.6        0.3606    
   255   104   256   0.02713    13    0.3412E-01     175.4        -60.26        -8.546         8.890         164.0         290.0         14.65         84.21        -186.6        0.1203         146.0        0.3413    
   254   255   256   0.04898    13    0.3444E-01     178.1        -60.58        -8.210         9.172         153.5         287.8         10.66         88.70        -186.6        0.9058E-01     160.7        0.3518    
   256   257   243   0.02719    13    0.3331E-01     179.3        -59.82        -8.239         8.490         166.0         288.5         11.52         87.63        -186.6        0.1006         151.4        0.3505    
   241   256   243   0.02944    13    0.3395E-01     175.6        -60.33        -8.090         8.939         154.8         286.8         8.551         95.17        -186.6        0.8136E-01     162.0        0.3595    
   256   104   257   0.04518    13    0.3438E-01     177.3        -59.93        -8.153         8.557         162.3         289.9         14.30         85.34        -186.6        0.1218         142.6        0.3430    
   104    93   257   0.02972    13    0.3380E-01     177.3        -59.77        -8.154         8.428         165.4         292.2         18.37         84.19        -186.6        0.1756         127.0        0.3338    
   257    94   245   0.01253    13    0.3404E-01     162.3        -59.59        -7.505         8.160         156.9         290.9         15.82         102.2        -186.6        0.1535         114.2        0.3374    
   243   257   245   0.05285    13    0.3473E-01     177.8        -59.72        -8.162         8.252         171.5         289.6         13.44         84.20        -186.6        0.1225         143.6        0.3437    
   257    93    94   0.01652    13    0.3286E-01     178.0        -59.52        -8.199         8.217         176.1         291.9         17.49         81.91        -186.6        0.1733         129.1        0.3349    
   245    94   247   0.00705    13    0.3343E-01     167.7        -59.72        -8.056         8.237         168.0         291.7         17.24         72.26        -186.6        0.1768         139.9        0.3317    
    94    96   247   0.02217    13    0.3359E-01     176.4        -59.70        -8.069         8.203         169.6         292.6         18.83         86.56        -186.6        0.2057         120.1        0.3283    
   247   249    96   0.00066    13    0.3230E-01     179.1        -59.86        -8.082         8.356         165.3         293.2         20.02         82.14        -186.6        0.2249         122.6        0.3240    
    96   249    98   0.00059    13    0.3230E-01     178.9        -59.79        -8.037         8.304         165.4         293.8         20.99         82.85        -186.6        0.2471         118.6        0.3227    
   249    98   251   0.02929    13    0.3480E-01     175.0        -60.31        -7.836         8.537         156.6         294.9         23.57         75.82        -186.6        0.2941         122.9        0.3162    
    98   100   251   0.06355    13    0.3532E-01     177.6        -60.69        -8.056         8.746         157.1         299.2         31.58         80.84        -186.7        0.5201         106.3        0.3062    
   251   100   258   0.01962    13    0.3327E-01     177.0        -61.39        -8.234         9.249         152.9         304.1         40.57         78.97        -186.7        0.8247         101.9        0.2991    
   251   258   252   0.01526    13    0.3313E-01     178.1        -61.84        -7.992         9.561         146.7         303.5         39.76         77.63        -186.7        0.7373         105.9        0.2970    
   100   102   258   0.02449    13    0.3377E-01     174.6        -61.50        -7.613         9.278         145.1         310.0         50.43         70.72        -186.9         1.458         101.8        0.3022    
   252   258   259   0.01965    13    0.3358E-01     177.2        -62.66        -7.928         10.04         142.1         307.8         47.17         72.23        -186.8         1.040         107.5        0.2953    
   258   260   259   0.03285    13    0.3345E-01     177.1        -62.90        -8.175         10.14         143.7         312.6         54.56         76.72        -186.9         1.520         97.49        0.2990    
   258   261   260   0.03559    13    0.3338E-01     177.5        -62.60        -8.424         9.915         148.2         317.3         61.31         74.64        -187.1         2.248         94.43        0.3073    
   258   102   261   0.04957    13    0.3418E-01     178.4        -62.12        -8.321         9.622         149.9         316.8         61.12         76.06        -187.1         2.376         91.83        0.3095    
   259   260   262   0.01616    13    0.3275E-01     178.0        -63.66        -8.440         10.56         143.1         318.7         61.97         75.89        -187.1         2.188         94.43        0.3065    
   260   261   263   0.03874    13    0.3288E-01     178.8        -63.55        -8.640         10.37         146.4         329.3         72.11         73.82        -187.7         4.241         87.42        0.3321    
   260   263   262   0.01947    13    0.3235E-01     178.9        -63.93        -8.544         10.61         143.6         327.9         69.40         73.40        -187.5         3.685         89.61        0.3266    
   262   263   264   0.02105    13    0.3170E-01     176.4        -64.72        -9.398         10.91         149.5         336.8         66.08         76.37        -188.1         5.205         80.23        0.3515    
   253   265   266   0.03520    13    0.3390E-01     179.0        -62.41        -8.648         10.78         143.3         290.1         15.84         84.46        -186.6        0.1255         150.0        0.3282    
   267   268   265   0.01271    13    0.3311E-01     177.9        -63.49        -8.908         11.65         139.9         293.9         23.17         78.59        -186.6        0.2013         140.9        0.3110    
   266   265   268   0.02789    13    0.3359E-01     178.9        -62.77        -8.749         11.04         142.4         293.5         22.32         79.61        -186.6        0.1871         141.9        0.3155    
   266   103   255   0.02596    13    0.3338E-01     177.9        -61.02        -8.288         9.583         149.9         292.3         19.42         81.50        -186.6        0.1607         139.4        0.3280    
   253   266   255   0.04281    13    0.3412E-01     179.2        -61.46        -8.434         9.967         147.8         289.8         14.93         85.09        -186.6        0.1171         151.6        0.3353    
   266   268   103   0.03738    13    0.3444E-01     176.7        -61.88        -8.526         10.25         146.3         294.4         23.74         76.50        -186.6        0.2064         139.4        0.3182    
   268   106   103   0.02886    13    0.3411E-01     173.6        -61.82        -8.515         10.18         146.8         296.8         28.12         84.13        -186.6        0.2763         122.7        0.3142    
   255   103   104   0.01163    13    0.3276E-01     178.2        -60.49        -8.495         9.147         158.2         292.6         19.62         81.30        -186.6        0.1706         135.0        0.3296    
   102   120   261   0.03083    13    0.3317E-01     179.2        -62.63        -8.520         9.915         149.2         329.2         76.26         75.13        -187.8         4.975         84.97        0.3375    
   261   120   263   0.03597    13    0.3352E-01     175.4        -63.60        -8.387         10.35         144.1         336.9         77.23         70.59        -188.3         6.435         85.00        0.3572    
   120   122   263   0.02559    13    0.3336E-01     174.5        -64.04        -9.418         10.51         153.7         343.9         74.66         81.73        -189.0         8.250         68.60        0.3813    
   263   122   269   0.02451    13    0.3216E-01     177.0        -64.64        -9.710         10.69         155.3         348.2         60.04         80.63        -189.4         8.360         63.56        0.3945    
   263   269   264   0.02063    13    0.3171E-01     178.8        -65.04        -9.532         10.86         151.4         346.3         52.15         77.35        -189.1         7.094         66.80        0.3857    
   122   124   269   0.02415    13    0.3118E-01     177.4        -64.95        -9.797         10.63         157.1         356.4         40.45         81.67        -190.6         9.691         47.01        0.4285    
   264   269   270   0.03028    13    0.3170E-01     175.1        -65.68        -9.823         10.99         153.4         348.2         30.64         74.85        -189.4         6.343         57.82        0.3946    
   269   124   271   0.01641    11    0.3106E-01     176.4        -65.45        -10.23         10.51         166.7         356.3         39.16         77.24        -190.9         8.566         41.11        0.4316    
   269   271   270   0.06079    11    0.3231E-01     176.3        -65.77        -9.918         10.69         158.2         351.5         31.12         84.71        -190.2         6.606         33.51        0.4119    
   270   271   272   0.07711    11    0.3289E-01     176.6        -66.38        -10.16         10.48         165.9         343.0         58.73         78.57        -189.6         4.483         47.02        0.3841    
   271   273   272   0.00344    11    0.3312E-01     96.80        -66.25        -1.332         10.12         97.56         339.9         72.01         38.55        -189.6         4.741         116.2        0.3757    
   272   273   274   0.01636    11    0.3240E-01     178.3        -66.62        -9.550         9.948         163.7         330.2         74.47         74.26        -189.1         2.790         67.88        0.3435    
   267   275   268   0.02180    13    0.3317E-01     178.8        -63.91        -8.985         11.93         138.9         296.6         28.17         79.02        -186.6        0.2701         134.4        0.3052    
   275   276   268   0.01653    13    0.3302E-01     178.9        -63.88        -9.037         11.84         139.7         300.6         35.22         76.03        -186.6        0.3973         129.4        0.3030    
   275   277   276   0.02599    13    0.3384E-01     174.6        -65.19        -8.706         12.81         132.8         303.2         39.69         70.03        -186.7        0.5205         132.8        0.3004    
   277   278   276   0.02148    13    0.3400E-01     175.8        -65.39        -9.298         12.90         136.1         306.6         44.90         78.61        -186.7        0.6898         120.6        0.3028    
   268   276   106   0.02946    13    0.3376E-01     178.5        -62.90        -8.830         11.04         143.1         300.2         34.46         75.43        -186.6        0.3849         127.8        0.3067    
   276   125   106   0.05034    13    0.3417E-01     178.8        -62.76        -8.679         10.85         143.2         304.7         42.21         74.78        -186.7        0.6118         118.2        0.3072    
   276   278   125   0.02711    13    0.3436E-01     175.4        -63.91        -8.833         11.70         139.0         308.6         48.33         69.70        -186.7        0.8223         122.7        0.3074    
   278   127   125   0.04537    13    0.3479E-01     176.1        -63.80        -8.734         11.51         139.4         314.9         56.90         72.43        -186.9         1.379         111.0        0.3165    
   124   141   271   0.01625    11    0.3185E-01     178.7        -65.70        -10.07         10.32         167.4         355.5         65.57         80.54        -191.2         9.739         48.51        0.4356    
   271   141   273   0.01512    11    0.3306E-01     165.9        -65.91        -9.373         10.15         157.4         348.5         73.58         91.02        -190.5         7.887         46.24        0.4101    
   141   143   273   0.06458    11    0.3345E-01     176.7        -66.05        -9.824         9.852         175.7         341.0         84.77         74.29        -189.9         6.724         68.80        0.3857    
   273   143   279   0.02453    11    0.3328E-01     177.7        -66.18        -9.363         9.442         172.6         328.8         81.80         75.88        -189.2         3.946         74.33        0.3459    
   273   279   274   0.07116    11    0.3419E-01     176.7        -66.40        -9.254         9.471         167.7         326.0         77.53         78.22        -189.0         2.950         71.61        0.3359    
   143   145   279   0.01439    11    0.3317E-01     176.2        -66.38        -9.001         9.346         164.4         323.0         78.65         78.04        -189.0         3.442         77.39        0.3343    
   274   279   280   0.07276    11    0.3520E-01     177.3        -66.70        -8.783         8.952         168.8         312.7         64.51         74.09        -188.6         1.355         84.36        0.3064    
   279   281   280   0.00417    11    0.3449E-01     106.9        -66.61        -3.387         8.771         112.7         309.5         59.95         32.80        -188.5         1.155         140.8        0.3027    
   279   145   281   0.01302    11    0.3458E-01     161.5        -66.49        -7.913         9.073         150.7         316.5         70.31         91.47        -188.7         2.265         67.48        0.3186    
   145   163   281   0.05065    11    0.3486E-01     175.5        -66.69        -8.871         9.023         169.5         312.0         63.83         71.74        -188.6         1.737         88.62        0.3112    
   280   281   282   0.02149    11    0.3377E-01     176.6        -66.96        -8.210         8.583         163.0         302.3         48.27         76.83        -188.4        0.5822         89.94        0.2944    
   281   163   283   0.03657    11    0.3439E-01     176.9        -66.90        -8.346         8.777         162.0         303.5         49.85         77.51        -188.4        0.7952         88.81        0.3001    
   281   283   282   0.06356    11    0.3541E-01     178.2        -67.02        -8.010         8.483         160.8         300.0         44.06         78.26        -188.4        0.5011         91.69        0.2966    
   282   283   284   0.07363    11    0.3589E-01     179.2        -67.71        -7.553         8.444         153.4         292.4         30.08         78.75        -188.3        0.1977         105.4        0.3027    
   277   285   278   0.03291    13    0.3339E-01     178.0        -66.46        -9.696         13.65         135.3         311.4         50.90         76.06        -186.8         1.033         119.1        0.3091    
   285   286   278   0.01076    13    0.3243E-01     178.0        -66.31        -10.13         13.43         139.0         317.4         56.81         74.40        -186.9         1.582         115.7        0.3209    
   285   287   286   0.01257    13    0.3181E-01     178.0        -67.62        -10.63         14.22         138.4         325.8         56.30         73.06        -187.2         2.857         112.9        0.3472    
   287   288   286   0.01980    13    0.3181E-01     178.9        -67.76        -10.73         14.17         139.2         330.6         51.01         74.25        -187.5         3.878         108.9        0.3638    
   278   286   127   0.06393    13    0.3506E-01     177.5        -65.14        -9.835         12.47         142.0         318.4         59.38         72.98        -186.9         1.704         112.9        0.3233    
   286   146   127   0.03506    13    0.3446E-01     176.6        -64.88        -9.652         12.15         142.6         326.5         63.97         75.67        -187.2         2.918         102.0        0.3427    
   286   288   146   0.04950    13    0.3394E-01     177.0        -66.19        -10.77         13.04         145.7         330.0         58.47         75.50        -187.4         3.575         104.5        0.3561    
   288   148   146   0.04243    13    0.3327E-01     176.9        -65.76        -10.41         12.56         146.0         336.7         51.70         77.59        -187.9         5.155         95.42        0.3765    
   163   164   283   0.02182    11    0.3376E-01     174.6        -67.37        -7.865         9.277         148.0         303.0         48.42         80.81        -188.4        0.8348         86.30        0.3025    
   164   289   283   0.02611    11    0.3391E-01     176.4        -67.79        -8.360         9.475         151.9         299.7         42.43         74.95        -188.4        0.5772         95.92        0.3021    
   164   166   289   0.02610    11    0.3377E-01     176.4        -68.53        -7.701         10.11         139.6         298.4         39.76         75.95        -188.3        0.5024         97.27        0.3036    
   283   289   290   0.02394    11    0.3355E-01     179.5        -67.98        -7.749         9.242         147.0         294.2         32.33         79.55        -188.3        0.2298         103.2        0.3041    
   283   290   284   0.02702    11    0.3445E-01     172.9        -68.11        -7.846         8.869         152.2         290.8         26.39         77.69        -188.3        0.1370         120.1        0.3083    
   289   291   290   0.02563    11    0.3339E-01     179.1        -68.66        -7.564         9.724         141.1         291.9         27.87         80.51        -188.3        0.1431         114.6        0.3088    
   289   166   291   0.01673    11    0.3297E-01     179.0        -69.10        -7.628         10.33         137.6         293.2         30.22         79.93        -188.3        0.1963         108.7        0.3077    
   284   290   292   0.02295    11    0.3347E-01     178.7        -68.82        -7.092         9.075         141.4         287.0         19.28         82.12        -188.3        0.1114         117.5        0.3196    
   290   291   292   0.03323    11    0.3401E-01     176.8        -69.10        -6.661         9.583         134.0         287.9         20.68         85.51        -188.3        0.8979E-01     126.2        0.3184    
   291   293   292   0.05661    11    0.3465E-01     178.3        -70.20        -6.511         10.21         129.6         285.3         15.87         84.47        -188.3        0.9093E-01     123.9        0.3298    
   287   294   288   0.01352    13    0.3144E-01     178.3        -68.75        -11.73         14.66         143.1         335.1         32.38         76.17        -188.1         5.396         102.2        0.3875    
   294   295   288   0.01502    13    0.3129E-01     179.4        -68.49        -11.49         14.35         143.2         336.8         23.65         74.52        -188.3         5.960         99.93        0.3928    
   295   296   167   0.02328    12    0.3111E-01     178.2        -68.36        -11.69         13.77         148.1         337.3         27.08         79.23        -189.5         6.284         91.75        0.3974    
   294   297   295   0.00826    13    0.3126E-01     177.0        -69.34        -12.10         14.76         145.1         336.8         11.36         62.98        -188.8         6.438         99.16        0.4019    
   297   296   295   0.01378    12    0.3113E-01     177.4        -69.21        -11.71         14.49         143.9         336.6         19.83         73.94        -189.2         6.440         91.47        0.4012    
   288   295   148   0.03536    13    0.3298E-01     177.0        -67.05        -11.47         13.33         149.4         338.4         32.67         74.18        -188.3         5.932         98.40        0.3899    
   295   168   148   0.04608    13    0.3232E-01     175.6        -66.66        -11.26         12.80         151.6         341.8         16.86         76.74        -189.0         6.678         84.45        0.4013    
   295   167   168   0.02540    12    0.3163E-01     173.9        -67.34        -11.93         13.06         156.0         339.8         24.25         71.38        -189.5         6.355         81.45        0.3992    
   166   181   291   0.01174    11    0.3393E-01     163.9        -70.20        -4.948         11.35         115.8         293.8         31.27         92.08        -188.3        0.2352         94.73        0.3082    
   181   298   291   0.02776    11    0.3412E-01     174.4        -70.71        -7.845         11.74         131.9         292.7         29.27         76.15        -188.3        0.1870         117.6        0.3100    
   181   182   298   0.00674    11    0.3347E-01     168.8        -71.68        -5.046         12.85         113.1         296.1         35.47         84.73        -188.3        0.3703         97.60        0.3067    
   182   299   298   0.03862    11    0.3412E-01     179.3        -72.61        -6.756         13.50         120.0         293.6         30.96         79.19        -188.3        0.2368         113.3        0.3093    
   291   298   293   0.04979    11    0.3501E-01     177.0        -70.77        -6.171         11.14         123.6         287.2         19.13         86.38        -188.3        0.7049E-01     152.4        0.3236    
   298   300   293   0.06196    11    0.3515E-01     177.5        -72.38        -6.241         12.26         120.6         284.9         14.98         84.28        -188.3        0.8069E-01     136.5        0.3340    
   298   299   300   0.06187    11    0.3512E-01     178.6        -73.32        -5.834         13.60         115.4         287.8         20.45         84.64        -188.3        0.7903E-01     169.2        0.3224    
   299   300   301   0.00003    11    0.3446E-01     175.6        -74.43        -6.005         14.26         114.9         285.5         16.11         81.97        -188.3        0.7892E-01     148.5        0.3316    
   302   303   304   0.02497    12    0.3253E-01     178.7        -71.25        -10.92         14.47         139.0         314.3         62.02         75.08        -191.1         2.115         81.71        0.3426    
   167   296   183   0.05153    12    0.3157E-01     178.0        -68.08        -11.06         12.90         149.1         329.4         61.91         77.42        -190.5         3.978         80.50        0.3708    
   296   305   183   0.04228    12    0.3230E-01     178.0        -68.77        -11.10         13.11         147.9         323.6         65.99         77.58        -190.8         3.158         82.56        0.3572    
   297   302   296   0.02725    12    0.3184E-01     176.4        -70.61        -12.10         15.06         143.5         330.9         45.81         80.94        -190.1         5.326         93.00        0.3949    
   302   305   296   0.03206    12    0.3234E-01     177.3        -70.44        -11.01         14.54         139.2         325.4         59.26         75.82        -190.6         3.992         84.87        0.3746    
   304   185   305   0.01191    12    0.3241E-01     177.9        -69.18        -10.78         12.86         146.9         313.7         64.68         73.96        -191.1         1.833         78.18        0.3306    
   183   305   185   0.03292    12    0.3299E-01     177.9        -68.40        -10.45         12.18         149.0         312.8         65.36         72.06        -191.2         1.587         74.09        0.3262    
   302   304   305   0.01375    12    0.3243E-01     177.5        -70.53        -10.71         14.20         139.0         318.8         63.71         73.26        -190.9         2.740         80.89        0.3526    
   195   306   196   0.03023    11    0.3360E-01     177.0        -78.50        -6.308         19.05         109.3         303.7         49.67         75.02        -188.4        0.8821         102.2        0.3034    
   182   196   299   0.02578    11    0.3373E-01     178.0        -74.26        -6.719         15.07         116.5         295.7         34.95         77.39        -188.3        0.3467         109.9        0.3068    
   196   307   299   0.01428    11    0.3301E-01     178.0        -76.21        -5.504         16.68         109.3         293.6         31.40         81.11        -188.3        0.2511         117.1        0.3083    
   196   306   307   0.02068    11    0.3323E-01     178.8        -78.14        -4.749         18.54         104.8         297.0         37.91         77.47        -188.3        0.4170         111.5        0.3038    
   306   308   307   0.02981    11    0.3363E-01     179.3        -80.34        -3.963         20.45         101.2         296.2         36.71         77.91        -188.3        0.3731         115.5        0.3030    
   299   307   301   0.04935    11    0.3547E-01     175.4        -75.57        -4.376         15.65         106.2         288.4         21.72         85.75        -188.3        0.9929E-01     154.3        0.3202    
   307   309   301   0.05992    11    0.3562E-01     176.5        -76.84        -4.941         16.42         107.5         285.9         17.04         82.01        -188.3        0.8307E-01     155.6        0.3291    
   307   308   309   0.05220    11    0.3538E-01     177.1        -79.68        -3.168         19.39         99.40         289.5         24.10         83.25        -188.3        0.1366         142.2        0.3149    
   308   310   309   0.03941    11    0.3497E-01     174.5        -81.49        -4.236         20.81         101.7         287.8         21.11         81.06        -188.3        0.1109         150.0        0.3183    
   304   303   311   0.03238    12    0.3290E-01     179.1        -70.31        -10.09         13.31         139.3         307.6         58.38         74.75        -191.3         1.292         78.26        0.3194    
   303   312   311   0.00898    12    0.3301E-01     177.0        -70.99        -10.06         13.57         137.9         304.3         54.11         77.80        -191.4         1.015         78.61        0.3136    
   311   312   313   0.05376    12    0.3455E-01     177.3        -70.54        -9.163         12.51         137.1         296.0         42.46         77.05        -191.5        0.4877         69.97        0.2988    
   312   314   313   0.02609    12    0.3416E-01     172.7        -71.34        -10.37         12.89         143.5         294.2         38.98         74.74        -191.5        0.4057         52.18        0.2968    
   304   311   185   0.02571    12    0.3274E-01     179.4        -69.13        -10.18         12.37         145.4         306.5         58.33         74.28        -191.3         1.123         76.23        0.3138    
   311   197   185   0.00195    12    0.3275E-01     175.0        -68.66        -9.981         11.79         147.9         302.9         54.16         79.13        -191.3        0.8309         79.03        0.3070    
   311   313   197   0.03362    12    0.3478E-01     171.8        -69.42        -10.09         11.71         149.5         295.5         42.43         80.87        -191.5        0.4675         73.70        0.2994    
   313   199   197   0.04603    12    0.3502E-01     174.8        -69.24        -8.864         11.21         142.2         291.2         34.81         73.02        -191.5        0.3075         66.26        0.3000    
   206   315   207   0.02884    11    0.3177E-01     178.8        -85.62        -5.852         25.73         103.1         337.8         69.01         77.28        -189.9         5.837         79.68        0.3640    
   207   315   208   0.02663    11    0.3242E-01     178.4        -84.82        -5.120         24.96         101.8         326.3         74.80         73.26        -189.1         3.619         91.11        0.3334    
   315   316   208   0.03998    11    0.3300E-01     177.9        -87.66        -2.327         27.61         94.83         319.7         70.01         75.46        -188.8         2.412         94.69        0.3172    
   195   208   306   0.02414    11    0.3297E-01     179.4        -81.00        -5.158         21.39         104.0         310.6         60.52         74.17        -188.6         1.500         98.34        0.3074    
   208   317   306   0.03570    11    0.3335E-01     179.1        -83.37        -3.217         23.45         97.88         305.4         52.58         75.15        -188.4        0.9436         104.5        0.3007    
   208   316   317   0.03848    11    0.3356E-01     179.2        -86.91        -1.843         26.80         93.94         308.4         57.20         73.41        -188.5         1.149         105.6        0.3008    
   316   318   317   0.03701    11    0.3396E-01     178.2        -91.28         1.533         31.04         87.17         305.3         52.27         75.29        -188.4        0.8416         110.3        0.2957    
   306   317   308   0.02366    11    0.3336E-01     178.6        -83.03        -3.644         22.96         99.13         298.6         41.18         76.90        -188.3        0.4882         113.2        0.2997    
   317   319   308   0.02262    11    0.3343E-01     178.2        -85.49        -1.558         25.07         93.56         294.8         34.39         79.23        -188.3        0.3072         122.3        0.3006    
   317   318   319   0.05008    11    0.3444E-01     178.0        -90.07         2.112         29.65         85.91         298.0         40.25         75.86        -188.3        0.4353         120.3        0.2951    
   308   319   310   0.02491    11    0.3373E-01     178.6        -84.62        -1.849         23.97         94.43         290.8         26.83         79.49        -188.3        0.1778         136.4        0.3077    
   313   314   320   0.02592    12    0.3344E-01     179.1        -71.45        -9.045         12.37         137.0         288.7         28.96         76.41        -191.5        0.2603         32.52        0.2954    
   313   321   199   0.00881    12    0.3318E-01     177.4        -70.06        -9.095         11.37         143.1         286.3         25.16         80.39        -191.5        0.1880         47.88        0.3036    
   199   321   209   0.02593    12    0.3366E-01     177.0        -69.51        -8.631         10.97         141.9         285.2         23.19         81.97        -191.5        0.1651         58.83        0.3101    
   313   320   321   0.00687    12    0.3287E-01     179.1        -71.08        -8.761         11.89         137.4         285.9         23.87         78.44        -191.5        0.2079         27.72        0.3004    
   209   321   211   0.03860    12    0.3393E-01     178.2        -69.98        -8.679         11.10         141.4         282.7         18.12         79.94        -191.5        0.1288         46.78        0.3191    
   321   322   211   0.01588    12    0.3350E-01     176.1        -70.72        -9.119         11.45         142.8         281.9         16.37         78.26        -191.5        0.1364         24.41        0.3186    
   320   323   321   0.01621    12    0.3296E-01     178.9        -71.76        -8.896         12.08         137.4         284.4         20.66         78.63        -191.5        0.2377         12.06        0.3020    
   323   322   321   0.02222    12    0.3324E-01     179.4        -71.45        -8.728         11.81         137.7         282.8         17.67         79.59        -191.5        0.1912         13.95        0.3099    
   217   324   218   0.04989    12    0.3190E-01     178.6        -93.94        -3.345         34.14         95.62         337.2         62.05         77.47        -191.5         2.363         38.54        0.3632    
   218   325   206   0.03084    11    0.3083E-01     176.4        -89.65        -5.244         29.62         100.2         346.7         16.38         76.19        -191.2         5.884         54.25        0.3912    
   218   324   325   0.03881    12    0.3120E-01     177.8        -94.88        -3.121         34.88         95.13         343.9         24.59         79.60        -191.1         4.321         56.89        0.3813    
   324   326   325   0.03008    12    0.3173E-01     171.6        -101.7         1.005         42.13         88.63         342.7         11.55         60.14        -190.7         4.293         60.53        0.3784    
   206   325   315   0.03017    11    0.3138E-01     177.2        -89.19        -4.898         29.10         99.69         342.3         50.49         75.29        -190.3         6.219         77.97        0.3756    
   325   327   315   0.03221    11    0.3167E-01     177.8        -92.83        -1.782         32.68         93.13         337.6         58.91         78.56        -189.8         5.102         81.66        0.3593    
   325   326   328   0.05168    11    0.3224E-01     176.5        -103.7        0.3155         44.37         89.59         341.2         27.36         73.51        -190.2         4.757         83.17        0.3735    
   325   328   327   0.03312    11    0.3235E-01     176.0        -99.32         2.636         39.47         86.17         337.8         51.15         73.46        -189.7         4.723         89.26        0.3607    
   315   327   316   0.04209    11    0.3281E-01     179.5        -92.10       -0.9471         31.97         91.70         325.7         71.17         74.42        -189.0         3.099         94.41        0.3278    
   327   329   316   0.04271    11    0.3305E-01     179.1        -96.34         1.729         36.35         87.27         319.8         68.06         74.11        -188.8         2.127         101.5        0.3138    
   327   328   329   0.04111    11    0.3218E-01     177.7        -102.2         3.444         42.75         85.38         327.9         67.18         73.65        -189.1         3.044         100.2        0.3317    
   316   329   318   0.02296    11    0.3334E-01     177.4        -96.38         2.035         36.37         86.79         310.7         59.44         74.99        -188.5         1.208         108.2        0.2986    
   211   322   330   0.01421    12    0.3276E-01     178.3        -71.13        -8.499         11.75         136.3         280.1         12.48         81.37        -191.5        0.1204         21.28        0.3307    
   323   331   322   0.02474    12    0.3311E-01     178.4        -72.33        -8.636         12.15         135.3         281.0         13.84         79.38        -191.5        0.2385         15.05        0.3162    
   322   331   330   0.02348    12    0.3310E-01     178.5        -72.10        -8.434         12.16         133.9         279.8         11.56         79.31        -191.5        0.1768         14.93        0.3275    
   211   330   219   0.01200    12    0.3272E-01     177.4        -71.34        -8.513         12.05         135.0         279.0         10.39         85.20        -191.5        0.1022         18.77        0.3407    
   330   332   219   0.01905    12    0.3324E-01     177.4        -72.67        -7.899         12.93         127.6         278.0         7.721         86.31        -191.5        0.1288         12.37        0.3473    
   330   331   332   0.03232    12    0.3331E-01     178.6        -73.19        -7.879         12.93         127.5         278.4         8.506         80.41        -191.5        0.1990         16.93        0.3379    
   331   333   332   0.02283    12    0.3313E-01     178.4        -74.40        -8.234         13.59         127.3         278.2         8.086         73.09        -191.5        0.2941         25.32        0.3365    
   219   332   221   0.04461    12    0.3420E-01     178.6        -73.82        -8.016         14.14         124.5         277.0         5.229         85.98        -191.5        0.1121         17.65        0.3604    
   334   232   231   0.02110    12    0.3379E-01     175.0        -103.3         6.031         44.93         82.29         306.5         59.82         70.46        -191.4        0.2118         99.84        0.2961    
   334   335   232   0.05375    12    0.3356E-01     177.6        -105.8         3.444         47.41         85.83         314.5         68.57         75.41        -191.3        0.2737         89.78        0.3076    
   334   336   335   0.05411    12    0.3355E-01     179.0        -113.9         8.251         57.05         81.68         313.6         67.21         73.29        -191.3        0.6631         122.0        0.3069    
   217   335   324   0.05078    12    0.3257E-01     175.4        -99.76        -1.841         40.32         92.62         332.0         67.88         80.31        -191.3         1.469         50.11        0.3481    
   217   232   335   0.02769    12    0.3321E-01     171.6        -98.42        -2.537         39.12         93.72         323.5         73.84         66.01        -191.4        0.8104         55.03        0.3271    
   335   337   324   0.02188    12    0.3136E-01     177.4        -109.1         5.824         50.67         83.40         334.0         60.17         74.28        -191.1         1.415         64.34        0.3540    
   335   336   337   0.02639    12    0.3223E-01     176.3        -116.2         7.391         59.53         82.87         325.0         70.55         77.00        -191.3         1.202         110.1        0.3331    
   324   337   326   0.03025    12    0.3103E-01     178.4        -110.2         3.866         51.96         85.73         339.1         40.28         77.30        -191.0         2.437         74.07        0.3696    
   332   333   338   0.02561    12    0.3334E-01     178.5        -76.10        -7.275         15.10         118.8         277.4         6.941         66.88        -191.5        0.3194         25.66        0.3457    
   332   339   221   0.03247    12    0.3338E-01     178.1        -75.84        -7.896         15.89         119.8         276.4         3.438         76.74        -191.5        0.1528         24.68        0.3648    
   332   338   339   0.02848    12    0.3331E-01     178.3        -76.85        -7.494         16.22         117.5         276.8         5.223         64.68        -191.5        0.2553         26.24        0.3558    
   338   340   339   0.02493    12    0.3304E-01     178.8        -79.47        -6.394         18.65         110.1         276.8         6.781         58.51        -191.5        0.3140         26.91        0.3566    
   221   339   233   0.02094    12    0.3294E-01     177.7        -76.99        -6.487         17.46         111.8         276.0         1.699         85.00        -191.5        0.1156         21.98        0.3735    
   339   341   233   0.03397    12    0.3364E-01     178.7        -79.23        -6.161         19.57         108.4         275.9         1.243         64.33        -191.5        0.1395         26.02        0.3734    
   340   342   341   0.01214    12    0.3296E-01     173.8        -83.03        -7.808         22.74         110.1         276.6         6.293         65.13        -191.5        0.2696         33.88        0.3611    
   339   340   341   0.03828    12    0.3369E-01     178.7        -80.76        -5.983         20.53         106.9         276.3         4.350         62.84        -191.5        0.2279         28.49        0.3652    
   341   343   234   0.01624    12    0.3362E-01     178.3        -83.32        -5.644         24.09         103.5         276.1         2.356         82.61        -191.5        0.1184         33.65        0.3722    
   233   341   234   0.03828    12    0.3401E-01     179.1        -80.87        -5.878         21.72         105.7         276.0         1.391         92.75        -191.5        0.9249E-01     31.52        0.3768    
   341   342   343   0.01239    12    0.3293E-01     179.3        -83.83        -4.890         23.99         101.8         276.3         4.424         63.74        -191.5        0.2084         28.51        0.3654    
   234   343   236   0.01739    12    0.3360E-01     177.5        -84.27        -4.111         25.33         99.34         276.4         3.440         89.60        -191.5        0.9078E-01     36.50        0.3710    
   343   344   236   0.02414    12    0.3412E-01     175.0        -86.61        -2.128         27.74         94.40         276.7         4.602         86.26        -191.5        0.9675E-01     36.11        0.3654    
   236   344   238   0.00960    12    0.3258E-01     177.3        -87.81        -4.956         29.20         99.77         277.6         6.916         90.24        -191.5        0.7390E-01     59.98        0.3588    
   344   345   238   0.00303    12    0.3205E-01     179.7        -89.74        -2.844         31.18         95.23         278.1         8.215         86.88        -191.5        0.7668E-01     60.96        0.3525    
   238   345   239   0.01268    12    0.3295E-01     176.7        -90.73       -0.6342         32.30         91.12         279.2         10.52         83.19        -191.5        0.7763E-01     74.87        0.3451    
   345   346   239   0.02227    12    0.3312E-01     178.2        -93.65        -2.078         35.32         93.37         280.1         12.48         85.12        -191.5        0.8365E-01     81.31        0.3362    
   239   346   347   0.02218    12    0.3331E-01     176.7        -98.41         1.424         40.36         87.98         282.4         17.35         78.52        -191.4        0.9411E-01     89.98        0.3200    
   239   347   240   0.03407    12    0.3396E-01     178.3        -96.85         1.377         38.69         87.96         283.7         19.84         79.11        -191.4        0.1140         99.88        0.3166    
   346   348   347   0.01625    12    0.3412E-01     164.0        -106.9         12.22         49.93         75.83         285.2         22.95         84.44        -191.4        0.1683         128.2        0.3045    
   240   349   229   0.03713    12    0.3425E-01     175.4        -100.6         2.821         42.54         86.20         289.0         30.34         81.16        -191.4        0.1532         116.6        0.2994    
   240   347   349   0.03644    12    0.3441E-01     176.5        -102.6         2.508         44.92         86.80         286.8         26.07         76.36        -191.4        0.1341         109.9        0.3027    
   347   348   350   0.00481    12    0.3293E-01     177.9        -115.3         12.14         59.71         78.27         289.5         31.03         77.47        -191.5        0.7836         117.5        0.2933    
   347   350   349   0.02118    12    0.3315E-01     179.6        -112.4         10.24         56.10         79.48         289.6         31.28         75.69        -191.5        0.4680         119.0        0.2935    
   229   349   334   0.02872    12    0.3357E-01     178.9        -106.7         6.456         49.14         82.45         294.3         40.08         75.07        -191.4        0.2096         127.0        0.2905    
   229   334   231   0.02562    12    0.3345E-01     178.8        -103.7         3.701         45.54         85.34         298.4         47.22         73.12        -191.4        0.1922         118.5        0.2907    
   349   351   334   0.01051    12    0.3311E-01     175.3        -112.0         4.772         55.30         85.05         297.1         44.78         77.02        -191.4        0.4489         122.4        0.2887    
   349   350   351   0.02350    12    0.3323E-01     179.9        -115.6         12.57         59.86         77.87         294.4         40.01         74.45        -191.5        0.8064         121.2        0.2891    
   334   351   336   0.01174    12    0.3288E-01     175.1        -116.2         8.356         60.05         82.00         304.9         56.79         70.50        -191.4        0.9507         119.0        0.2938    
   342   352   343   0.02733    12    0.3307E-01     179.6        -86.36        -4.343         26.45         99.45         276.8         6.802         63.02        -191.5        0.2528         27.99        0.3584    
   343   352   344   0.04968    12    0.3491E-01     177.5        -88.40        -2.111         29.26         94.14         276.8         5.055         74.66        -191.5        0.1524         29.15        0.3603    
   352   353   344   0.05387    12    0.3487E-01     177.5        -92.83        -2.229         33.99         93.76         277.6         7.575         76.47        -191.5        0.1639         25.90        0.3489    
   344   353   345   0.01304    12    0.3423E-01     175.9        -92.96         1.346         34.41         87.76         278.0         7.941         79.51        -191.5        0.1059         32.95        0.3482    
   353   354   345   0.02691    12    0.3434E-01     177.1        -96.96       -0.7019         38.67         91.04         278.7         9.828         79.59        -191.5        0.1229         16.78        0.3386    
   345   354   346   0.04815    12    0.3450E-01     177.4        -96.76         2.507         38.60         86.28         279.3         10.96         80.85        -191.5        0.8305E-01     41.87        0.3363    
   354   355   346   0.04070    12    0.3417E-01     175.9        -102.7         1.730         45.18         87.81         280.9         14.44         82.71        -191.5        0.7913E-01     56.84        0.3227    
   346   355   348   0.04613    12    0.3451E-01     175.8        -107.7         7.346         50.95         81.71         284.1         20.99         75.73        -191.5        0.2034         105.2        0.3071    
   356   241   357   0.01904    13    0.3323E-01     179.0        -61.65        -8.410         10.17         145.8         284.9         5.145         99.83        -186.6        0.6840E-01     167.5        0.3666    
   358   359   357   0.01871    13    0.3331E-01     175.7        -62.96        -8.403         11.26         138.3         284.0         3.267         111.1        -186.6        0.6548E-01     159.2        0.3662    
   359   356   357   0.03742    13    0.3388E-01     178.7        -62.63        -8.178         10.99         138.1         284.3         3.884         108.5        -186.6        0.6633E-01     161.6        0.3662    
   358   361   360   0.02114    13    0.3297E-01     178.5        -62.77        -8.248         11.05         138.3         284.3         3.802         106.8        -186.6        0.6703E-01     163.4        0.3648    
   361   357   242   0.01595    13    0.3310E-01     177.7        -61.36        -8.419         9.857         148.7         285.1         5.325         97.87        -186.6        0.6992E-01     174.5        0.3668    
   357   241   242   0.03429    13    0.3369E-01     179.3        -61.12        -8.312         9.651         149.5         285.3         5.812         97.26        -186.6        0.7089E-01     174.5        0.3666    
   358   357   361   0.00867    13    0.3240E-01     179.5        -62.21        -8.236         10.63         140.8         284.4         4.012         106.3        -186.6        0.6630E-01     167.4        0.3673    
   360   361   362   0.02818    13    0.3389E-01     173.8        -63.04        -8.804         11.17         142.0         284.6         4.721         96.73        -186.6        0.7128E-01     159.6        0.3593    
   361   363   362   0.03733    13    0.3431E-01     177.4        -62.58        -7.990         10.72         138.2         285.1         5.807         100.6        -186.6        0.7500E-01     172.2        0.3572    
   361   242   363   0.04989    13    0.3456E-01     176.6        -61.46        -8.287         9.809         147.7         285.4         6.085         94.06        -186.5        0.7416E-01     175.7        0.3627    
   242   244   363   0.02381    13    0.3414E-01     171.2        -61.07        -7.524         9.454         142.7         286.1         7.465         102.3        -186.5        0.8020E-01     165.0        0.3582    
   363   246   364   0.02666    13    0.3337E-01     179.1        -61.67        -8.136         9.892         145.3         286.9         9.217         90.78        -186.6        0.9134E-01     167.7        0.3468    
   362   363   365   0.01540    13    0.3304E-01     178.6        -63.13        -8.249         11.12         137.9         285.9         7.545         92.58        -186.6        0.8454E-01     166.9        0.3459    
   363   364   365   0.01904    13    0.3312E-01     178.9        -62.58        -7.988         10.63         138.7         286.7         9.044         91.49        -186.6        0.9190E-01     167.9        0.3426    
   363   244   246   0.01301    13    0.3320E-01     177.4        -61.18        -7.912         9.546         146.0         286.6         8.391         93.83        -186.6        0.8557E-01     168.1        0.3529    
   364   246   366   0.01855    13    0.3410E-01     166.7        -61.90        -8.671         9.964         150.5         288.1         11.71         76.09        -186.6        0.1087         167.4        0.3365    
   365   364   367   0.02514    13    0.3328E-01     179.8        -63.24        -7.990         11.07         136.2         287.7         11.11         87.65        -186.6        0.1073         161.5        0.3319    
   364   366   367   0.01985    13    0.3302E-01     178.2        -63.05        -7.931         10.85         136.9         288.9         13.43         87.16        -186.6        0.1252         154.2        0.3254    
   246   248   366   0.05278    13    0.3479E-01     177.3        -61.59        -7.886         9.648         144.8         289.2         13.70         87.99        -186.6        0.1249         150.2        0.3317    
   367   366   368   0.01813    13    0.3284E-01     179.8        -63.78        -7.957         11.34         134.6         290.5         16.63         82.89        -186.6        0.1593         147.4        0.3142    
   366   369   368   0.02584    13    0.3345E-01     178.1        -63.21        -7.976         10.81         137.6         292.2         19.87         79.48        -186.6        0.1956         142.4        0.3099    
   366   248   369   0.03001    13    0.3370E-01     179.5        -62.19        -8.009         10.05         142.9         291.8         18.79         82.17        -186.6        0.1808         140.4        0.3159    
   248   250   369   0.01284    13    0.3315E-01     176.9        -61.91        -7.904         9.792         143.8         293.8         22.32         83.11        -186.6        0.2343         128.8        0.3104    
   368   369   370   0.04688    13    0.3443E-01     176.7        -64.20        -8.068         11.39         135.1         295.5         26.32         76.18        -186.6        0.3014         133.1        0.2980    
   369   250   371   0.01171    13    0.3309E-01     179.3        -62.77        -7.881         10.36         139.5         296.3         27.29         77.97        -186.6        0.3203         126.9        0.3007    
   250   252   371   0.03727    13    0.3391E-01     177.6        -62.73        -7.791         10.23         139.6         299.3         32.78         74.76        -186.6        0.4530         121.1        0.2966    
   369   371   370   0.01508    13    0.3395E-01     166.1        -64.05        -7.437         11.22         131.5         297.8         30.49         89.59        -186.6        0.3868         113.2        0.2947    
   371   252   372   0.05735    13    0.3431E-01     178.6        -63.73        -8.215         10.81         139.5         304.9         42.73         75.58        -186.7        0.7725         111.7        0.2920    
   370   371   373   0.01211    13    0.3302E-01     176.8        -65.38        -8.215         12.08         132.8         301.7         37.24         73.88        -186.7        0.5844         121.1        0.2896    
   371   372   373   0.04591    13    0.3369E-01     179.7        -65.08        -8.028         11.75         133.1         305.3         43.36         74.70        -186.7        0.7972         114.4        0.2903    
   373   372   374   0.02663    13    0.3302E-01     177.5        -66.02        -8.538         12.24         134.2         312.0         52.56         76.36        -186.9         1.337         105.3        0.2962    
   375   376   253   0.01883    13    0.3301E-01     178.3        -62.90        -8.445         11.29         138.4         286.9         9.627         88.54        -186.6        0.9019E-01     155.2        0.3418    
   377   376   378   0.01252    13    0.3312E-01     177.4        -64.66        -8.790         12.77         133.5         286.5         9.181         93.76        -186.6        0.1049         135.3        0.3327    
   375   378   376   0.02933    13    0.3348E-01     178.8        -63.87        -8.420         12.10         134.1         286.1         8.169         93.80        -186.6        0.9008E-01     145.6        0.3411    
   375   254   356   0.02397    13    0.3338E-01     179.5        -61.93        -8.441         10.44         144.0         285.6         6.746         94.75        -186.6        0.7384E-01     164.0        0.3586    
   375   356   359   0.04288    13    0.3471E-01     174.7        -62.89        -7.693         11.21         133.3         284.7         4.933         103.8        -186.6        0.7024E-01     161.8        0.3607    
   378   375   359   0.06112    13    0.3535E-01     177.6        -63.91        -8.541         12.08         135.0         284.7         5.268         103.1        -186.6        0.7681E-01     144.7        0.3530    
   375   253   254   0.02111    13    0.3331E-01     177.5        -61.96        -8.713         10.48         146.3         286.5         8.550         91.11        -186.6        0.8122E-01     159.9        0.3514    
   356   254   241   0.01124    13    0.3302E-01     179.3        -61.43        -8.418         10.01         147.3         285.5         6.320         95.50        -186.6        0.7168E-01     168.6        0.3631    
   252   259   372   0.01605    13    0.3355E-01     175.1        -63.72        -8.244         10.72         140.3         310.1         50.76         78.94        -186.8         1.184         100.7        0.2947    
   372   259   379   0.00921    13    0.3285E-01     173.1        -64.88        -8.276         11.40         136.6         315.5         57.31         68.00        -187.0         1.675         108.5        0.3004    
   259   262   379   0.02898    13    0.3349E-01     177.6        -64.57        -8.128         11.12         137.0         318.8         61.15         71.92        -187.1         2.099         100.4        0.3063    
   372   379   374   0.00767    13    0.3234E-01     178.6        -65.83        -8.367         11.99         134.3         317.2         58.17         72.45        -187.0         1.848         103.9        0.3038    
   379   262   380   0.04306    13    0.3317E-01     178.2        -65.58        -9.011         11.61         140.9         326.2         64.00         75.52        -187.4         3.089         91.99        0.3234    
   374   379   381   0.02315    13    0.3203E-01     177.4        -67.06        -9.148         12.57         136.7         325.4         60.10         73.93        -187.4         2.942         96.09        0.3248    
   379   380   381   0.02419    13    0.3190E-01     179.6        -67.11        -9.110         12.42         137.2         330.9         57.05         75.90        -187.7         3.736         89.04        0.3400    
   262   264   380   0.05546    13    0.3245E-01     177.5        -65.45        -8.935         11.34         142.0         334.7         62.30         76.55        -187.9         4.562         82.38        0.3465    
   380   264   382   0.06042    13    0.3127E-01     177.6        -66.70        -10.09         11.68         149.8         342.2         30.92         78.91        -188.7         4.880         63.86        0.3747    
   380   382   381   0.03458    13    0.3085E-01     176.9        -67.72        -9.437         12.31         140.0         339.6         27.64         79.35        -188.5         4.386         68.89        0.3708    
   381   382   383   0.01781    13    0.3127E-01     177.4        -68.47        -9.713         12.56         140.6         339.6         15.06         74.35        -188.8         3.835         62.51        0.3769    
   383   382   384   0.01993    11    0.3110E-01     175.1        -68.41        -10.36         12.12         148.8         339.0         29.26         74.72        -189.0         2.576         28.04        0.3747    
   377   385   386   0.02534    13    0.3349E-01     177.0        -65.34        -8.468         13.27         129.7         288.7         13.47         83.54        -186.6        0.1455         134.3        0.3174    
   386   387   267   0.01756    13    0.3319E-01     177.4        -64.72        -8.437         12.68         131.7         292.4         20.52         81.88        -186.6        0.1919         137.9        0.3085    
   386   385   387   0.04070    13    0.3423E-01     178.5        -65.72        -8.525         13.51         129.1         290.9         17.70         83.08        -186.6        0.1890         131.5        0.3082    
   385   388   387   0.03734    13    0.3418E-01     178.3        -67.32        -9.243         14.78         128.7         292.2         20.13         83.34        -186.6        0.2773         117.8        0.2989    
   386   265   376   0.01275    13    0.3327E-01     174.3        -63.82        -9.393         12.01         141.5         289.5         14.90         87.23        -186.6        0.1303         139.1        0.3222    
   253   376   265   0.03975    13    0.3388E-01     179.3        -63.13        -8.577         11.42         138.7         288.5         12.94         85.43        -186.6        0.1101         151.3        0.3310    
   377   386   376   0.01059    13    0.3284E-01     178.6        -64.36        -8.722         12.49         134.3         288.2         12.37         85.72        -186.6        0.1205         140.4        0.3250    
   386   267   265   0.00745    13    0.3256E-01     178.9        -63.82        -8.663         11.98         136.3         291.6         18.85         82.73        -186.6        0.1623         142.0        0.3148    
   264   270   382   0.01590    13    0.3097E-01     176.9        -66.57        -9.844         11.33         150.3         345.0         19.14         80.99        -189.2         4.513         43.90        0.3846    
   382   270   389   0.01255    11    0.3124E-01     179.1        -67.36        -10.00         11.35         151.8         340.8         38.85         79.65        -189.2         2.795         22.30        0.3752    
   270   272   389   0.03733    11    0.3132E-01     177.0        -67.10        -9.634         10.87         152.4         338.2         56.17         80.87        -189.2         2.698         33.62        0.3662    
   382   389   384   0.00612    11    0.3111E-01     178.2        -67.97        -10.02         11.51         150.5         336.9         48.49         78.94        -189.1         2.073         18.07        0.3655    
   389   272   390   0.02338    11    0.3211E-01     177.8        -67.33        -9.452         10.38         155.5         327.9         70.27         73.71        -189.0         1.990         64.31        0.3371    
   384   389   391   0.01151    11    0.3158E-01     174.7        -68.47        -9.837         11.41         149.6         330.7         61.14         80.16        -189.0         1.622         36.39        0.3488    
   389   390   391   0.03807    11    0.3252E-01     178.1        -68.09        -9.046         10.76         147.3         325.1         68.09         77.14        -188.9         1.583         60.80        0.3319    
   272   274   390   0.00761    11    0.3195E-01     178.1        -67.01        -9.080         9.877         156.8         323.1         71.82         73.49        -188.8         1.821         73.40        0.3240    
   391   390   392   0.05296    11    0.3358E-01     178.9        -68.44        -8.528         10.26         146.3         313.7         63.25         74.89        -188.7         1.095         79.30        0.3062    
   390   274   393   0.00804    11    0.3258E-01     173.7        -67.36        -8.844         9.688         155.9         315.8         66.45         79.73        -188.7         1.248         73.53        0.3085    
   274   280   393   0.03833    11    0.3343E-01     178.4        -67.25        -8.371         9.240         155.0         310.0         60.22         75.61        -188.6        0.9522         84.16        0.2994    
   390   393   392   0.00776    11    0.3335E-01     169.9        -68.04        -7.542         9.732         140.8         309.6         59.08         68.26        -188.6        0.9022         93.60        0.2984    
   393   280   394   0.02039    11    0.3362E-01     178.6        -67.47        -7.959         8.896         153.5         302.7         49.18         74.80        -188.5        0.5907         92.44        0.2921    
   392   393   395   0.00959    11    0.3310E-01     178.0        -68.61        -7.912         9.633         145.2         302.9         49.32         74.69        -188.5        0.6779         89.77        0.2908    
   393   394   395   0.03849    11    0.3397E-01     178.7        -68.12        -7.776         9.151         148.2         300.9         46.37         76.34        -188.5        0.5651         91.35        0.2904    
   395   394   396   0.04039    11    0.3426E-01     177.7        -68.58        -7.337         8.910         145.4         294.7         35.45         77.84        -188.4        0.4037         94.49        0.2917    
   267   387   275   0.02669    13    0.3342E-01     178.2        -64.86        -8.615         12.72         132.6         295.6         26.37         77.77        -186.6        0.2607         136.2        0.3027    
   387   397   275   0.02738    13    0.3382E-01     178.7        -66.06        -9.029         13.62         131.5         297.6         30.00         76.65        -186.6        0.3493         129.6        0.2975    
   398   397   388   0.01053    13    0.3329E-01     178.4        -68.71        -9.541         15.81         127.1         296.4         27.64         79.74        -186.7        0.4894         112.1        0.2916    
   387   388   397   0.02207    13    0.3356E-01     179.0        -67.51        -9.070         14.85         127.7         295.7         26.50         80.45        -186.6        0.3751         119.4        0.2944    
   275   397   277   0.03015    13    0.3375E-01     178.4        -66.44        -9.306         13.84         132.2         301.2         36.28         77.98        -186.7        0.4854         124.8        0.2970    
   397   399   277   0.01118    13    0.3316E-01     178.9        -67.78        -9.611         14.87         130.3         303.1         38.94         76.82        -186.7        0.6498         119.4        0.2967    
   398   400   397   0.02651    13    0.3344E-01     179.4        -69.24        -9.372         16.11         125.6         300.3         34.19         78.28        -186.7        0.6843         112.4        0.2930    
   400   399   397   0.01349    13    0.3307E-01     179.2        -68.85        -9.624         15.72         127.8         303.3         39.07         77.24        -186.7        0.7717         114.7        0.2967    
   280   282   394   0.00980    11    0.3312E-01     178.8        -67.30        -7.840         8.570         156.2         298.7         42.20         77.48        -188.4        0.4230         94.24        0.2927    
   394   282   401   0.02525    11    0.3436E-01     178.1        -67.86        -7.244         8.405         149.5         292.9         31.53         80.03        -188.4        0.2684         100.4        0.2976    
   394   401   396   0.05025    11    0.3477E-01     179.2        -68.49        -7.054         8.524         145.8         290.9         27.99         78.55        -188.4        0.2758         99.93        0.2992    
   282   284   401   0.04473    11    0.3473E-01     178.7        -68.19        -7.202         8.388         149.2         289.3         24.52         79.60        -188.3        0.1836         105.5        0.3071    
   396   401   402   0.02384    11    0.3361E-01     177.3        -69.23        -6.663         8.625         140.6         287.0         20.58         79.45        -188.4        0.2292         100.7        0.3096    
   401   284   403   0.01785    11    0.3340E-01     176.6        -68.87        -7.006         8.666         143.9         286.1         18.08         80.46        -188.3        0.1466         109.0        0.3196    
   401   403   402   0.02175    11    0.3342E-01     179.0        -69.23        -6.348         8.636         137.3         285.4         16.96         85.12        -188.3        0.1680         103.2        0.3203    
   402   403   404   0.02842    11    0.3337E-01     178.5        -69.85        -6.194         8.826         134.6         283.8         13.93         85.33        -188.3        0.1584         101.7        0.3281    
   277   399   285   0.01700    13    0.3364E-01     174.8        -67.58        -8.691         14.55         126.7         309.6         48.26         71.03        -186.8        0.9785         125.2        0.3067    
   399   405   285   0.03969    13    0.3367E-01     177.7        -68.53        -10.40         15.20         133.2         313.1         51.51         75.61        -186.9         1.328         115.6        0.3155    
   400   406   399   0.02523    13    0.3367E-01     172.7        -71.14        -10.95         17.30         129.3         311.3         48.35         71.11        -187.0         1.676         108.3        0.3176    
   406   405   399   0.02824    13    0.3359E-01     173.6        -71.01        -9.541         17.10         123.9         314.5         51.05         79.47        -187.0         1.923         107.8        0.3269    
   285   405   287   0.04824    13    0.3278E-01     178.3        -68.74        -10.37         15.11         133.3         323.1         55.41         75.43        -187.2         2.528         112.8        0.3444    
   405   407   287   0.02968    13    0.3268E-01     178.4        -70.26        -11.07         16.22         133.1         324.4         52.36         74.09        -187.3         3.009         111.1        0.3570    
   406   405   408   0.00363    13    0.3277E-01     176.0        -73.18        -11.26         18.61         127.2         320.9         50.73         80.26        -187.5         3.422         98.60        0.3612    
   405   408   407   0.01962    13    0.3264E-01     177.1        -72.21        -10.67         17.84         126.7         321.0         51.57         77.92        -187.4         3.048         104.1        0.3554    
   284   292   403   0.01101    11    0.3273E-01     177.4        -69.15        -6.918         9.027         140.0         285.4         16.40         82.40        -188.3        0.1223         111.1        0.3252    
   403   292   409   0.01974    11    0.3299E-01     178.5        -70.01        -6.038         9.405         129.9         283.5         12.79         89.28        -188.3        0.1170         111.0        0.3357    
   404   409   410   0.01730    11    0.3345E-01     178.4        -71.24        -5.316         9.625         123.5         281.5         8.999         92.91        -188.3        0.1215         105.4        0.3467    
   403   409   404   0.03646    11    0.3354E-01     179.2        -70.34        -5.776         9.219         128.8         282.7         11.48         89.73        -188.3        0.1300         105.9        0.3380    
   409   293   411   0.01807    11    0.3304E-01     177.7        -71.77        -5.843         10.67         123.2         281.7         9.109         90.18        -188.3        0.9926E-01     111.3        0.3499    
   292   293   409   0.03339    11    0.3345E-01     179.5        -70.79        -5.922         10.11         125.9         282.9         11.38         89.73        -188.3        0.1043         113.9        0.3418    
   409   411   410   0.00849    11    0.3266E-01     178.6        -71.88        -5.112         10.36         119.6         281.1         7.985         95.57        -188.3        0.1041         108.7        0.3526    
   410   411   412   0.01969    11    0.3319E-01     179.0        -72.96        -4.558         10.85         114.8         280.3         6.220         99.45        -188.3        0.9824E-01     105.7        0.3589    
   287   407   294   0.02516    13    0.3197E-01     177.2        -70.13        -11.78         15.81         138.2         331.9         38.50         78.62        -187.8         4.724         103.4        0.3861    
   407   413   294   0.03085    13    0.3164E-01     178.6        -71.16        -12.07         16.50         137.0         332.5         31.83         75.71        -188.1         5.148         103.9        0.3972    
   407   408   413   0.03372    13    0.3225E-01     177.4        -72.92        -11.04         18.10         127.6         327.7         43.44         75.86        -187.8         4.421         104.4        0.3898    
   408   414   413   0.03171    13    0.3226E-01     177.9        -74.32        -12.68         19.03         131.8         330.2         33.61         77.24        -188.3         5.421         96.99        0.4148    
   294   413   297   0.01094    13    0.3144E-01     178.4        -70.60        -11.75         15.74         138.3         335.5         10.31         63.81        -188.8         6.286         99.41        0.4079    
   413   415   297   0.02386    13    0.3159E-01     177.8        -71.63        -12.48         16.36         139.7         334.6         13.03         69.31        -189.1         6.303         98.65        0.4156    
   413   414   415   0.02953    13    0.3175E-01     178.5        -73.53        -12.34         17.99         133.3         333.6         8.319         59.81        -189.0         6.066         96.96        0.4285    
   414   416   415   0.03393     7    0.3189E-01     177.5        -75.27        -12.88         19.21         132.1         333.1         6.935         58.63        -189.5         6.045         96.12        0.4453    
   293   300   411   0.03011    11    0.3387E-01     174.7        -72.76        -4.394         11.87         111.7         282.2         9.829         95.64        -188.3        0.8999E-01     122.0        0.3490    
   300   417   411   0.03460    11    0.3404E-01     176.5        -74.04        -5.507         12.85         115.4         281.7         8.932         91.69        -188.3        0.8416E-01     120.7        0.3524    
   300   417   301   0.00001    11    0.3237E-01     178.9        -74.79        -4.777         13.96         110.0         282.7         10.88         91.06        -188.3        0.8022E-01     132.5        0.3459    
   301   418   417   0.00133    11    0.3234E-01     178.4        -75.27        -4.534         14.17         108.7         282.1         9.737         89.75        -188.3        0.7802E-01     126.7        0.3496    
   411   419   412   0.03412    11    0.3351E-01     178.6        -74.32        -4.069         11.91         110.0         279.9         5.220         101.1        -188.3        0.8583E-01     104.0        0.3633    
   411   417   419   0.04326    11    0.3386E-01     178.8        -74.68        -4.455         12.80         110.4         280.6         6.608         97.15        -188.3        0.8070E-01     113.4        0.3599    
   417   420   419   0.03420    11    0.3358E-01     177.9        -77.23        -2.645         14.83         100.3         280.4         6.189         97.12        -188.3        0.6597E-01     112.4        0.3603    
   417   418   420   0.00212    11    0.3344E-01     174.7        -77.09        -3.465         15.14         103.2         281.0         7.506         100.5        -188.3        0.6784E-01     126.7        0.3562    
   297   415   302   0.03430    12    0.3162E-01     178.6        -71.76        -12.05         15.95         139.1         330.5         42.38         77.05        -190.0         5.383         90.30        0.4035    
   415   421   302   0.02584    12    0.3184E-01     178.0        -73.32        -11.38         16.85         132.5         326.3         50.66         78.04        -190.5         4.358         90.20        0.4018    
   415   416   421   0.03395    12    0.3208E-01     177.4        -74.96        -12.73         18.50         133.5         330.4         33.27         77.10        -190.2         5.267         90.18        0.4345    
   416   422   421   0.01896    12    0.3156E-01     178.2        -76.62        -12.73         19.65         130.4         328.7         38.62         81.43        -190.6         4.608         89.96        0.4428    
   302   421   303   0.01916    12    0.3228E-01     178.1        -72.95        -10.71         15.97         132.1         317.8         60.00         76.60        -191.0         2.655         85.41        0.3656    
   421   423   303   0.01926    12    0.3243E-01     178.8        -73.57        -11.13         16.28         133.1         315.6         59.33         75.70        -191.2         2.269         82.17        0.3619    
   421   422   423   0.01899    12    0.3212E-01     179.7        -75.53        -11.63         18.23         129.7         321.8         54.42         77.79        -191.0         3.185         85.84        0.4029    
   422   424   423   0.02029    12    0.3211E-01     178.4        -76.21        -11.77         18.52         129.4         318.9         55.99         78.18        -191.2         2.550         81.12        0.3953    
   301   309   418   0.02502    11    0.3325E-01     178.1        -76.11        -3.922         15.13         105.0         282.9         11.20         88.42        -188.3        0.7669E-01     134.6        0.3448    
   309   425   418   0.03018    11    0.3361E-01     179.6        -78.18        -3.148         16.73         100.8         282.4         10.51         90.43        -188.3        0.6831E-01     137.3        0.3459    
   309   426   425   0.02869    11    0.3364E-01     178.9        -81.10        -2.127         19.59         96.23         283.6         12.90         86.47        -188.3        0.6426E-01     152.2        0.3364    
   309   310   426   0.02626    11    0.3371E-01     178.2        -82.06        -2.510         20.87         96.91         285.4         16.33         84.89        -188.3        0.7838E-01     160.3        0.3271    
   426   427   425   0.02511    11    0.3323E-01     178.8        -83.54       -0.8865         21.49         92.36         283.3         12.25         88.57        -188.3        0.5186E-01     153.3        0.3355    
   418   428   420   0.00928    11    0.3392E-01     168.1        -79.07       -0.5971         16.43         92.08         280.6         6.692         85.29        -188.3        0.5714E-01     103.4        0.3571    
   418   425   428   0.04025    11    0.3423E-01     177.4        -79.25        -2.675         17.00         99.06         281.2         8.013         96.55        -188.3        0.5817E-01     126.6        0.3529    
   425   427   428   0.03000    11    0.3344E-01     179.3        -82.52       -0.7147         19.86         92.06         281.7         9.137         91.82        -188.3        0.4353E-01     129.1        0.3454    
   303   423   312   0.00687    12    0.3262E-01     176.2        -72.55        -9.919         15.03         131.3         308.7         57.09         77.83        -191.3         1.408         81.15        0.3317    
   423   429   312   0.01875    12    0.3275E-01     178.3        -73.19        -10.51         15.33         133.3         306.7         54.65         75.11        -191.4         1.171         72.69        0.3284    
   423   424   429   0.02028    12    0.3250E-01     179.7        -74.87        -10.48         16.85         128.5         310.5         56.12         76.20        -191.4         1.464         73.69        0.3505    
   424   430   429   0.02062    12    0.3247E-01     179.0        -75.74        -10.61         17.29         127.9         308.4         53.90         77.07        -191.5         1.197         62.21        0.3473    
   312   429   314   0.02030    12    0.3297E-01     178.9        -72.45        -9.940         14.25         134.2         300.3         47.55         75.39        -191.5        0.6877         63.91        0.3080    
   429   431   314   0.02230    12    0.3296E-01     178.7        -73.33        -9.597         14.51         131.4         297.2         42.23         77.24        -191.5        0.5259         44.43        0.3028    
   429   430   431   0.02442    12    0.3275E-01     179.5        -74.93        -9.714         16.02         127.3         301.3         46.88         76.49        -191.6        0.7388         42.58        0.3180    
   430   432   431   0.02910    12    0.3293E-01     178.8        -75.91        -9.233         16.23         124.7         298.1         41.48         76.31        -191.6        0.8556         19.22        0.3106    
   318   433   319   0.01963    11    0.3407E-01     174.6        -93.03         1.373         32.59         87.59         297.1         38.56         74.13        -188.3        0.4070         123.3        0.2936    
   319   434   310   0.01713    11    0.3338E-01     178.7        -86.64       -0.1030E-01     25.63         90.02         289.0         23.44         81.92        -188.3        0.1384         141.3        0.3102    
   319   433   434   0.02164    11    0.3369E-01     178.0        -90.31         3.180         29.47         83.80         291.8         28.77         78.35        -188.3        0.2184         132.2        0.3010    
   435   434   433   0.04591    11    0.3443E-01     180.0        -94.25         5.606         33.48         80.36         291.7         28.48         78.29        -188.3        0.2901         124.3        0.2983    
   435   436   434   0.03151    11    0.3377E-01     177.4        -92.81         5.547         31.47         79.85         288.3         22.12         78.34        -188.3        0.2199         123.0        0.3065    
   310   434   426   0.01713    11    0.3321E-01     177.6        -85.66        0.3812         24.38         89.10         286.9         19.35         80.08        -188.3        0.9766E-01     153.9        0.3175    
   426   436   427   0.02394    11    0.3307E-01     179.3        -86.88         1.697         24.82         86.08         284.5         14.70         84.51        -188.3        0.6599E-01     145.5        0.3256    
   426   434   436   0.02156    11    0.3324E-01     179.3        -88.05         2.115         26.43         85.41         286.3         18.25         82.24        -188.3        0.9594E-01     143.6        0.3171    
   314   431   320   0.03427    12    0.3366E-01     178.4        -72.74        -8.968         13.44         131.9         291.4         33.08         77.66        -191.6        0.3696         26.25        0.2939    
   431   437   320   0.03078    12    0.3356E-01     178.5        -73.54        -9.146         13.57         132.4         289.2         28.48         75.83        -191.6        0.4685         12.81        0.2923    
   431   432   437   0.02344    12    0.3291E-01     179.1        -75.08        -9.178         14.79         128.4         291.9         31.98         76.67        -191.6        0.7892         15.45        0.2944    
   432   437   438   0.00001    12    0.3249E-01     166.0        -75.75        -10.76         15.05         135.6         291.5         30.74         70.31        -191.6         1.043         33.82        0.2939    
   320   437   323   0.02184    12    0.3317E-01     178.3        -72.93        -8.446         12.71         131.7         285.3         21.53         76.46        -191.5        0.3826         13.86        0.2965    
   437   439   323   0.03913    12    0.3337E-01     179.0        -74.01        -8.441         12.98         130.6         283.9         18.51         73.20        -191.5        0.5763         21.76        0.2975    
   437   438   439   0.03221    12    0.3381E-01     174.3        -75.25        -7.629         13.96         123.1         287.2         23.71         73.31        -191.5        0.9262         17.95        0.2909    
   438   440   439   0.03060    12    0.3317E-01     171.9        -76.16        -10.22         14.34         135.5         287.6         23.90         73.96        -191.5         1.315         33.45        0.2900    
   326   441   328   0.02855    11    0.3109E-01     177.4        -113.8         13.16         56.39         76.50         339.5         36.51         74.90        -190.0         4.775         99.55        0.3712    
   328   441   442   0.02583    11    0.3183E-01     180.0        -115.1         14.83         58.44         75.30         332.2         60.56         74.79        -189.5         4.966         108.4        0.3500    
   328   442   329   0.03927    11    0.3230E-01     177.5        -108.2         11.84         49.81         76.25         324.7         67.32         74.85        -189.0         2.874         107.7        0.3251    
   441   443   442   0.02245    11    0.3220E-01     178.9        -120.0         22.72         65.34         69.65         326.1         64.53         75.47        -189.6         7.629         113.9        0.3394    
   329   444   318   0.01120    11    0.3275E-01     177.8        -100.7         6.993         41.05         80.19         309.6         57.62         75.52        -188.5         1.176         112.1        0.2960    
   329   442   444   0.02278    11    0.3298E-01     178.5        -106.2         12.13         47.57         75.23         315.3         63.52         72.85        -188.7         1.934         114.1        0.3048    
   442   443   445   0.01802    11    0.3274E-01     178.0        -117.4         21.07         62.32         70.24         315.6         61.37         74.43        -189.2         6.068         113.4        0.3125    
   442   445   444   0.03919    11    0.3348E-01     179.3        -110.9         16.26         53.64         72.35         312.5         60.17         73.73        -188.8         2.865         114.7        0.3017    
   318   444   433   0.01473    11    0.3347E-01     177.9        -98.41         7.111         38.50         79.36         303.1         48.44         75.62        -188.4        0.7542         117.1        0.2911    
   445   433   444   0.04126    11    0.3455E-01     176.3        -103.4         11.03         44.32         75.59         303.3         48.57         77.37        -188.5         1.129         115.6        0.2903    
   445   435   433   0.06767    11    0.3498E-01     178.0        -102.2         11.79         42.78         74.00         297.4         38.75         74.06        -188.4        0.9662         116.7        0.2896    
   323   439   331   0.03061    12    0.3298E-01     179.1        -73.72        -8.229         12.70         130.4         281.4         14.11         73.63        -191.5        0.4479         21.83        0.3090    
   439   446   331   0.01231    12    0.3255E-01     178.2        -74.73        -8.565         13.10         130.8         281.2         13.71         68.34        -191.5        0.6243         27.99        0.3091    
   439   440   446   0.00727    12    0.3262E-01     163.4        -75.83        -5.200         13.55         112.6         284.0         18.61         63.91        -191.5         1.136         11.47        0.2950    
   440   447   446   0.03352    12    0.3241E-01     177.0        -76.59        -9.001         13.78         130.8         284.6         20.16         63.38        -191.4         1.469         31.71        0.2932    
   331   446   448   0.02792    12    0.3289E-01     179.0        -74.83        -7.894         13.33         126.3         279.7         11.25         67.63        -191.5        0.4988         25.16        0.3201    
   446   447   448   0.02312    12    0.3315E-01     172.1        -76.18        -6.620         13.66         119.0         281.2         15.34         61.27        -191.5        0.8967         22.99        0.3086    
   447   449   448   0.06401    12    0.3320E-01     178.0        -77.61        -8.308         14.30         125.5         281.6         19.32         55.55        -191.4         1.172         31.01        0.3084    
   331   448   333   0.00529    12    0.3260E-01     178.6        -74.82        -8.226         13.63         127.1         278.8         9.332         69.04        -191.5        0.3946         27.17        0.3299    
   336   450   337   0.02918    12    0.3155E-01     179.5        -124.9         15.55         70.81         77.32         326.4         68.10         75.57        -191.6         4.769         114.7        0.3457    
   337   451   326   0.02360    12    0.3051E-01     177.9        -117.1         8.598         60.38         81.81         340.1         32.45         73.66        -191.0         3.270         92.29        0.3772    
   337   450   451   0.02816    12    0.3055E-01     178.4        -124.4         15.61         70.00         77.12         336.6         50.17         79.49        -191.5         5.866         110.0        0.3756    
   452   451   450   0.02874    12    0.2942E-01     178.3        -135.8         19.67         86.32         76.83         335.4         51.21         95.00        -193.2         19.51         110.4        0.4059    
   452   453   451   0.05054    12    0.2840E-01     179.0        -140.0         21.79         92.92         76.44         337.3         59.35         110.7        -194.5         31.09         108.9        0.4392    
   326   451   441   0.02228    11    0.3081E-01     176.9        -118.3         9.684         62.10         81.03         341.6         14.39         66.09        -190.6         5.515         97.88        0.3837    
   453   441   451   0.03557    11    0.3005E-01     179.6        -129.0         21.03         76.99         74.15         341.1         17.15         92.84        -191.7         14.86         108.8        0.4039    
   453   454   441   0.01734    11    0.2961E-01     178.2        -133.5         23.43         84.24         73.85         338.2         37.92         103.3        -192.6         23.91         108.4        0.4138    
   441   454   443   0.03401    11    0.3122E-01     177.2        -126.5         22.63         74.57         72.33         330.8         56.86         82.06        -190.7         14.29         109.9        0.3667    
   448   455   333   0.00659    12    0.3335E-01     171.1        -77.32        -6.431         15.09         115.2         279.0         12.85         62.93        -191.5        0.6420         30.48        0.3280    
   333   455   338   0.04952    12    0.3374E-01     178.8        -78.25        -7.335         16.09         117.1         278.6         12.87         54.94        -191.5        0.5997         27.87        0.3335    
   448   449   455   0.02954    12    0.3236E-01     177.7        -78.80        -7.935         15.52         120.8         280.9         21.13         53.87        -191.4         1.068         31.94        0.3170    
   449   456   455   0.00035    12    0.2995E-01     175.3        -80.51        -6.694         16.36         114.1         283.3         33.74         43.18        -191.3         1.557         26.22        0.3104    
   455   457   340   0.03892    12    0.3355E-01     176.4        -82.71        -7.233         20.48         110.7         279.2         19.32         52.75        -191.4        0.6582         28.65        0.3356    
   338   455   340   0.04513    12    0.3389E-01     176.8        -80.56        -5.608         18.55         107.6         278.4         14.23         51.68        -191.5        0.5653         25.37        0.3396    
   455   456   457   0.00090    12    0.3207E-01     171.7        -82.12        -4.170         18.75         102.8         281.5         29.12         42.41        -191.4         1.046         23.50        0.3218    
   456   457   458   0.00150    12    0.3256E-01     172.5        -83.54        -4.349         20.90         102.0         280.4         25.28         41.65        -191.4        0.8010         19.39        0.3294    
   340   457   342   0.01171    12    0.3233E-01     178.5        -83.93        -5.201         22.86         103.2         277.7         12.56         53.37        -191.5        0.4306         25.78        0.3486    
   348   459   350   0.00150    12    0.3219E-01     175.7        -121.8         16.14         67.98         76.26         292.3         35.19         79.25        -191.6         2.070         117.5        0.2920    
   350   459   460   0.00810    12    0.3243E-01     177.8        -129.2         23.66         77.67         72.26         297.0         39.94         75.91        -191.9         5.006         119.6        0.2983
[truncated: 929,846 more chars]
