# Supplementary material for: Ion-combination specific effects driving the enzymatic activity of halophilic alcohol dehydrogenase 2 from Haloferax volcanii in aqueous ionic liquid solvent mixtures
Source: RSC Sustain. 2024 Jul 8;2(9):2559–80. doi: 10.1039/d3su00412k (PMC11353702; doi:10.1039/d3su00412k)
Supplement: SU-002-D3SU00412K-s004 [file SU-002-D3SU00412K-s004.zip › IonDescriptors/anions_MEP_processed/met_e.log]

  EEE  M   M  PPP  III RRR   EEE
  E    MM MM  P  P  I  R  R  E
  EE   M M M  PPP   I  RRR   EE
  E    M   M  P     I  R R   E
  EEE  M   M  P    III R  R  EEE

  EMPIRE'20 OMP (Revision A1)

  (c) Matthias Hennemann*, Johannes Margraf, David Whitley, Bernd Meyer, Tim Clark*


  References:
  ===========

  1) Matthias Hennemann, Timothy Clark,
     "EMPIRE: a highly parallel semiempirical molecular orbital program: 
     1: self-consistent field calculations", J Mol Model (2014) 20:2331 (11 pages).
     DOI 10.1007/s00894-014-2331-4

  2) Johannes T. Margraf, Matthias Hennemann, Bernd Meyer, Timothy Clark, 
     "EMPIRE: a highly parallel semiempirical molecular orbital program: 
     2: periodic boundary conditions", J Mol Model (2015) 21:144 (7 pages).
     DOI 10.1007/s00894-015-2692-3

  3) Johannes T. Margraf, Matthias Hennemann, Timothy Clark, 
     "EMPIRE: A highly parallel semiempirical molecular orbital program: 
     3: Born-Oppenheimer molecular dynamics.", J Mol Model (2020) 46:23 (9 pages).
     DOI: 10.1007/s00894-020-4293-z


 <> Computing resources

    Number of cores =     8
    MPI tasks       =     1
    OMP threads     =     8
    OMP max threads =     8
    OMP num procs   =     8

 <> Options

    Input file                             = ani/met.xyz

    Molecular Charge                Charge = -1
    Multiplicity                      Mult = 1

    Hamiltonian                      Hamil = AM1
    Formalism                         Form = RHF
    Calculation Type                  Calc = OPT

    Initial Guess                    Guess = DEFAULT
    Randomize initial guess      Randomize =  0.0E+00
    Initial Diagonalization       InitDiag = F
    Mix initial UHF orbitals        MixMOs = F

    Simple screening radius     ScreeningR =   40.000 Angstrom
    Integral damping radius       DampingR =   10.000 Bohr
    Integral damping coefficient  DampingC =    0.250

    Maximum computation time       MaxTime = 31536000 seconds
    Maximum optimization steps      MaxOPT =    10000
    Maximum SCF Iterations          MaxSCF =     1000

    Converge gradient norm       ConvergeG =  4.0E-01
    Converge delta(HoF)          ConvergeE =  1.0E-04 kcal/mol
    Converge max(CFC)            ConvergeR =  1.0E-04

    Dynamic level shifting      MinBandGap =  2.0E+00
    Resonance integrals cutoff     RCutoff =  2.0E+01
    Pseudodiagonalization cutoff  PDCutoff =  4.0E-02
    Eigenvalues cutoff            EiCutoff =  1.0E-02

    Do full diagonalizations      FullDiag = 1
    Memory reserved for integrals  IMemory =     1024 MB/thread
    Recalculate Hcore              RecalcH = F
    Full rotations                 FullRot = F

    Preferred Eigensolver      Eigensolver = DSYEVD

 <> Parameters

    /home/anna/cepos/cepos20/etc/AM1.par

    Hamiltonian = AM1

    H        M.J.S. Dewar et.al., J. Am. Chem. Soc., 107, 3902-3909 (1985).
    Li       J.J.P. Stewart, J. Mol. Model., 10, 155-164 (2004).
    Be       J.J.P. Stewart, J. Mol. Model., 10, 155-164 (2004).
    B        M.J.S. Dewar, C. Jie, E.G. Zoebisch, Organometallics, 7, 513 (1988).
    C        M.J.S. Dewar et.al., J. Am. Chem. Soc., 107, 3902-3909 (1985).
    N        M.J.S. Dewar et.al., J. Am. Chem. Soc., 107, 3902-3909 (1985).
    O        M.J.S. Dewar et.al., J. Am. Chem. Soc., 107, 3902-3909 (1985).
    F        M.J.S. Dewar, E.G. Zoebisch, THEOCHEM, 180, 1 (1988).
    Na       E.N. Brothers, K.M. Merz, jr., J. Phys. Chem. B, 106, 2779-2785 (2002).
    Mg       M.C.Hutter, J.R.Reimers, N.S.Hush, J. Phys. Chem. B, 102, 8080-8090 (1998).
    Al       M.J.S. Dewar, A.J. Holder, Organometallics, 9, 508 (1990).
    Si       M.J.S. Dewar, C. Jie, Organometallics, 6, 1486 (1987).
    P        M.J.S. Dewar, C. Jie, THEOCHEM, 187, 1 (1989).
    S        M.J.S. Dewar, Y.C. Yuan, Inorg. Chem., 29, 3881-3890 (1990)
    Cl       M.J.S. Dewar, E.G. Zoebisch, THEOCHEM, 180, 1 (1988).
    K        J.J.P. Stewart, J. Mol. Model., 10, 155-164 (2004).
    Ca       J.J.P. Stewart, J. Mol. Model., 10, 155-164 (2004).
    Zn       M.J.S. Dewar, K.M. Merz, Jr., Organometallics, 7, 522 (1988).
    Ga       J.J.P. Stewart, J. Mol. Model., 10, 155-164 (2004).
    Ge       M.J.S. Dewar, C. Jie, Organometallics, 8, 1544 (1989).
    As       J.J.P. Stewart, J. Mol. Model., 10, 155-164 (2004).
    Se       J.J.P. Stewart, J. Mol. Model., 10, 155-164 (2004).
    Br       M.J.S. Dewar, E.G. Zoebisch, THEOCHEM, 180, 1 (1988).
    Rb       J.J.P. Stewart, J. Mol. Model., 10, 155-164 (2004).
    Sr       J.J.P. Stewart, J. Mol. Model., 10, 155-164 (2004).
    Mo       A.A. Voityuk, N. Roesch, J. Phys. Chem. A, 104, 4089 (2000).
    In       J.J.P. Stewart, J. Mol. Model., 10, 155-164 (2004).
    Sn       J.J.P. Stewart, J. Mol. Model., 10, 155-164 (2004).
    Sb       J.J.P. Stewart, J. Mol. Model., 10, 155-164 (2004).
    Te       J.J.P. Stewart, J. Mol. Model., 10, 155-164 (2004).
    I        M.J.S. Dewar, E.G. Zoebisch, THEOCHEM, 180, 1 (1988).
    Cs       J.J.P. Stewart, J. Mol. Model., 10, 155-164 (2004).
    Ba       J.J.P. Stewart, J. Mol. Model., 10, 155-164 (2004).
    Hg       M.J.S. Dewar, C. Jie, Organometallics, 8, 1547 (1989).
    Tl       J.J.P. Stewart, J. Mol. Model., 10, 155-164 (2004).
    Pb       J.J.P. Stewart, J. Mol. Model., 10, 155-164 (2004).
    Bi       J.J.P. Stewart, J. Mol. Model., 10, 155-164 (2004).

 <><><><><><><><><><><><><><><><><><><><><><><><><><><><><><><><><><><><><><><><><><><><><><><><><>

 <> Structure

    generated by VMD
    Molecular Formula  = C3H7O5S
    Molecular Mass     = 155.145
    Charge             = -1
    Multiplicity       = 1

    Number of atoms                    =       16
    Number of electrons                =       56
    Number of orbitals                 =       43
    Number of occupied orbitals        =       28

 <> Extended-Hueckel initial guess

 <> Geometry optimization

    Step  Cycles   Time   Time left      Gnorm  Heat of Formation  NIMAG          Lowest Eigenvalues
       1      16    0.0  31536000.0    301.651          -232.3901      0    199.09   203.72   223.98
       2      14    0.0  31536000.0    102.789          -264.0703      0    197.64   202.93   222.61
       3      14    0.0  31536000.0     54.605          -270.0215      0    190.63   202.34   221.72
       4      13    0.0  31536000.0     32.266          -271.7310      0    187.59   201.34   217.70
       5      13    0.0  31535999.9     20.501          -272.4261      0    150.71   197.68   214.52
       6      12    0.0  31535999.9     15.430          -272.8223      0     90.68   196.25   213.11
       7      12    0.0  31535999.9     14.039          -273.1768      0     65.11   196.82   211.05
       8      12    0.0  31535999.9     10.936          -273.3896      0     49.34   197.24   200.46
       9      12    0.0  31535999.9      9.217          -273.5297      0     42.60   162.11   198.10
      10      13    0.0  31535999.9      8.419          -273.6524      0     34.98   122.34   198.28
      11      13    0.0  31535999.9      8.765          -273.7855      0     24.39    95.95   198.24
      12      14    0.0  31535999.9     10.879          -273.9786      0     15.33    81.91   197.97
      13      15    0.0  31535999.9     13.393          -274.2501      0     11.19    74.18   194.28
      14      15    0.0  31535999.9     14.635          -274.5536      0     10.53    67.52   174.39
      15      15    0.0  31535999.9     11.606          -274.8591      0      9.39    68.43   156.39
      16      14    0.0  31535999.9      9.690          -275.0481      0      8.67    69.93   138.40
      17      13    0.0  31535999.9      7.267          -275.1572      0      8.59    68.17   125.35
      18      12    0.0  31535999.9      6.996          -275.2238      0      7.30    72.29   128.47
      19      14    0.0  31535999.9      7.778          -275.2620      0     12.48    71.93    96.57
      20      11    0.0  31535999.9      7.895          -275.2980      0     13.72    72.32   103.12
      21      11    0.0  31535999.9      5.631          -275.3435      0     11.92    67.49    93.38
      22      13    0.0  31535999.9      6.708          -275.4153      0      9.23    51.18    81.35
      23      14    0.0  31535999.9      9.116          -275.5029      0      7.96    34.45    78.62
      24      14    0.0  31535999.9      9.184          -275.6204      0      6.76    28.67    78.12
      25      13    0.0  31535999.9      6.159          -275.7212      0      6.83    26.87    78.17
      26      12    0.0  31535999.9      3.002          -275.7638      0      6.04    31.52    78.11
      27      12    0.0  31535999.9      3.357          -275.7793      0      8.12    34.28    77.79
      28       9    0.0  31535999.9      2.757          -275.7904      0      8.45    36.96    72.91
      29      10    0.0  31535999.9      2.088          -275.8007      0      7.54    35.11    55.60
      30      11    0.0  31535999.9      2.561          -275.8151      0      6.31    33.64    45.72
      31      11    0.0  31535999.9      3.330          -275.8289      0      4.48    25.52    39.75
      32      13    0.0  31535999.9      4.676          -275.8612      0      3.27    20.81    38.91
      33      13    0.0  31535999.9      5.218          -275.9024      0      2.76    16.32    38.14
      34      13    0.0  31535999.9      5.622          -275.9519      0      2.46    15.88    37.16
      35      12    0.0  31535999.9      4.919          -275.9955      0      2.73    13.08    35.44
      36      12    0.0  31535999.9      6.112          -276.0353      0      1.97    16.54    35.22
      37      14    0.0  31535999.9      7.210          -276.0598      0      3.52    18.27    34.58
      38      11    0.0  31535999.9      4.972          -276.0999      0      4.07    15.03    33.75
      39      12    0.0  31535999.9      5.392          -276.1407      0      3.04    18.30    34.28
      40      13    0.0  31535999.9      4.445          -276.1818      0      2.92    18.25    34.12
      41      12    0.0  31535999.9      4.200          -276.2118      0      2.47    18.05    33.79
      42      13    0.0  31535999.9      4.239          -276.2518      0      3.01    17.56    32.61
      43      11    0.0  31535999.9      4.934          -276.2690      0      2.50    17.79    33.32
      44      14    0.0  31535999.9      8.677          -276.2821      0      4.99    17.87    33.32
      45      12    0.0  31535999.9      3.758          -276.3167      0      7.21    17.93    33.32
      46      11    0.0  31535999.9      2.852          -276.3394      0      4.31    17.93    33.34
      47      14    0.0  31535999.8      2.785          -276.3773      0      3.65    17.93    33.23
      48      12    0.0  31535999.8      2.901          -276.3877      0      3.17    18.06    32.53
      49      12    0.0  31535999.8      2.407          -276.4025      0      2.85    18.46    32.88
      50      12    0.0  31535999.8      2.588          -276.4141      0      2.64    18.45    32.43
      51      12    0.0  31535999.8      2.320          -276.4287      0      2.30    18.67    33.59
      52      12    0.0  31535999.8      2.595          -276.4396      0      3.02    17.35    33.43
      53      10    0.0  31535999.8      2.103          -276.4445      0      2.77    17.06    32.59
      54      12    0.0  31535999.8      2.272          -276.4512      0      3.39    16.90    32.83
      55       9    0.0  31535999.8      1.457          -276.4545      0      3.97    17.69    32.93
      56      10    0.0  31535999.8      1.090          -276.4584      0      2.93    17.69    33.01
      57      12    0.0  31535999.8      1.151          -276.4618      0      1.67    19.32    33.28
      58      13    0.0  31535999.8      1.698          -276.4680      0      1.12    18.72    32.78
      59      14    0.0  31535999.8      1.937          -276.4758      0      0.95    17.93    32.06
      60      15    0.0  31535999.8      2.417          -276.4876      0      0.73    17.71    29.66
      61      14    0.0  31535999.8      2.049          -276.4963      0      1.17    15.80    25.08
      62      13    0.0  31535999.8      3.839          -276.4985      0      1.06    16.76    28.22
      63      11    0.0  31535999.8      1.553          -276.5066      0      1.15    16.82    29.10
      64      11    0.0  31535999.8      0.747          -276.5079      0      1.51    17.47    28.31
      65       8    0.0  31535999.8      0.766          -276.5092      0      1.49    10.20    28.59
      66       9    0.0  31535999.8      0.840          -276.5105      0      1.43     6.96    28.55
      67       9    0.0  31535999.8      0.872          -276.5117      0      1.40     5.71    29.26
      68      10    0.0  31535999.8      0.774          -276.5132      0      1.41     4.87    29.25
      69      10    0.0  31535999.8      0.689          -276.5147      0      1.43     4.97    29.15
      70       9    0.0  31535999.8      0.701          -276.5158      0      1.43     5.07    29.08
      71       8    0.0  31535999.8      0.511          -276.5165      0      1.43     5.24    27.93
      72       7    0.0  31535999.8      0.500          -276.5169      0      1.42     5.24    28.47
      73       8    0.0  31535999.8      0.426          -276.5171      0      1.43     5.24    25.54
      74       8    0.0  31535999.8      0.480          -276.5174      0      1.33     5.24    18.53
      75      10    0.0  31535999.8      0.597          -276.5178      0      1.35     5.24    11.11
      76      10    0.0  31535999.8      0.730          -276.5183      0      1.40     5.24     6.34
      77      11    0.0  31535999.8      0.818          -276.5192      0      1.47     3.84     5.26
      78      10    0.0  31535999.8      0.759          -276.5200      0      1.38     3.16     5.32
      79       9    0.0  31535999.8      0.656          -276.5207      0      1.12     3.02     5.35
      80       9    0.0  31535999.8      0.474          -276.5212      0      0.81     3.33     5.33
      81      10    0.0  31535999.8      0.424          -276.5215      0      0.71     3.33     5.22
      82      10    0.0  31535999.8      0.289          -276.5217

 <> Geometry optimized using EF

    Heat of formation              =          -276.521727 kcal/mol
    Electronic energy              =         -9092.889415 eV
    Core-core repulsion            =          6812.606036 eV
    Ionization potential           =             6.768946 eV
    Electron affinity              =            -5.974802 eV
    Computation time               =             0.215 seconds

 <> Dipole moment and components

    Dipole          Total       X         Y         Z
    Point-Chg.      6.298     5.251     0.717    -3.402
    Hybrid          0.490     0.150    -0.341    -0.318
    Sum             6.570     5.402     0.376    -3.720

 <><><><><><><><><><><><><><><><><><><><><><><><><><><><><><><><><><><><><><><><><><><><><><><><><>

 <> Time used :        0.227 s
