# Supplementary material for: Ion-combination specific effects driving the enzymatic activity of halophilic alcohol dehydrogenase 2 from Haloferax volcanii in aqueous ionic liquid solvent mixtures
Source: RSC Sustain. 2024 Jul 8;2(9):2559–80. doi: 10.1039/d3su00412k (PMC11353702; doi:10.1039/d3su00412k)
Supplement: SU-002-D3SU00412K-s004 [file SU-002-D3SU00412K-s004.zip › IonDescriptors/anions_MEP_processed/chl_e_p.sdf]

generated by VMD
ParaSurf2011252214243D 1   1.00000     0.00000     0

  1  0  0  0  0  0              1 V2000
   52.6510   58.0390   38.5100 Cl  0  0  0  0  0  0  0  0  0  0  0  0
M  END

> <TOTAL CHARGE>
-1

> <CALCULATION>
    1
SDF file generated by ParaSurf from a .vwf input file

> <HAMILTONIAN>
AM1  

> <ParaSurf MODE>
12

> <ParaSurf OPTIONS>
CUBE  ISO   NEWMP    0.7000E-02  0.2000      AM1         

> <ParaSurf DESCRIPTORS>
Molecular     0.0000    0.0000    1.7732   35.4530    0.9768     43.04     25.63
MEP          -178.93   -179.95      0.00   -179.41   -179.41      1.02      0.00
                0.03    0.0273    0.0000    0.0000    0.2447   -0.2323  -7721.97    
IE(l)          66.81     66.80     66.81      0.01      0.00   -0.2237   -0.2366
             124.688    
EA(l)       -1000.00  -1000.00      0.00  -1000.00  -1000.00      0.00      0.00
                0.00      0.00       NaN    0.0000      0.00   -1.0012   -1.9988
            -1866.39    
Eneg(l)      -466.59   -466.60      0.00   -466.60      0.00   -0.2237   -0.2366
            -870.851    
Hard(l)       533.41    533.40      0.00    533.40      0.00   -0.2237   -0.2366
             995.539    
Alpha(l)      1.7732    1.7732    1.7732    0.0000    0.0000    1.2946   -1.1829
             76.3194
Field desc  -33.6265  -98.7867  -97.2632    8.3802    0.0000    8.3819    0.0000
             19.5611  421.6623 -4204.327    0.0000 -4204.327 4204.3271

> <ATOMIC SURFACE AREAS>
 43.0399

> <ATOMIC SURFACE MEP MAXIMA>
 -178.93

> <ATOMIC SURFACE MEP MINIMA>
 -179.95

> <ATOMIC SURFACE IE(L) MAXIMA>
   66.81

> <ATOMIC SURFACE IE(L) MINIMA>
   66.80

> <ATOMIC SURFACE EA(L) MAXIMA>
-1000.00

> <ATOMIC SURFACE EA(L) MINIMA>
-1000.00

> <ATOMIC SURFACE MEAN POL>
  1.7732

> <ATOMIC SURFACE FIELD(N) MAXIMA>
  -33.63

> <ATOMIC SURFACE FIELD(N) MINIMA>
  -98.79

> <ATOMIC SURFACE ENEG(L) MAXIMA>
 -466.59

> <ATOMIC SURFACE ENEG(L) MINIMA>
 -466.60

> <ATOMIC SURFACE HARD(L) MAXIMA>
  533.41

> <ATOMIC SURFACE HARD(L) MINIMA>
  533.40

> <BINNED_SIM_MODELS>
Model: OW1   AM1     CUBE   ISODEN   0.700000E-02
Target Property: Single CORINA conformation logP(OW) = -4.83101     +/- 0.515425    
Property-derived descriptors:
-148.4228 -338.0351 -148.9299  129.6680  0.000000  129.6680  0.000000  16.59413
 272.5746 -.1695078 -.7400106 -.4930416  .9052285
Atomic contributions :
 -4.7    

> <PROPERTY MAXIMA and MINIMA>
 18 MEP Maxima
     52.5061     58.0140     36.6600   -178.9    
     52.6067     56.9848     36.9850   -179.1    
     52.6067     56.5140     37.4558   -179.1    
     53.6542     56.8640     37.4850   -179.1    
     51.1260     57.9947     37.4558   -179.1    
     51.4760     59.0422     37.4850   -179.1    
     53.6542     59.2140     37.4850   -179.1    
     52.5061     56.1890     38.4850   -178.9    
     51.1260     56.9848     38.4657   -179.1    
     50.8010     57.8941     38.4850   -178.9    
     54.5010     58.0140     38.6549   -178.9    
     54.5010     58.1839     38.4850   -178.9    
     52.7959     59.8890     38.4850   -178.9    
     51.4760     57.0140     39.5132   -179.1    
     53.8260     57.0140     39.5132   -179.1    
     53.8260     59.1140     39.4592   -179.1    
     51.6260     59.2140     39.5132   -179.1    
     52.7959     58.0140     40.3600   -178.9    
  9 MEP Minima
     52.5986     56.6640     37.2775   -179.8    
     51.2760     57.9866     37.2775   -179.8    
     51.2760     56.8065     38.4576   -179.8    
     54.4927     57.9255     38.4850   -179.9    
     54.0260     59.2715     38.4576   -179.8    
     52.5375     59.8807     38.4850   -179.9    
     54.0260     57.9866     39.7425   -179.8    
     52.5986     59.4140     39.7425   -179.8    
     52.5375     58.0140     40.3517   -179.9    
  3 IEL Maxima
     54.4927     57.9255     38.4850    66.81    
     52.5375     59.8807     38.4850    66.81    
     52.5375     58.0140     40.3517    66.81    
  7 IEL Minima
     52.5061     58.0140     36.6600    66.80    
     52.5061     56.1890     38.4850    66.80    
     50.8010     57.8941     38.4850    66.80    
     54.5010     58.0140     38.6549    66.80    
     54.5010     58.1839     38.4850    66.80    
     52.7959     59.8890     38.4850    66.80    
     52.6260     58.1839     40.3600    66.80    
  0 EAL Maxima
  0 EAL Minima
 52 Alpha(l) Maxima
     52.6593     57.7390     36.6850    1.773    
     51.6260     57.8140     36.9850    1.773    
     53.6760     57.8140     36.9850    1.773    
     53.6260     58.7122     37.0850    1.773    
     52.0085     58.8640     36.9850    1.773    
     51.9935     56.8140     37.2850    1.773    
     53.0560     56.7140     37.2850    1.773    
     53.6260     57.1848     37.1850    1.773    
     51.7909     59.3140     37.4850    1.773    
     52.6260     56.3140     37.8350    1.773    
     51.4260     56.8140     37.8525    1.773    
     53.9260     57.0140     37.6499    1.773    
     54.2260     57.5182     37.6850    1.773    
     51.0427     58.4390     37.6850    1.773    
     54.2260     58.5598     37.6850    1.773    
     53.0593     59.7140     37.8350    1.773    
     53.2084     59.5973     37.6850    1.773    
     50.8260     58.0473     38.2100    1.773    
     52.6260     59.8640     38.2067    1.773    
     52.3510     56.2140     38.5183    1.773    
     51.2427     59.2140     38.7467    1.773    
     53.1760     59.8140     38.4850    1.773    
     53.6260     59.5973     38.7300    1.773    
     53.3260     56.4140     39.0850    1.773    
     53.6260     56.6140     39.1832    1.773    
     51.3260     56.8140     38.9150    1.773    
     54.4260     58.0140     39.0350    1.773    
     54.3760     58.3807     39.0850    1.773    
     51.2260     59.0140     39.1832    1.773    
     51.9760     59.7140     38.9183    1.773    
     52.6260     59.8140     39.0350    1.773    
     52.9927     59.7640     39.0850    1.773    
     51.7968     56.7140     39.4850    1.773    
     51.3260     57.1848     39.4850    1.773    
     54.1260     57.5983     39.5350    1.773    
     51.1260     58.2723     39.5350    1.773    
     54.2093     58.2590     39.4850    1.773    
     54.0093     59.0140     39.3100    1.773    
     52.2103     59.5140     39.5350    1.773    
     52.8710     59.5973     39.4850    1.773    
     53.6542     57.0140     39.6850    1.773    
     53.6760     57.5983     39.9850    1.773    
     51.6260     58.7416     39.8850    1.773    
     51.6260     59.0422     39.6850    1.773    
     53.7260     58.9882     39.6850    1.773    
     52.2103     59.0640     39.9850    1.773    
     53.1718     57.2140     40.0850    1.773    
     53.1760     58.0140     40.2850    1.773    
     51.8260     58.5598     40.0850    1.773    
     52.6260     58.5640     40.2850    1.773    
     52.8710     59.0140     40.0683    1.773    
     52.6260     57.7357     40.3350    1.773    
 50 Alpha(l) Minima
     52.9510     58.0473     36.6850    1.773    
     52.2260     57.2640     36.8850    1.773    
     53.6260     57.3658     37.0850    1.773    
     51.9778     59.0140     37.0850    1.773    
     52.2260     58.8140     36.8850    1.773    
     52.5260     59.2140     37.0850    1.773    
     53.6542     56.8640     37.4850    1.773    
     51.2260     57.6857     37.3850    1.773    
     51.2760     58.2140     37.2850    1.773    
     53.6542     59.2140     37.4850    1.773    
     52.3260     56.4140     37.6850    1.773    
     51.6260     56.6307     37.8850    1.773    
     51.0260     57.7140     37.6850    1.773    
     51.0260     58.3640     37.6850    1.773    
     51.8260     56.4140     38.1850    1.773    
     52.1927     56.2640     38.2600    1.773    
     52.4010     56.2640     38.0517    1.773    
     51.0427     57.2140     38.1100    1.773    
     54.4260     58.3557     38.0850    1.773    
     54.3260     58.6973     38.0707    1.773    
     52.9677     59.8140     38.0850    1.773    
     53.3093     59.7140     38.0707    1.773    
     52.4403     59.8640     38.2800    1.773    
     51.8260     56.4140     38.8350    1.773    
     51.2760     56.8140     38.6850    1.773    
     54.3260     57.2640     38.3900    1.773    
     54.4260     57.6140     38.8267    1.773    
     50.8260     58.3390     38.5183    1.773    
     54.4260     58.5140     38.7350    1.773    
     51.2260     59.2140     38.3850    1.773    
     52.2260     59.8140     38.8267    1.773    
     53.1260     59.8140     38.7350    1.773    
     53.4260     59.7140     38.6350    1.773    
     52.9893     56.3140     39.0850    1.773    
     53.2260     56.3140     38.8483    1.773    
     50.9260     57.4640     38.8517    1.773    
     54.3260     57.5997     39.1683    1.773    
     54.3760     58.6140     38.8517    1.773    
     52.2117     59.7140     39.1683    1.773    
     53.4260     59.6140     39.0918    1.773    
     53.6510     56.8140     39.4668    1.773    
     51.2260     58.7122     39.4850    1.773    
     54.1260     58.8640     39.2590    1.773    
     52.7760     59.7140     39.2850    1.773    
     52.8260     56.8140     39.8850    1.773    
     52.2010     59.3973     39.6850    1.773    
     53.3093     57.5997     40.1850    1.773    
     52.2260     58.3557     40.2850    1.773    
     52.2117     58.6973     40.1850    1.773    
     53.2260     58.3807     40.2350    1.773    
  0 F(N) Maxima
 33 F(N) Minima
     52.8760     57.8140     36.6850   -97.59    
     52.1427     57.6066     36.7850   -97.68    
     53.3093     58.1890     36.7850   -97.65    
     53.0760     58.8140     36.8850   -97.68    
     51.7209     57.0140     37.2850   -97.94    
     52.8260     56.6640     37.2850   -98.02    
     53.6542     56.8640     37.4850   -98.02    
     51.2760     58.2140     37.2850   -98.02    
     54.0260     58.2140     37.2850   -98.01    
     51.4760     59.0422     37.4850   -98.02    
     52.8260     59.4140     37.2850   -97.93    
     52.1427     56.3140     38.0776   -97.79    
     54.3760     57.4140     38.2517   -97.45    
     50.9260     57.5307     38.0776   -97.68    
     54.4760     58.2473     38.2850   -97.63    
     52.6260     59.8640     38.2067   -97.62    
     53.5260     56.4140     38.6350   -97.61    
     51.2760     56.8065     38.4576   -97.94    
     54.0260     56.8140     38.6850   -98.01    
     50.9260     58.6973     38.6600   -97.65    
     51.4260     59.4140     38.6850   -97.93    
     53.8835     59.4140     38.4576   -98.05    
     52.9043     59.8640     38.6850   -97.68    
     52.9893     56.3140     39.0850   -97.68    
     51.4760     57.0140     39.5132   -98.02    
     51.0260     58.4640     39.2850   -97.68    
     54.2260     58.4640     39.3850   -97.66    
     52.8260     56.8140     39.8850   -97.93    
     51.4260     58.2140     39.8850   -97.93    
     53.8835     57.9866     39.8850   -98.05    
     53.1935     59.0140     39.9850   -97.77    
     52.5986     59.2715     39.8850   -98.05    
     52.6260     57.7357     40.3350   -97.63    

> <PARASURF STATUS>
Calculation ended successfully

$$$$
