# Supplementary material for: Ion-combination specific effects driving the enzymatic activity of halophilic alcohol dehydrogenase 2 from Haloferax volcanii in aqueous ionic liquid solvent mixtures
Source: RSC Sustain. 2024 Jul 8;2(9):2559–80. doi: 10.1039/d3su00412k (PMC11353702; doi:10.1039/d3su00412k)
Supplement: SU-002-D3SU00412K-s004 [file SU-002-D3SU00412K-s004.zip › IonDescriptors/anions_MEP_processed/iod_e.psf]

     1 generated by VMD
53  57.76300  26.03900 -17.83300  72.027 -138.53 -139.04  138.99-1000.00   3.519
  1408     1 OW1
  56.99300  25.37733 -20.00300 -138.61  139.12-1000.00  3.5186     1    -93.76    
  57.10133  25.26900 -20.00300 -138.61  139.12-1000.00  3.5186     1    -93.76    
  57.19300  25.52733 -20.10300 -138.61  139.12-1000.00  3.5186     1    -93.76    
  57.33467  25.11900 -20.00300 -138.62  139.11-1000.00  3.5186     1    -93.76    
  57.36800  25.38567 -20.10300 -138.65  139.10-1000.00  3.5186     1    -93.76    
  57.49300  25.06900 -20.00300 -138.81  139.06-1000.00  3.5186     1    -93.76    
  57.59800  25.30233 -20.10300 -138.81  139.06-1000.00  3.5186     1    -93.76    
  57.59300  25.46900 -20.15300 -138.65  139.10-1000.00  3.5186     1    -93.76    
  57.81621  25.02400 -20.00300 -138.58  139.12-1000.00  3.5186     1    -93.76    
  57.78562  25.28567 -20.10300 -138.83  139.05-1000.00  3.5186     1    -93.76    
  57.77633  25.44067 -20.15300 -138.59  139.12-1000.00  3.5186     1    -93.76    
  58.04300  25.06900 -20.00300 -138.74  139.08-1000.00  3.5186     1    -93.76    
  57.99300  25.31900 -20.10300 -138.79  139.06-1000.00  3.5186     1    -93.76    
  57.99300  25.50233 -20.15300 -138.80  139.06-1000.00  3.5186     1    -93.76    
  58.19300  25.11900 -20.00300 -138.60  139.12-1000.00  3.5186     1    -93.76    
  58.19300  25.41900 -20.10300 -138.82  139.05-1000.00  3.5186     1    -93.76    
  58.42395  25.26900 -20.00300 -138.62  139.11-1000.00  3.5186     1    -93.76    
  58.28967  25.49400 -20.10300 -138.75  139.07-1000.00  3.5186     1    -93.76    
  58.59300  25.46900 -20.00300 -138.81  139.06-1000.00  3.5186     1    -93.76    
  56.79300  25.76900 -20.00300 -138.81  139.06-1000.00  3.5186     1    -93.76    
  56.84300  25.61067 -20.00300 -138.62  139.11-1000.00  3.5186     1    -93.76    
  57.02633  25.87400 -20.10300 -138.81  139.06-1000.00  3.5186     1    -93.76    
  57.10967  25.64400 -20.10300 -138.65  139.10-1000.00  3.5186     1    -93.76    
  57.19300  25.86900 -20.15300 -138.65  139.10-1000.00  3.5186     1    -93.76    
  57.37633  25.59067 -20.15300 -138.69  139.09-1000.00  3.5186     1    -93.76    
  57.36800  25.86900 -20.18633 -138.81  139.06-1000.00  3.5186     1    -93.76    
  57.59300  25.64400 -20.18633 -138.81  139.06-1000.00  3.5186     1    -93.76    
  57.49300  25.81900 -20.20300 -138.62  139.11-1000.00  3.5186     1    -93.76    
  57.79300  25.60733 -20.18633 -138.78  139.06-1000.00  3.5186     1    -93.76    
  57.82633  25.71900 -20.20300 -138.80  139.06-1000.00  3.5186     1    -93.76    
  57.99300  25.66900 -20.18633 -138.75  139.07-1000.00  3.5186     1    -93.76    
  57.94300  25.76900 -20.20300 -138.82  139.05-1000.00  3.5186     1    -93.76    
  58.22633  25.66900 -20.15300 -138.67  139.10-1000.00  3.5186     1    -93.76    
  58.16800  25.86900 -20.18633 -138.71  139.09-1000.00  3.5186     1    -93.76    
  58.39300  25.61900 -20.10300 -138.77  139.07-1000.00  3.5186     1    -93.76    
  58.33467  25.86900 -20.15300 -138.62  139.11-1000.00  3.5186     1    -93.76    
  58.69300  25.65233 -20.00300 -138.80  139.06-1000.00  3.5186     1    -93.76    
  58.50967  25.86900 -20.10300 -138.61  139.12-1000.00  3.5186     1    -93.76    
  56.74800  26.09221 -20.00300 -138.58  139.12-1000.00  3.5186     1    -93.76    
  57.00967  26.06162 -20.10300 -138.83  139.05-1000.00  3.5186     1    -93.76    
  56.79300  26.31900 -20.00300 -138.74  139.08-1000.00  3.5186     1    -93.76    
  57.04300  26.26900 -20.10300 -138.79  139.06-1000.00  3.5186     1    -93.76    
  57.18133  26.06900 -20.15300 -138.82  139.05-1000.00  3.5186     1    -93.76    
  57.22633  26.26900 -20.15300 -138.80  139.06-1000.00  3.5186     1    -93.76    
  57.33133  26.06900 -20.18633 -138.78  139.06-1000.00  3.5186     1    -93.76    
  57.39300  26.26900 -20.18633 -138.75  139.07-1000.00  3.5186     1    -93.76    
  57.44300  26.10233 -20.20300 -138.80  139.06-1000.00  3.5186     1    -93.76    
  57.49300  26.21900 -20.20300 -138.82  139.05-1000.00  3.5186     1    -93.76    
  57.98312  26.06900 -20.21133 -139.02  138.99-1000.00  3.5186     1    -93.76    
  57.79300  26.36900 -20.20300 -138.76  139.07-1000.00  3.5186     1    -93.76    
  58.09300  26.06900 -20.20300 -138.76  139.07-1000.00  3.5186     1    -93.76    
  57.99300  26.26900 -20.20300 -138.81  139.06-1000.00  3.5186     1    -93.76    
  58.19300  26.06900 -20.18633 -138.79  139.06-1000.00  3.5186     1    -93.76    
  58.14800  26.26900 -20.18633 -138.61  139.12-1000.00  3.5186     1    -93.76    
  58.35967  26.06900 -20.15300 -138.61  139.12-1000.00  3.5186     1    -93.76    
  58.47633  26.29400 -20.10300 -138.76  139.07-1000.00  3.5186     1    -93.76    
  58.52788  26.07733 -20.10300 -138.61  139.12-1000.00  3.5186     1    -93.76    
  58.74300  26.26900 -20.00300 -138.82  139.05-1000.00  3.5186     1    -93.76    
  56.84300  26.46900 -20.00300 -138.60  139.12-1000.00  3.5186     1    -93.76    
  57.14300  26.46900 -20.10300 -138.82  139.05-1000.00  3.5186     1    -93.76    
  56.99300  26.69995 -20.00300 -138.62  139.11-1000.00  3.5186     1    -93.76    
  57.23800  26.58567 -20.10300 -138.75  139.07-1000.00  3.5186     1    -93.76    
  57.35967  26.46900 -20.15300 -138.72  139.08-1000.00  3.5186     1    -93.76    
  57.34300  26.66900 -20.10300 -138.77  139.07-1000.00  3.5186     1    -93.76    
  57.59300  26.44400 -20.18633 -138.71  139.09-1000.00  3.5186     1    -93.76    
  57.59300  26.61067 -20.15300 -138.62  139.11-1000.00  3.5186     1    -93.76    
  57.79300  26.46900 -20.18633 -138.79  139.06-1000.00  3.5186     1    -93.76    
  57.79300  26.63567 -20.15300 -138.61  139.12-1000.00  3.5186     1    -93.76    
  57.99300  26.42400 -20.18633 -138.61  139.12-1000.00  3.5186     1    -93.76    
  58.01800  26.75233 -20.10300 -138.76  139.07-1000.00  3.5186     1    -93.76    
  58.15967  26.46900 -20.15300 -138.79  139.06-1000.00  3.5186     1    -93.76    
  58.19300  26.66900 -20.10300 -138.66  139.10-1000.00  3.5186     1    -93.76    
  58.39300  26.46900 -20.10300 -138.66  139.10-1000.00  3.5186     1    -93.76    
  58.41229  26.81900 -20.00300 -138.61  139.11-1000.00  3.5186     1    -93.76    
  58.69300  26.44400 -20.00300 -138.63  139.11-1000.00  3.5186     1    -93.76    
  57.19300  26.86900 -20.00300 -138.81  139.06-1000.00  3.5186     1    -93.76    
  57.37633  26.96900 -20.00300 -138.80  139.06-1000.00  3.5186     1    -93.76    
  57.59300  26.78567 -20.10300 -138.61  139.12-1000.00  3.5186     1    -93.76    
  57.81383  26.79138 -20.10300 -138.82  139.05-1000.00  3.5186     1    -93.76    
  57.99300  27.01900 -20.00300 -138.82  139.05-1000.00  3.5186     1    -93.76    
  58.16800  26.96900 -20.00300 -138.63  139.11-1000.00  3.5186     1    -93.76    
  57.35967  24.66900 -19.75300 -138.77  139.07-1000.00  3.5186     1    -93.76    
  57.40967  24.46900 -19.60300 -138.81  139.05-1000.00  3.5186     1    -93.76    
  57.59300  24.66900 -19.78633 -138.83  139.05-1000.00  3.5186     1    -93.76    
  57.81467  24.43388 -19.60300 -138.94  139.02-1000.00  3.5186     1    -93.76    
  57.80550  24.66162 -19.78633 -138.91  139.03-1000.00  3.5186     1    -93.76    
  58.11800  24.46900 -19.60300 -138.80  139.06-1000.00  3.5186     1    -93.76    
  57.96800  24.66900 -19.78633 -138.67  139.10-1000.00  3.5186     1    -93.76    
  58.15967  24.66900 -19.75300 -138.83  139.05-1000.00  3.5186     1    -93.76    
  56.49300  25.04079 -19.60300 -138.57  139.13-1000.00  3.5186     1    -93.76    
  56.76479  24.76900 -19.60300 -138.57  139.13-1000.00  3.5186     1    -93.76    
  56.80729  25.04400 -19.78633 -138.86  139.04-1000.00  3.5186     1    -93.76    
  56.90812  24.66900 -19.60300 -138.59  139.12-1000.00  3.5186     1    -93.76    
  56.99300  24.83567 -19.75300 -138.75  139.07-1000.00  3.5186     1    -93.76    
  56.99300  25.11900 -19.90300 -138.79  139.06-1000.00  3.5186     1    -93.76    
  57.17300  24.66900 -19.70300 -138.82  139.05-1000.00  3.5186     1    -93.76    
  57.07633  24.86900 -19.80300 -138.83  139.05-1000.00  3.5186     1    -93.76    
  57.22633  25.06900 -19.95300 -138.80  139.06-1000.00  3.5186     1    -93.76    
  57.47633  24.86900 -19.90300 -138.65  139.10-1000.00  3.5186     1    -93.76    
  57.36800  25.06900 -19.98633 -138.68  139.10-1000.00  3.5186     1    -93.76    
  57.48467  24.86900 -19.90300 -138.71  139.09-1000.00  3.5186     1    -93.76    
  57.77300  24.84221 -19.90300 -138.88  139.04-1000.00  3.5186     1    -93.76    
  58.04300  24.86900 -19.90300 -138.69  139.09-1000.00  3.5186     1    -93.76    
  58.24300  24.76900 -19.80300 -138.79  139.06-1000.00  3.5186     1    -93.76    
  58.14800  25.06900 -19.98633 -138.77  139.07-1000.00  3.5186     1    -93.76    
  58.36800  24.66900 -19.70300 -138.60  139.12-1000.00  3.5186     1    -93.76    
  58.45038  24.86900 -19.80300 -138.82  139.05-1000.00  3.5186     1    -93.76    
  58.39300  25.01900 -19.90300 -138.82  139.05-1000.00  3.5186     1    -93.76    
  58.60645  24.66900 -19.60300 -138.83  139.05-1000.00  3.5186     1    -93.76    
  58.57871  24.86900 -19.75300 -138.83  139.05-1000.00  3.5186     1    -93.76    
  58.59717  24.96900 -19.80300 -138.82  139.05-1000.00  3.5186     1    -93.76    
  58.86538  24.86900 -19.60300 -138.88  139.03-1000.00  3.5186     1    -93.76    
  58.79300  25.04138 -19.75300 -138.57  139.13-1000.00  3.5186     1    -93.76    
  58.99300  24.99138 -19.60300 -138.56  139.13-1000.00  3.5186     1    -93.76    
  56.39300  25.18412 -19.60300 -138.59  139.12-1000.00  3.5186     1    -93.76    
  56.55967  25.26900 -19.75300 -138.75  139.07-1000.00  3.5186     1    -93.76    
  56.39300  25.44900 -19.70300 -138.82  139.05-1000.00  3.5186     1    -93.76    
  56.59300  25.35233 -19.80300 -138.83  139.05-1000.00  3.5186     1    -93.76    
  56.84300  25.26900 -19.90300 -138.79  139.06-1000.00  3.5186     1    -93.76    
  56.79300  25.50233 -19.95300 -138.80  139.06-1000.00  3.5186     1    -93.76    
  56.95967  25.26900 -19.95300 -138.69  139.09-1000.00  3.5186     1    -93.76    
  58.55967  25.26900 -19.95300 -138.82  139.05-1000.00  3.5186     1    -93.76    
  58.89300  25.28829 -19.80300 -138.83  139.05-1000.00  3.5186     1    -93.76    
  58.79300  25.41900 -19.90300 -138.72  139.08-1000.00  3.5186     1    -93.76    
  59.04300  25.26900 -19.70300 -138.74  139.08-1000.00  3.5186     1    -93.76    
  58.99300  25.46567 -19.80300 -138.81  139.05-1000.00  3.5186     1    -93.76    
  59.29300  25.52400 -19.60300 -138.61  139.11-1000.00  3.5186     1    -93.76    
  56.19300  25.68567 -19.60300 -138.81  139.05-1000.00  3.5186     1    -93.76    
  56.39300  25.63567 -19.75300 -138.77  139.07-1000.00  3.5186     1    -93.76    
  56.39300  25.86900 -19.78633 -138.83  139.05-1000.00  3.5186     1    -93.76    
  56.59300  25.75233 -19.90300 -138.65  139.10-1000.00  3.5186     1    -93.76    
  56.59300  25.76067 -19.90300 -138.71  139.09-1000.00  3.5186     1    -93.76    
  56.79300  25.64400 -19.98633 -138.68  139.10-1000.00  3.5186     1    -93.76    
  58.79300  25.61067 -19.95300 -138.62  139.11-1000.00  3.5186     1    -93.76    
  58.79300  25.86900 -19.98633 -138.76  139.07-1000.00  3.5186     1    -93.76    
  59.09300  25.75233 -19.80300 -138.70  139.09-1000.00  3.5186     1    -93.76    
  59.09300  25.76067 -19.80300 -138.75  139.07-1000.00  3.5186     1    -93.76    
  59.19300  25.59400 -19.70300 -138.60  139.12-1000.00  3.5186     1    -93.76    
  59.24300  25.83567 -19.70300 -138.74  139.08-1000.00  3.5186     1    -93.76    
  56.15788  26.09067 -19.60300 -138.94  139.02-1000.00  3.5186     1    -93.76    
  56.38562  26.08150 -19.78633 -138.91  139.03-1000.00  3.5186     1    -93.76    
  56.19300  26.39400 -19.60300 -138.80  139.06-1000.00  3.5186     1    -93.76    
  56.39300  26.24400 -19.78633 -138.67  139.10-1000.00  3.5186     1    -93.76    
  56.56621  26.04900 -19.90300 -138.88  139.04-1000.00  3.5186     1    -93.76    
  56.59300  26.31900 -19.90300 -138.69  139.09-1000.00  3.5186     1    -93.76    
  58.80312  26.04900 -19.98633 -138.86  139.04-1000.00  3.5186     1    -93.76    
  58.79300  26.24400 -19.98633 -138.60  139.12-1000.00  3.5186     1    -93.76    
  58.97121  26.04400 -19.90300 -138.54  139.13-1000.00  3.5186     1    -93.76    
  59.09300  26.31900 -19.80300 -138.74  139.08-1000.00  3.5186     1    -93.76    
  59.19300  26.06900 -19.75300 -138.69  139.09-1000.00  3.5186     1    -93.76    
  59.24300  26.26900 -19.70300 -138.60  139.12-1000.00  3.5186     1    -93.76    
  56.39300  26.43567 -19.75300 -138.83  139.05-1000.00  3.5186     1    -93.76    
  56.49300  26.51900 -19.80300 -138.79  139.06-1000.00  3.5186     1    -93.76    
  56.39300  26.64400 -19.70300 -138.60  139.12-1000.00  3.5186     1    -93.76    
  56.59300  26.72638 -19.80300 -138.82  139.05-1000.00  3.5186     1    -93.76    
  56.79300  26.42400 -19.98633 -138.77  139.07-1000.00  3.5186     1    -93.76    
  56.74300  26.66900 -19.90300 -138.82  139.05-1000.00  3.5186     1    -93.76    
  58.59300  26.66900 -19.98633 -138.81  139.05-1000.00  3.5186     1    -93.76    
  58.79300  26.46900 -19.95300 -138.60  139.12-1000.00  3.5186     1    -93.76    
  58.79300  26.65233 -19.90300 -138.82  139.05-1000.00  3.5186     1    -93.76    
  58.99300  26.61900 -19.80300 -138.72  139.08-1000.00  3.5186     1    -93.76    
  58.99300  26.66900 -19.78633 -138.78  139.06-1000.00  3.5186     1    -93.76    
  59.19300  26.46900 -19.70300 -138.76  139.07-1000.00  3.5186     1    -93.76    
  59.19300  26.77638 -19.60300 -138.82  139.05-1000.00  3.5186     1    -93.76    
  56.59300  26.85471 -19.75300 -138.83  139.05-1000.00  3.5186     1    -93.76    
  56.39300  26.88245 -19.60300 -138.83  139.05-1000.00  3.5186     1    -93.76    
  56.59300  27.14138 -19.60300 -138.88  139.03-1000.00  3.5186     1    -93.76    
  56.69300  26.87317 -19.80300 -138.82  139.05-1000.00  3.5186     1    -93.76    
  56.76538  27.06900 -19.75300 -138.57  139.13-1000.00  3.5186     1    -93.76    
  57.02633  26.86900 -19.95300 -138.77  139.07-1000.00  3.5186     1    -93.76    
  57.01229  27.16900 -19.80300 -138.83  139.05-1000.00  3.5186     1    -93.76    
  57.14300  27.06900 -19.90300 -138.72  139.08-1000.00  3.5186     1    -93.76    
  57.33467  27.06900 -19.95300 -138.62  139.11-1000.00  3.5186     1    -93.76    
  57.59300  27.06900 -19.98633 -138.76  139.07-1000.00  3.5186     1    -93.76    
  57.77300  27.07912 -19.98633 -138.86  139.04-1000.00  3.5186     1    -93.76    
  57.96800  27.06900 -19.98633 -138.60  139.12-1000.00  3.5186     1    -93.76    
  58.19300  27.06900 -19.95300 -138.60  139.12-1000.00  3.5186     1    -93.76    
  58.39300  26.86900 -19.98633 -138.81  139.05-1000.00  3.5186     1    -93.76    
  58.37633  27.06900 -19.90300 -138.82  139.05-1000.00  3.5186     1    -93.76    
  58.64300  26.86388 -19.90300 -138.60  139.12-1000.00  3.5186     1    -93.76    
  58.65729  27.06900 -19.80300 -138.58  139.12-1000.00  3.5186     1    -93.76    
  58.79300  26.93329 -19.80300 -138.58  139.12-1000.00  3.5186     1    -93.76    
  58.84300  27.06900 -19.70300 -138.79  139.06-1000.00  3.5186     1    -93.76    
  58.99300  26.88245 -19.70300 -138.83  139.05-1000.00  3.5186     1    -93.76    
  58.99300  27.08662 -19.60300 -138.56  139.13-1000.00  3.5186     1    -93.76    
  56.71538  27.26900 -19.60300 -138.56  139.13-1000.00  3.5186     1    -93.76    
  56.99300  27.31900 -19.70300 -138.74  139.08-1000.00  3.5186     1    -93.76    
  57.18967  27.26900 -19.80300 -138.81  139.05-1000.00  3.5186     1    -93.76    
  57.24800  27.56900 -19.60300 -138.61  139.11-1000.00  3.5186     1    -93.76    
  57.47633  27.36900 -19.80300 -138.70  139.09-1000.00  3.5186     1    -93.76    
  57.31800  27.46900 -19.70300 -138.60  139.12-1000.00  3.5186     1    -93.76    
  57.48467  27.36900 -19.80300 -138.75  139.07-1000.00  3.5186     1    -93.76    
  57.55967  27.51900 -19.70300 -138.74  139.08-1000.00  3.5186     1    -93.76    
  57.76800  27.24721 -19.90300 -138.54  139.13-1000.00  3.5186     1    -93.76    
  57.79300  27.46900 -19.75300 -138.69  139.09-1000.00  3.5186     1    -93.76    
  58.04300  27.36900 -19.80300 -138.74  139.08-1000.00  3.5186     1    -93.76    
  57.99300  27.51900 -19.70300 -138.60  139.12-1000.00  3.5186     1    -93.76    
  58.34300  27.26900 -19.80300 -138.72  139.08-1000.00  3.5186     1    -93.76    
  58.19300  27.46900 -19.70300 -138.76  139.07-1000.00  3.5186     1    -93.76    
  58.39300  27.26900 -19.78633 -138.78  139.06-1000.00  3.5186     1    -93.76    
  58.50038  27.46900 -19.60300 -138.82  139.05-1000.00  3.5186     1    -93.76    
  58.60645  27.26900 -19.70300 -138.83  139.05-1000.00  3.5186     1    -93.76    
  58.81062  27.26900 -19.60300 -138.56  139.13-1000.00  3.5186     1    -93.76    
  57.35967  24.11900 -19.20300 -138.77  139.07-1000.00  3.5186     1    -93.76    
  57.59300  24.08567 -19.20300 -138.83  139.05-1000.00  3.5186     1    -93.76    
  57.40967  24.26900 -19.40300 -138.81  139.05-1000.00  3.5186     1    -93.76    
  57.80550  24.08567 -19.21038 -138.91  139.03-1000.00  3.5186     1    -93.76    
  57.81467  24.26900 -19.43812 -138.94  139.02-1000.00  3.5186     1    -93.76    
  57.96800  24.08567 -19.20300 -138.67  139.10-1000.00  3.5186     1    -93.76    
  58.11800  24.26900 -19.40300 -138.80  139.06-1000.00  3.5186     1    -93.76    
  58.15967  24.11900 -19.20300 -138.83  139.05-1000.00  3.5186     1    -93.76    
  56.34300  24.66900 -19.18312 -138.89  139.03-1000.00  3.5186     1    -93.76    
  56.59062  24.46900 -19.20300 -138.89  139.03-1000.00  3.5186     1    -93.76    
  56.59062  24.66900 -19.40300 -138.89  139.03-1000.00  3.5186     1    -93.76    
  56.80729  24.36900 -19.25300 -138.86  139.04-1000.00  3.5186     1    -93.76    
  56.80729  24.61900 -19.50300 -138.86  139.04-1000.00  3.5186     1    -93.76    
  56.90812  24.26900 -19.20300 -138.59  139.12-1000.00  3.5186     1    -93.76    
  56.86205  24.46900 -19.40300 -138.58  139.12-1000.00  3.5186     1    -93.76    
  57.17300  24.16900 -19.20300 -138.82  139.05-1000.00  3.5186     1    -93.76    
  57.19300  24.36900 -19.45300 -138.62  139.11-1000.00  3.5186     1    -93.76    
  57.41300  24.28567 -19.42800 -138.59  139.12-1000.00  3.5186     1    -93.76    
  58.19300  24.28567 -19.40300 -138.79  139.06-1000.00  3.5186     1    -93.76    
  58.36800  24.16900 -19.20300 -138.60  139.12-1000.00  3.5186     1    -93.76    
  58.44633  24.36900 -19.40300 -138.83  139.05-1000.00  3.5186     1    -93.76    
  58.60645  24.26900 -19.20300 -138.83  139.05-1000.00  3.5186     1    -93.76    
  58.65217  24.46900 -19.40300 -138.84  139.05-1000.00  3.5186     1    -93.76    
  58.79300  24.36900 -19.20300 -138.76  139.07-1000.00  3.5186     1    -93.76    
  58.79300  24.66900 -19.50300 -138.76  139.07-1000.00  3.5186     1    -93.76    
  59.01121  24.51900 -19.20300 -138.54  139.14-1000.00  3.5186     1    -93.76    
  56.19300  24.86662 -19.20300 -138.89  139.03-1000.00  3.5186     1    -93.76    
  56.39300  24.86662 -19.40300 -138.89  139.03-1000.00  3.5186     1    -93.76    
  56.09300  25.08329 -19.25300 -138.86  139.04-1000.00  3.5186     1    -93.76    
  56.34300  25.08329 -19.50300 -138.86  139.04-1000.00  3.5186     1    -93.76    
  56.56800  24.87412 -19.55300 -138.56  139.13-1000.00  3.5186     1    -93.76    
  58.99300  24.83745 -19.50300 -138.53  139.14-1000.00  3.5186     1    -93.76    
  59.29300  24.86900 -19.25300 -138.77  139.07-1000.00  3.5186     1    -93.76    
  59.29300  25.08329 -19.40300 -138.85  139.04-1000.00  3.5186     1    -93.76    
  59.39300  25.07817 -19.30300 -138.59  139.12-1000.00  3.5186     1    -93.76    
  55.99300  25.18412 -19.20300 -138.59  139.12-1000.00  3.5186     1    -93.76    
  56.19300  25.13805 -19.40300 -138.58  139.12-1000.00  3.5186     1    -93.76    
  55.89300  25.44900 -19.20300 -138.82  139.05-1000.00  3.5186     1    -93.76    
  56.09300  25.46900 -19.45300 -138.62  139.11-1000.00  3.5186     1    -93.76    
  59.19300  25.26329 -19.58633 -138.83  139.05-1000.00  3.5186     1    -93.76    
  59.39300  25.25317 -19.40300 -138.61  139.12-1000.00  3.5186     1    -93.76    
  59.39300  25.51400 -19.50300 -138.83  139.05-1000.00  3.5186     1    -93.76    
  59.54300  25.26900 -19.23633 -138.71  139.08-1000.00  3.5186     1    -93.76    
  59.59300  25.33388 -19.20300 -138.81  139.06-1000.00  3.5186     1    -93.76    
  55.84300  25.63567 -19.20300 -138.77  139.07-1000.00  3.5186     1    -93.76    
  55.80967  25.86900 -19.20300 -138.83  139.05-1000.00  3.5186     1    -93.76    
  55.99300  25.68567 -19.40300 -138.81  139.05-1000.00  3.5186     1    -93.76    
  56.00967  25.68900 -19.42800 -138.59  139.12-1000.00  3.5186     1    -93.76    
  59.49300  25.70233 -19.45300 -138.71  139.08-1000.00  3.5186     1    -93.76    
  59.54300  25.95745 -19.43633 -138.53  139.14-1000.00  3.5186     1    -93.76    
  59.69300  25.66900 -19.20300 -138.62  139.11-1000.00  3.5186     1    -93.76    
  59.69300  25.99079 -19.25300 -138.56  139.13-1000.00  3.5186     1    -93.76    
  55.99300  26.09067 -19.43812 -138.94  139.02-1000.00  3.5186     1    -93.76    
  55.80967  26.08150 -19.21038 -138.91  139.03-1000.00  3.5186     1    -93.76    
  55.99300  26.39400 -19.40300 -138.80  139.06-1000.00  3.5186     1    -93.76    
  55.80967  26.24400 -19.20300 -138.67  139.10-1000.00  3.5186     1    -93.76    
  59.54300  26.06900 -19.43633 -138.60  139.12-1000.00  3.5186     1    -93.76    
  59.54300  26.34733 -19.40300 -138.74  139.08-1000.00  3.5186     1    -93.76    
  59.69300  26.03567 -19.25300 -138.58  139.12-1000.00  3.5186     1    -93.76    
  59.69300  26.39733 -19.20300 -138.72  139.08-1000.00  3.5186     1    -93.76    
  55.84300  26.43567 -19.20300 -138.83  139.05-1000.00  3.5186     1    -93.76    
  56.00967  26.46900 -19.40300 -138.79  139.06-1000.00  3.5186     1    -93.76    
  55.89300  26.64400 -19.20300 -138.60  139.12-1000.00  3.5186     1    -93.76    
  56.19300  26.72233 -19.50300 -138.83  139.05-1000.00  3.5186     1    -93.76    
  59.49300  26.55233 -19.40300 -138.83  139.05-1000.00  3.5186     1    -93.76    
  59.39300  26.81900 -19.40300 -138.72  139.08-1000.00  3.5186     1    -93.76    
  59.59300  26.51900 -19.30300 -138.60  139.12-1000.00  3.5186     1    -93.76    
  59.59300  26.74305 -19.20300 -138.82  139.05-1000.00  3.5186     1    -93.76    
  55.99300  26.88245 -19.20300 -138.83  139.05-1000.00  3.5186     1    -93.76    
  56.19300  26.92817 -19.40300 -138.84  139.05-1000.00  3.5186     1    -93.76    
  56.09300  27.06900 -19.20300 -138.76  139.07-1000.00  3.5186     1    -93.76    
  56.39300  27.06900 -19.50300 -138.76  139.07-1000.00  3.5186     1    -93.76    
  59.19300  26.89721 -19.55300 -138.60  139.12-1000.00  3.5186     1    -93.76    
  59.19300  27.14995 -19.40300 -138.55  139.13-1000.00  3.5186     1    -93.76    
  59.54300  26.86900 -19.20300 -138.67  139.10-1000.00  3.5186     1    -93.76    
  59.39300  27.13888 -19.20300 -138.56  139.13-1000.00  3.5186     1    -93.76    
  56.39300  27.28721 -19.35300 -138.54  139.14-1000.00  3.5186     1    -93.76    
  56.56145  27.26900 -19.50300 -138.53  139.14-1000.00  3.5186     1    -93.76    
  56.59300  27.56900 -19.25300 -138.77  139.07-1000.00  3.5186     1    -93.76    
  56.80729  27.56900 -19.40300 -138.85  139.04-1000.00  3.5186     1    -93.76    
  56.98729  27.46900 -19.58633 -138.83  139.05-1000.00  3.5186     1    -93.76    
  58.62121  27.46900 -19.55300 -138.60  139.12-1000.00  3.5186     1    -93.76    
  58.87395  27.46900 -19.40300 -138.55  139.13-1000.00  3.5186     1    -93.76    
  58.98050  27.36900 -19.40300 -138.89  139.03-1000.00  3.5186     1    -93.76    
  58.99300  27.56900 -19.20300 -138.71  139.08-1000.00  3.5186     1    -93.76    
  59.29300  27.26900 -19.20300 -138.71  139.08-1000.00  3.5186     1    -93.76    
  56.80217  27.66900 -19.30300 -138.59  139.12-1000.00  3.5186     1    -93.76    
  56.97717  27.66900 -19.40300 -138.61  139.12-1000.00  3.5186     1    -93.76    
  56.99300  27.81900 -19.23633 -138.71  139.08-1000.00  3.5186     1    -93.76    
  57.23800  27.66900 -19.50300 -138.83  139.05-1000.00  3.5186     1    -93.76    
  57.05788  27.86900 -19.20300 -138.81  139.06-1000.00  3.5186     1    -93.76    
  57.42633  27.76900 -19.45300 -138.71  139.08-1000.00  3.5186     1    -93.76    
  57.39300  27.96900 -19.20300 -138.62  139.11-1000.00  3.5186     1    -93.76    
  57.68145  27.81900 -19.43633 -138.53  139.14-1000.00  3.5186     1    -93.76    
  57.71479  27.96900 -19.25300 -138.56  139.13-1000.00  3.5186     1    -93.76    
  57.79300  27.81900 -19.43633 -138.60  139.12-1000.00  3.5186     1    -93.76    
  57.75967  27.96900 -19.25300 -138.58  139.12-1000.00  3.5186     1    -93.76    
  58.07133  27.81900 -19.40300 -138.74  139.08-1000.00  3.5186     1    -93.76    
  58.12133  27.96900 -19.20300 -138.72  139.08-1000.00  3.5186     1    -93.76    
  58.27633  27.76900 -19.40300 -138.83  139.05-1000.00  3.5186     1    -93.76    
  58.24300  27.86900 -19.30300 -138.60  139.12-1000.00  3.5186     1    -93.76    
  58.54300  27.66900 -19.40300 -138.72  139.08-1000.00  3.5186     1    -93.76    
  58.46705  27.86900 -19.20300 -138.82  139.05-1000.00  3.5186     1    -93.76    
  58.59300  27.81900 -19.20300 -138.67  139.10-1000.00  3.5186     1    -93.76    
  58.86288  27.66900 -19.20300 -138.56  139.13-1000.00  3.5186     1    -93.76    
  56.49300  24.26900 -18.83121 -138.57  139.13-1000.00  3.5186     1    -93.76    
  56.76800  24.08567 -18.78871 -138.86  139.04-1000.00  3.5186     1    -93.76    
  56.76479  24.26900 -19.10300 -138.57  139.13-1000.00  3.5186     1    -93.76    
  56.99300  24.11900 -19.03633 -138.75  139.07-1000.00  3.5186     1    -93.76    
  56.99300  23.96900 -18.75300 -138.79  139.06-1000.00  3.5186     1    -93.76    
  57.22633  23.91900 -18.80300 -138.80  139.06-1000.00  3.5186     1    -93.76    
  57.07633  24.06900 -19.00300 -138.83  139.05-1000.00  3.5186     1    -93.76    
  57.36800  23.88567 -18.80300 -138.68  139.10-1000.00  3.5186     1    -93.76    
  57.47633  23.96900 -19.00300 -138.65  139.10-1000.00  3.5186     1    -93.76    
  57.49300  23.86900 -18.80300 -138.81  139.06-1000.00  3.5186     1    -93.76    
  57.48467  23.96900 -19.00300 -138.71  139.09-1000.00  3.5186     1    -93.76    
  57.81621  23.86900 -18.84800 -138.58  139.12-1000.00  3.5186     1    -93.76    
  57.77300  23.96900 -19.02979 -138.88  139.04-1000.00  3.5186     1    -93.76    
  58.04300  23.86900 -18.80300 -138.74  139.08-1000.00  3.5186     1    -93.76    
  58.04300  23.96900 -19.00300 -138.69  139.09-1000.00  3.5186     1    -93.76    
  58.14800  23.88567 -18.80300 -138.77  139.07-1000.00  3.5186     1    -93.76    
  58.24300  24.06900 -19.10300 -138.79  139.06-1000.00  3.5186     1    -93.76    
  58.39300  23.96900 -18.85300 -138.82  139.05-1000.00  3.5186     1    -93.76    
  58.45038  24.06900 -19.00300 -138.82  139.05-1000.00  3.5186     1    -93.76    
  58.59717  24.06900 -18.90300 -138.82  139.05-1000.00  3.5186     1    -93.76    
  58.57871  24.11900 -19.00300 -138.83  139.05-1000.00  3.5186     1    -93.76    
  58.86538  24.26900 -19.00300 -138.88  139.03-1000.00  3.5186     1    -93.76    
  58.79300  24.11900 -18.83062 -138.57  139.13-1000.00  3.5186     1    -93.76    
  58.99300  24.26900 -18.88062 -138.56  139.13-1000.00  3.5186     1    -93.76    
  56.19300  24.66900 -19.00538 -138.89  139.03-1000.00  3.5186     1    -93.76    
  56.39300  24.46900 -19.00538 -138.89  139.03-1000.00  3.5186     1    -93.76    
  56.34300  24.36900 -18.78871 -138.86  139.04-1000.00  3.5186     1    -93.76    
  56.09300  24.61900 -18.78871 -138.86  139.04-1000.00  3.5186     1    -93.76    
  56.56800  24.31900 -18.99788 -138.56  139.13-1000.00  3.5186     1    -93.76    
  58.99300  24.36900 -19.03455 -138.53  139.14-1000.00  3.5186     1    -93.76    
  59.29300  24.46900 -18.78871 -138.85  139.04-1000.00  3.5186     1    -93.76    
  59.29300  24.61900 -19.00300 -138.77  139.07-1000.00  3.5186     1    -93.76    
  59.39300  24.56900 -18.79383 -138.59  139.12-1000.00  3.5186     1    -93.76    
  55.99300  24.76900 -18.83121 -138.57  139.13-1000.00  3.5186     1    -93.76    
  55.80967  25.04400 -18.78871 -138.86  139.04-1000.00  3.5186     1    -93.76    
  55.99300  25.04079 -19.10300 -138.57  139.13-1000.00  3.5186     1    -93.76    
  56.04300  24.84400 -18.99788 -138.56  139.13-1000.00  3.5186     1    -93.76    
  59.49300  24.86900 -19.00300 -138.71  139.08-1000.00  3.5186     1    -93.76    
  59.59300  24.86900 -18.84562 -138.56  139.13-1000.00  3.5186     1    -93.76    
  59.59300  25.02638 -19.00300 -138.56  139.13-1000.00  3.5186     1    -93.76    
  59.69300  25.01900 -18.80979 -138.85  139.04-1000.00  3.5186     1    -93.76    
  55.69300  25.26900 -18.75300 -138.79  139.06-1000.00  3.5186     1    -93.76    
  55.64300  25.50233 -18.80300 -138.80  139.06-1000.00  3.5186     1    -93.76    
  55.79300  25.35233 -19.00300 -138.83  139.05-1000.00  3.5186     1    -93.76    
  55.84300  25.26900 -19.03633 -138.75  139.07-1000.00  3.5186     1    -93.76    
  59.69300  25.23471 -19.00300 -138.59  139.12-1000.00  3.5186     1    -93.76    
  59.79300  25.21900 -18.80300 -138.67  139.10-1000.00  3.5186     1    -93.76    
  59.77633  25.49067 -19.00300 -138.81  139.06-1000.00  3.5186     1    -93.76    
  59.89300  25.52733 -18.80300 -138.61  139.12-1000.00  3.5186     1    -93.76    
  55.69300  25.75233 -19.00300 -138.65  139.10-1000.00  3.5186     1    -93.76    
  55.60967  25.64400 -18.80300 -138.68  139.10-1000.00  3.5186     1    -93.76    
  55.59300  25.76900 -18.80300 -138.81  139.06-1000.00  3.5186     1    -93.76    
  55.69300  25.76067 -19.00300 -138.71  139.09-1000.00  3.5186     1    -93.76    
  59.79300  25.54067 -19.00300 -138.62  139.11-1000.00  3.5186     1    -93.76    
  59.79300  25.97733 -19.10300 -138.63  139.11-1000.00  3.5186     1    -93.76    
  59.89300  25.63567 -18.85300 -138.60  139.12-1000.00  3.5186     1    -93.76    
  59.94300  25.86900 -18.80300 -138.82  139.05-1000.00  3.5186     1    -93.76    
  55.59300  26.09221 -18.84800 -138.58  139.12-1000.00  3.5186     1    -93.76    
  55.69300  26.04900 -19.02979 -138.88  139.04-1000.00  3.5186     1    -93.76    
  55.59300  26.31900 -18.80300 -138.74  139.08-1000.00  3.5186     1    -93.76    
  55.69300  26.31900 -19.00300 -138.69  139.09-1000.00  3.5186     1    -93.76    
  59.79300  26.06900 -19.10300 -138.66  139.10-1000.00  3.5186     1    -93.76    
  59.79300  26.10971 -19.10300 -138.62  139.11-1000.00  3.5186     1    -93.76    
  59.94300  26.07471 -18.81550 -138.86  139.04-1000.00  3.5186     1    -93.76    
  59.94300  26.23567 -18.80300 -138.70  139.09-1000.00  3.5186     1    -93.76    
  55.60967  26.42400 -18.80300 -138.77  139.07-1000.00  3.5186     1    -93.76    
  55.79300  26.51900 -19.10300 -138.79  139.06-1000.00  3.5186     1    -93.76    
  55.79300  26.72638 -19.00300 -138.82  139.05-1000.00  3.5186     1    -93.76    
  55.69300  26.66900 -18.85300 -138.82  139.05-1000.00  3.5186     1    -93.76    
  59.79300  26.53900 -19.00300 -138.60  139.12-1000.00  3.5186     1    -93.76    
  59.74300  26.70233 -19.00300 -138.73  139.08-1000.00  3.5186     1    -93.76    
  59.79300  26.71900 -18.90300 -138.74  139.08-1000.00  3.5186     1    -93.76    
  59.89300  26.53233 -18.80300 -138.83  139.05-1000.00  3.5186     1    -93.76    
  55.79300  26.87317 -18.90300 -138.82  139.05-1000.00  3.5186     1    -93.76    
  55.84300  26.85471 -19.00300 -138.83  139.05-1000.00  3.5186     1    -93.76    
  55.99300  27.14138 -19.00300 -138.88  139.03-1000.00  3.5186     1    -93.76    
  55.84300  27.06900 -18.83062 -138.57  139.13-1000.00  3.5186     1    -93.76    
  59.69300  26.83150 -19.00300 -138.82  139.05-1000.00  3.5186     1    -93.76    
  59.57633  27.06900 -19.00300 -138.87  139.04-1000.00  3.5186     1    -93.76    
  59.69300  27.06900 -18.80300 -138.76  139.07-1000.00  3.5186     1    -93.76    
  59.77633  26.89400 -18.80300 -138.78  139.07-1000.00  3.5186     1    -93.76    
  55.99300  27.26900 -18.88062 -138.56  139.13-1000.00  3.5186     1    -93.76    
  56.09300  27.26900 -19.03455 -138.53  139.14-1000.00  3.5186     1    -93.76    
  56.19300  27.56900 -18.78871 -138.85  139.04-1000.00  3.5186     1    -93.76    
  56.34300  27.56900 -19.00300 -138.77  139.07-1000.00  3.5186     1    -93.76    
  59.29300  27.46900 -18.98717 -138.87  139.04-1000.00  3.5186     1    -93.76    
  59.39300  27.25388 -19.10300 -138.53  139.14-1000.00  3.5186     1    -93.76    
  59.39300  27.46900 -18.85300 -138.57  139.13-1000.00  3.5186     1    -93.76    
  59.57633  27.26900 -18.80300 -138.58  139.12-1000.00  3.5186     1    -93.76    
  56.29300  27.66900 -18.79383 -138.59  139.12-1000.00  3.5186     1    -93.76    
  56.59300  27.76900 -19.00300 -138.71  139.08-1000.00  3.5186     1    -93.76    
  56.59300  27.86900 -18.84562 -138.56  139.13-1000.00  3.5186     1    -93.76    
  56.75038  27.86900 -19.00300 -138.56  139.13-1000.00  3.5186     1    -93.76    
  56.95871  27.96900 -19.00300 -138.59  139.12-1000.00  3.5186     1    -93.76    
  58.55550  27.96900 -19.00300 -138.82  139.05-1000.00  3.5186     1    -93.76    
  58.79300  27.85233 -19.00300 -138.87  139.04-1000.00  3.5186     1    -93.76    
  58.79300  27.96900 -18.80300 -138.76  139.07-1000.00  3.5186     1    -93.76    
  58.97788  27.66900 -19.10300 -138.53  139.14-1000.00  3.5186     1    -93.76    
  58.99300  27.85233 -18.80300 -138.58  139.12-1000.00  3.5186     1    -93.76    
  59.19300  27.66900 -18.85300 -138.57  139.13-1000.00  3.5186     1    -93.76    
  56.78621  27.96900 -18.85300 -138.85  139.04-1000.00  3.5186     1    -93.76    
  56.94300  28.06900 -18.80300 -138.67  139.10-1000.00  3.5186     1    -93.76    
  57.21467  28.05233 -19.00300 -138.81  139.06-1000.00  3.5186     1    -93.76    
  57.25133  28.16900 -18.80300 -138.61  139.12-1000.00  3.5186     1    -93.76    
  57.26467  28.06900 -19.00300 -138.62  139.11-1000.00  3.5186     1    -93.76    
  57.35967  28.16900 -18.85300 -138.60  139.12-1000.00  3.5186     1    -93.76    
  57.70133  28.06900 -19.10300 -138.63  139.11-1000.00  3.5186     1    -93.76    
  57.59300  28.21900 -18.80300 -138.82  139.05-1000.00  3.5186     1    -93.76    
  57.79300  28.06900 -19.10300 -138.66  139.10-1000.00  3.5186     1    -93.76    
  57.79871  28.21900 -18.81550 -138.86  139.04-1000.00  3.5186     1    -93.76    
  57.83371  28.06900 -19.10300 -138.62  139.11-1000.00  3.5186     1    -93.76    
  57.95967  28.21900 -18.80300 -138.70  139.09-1000.00  3.5186     1    -93.76    
  58.26300  28.06900 -19.00300 -138.60  139.12-1000.00  3.5186     1    -93.76    
  58.25633  28.16900 -18.80300 -138.83  139.05-1000.00  3.5186     1    -93.76    
  58.42633  28.01900 -19.00300 -138.73  139.08-1000.00  3.5186     1    -93.76    
  58.44300  28.06900 -18.90300 -138.74  139.08-1000.00  3.5186     1    -93.76    
  58.61800  28.05233 -18.80300 -138.78  139.07-1000.00  3.5186     1    -93.76    
  56.99300  23.86900 -18.49467 -138.61  139.12-1000.00  3.5186     1    -93.76    
  57.19300  23.76900 -18.34467 -138.61  139.12-1000.00  3.5186     1    -93.76    
  57.10133  23.86900 -18.60300 -138.61  139.12-1000.00  3.5186     1    -93.76    
  57.36800  23.76900 -18.48633 -138.65  139.10-1000.00  3.5186     1    -93.76    
  57.33467  23.86900 -18.75300 -138.62  139.11-1000.00  3.5186     1    -93.76    
  57.59800  23.76900 -18.56967 -138.81  139.06-1000.00  3.5186     1    -93.76    
  57.59300  23.71900 -18.40300 -138.65  139.10-1000.00  3.5186     1    -93.76    
  57.78562  23.76900 -18.58633 -138.83  139.05-1000.00  3.5186     1    -93.76    
  57.77633  23.71900 -18.43133 -138.59  139.12-1000.00  3.5186     1    -93.76    
  57.99300  23.76900 -18.55300 -138.79  139.06-1000.00  3.5186     1    -93.76    
  57.99300  23.71900 -18.36967 -138.80  139.06-1000.00  3.5186     1    -93.76    
  58.19300  23.86900 -18.75300 -138.60  139.12-1000.00  3.5186     1    -93.76    
  58.19300  23.76900 -18.45300 -138.82  139.05-1000.00  3.5186     1    -93.76    
  58.28967  23.76900 -18.37800 -138.75  139.07-1000.00  3.5186     1    -93.76    
  58.42395  23.86900 -18.60300 -138.62  139.11-1000.00  3.5186     1    -93.76    
  58.59300  23.86900 -18.40300 -138.81  139.06-1000.00  3.5186     1    -93.76    
  56.39300  24.26900 -18.68788 -138.59  139.12-1000.00  3.5186     1    -93.76    
  56.55967  24.11900 -18.60300 -138.75  139.07-1000.00  3.5186     1    -93.76    
  56.59300  24.06900 -18.51967 -138.83  139.05-1000.00  3.5186     1    -93.76    
  56.39300  24.16900 -18.42300 -138.82  139.05-1000.00  3.5186     1    -93.76    
  56.79300  23.91900 -18.36967 -138.80  139.06-1000.00  3.5186     1    -93.76    
  56.84300  23.96900 -18.60300 -138.79  139.06-1000.00  3.5186     1    -93.76    
  56.95967  23.91900 -18.60300 -138.69  139.09-1000.00  3.5186     1    -93.76    
  58.55967  23.91900 -18.60300 -138.82  139.05-1000.00  3.5186     1    -93.76    
  58.89300  24.06900 -18.58371 -138.83  139.05-1000.00  3.5186     1    -93.76    
  58.79300  23.96900 -18.45300 -138.72  139.08-1000.00  3.5186     1    -93.76    
  58.99300  24.06900 -18.40633 -138.81  139.05-1000.00  3.5186     1    -93.76    
  59.04300  24.16900 -18.60300 -138.74  139.08-1000.00  3.5186     1    -93.76    
  59.29300  24.26900 -18.34800 -138.61  139.11-1000.00  3.5186     1    -93.76    
  55.99300  24.66900 -18.68788 -138.59  139.12-1000.00  3.5186     1    -93.76    
  56.19300  24.46900 -18.73395 -138.58  139.12-1000.00  3.5186     1    -93.76    
  56.09300  24.41900 -18.40300 -138.62  139.11-1000.00  3.5186     1    -93.76    
  55.89300  24.66900 -18.42300 -138.82  139.05-1000.00  3.5186     1    -93.76    
  59.19300  24.28567 -18.60871 -138.83  139.05-1000.00  3.5186     1    -93.76    
  59.39300  24.46900 -18.61883 -138.61  139.12-1000.00  3.5186     1    -93.76    
  59.39300  24.36900 -18.35800 -138.83  139.05-1000.00  3.5186     1    -93.76    
  59.54300  24.63567 -18.60300 -138.71  139.08-1000.00  3.5186     1    -93.76    
  59.59300  24.66900 -18.53812 -138.81  139.06-1000.00  3.5186     1    -93.76    
  55.79300  24.86900 -18.51967 -138.83  139.05-1000.00  3.5186     1    -93.76    
  55.64300  25.06900 -18.36967 -138.80  139.06-1000.00  3.5186     1    -93.76    
  55.69300  25.11900 -18.60300 -138.79  139.06-1000.00  3.5186     1    -93.76    
  55.84300  24.83567 -18.60300 -138.75  139.07-1000.00  3.5186     1    -93.76    
  59.69300  24.86900 -18.63729 -138.59  139.12-1000.00  3.5186     1    -93.76    
  59.77633  24.86900 -18.38133 -138.81  139.06-1000.00  3.5186     1    -93.76    
  59.79300  25.06900 -18.65300 -138.67  139.10-1000.00  3.5186     1    -93.76    
  59.89300  25.06900 -18.34467 -138.61  139.12-1000.00  3.5186     1    -93.76    
  55.59300  25.26900 -18.49467 -138.61  139.12-1000.00  3.5186     1    -93.76    
  55.49300  25.52733 -18.40300 -138.61  139.12-1000.00  3.5186     1    -93.76    
  55.59300  25.37733 -18.60300 -138.61  139.12-1000.00  3.5186     1    -93.76    
  55.64300  25.23567 -18.60300 -138.69  139.09-1000.00  3.5186     1    -93.76    
  59.89300  25.26900 -18.60300 -138.81  139.06-1000.00  3.5186     1    -93.76    
  59.94300  25.23567 -18.40300 -138.81  139.05-1000.00  3.5186     1    -93.76    
  59.94300  25.46900 -18.63633 -138.81  139.05-1000.00  3.5186     1    -93.76    
  59.99300  25.36900 -18.38133 -138.81  139.05-1000.00  3.5186     1    -93.76    
  55.59300  25.61067 -18.75300 -138.62  139.11-1000.00  3.5186     1    -93.76    
  55.49300  25.64400 -18.48633 -138.65  139.10-1000.00  3.5186     1    -93.76    
  55.49300  25.87400 -18.56967 -138.81  139.06-1000.00  3.5186     1    -93.76    
  55.44300  25.86900 -18.40300 -138.65  139.10-1000.00  3.5186     1    -93.76    
  59.99300  25.64400 -18.60300 -138.82  139.05-1000.00  3.5186     1    -93.76    
  59.99300  25.95233 -18.70300 -138.63  139.11-1000.00  3.5186     1    -93.76    
  60.04300  25.66900 -18.46133 -138.72  139.08-1000.00  3.5186     1    -93.76    
  60.09300  25.86900 -18.35300 -138.74  139.08-1000.00  3.5186     1    -93.76    
  55.49300  26.06162 -18.58633 -138.83  139.05-1000.00  3.5186     1    -93.76    
  55.44300  26.05233 -18.43133 -138.59  139.12-1000.00  3.5186     1    -93.76    
  55.49300  26.26900 -18.55300 -138.79  139.06-1000.00  3.5186     1    -93.76    
  55.44300  26.26900 -18.36967 -138.80  139.06-1000.00  3.5186     1    -93.76    
  59.99300  26.06900 -18.70300 -138.71  139.08-1000.00  3.5186     1    -93.76    
  59.99300  26.14067 -18.70300 -138.60  139.12-1000.00  3.5186     1    -93.76    
  60.09300  25.97400 -18.36967 -138.83  139.05-1000.00  3.5186     1    -93.76    
  60.09300  26.23567 -18.35300 -138.63  139.11-1000.00  3.5186     1    -93.76    
  55.59300  26.46900 -18.75300 -138.60  139.12-1000.00  3.5186     1    -93.76    
  55.49300  26.46900 -18.45300 -138.82  139.05-1000.00  3.5186     1    -93.76    
  55.59300  26.69995 -18.60300 -138.62  139.11-1000.00  3.5186     1    -93.76    
  55.49300  26.56567 -18.37800 -138.75  139.07-1000.00  3.5186     1    -93.76    
  59.97633  26.48900 -18.62800 -138.68  139.09-1000.00  3.5186     1    -93.76    
  59.99300  26.46900 -18.58633 -138.78  139.06-1000.00  3.5186     1    -93.76    
  59.94300  26.65233 -18.60300 -138.82  139.05-1000.00  3.5186     1    -93.76    
  59.99300  26.66900 -18.44133 -138.60  139.12-1000.00  3.5186     1    -93.76    
  55.59300  26.86900 -18.40300 -138.81  139.06-1000.00  3.5186     1    -93.76    
  55.64300  26.83567 -18.60300 -138.82  139.05-1000.00  3.5186     1    -93.76    
  55.79300  27.16900 -18.58371 -138.83  139.05-1000.00  3.5186     1    -93.76    
  55.69300  27.06900 -18.45300 -138.72  139.08-1000.00  3.5186     1    -93.76    
  59.89300  26.81900 -18.60300 -138.62  139.11-1000.00  3.5186     1    -93.76    
  59.77633  27.06900 -18.61217 -138.82  139.05-1000.00  3.5186     1    -93.76    
  59.79300  27.16900 -18.40300 -138.81  139.06-1000.00  3.5186     1    -93.76    
  59.94300  26.86900 -18.36967 -138.73  139.08-1000.00  3.5186     1    -93.76    
  55.79300  27.26900 -18.40633 -138.81  139.05-1000.00  3.5186     1    -93.76    
  55.89300  27.31900 -18.60300 -138.74  139.08-1000.00  3.5186     1    -93.76    
  55.99300  27.56900 -18.34800 -138.61  139.11-1000.00  3.5186     1    -93.76    
  56.00967  27.46900 -18.60871 -138.83  139.05-1000.00  3.5186     1    -93.76    
  59.59300  27.36900 -18.60979 -138.83  139.05-1000.00  3.5186     1    -93.76    
  59.49300  27.46900 -18.67121 -138.60  139.12-1000.00  3.5186     1    -93.76    
  59.59300  27.46900 -18.40633 -138.81  139.05-1000.00  3.5186     1    -93.76    
  59.74300  27.26900 -18.36967 -138.83  139.05-1000.00  3.5186     1    -93.76    
  56.19300  27.66900 -18.61883 -138.61  139.12-1000.00  3.5186     1    -93.76    
  56.09300  27.66900 -18.35800 -138.83  139.05-1000.00  3.5186     1    -93.76    
  56.35967  27.81900 -18.60300 -138.71  139.08-1000.00  3.5186     1    -93.76    
  56.39300  27.86900 -18.53812 -138.81  139.06-1000.00  3.5186     1    -93.76    
  56.59300  27.96900 -18.63729 -138.59  139.12-1000.00  3.5186     1    -93.76    
  59.09300  27.86900 -18.60979 -138.83  139.05-1000.00  3.5186     1    -93.76    
  59.19300  27.76900 -18.67121 -138.60  139.12-1000.00  3.5186     1    -93.76    
  59.19300  27.86900 -18.40633 -138.81  139.05-1000.00  3.5186     1    -93.76    
  59.39300  27.66900 -18.48633 -138.59  139.12-1000.00  3.5186     1    -93.76    
  56.59300  28.05233 -18.38133 -138.81  139.06-1000.00  3.5186     1    -93.76    
  56.79300  28.06900 -18.65300 -138.67  139.10-1000.00  3.5186     1    -93.76    
  56.79300  28.16900 -18.34467 -138.61  139.12-1000.00  3.5186     1    -93.76    
  56.99300  28.16900 -18.60300 -138.81  139.06-1000.00  3.5186     1    -93.76    
  56.95967  28.21900 -18.40300 -138.81  139.05-1000.00  3.5186     1    -93.76    
  57.19300  28.21900 -18.63633 -138.81  139.05-1000.00  3.5186     1    -93.76    
  57.09300  28.26900 -18.38133 -138.81  139.05-1000.00  3.5186     1    -93.76    
  57.36800  28.26900 -18.60300 -138.82  139.05-1000.00  3.5186     1    -93.76    
  57.67633  28.26900 -18.70300 -138.63  139.11-1000.00  3.5186     1    -93.76    
  57.79300  28.26900 -18.70300 -138.71  139.08-1000.00  3.5186     1    -93.76    
  57.86467  28.26900 -18.70300 -138.60  139.12-1000.00  3.5186     1    -93.76    
  58.21300  28.25233 -18.62800 -138.68  139.09-1000.00  3.5186     1    -93.76    
  58.19300  28.26900 -18.58633 -138.78  139.06-1000.00  3.5186     1    -93.76    
  58.37633  28.21900 -18.60300 -138.82  139.05-1000.00  3.5186     1    -93.76    
  58.39300  28.26900 -18.44133 -138.60  139.12-1000.00  3.5186     1    -93.76    
  58.54300  28.16900 -18.60300 -138.62  139.11-1000.00  3.5186     1    -93.76    
  58.59300  28.21900 -18.36967 -138.73  139.08-1000.00  3.5186     1    -93.76    
  58.79300  28.05233 -18.61217 -138.82  139.05-1000.00  3.5186     1    -93.76    
  58.89300  28.06900 -18.40300 -138.81  139.06-1000.00  3.5186     1    -93.76    
  58.99300  28.01900 -18.36967 -138.83  139.05-1000.00  3.5186     1    -93.76    
  57.39300  28.31900 -18.46133 -138.72  139.08-1000.00  3.5186     1    -93.76    
  57.59300  28.36900 -18.35300 -138.74  139.08-1000.00  3.5186     1    -93.76    
  57.69800  28.36900 -18.36967 -138.83  139.05-1000.00  3.5186     1    -93.76    
  57.95967  28.36900 -18.35300 -138.63  139.11-1000.00  3.5186     1    -93.76    
  56.79300  23.86900 -18.10300 -138.81  139.06-1000.00  3.5186     1    -93.76    
  57.02633  23.76900 -17.99800 -138.81  139.06-1000.00  3.5186     1    -93.76    
  56.84300  23.86900 -18.26133 -138.62  139.11-1000.00  3.5186     1    -93.76    
  57.10967  23.76900 -18.22800 -138.65  139.10-1000.00  3.5186     1    -93.76    
  57.19300  23.71900 -18.00300 -138.65  139.10-1000.00  3.5186     1    -93.76    
  57.37633  23.71900 -18.28133 -138.69  139.09-1000.00  3.5186     1    -93.76    
  57.36800  23.68567 -18.00300 -138.81  139.06-1000.00  3.5186     1    -93.76    
  57.59300  23.68567 -18.22800 -138.81  139.06-1000.00  3.5186     1    -93.76    
  57.54300  23.66900 -18.10300 -138.62  139.11-1000.00  3.5186     1    -93.76    
  57.79300  23.68567 -18.26467 -138.78  139.06-1000.00  3.5186     1    -93.76    
  57.82633  23.66900 -18.15300 -138.80  139.06-1000.00  3.5186     1    -93.76    
  57.99300  23.68567 -18.20300 -138.75  139.07-1000.00  3.5186     1    -93.76    
  57.94300  23.66900 -18.10300 -138.82  139.05-1000.00  3.5186     1    -93.76    
  58.22633  23.71900 -18.20300 -138.67  139.10-1000.00  3.5186     1    -93.76    
  58.16800  23.68567 -18.00300 -138.71  139.09-1000.00  3.5186     1    -93.76    
  58.39300  23.76900 -18.25300 -138.77  139.07-1000.00  3.5186     1    -93.76    
  58.33467  23.71900 -18.00300 -138.62  139.11-1000.00  3.5186     1    -93.76    
  58.69300  23.86900 -18.21967 -138.80  139.06-1000.00  3.5186     1    -93.76    
  58.50967  23.76900 -18.00300 -138.61  139.12-1000.00  3.5186     1    -93.76    
  56.19300  24.26900 -18.18633 -138.81  139.05-1000.00  3.5186     1    -93.76    
  56.39300  24.08567 -18.00300 -138.83  139.05-1000.00  3.5186     1    -93.76    
  56.39300  24.11900 -18.23633 -138.77  139.07-1000.00  3.5186     1    -93.76    
  56.59300  23.96900 -18.11967 -138.65  139.10-1000.00  3.5186     1    -93.76    
  56.59300  23.96900 -18.11133 -138.71  139.09-1000.00  3.5186     1    -93.76    
  56.79300  23.88567 -18.22800 -138.68  139.10-1000.00  3.5186     1    -93.76    
  58.79300  23.91900 -18.26133 -138.62  139.11-1000.00  3.5186     1    -93.76    
  58.79300  23.88567 -18.00300 -138.76  139.07-1000.00  3.5186     1    -93.76    
  59.09300  24.06900 -18.11967 -138.70  139.09-1000.00  3.5186     1    -93.76    
  59.09300  24.06900 -18.11133 -138.75  139.07-1000.00  3.5186     1    -93.76    
  59.19300  24.16900 -18.27800 -138.60  139.12-1000.00  3.5186     1    -93.76    
  59.24300  24.16900 -18.03633 -138.74  139.08-1000.00  3.5186     1    -93.76    
  55.99300  24.46900 -18.18633 -138.81  139.05-1000.00  3.5186     1    -93.76    
  55.80967  24.66900 -18.00300 -138.83  139.05-1000.00  3.5186     1    -93.76    
  55.84300  24.66900 -18.23633 -138.77  139.07-1000.00  3.5186     1    -93.76    
  56.00967  24.44400 -18.18300 -138.59  139.12-1000.00  3.5186     1    -93.76    
  59.49300  24.41900 -18.16967 -138.71  139.08-1000.00  3.5186     1    -93.76    
  59.54300  24.43567 -17.91455 -138.53  139.14-1000.00  3.5186     1    -93.76    
  59.69300  24.66900 -18.20300 -138.62  139.11-1000.00  3.5186     1    -93.76    
  59.69300  24.61900 -17.88121 -138.56  139.13-1000.00  3.5186     1    -93.76    
  55.69300  24.86900 -18.11967 -138.65  139.10-1000.00  3.5186     1    -93.76    
  55.60967  25.06900 -18.22800 -138.68  139.10-1000.00  3.5186     1    -93.76    
  55.59300  25.06900 -18.10300 -138.81  139.06-1000.00  3.5186     1    -93.76    
  55.69300  24.86900 -18.11133 -138.71  139.09-1000.00  3.5186     1    -93.76    
  59.79300  24.86900 -18.33133 -138.62  139.11-1000.00  3.5186     1    -93.76    
  59.79300  24.76900 -17.89467 -138.63  139.11-1000.00  3.5186     1    -93.76    
  59.89300  25.01900 -18.23633 -138.60  139.12-1000.00  3.5186     1    -93.76    
  59.94300  25.06900 -18.00300 -138.82  139.05-1000.00  3.5186     1    -93.76    
  55.49300  25.30233 -17.99800 -138.81  139.06-1000.00  3.5186     1    -93.76    
  55.59300  25.11900 -18.26133 -138.62  139.11-1000.00  3.5186     1    -93.76    
  55.49300  25.38567 -18.22800 -138.65  139.10-1000.00  3.5186     1    -93.76    
  55.44300  25.46900 -18.00300 -138.65  139.10-1000.00  3.5186     1    -93.76    
  59.99300  25.26900 -18.22800 -138.82  139.05-1000.00  3.5186     1    -93.76    
  59.99300  25.16900 -17.91967 -138.63  139.11-1000.00  3.5186     1    -93.76    
  60.04300  25.41067 -18.20300 -138.72  139.08-1000.00  3.5186     1    -93.76    
  60.09300  25.51900 -18.00300 -138.74  139.08-1000.00  3.5186     1    -93.76    
  55.44300  25.57400 -18.20300 -138.65  139.10-1000.00  3.5186     1    -93.76    
  55.40967  25.64400 -18.00300 -138.81  139.06-1000.00  3.5186     1    -93.76    
  55.40967  25.86900 -18.22800 -138.81  139.06-1000.00  3.5186     1    -93.76    
  55.39300  25.76900 -18.05300 -138.62  139.11-1000.00  3.5186     1    -93.76    
  60.09300  25.64400 -18.20300 -138.82  139.05-1000.00  3.5186     1    -93.76    
  60.10967  25.60733 -18.00300 -138.82  139.05-1000.00  3.5186     1    -93.76    
  60.10967  25.86900 -18.26467 -138.82  139.05-1000.00  3.5186     1    -93.76    
  60.14300  25.86900 -18.00300 -138.82  139.05-1000.00  3.5186     1    -93.76    
  55.40967  26.06900 -18.26467 -138.78  139.06-1000.00  3.5186     1    -93.76    
  55.39300  26.10233 -18.15300 -138.80  139.06-1000.00  3.5186     1    -93.76    
  55.40967  26.26900 -18.20300 -138.75  139.07-1000.00  3.5186     1    -93.76    
  55.39300  26.21900 -18.10300 -138.82  139.05-1000.00  3.5186     1    -93.76    
  60.14300  26.05471 -18.10800 -138.60  139.12-1000.00  3.5186     1    -93.76    
  60.14300  26.06900 -18.08133 -138.76  139.07-1000.00  3.5186     1    -93.76    
  60.09300  26.26900 -18.33133 -138.72  139.08-1000.00  3.5186     1    -93.76    
  60.14300  26.23567 -18.00300 -138.70  139.09-1000.00  3.5186     1    -93.76    
  55.44300  26.50233 -18.20300 -138.67  139.10-1000.00  3.5186     1    -93.76    
  55.40967  26.44400 -18.00300 -138.71  139.09-1000.00  3.5186     1    -93.76    
  55.49300  26.66900 -18.25300 -138.77  139.07-1000.00  3.5186     1    -93.76    
  55.44300  26.61067 -18.00300 -138.62  139.11-1000.00  3.5186     1    -93.76    
  60.09300  26.46900 -18.18633 -138.62  139.11-1000.00  3.5186     1    -93.76    
  60.09300  26.55233 -18.00300 -138.83  139.05-1000.00  3.5186     1    -93.76    
  59.99300  26.81900 -18.22800 -138.63  139.11-1000.00  3.5186     1    -93.76    
  60.09300  26.56067 -18.00300 -138.72  139.08-1000.00  3.5186     1    -93.76    
  55.59300  26.96900 -18.21967 -138.80  139.06-1000.00  3.5186     1    -93.76    
  55.49300  26.78567 -18.00300 -138.61  139.12-1000.00  3.5186     1    -93.76    
  55.64300  27.06900 -18.26133 -138.62  139.11-1000.00  3.5186     1    -93.76    
  55.60967  27.06900 -18.00300 -138.76  139.07-1000.00  3.5186     1    -93.76    
  59.97633  26.86900 -18.20300 -138.79  139.06-1000.00  3.5186     1    -93.76    
  59.99300  26.86900 -18.10300 -138.66  139.10-1000.00  3.5186     1    -93.76    
  59.89300  27.06900 -18.20300 -138.66  139.10-1000.00  3.5186     1    -93.76    
  59.89300  27.11900 -18.00300 -138.69  139.09-1000.00  3.5186     1    -93.76    
  55.79300  27.36900 -18.11967 -138.70  139.09-1000.00  3.5186     1    -93.76    
  55.79300  27.36900 -18.11133 -138.75  139.07-1000.00  3.5186     1    -93.76    
  55.89300  27.46900 -18.27800 -138.60  139.12-1000.00  3.5186     1    -93.76    
  55.89300  27.51900 -18.03633 -138.74  139.08-1000.00  3.5186     1    -93.76    
  59.77633  27.26900 -18.22800 -138.81  139.05-1000.00  3.5186     1    -93.76    
  59.79300  27.26900 -18.15300 -138.65  139.10-1000.00  3.5186     1    -93.76    
  59.59300  27.51900 -18.26133 -138.81  139.06-1000.00  3.5186     1    -93.76    
  59.59300  27.56900 -18.05300 -138.62  139.11-1000.00  3.5186     1    -93.76    
  56.14300  27.76900 -18.16967 -138.71  139.08-1000.00  3.5186     1    -93.76    
  56.15967  27.81900 -17.91455 -138.53  139.14-1000.00  3.5186     1    -93.76    
  56.39300  27.96900 -18.20300 -138.62  139.11-1000.00  3.5186     1    -93.76    
  56.34300  27.96900 -17.88121 -138.56  139.13-1000.00  3.5186     1    -93.76    
  59.24300  27.86900 -18.26133 -138.81  139.06-1000.00  3.5186     1    -93.76    
  59.49300  27.66900 -18.11967 -138.70  139.09-1000.00  3.5186     1    -93.76    
  59.29300  27.86900 -18.05300 -138.62  139.11-1000.00  3.5186     1    -93.76    
  59.49300  27.66900 -18.11133 -138.75  139.07-1000.00  3.5186     1    -93.76    
  56.59300  28.06900 -18.33133 -138.62  139.11-1000.00  3.5186     1    -93.76    
  56.49300  28.06900 -17.89467 -138.63  139.11-1000.00  3.5186     1    -93.76    
  56.74300  28.16900 -18.23633 -138.60  139.12-1000.00  3.5186     1    -93.76    
  56.79300  28.21900 -18.00300 -138.82  139.05-1000.00  3.5186     1    -93.76    
  56.99300  28.26900 -18.22800 -138.82  139.05-1000.00  3.5186     1    -93.76    
  56.89300  28.26900 -17.91967 -138.63  139.11-1000.00  3.5186     1    -93.76    
  58.54300  28.26900 -18.22800 -138.63  139.11-1000.00  3.5186     1    -93.76    
  58.59300  28.25233 -18.20300 -138.79  139.06-1000.00  3.5186     1    -93.76    
  58.59300  28.26900 -18.10300 -138.66  139.10-1000.00  3.5186     1    -93.76    
  58.79300  28.16900 -18.20300 -138.66  139.10-1000.00  3.5186     1    -93.76    
  58.84300  28.16900 -18.00300 -138.69  139.09-1000.00  3.5186     1    -93.76    
  58.99300  28.05233 -18.22800 -138.81  139.05-1000.00  3.5186     1    -93.76    
  58.99300  28.06900 -18.15300 -138.65  139.10-1000.00  3.5186     1    -93.76    
  57.13467  28.31900 -18.20300 -138.72  139.08-1000.00  3.5186     1    -93.76    
  57.24300  28.36900 -18.00300 -138.74  139.08-1000.00  3.5186     1    -93.76    
  57.36800  28.36900 -18.20300 -138.82  139.05-1000.00  3.5186     1    -93.76    
  57.33133  28.38567 -18.00300 -138.82  139.05-1000.00  3.5186     1    -93.76    
  57.59300  28.38567 -18.26467 -138.82  139.05-1000.00  3.5186     1    -93.76    
  57.59300  28.41900 -18.00300 -138.82  139.05-1000.00  3.5186     1    -93.76    
  57.77871  28.41900 -18.10800 -138.60  139.12-1000.00  3.5186     1    -93.76    
  57.79300  28.41900 -18.08133 -138.76  139.07-1000.00  3.5186     1    -93.76    
  57.99300  28.36900 -18.33133 -138.72  139.08-1000.00  3.5186     1    -93.76    
  57.95967  28.41900 -18.00300 -138.70  139.09-1000.00  3.5186     1    -93.76    
  58.19300  28.36900 -18.18633 -138.62  139.11-1000.00  3.5186     1    -93.76    
  58.27633  28.36900 -18.00300 -138.83  139.05-1000.00  3.5186     1    -93.76    
  58.28467  28.36900 -18.00300 -138.72  139.08-1000.00  3.5186     1    -93.76    
  56.74800  23.86900 -17.77979 -138.58  139.12-1000.00  3.5186     1    -93.76    
  57.00967  23.76900 -17.81038 -138.83  139.05-1000.00  3.5186     1    -93.76    
  56.79300  23.86900 -17.55300 -138.74  139.08-1000.00  3.5186     1    -93.76    
  57.04300  23.76900 -17.60300 -138.79  139.06-1000.00  3.5186     1    -93.76    
  57.18133  23.71900 -17.80300 -138.82  139.05-1000.00  3.5186     1    -93.76    
  57.22633  23.71900 -17.60300 -138.80  139.06-1000.00  3.5186     1    -93.76    
  57.33133  23.68567 -17.80300 -138.78  139.06-1000.00  3.5186     1    -93.76    
  57.39300  23.68567 -17.60300 -138.75  139.07-1000.00  3.5186     1    -93.76    
  57.44300  23.66900 -17.76967 -138.80  139.06-1000.00  3.5186     1    -93.76    
  57.49300  23.66900 -17.65300 -138.82  139.05-1000.00  3.5186     1    -93.76    
  57.98312  23.66067 -17.80300 -139.02  138.99-1000.00  3.5186     1    -93.76    
  57.79300  23.66900 -17.50300 -138.76  139.07-1000.00  3.5186     1    -93.76    
  58.09300  23.66900 -17.80300 -138.76  139.07-1000.00  3.5186     1    -93.76    
  57.99300  23.66900 -17.60300 -138.81  139.06-1000.00  3.5186     1    -93.76    
  58.19300  23.68567 -17.80300 -138.79  139.06-1000.00  3.5186     1    -93.76    
  58.14800  23.68567 -17.60300 -138.61  139.12-1000.00  3.5186     1    -93.76    
  58.35967  23.71900 -17.80300 -138.61  139.12-1000.00  3.5186     1    -93.76    
  58.47633  23.76900 -17.57800 -138.76  139.07-1000.00  3.5186     1    -93.76    
  58.52788  23.76900 -17.79467 -138.61  139.12-1000.00  3.5186     1    -93.76    
  58.74300  23.86900 -17.60300 -138.82  139.05-1000.00  3.5186     1    -93.76    
  56.15788  24.26900 -17.78133 -138.94  139.02-1000.00  3.5186     1    -93.76    
  56.38562  24.08567 -17.79050 -138.91  139.03-1000.00  3.5186     1    -93.76    
  56.19300  24.26900 -17.47800 -138.80  139.06-1000.00  3.5186     1    -93.76    
  56.39300  24.08567 -17.62800 -138.67  139.10-1000.00  3.5186     1    -93.76    
  56.56621  23.96900 -17.82300 -138.88  139.04-1000.00  3.5186     1    -93.76    
  56.59300  23.96900 -17.55300 -138.69  139.09-1000.00  3.5186     1    -93.76    
  58.80312  23.88567 -17.82300 -138.86  139.04-1000.00  3.5186     1    -93.76    
  58.79300  23.88567 -17.62800 -138.60  139.12-1000.00  3.5186     1    -93.76    
  58.97121  23.96900 -17.82800 -138.54  139.13-1000.00  3.5186     1    -93.76    
  59.09300  24.06900 -17.55300 -138.74  139.08-1000.00  3.5186     1    -93.76    
  59.19300  24.11900 -17.80300 -138.69  139.09-1000.00  3.5186     1    -93.76    
  59.24300  24.16900 -17.60300 -138.60  139.12-1000.00  3.5186     1    -93.76    
  55.99300  24.43388 -17.78133 -138.94  139.02-1000.00  3.5186     1    -93.76    
  55.80967  24.66162 -17.79050 -138.91  139.03-1000.00  3.5186     1    -93.76    
  55.99300  24.46900 -17.47800 -138.80  139.06-1000.00  3.5186     1    -93.76    
  55.80967  24.66900 -17.62800 -138.67  139.10-1000.00  3.5186     1    -93.76    
  59.54300  24.43567 -17.80300 -138.60  139.12-1000.00  3.5186     1    -93.76    
  59.54300  24.46900 -17.52467 -138.74  139.08-1000.00  3.5186     1    -93.76    
  59.69300  24.61900 -17.83633 -138.58  139.12-1000.00  3.5186     1    -93.76    
  59.69300  24.66900 -17.47467 -138.72  139.08-1000.00  3.5186     1    -93.76    
  55.69300  24.84221 -17.82300 -138.88  139.04-1000.00  3.5186     1    -93.76    
  55.59300  25.02400 -17.77979 -138.58  139.12-1000.00  3.5186     1    -93.76    
  55.69300  24.86900 -17.55300 -138.69  139.09-1000.00  3.5186     1    -93.76    
  55.59300  25.06900 -17.55300 -138.74  139.08-1000.00  3.5186     1    -93.76    
  59.79300  24.76900 -17.80300 -138.66  139.10-1000.00  3.5186     1    -93.76    
  59.79300  24.76900 -17.76229 -138.62  139.11-1000.00  3.5186     1    -93.76    
  59.94300  25.05650 -17.79729 -138.86  139.04-1000.00  3.5186     1    -93.76    
  59.94300  25.06900 -17.63633 -138.70  139.09-1000.00  3.5186     1    -93.76    
  55.49300  25.28567 -17.81038 -138.83  139.05-1000.00  3.5186     1    -93.76    
  55.49300  25.31900 -17.60300 -138.79  139.06-1000.00  3.5186     1    -93.76    
  55.44300  25.45733 -17.80300 -138.82  139.05-1000.00  3.5186     1    -93.76    
  55.44300  25.50233 -17.60300 -138.80  139.06-1000.00  3.5186     1    -93.76    
  59.99300  25.16900 -17.80300 -138.71  139.08-1000.00  3.5186     1    -93.76    
  59.99300  25.16900 -17.73133 -138.60  139.12-1000.00  3.5186     1    -93.76    
  60.09300  25.50233 -17.89800 -138.83  139.05-1000.00  3.5186     1    -93.76    
  60.09300  25.51900 -17.63633 -138.63  139.11-1000.00  3.5186     1    -93.76    
  55.40967  25.60733 -17.80300 -138.78  139.06-1000.00  3.5186     1    -93.76    
  55.40967  25.66900 -17.60300 -138.75  139.07-1000.00  3.5186     1    -93.76    
  55.39300  25.71900 -17.76967 -138.80  139.06-1000.00  3.5186     1    -93.76    
  55.39300  25.76900 -17.65300 -138.82  139.05-1000.00  3.5186     1    -93.76    
  60.14300  25.77829 -17.80300 -138.68  139.09-1000.00  3.5186     1    -93.76    
  60.09300  25.54067 -17.60300 -138.72  139.08-1000.00  3.5186     1    -93.76    
  60.14300  25.79067 -17.80300 -138.76  139.07-1000.00  3.5186     1    -93.76    
  60.14300  25.90233 -17.60300 -138.65  139.10-1000.00  3.5186     1    -93.76    
  55.38467  26.25912 -17.80300 -139.02  138.99-1000.00  3.5186     1    -93.76    
  55.39300  26.06900 -17.50300 -138.76  139.07-1000.00  3.5186     1    -93.76    
  55.39300  26.36900 -17.80300 -138.76  139.07-1000.00  3.5186     1    -93.76    
  55.39300  26.26900 -17.60300 -138.81  139.06-1000.00  3.5186     1    -93.76    
  60.14979  26.11900 -17.80300 -139.04  138.99-1000.00  3.5186     1    -93.76    
  60.14300  26.10233 -17.60300 -138.83  139.05-1000.00  3.5186     1    -93.76    
  60.14300  26.30233 -17.80300 -138.67  139.10-1000.00  3.5186     1    -93.76    
  60.14300  26.21567 -17.62800 -138.63  139.11-1000.00  3.5186     1    -93.76    
  55.40967  26.46900 -17.80300 -138.79  139.06-1000.00  3.5186     1    -93.76    
  55.40967  26.42400 -17.60300 -138.61  139.12-1000.00  3.5186     1    -93.76    
  55.44300  26.63567 -17.80300 -138.61  139.12-1000.00  3.5186     1    -93.76    
  55.49300  26.75233 -17.57800 -138.76  139.07-1000.00  3.5186     1    -93.76    
  60.09300  26.57733 -17.78300 -138.83  139.05-1000.00  3.5186     1    -93.76    
  60.09300  26.51900 -17.56967 -138.74  139.08-1000.00  3.5186     1    -93.76    
  60.09300  26.58567 -17.80300 -138.74  139.08-1000.00  3.5186     1    -93.76    
  60.09300  26.54067 -17.60300 -138.68  139.09-1000.00  3.5186     1    -93.76    
  55.49300  26.80388 -17.79467 -138.61  139.12-1000.00  3.5186     1    -93.76    
  55.59300  27.01900 -17.60300 -138.82  139.05-1000.00  3.5186     1    -93.76    
  55.60967  27.07912 -17.82300 -138.86  139.04-1000.00  3.5186     1    -93.76    
  55.60967  27.06900 -17.62800 -138.60  139.12-1000.00  3.5186     1    -93.76    
  59.89300  27.11900 -17.69371 -138.81  139.06-1000.00  3.5186     1    -93.76    
  59.99300  26.88567 -17.64133 -138.76  139.07-1000.00  3.5186     1    -93.76    
  59.89300  27.11900 -17.66133 -138.69  139.09-1000.00  3.5186     1    -93.76    
  59.99300  26.86900 -17.55300 -138.60  139.12-1000.00  3.5186     1    -93.76    
  55.69300  27.24721 -17.82800 -138.54  139.13-1000.00  3.5186     1    -93.76    
  55.79300  27.36900 -17.55300 -138.74  139.08-1000.00  3.5186     1    -93.76    
  55.84300  27.46900 -17.80300 -138.69  139.09-1000.00  3.5186     1    -93.76    
  55.89300  27.51900 -17.60300 -138.60  139.12-1000.00  3.5186     1    -93.76    
  59.69300  27.44912 -17.81967 -138.92  139.02-1000.00  3.5186     1    -93.76    
  59.79300  27.29400 -17.67288 -138.82  139.05-1000.00  3.5186     1    -93.76    
  59.59300  27.56900 -17.65300 -138.82  139.05-1000.00  3.5186     1    -93.76    
  59.79300  27.26900 -17.53633 -138.82  139.05-1000.00  3.5186     1    -93.76    
  56.15967  27.81900 -17.80300 -138.60  139.12-1000.00  3.5186     1    -93.76    
  56.19300  27.81900 -17.52467 -138.74  139.08-1000.00  3.5186     1    -93.76    
  56.34300  27.96900 -17.83633 -138.58  139.12-1000.00  3.5186     1    -93.76    
  56.39300  27.96900 -17.47467 -138.72  139.08-1000.00  3.5186     1    -93.76    
  59.17312  27.96900 -17.81967 -138.92  139.02-1000.00  3.5186     1    -93.76    
  59.49300  27.68745 -17.79800 -138.95  139.01-1000.00  3.5186     1    -93.76    
  59.29300  27.86900 -17.65300 -138.82  139.05-1000.00  3.5186     1    -93.76    
  59.49300  27.66900 -17.55300 -138.74  139.08-1000.00  3.5186     1    -93.76    
  56.49300  28.06900 -17.80300 -138.66  139.10-1000.00  3.5186     1    -93.76    
  56.49300  28.06900 -17.76229 -138.62  139.11-1000.00  3.5186     1    -93.76    
  56.78050  28.21900 -17.79729 -138.86  139.04-1000.00  3.5186     1    -93.76    
  56.79300  28.21900 -17.63633 -138.70  139.09-1000.00  3.5186     1    -93.76    
  56.89300  28.26900 -17.80300 -138.71  139.08-1000.00  3.5186     1    -93.76    
  56.89300  28.26900 -17.73133 -138.60  139.12-1000.00  3.5186     1    -93.76    
  58.60967  28.26900 -17.64133 -138.76  139.07-1000.00  3.5186     1    -93.76    
  58.84300  28.16900 -17.69371 -138.81  139.06-1000.00  3.5186     1    -93.76    
  58.59300  28.26900 -17.55300 -138.60  139.12-1000.00  3.5186     1    -93.76    
  58.84300  28.16900 -17.66133 -138.69  139.09-1000.00  3.5186     1    -93.76    
  59.01800  28.06900 -17.67288 -138.82  139.05-1000.00  3.5186     1    -93.76    
  58.99300  28.06900 -17.53633 -138.82  139.05-1000.00  3.5186     1    -93.76    
  57.22633  28.36900 -17.89800 -138.83  139.05-1000.00  3.5186     1    -93.76    
  57.24300  28.36900 -17.63633 -138.63  139.11-1000.00  3.5186     1    -93.76    
  57.50229  28.41900 -17.80300 -138.68  139.09-1000.00  3.5186     1    -93.76    
  57.26467  28.36900 -17.60300 -138.72  139.08-1000.00  3.5186     1    -93.76    
  57.51467  28.41900 -17.80300 -138.76  139.07-1000.00  3.5186     1    -93.76    
  57.62633  28.41900 -17.60300 -138.65  139.10-1000.00  3.5186     1    -93.76    
  57.79300  28.42579 -17.75300 -139.04  138.99-1000.00  3.5186     1    -93.76    
  57.82633  28.41900 -17.60300 -138.83  139.05-1000.00  3.5186     1    -93.76    
  58.02633  28.41900 -17.80300 -138.67  139.10-1000.00  3.5186     1    -93.76    
  57.93967  28.41900 -17.62800 -138.63  139.11-1000.00  3.5186     1    -93.76    
  58.30133  28.36900 -17.78300 -138.83  139.05-1000.00  3.5186     1    -93.76    
  58.24300  28.36900 -17.56967 -138.74  139.08-1000.00  3.5186     1    -93.76    
  58.30967  28.36900 -17.80300 -138.74  139.08-1000.00  3.5186     1    -93.76    
  58.26467  28.36900 -17.60300 -138.68  139.09-1000.00  3.5186     1    -93.76    
  56.84300  23.86900 -17.40300 -138.60  139.12-1000.00  3.5186     1    -93.76    
  57.14300  23.76900 -17.40300 -138.82  139.05-1000.00  3.5186     1    -93.76    
  56.99300  23.86900 -17.17205 -138.62  139.11-1000.00  3.5186     1    -93.76    
  57.23800  23.76900 -17.28633 -138.75  139.07-1000.00  3.5186     1    -93.76    
  57.35967  23.71900 -17.40300 -138.72  139.08-1000.00  3.5186     1    -93.76    
  57.34300  23.76900 -17.20300 -138.77  139.07-1000.00  3.5186     1    -93.76    
  57.59300  23.68567 -17.42800 -138.71  139.09-1000.00  3.5186     1    -93.76    
  57.59300  23.71900 -17.26133 -138.62  139.11-1000.00  3.5186     1    -93.76    
  57.79300  23.68567 -17.40300 -138.79  139.06-1000.00  3.5186     1    -93.76    
  57.79300  23.71900 -17.23633 -138.61  139.12-1000.00  3.5186     1    -93.76    
  57.99300  23.68567 -17.44800 -138.61  139.12-1000.00  3.5186     1    -93.76    
  58.01800  23.76900 -17.11967 -138.76  139.07-1000.00  3.5186     1    -93.76    
  58.15967  23.71900 -17.40300 -138.79  139.06-1000.00  3.5186     1    -93.76    
  58.19300  23.76900 -17.20300 -138.66  139.10-1000.00  3.5186     1    -93.76    
  58.39300  23.76900 -17.40300 -138.66  139.10-1000.00  3.5186     1    -93.76    
  58.54300  23.86900 -17.18371 -138.61  139.11-1000.00  3.5186     1    -93.76    
  58.69300  23.86900 -17.42800 -138.63  139.11-1000.00  3.5186     1    -93.76    
  56.39300  24.11900 -17.43633 -138.83  139.05-1000.00  3.5186     1    -93.76    
  56.49300  24.06900 -17.35300 -138.79  139.06-1000.00  3.5186     1    -93.76    
  56.59300  24.06900 -17.14562 -138.82  139.05-1000.00  3.5186     1    -93.76    
  56.39300  24.16900 -17.22800 -138.60  139.12-1000.00  3.5186     1    -93.76    
  56.79300  23.88567 -17.44800 -138.77  139.07-1000.00  3.5186     1    -93.76    
  56.74300  23.96900 -17.20300 -138.82  139.05-1000.00  3.5186     1    -93.76    
  58.59300  23.88567 -17.20300 -138.81  139.05-1000.00  3.5186     1    -93.76    
  58.79300  23.91900 -17.40300 -138.60  139.12-1000.00  3.5186     1    -93.76    
  58.79300  23.96900 -17.21967 -138.82  139.05-1000.00  3.5186     1    -93.76    
  58.99300  24.06900 -17.25300 -138.72  139.08-1000.00  3.5186     1    -93.76    
  58.99300  24.08567 -17.20300 -138.78  139.06-1000.00  3.5186     1    -93.76    
  59.19300  24.16900 -17.40300 -138.76  139.07-1000.00  3.5186     1    -93.76    
  59.19300  24.26900 -17.09562 -138.82  139.05-1000.00  3.5186     1    -93.76    
  55.84300  24.66900 -17.43633 -138.83  139.05-1000.00  3.5186     1    -93.76    
  56.00967  24.46900 -17.40300 -138.79  139.06-1000.00  3.5186     1    -93.76    
  56.09300  24.46900 -17.14967 -138.83  139.05-1000.00  3.5186     1    -93.76    
  55.89300  24.66900 -17.22800 -138.60  139.12-1000.00  3.5186     1    -93.76    
  59.49300  24.46900 -17.31967 -138.83  139.05-1000.00  3.5186     1    -93.76    
  59.39300  24.46900 -17.05300 -138.72  139.08-1000.00  3.5186     1    -93.76    
  59.59300  24.56900 -17.35300 -138.60  139.12-1000.00  3.5186     1    -93.76    
  59.59300  24.66900 -17.12895 -138.82  139.05-1000.00  3.5186     1    -93.76    
  55.60967  25.06900 -17.44800 -138.77  139.07-1000.00  3.5186     1    -93.76    
  55.79300  24.76900 -17.35300 -138.79  139.06-1000.00  3.5186     1    -93.76    
  55.79300  24.86900 -17.14562 -138.82  139.05-1000.00  3.5186     1    -93.76    
  55.69300  25.01900 -17.20300 -138.82  139.05-1000.00  3.5186     1    -93.76    
  59.79300  24.86900 -17.33300 -138.60  139.12-1000.00  3.5186     1    -93.76    
  59.74300  24.86900 -17.16967 -138.73  139.08-1000.00  3.5186     1    -93.76    
  59.79300  24.96900 -17.15300 -138.74  139.08-1000.00  3.5186     1    -93.76    
  59.89300  25.06900 -17.33967 -138.83  139.05-1000.00  3.5186     1    -93.76    
  55.59300  25.11900 -17.40300 -138.60  139.12-1000.00  3.5186     1    -93.76    
  55.49300  25.41900 -17.40300 -138.82  139.05-1000.00  3.5186     1    -93.76    
  55.59300  25.26900 -17.17205 -138.62  139.11-1000.00  3.5186     1    -93.76    
  55.49300  25.51400 -17.28633 -138.75  139.07-1000.00  3.5186     1    -93.76    
  59.97633  25.24400 -17.38300 -138.68  139.09-1000.00  3.5186     1    -93.76    
  59.94300  25.26900 -17.21967 -138.82  139.05-1000.00  3.5186     1    -93.76    
  59.99300  25.28567 -17.40300 -138.78  139.06-1000.00  3.5186     1    -93.76    
  59.99300  25.43067 -17.20300 -138.60  139.12-1000.00  3.5186     1    -93.76    
  55.44300  25.63567 -17.40300 -138.72  139.08-1000.00  3.5186     1    -93.76    
  55.49300  25.61900 -17.20300 -138.77  139.07-1000.00  3.5186     1    -93.76    
  55.40967  25.86900 -17.42800 -138.71  139.09-1000.00  3.5186     1    -93.76    
  55.44300  25.86900 -17.26133 -138.62  139.11-1000.00  3.5186     1    -93.76    
  60.09300  25.68567 -17.40300 -138.62  139.11-1000.00  3.5186     1    -93.76    
  59.99300  25.64400 -17.05300 -138.63  139.11-1000.00  3.5186     1    -93.76    
  60.09300  25.86900 -17.31967 -138.83  139.05-1000.00  3.5186     1    -93.76    
  60.09300  25.86900 -17.31133 -138.72  139.08-1000.00  3.5186     1    -93.76    
  55.40967  26.06900 -17.40300 -138.79  139.06-1000.00  3.5186     1    -93.76    
  55.44300  26.06900 -17.23633 -138.61  139.12-1000.00  3.5186     1    -93.76    
  55.40967  26.26900 -17.44800 -138.61  139.12-1000.00  3.5186     1    -93.76    
  55.49300  26.29400 -17.11967 -138.76  139.07-1000.00  3.5186     1    -93.76    
  60.09300  26.08900 -17.29467 -138.83  139.05-1000.00  3.5186     1    -93.76    
  60.09300  26.06900 -17.28633 -138.74  139.08-1000.00  3.5186     1    -93.76    
  60.09300  26.30233 -17.35300 -138.74  139.08-1000.00  3.5186     1    -93.76    
  60.09300  26.26900 -17.33133 -138.68  139.09-1000.00  3.5186     1    -93.76    
  55.44300  26.43567 -17.40300 -138.79  139.06-1000.00  3.5186     1    -93.76    
  55.49300  26.46900 -17.20300 -138.66  139.10-1000.00  3.5186     1    -93.76    
  55.49300  26.66900 -17.40300 -138.66  139.10-1000.00  3.5186     1    -93.76    
  55.59300  26.81900 -17.18371 -138.61  139.11-1000.00  3.5186     1    -93.76    
  59.97633  26.69400 -17.20300 -138.78  139.06-1000.00  3.5186     1    -93.76    
  59.99300  26.51900 -17.10300 -138.65  139.10-1000.00  3.5186     1    -93.76    
  59.99300  26.76900 -17.35300 -138.65  139.10-1000.00  3.5186     1    -93.76    
  60.09300  26.38567 -17.40300 -138.67  139.10-1000.00  3.5186     1    -93.76    
  55.59300  26.96900 -17.42800 -138.63  139.11-1000.00  3.5186     1    -93.76    
  55.60967  26.86900 -17.20300 -138.81  139.05-1000.00  3.5186     1    -93.76    
  55.64300  27.06900 -17.40300 -138.60  139.12-1000.00  3.5186     1    -93.76    
  55.69300  27.06900 -17.21967 -138.82  139.05-1000.00  3.5186     1    -93.76    
  59.97633  26.84400 -17.40300 -138.70  139.09-1000.00  3.5186     1    -93.76    
  59.89300  26.91900 -17.17800 -138.60  139.12-1000.00  3.5186     1    -93.76    
  59.89300  27.06900 -17.47800 -138.80  139.06-1000.00  3.5186     1    -93.76    
  59.79300  27.06900 -17.09788 -138.82  139.05-1000.00  3.5186     1    -93.76    
  55.79300  27.26900 -17.25300 -138.72  139.08-1000.00  3.5186     1    -93.76    
  55.80967  27.26900 -17.20300 -138.78  139.06-1000.00  3.5186     1    -93.76    
  55.89300  27.46900 -17.40300 -138.76  139.07-1000.00  3.5186     1    -93.76    
  55.99300  27.46900 -17.09562 -138.82  139.05-1000.00  3.5186     1    -93.76    
  59.57633  27.46900 -17.20300 -138.72  139.08-1000.00  3.5186     1    -93.76    
  59.69300  27.31900 -17.21967 -138.61  139.12-1000.00  3.5186     1    -93.76    
  59.59300  27.46900 -17.25300 -138.72  139.08-1000.00  3.5186     1    -93.76    
  59.77633  27.26900 -17.42800 -138.72  139.08-1000.00  3.5186     1    -93.76    
  56.19300  27.76900 -17.31967 -138.83  139.05-1000.00  3.5186     1    -93.76    
  56.19300  27.66900 -17.05300 -138.72  139.08-1000.00  3.5186     1    -93.76    
  56.29300  27.86900 -17.35300 -138.60  139.12-1000.00  3.5186     1    -93.76    
  56.39300  27.86900 -17.12895 -138.82  139.05-1000.00  3.5186     1    -93.76    
  59.04300  27.96900 -17.21967 -138.61  139.12-1000.00  3.5186     1    -93.76    
  59.19300  27.85233 -17.20300 -138.72  139.08-1000.00  3.5186     1    -93.76    
  59.19300  27.86900 -17.25300 -138.72  139.08-1000.00  3.5186     1    -93.76    
  59.49300  27.61900 -17.34467 -138.75  139.07-1000.00  3.5186     1    -93.76    
  59.39300  27.66900 -17.19467 -138.83  139.05-1000.00  3.5186     1    -93.76    
  56.59300  28.06900 -17.33300 -138.60  139.12-1000.00  3.5186     1    -93.76    
  56.59300  28.01900 -17.16967 -138.73  139.08-1000.00  3.5186     1    -93.76    
  56.69300  28.06900 -17.15300 -138.74  139.08-1000.00  3.5186     1    -93.76    
  56.79300  28.16900 -17.33967 -138.83  139.05-1000.00  3.5186     1    -93.76    
  56.96800  28.25233 -17.38300 -138.68  139.09-1000.00  3.5186     1    -93.76    
  56.99300  28.21900 -17.21967 -138.82  139.05-1000.00  3.5186     1    -93.76    
  57.00967  28.26900 -17.40300 -138.78  139.06-1000.00  3.5186     1    -93.76    
  57.15467  28.26900 -17.20300 -138.60  139.12-1000.00  3.5186     1    -93.76    
  58.24300  28.26900 -17.10300 -138.65  139.10-1000.00  3.5186     1    -93.76    
  58.41800  28.25233 -17.20300 -138.78  139.06-1000.00  3.5186     1    -93.76    
  58.49300  28.26900 -17.35300 -138.65  139.10-1000.00  3.5186     1    -93.76    
  58.56800  28.25233 -17.40300 -138.70  139.09-1000.00  3.5186     1    -93.76    
  58.64300  28.16900 -17.17800 -138.60  139.12-1000.00  3.5186     1    -93.76    
  58.79300  28.16900 -17.47800 -138.80  139.06-1000.00  3.5186     1    -93.76    
  58.79300  28.06900 -17.09788 -138.82  139.05-1000.00  3.5186     1    -93.76    
  58.99300  28.05233 -17.42800 -138.72  139.08-1000.00  3.5186     1    -93.76    
  57.40967  28.36900 -17.40300 -138.62  139.11-1000.00  3.5186     1    -93.76    
  57.36800  28.26900 -17.05300 -138.63  139.11-1000.00  3.5186     1    -93.76    
  57.59300  28.36900 -17.31967 -138.83  139.05-1000.00  3.5186     1    -93.76    
  57.59300  28.36900 -17.31133 -138.72  139.08-1000.00  3.5186     1    -93.76    
  57.81300  28.36900 -17.29467 -138.83  139.05-1000.00  3.5186     1    -93.76    
  57.79300  28.36900 -17.28633 -138.74  139.08-1000.00  3.5186     1    -93.76    
  58.02633  28.36900 -17.35300 -138.74  139.08-1000.00  3.5186     1    -93.76    
  57.99300  28.36900 -17.33133 -138.68  139.09-1000.00  3.5186     1    -93.76    
  58.15967  28.36900 -17.45300 -138.71  139.08-1000.00  3.5186     1    -93.76    
  57.19300  23.86900 -17.00300 -138.81  139.06-1000.00  3.5186     1    -93.76    
  57.37633  23.86900 -16.90300 -138.80  139.06-1000.00  3.5186     1    -93.76    
  57.59300  23.76900 -17.08633 -138.61  139.12-1000.00  3.5186     1    -93.76    
  57.81383  23.76900 -17.08062 -138.82  139.05-1000.00  3.5186     1    -93.76    
  57.99300  23.86900 -16.85300 -138.82  139.05-1000.00  3.5186     1    -93.76    
  58.16800  23.86900 -16.90300 -138.63  139.11-1000.00  3.5186     1    -93.76    
  56.59300  24.11900 -17.01729 -138.83  139.05-1000.00  3.5186     1    -93.76    
  56.39300  24.26900 -16.98955 -138.83  139.05-1000.00  3.5186     1    -93.76    
  56.59300  24.26900 -16.73062 -138.88  139.03-1000.00  3.5186     1    -93.76    
  56.69300  24.06900 -16.99883 -138.82  139.05-1000.00  3.5186     1    -93.76    
  56.76538  24.11900 -16.80300 -138.57  139.13-1000.00  3.5186     1    -93.76    
  57.02633  23.91900 -17.00300 -138.77  139.07-1000.00  3.5186     1    -93.76    
  57.01229  24.06900 -16.70300 -138.83  139.05-1000.00  3.5186     1    -93.76    
  57.14300  23.96900 -16.80300 -138.72  139.08-1000.00  3.5186     1    -93.76    
  57.33467  23.91900 -16.80300 -138.62  139.11-1000.00  3.5186     1    -93.76    
  57.59300  23.88567 -16.80300 -138.76  139.07-1000.00  3.5186     1    -93.76    
  57.77300  23.88567 -16.79288 -138.86  139.04-1000.00  3.5186     1    -93.76    
  57.96800  23.88567 -16.80300 -138.60  139.12-1000.00  3.5186     1    -93.76    
  58.19300  23.91900 -16.80300 -138.60  139.12-1000.00  3.5186     1    -93.76    
  58.39300  23.88567 -17.00300 -138.81  139.05-1000.00  3.5186     1    -93.76    
  58.37633  23.96900 -16.80300 -138.82  139.05-1000.00  3.5186     1    -93.76    
  58.64300  23.96900 -17.00812 -138.60  139.12-1000.00  3.5186     1    -93.76    
  58.65729  24.06900 -16.80300 -138.58  139.12-1000.00  3.5186     1    -93.76    
  58.79300  24.06900 -16.93871 -138.58  139.12-1000.00  3.5186     1    -93.76    
  58.84300  24.16900 -16.80300 -138.79  139.06-1000.00  3.5186     1    -93.76    
  58.99300  24.16900 -16.98955 -138.83  139.05-1000.00  3.5186     1    -93.76    
  58.99300  24.26900 -16.78538 -138.56  139.13-1000.00  3.5186     1    -93.76    
  56.19300  24.46900 -16.94383 -138.84  139.05-1000.00  3.5186     1    -93.76    
  55.99300  24.66900 -16.98955 -138.83  139.05-1000.00  3.5186     1    -93.76    
  56.09300  24.66900 -16.80300 -138.76  139.07-1000.00  3.5186     1    -93.76    
  56.39300  24.36900 -16.80300 -138.76  139.07-1000.00  3.5186     1    -93.76    
  59.19300  24.31900 -16.97479 -138.60  139.12-1000.00  3.5186     1    -93.76    
  59.19300  24.46900 -16.72205 -138.55  139.13-1000.00  3.5186     1    -93.76    
  59.54300  24.66900 -17.00300 -138.67  139.10-1000.00  3.5186     1    -93.76    
  59.39300  24.66900 -16.73312 -138.56  139.13-1000.00  3.5186     1    -93.76    
  55.79300  24.96900 -16.99883 -138.82  139.05-1000.00  3.5186     1    -93.76    
  55.84300  24.86900 -17.01729 -138.83  139.05-1000.00  3.5186     1    -93.76    
  55.99300  24.86900 -16.73062 -138.88  139.03-1000.00  3.5186     1    -93.76    
  55.84300  25.04138 -16.80300 -138.57  139.13-1000.00  3.5186     1    -93.76    
  59.69300  24.86900 -17.04050 -138.82  139.05-1000.00  3.5186     1    -93.76    
  59.57633  24.86900 -16.80300 -138.87  139.04-1000.00  3.5186     1    -93.76    
  59.69300  25.06900 -16.80300 -138.76  139.07-1000.00  3.5186     1    -93.76    
  59.77633  25.04400 -17.00300 -138.69  139.09-1000.00  3.5186     1    -93.76    
  55.59300  25.46900 -17.00300 -138.81  139.06-1000.00  3.5186     1    -93.76    
  55.64300  25.30233 -17.00300 -138.77  139.07-1000.00  3.5186     1    -93.76    
  55.79300  25.28829 -16.70300 -138.83  139.05-1000.00  3.5186     1    -93.76    
  55.69300  25.41900 -16.80300 -138.72  139.08-1000.00  3.5186     1    -93.76    
  59.89300  25.26900 -17.05300 -138.62  139.11-1000.00  3.5186     1    -93.76    
  59.77633  25.25983 -16.80300 -138.82  139.05-1000.00  3.5186     1    -93.76    
  59.79300  25.46900 -16.70300 -138.81  139.06-1000.00  3.5186     1    -93.76    
  59.94300  25.50233 -17.00300 -138.73  139.08-1000.00  3.5186     1    -93.76    
  55.59300  25.65233 -16.90300 -138.80  139.06-1000.00  3.5186     1    -93.76    
  55.49300  25.86900 -17.08633 -138.61  139.12-1000.00  3.5186     1    -93.76    
  55.64300  25.61067 -16.80300 -138.62  139.11-1000.00  3.5186     1    -93.76    
  55.60967  25.86900 -16.80300 -138.76  139.07-1000.00  3.5186     1    -93.76    
  59.97633  25.66900 -17.00300 -138.79  139.06-1000.00  3.5186     1    -93.76    
  59.89300  25.66900 -16.80300 -138.66  139.10-1000.00  3.5186     1    -93.76    
  59.99300  25.76900 -17.00300 -138.66  139.10-1000.00  3.5186     1    -93.76    
  59.89300  25.86900 -16.75300 -138.69  139.09-1000.00  3.5186     1    -93.76    
  55.49300  26.08983 -17.08062 -138.82  139.05-1000.00  3.5186     1    -93.76    
  55.59300  26.26900 -16.85300 -138.82  139.05-1000.00  3.5186     1    -93.76    
  55.60967  26.04900 -16.79288 -138.86  139.04-1000.00  3.5186     1    -93.76    
  55.60967  26.24400 -16.80300 -138.60  139.12-1000.00  3.5186     1    -93.76    
  59.89300  26.17829 -16.75300 -138.81  139.06-1000.00  3.5186     1    -93.76    
  59.99300  26.23067 -16.98633 -138.76  139.07-1000.00  3.5186     1    -93.76    
  59.89300  26.21067 -16.75300 -138.69  139.09-1000.00  3.5186     1    -93.76    
  59.99300  26.31900 -17.00300 -138.60  139.12-1000.00  3.5186     1    -93.76    
  55.59300  26.44400 -16.90300 -138.63  139.11-1000.00  3.5186     1    -93.76    
  55.64300  26.46900 -16.80300 -138.60  139.12-1000.00  3.5186     1    -93.76    
  55.60967  26.66900 -17.00300 -138.81  139.05-1000.00  3.5186     1    -93.76    
  55.69300  26.65233 -16.80300 -138.82  139.05-1000.00  3.5186     1    -93.76    
  59.97633  26.46900 -17.02800 -138.70  139.09-1000.00  3.5186     1    -93.76    
  59.89300  26.39400 -16.80300 -138.80  139.06-1000.00  3.5186     1    -93.76    
  59.89300  26.69400 -16.95300 -138.60  139.12-1000.00  3.5186     1    -93.76    
  59.79300  26.77412 -16.80300 -138.82  139.05-1000.00  3.5186     1    -93.76    
  55.69300  26.91900 -17.00812 -138.60  139.12-1000.00  3.5186     1    -93.76    
  55.79300  26.93329 -16.80300 -138.58  139.12-1000.00  3.5186     1    -93.76    
  55.79300  27.06900 -16.93871 -138.58  139.12-1000.00  3.5186     1    -93.76    
  55.89300  27.11900 -16.80300 -138.79  139.06-1000.00  3.5186     1    -93.76    
  59.74300  26.90233 -16.80300 -138.76  139.07-1000.00  3.5186     1    -93.76    
  59.79300  26.96900 -16.97621 -138.84  139.04-1000.00  3.5186     1    -93.76    
  59.74300  27.10233 -17.00300 -138.60  139.12-1000.00  3.5186     1    -93.76    
  59.59300  27.16900 -16.78788 -138.87  139.04-1000.00  3.5186     1    -93.76    
  55.89300  27.26900 -16.98955 -138.83  139.05-1000.00  3.5186     1    -93.76    
  55.99300  27.26900 -16.78538 -138.56  139.13-1000.00  3.5186     1    -93.76    
  56.04300  27.46900 -16.97479 -138.60  139.12-1000.00  3.5186     1    -93.76    
  56.19300  27.46900 -16.72205 -138.55  139.13-1000.00  3.5186     1    -93.76    
  59.19300  27.65233 -16.79788 -138.85  139.04-1000.00  3.5186     1    -93.76    
  59.54300  27.26900 -16.80300 -138.57  139.13-1000.00  3.5186     1    -93.76    
  59.49300  27.46900 -17.00300 -138.76  139.07-1000.00  3.5186     1    -93.76    
  59.59300  27.26900 -16.90300 -138.76  139.07-1000.00  3.5186     1    -93.76    
  56.39300  27.81900 -17.00300 -138.67  139.10-1000.00  3.5186     1    -93.76    
  56.39300  27.66900 -16.73312 -138.56  139.13-1000.00  3.5186     1    -93.76    
  56.59300  27.96900 -17.04050 -138.82  139.05-1000.00  3.5186     1    -93.76    
  56.59300  27.85233 -16.80300 -138.87  139.04-1000.00  3.5186     1    -93.76    
  56.79300  27.96900 -16.80300 -138.76  139.07-1000.00  3.5186     1    -93.76    
  58.89300  27.86900 -16.78788 -138.87  139.04-1000.00  3.5186     1    -93.76    
  58.99300  27.81900 -16.80300 -138.57  139.13-1000.00  3.5186     1    -93.76    
  58.99300  27.86900 -16.90300 -138.76  139.07-1000.00  3.5186     1    -93.76    
  59.19300  27.76900 -17.00300 -138.76  139.07-1000.00  3.5186     1    -93.76    
  56.76800  28.05233 -17.00300 -138.69  139.09-1000.00  3.5186     1    -93.76    
  56.99300  28.16900 -17.05300 -138.62  139.11-1000.00  3.5186     1    -93.76    
  56.98383  28.05233 -16.80300 -138.82  139.05-1000.00  3.5186     1    -93.76    
  57.19300  28.06900 -16.70300 -138.81  139.06-1000.00  3.5186     1    -93.76    
  57.22633  28.21900 -17.00300 -138.73  139.08-1000.00  3.5186     1    -93.76    
  57.39300  28.25233 -17.00300 -138.79  139.06-1000.00  3.5186     1    -93.76    
  57.39300  28.16900 -16.80300 -138.66  139.10-1000.00  3.5186     1    -93.76    
  57.49300  28.26900 -17.00300 -138.66  139.10-1000.00  3.5186     1    -93.76    
  57.59300  28.16900 -16.75300 -138.69  139.09-1000.00  3.5186     1    -93.76    
  57.90229  28.16900 -16.75300 -138.81  139.06-1000.00  3.5186     1    -93.76    
  57.95467  28.26900 -16.98633 -138.76  139.07-1000.00  3.5186     1    -93.76    
  57.93467  28.16900 -16.75300 -138.69  139.09-1000.00  3.5186     1    -93.76    
  58.04300  28.26900 -17.00300 -138.60  139.12-1000.00  3.5186     1    -93.76    
  58.19300  28.25233 -17.02800 -138.70  139.09-1000.00  3.5186     1    -93.76    
  58.11800  28.16900 -16.80300 -138.80  139.06-1000.00  3.5186     1    -93.76    
  58.41800  28.16900 -16.95300 -138.60  139.12-1000.00  3.5186     1    -93.76    
  58.49812  28.06900 -16.80300 -138.82  139.05-1000.00  3.5186     1    -93.76    
  58.62633  28.01900 -16.80300 -138.76  139.07-1000.00  3.5186     1    -93.76    
  58.69300  28.06900 -16.97621 -138.84  139.04-1000.00  3.5186     1    -93.76    
  58.82633  28.01900 -17.00300 -138.60  139.12-1000.00  3.5186     1    -93.76    
  56.71538  24.26900 -16.60300 -138.56  139.13-1000.00  3.5186     1    -93.76    
  56.99300  24.16900 -16.55300 -138.74  139.08-1000.00  3.5186     1    -93.76    
  57.18967  24.06900 -16.60300 -138.81  139.05-1000.00  3.5186     1    -93.76    
  57.24800  24.26900 -16.30300 -138.61  139.11-1000.00  3.5186     1    -93.76    
  57.47633  24.06900 -16.50300 -138.70  139.09-1000.00  3.5186     1    -93.76    
  57.31800  24.16900 -16.40300 -138.60  139.12-1000.00  3.5186     1    -93.76    
  57.48467  24.06900 -16.50300 -138.75  139.07-1000.00  3.5186     1    -93.76    
  57.55967  24.16900 -16.35300 -138.74  139.08-1000.00  3.5186     1    -93.76    
  57.76800  23.96900 -16.62479 -138.54  139.13-1000.00  3.5186     1    -93.76    
  57.79300  24.11900 -16.40300 -138.69  139.09-1000.00  3.5186     1    -93.76    
  58.04300  24.06900 -16.50300 -138.74  139.08-1000.00  3.5186     1    -93.76    
  57.99300  24.16900 -16.35300 -138.60  139.12-1000.00  3.5186     1    -93.76    
  58.34300  24.06900 -16.60300 -138.72  139.08-1000.00  3.5186     1    -93.76    
  58.19300  24.16900 -16.40300 -138.76  139.07-1000.00  3.5186     1    -93.76    
  58.39300  24.08567 -16.60300 -138.78  139.06-1000.00  3.5186     1    -93.76    
  58.50038  24.26900 -16.40300 -138.82  139.05-1000.00  3.5186     1    -93.76    
  58.60645  24.16900 -16.60300 -138.83  139.05-1000.00  3.5186     1    -93.76    
  58.81062  24.26900 -16.60300 -138.56  139.13-1000.00  3.5186     1    -93.76    
  56.39300  24.51900 -16.58479 -138.54  139.14-1000.00  3.5186     1    -93.76    
  56.56145  24.36900 -16.60300 -138.53  139.14-1000.00  3.5186     1    -93.76    
  56.59300  24.61900 -16.30300 -138.77  139.07-1000.00  3.5186     1    -93.76    
  56.80729  24.46900 -16.30300 -138.85  139.04-1000.00  3.5186     1    -93.76    
  56.98729  24.28567 -16.40300 -138.83  139.05-1000.00  3.5186     1    -93.76    
  58.62121  24.31900 -16.40300 -138.60  139.12-1000.00  3.5186     1    -93.76    
  58.87395  24.46900 -16.40300 -138.55  139.13-1000.00  3.5186     1    -93.76    
  58.98050  24.46900 -16.50300 -138.89  139.03-1000.00  3.5186     1    -93.76    
  58.99300  24.66900 -16.30300 -138.71  139.08-1000.00  3.5186     1    -93.76    
  59.29300  24.66900 -16.60300 -138.71  139.08-1000.00  3.5186     1    -93.76    
  55.99300  24.99138 -16.60300 -138.56  139.13-1000.00  3.5186     1    -93.76    
  56.09300  24.83745 -16.60300 -138.53  139.14-1000.00  3.5186     1    -93.76    
  56.19300  25.08329 -16.30300 -138.85  139.04-1000.00  3.5186     1    -93.76    
  56.34300  24.86900 -16.30300 -138.77  139.07-1000.00  3.5186     1    -93.76    
  59.29300  24.88483 -16.40300 -138.87  139.04-1000.00  3.5186     1    -93.76    
  59.39300  24.76900 -16.61812 -138.53  139.14-1000.00  3.5186     1    -93.76    
  59.39300  25.01900 -16.40300 -138.57  139.13-1000.00  3.5186     1    -93.76    
  59.57633  25.06900 -16.60300 -138.58  139.12-1000.00  3.5186     1    -93.76    
  55.79300  25.46567 -16.60300 -138.81  139.05-1000.00  3.5186     1    -93.76    
  55.89300  25.26900 -16.55300 -138.74  139.08-1000.00  3.5186     1    -93.76    
  55.99300  25.52400 -16.30300 -138.61  139.11-1000.00  3.5186     1    -93.76    
  56.00967  25.26329 -16.40300 -138.83  139.05-1000.00  3.5186     1    -93.76    
  59.59300  25.26221 -16.50300 -138.83  139.05-1000.00  3.5186     1    -93.76    
  59.49300  25.20079 -16.40300 -138.60  139.12-1000.00  3.5186     1    -93.76    
  59.59300  25.46567 -16.40300 -138.81  139.05-1000.00  3.5186     1    -93.76    
  59.74300  25.50233 -16.60300 -138.83  139.05-1000.00  3.5186     1    -93.76    
  55.79300  25.75233 -16.50300 -138.70  139.09-1000.00  3.5186     1    -93.76    
  55.79300  25.76067 -16.50300 -138.75  139.07-1000.00  3.5186     1    -93.76    
  55.89300  25.59400 -16.40300 -138.60  139.12-1000.00  3.5186     1    -93.76    
  55.89300  25.83567 -16.35300 -138.74  139.08-1000.00  3.5186     1    -93.76    
  59.77633  25.64400 -16.60300 -138.81  139.05-1000.00  3.5186     1    -93.76    
  59.59300  25.61067 -16.35300 -138.81  139.06-1000.00  3.5186     1    -93.76    
  59.79300  25.71900 -16.60300 -138.65  139.10-1000.00  3.5186     1    -93.76    
  59.59300  25.81900 -16.30300 -138.62  139.11-1000.00  3.5186     1    -93.76    
  55.69300  26.04400 -16.62479 -138.54  139.13-1000.00  3.5186     1    -93.76    
  55.79300  26.31900 -16.50300 -138.74  139.08-1000.00  3.5186     1    -93.76    
  55.84300  26.06900 -16.40300 -138.69  139.09-1000.00  3.5186     1    -93.76    
  55.89300  26.26900 -16.35300 -138.60  139.12-1000.00  3.5186     1    -93.76    
  59.69300  26.05233 -16.42288 -138.92  139.02-1000.00  3.5186     1    -93.76    
  59.79300  26.19912 -16.57800 -138.82  139.05-1000.00  3.5186     1    -93.76    
  59.59300  26.21900 -16.30300 -138.82  139.05-1000.00  3.5186     1    -93.76    
  59.79300  26.33567 -16.60300 -138.82  139.05-1000.00  3.5186     1    -93.76    
  55.79300  26.61900 -16.60300 -138.72  139.08-1000.00  3.5186     1    -93.76    
  55.89300  26.46900 -16.40300 -138.76  139.07-1000.00  3.5186     1    -93.76    
  55.80967  26.66900 -16.60300 -138.78  139.06-1000.00  3.5186     1    -93.76    
  55.99300  26.77638 -16.40300 -138.82  139.05-1000.00  3.5186     1    -93.76    
  59.57633  26.66900 -16.40300 -138.72  139.08-1000.00  3.5186     1    -93.76    
  59.59300  26.61900 -16.40300 -138.72  139.08-1000.00  3.5186     1    -93.76    
  59.69300  26.65233 -16.55300 -138.61  139.12-1000.00  3.5186     1    -93.76    
  59.77633  26.44400 -16.60300 -138.72  139.08-1000.00  3.5186     1    -93.76    
  55.89300  26.88245 -16.60300 -138.83  139.05-1000.00  3.5186     1    -93.76    
  55.99300  27.08662 -16.60300 -138.56  139.13-1000.00  3.5186     1    -93.76    
  56.04300  26.89721 -16.40300 -138.60  139.12-1000.00  3.5186     1    -93.76    
  56.19300  27.14995 -16.40300 -138.55  139.13-1000.00  3.5186     1    -93.76    
  59.19300  27.07412 -16.21967 -138.85  139.04-1000.00  3.5186     1    -93.76    
  59.49300  26.86900 -16.40300 -138.76  139.07-1000.00  3.5186     1    -93.76    
  59.54300  27.06900 -16.60300 -138.57  139.13-1000.00  3.5186     1    -93.76    
  59.59300  26.96900 -16.60300 -138.76  139.07-1000.00  3.5186     1    -93.76    
  56.19300  27.36900 -16.61550 -138.89  139.03-1000.00  3.5186     1    -93.76    
  56.39300  27.26900 -16.30300 -138.71  139.08-1000.00  3.5186     1    -93.76    
  56.39300  27.56900 -16.60300 -138.71  139.08-1000.00  3.5186     1    -93.76    
  56.60883  27.56900 -16.40300 -138.87  139.04-1000.00  3.5186     1    -93.76    
  59.04300  27.46900 -16.40300 -138.74  139.08-1000.00  3.5186     1    -93.76    
  59.19300  27.31900 -16.40300 -138.74  139.08-1000.00  3.5186     1    -93.76    
  59.19300  27.46900 -16.55300 -138.74  139.08-1000.00  3.5186     1    -93.76    
  59.39300  27.30233 -16.62288 -138.88  139.04-1000.00  3.5186     1    -93.76    
  56.49300  27.66900 -16.61812 -138.53  139.14-1000.00  3.5186     1    -93.76    
  56.74300  27.66900 -16.40300 -138.57  139.13-1000.00  3.5186     1    -93.76    
  56.79300  27.85233 -16.60300 -138.58  139.12-1000.00  3.5186     1    -93.76    
  56.98621  27.86900 -16.50300 -138.83  139.05-1000.00  3.5186     1    -93.76    
  56.92479  27.76900 -16.40300 -138.60  139.12-1000.00  3.5186     1    -93.76    
  57.18967  27.86900 -16.40300 -138.81  139.05-1000.00  3.5186     1    -93.76    
  58.34300  27.86900 -16.40300 -138.72  139.08-1000.00  3.5186     1    -93.76    
  58.39300  27.85233 -16.40300 -138.72  139.08-1000.00  3.5186     1    -93.76    
  58.37633  27.96900 -16.55300 -138.61  139.12-1000.00  3.5186     1    -93.76    
  58.59300  27.76900 -16.40300 -138.76  139.07-1000.00  3.5186     1    -93.76    
  58.69300  27.86900 -16.60300 -138.76  139.07-1000.00  3.5186     1    -93.76    
  58.79812  27.65233 -16.40300 -138.85  139.04-1000.00  3.5186     1    -93.76    
  58.79300  27.81900 -16.60300 -138.57  139.13-1000.00  3.5186     1    -93.76    
  59.02633  27.66900 -16.62288 -138.88  139.04-1000.00  3.5186     1    -93.76    
  57.22633  28.01900 -16.60300 -138.83  139.05-1000.00  3.5186     1    -93.76    
  57.36800  28.05233 -16.60300 -138.81  139.05-1000.00  3.5186     1    -93.76    
  57.33467  27.86900 -16.35300 -138.81  139.06-1000.00  3.5186     1    -93.76    
  57.44300  28.06900 -16.60300 -138.65  139.10-1000.00  3.5186     1    -93.76    
  57.54300  27.86900 -16.30300 -138.62  139.11-1000.00  3.5186     1    -93.76    
  57.77633  27.96900 -16.42288 -138.92  139.02-1000.00  3.5186     1    -93.76    
  57.92312  28.06900 -16.57800 -138.82  139.05-1000.00  3.5186     1    -93.76    
  57.94300  27.86900 -16.30300 -138.82  139.05-1000.00  3.5186     1    -93.76    
  58.05967  28.06900 -16.60300 -138.82  139.05-1000.00  3.5186     1    -93.76    
  58.16800  28.05233 -16.60300 -138.72  139.08-1000.00  3.5186     1    -93.76    
  56.80217  24.56900 -16.20300 -138.59  139.12-1000.00  3.5186     1    -93.76    
  56.97717  24.46900 -16.20300 -138.61  139.12-1000.00  3.5186     1    -93.76    
  56.99300  24.63567 -16.05300 -138.71  139.08-1000.00  3.5186     1    -93.76    
  57.23800  24.36900 -16.20300 -138.83  139.05-1000.00  3.5186     1    -93.76    
  57.05788  24.66900 -16.00300 -138.81  139.06-1000.00  3.5186     1    -93.76    
  57.42633  24.41900 -16.10300 -138.71  139.08-1000.00  3.5186     1    -93.76    
  57.39300  24.66900 -15.90300 -138.62  139.11-1000.00  3.5186     1    -93.76    
  57.68145  24.43567 -16.05300 -138.53  139.14-1000.00  3.5186     1    -93.76    
  57.71479  24.61900 -15.90300 -138.56  139.13-1000.00  3.5186     1    -93.76    
  57.79300  24.43567 -16.05300 -138.60  139.12-1000.00  3.5186     1    -93.76    
  57.75967  24.61900 -15.90300 -138.58  139.12-1000.00  3.5186     1    -93.76    
  58.07133  24.46900 -16.05300 -138.74  139.08-1000.00  3.5186     1    -93.76    
  58.12133  24.66900 -15.90300 -138.72  139.08-1000.00  3.5186     1    -93.76    
  58.27633  24.46900 -16.10300 -138.83  139.05-1000.00  3.5186     1    -93.76    
  58.24300  24.56900 -16.00300 -138.60  139.12-1000.00  3.5186     1    -93.76    
  58.54300  24.46900 -16.20300 -138.72  139.08-1000.00  3.5186     1    -93.76    
  58.46705  24.66900 -16.00300 -138.82  139.05-1000.00  3.5186     1    -93.76    
  58.59300  24.66900 -16.05300 -138.67  139.10-1000.00  3.5186     1    -93.76    
  58.86288  24.66900 -16.20300 -138.56  139.13-1000.00  3.5186     1    -93.76    
  56.29300  25.07817 -16.20300 -138.59  139.12-1000.00  3.5186     1    -93.76    
  56.59300  24.86900 -16.10300 -138.71  139.08-1000.00  3.5186     1    -93.76    
  56.59300  25.02638 -16.00300 -138.56  139.13-1000.00  3.5186     1    -93.76    
  56.75038  24.86900 -16.00300 -138.56  139.13-1000.00  3.5186     1    -93.76    
  56.95871  24.86900 -15.90300 -138.59  139.12-1000.00  3.5186     1    -93.76    
  58.55550  24.86900 -15.90300 -138.82  139.05-1000.00  3.5186     1    -93.76    
  58.79300  24.86900 -16.01967 -138.87  139.04-1000.00  3.5186     1    -93.76    
  58.79300  25.06900 -15.90300 -138.76  139.07-1000.00  3.5186     1    -93.76    
  58.97788  24.76900 -16.20300 -138.53  139.14-1000.00  3.5186     1    -93.76    
  58.99300  25.06900 -16.01967 -138.58  139.12-1000.00  3.5186     1    -93.76    
  59.19300  25.01900 -16.20300 -138.57  139.13-1000.00  3.5186     1    -93.76    
  56.19300  25.25317 -16.20300 -138.61  139.12-1000.00  3.5186     1    -93.76    
  56.09300  25.51400 -16.20300 -138.83  139.05-1000.00  3.5186     1    -93.76    
  56.35967  25.26900 -16.05300 -138.71  139.08-1000.00  3.5186     1    -93.76    
  56.39300  25.33388 -16.00300 -138.81  139.06-1000.00  3.5186     1    -93.76    
  56.59300  25.23471 -15.90300 -138.59  139.12-1000.00  3.5186     1    -93.76    
  59.09300  25.26221 -16.00300 -138.83  139.05-1000.00  3.5186     1    -93.76    
  59.19300  25.20079 -16.10300 -138.60  139.12-1000.00  3.5186     1    -93.76    
  59.19300  25.46567 -16.00300 -138.81  139.05-1000.00  3.5186     1    -93.76    
  59.39300  25.38567 -16.20300 -138.59  139.12-1000.00  3.5186     1    -93.76    
  56.14300  25.70233 -16.10300 -138.71  139.08-1000.00  3.5186     1    -93.76    
  56.15967  25.95745 -16.05300 -138.53  139.14-1000.00  3.5186     1    -93.76    
  56.39300  25.66900 -15.90300 -138.62  139.11-1000.00  3.5186     1    -93.76    
  56.34300  25.99079 -15.90300 -138.56  139.13-1000.00  3.5186     1    -93.76    
  59.24300  25.61067 -16.00300 -138.81  139.06-1000.00  3.5186     1    -93.76    
  59.49300  25.75233 -16.20300 -138.70  139.09-1000.00  3.5186     1    -93.76    
  59.29300  25.81900 -16.00300 -138.62  139.11-1000.00  3.5186     1    -93.76    
  59.49300  25.76067 -16.20300 -138.75  139.07-1000.00  3.5186     1    -93.76    
  56.15967  26.06900 -16.05300 -138.60  139.12-1000.00  3.5186     1    -93.76    
  56.19300  26.34733 -16.05300 -138.74  139.08-1000.00  3.5186     1    -93.76    
  56.34300  26.03567 -15.90300 -138.58  139.12-1000.00  3.5186     1    -93.76    
  56.39300  26.39733 -15.90300 -138.72  139.08-1000.00  3.5186     1    -93.76    
  59.17312  26.05233 -15.90300 -138.92  139.02-1000.00  3.5186     1    -93.76    
  59.49300  26.07400 -16.18455 -138.95  139.01-1000.00  3.5186     1    -93.76    
  59.29300  26.21900 -16.00300 -138.82  139.05-1000.00  3.5186     1    -93.76    
  59.49300  26.31900 -16.20300 -138.74  139.08-1000.00  3.5186     1    -93.76    
  56.19300  26.55233 -16.10300 -138.83  139.05-1000.00  3.5186     1    -93.76    
  56.19300  26.81900 -16.20300 -138.72  139.08-1000.00  3.5186     1    -93.76    
  56.29300  26.51900 -16.00300 -138.60  139.12-1000.00  3.5186     1    -93.76    
  56.39300  26.74305 -16.00300 -138.82  139.05-1000.00  3.5186     1    -93.76    
  59.04300  26.65233 -15.90300 -138.61  139.12-1000.00  3.5186     1    -93.76    
  59.19300  26.61900 -16.00300 -138.72  139.08-1000.00  3.5186     1    -93.76    
  59.19300  26.66900 -16.01967 -138.72  139.08-1000.00  3.5186     1    -93.76    
  59.34300  26.52733 -16.10300 -138.75  139.07-1000.00  3.5186     1    -93.76    
  59.39300  26.67733 -16.20300 -138.83  139.05-1000.00  3.5186     1    -93.76    
  56.39300  26.86900 -16.05300 -138.67  139.10-1000.00  3.5186     1    -93.76    
  56.39300  27.13888 -16.20300 -138.56  139.13-1000.00  3.5186     1    -93.76    
  56.59300  26.83150 -15.90300 -138.82  139.05-1000.00  3.5186     1    -93.76    
  56.59300  27.06900 -16.01967 -138.87  139.04-1000.00  3.5186     1    -93.76    
  56.79300  27.06900 -15.90300 -138.76  139.07-1000.00  3.5186     1    -93.76    
  58.89300  27.08412 -16.00300 -138.87  139.04-1000.00  3.5186     1    -93.76    
  58.99300  26.96900 -16.00300 -138.76  139.07-1000.00  3.5186     1    -93.76    
  58.99300  27.06900 -16.05300 -138.57  139.13-1000.00  3.5186     1    -93.76    
  59.19300  26.86900 -16.10300 -138.76  139.07-1000.00  3.5186     1    -93.76    
  56.49300  27.25388 -16.20300 -138.53  139.14-1000.00  3.5186     1    -93.76    
  56.79300  27.26900 -16.01967 -138.58  139.12-1000.00  3.5186     1    -93.76    
  56.74300  27.46900 -16.20300 -138.57  139.13-1000.00  3.5186     1    -93.76    
  56.98621  27.36900 -16.00300 -138.83  139.05-1000.00  3.5186     1    -93.76    
  56.92479  27.46900 -16.10300 -138.60  139.12-1000.00  3.5186     1    -93.76    
  57.18967  27.46900 -16.00300 -138.81  139.05-1000.00  3.5186     1    -93.76    
  58.34300  27.46900 -16.00300 -138.72  139.08-1000.00  3.5186     1    -93.76    
  58.37633  27.31900 -15.90300 -138.61  139.12-1000.00  3.5186     1    -93.76    
  58.39300  27.46900 -16.01967 -138.72  139.08-1000.00  3.5186     1    -93.76    
  58.69300  27.26900 -16.00300 -138.76  139.07-1000.00  3.5186     1    -93.76    
  58.59300  27.46900 -16.10300 -138.76  139.07-1000.00  3.5186     1    -93.76    
  58.79300  27.26900 -16.05300 -138.57  139.13-1000.00  3.5186     1    -93.76    
  59.02633  27.24912 -16.20300 -138.88  139.04-1000.00  3.5186     1    -93.76    
  57.10967  27.66900 -16.20300 -138.59  139.12-1000.00  3.5186     1    -93.76    
  57.33467  27.51900 -16.00300 -138.81  139.06-1000.00  3.5186     1    -93.76    
  57.47633  27.76900 -16.20300 -138.70  139.09-1000.00  3.5186     1    -93.76    
  57.54300  27.56900 -16.00300 -138.62  139.11-1000.00  3.5186     1    -93.76    
  57.48467  27.76900 -16.20300 -138.75  139.07-1000.00  3.5186     1    -93.76    
  57.77633  27.44912 -15.90300 -138.92  139.02-1000.00  3.5186     1    -93.76    
  57.79800  27.76900 -16.18455 -138.95  139.01-1000.00  3.5186     1    -93.76    
  57.94300  27.56900 -16.00300 -138.82  139.05-1000.00  3.5186     1    -93.76    
  58.04300  27.66900 -16.10300 -138.74  139.08-1000.00  3.5186     1    -93.76    
  58.25133  27.76900 -16.25300 -138.75  139.07-1000.00  3.5186     1    -93.76    
  58.40133  27.66900 -16.20300 -138.83  139.05-1000.00  3.5186     1    -93.76    
  56.78621  25.01900 -15.90300 -138.85  139.04-1000.00  3.5186     1    -93.76    
  56.94300  25.06900 -15.80300 -138.67  139.10-1000.00  3.5186     1    -93.76    
  57.21467  24.86900 -15.81967 -138.81  139.06-1000.00  3.5186     1    -93.76    
  57.25133  25.06900 -15.70300 -138.61  139.12-1000.00  3.5186     1    -93.76    
  57.26467  24.86900 -15.80300 -138.62  139.11-1000.00  3.5186     1    -93.76    
  57.35967  25.01900 -15.70300 -138.60  139.12-1000.00  3.5186     1    -93.76    
  57.70133  24.76900 -15.80300 -138.63  139.11-1000.00  3.5186     1    -93.76    
  57.59300  25.06900 -15.65300 -138.82  139.05-1000.00  3.5186     1    -93.76    
  57.79300  24.76900 -15.80300 -138.66  139.10-1000.00  3.5186     1    -93.76    
  57.79871  25.05650 -15.65300 -138.86  139.04-1000.00  3.5186     1    -93.76    
  57.83371  24.76900 -15.80300 -138.62  139.11-1000.00  3.5186     1    -93.76    
  57.95967  25.06900 -15.65300 -138.70  139.09-1000.00  3.5186     1    -93.76    
  58.26300  24.86900 -15.80300 -138.60  139.12-1000.00  3.5186     1    -93.76    
  58.25633  25.06900 -15.70300 -138.83  139.05-1000.00  3.5186     1    -93.76    
  58.42633  24.86900 -15.85300 -138.73  139.08-1000.00  3.5186     1    -93.76    
  58.44300  24.96900 -15.80300 -138.74  139.08-1000.00  3.5186     1    -93.76    
  58.61800  25.06900 -15.81967 -138.78  139.07-1000.00  3.5186     1    -93.76    
  56.59300  25.49067 -15.81967 -138.81  139.06-1000.00  3.5186     1    -93.76    
  56.79300  25.21900 -15.80300 -138.67  139.10-1000.00  3.5186     1    -93.76    
  56.79300  25.52733 -15.70300 -138.61  139.12-1000.00  3.5186     1    -93.76    
  56.99300  25.26900 -15.70300 -138.81  139.06-1000.00  3.5186     1    -93.76    
  56.95967  25.46900 -15.65300 -138.81  139.05-1000.00  3.5186     1    -93.76    
  57.19300  25.23567 -15.65300 -138.81  139.05-1000.00  3.5186     1    -93.76    
  57.09300  25.49067 -15.60300 -138.81  139.05-1000.00  3.5186     1    -93.76    
  57.36800  25.26900 -15.60300 -138.82  139.05-1000.00  3.5186     1    -93.76    
  57.67633  25.16900 -15.60300 -138.63  139.11-1000.00  3.5186     1    -93.76    
  57.79300  25.16900 -15.60300 -138.71  139.08-1000.00  3.5186     1    -93.76    
  57.86467  25.16900 -15.60300 -138.60  139.12-1000.00  3.5186     1    -93.76    
  58.21300  25.24400 -15.61967 -138.68  139.09-1000.00  3.5186     1    -93.76    
  58.19300  25.28567 -15.60300 -138.78  139.06-1000.00  3.5186     1    -93.76    
  58.37633  25.26900 -15.65300 -138.82  139.05-1000.00  3.5186     1    -93.76    
  58.39300  25.43067 -15.60300 -138.60  139.12-1000.00  3.5186     1    -93.76    
  58.54300  25.26900 -15.70300 -138.62  139.11-1000.00  3.5186     1    -93.76    
  58.59300  25.50233 -15.65300 -138.73  139.08-1000.00  3.5186     1    -93.76    
  58.79300  25.25983 -15.81967 -138.82  139.05-1000.00  3.5186     1    -93.76    
  58.89300  25.46900 -15.80300 -138.81  139.06-1000.00  3.5186     1    -93.76    
  58.99300  25.50233 -15.85300 -138.83  139.05-1000.00  3.5186     1    -93.76    
  56.59300  25.54067 -15.80300 -138.62  139.11-1000.00  3.5186     1    -93.76    
  56.49300  25.97733 -15.80300 -138.63  139.11-1000.00  3.5186     1    -93.76    
  56.74300  25.63567 -15.70300 -138.60  139.12-1000.00  3.5186     1    -93.76    
  56.79300  25.86900 -15.65300 -138.82  139.05-1000.00  3.5186     1    -93.76    
  56.99300  25.64400 -15.60300 -138.82  139.05-1000.00  3.5186     1    -93.76    
  56.89300  25.95233 -15.60300 -138.63  139.11-1000.00  3.5186     1    -93.76    
  58.54300  25.64400 -15.60300 -138.63  139.11-1000.00  3.5186     1    -93.76    
  58.59300  25.66900 -15.61967 -138.79  139.06-1000.00  3.5186     1    -93.76    
  58.59300  25.76900 -15.60300 -138.66  139.10-1000.00  3.5186     1    -93.76    
  58.79300  25.66900 -15.70300 -138.66  139.10-1000.00  3.5186     1    -93.76    
  58.84300  25.86900 -15.70300 -138.69  139.09-1000.00  3.5186     1    -93.76    
  58.99300  25.64400 -15.81967 -138.81  139.05-1000.00  3.5186     1    -93.76    
  58.99300  25.71900 -15.80300 -138.65  139.10-1000.00  3.5186     1    -93.76    
  56.49300  26.06900 -15.80300 -138.66  139.10-1000.00  3.5186     1    -93.76    
  56.49300  26.10971 -15.80300 -138.62  139.11-1000.00  3.5186     1    -93.76    
  56.78050  26.07471 -15.65300 -138.86  139.04-1000.00  3.5186     1    -93.76    
  56.79300  26.23567 -15.65300 -138.70  139.09-1000.00  3.5186     1    -93.76    
  56.89300  26.06900 -15.60300 -138.71  139.08-1000.00  3.5186     1    -93.76    
  56.89300  26.14067 -15.60300 -138.60  139.12-1000.00  3.5186     1    -93.76    
  58.60967  26.23067 -15.60300 -138.76  139.07-1000.00  3.5186     1    -93.76    
  58.84300  26.17829 -15.70300 -138.81  139.06-1000.00  3.5186     1    -93.76    
  58.59300  26.31900 -15.60300 -138.60  139.12-1000.00  3.5186     1    -93.76    
  58.84300  26.21067 -15.70300 -138.69  139.09-1000.00  3.5186     1    -93.76    
  59.01800  26.19912 -15.80300 -138.82  139.05-1000.00  3.5186     1    -93.76    
  58.99300  26.33567 -15.80300 -138.82  139.05-1000.00  3.5186     1    -93.76    
  56.59300  26.53900 -15.80300 -138.60  139.12-1000.00  3.5186     1    -93.76    
  56.59300  26.70233 -15.85300 -138.73  139.08-1000.00  3.5186     1    -93.76    
  56.79300  26.53233 -15.70300 -138.83  139.05-1000.00  3.5186     1    -93.76    
  56.69300  26.71900 -15.80300 -138.74  139.08-1000.00  3.5186     1    -93.76    
  56.96800  26.48900 -15.61967 -138.68  139.09-1000.00  3.5186     1    -93.76    
  56.99300  26.65233 -15.65300 -138.82  139.05-1000.00  3.5186     1    -93.76    
  57.00967  26.46900 -15.60300 -138.78  139.06-1000.00  3.5186     1    -93.76    
  57.15467  26.66900 -15.60300 -138.60  139.12-1000.00  3.5186     1    -93.76    
  58.24300  26.76900 -15.60300 -138.65  139.10-1000.00  3.5186     1    -93.76    
  58.49300  26.51900 -15.60300 -138.65  139.10-1000.00  3.5186     1    -93.76    
  58.41800  26.66900 -15.61967 -138.78  139.06-1000.00  3.5186     1    -93.76    
  58.56800  26.46900 -15.61967 -138.70  139.09-1000.00  3.5186     1    -93.76    
  58.64300  26.69400 -15.70300 -138.60  139.12-1000.00  3.5186     1    -93.76    
  58.79300  26.39400 -15.70300 -138.80  139.06-1000.00  3.5186     1    -93.76    
  58.79300  26.77412 -15.80300 -138.82  139.05-1000.00  3.5186     1    -93.76    
  58.99300  26.44400 -15.81967 -138.72  139.08-1000.00  3.5186     1    -93.76    
  56.76800  26.86900 -15.81967 -138.69  139.09-1000.00  3.5186     1    -93.76    
  56.99300  26.81900 -15.70300 -138.62  139.11-1000.00  3.5186     1    -93.76    
  56.98383  27.06900 -15.81967 -138.82  139.05-1000.00  3.5186     1    -93.76    
  57.22633  26.86900 -15.65300 -138.73  139.08-1000.00  3.5186     1    -93.76    
  57.19300  27.16900 -15.80300 -138.81  139.06-1000.00  3.5186     1    -93.76    
  57.36800  26.81900 -15.60300 -138.63  139.11-1000.00  3.5186     1    -93.76    
  57.39300  26.86900 -15.61967 -138.79  139.06-1000.00  3.5186     1    -93.76    
  57.39300  27.06900 -15.70300 -138.66  139.10-1000.00  3.5186     1    -93.76    
  57.49300  26.86900 -15.60300 -138.66  139.10-1000.00  3.5186     1    -93.76    
  57.59300  27.11900 -15.70300 -138.69  139.09-1000.00  3.5186     1    -93.76    
  57.95467  26.88567 -15.60300 -138.76  139.07-1000.00  3.5186     1    -93.76    
  57.90229  27.11900 -15.70300 -138.81  139.06-1000.00  3.5186     1    -93.76    
  58.04300  26.86900 -15.60300 -138.60  139.12-1000.00  3.5186     1    -93.76    
  57.93467  27.11900 -15.70300 -138.69  139.09-1000.00  3.5186     1    -93.76    
  58.19300  26.84400 -15.61967 -138.70  139.09-1000.00  3.5186     1    -93.76    
  58.11800  27.06900 -15.70300 -138.80  139.06-1000.00  3.5186     1    -93.76    
  58.41800  26.91900 -15.70300 -138.60  139.12-1000.00  3.5186     1    -93.76    
  58.49812  27.06900 -15.80300 -138.82  139.05-1000.00  3.5186     1    -93.76    
  58.61979  26.96900 -15.80300 -138.84  139.04-1000.00  3.5186     1    -93.76    
  58.62633  27.06900 -15.85300 -138.76  139.07-1000.00  3.5186     1    -93.76    
  58.82633  26.86900 -15.85300 -138.60  139.12-1000.00  3.5186     1    -93.76    
  57.22633  27.26900 -15.85300 -138.83  139.05-1000.00  3.5186     1    -93.76    
  57.36800  27.26900 -15.81967 -138.81  139.05-1000.00  3.5186     1    -93.76    
  57.44300  27.26900 -15.80300 -138.65  139.10-1000.00  3.5186     1    -93.76    
  57.92312  27.29400 -15.80300 -138.82  139.05-1000.00  3.5186     1    -93.76    
  58.05967  27.26900 -15.80300 -138.82  139.05-1000.00  3.5186     1    -93.76    
  58.16800  27.26900 -15.81967 -138.72  139.08-1000.00  3.5186     1    -93.76    
  57.39300  25.41067 -15.55300 -138.72  139.08-1000.00  3.5186     1    -93.76    
  57.59300  25.51900 -15.50300 -138.74  139.08-1000.00  3.5186     1    -93.76    
  57.69800  25.50233 -15.50300 -138.83  139.05-1000.00  3.5186     1    -93.76    
  57.95967  25.51900 -15.50300 -138.63  139.11-1000.00  3.5186     1    -93.76    
  57.13467  25.66900 -15.55300 -138.72  139.08-1000.00  3.5186     1    -93.76    
  57.24300  25.86900 -15.50300 -138.74  139.08-1000.00  3.5186     1    -93.76    
  57.36800  25.66900 -15.50300 -138.82  139.05-1000.00  3.5186     1    -93.76    
  57.33133  25.86900 -15.48633 -138.82  139.05-1000.00  3.5186     1    -93.76    
  57.59300  25.60733 -15.48633 -138.82  139.05-1000.00  3.5186     1    -93.76    
  57.59300  25.86900 -15.45300 -138.82  139.05-1000.00  3.5186     1    -93.76    
  57.77871  25.76400 -15.45300 -138.60  139.12-1000.00  3.5186     1    -93.76    
  57.79300  25.79067 -15.45300 -138.76  139.07-1000.00  3.5186     1    -93.76    
  57.99300  25.54067 -15.50300 -138.72  139.08-1000.00  3.5186     1    -93.76    
  57.95967  25.86900 -15.45300 -138.70  139.09-1000.00  3.5186     1    -93.76    
  58.19300  25.68567 -15.50300 -138.62  139.11-1000.00  3.5186     1    -93.76    
  58.27633  25.86900 -15.50300 -138.83  139.05-1000.00  3.5186     1    -93.76    
  58.28467  25.86900 -15.50300 -138.72  139.08-1000.00  3.5186     1    -93.76    
  57.22633  25.97400 -15.50300 -138.83  139.05-1000.00  3.5186     1    -93.76    
  57.24300  26.23567 -15.50300 -138.63  139.11-1000.00  3.5186     1    -93.76    
  57.50229  26.06900 -15.45300 -138.68  139.09-1000.00  3.5186     1    -93.76    
  57.26467  26.26900 -15.50300 -138.72  139.08-1000.00  3.5186     1    -93.76    
  57.51467  26.06900 -15.45300 -138.76  139.07-1000.00  3.5186     1    -93.76    
  57.62633  26.26900 -15.45300 -138.65  139.10-1000.00  3.5186     1    -93.76    
  57.79300  26.11900 -15.44621 -139.04  138.99-1000.00  3.5186     1    -93.76    
  57.82633  26.26900 -15.45300 -138.83  139.05-1000.00  3.5186     1    -93.76    
  58.02633  26.06900 -15.45300 -138.67  139.10-1000.00  3.5186     1    -93.76    
  57.94800  26.23567 -15.45300 -138.63  139.11-1000.00  3.5186     1    -93.76    
  58.30133  26.08900 -15.50300 -138.83  139.05-1000.00  3.5186     1    -93.76    
  58.24300  26.30233 -15.50300 -138.74  139.08-1000.00  3.5186     1    -93.76    
  58.30967  26.06900 -15.50300 -138.74  139.08-1000.00  3.5186     1    -93.76    
  58.26467  26.26900 -15.50300 -138.68  139.09-1000.00  3.5186     1    -93.76    
  57.40967  26.46900 -15.50300 -138.62  139.11-1000.00  3.5186     1    -93.76    
  57.59300  26.55233 -15.50300 -138.83  139.05-1000.00  3.5186     1    -93.76    
  57.59300  26.56067 -15.50300 -138.72  139.08-1000.00  3.5186     1    -93.76    
  57.81300  26.57733 -15.50300 -138.83  139.05-1000.00  3.5186     1    -93.76    
  57.79300  26.58567 -15.50300 -138.74  139.08-1000.00  3.5186     1    -93.76    
  58.02633  26.51900 -15.50300 -138.74  139.08-1000.00  3.5186     1    -93.76    
  57.99300  26.54067 -15.50300 -138.68  139.09-1000.00  3.5186     1    -93.76    
  58.15967  26.41900 -15.50300 -138.71  139.08-1000.00  3.5186     1    -93.76    
  2812               Area     Atom    dRho/dR      Angle(Rho)      MEP        Field(norm)     dMEP/dR      Angle(MEP)     IE(L)      dIE(L)/dR     Angle(IE(L))      EA(L)    dEA(L)/dR     Angle(EA(L))     alpa(L)
     1     3     2   0.02045     1    0.3368E-01     179.1        -138.8        -58.05         58.06         179.1         139.0         17.30        0.9386        -1000.               NaN           NaN     3.519    
     2     3     4   0.03953     1    0.3431E-01     177.4        -139.1        -58.20         58.26         177.4         139.0         17.29         2.625        -1000.               NaN           NaN     3.519    
     3     5     4   0.02805     1    0.3425E-01     176.3        -139.1        -58.12         58.24         176.3         139.0         17.29         3.727        -1000.               NaN           NaN     3.519    
     4     7     6   0.02267     1    0.3416E-01     178.8        -139.0        -58.20         58.22         178.8         139.0         17.29         1.245        -1000.               NaN           NaN     3.519    
     4     5     7   0.03431     1    0.3416E-01     178.8        -139.0        -58.20         58.21         178.8         139.0         17.29         1.202        -1000.               NaN           NaN     3.519    
     5     8     7   0.01992     1    0.3382E-01     179.1        -138.9        -58.10         58.10         179.1         139.0         17.29        0.9360        -1000.               NaN           NaN     3.519    
     6     7     9   0.04327     1    0.3449E-01     179.6        -139.2        -58.32         58.32         179.6         139.0         17.29        0.4214        -1000.               NaN           NaN     3.519    
     7    10     9   0.02605     1    0.3427E-01     178.7        -139.1        -58.23         58.25         178.7         139.0         17.29         1.291        -1000.               NaN           NaN     3.519    
     7     8    10   0.01629     1    0.3394E-01     179.0        -138.9        -58.13         58.14         179.0         139.0         17.29         1.032        -1000.               NaN           NaN     3.519    
     8    11    10   0.01482     1    0.3373E-01     177.0        -138.9        -58.00         58.08         177.0         139.0         17.30         2.999        -1000.               NaN           NaN     3.519    
     9    10    12   0.03249     1    0.3423E-01     177.7        -139.1        -58.19         58.24         177.7         139.0         17.29         2.311        -1000.               NaN           NaN     3.519    
    10    13    12   0.02874     1    0.3437E-01     178.5        -139.1        -58.26         58.28         178.5         139.0         17.29         1.504        -1000.               NaN           NaN     3.519    
    10    11    13   0.01706     1    0.3386E-01     178.9        -138.9        -58.11         58.12         178.9         139.0         17.29         1.136        -1000.               NaN           NaN     3.519    
    11    14    13   0.02064     1    0.3389E-01     179.5        -138.9        -58.13         58.13         179.5         139.0         17.29        0.5473        -1000.               NaN           NaN     3.519    
    12    13    15   0.02151     1    0.3398E-01     178.7        -139.0        -58.14         58.16         178.7         139.0         17.29         1.306        -1000.               NaN           NaN     3.519    
    13    14    15   0.01945     1    0.3455E-01     174.2        -139.2        -58.04         58.34         174.2         138.9         17.29         5.815        -1000.               NaN           NaN     3.519    
    14    16    15   0.03180     1    0.3466E-01     176.9        -139.2        -58.29         58.37         176.9         138.9         17.29         3.057        -1000.               NaN           NaN     3.519    
    15    16    17   0.03728     1    0.3415E-01     179.0        -139.0        -58.20         58.21         179.0         139.0         17.29         1.038        -1000.               NaN           NaN     3.519    
    16    18    17   0.01705     1    0.3399E-01     179.1        -139.0        -58.15         58.16         179.1         139.0         17.29        0.8584        -1000.               NaN           NaN     3.519    
    17    18    19   0.03499     1    0.3424E-01     178.7        -139.1        -58.22         58.24         178.7         139.0         17.29         1.286        -1000.               NaN           NaN     3.519    
    20    22    21   0.02267     1    0.3416E-01     178.8        -139.0        -58.20         58.22         178.8         139.0         17.29         1.245        -1000.               NaN           NaN     3.519    
     1    21     3   0.03726     1    0.3406E-01     178.7        -139.0        -58.17         58.18         178.7         139.0         17.29         1.321        -1000.               NaN           NaN     3.519    
    21    23     3   0.01840     1    0.3394E-01     177.3        -139.0        -58.08         58.14         177.3         139.0         17.29         2.671        -1000.               NaN           NaN     3.519    
    21    22    23   0.03431     1    0.3416E-01     178.8        -139.0        -58.20         58.21         178.8         139.0         17.29         1.202        -1000.               NaN           NaN     3.519    
    22    24    23   0.01992     1    0.3382E-01     179.1        -138.9        -58.10         58.10         179.1         139.0         17.29        0.9360        -1000.               NaN           NaN     3.519    
     3    23     5   0.00431     1    0.3384E-01     161.7        -138.9        -55.18         58.11         161.7         139.0         17.29         18.27        -1000.               NaN           NaN     3.519    
    23    25     5   0.02903     1    0.3409E-01     178.4        -139.0        -58.17         58.19         178.4         139.0         17.29         1.563        -1000.               NaN           NaN     3.519    
    23    24    25   0.03328     1    0.3406E-01     179.1        -139.0        -58.17         58.18         179.1         139.0         17.29        0.9450        -1000.               NaN           NaN     3.519    
    24    26    25   0.02498     1    0.3410E-01     179.3        -139.0        -58.19         58.19         179.3         139.0         17.29        0.7269        -1000.               NaN           NaN     3.519    
     5    25     8   0.02355     1    0.3377E-01     179.7        -138.9        -58.09         58.09         179.7         139.0         17.29        0.2754        -1000.               NaN           NaN     3.519    
    25    27     8   0.01941     1    0.3383E-01     179.3        -138.9        -58.10         58.11         179.3         139.0         17.29        0.6634        -1000.               NaN           NaN     3.519    
    26    28    27   0.00884     1    0.3397E-01     171.7        -139.0        -57.55         58.15         171.7         139.0         17.29         8.256        -1000.               NaN           NaN     3.519    
    25    26    27   0.03083     1    0.3427E-01     178.7        -139.1        -58.23         58.25         178.7         139.0         17.29         1.328        -1000.               NaN           NaN     3.519    
     8    27    11   0.01634     1    0.3374E-01     177.9        -138.9        -58.04         58.08         177.9         139.0         17.30         2.051        -1000.               NaN           NaN     3.519    
    27    29    11   0.01731     1    0.3387E-01     178.9        -138.9        -58.11         58.12         178.9         139.0         17.29         1.071        -1000.               NaN           NaN     3.519    
    27    28    29   0.01576     1    0.3414E-01     176.8        -139.0        -58.12         58.21         176.8         139.0         17.29         3.190        -1000.               NaN           NaN     3.519    
    28    30    29   0.02048     1    0.3433E-01     179.1        -139.1        -58.26         58.27         179.1         139.0         17.29        0.9180        -1000.               NaN           NaN     3.519    
    11    29    14   0.01794     1    0.3382E-01     178.5        -138.9        -58.08         58.10         178.5         139.0         17.29         1.483        -1000.               NaN           NaN     3.519    
    29    31    14   0.01703     1    0.3392E-01     179.3        -138.9        -58.13         58.14         179.3         139.0         17.29        0.6971        -1000.               NaN           NaN     3.519    
    29    30    31   0.01029     1    0.3379E-01     179.6        -138.9        -58.09         58.10         179.6         139.0         17.29        0.4309        -1000.               NaN           NaN     3.519    
    30    32    31   0.00716     1    0.3373E-01     179.5        -138.9        -58.07         58.07         179.5         139.0         17.30        0.4607        -1000.               NaN           NaN     3.519    
    14    31    16   0.01722     1    0.3418E-01     177.6        -139.0        -58.17         58.22         177.6         139.0         17.29         2.402        -1000.               NaN           NaN     3.519    
    31    33    16   0.03015     1    0.3422E-01     178.3        -139.1        -58.21         58.23         178.3         139.0         17.29         1.657        -1000.               NaN           NaN     3.519    
    31    34    33   0.02375     1    0.3391E-01     179.2        -138.9        -58.13         58.13         179.2         139.0         17.29        0.7847        -1000.               NaN           NaN     3.519    
    31    32    34   0.01393     1    0.3394E-01     179.4        -139.0        -58.14         58.14         179.4         139.0         17.29        0.5852        -1000.               NaN           NaN     3.519    
    16    33    18   0.01126     1    0.3383E-01     178.2        -138.9        -58.08         58.11         178.2         139.0         17.29         1.832        -1000.               NaN           NaN     3.519    
    33    35    18   0.01362     1    0.3371E-01     179.7        -138.9        -58.07         58.07         179.7         139.0         17.30        0.3087        -1000.               NaN           NaN     3.519    
    33    34    35   0.01582     1    0.3402E-01     175.7        -139.0        -58.01         58.17         175.7         139.0         17.29         4.273        -1000.               NaN           NaN     3.519    
    34    36    35   0.02148     1    0.3405E-01     177.0        -139.0        -58.10         58.18         177.0         139.0         17.29         2.996        -1000.               NaN           NaN     3.519    
    18    35    19   0.02181     1    0.3420E-01     178.5        -139.0        -58.21         58.23         178.5         139.0         17.29         1.476        -1000.               NaN           NaN     3.519    
    35    37    19   0.02786     1    0.3430E-01     179.2        -139.1        -58.25         58.26         179.2         139.0         17.29        0.8166        -1000.               NaN           NaN     3.519    
    35    36    37   0.04097     1    0.3467E-01     177.9        -139.2        -58.33         58.38         177.9         138.9         17.29         2.141        -1000.               NaN           NaN     3.519    
    36    38    37   0.02015     1    0.3436E-01     173.4        -139.1        -57.90         58.28         173.4         139.0         17.29         6.571        -1000.               NaN           NaN     3.519    
    20    39    22   0.04327     1    0.3449E-01     179.6        -139.2        -58.32         58.32         179.6         139.0         17.29        0.4214        -1000.               NaN           NaN     3.519    
    39    40    22   0.02605     1    0.3427E-01     178.7        -139.1        -58.23         58.25         178.7         139.0         17.29         1.291        -1000.               NaN           NaN     3.519    
    39    41    40   0.03249     1    0.3423E-01     177.7        -139.1        -58.19         58.24         177.7         139.0         17.29         2.311        -1000.               NaN           NaN     3.519    
    41    42    40   0.02874     1    0.3437E-01     178.5        -139.1        -58.26         58.28         178.5         139.0         17.29         1.504        -1000.               NaN           NaN     3.519    
    22    40    24   0.01629     1    0.3394E-01     179.0        -138.9        -58.13         58.14         179.0         139.0         17.29         1.032        -1000.               NaN           NaN     3.519    
    40    43    24   0.01792     1    0.3397E-01     179.2        -139.0        -58.15         58.15         179.2         139.0         17.29        0.7874        -1000.               NaN           NaN     3.519    
    40    42    43   0.01844     1    0.3407E-01     179.5        -139.0        -58.18         58.19         179.5         139.0         17.29        0.4668        -1000.               NaN           NaN     3.519    
    42    44    43   0.01904     1    0.3406E-01     179.4        -139.0        -58.18         58.18         179.4         139.0         17.29        0.6406        -1000.               NaN           NaN     3.519    
    24    43    26   0.01782     1    0.3396E-01     177.5        -139.0        -58.09         58.15         177.5         139.0         17.29         2.505        -1000.               NaN           NaN     3.519    
    43    45    26   0.01538     1    0.3405E-01     178.2        -139.0        -58.15         58.18         178.2         139.0         17.29         1.839        -1000.               NaN           NaN     3.519    
    43    44    45   0.01538     1    0.3396E-01     179.5        -139.0        -58.15         58.15         179.5         139.0         17.29        0.4770        -1000.               NaN           NaN     3.519    
    44    46    45   0.01703     1    0.3392E-01     179.3        -138.9        -58.13         58.14         179.3         139.0         17.29        0.6971        -1000.               NaN           NaN     3.519    
    26    45    28   0.01171     1    0.3390E-01     178.5        -138.9        -58.11         58.13         178.5         139.0         17.29         1.515        -1000.               NaN           NaN     3.519    
    45    47    28   0.01682     1    0.3403E-01     179.6        -139.0        -58.17         58.17         179.6         139.0         17.29        0.4256        -1000.               NaN           NaN     3.519    
    45    46    47   0.01029     1    0.3379E-01     179.6        -138.9        -58.09         58.10         179.6         139.0         17.29        0.4309        -1000.               NaN           NaN     3.519    
    46    48    47   0.00716     1    0.3373E-01     179.5        -138.9        -58.07         58.07         179.5         139.0         17.30        0.4607        -1000.               NaN           NaN     3.519    
    28    47    30   0.04472     1    0.3517E-01     174.3        -139.4        -58.24         58.53         174.3         138.9         17.28         5.705        -1000.               NaN           NaN     3.519    
    47    49    30   0.09716     1    0.3641E-01     178.9        -139.9        -58.91         58.92         178.9         138.7         17.27         1.094        -1000.               NaN           NaN     3.519    
    47    48    49   0.03234     1    0.3582E-01     177.2        -139.7        -58.67         58.74         177.2         138.8         17.27         2.793        -1000.               NaN           NaN     3.519    
    48    50    49   0.05928     1    0.3552E-01     176.8        -139.5        -58.55         58.64         176.8         138.8         17.28         3.161        -1000.               NaN           NaN     3.519    
    30    49    32   0.01651     1    0.3466E-01     175.9        -139.2        -58.22         58.37         175.9         138.9         17.29         4.102        -1000.               NaN           NaN     3.519    
    49    51    32   0.01654     1    0.3448E-01     178.4        -139.2        -58.29         58.32         178.4         139.0         17.29         1.594        -1000.               NaN           NaN     3.519    
    49    50    51   0.01658     1    0.3480E-01     178.8        -139.3        -58.40         58.42         178.8         138.9         17.28         1.241        -1000.               NaN           NaN     3.519    
    50    52    51   0.01500     1    0.3448E-01     173.3        -139.2        -57.92         58.32         173.3         139.0         17.29         6.693        -1000.               NaN           NaN     3.519    
    32    51    34   0.02640     1    0.3422E-01     178.0        -139.1        -58.20         58.23         178.0         139.0         17.29         1.990        -1000.               NaN           NaN     3.519    
    51    53    34   0.01014     1    0.3377E-01     179.7        -138.9        -58.09         58.09         179.7         139.0         17.29        0.3195        -1000.               NaN           NaN     3.519    
    51    52    53   0.01017     1    0.3401E-01     177.2        -139.0        -58.10         58.17         177.2         139.0         17.29         2.821        -1000.               NaN           NaN     3.519    
    52    54    53   0.01559     1    0.3390E-01     176.6        -138.9        -58.03         58.13         176.6         139.0         17.29         3.400        -1000.               NaN           NaN     3.519    
    34    53    36   0.01700     1    0.3377E-01     178.9        -138.9        -58.08         58.09         178.9         139.0         17.29         1.073        -1000.               NaN           NaN     3.519    
    53    55    36   0.01700     1    0.3368E-01     178.4        -138.9        -58.04         58.06         178.4         139.0         17.30         1.650        -1000.               NaN           NaN     3.519    
    53    54    55   0.01701     1    0.3376E-01     179.8        -138.9        -58.09         58.09         179.8         139.0         17.29        0.2153        -1000.               NaN           NaN     3.519    
    54    56    55   0.03670     1    0.3412E-01     178.9        -139.0        -58.19         58.20         178.9         139.0         17.29         1.120        -1000.               NaN           NaN     3.519    
    36    55    38   0.01821     1    0.3355E-01     179.3        -138.8        -58.01         58.02         179.3         139.1         17.30        0.6826        -1000.               NaN           NaN     3.519    
    55    57    38   0.01821     1    0.3354E-01     179.2        -138.8        -58.01         58.01         179.2         139.1         17.30        0.7735        -1000.               NaN           NaN     3.519    
    55    56    57   0.01926     1    0.3370E-01     178.7        -138.9        -58.05         58.07         178.7         139.0         17.30         1.334        -1000.               NaN           NaN     3.519    
    56    58    57   0.03036     1    0.3415E-01     178.9        -139.0        -58.20         58.21         178.9         139.0         17.29         1.098        -1000.               NaN           NaN     3.519    
    41    59    42   0.02151     1    0.3398E-01     178.7        -139.0        -58.14         58.16         178.7         139.0         17.29         1.306        -1000.               NaN           NaN     3.519    
    42    59    44   0.01945     1    0.3455E-01     174.2        -139.2        -58.04         58.34         174.2         138.9         17.29         5.815        -1000.               NaN           NaN     3.519    
    59    60    44   0.03180     1    0.3466E-01     176.9        -139.2        -58.29         58.37         176.9         138.9         17.29         3.057        -1000.               NaN           NaN     3.519    
    59    61    60   0.03728     1    0.3415E-01     179.0        -139.0        -58.20         58.21         179.0         139.0         17.29         1.038        -1000.               NaN           NaN     3.519    
    61    62    60   0.02111     1    0.3404E-01     179.4        -139.0        -58.17         58.17         179.4         139.0         17.29        0.5723        -1000.               NaN           NaN     3.519    
    44    60    46   0.01722     1    0.3418E-01     177.6        -139.0        -58.17         58.22         177.6         139.0         17.29         2.402        -1000.               NaN           NaN     3.519    
    60    63    46   0.02241     1    0.3416E-01     177.7        -139.0        -58.16         58.21         177.7         139.0         17.29         2.306        -1000.               NaN           NaN     3.519    
    60    62    63   0.01319     1    0.3382E-01     179.0        -138.9        -58.09         58.10         179.0         139.0         17.29        0.9737        -1000.               NaN           NaN     3.519    
    62    64    63   0.01169     1    0.3373E-01     179.4        -138.9        -58.07         58.08         179.4         139.0         17.30        0.5640        -1000.               NaN           NaN     3.519    
    46    65    48   0.01393     1    0.3394E-01     179.4        -139.0        -58.14         58.14         179.4         139.0         17.29        0.5852        -1000.               NaN           NaN     3.519    
    46    63    65   0.02334     1    0.3395E-01     179.5        -139.0        -58.14         58.15         179.5         139.0         17.29        0.5116        -1000.               NaN           NaN     3.519    
    63    64    65   0.02394     1    0.3414E-01     177.8        -139.0        -58.17         58.21         177.8         139.0         17.29         2.161        -1000.               NaN           NaN     3.519    
    64    66    65   0.02148     1    0.3405E-01     177.0        -139.0        -58.10         58.18         177.0         139.0         17.29         2.996        -1000.               NaN           NaN     3.519    
    48    65    50   0.02640     1    0.3422E-01     178.0        -139.1        -58.20         58.23         178.0         139.0         17.29         1.990        -1000.               NaN           NaN     3.519    
    65    67    50   0.01014     1    0.3377E-01     179.7        -138.9        -58.09         58.09         179.7         139.0         17.29        0.3195        -1000.               NaN           NaN     3.519    
    65    66    67   0.01700     1    0.3377E-01     178.9        -138.9        -58.08         58.09         178.9         139.0         17.29         1.073        -1000.               NaN           NaN     3.519    
    66    68    67   0.01700     1    0.3368E-01     178.4        -138.9        -58.04         58.06         178.4         139.0         17.30         1.650        -1000.               NaN           NaN     3.519    
    50    67    52   0.01017     1    0.3401E-01     177.2        -139.0        -58.10         58.17         177.2         139.0         17.29         2.821        -1000.               NaN           NaN     3.519    
    67    69    52   0.01559     1    0.3390E-01     176.6        -138.9        -58.03         58.13         176.6         139.0         17.29         3.400        -1000.               NaN           NaN     3.519    
    67    68    69   0.01701     1    0.3376E-01     179.8        -138.9        -58.09         58.09         179.8         139.0         17.29        0.2153        -1000.               NaN           NaN     3.519    
    68    70    69   0.03670     1    0.3412E-01     178.9        -139.0        -58.19         58.20         178.9         139.0         17.29         1.120        -1000.               NaN           NaN     3.519    
    52    69    54   0.01215     1    0.3357E-01     179.1        -138.8        -58.01         58.02         179.1         139.1         17.30        0.9384        -1000.               NaN           NaN     3.519    
    69    71    54   0.01681     1    0.3363E-01     179.1        -138.8        -58.04         58.04         179.1         139.0         17.30        0.8826        -1000.               NaN           NaN     3.519    
    69    70    71   0.02782     1    0.3421E-01     178.7        -139.1        -58.22         58.23         178.7         139.0         17.29         1.316        -1000.               NaN           NaN     3.519    
    70    72    71   0.01950     1    0.3403E-01     177.1        -139.0        -58.10         58.17         177.1         139.0         17.29         2.926        -1000.               NaN           NaN     3.519    
    54    71    56   0.03400     1    0.3436E-01     178.2        -139.1        -58.25         58.28         178.2         139.0         17.29         1.815        -1000.               NaN           NaN     3.519    
    71    73    56   0.02098     1    0.3419E-01     176.1        -139.0        -58.09         58.22         176.1         139.0         17.29         3.885        -1000.               NaN           NaN     3.519    
    71    72    73   0.02438     1    0.3394E-01     179.8        -138.9        -58.14         58.14         179.8         139.0         17.29        0.1918        -1000.               NaN           NaN     3.519    
    72    74    73   0.03954     1    0.3418E-01     179.1        -139.0        -58.21         58.22         179.1         139.0         17.29        0.8641        -1000.               NaN           NaN     3.519    
    56    73    58   0.02431     1    0.3444E-01     176.6        -139.1        -58.20         58.30         176.6         139.0         17.29         3.422        -1000.               NaN           NaN     3.519    
    73    75    58   0.02719     1    0.3437E-01     176.1        -139.1        -58.15         58.28         176.1         139.0         17.29         3.921        -1000.               NaN           NaN     3.519    
    73    74    75   0.05771     1    0.3472E-01     178.5        -139.2        -58.37         58.39         178.5         138.9         17.28         1.477        -1000.               NaN           NaN     3.519    
    61    76    62   0.03470     1    0.3422E-01     179.0        -139.1        -58.22         58.23         179.0         139.0         17.29         1.003        -1000.               NaN           NaN     3.519    
    62    76    64   0.01804     1    0.3413E-01     178.6        -139.0        -58.19         58.20         178.6         139.0         17.29         1.362        -1000.               NaN           NaN     3.519    
    76    77    64   0.02786     1    0.3430E-01     179.2        -139.1        -58.25         58.26         179.2         139.0         17.29        0.8166        -1000.               NaN           NaN     3.519    
    64    77    66   0.04097     1    0.3467E-01     177.9        -139.2        -58.33         58.38         177.9         138.9         17.29         2.141        -1000.               NaN           NaN     3.519    
    77    78    66   0.02015     1    0.3436E-01     173.4        -139.1        -57.90         58.28         173.4         139.0         17.29         6.571        -1000.               NaN           NaN     3.519    
    66    78    68   0.01821     1    0.3355E-01     179.3        -138.8        -58.01         58.02         179.3         139.1         17.30        0.6826        -1000.               NaN           NaN     3.519    
    78    79    68   0.01800     1    0.3373E-01     179.1        -138.9        -58.07         58.08         179.1         139.0         17.30        0.9092        -1000.               NaN           NaN     3.519    
    68    79    70   0.01711     1    0.3385E-01     179.1        -138.9        -58.11         58.11         179.1         139.0         17.29        0.8762        -1000.               NaN           NaN     3.519    
    79    80    70   0.02868     1    0.3432E-01     179.0        -139.1        -58.26         58.27         179.0         139.0         17.29        0.9532        -1000.               NaN           NaN     3.519    
    70    80    72   0.02431     1    0.3444E-01     176.6        -139.1        -58.20         58.30         176.6         139.0         17.29         3.422        -1000.               NaN           NaN     3.519    
    80    81    72   0.02719     1    0.3437E-01     176.1        -139.1        -58.15         58.28         176.1         139.0         17.29         3.921        -1000.               NaN           NaN     3.519    
    72    81    74   0.03761     1    0.3404E-01     179.5        -139.0        -58.17         58.18         179.5         139.0         17.29        0.4678        -1000.               NaN           NaN     3.519    
    82    84    83   0.02986     1    0.3436E-01     178.7        -139.1        -58.26         58.28         178.7         139.0         17.29         1.289        -1000.               NaN           NaN     3.519    
    83    84    85   0.05745     1    0.3517E-01     179.1        -139.4        -58.53         58.53         179.1         138.9         17.28        0.9288        -1000.               NaN           NaN     3.519    
    84    86    85   0.03104     1    0.3474E-01     178.5        -139.3        -58.38         58.40         178.5         138.9         17.28         1.535        -1000.               NaN           NaN     3.519    
    85    86    87   0.04458     1    0.3500E-01     178.9        -139.4        -58.47         58.48         178.9         138.9         17.28         1.086        -1000.               NaN           NaN     3.519    
    86    88    87   0.02247     1    0.3455E-01     174.7        -139.2        -58.09         58.34         174.7         138.9         17.29         5.298        -1000.               NaN           NaN     3.519    
    87    88    89   0.02461     1    0.3416E-01     179.2        -139.0        -58.21         58.21         179.2         139.0         17.29        0.8059        -1000.               NaN           NaN     3.519    
    90    92    91   0.05570     1    0.3458E-01     179.3        -139.2        -58.34         58.35         179.3         138.9         17.29        0.6659        -1000.               NaN           NaN     3.519    
    91    94    93   0.02083     1    0.3372E-01     178.5        -138.9        -58.05         58.07         178.5         139.0         17.30         1.490        -1000.               NaN           NaN     3.519    
    92    95    94   0.03170     1    0.3438E-01     179.7        -139.1        -58.28         58.28         179.7         139.0         17.29        0.3455        -1000.               NaN           NaN     3.519    
    91    92    94   0.03772     1    0.3431E-01     179.1        -139.1        -58.25         58.26         179.1         139.0         17.29        0.9264        -1000.               NaN           NaN     3.519    
    94    97    96   0.01238     1    0.3402E-01     178.9        -139.0        -58.16         58.17         178.9         139.0         17.29         1.081        -1000.               NaN           NaN     3.519    
    93    94    96   0.02830     1    0.3405E-01     179.1        -139.0        -58.17         58.18         179.1         139.0         17.29        0.8752        -1000.               NaN           NaN     3.519    
    95    98    97   0.03161     1    0.3436E-01     179.5        -139.1        -58.27         58.28         179.5         139.0         17.29        0.4895        -1000.               NaN           NaN     3.519    
    94    95    97   0.01412     1    0.3420E-01     178.7        -139.1        -58.21         58.23         178.7         139.0         17.29         1.279        -1000.               NaN           NaN     3.519    
    96    97    82   0.02262     1    0.3434E-01     177.9        -139.1        -58.23         58.27         177.9         139.0         17.29         2.086        -1000.               NaN           NaN     3.519    
    97    99    82   0.04779     1    0.3472E-01     178.8        -139.2        -58.38         58.39         178.8         138.9         17.28         1.235        -1000.               NaN           NaN     3.519    
    97    98    99   0.04697     1    0.3472E-01     178.9        -139.2        -58.38         58.39         178.9         138.9         17.28         1.087        -1000.               NaN           NaN     3.519    
    98   100    99   0.01647     1    0.3396E-01     177.0        -139.0        -58.07         58.15         177.0         139.0         17.29         3.050        -1000.               NaN           NaN     3.519    
    82    99    84   0.02824     1    0.3411E-01     179.6        -139.0        -58.20         58.20         179.6         139.0         17.29        0.3657        -1000.               NaN           NaN     3.519    
    99   101    84   0.00096     1    0.3383E-01     174.0        -138.9        -57.79         58.11         174.0         139.0         17.29         5.980        -1000.               NaN           NaN     3.519    
   100     6   101   0.01404     1    0.3381E-01     179.2        -138.9        -58.10         58.10         179.2         139.0         17.29        0.8279        -1000.               NaN           NaN     3.519    
    99   100   101   0.00090     1    0.3365E-01     170.8        -138.8        -57.30         58.05         170.8         139.0         17.30         9.230        -1000.               NaN           NaN     3.519    
    84   101    86   0.02426     1    0.3454E-01     176.6        -139.2        -58.23         58.34         176.6         138.9         17.29         3.359        -1000.               NaN           NaN     3.519    
   101   102    86   0.03067     1    0.3466E-01     177.9        -139.2        -58.33         58.37         177.9         138.9         17.29         2.059        -1000.               NaN           NaN     3.519    
   101     6   102   0.03236     1    0.3451E-01     177.6        -139.2        -58.27         58.32         177.6         138.9         17.29         2.388        -1000.               NaN           NaN     3.519    
     6     9   102   0.03446     1    0.3446E-01     177.3        -139.1        -58.25         58.31         177.3         139.0         17.29         2.652        -1000.               NaN           NaN     3.519    
    86   102    88   0.01758     1    0.3414E-01     179.0        -139.0        -58.20         58.21         179.0         139.0         17.29         1.012        -1000.               NaN           NaN     3.519    
   102   103    88   0.03043     1    0.3416E-01     178.9        -139.0        -58.20         58.21         178.9         139.0         17.29         1.064        -1000.               NaN           NaN     3.519    
   102     9   103   0.02754     1    0.3405E-01     178.8        -139.0        -58.16         58.18         178.8         139.0         17.29         1.207        -1000.               NaN           NaN     3.519    
     9    12   103   0.02546     1    0.3388E-01     179.6        -138.9        -58.12         58.12         179.6         139.0         17.29        0.3937        -1000.               NaN           NaN     3.519    
    88   103    89   0.02309     1    0.3398E-01     178.7        -139.0        -58.14         58.16         178.7         139.0         17.29         1.291        -1000.               NaN           NaN     3.519    
   103   104    89   0.01706     1    0.3403E-01     179.1        -139.0        -58.16         58.17         179.1         139.0         17.29        0.9140        -1000.               NaN           NaN     3.519    
   103   105   104   0.02926     1    0.3431E-01     177.6        -139.1        -58.21         58.26         177.6         139.0         17.29         2.365        -1000.               NaN           NaN     3.519    
   103    12   105   0.01186     1    0.3380E-01     179.2        -138.9        -58.09         58.10         179.2         139.0         17.29        0.8014        -1000.               NaN           NaN     3.519    
    89   104   106   0.01296     1    0.3376E-01     179.2        -138.9        -58.08         58.08         179.2         139.0         17.29        0.8104        -1000.               NaN           NaN     3.519    
   104   107   106   0.02022     1    0.3389E-01     178.7        -138.9        -58.11         58.13         178.7         139.0         17.29         1.254        -1000.               NaN           NaN     3.519    
   104   105   107   0.04161     1    0.3477E-01     178.7        -139.3        -58.39         58.41         178.7         138.9         17.28         1.285        -1000.               NaN           NaN     3.519    
   105   108   107   0.01996     1    0.3451E-01     175.7        -139.2        -58.16         58.32         175.7         138.9         17.29         4.259        -1000.               NaN           NaN     3.519    
   106   110   109   0.03067     1    0.3420E-01     179.3        -139.0        -58.22         58.22         179.3         139.0         17.29        0.7344        -1000.               NaN           NaN     3.519    
   106   107   110   0.01617     1    0.3399E-01     178.9        -139.0        -58.15         58.16         178.9         139.0         17.29         1.103        -1000.               NaN           NaN     3.519    
   107   108   111   0.01648     1    0.3402E-01     179.4        -139.0        -58.17         58.17         179.4         139.0         17.29        0.6098        -1000.               NaN           NaN     3.519    
   107   111   110   0.00780     1    0.3383E-01     179.5        -138.9        -58.11         58.11         179.5         139.0         17.29        0.5274        -1000.               NaN           NaN     3.519    
   109   110   112   0.03773     1    0.3465E-01     179.3        -139.2        -58.36         58.37         179.3         138.9         17.29        0.7251        -1000.               NaN           NaN     3.519    
   110   113   112   0.03219     1    0.3428E-01     177.8        -139.1        -58.21         58.25         177.8         139.0         17.29         2.184        -1000.               NaN           NaN     3.519    
   110   111   113   0.01142     1    0.3387E-01     178.8        -138.9        -58.11         58.12         178.8         139.0         17.29         1.216        -1000.               NaN           NaN     3.519    
   112   113   114   0.02034     1    0.3375E-01     178.4        -138.9        -58.06         58.08         178.4         139.0         17.29         1.632        -1000.               NaN           NaN     3.519    
   115   116    90   0.02083     1    0.3372E-01     178.5        -138.9        -58.05         58.07         178.5         139.0         17.30         1.490        -1000.               NaN           NaN     3.519    
   117   118   116   0.01238     1    0.3402E-01     178.9        -139.0        -58.16         58.17         178.9         139.0         17.29         1.081        -1000.               NaN           NaN     3.519    
   115   117   116   0.02830     1    0.3405E-01     179.1        -139.0        -58.17         58.18         179.1         139.0         17.29        0.8752        -1000.               NaN           NaN     3.519    
   116   119    92   0.03863     1    0.3455E-01     179.5        -139.2        -58.33         58.34         179.5         138.9         17.29        0.5446        -1000.               NaN           NaN     3.519    
    90   116    92   0.04484     1    0.3451E-01     178.8        -139.2        -58.31         58.32         178.8         138.9         17.29         1.163        -1000.               NaN           NaN     3.519    
   118   120   119   0.03161     1    0.3436E-01     179.5        -139.1        -58.27         58.28         179.5         139.0         17.29        0.4895        -1000.               NaN           NaN     3.519    
   116   118   119   0.01412     1    0.3420E-01     178.7        -139.1        -58.21         58.23         178.7         139.0         17.29         1.279        -1000.               NaN           NaN     3.519    
   119   121    95   0.01023     1    0.3375E-01     178.0        -138.9        -58.04         58.08         178.0         139.0         17.29         2.001        -1000.               NaN           NaN     3.519    
    92   119    95   0.02314     1    0.3416E-01     179.4        -139.0        -58.21         58.21         179.4         139.0         17.29        0.6269        -1000.               NaN           NaN     3.519    
   120     1   121   0.01477     1    0.3383E-01     177.4        -138.9        -58.05         58.11         177.4         139.0         17.29         2.597        -1000.               NaN           NaN     3.519    
   119   120   121   0.01538     1    0.3400E-01     178.9        -139.0        -58.15         58.16         178.9         139.0         17.29         1.128        -1000.               NaN           NaN     3.519    
   121     2    98   0.01644     1    0.3396E-01     176.1        -139.0        -58.01         58.15         176.1         139.0         17.29         3.946        -1000.               NaN           NaN     3.519    
    95   121    98   0.01863     1    0.3414E-01     178.1        -139.0        -58.18         58.21         178.1         139.0         17.29         1.861        -1000.               NaN           NaN     3.519    
   121     1     2   0.00858     1    0.3333E-01     179.3        -138.7        -57.94         57.95         179.3         139.1         17.30        0.6503        -1000.               NaN           NaN     3.519    
    98     2   100   0.01560     1    0.3394E-01     178.8        -139.0        -58.13         58.14         178.8         139.0         17.29         1.235        -1000.               NaN           NaN     3.519    
     2     4   100   0.00406     1    0.3379E-01     170.2        -138.9        -57.25         58.09         170.2         139.0         17.29         9.765        -1000.               NaN           NaN     3.519    
   100     4     6   0.00342     1    0.3346E-01     178.0        -138.8        -57.95         57.99         178.0         139.1         17.30         1.962        -1000.               NaN           NaN     3.519    
    12    15   105   0.00294     1    0.3344E-01     178.2        -138.8        -57.96         57.98         178.2         139.1         17.30         1.784        -1000.               NaN           NaN     3.519    
   105    15   108   0.00841     1    0.3383E-01     176.2        -138.9        -57.98         58.11         176.2         139.0         17.29         3.832        -1000.               NaN           NaN     3.519    
    15    17   108   0.02991     1    0.3396E-01     179.1        -139.0        -58.14         58.15         179.1         139.0         17.29        0.8542        -1000.               NaN           NaN     3.519    
   108   122   111   0.03447     1    0.3452E-01     179.2        -139.2        -58.32         58.33         179.2         138.9         17.29        0.8217        -1000.               NaN           NaN     3.519    
   108    17   122   0.01960     1    0.3408E-01     177.4        -139.0        -58.13         58.19         177.4         139.0         17.29         2.596        -1000.               NaN           NaN     3.519    
    17    19   122   0.01507     1    0.3388E-01     178.9        -138.9        -58.11         58.12         178.9         139.0         17.29         1.078        -1000.               NaN           NaN     3.519    
   111   122   123   0.06002     1    0.3517E-01     179.0        -139.4        -58.52         58.53         179.0         138.9         17.28        0.9763        -1000.               NaN           NaN     3.519    
   111   123   113   0.02326     1    0.3448E-01     172.8        -139.2        -57.86         58.32         172.8         139.0         17.29         7.167        -1000.               NaN           NaN     3.519    
   122   124   123   0.02679     1    0.3440E-01     177.4        -139.1        -58.23         58.29         177.4         139.0         17.29         2.632        -1000.               NaN           NaN     3.519    
   122    19   124   0.02356     1    0.3412E-01     179.4        -139.0        -58.20         58.20         179.4         139.0         17.29        0.5741        -1000.               NaN           NaN     3.519    
   113   125   114   0.03697     1    0.3404E-01     178.7        -139.0        -58.16         58.18         178.7         139.0         17.29         1.306        -1000.               NaN           NaN     3.519    
   113   123   125   0.02443     1    0.3411E-01     179.4        -139.0        -58.19         58.20         179.4         139.0         17.29        0.6178        -1000.               NaN           NaN     3.519    
   123   124   126   0.01847     1    0.3397E-01     179.5        -139.0        -58.15         58.15         179.5         139.0         17.29        0.4866        -1000.               NaN           NaN     3.519    
   123   126   125   0.01753     1    0.3397E-01     179.5        -139.0        -58.15         58.15         179.5         139.0         17.29        0.4533        -1000.               NaN           NaN     3.519    
   125   126   127   0.03960     1    0.3448E-01     179.5        -139.2        -58.31         58.32         179.5         139.0         17.29        0.5397        -1000.               NaN           NaN     3.519    
   128   130   129   0.02986     1    0.3436E-01     178.7        -139.1        -58.26         58.28         178.7         139.0         17.29         1.289        -1000.               NaN           NaN     3.519    
   117   129   118   0.02262     1    0.3434E-01     177.9        -139.1        -58.23         58.27         177.9         139.0         17.29         2.086        -1000.               NaN           NaN     3.519    
   129   131   118   0.04779     1    0.3472E-01     178.8        -139.2        -58.38         58.39         178.8         138.9         17.28         1.235        -1000.               NaN           NaN     3.519    
   129   130   131   0.02824     1    0.3411E-01     179.6        -139.0        -58.20         58.20         179.6         139.0         17.29        0.3657        -1000.               NaN           NaN     3.519    
   130   132   131   0.00096     1    0.3383E-01     174.0        -138.9        -57.79         58.11         174.0         139.0         17.29         5.980        -1000.               NaN           NaN     3.519    
   118   131   120   0.04697     1    0.3472E-01     178.9        -139.2        -58.38         58.39         178.9         138.9         17.28         1.087        -1000.               NaN           NaN     3.519    
   131   133   120   0.01647     1    0.3396E-01     177.0        -139.0        -58.07         58.15         177.0         139.0         17.29         3.050        -1000.               NaN           NaN     3.519    
   132    20   133   0.01404     1    0.3381E-01     179.2        -138.9        -58.10         58.10         179.2         139.0         17.29        0.8279        -1000.               NaN           NaN     3.519    
   131   132   133   0.00090     1    0.3365E-01     170.8        -138.8        -57.30         58.05         170.8         139.0         17.30         9.230        -1000.               NaN           NaN     3.519    
   120   133     1   0.01560     1    0.3394E-01     178.8        -139.0        -58.13         58.14         178.8         139.0         17.29         1.235        -1000.               NaN           NaN     3.519    
   133    21     1   0.00406     1    0.3379E-01     170.2        -138.9        -57.25         58.09         170.2         139.0         17.29         9.765        -1000.               NaN           NaN     3.519    
   133    20    21   0.00342     1    0.3346E-01     178.0        -138.8        -57.95         57.99         178.0         139.1         17.30         1.962        -1000.               NaN           NaN     3.519    
    19    37   124   0.02330     1    0.3409E-01     179.6        -139.0        -58.19         58.19         179.6         139.0         17.29        0.3896        -1000.               NaN           NaN     3.519    
    37   134   124   0.01059     1    0.3377E-01     175.7        -138.9        -57.93         58.09         175.7         139.0         17.29         4.276        -1000.               NaN           NaN     3.519    
    37    38   134   0.00778     1    0.3419E-01     174.3        -139.0        -57.94         58.22         174.3         139.0         17.29         5.678        -1000.               NaN           NaN     3.519    
    38   135   134   0.03986     1    0.3436E-01     178.9        -139.1        -58.27         58.28         178.9         139.0         17.29         1.052        -1000.               NaN           NaN     3.519    
   124   134   126   0.02254     1    0.3394E-01     178.8        -139.0        -58.13         58.14         178.8         139.0         17.29         1.178        -1000.               NaN           NaN     3.519    
   134   136   126   0.04253     1    0.3440E-01     179.7        -139.1        -58.29         58.29         179.7         139.0         17.29        0.3311        -1000.               NaN           NaN     3.519    
   134   135   136   0.04471     1    0.3446E-01     179.0        -139.1        -58.30         58.31         179.0         139.0         17.29         1.037        -1000.               NaN           NaN     3.519    
   135   137   136   0.00146     1    0.3435E-01     174.1        -139.1        -57.97         58.27         174.1         139.0         17.29         5.895        -1000.               NaN           NaN     3.519    
   126   136   127   0.05028     1    0.3457E-01     179.6        -139.2        -58.34         58.34         179.6         138.9         17.29        0.3966        -1000.               NaN           NaN     3.519    
   136   127   138   0.00625     1    0.3383E-01     167.5        -138.9        -56.72         58.11         167.5         139.0         17.29         12.54        -1000.               NaN           NaN     3.519    
   136   137   138   0.00059     1    0.3358E-01     167.3        -138.8        -56.60         58.03         167.3         139.1         17.30         12.73        -1000.               NaN           NaN     3.519    
   137   139   138   0.02040     1    0.3380E-01     179.6        -138.9        -58.10         58.10         179.6         139.0         17.29        0.3875        -1000.               NaN           NaN     3.519    
   128   140   130   0.05745     1    0.3517E-01     179.1        -139.4        -58.53         58.53         179.1         138.9         17.28        0.9288        -1000.               NaN           NaN     3.519    
   140   141   130   0.03104     1    0.3474E-01     178.5        -139.3        -58.38         58.40         178.5         138.9         17.28         1.535        -1000.               NaN           NaN     3.519    
   140   142   141   0.04458     1    0.3500E-01     178.9        -139.4        -58.47         58.48         178.9         138.9         17.28         1.086        -1000.               NaN           NaN     3.519    
   142   143   141   0.02247     1    0.3455E-01     174.7        -139.2        -58.09         58.34         174.7         138.9         17.29         5.298        -1000.               NaN           NaN     3.519    
   130   141   132   0.02426     1    0.3454E-01     176.6        -139.2        -58.23         58.34         176.6         138.9         17.29         3.359        -1000.               NaN           NaN     3.519    
   141   144   132   0.03067     1    0.3466E-01     177.9        -139.2        -58.33         58.37         177.9         138.9         17.29         2.059        -1000.               NaN           NaN     3.519    
   141   143   144   0.01758     1    0.3414E-01     179.0        -139.0        -58.20         58.21         179.0         139.0         17.29         1.012        -1000.               NaN           NaN     3.519    
   143   145   144   0.03043     1    0.3416E-01     178.9        -139.0        -58.20         58.21         178.9         139.0         17.29         1.064        -1000.               NaN           NaN     3.519    
   132   144    20   0.03236     1    0.3451E-01     177.6        -139.2        -58.27         58.32         177.6         138.9         17.29         2.388        -1000.               NaN           NaN     3.519    
   144    39    20   0.03446     1    0.3446E-01     177.3        -139.1        -58.25         58.31         177.3         139.0         17.29         2.652        -1000.               NaN           NaN     3.519    
   144   145    39   0.02754     1    0.3405E-01     178.8        -139.0        -58.16         58.18         178.8         139.0         17.29         1.207        -1000.               NaN           NaN     3.519    
   145    41    39   0.02546     1    0.3388E-01     179.6        -138.9        -58.12         58.12         179.6         139.0         17.29        0.3937        -1000.               NaN           NaN     3.519    
    38    57   135   0.03194     1    0.3411E-01     178.3        -139.0        -58.17         58.20         178.3         139.0         17.29         1.665        -1000.               NaN           NaN     3.519    
    57   146   135   0.02704     1    0.3428E-01     179.5        -139.1        -58.25         58.25         179.5         139.0         17.29        0.5432        -1000.               NaN           NaN     3.519    
    57    58   146   0.03203     1    0.3427E-01     179.7        -139.1        -58.25         58.25         179.7         139.0         17.29        0.2831        -1000.               NaN           NaN     3.519    
    58   147   146   0.00502     1    0.3377E-01     173.2        -138.9        -57.68         58.09         173.2         139.0         17.29         6.832        -1000.               NaN           NaN     3.519    
   135   146   137   0.03212     1    0.3484E-01     176.9        -139.3        -58.34         58.43         176.9         138.9         17.28         3.093        -1000.               NaN           NaN     3.519    
   146   148   137   0.02641     1    0.3454E-01     173.6        -139.2        -57.97         58.34         173.6         138.9         17.29         6.407        -1000.               NaN           NaN     3.519    
   146   147   148   0.01827     1    0.3374E-01     179.1        -138.9        -58.07         58.08         179.1         139.0         17.30        0.9133        -1000.               NaN           NaN     3.519    
   147   149   148   0.04267     1    0.3419E-01     178.7        -139.0        -58.21         58.22         178.7         139.0         17.29         1.293        -1000.               NaN           NaN     3.519    
   137   148   139   0.03146     1    0.3429E-01     178.6        -139.1        -58.24         58.26         178.6         139.0         17.29         1.361        -1000.               NaN           NaN     3.519    
   148   150   139   0.03216     1    0.3420E-01     178.0        -139.0        -58.19         58.23         178.0         139.0         17.29         1.991        -1000.               NaN           NaN     3.519    
   148   149   150   0.03491     1    0.3406E-01     179.3        -139.0        -58.18         58.18         179.3         139.0         17.29        0.7015        -1000.               NaN           NaN     3.519    
   149   151   150   0.01980     1    0.3378E-01     178.2        -138.9        -58.06         58.09         178.2         139.0         17.29         1.799        -1000.               NaN           NaN     3.519    
   142   152   143   0.02461     1    0.3416E-01     179.2        -139.0        -58.21         58.21         179.2         139.0         17.29        0.8059        -1000.               NaN           NaN     3.519    
   143   152   145   0.02309     1    0.3398E-01     178.7        -139.0        -58.14         58.16         178.7         139.0         17.29         1.291        -1000.               NaN           NaN     3.519    
   152   153   145   0.01706     1    0.3403E-01     179.1        -139.0        -58.16         58.17         179.1         139.0         17.29        0.9140        -1000.               NaN           NaN     3.519    
   152   154   153   0.01296     1    0.3376E-01     179.2        -138.9        -58.08         58.08         179.2         139.0         17.29        0.8104        -1000.               NaN           NaN     3.519    
   154   155   153   0.02022     1    0.3389E-01     178.7        -138.9        -58.11         58.13         178.7         139.0         17.29         1.254        -1000.               NaN           NaN     3.519    
   145   156    41   0.01186     1    0.3380E-01     179.2        -138.9        -58.09         58.10         179.2         139.0         17.29        0.8014        -1000.               NaN           NaN     3.519    
   145   153   156   0.02926     1    0.3431E-01     177.6        -139.1        -58.21         58.26         177.6         139.0         17.29         2.365        -1000.               NaN           NaN     3.519    
   153   155   156   0.04161     1    0.3477E-01     178.7        -139.3        -58.39         58.41         178.7         138.9         17.28         1.285        -1000.               NaN           NaN     3.519    
   155   157   156   0.01996     1    0.3451E-01     175.7        -139.2        -58.16         58.32         175.7         138.9         17.29         4.259        -1000.               NaN           NaN     3.519    
    41   156    59   0.00294     1    0.3344E-01     178.2        -138.8        -57.96         57.98         178.2         139.1         17.30         1.784        -1000.               NaN           NaN     3.519    
   156   157    59   0.00841     1    0.3383E-01     176.2        -138.9        -57.98         58.11         176.2         139.0         17.29         3.832        -1000.               NaN           NaN     3.519    
   157    61    59   0.02991     1    0.3396E-01     179.1        -139.0        -58.14         58.15         179.1         139.0         17.29        0.8542        -1000.               NaN           NaN     3.519    
    74   158    75   0.01341     1    0.3443E-01     172.0        -139.1        -57.73         58.30         172.0         139.0         17.29         7.995        -1000.               NaN           NaN     3.519    
    58    75   147   0.00405     1    0.3355E-01     176.8        -138.8        -57.93         58.02         176.8         139.1         17.30         3.194        -1000.               NaN           NaN     3.519    
    75   159   147   0.01251     1    0.3346E-01     179.3        -138.8        -57.98         57.99         179.3         139.1         17.30        0.6745        -1000.               NaN           NaN     3.519    
    75   158   159   0.01403     1    0.3378E-01     178.0        -138.9        -58.06         58.09         178.0         139.0         17.29         1.964        -1000.               NaN           NaN     3.519    
   158   160   159   0.02064     1    0.3398E-01     179.1        -139.0        -58.15         58.15         179.1         139.0         17.29        0.9141        -1000.               NaN           NaN     3.519    
   147   159   149   0.03924     1    0.3426E-01     178.7        -139.1        -58.23         58.25         178.7         139.0         17.29         1.347        -1000.               NaN           NaN     3.519    
   159   161   149   0.04437     1    0.3438E-01     179.3        -139.1        -58.28         58.28         179.3         139.0         17.29        0.7200        -1000.               NaN           NaN     3.519    
   159   160   161   0.02147     1    0.3392E-01     179.4        -138.9        -58.13         58.14         179.4         139.0         17.29        0.6197        -1000.               NaN           NaN     3.519    
   160   162   161   0.00596     1    0.3385E-01     178.1        -138.9        -58.08         58.12         178.1         139.0         17.29         1.882        -1000.               NaN           NaN     3.519    
   149   161   151   0.02550     1    0.3442E-01     176.7        -139.1        -58.20         58.30         176.7         139.0         17.29         3.259        -1000.               NaN           NaN     3.519    
   161   163   151   0.01924     1    0.3436E-01     175.0        -139.1        -58.06         58.28         175.0         139.0         17.29         4.965        -1000.               NaN           NaN     3.519    
   161   162   163   0.00647     1    0.3400E-01     176.6        -139.0        -58.06         58.16         176.6         139.0         17.29         3.365        -1000.               NaN           NaN     3.519    
   162   164   163   0.03956     1    0.3450E-01     179.6        -139.2        -58.32         58.32         179.6         139.0         17.29        0.3999        -1000.               NaN           NaN     3.519    
   154   165   155   0.01617     1    0.3399E-01     178.9        -139.0        -58.15         58.16         178.9         139.0         17.29         1.103        -1000.               NaN           NaN     3.519    
   154   166   165   0.03067     1    0.3420E-01     179.3        -139.0        -58.22         58.22         179.3         139.0         17.29        0.7344        -1000.               NaN           NaN     3.519    
   166   167   165   0.03773     1    0.3465E-01     179.3        -139.2        -58.36         58.37         179.3         138.9         17.29        0.7251        -1000.               NaN           NaN     3.519    
   155   168   157   0.01648     1    0.3402E-01     179.4        -139.0        -58.17         58.17         179.4         139.0         17.29        0.6098        -1000.               NaN           NaN     3.519    
   155   165   168   0.00780     1    0.3383E-01     179.5        -138.9        -58.11         58.11         179.5         139.0         17.29        0.5274        -1000.               NaN           NaN     3.519    
   165   169   168   0.01142     1    0.3387E-01     178.8        -138.9        -58.11         58.12         178.8         139.0         17.29         1.216        -1000.               NaN           NaN     3.519    
   165   167   169   0.03219     1    0.3428E-01     177.8        -139.1        -58.21         58.25         177.8         139.0         17.29         2.184        -1000.               NaN           NaN     3.519    
   157   170    61   0.02393     1    0.3418E-01     176.9        -139.0        -58.13         58.22         176.9         139.0         17.29         3.128        -1000.               NaN           NaN     3.519    
   157   168   170   0.03932     1    0.3466E-01     179.2        -139.2        -58.37         58.37         179.2         138.9         17.29        0.7783        -1000.               NaN           NaN     3.519    
   168   171   170   0.05969     1    0.3512E-01     178.8        -139.4        -58.51         58.52         178.8         138.9         17.28         1.164        -1000.               NaN           NaN     3.519    
   168   169   171   0.02326     1    0.3448E-01     172.8        -139.2        -57.86         58.32         172.8         139.0         17.29         7.167        -1000.               NaN           NaN     3.519    
    61   170    76   0.01553     1    0.3383E-01     178.9        -138.9        -58.10         58.11         178.9         139.0         17.29         1.067        -1000.               NaN           NaN     3.519    
   170   172    76   0.01879     1    0.3395E-01     179.8        -139.0        -58.15         58.15         179.8         139.0         17.29        0.1818        -1000.               NaN           NaN     3.519    
   170   171   172   0.02228     1    0.3420E-01     177.4        -139.0        -58.17         58.23         177.4         139.0         17.29         2.569        -1000.               NaN           NaN     3.519    
    76   172    77   0.02330     1    0.3409E-01     179.6        -139.0        -58.19         58.19         179.6         139.0         17.29        0.3896        -1000.               NaN           NaN     3.519    
   172   173    77   0.01059     1    0.3377E-01     175.7        -138.9        -57.93         58.09         175.7         139.0         17.29         4.276        -1000.               NaN           NaN     3.519    
    77   173    78   0.00778     1    0.3419E-01     174.3        -139.0        -57.94         58.22         174.3         139.0         17.29         5.678        -1000.               NaN           NaN     3.519    
   173   174    78   0.03986     1    0.3436E-01     178.9        -139.1        -58.27         58.28         178.9         139.0         17.29         1.052        -1000.               NaN           NaN     3.519    
    78   174    79   0.03383     1    0.3437E-01     177.6        -139.1        -58.23         58.28         177.6         139.0         17.29         2.426        -1000.               NaN           NaN     3.519    
   174   175    79   0.02814     1    0.3454E-01     178.6        -139.2        -58.32         58.34         178.6         138.9         17.29         1.355        -1000.               NaN           NaN     3.519    
    79   175    80   0.03291     1    0.3450E-01     179.4        -139.2        -58.32         58.32         179.4         139.0         17.29        0.6242        -1000.               NaN           NaN     3.519    
   175   176    80   0.00502     1    0.3377E-01     173.2        -138.9        -57.68         58.09         173.2         139.0         17.29         6.832        -1000.               NaN           NaN     3.519    
    80   176    81   0.00405     1    0.3355E-01     176.8        -138.8        -57.93         58.02         176.8         139.1         17.30         3.194        -1000.               NaN           NaN     3.519    
   176   177    81   0.01251     1    0.3346E-01     179.3        -138.8        -57.98         57.99         179.3         139.1         17.30        0.6745        -1000.               NaN           NaN     3.519    
    81   178    74   0.00524     1    0.3376E-01     177.8        -138.9        -58.04         58.08         177.8         139.0         17.29         2.179        -1000.               NaN           NaN     3.519    
    81   177   178   0.01403     1    0.3378E-01     178.0        -138.9        -58.06         58.09         178.0         139.0         17.29         1.964        -1000.               NaN           NaN     3.519    
   177   179   178   0.02064     1    0.3398E-01     179.1        -139.0        -58.15         58.15         179.1         139.0         17.29        0.9141        -1000.               NaN           NaN     3.519    
    74   178   158   0.00387     1    0.3389E-01     167.9        -138.9        -56.83         58.13         167.9         139.0         17.29         12.12        -1000.               NaN           NaN     3.519    
   178   180   158   0.02718     1    0.3409E-01     178.5        -139.0        -58.17         58.19         178.5         139.0         17.29         1.485        -1000.               NaN           NaN     3.519    
   178   179   180   0.02862     1    0.3421E-01     179.1        -139.1        -58.22         58.23         179.1         139.0         17.29        0.8641        -1000.               NaN           NaN     3.519    
   179   181   180   0.03337     1    0.3410E-01     178.4        -139.0        -58.17         58.19         178.4         139.0         17.29         1.615        -1000.               NaN           NaN     3.519    
   158   180   160   0.02265     1    0.3397E-01     179.2        -139.0        -58.15         58.15         179.2         139.0         17.29        0.8243        -1000.               NaN           NaN     3.519    
   180   182   160   0.02474     1    0.3388E-01     178.4        -138.9        -58.10         58.13         178.4         139.0         17.29         1.618        -1000.               NaN           NaN     3.519    
   180   181   182   0.01771     1    0.3344E-01     179.5        -138.8        -57.98         57.98         179.5         139.1         17.30        0.4725        -1000.               NaN           NaN     3.519    
   181   183   182   0.01584     1    0.3356E-01     178.6        -138.8        -58.00         58.02         178.6         139.1         17.30         1.369        -1000.               NaN           NaN     3.519    
   160   182   162   0.03364     1    0.3425E-01     179.8        -139.1        -58.24         58.24         179.8         139.0         17.29        0.2091        -1000.               NaN           NaN     3.519    
   182   184   162   0.02624     1    0.3412E-01     179.2        -139.0        -58.20         58.20         179.2         139.0         17.29        0.7897        -1000.               NaN           NaN     3.519    
   182   183   184   0.01907     1    0.3387E-01     178.3        -138.9        -58.09         58.12         178.3         139.0         17.29         1.739        -1000.               NaN           NaN     3.519    
   183   185   184   0.01944     1    0.3386E-01     178.2        -138.9        -58.09         58.12         178.2         139.0         17.29         1.838        -1000.               NaN           NaN     3.519    
   162   184   164   0.02744     1    0.3428E-01     179.5        -139.1        -58.25         58.25         179.5         139.0         17.29        0.5175        -1000.               NaN           NaN     3.519    
   167   186   169   0.02034     1    0.3375E-01     178.4        -138.9        -58.06         58.08         178.4         139.0         17.29         1.632        -1000.               NaN           NaN     3.519    
   169   187   171   0.02443     1    0.3411E-01     179.4        -139.0        -58.19         58.20         179.4         139.0         17.29        0.6178        -1000.               NaN           NaN     3.519    
   169   186   187   0.03697     1    0.3404E-01     178.7        -139.0        -58.16         58.18         178.7         139.0         17.29         1.306        -1000.               NaN           NaN     3.519    
   171   188   172   0.01847     1    0.3397E-01     179.5        -139.0        -58.15         58.15         179.5         139.0         17.29        0.4866        -1000.               NaN           NaN     3.519    
   171   187   188   0.01753     1    0.3397E-01     179.5        -139.0        -58.15         58.15         179.5         139.0         17.29        0.4533        -1000.               NaN           NaN     3.519    
   187   189   188   0.03960     1    0.3448E-01     179.5        -139.2        -58.31         58.32         179.5         139.0         17.29        0.5397        -1000.               NaN           NaN     3.519    
   172   188   173   0.02254     1    0.3394E-01     178.8        -139.0        -58.13         58.14         178.8         139.0         17.29         1.178        -1000.               NaN           NaN     3.519    
   188   190   173   0.04253     1    0.3440E-01     179.7        -139.1        -58.29         58.29         179.7         139.0         17.29        0.3311        -1000.               NaN           NaN     3.519    
   188   189   190   0.05028     1    0.3457E-01     179.6        -139.2        -58.34         58.34         179.6         138.9         17.29        0.3966        -1000.               NaN           NaN     3.519    
   189   190   191   0.00625     1    0.3383E-01     167.5        -138.9        -56.72         58.11         167.5         139.0         17.29         12.54        -1000.               NaN           NaN     3.519    
   173   190   174   0.04471     1    0.3446E-01     179.0        -139.1        -58.30         58.31         179.0         139.0         17.29         1.037        -1000.               NaN           NaN     3.519    
   190   192   174   0.00146     1    0.3435E-01     174.1        -139.1        -57.97         58.27         174.1         139.0         17.29         5.895        -1000.               NaN           NaN     3.519    
   190   191   192   0.00059     1    0.3358E-01     167.3        -138.8        -56.60         58.03         167.3         139.1         17.30         12.73        -1000.               NaN           NaN     3.519    
   191   193   192   0.02040     1    0.3380E-01     179.6        -138.9        -58.10         58.10         179.6         139.0         17.29        0.3875        -1000.               NaN           NaN     3.519    
   174   192   175   0.03212     1    0.3484E-01     176.9        -139.3        -58.34         58.43         176.9         138.9         17.28         3.093        -1000.               NaN           NaN     3.519    
   192   194   175   0.02641     1    0.3454E-01     173.6        -139.2        -57.97         58.34         173.6         138.9         17.29         6.407        -1000.               NaN           NaN     3.519    
   192   193   194   0.03146     1    0.3429E-01     178.6        -139.1        -58.24         58.26         178.6         139.0         17.29         1.361        -1000.               NaN           NaN     3.519    
   193   195   194   0.03216     1    0.3420E-01     178.0        -139.0        -58.19         58.23         178.0         139.0         17.29         1.991        -1000.               NaN           NaN     3.519    
   175   194   176   0.01827     1    0.3374E-01     179.1        -138.9        -58.07         58.08         179.1         139.0         17.30        0.9133        -1000.               NaN           NaN     3.519    
   194   196   176   0.04267     1    0.3419E-01     178.7        -139.0        -58.21         58.22         178.7         139.0         17.29         1.293        -1000.               NaN           NaN     3.519    
   194   195   196   0.03491     1    0.3406E-01     179.3        -139.0        -58.18         58.18         179.3         139.0         17.29        0.7015        -1000.               NaN           NaN     3.519    
   195   197   196   0.01980     1    0.3378E-01     178.2        -138.9        -58.06         58.09         178.2         139.0         17.29         1.799        -1000.               NaN           NaN     3.519    
   176   196   177   0.03924     1    0.3426E-01     178.7        -139.1        -58.23         58.25         178.7         139.0         17.29         1.347        -1000.               NaN           NaN     3.519    
   196   198   177   0.04437     1    0.3438E-01     179.3        -139.1        -58.28         58.28         179.3         139.0         17.29        0.7200        -1000.               NaN           NaN     3.519    
   196   197   198   0.02550     1    0.3442E-01     176.7        -139.1        -58.20         58.30         176.7         139.0         17.29         3.259        -1000.               NaN           NaN     3.519    
   197   199   198   0.01924     1    0.3436E-01     175.0        -139.1        -58.06         58.28         175.0         139.0         17.29         4.965        -1000.               NaN           NaN     3.519    
   177   198   179   0.02147     1    0.3392E-01     179.4        -138.9        -58.13         58.14         179.4         139.0         17.29        0.6197        -1000.               NaN           NaN     3.519    
   198   200   179   0.00596     1    0.3385E-01     178.1        -138.9        -58.08         58.12         178.1         139.0         17.29         1.882        -1000.               NaN           NaN     3.519    
   198   199   200   0.00647     1    0.3400E-01     176.6        -139.0        -58.06         58.16         176.6         139.0         17.29         3.365        -1000.               NaN           NaN     3.519    
   199   201   200   0.03956     1    0.3450E-01     179.6        -139.2        -58.32         58.32         179.6         139.0         17.29        0.3999        -1000.               NaN           NaN     3.519    
   179   200   181   0.03364     1    0.3425E-01     179.8        -139.1        -58.24         58.24         179.8         139.0         17.29        0.2091        -1000.               NaN           NaN     3.519    
   200   202   181   0.02624     1    0.3412E-01     179.2        -139.0        -58.20         58.20         179.2         139.0         17.29        0.7897        -1000.               NaN           NaN     3.519    
   200   201   202   0.02744     1    0.3428E-01     179.5        -139.1        -58.25         58.25         179.5         139.0         17.29        0.5175        -1000.               NaN           NaN     3.519    
   181   202   183   0.02418     1    0.3405E-01     177.3        -139.0        -58.12         58.18         177.3         139.0         17.29         2.653        -1000.               NaN           NaN     3.519    
   202   203   183   0.02563     1    0.3406E-01     177.4        -139.0        -58.12         58.18         177.4         139.0         17.29         2.573        -1000.               NaN           NaN     3.519    
   183   203   185   0.02000     1    0.3365E-01     179.1        -138.8        -58.04         58.05         179.1         139.0         17.30        0.9498        -1000.               NaN           NaN     3.519    
   204   206   205   0.02986     1    0.3436E-01     178.7        -139.1        -58.26         58.28         178.7         139.0         17.29         1.289        -1000.               NaN           NaN     3.519    
   205   206   207   0.02934     1    0.3503E-01     175.0        -139.4        -58.26         58.49         175.0         138.9         17.28         5.042        -1000.               NaN           NaN     3.519    
   206   208   207   0.05917     1    0.3549E-01     178.7        -139.5        -58.62         58.63         178.7         138.8         17.28         1.262        -1000.               NaN           NaN     3.519    
   207   208   209   0.02379     1    0.3444E-01     178.5        -139.1        -58.28         58.30         178.5         139.0         17.29         1.512        -1000.               NaN           NaN     3.519    
   208   210   209   0.04325     1    0.3462E-01     179.2        -139.2        -58.35         58.36         179.2         138.9         17.29        0.8329        -1000.               NaN           NaN     3.519    
   209   210   211   0.02461     1    0.3416E-01     179.2        -139.0        -58.21         58.21         179.2         139.0         17.29        0.8059        -1000.               NaN           NaN     3.519    
   212   214   213   0.04135     1    0.3482E-01     179.6        -139.3        -58.42         58.42         179.6         138.9         17.28        0.3807        -1000.               NaN           NaN     3.519    
   213   214   215   0.03412     1    0.3482E-01     178.0        -139.3        -58.39         58.42         178.0         138.9         17.28         1.996        -1000.               NaN           NaN     3.519    
   214   216   215   0.04264     1    0.3495E-01     178.8        -139.3        -58.45         58.47         178.8         138.9         17.28         1.250        -1000.               NaN           NaN     3.519    
   215   218   217   0.01286     1    0.3372E-01     179.3        -138.9        -58.07         58.07         179.3         139.0         17.30        0.6776        -1000.               NaN           NaN     3.519    
   216    93   218   0.01286     1    0.3372E-01     179.3        -138.9        -58.07         58.07         179.3         139.0         17.30        0.6776        -1000.               NaN           NaN     3.519    
   215   216   218   0.01152     1    0.3415E-01     170.3        -139.0        -57.37         58.21         170.3         139.0         17.29         9.737        -1000.               NaN           NaN     3.519    
   217   218   219   0.03724     1    0.3457E-01     175.6        -139.2        -58.17         58.34         175.6         138.9         17.29         4.446        -1000.               NaN           NaN     3.519    
   218   220   219   0.05603     1    0.3482E-01     177.7        -139.3        -58.38         58.42         177.7         138.9         17.28         2.329        -1000.               NaN           NaN     3.519    
   218    93   220   0.04998     1    0.3443E-01     178.3        -139.1        -58.27         58.30         178.3         139.0         17.29         1.694        -1000.               NaN           NaN     3.519    
    93    96   220   0.05447     1    0.3474E-01     179.3        -139.3        -58.39         58.40         179.3         138.9         17.28        0.7443        -1000.               NaN           NaN     3.519    
   219   220   204   0.03084     1    0.3442E-01     178.8        -139.1        -58.28         58.30         178.8         139.0         17.29         1.201        -1000.               NaN           NaN     3.519    
   220   221   204   0.03349     1    0.3421E-01     177.5        -139.1        -58.17         58.23         177.5         139.0         17.29         2.529        -1000.               NaN           NaN     3.519    
   220    96   221   0.04268     1    0.3497E-01     175.6        -139.3        -58.30         58.47         175.6         138.9         17.28         4.383        -1000.               NaN           NaN     3.519    
    96    82   221   0.04873     1    0.3541E-01     178.3        -139.5        -58.58         58.61         178.3         138.8         17.28         1.713        -1000.               NaN           NaN     3.519    
   221   206    83   0.00096     1    0.3390E-01     128.0        -138.9        -35.76         58.13         128.0         139.0         17.29         52.03        -1000.               NaN           NaN     3.519    
   204   221   206   0.00040     1    0.3387E-01     138.2        -138.9        -43.32         58.12         138.2         139.0         17.29         41.80        -1000.               NaN           NaN     3.519    
   221    82    83   0.00701     1    0.3471E-01     156.4        -139.2        -53.52         58.39         156.4         138.9         17.29         23.56        -1000.               NaN           NaN     3.519    
   206    83   208   0.05738     1    0.3540E-01     178.0        -139.5        -58.57         58.60         178.0         138.9         17.28         1.988        -1000.               NaN           NaN     3.519    
    83    85   208   0.04731     1    0.3542E-01     178.1        -139.5        -58.58         58.61         178.1         138.8         17.28         1.882        -1000.               NaN           NaN     3.519    
   208    85   210   0.03548     1    0.3488E-01     178.5        -139.3        -58.42         58.44         178.5         138.9         17.28         1.514        -1000.               NaN           NaN     3.519    
    85    87   210   0.04304     1    0.3485E-01     178.3        -139.3        -58.41         58.43         178.3         138.9         17.28         1.712        -1000.               NaN           NaN     3.519    
   210    87   222   0.01074     1    0.3412E-01     178.9        -139.0        -58.19         58.20         178.9         139.0         17.29         1.061        -1000.               NaN           NaN     3.519    
   210   222   211   0.00973     1    0.3406E-01     178.8        -139.0        -58.17         58.18         178.8         139.0         17.29         1.158        -1000.               NaN           NaN     3.519    
    87    89   222   0.01622     1    0.3505E-01     166.8        -139.4        -56.95         58.49         166.8         138.9         17.28         13.18        -1000.               NaN           NaN     3.519    
   211   222   223   0.02706     1    0.3410E-01     179.0        -139.0        -58.19         58.20         179.0         139.0         17.29         1.034        -1000.               NaN           NaN     3.519    
   222   224   223   0.03462     1    0.3425E-01     179.4        -139.1        -58.24         58.24         179.4         139.0         17.29        0.6133        -1000.               NaN           NaN     3.519    
   222    89   224   0.06836     1    0.3590E-01     178.2        -139.7        -58.73         58.76         178.2         138.8         17.27         1.816        -1000.               NaN           NaN     3.519    
    89   106   224   0.04348     1    0.3532E-01     174.8        -139.5        -58.34         58.58         174.8         138.9         17.28         5.187        -1000.               NaN           NaN     3.519    
   223   224   225   0.03265     1    0.3424E-01     179.1        -139.1        -58.23         58.24         179.1         139.0         17.29        0.9428        -1000.               NaN           NaN     3.519    
   224   226   225   0.02930     1    0.3438E-01     179.6        -139.1        -58.28         58.28         179.6         139.0         17.29        0.4125        -1000.               NaN           NaN     3.519    
   224   106   226   0.04887     1    0.3504E-01     179.0        -139.4        -58.48         58.49         179.0         138.9         17.28        0.9924        -1000.               NaN           NaN     3.519    
   106   109   226   0.03367     1    0.3471E-01     177.0        -139.2        -58.31         58.39         177.0         138.9         17.29         2.989        -1000.               NaN           NaN     3.519    
   225   226   227   0.02676     1    0.3427E-01     179.1        -139.1        -58.24         58.25         179.1         139.0         17.29        0.9041        -1000.               NaN           NaN     3.519    
   226   109   228   0.02676     1    0.3427E-01     179.1        -139.1        -58.24         58.25         179.1         139.0         17.29        0.9041        -1000.               NaN           NaN     3.519    
   226   228   227   0.03343     1    0.3465E-01     177.7        -139.2        -58.32         58.37         177.7         138.9         17.29         2.321        -1000.               NaN           NaN     3.519    
   227   228   229   0.05147     1    0.3470E-01     178.2        -139.2        -58.36         58.39         178.2         138.9         17.29         1.832        -1000.               NaN           NaN     3.519    
   230   231   212   0.03271     1    0.3460E-01     179.6        -139.2        -58.35         58.35         179.6         138.9         17.29        0.3962        -1000.               NaN           NaN     3.519    
   230   232   231   0.03412     1    0.3482E-01     178.0        -139.3        -58.39         58.42         178.0         138.9         17.28         1.996        -1000.               NaN           NaN     3.519    
   232   233   231   0.04264     1    0.3495E-01     178.8        -139.3        -58.45         58.47         178.8         138.9         17.28         1.250        -1000.               NaN           NaN     3.519    
   231   234   214   0.02765     1    0.3418E-01     178.0        -139.0        -58.19         58.22         178.0         139.0         17.29         2.015        -1000.               NaN           NaN     3.519    
   212   231   214   0.03928     1    0.3477E-01     179.5        -139.3        -58.40         58.41         179.5         138.9         17.28        0.4511        -1000.               NaN           NaN     3.519    
   233    90   234   0.01623     1    0.3378E-01     176.2        -138.9        -57.96         58.09         176.2         139.0         17.29         3.794        -1000.               NaN           NaN     3.519    
   231   233   234   0.02784     1    0.3420E-01     179.0        -139.1        -58.22         58.23         179.0         139.0         17.29         1.041        -1000.               NaN           NaN     3.519    
   234    91   216   0.01889     1    0.3394E-01     175.5        -138.9        -57.96         58.14         175.5         139.0         17.29         4.504        -1000.               NaN           NaN     3.519    
   214   234   216   0.03110     1    0.3435E-01     179.1        -139.1        -58.27         58.27         179.1         139.0         17.29        0.8964        -1000.               NaN           NaN     3.519    
   234    90    91   0.01573     1    0.3377E-01     174.8        -138.9        -57.85         58.09         174.8         139.0         17.29         5.189        -1000.               NaN           NaN     3.519    
   216    91    93   0.01228     1    0.3353E-01     178.1        -138.8        -57.98         58.01         178.1         139.1         17.30         1.923        -1000.               NaN           NaN     3.519    
   109   112   228   0.02481     1    0.3434E-01     177.9        -139.1        -58.23         58.27         177.9         139.0         17.29         2.093        -1000.               NaN           NaN     3.519    
   228   112   235   0.01909     1    0.3388E-01     178.2        -138.9        -58.09         58.12         178.2         139.0         17.29         1.828        -1000.               NaN           NaN     3.519    
   228   235   229   0.05150     1    0.3454E-01     179.2        -139.2        -58.33         58.33         179.2         138.9         17.29        0.8435        -1000.               NaN           NaN     3.519    
   112   114   235   0.01321     1    0.3350E-01     177.8        -138.8        -57.96         58.00         177.8         139.1         17.30         2.183        -1000.               NaN           NaN     3.519    
   229   235   236   0.07822     1    0.3501E-01     179.3        -139.4        -58.48         58.48         179.3         138.9         17.28        0.7472        -1000.               NaN           NaN     3.519    
   235   114   237   0.03402     1    0.3433E-01     177.9        -139.1        -58.23         58.27         177.9         139.0         17.29         2.146        -1000.               NaN           NaN     3.519    
   235   237   236   0.04888     1    0.3469E-01     179.5        -139.2        -58.38         58.38         179.5         138.9         17.29        0.4862        -1000.               NaN           NaN     3.519    
   236   237   238   0.01667     1    0.3389E-01     177.4        -138.9        -58.07         58.13         177.4         139.0         17.29         2.556        -1000.               NaN           NaN     3.519    
   239   240   232   0.01286     1    0.3372E-01     179.3        -138.9        -58.07         58.07         179.3         139.0         17.30        0.6776        -1000.               NaN           NaN     3.519    
   239   241   240   0.03724     1    0.3457E-01     175.6        -139.2        -58.17         58.34         175.6         138.9         17.29         4.446        -1000.               NaN           NaN     3.519    
   241   242   240   0.05603     1    0.3482E-01     177.7        -139.3        -58.38         58.42         177.7         138.9         17.28         2.329        -1000.               NaN           NaN     3.519    
   240   115   233   0.01286     1    0.3372E-01     179.3        -138.9        -58.07         58.07         179.3         139.0         17.30        0.6776        -1000.               NaN           NaN     3.519    
   232   240   233   0.01152     1    0.3415E-01     170.3        -139.0        -57.37         58.21         170.3         139.0         17.29         9.737        -1000.               NaN           NaN     3.519    
   240   242   115   0.04998     1    0.3443E-01     178.3        -139.1        -58.27         58.30         178.3         139.0         17.29         1.694        -1000.               NaN           NaN     3.519    
   242   117   115   0.05447     1    0.3474E-01     179.3        -139.3        -58.39         58.40         179.3         138.9         17.28        0.7443        -1000.               NaN           NaN     3.519    
   233   115    90   0.01228     1    0.3353E-01     178.1        -138.8        -57.98         58.01         178.1         139.1         17.30         1.923        -1000.               NaN           NaN     3.519    
   114   125   237   0.05473     1    0.3481E-01     177.9        -139.3        -58.38         58.42         177.9         138.9         17.28         2.053        -1000.               NaN           NaN     3.519    
   125   243   237   0.01835     1    0.3463E-01     174.5        -139.2        -58.10         58.36         174.5         138.9         17.29         5.473        -1000.               NaN           NaN     3.519    
   125   127   243   0.02595     1    0.3425E-01     178.8        -139.1        -58.23         58.24         178.8         139.0         17.29         1.160        -1000.               NaN           NaN     3.519    
   237   243   244   0.02515     1    0.3412E-01     178.4        -139.0        -58.18         58.20         178.4         139.0         17.29         1.612        -1000.               NaN           NaN     3.519    
   237   244   238   0.01318     1    0.3359E-01     178.2        -138.8        -58.00         58.03         178.2         139.1         17.30         1.811        -1000.               NaN           NaN     3.519    
   243   245   244   0.03644     1    0.3436E-01     178.4        -139.1        -58.25         58.28         178.4         139.0         17.29         1.611        -1000.               NaN           NaN     3.519    
   243   127   245   0.01962     1    0.3417E-01     176.6        -139.0        -58.11         58.22         176.6         139.0         17.29         3.404        -1000.               NaN           NaN     3.519    
   238   244   246   0.02156     1    0.3367E-01     179.1        -138.8        -58.05         58.05         179.1         139.0         17.30        0.8747        -1000.               NaN           NaN     3.519    
   246   245   247   0.01733     1    0.3465E-01     177.6        -139.2        -58.32         58.37         177.6         138.9         17.29         2.370        -1000.               NaN           NaN     3.519    
   244   245   246   0.03076     1    0.3432E-01     176.8        -139.1        -58.17         58.27         176.8         139.0         17.29         3.219        -1000.               NaN           NaN     3.519    
   248   249   250   0.02986     1    0.3436E-01     178.7        -139.1        -58.26         58.28         178.7         139.0         17.29         1.289        -1000.               NaN           NaN     3.519    
   241   248   242   0.03084     1    0.3442E-01     178.8        -139.1        -58.28         58.30         178.8         139.0         17.29         1.201        -1000.               NaN           NaN     3.519    
   248   251   242   0.03349     1    0.3421E-01     177.5        -139.1        -58.17         58.23         177.5         139.0         17.29         2.529        -1000.               NaN           NaN     3.519    
   250   251   128   0.00096     1    0.3390E-01     128.0        -138.9        -35.76         58.13         128.0         139.0         17.29         52.03        -1000.               NaN           NaN     3.519    
   248   250   251   0.00040     1    0.3387E-01     138.2        -138.9        -43.32         58.12         138.2         139.0         17.29         41.80        -1000.               NaN           NaN     3.519    
   242   251   117   0.04268     1    0.3497E-01     175.6        -139.3        -58.30         58.47         175.6         138.9         17.28         4.383        -1000.               NaN           NaN     3.519    
   251   129   117   0.04873     1    0.3541E-01     178.3        -139.5        -58.58         58.61         178.3         138.8         17.28         1.713        -1000.               NaN           NaN     3.519    
   251   128   129   0.00701     1    0.3471E-01     156.4        -139.2        -53.52         58.39         156.4         138.9         17.29         23.56        -1000.               NaN           NaN     3.519    
   127   138   245   0.00424     1    0.3370E-01     167.4        -138.9        -56.66         58.07         167.4         139.0         17.30         12.64        -1000.               NaN           NaN     3.519    
   138   252   245   0.03131     1    0.3438E-01     178.6        -139.1        -58.27         58.28         178.6         139.0         17.29         1.411        -1000.               NaN           NaN     3.519    
   138   139   252   0.04557     1    0.3455E-01     178.9        -139.2        -58.33         58.34         178.9         138.9         17.29         1.115        -1000.               NaN           NaN     3.519    
   139   253   252   0.04845     1    0.3455E-01     178.7        -139.2        -58.32         58.34         178.7         138.9         17.29         1.275        -1000.               NaN           NaN     3.519    
   245   252   247   0.04413     1    0.3499E-01     178.4        -139.3        -58.46         58.48         178.4         138.9         17.28         1.579        -1000.               NaN           NaN     3.519    
   252   254   247   0.05611     1    0.3486E-01     177.9        -139.3        -58.40         58.44         177.9         138.9         17.28         2.135        -1000.               NaN           NaN     3.519    
   252   253   254   0.04183     1    0.3425E-01     179.1        -139.1        -58.23         58.24         179.1         139.0         17.29        0.8543        -1000.               NaN           NaN     3.519    
   253   255   254   0.03894     1    0.3408E-01     178.4        -139.0        -58.16         58.19         178.4         139.0         17.29         1.637        -1000.               NaN           NaN     3.519    
   250   249   256   0.05745     1    0.3517E-01     179.1        -139.4        -58.53         58.53         179.1         138.9         17.28        0.9288        -1000.               NaN           NaN     3.519    
   249   257   256   0.03104     1    0.3474E-01     178.5        -139.3        -58.38         58.40         178.5         138.9         17.28         1.535        -1000.               NaN           NaN     3.519    
   256   257   258   0.04458     1    0.3500E-01     178.9        -139.4        -58.47         58.48         178.9         138.9         17.28         1.086        -1000.               NaN           NaN     3.519    
   257   259   258   0.02247     1    0.3455E-01     174.7        -139.2        -58.09         58.34         174.7         138.9         17.29         5.298        -1000.               NaN           NaN     3.519    
   250   256   128   0.05738     1    0.3540E-01     178.0        -139.5        -58.57         58.60         178.0         138.9         17.28         1.988        -1000.               NaN           NaN     3.519    
   256   140   128   0.04731     1    0.3542E-01     178.1        -139.5        -58.58         58.61         178.1         138.8         17.28         1.882        -1000.               NaN           NaN     3.519    
   256   258   140   0.03548     1    0.3488E-01     178.5        -139.3        -58.42         58.44         178.5         138.9         17.28         1.514        -1000.               NaN           NaN     3.519    
   258   142   140   0.04304     1    0.3485E-01     178.3        -139.3        -58.41         58.43         178.3         138.9         17.28         1.712        -1000.               NaN           NaN     3.519    
   139   150   253   0.05113     1    0.3484E-01     178.6        -139.3        -58.41         58.43         178.6         138.9         17.28         1.432        -1000.               NaN           NaN     3.519    
   150   260   253   0.02632     1    0.3471E-01     177.9        -139.2        -58.35         58.39         177.9         138.9         17.29         2.096        -1000.               NaN           NaN     3.519    
   150   151   260   0.04721     1    0.3477E-01     178.3        -139.3        -58.38         58.41         178.3         138.9         17.28         1.730        -1000.               NaN           NaN     3.519    
   151   261   260   0.05834     1    0.3480E-01     179.0        -139.3        -58.41         58.42         179.0         138.9         17.28        0.9578        -1000.               NaN           NaN     3.519    
   253   260   255   0.01321     1    0.3340E-01     178.8        -138.7        -57.96         57.97         178.8         139.1         17.30         1.152        -1000.               NaN           NaN     3.519    
   260   262   255   0.00532     1    0.3341E-01     178.9        -138.7        -57.96         57.97         178.9         139.1         17.30         1.071        -1000.               NaN           NaN     3.519    
   260   261   262   0.03349     1    0.3411E-01     178.0        -139.0        -58.16         58.20         178.0         139.0         17.29         2.019        -1000.               NaN           NaN     3.519    
   261   263   262   0.04437     1    0.3444E-01     179.5        -139.1        -58.30         58.30         179.5         139.0         17.29        0.4874        -1000.               NaN           NaN     3.519    
   258   259   264   0.02461     1    0.3416E-01     179.2        -139.0        -58.21         58.21         179.2         139.0         17.29        0.8059        -1000.               NaN           NaN     3.519    
   258   265   142   0.01074     1    0.3412E-01     178.9        -139.0        -58.19         58.20         178.9         139.0         17.29         1.061        -1000.               NaN           NaN     3.519    
   258   264   265   0.00973     1    0.3406E-01     178.8        -139.0        -58.17         58.18         178.8         139.0         17.29         1.158        -1000.               NaN           NaN     3.519    
   264   266   265   0.02706     1    0.3410E-01     179.0        -139.0        -58.19         58.20         179.0         139.0         17.29         1.034        -1000.               NaN           NaN     3.519    
   266   267   265   0.04762     1    0.3474E-01     178.6        -139.3        -58.38         58.40         178.6         138.9         17.28         1.414        -1000.               NaN           NaN     3.519    
   142   265   152   0.01622     1    0.3505E-01     166.8        -139.4        -56.95         58.49         166.8         138.9         17.28         13.18        -1000.               NaN           NaN     3.519    
   265   267   152   0.07033     1    0.3563E-01     178.3        -139.6        -58.65         58.68         178.3         138.8         17.28         1.728        -1000.               NaN           NaN     3.519    
   267   154   152   0.02855     1    0.3456E-01     174.8        -139.2        -58.10         58.34         174.8         138.9         17.29         5.192        -1000.               NaN           NaN     3.519    
   151   163   261   0.04447     1    0.3491E-01     177.4        -139.3        -58.39         58.45         177.4         138.9         17.28         2.581        -1000.               NaN           NaN     3.519    
   163   268   261   0.04561     1    0.3512E-01     178.4        -139.4        -58.50         58.52         178.4         138.9         17.28         1.580        -1000.               NaN           NaN     3.519    
   163   164   268   0.06411     1    0.3524E-01     179.1        -139.4        -58.55         58.56         179.1         138.9         17.28        0.8884        -1000.               NaN           NaN     3.519    
   164   269   268   0.04050     1    0.3474E-01     177.4        -139.3        -58.34         58.40         177.4         138.9         17.28         2.626        -1000.               NaN           NaN     3.519    
   261   268   263   0.02686     1    0.3420E-01     178.6        -139.1        -58.21         58.23         178.6         139.0         17.29         1.388        -1000.               NaN           NaN     3.519    
   268   270   263   0.00625     1    0.3389E-01     167.5        -138.9        -56.75         58.13         167.5         139.0         17.29         12.50        -1000.               NaN           NaN     3.519    
   268   269   270   0.01841     1    0.3418E-01     178.5        -139.0        -58.20         58.22         178.5         139.0         17.29         1.488        -1000.               NaN           NaN     3.519    
   269   271   270   0.03590     1    0.3433E-01     179.3        -139.1        -58.26         58.27         179.3         139.0         17.29        0.7354        -1000.               NaN           NaN     3.519    
   266   272   267   0.05019     1    0.3488E-01     178.6        -139.3        -58.43         58.44         178.6         138.9         17.28         1.374        -1000.               NaN           NaN     3.519    
   272   273   267   0.03235     1    0.3466E-01     177.9        -139.2        -58.34         58.37         177.9         138.9         17.29         2.072        -1000.               NaN           NaN     3.519    
   272   274   273   0.02676     1    0.3427E-01     179.1        -139.1        -58.24         58.25         179.1         139.0         17.29        0.9041        -1000.               NaN           NaN     3.519    
   267   273   154   0.02831     1    0.3468E-01     176.2        -139.2        -58.25         58.38         176.2         138.9         17.29         3.753        -1000.               NaN           NaN     3.519    
   273   166   154   0.03367     1    0.3471E-01     177.0        -139.2        -58.31         58.39         177.0         138.9         17.29         2.989        -1000.               NaN           NaN     3.519    
   273   275   166   0.02676     1    0.3427E-01     179.1        -139.1        -58.24         58.25         179.1         139.0         17.29        0.9041        -1000.               NaN           NaN     3.519    
   273   274   275   0.03343     1    0.3465E-01     177.7        -139.2        -58.32         58.37         177.7         138.9         17.29         2.321        -1000.               NaN           NaN     3.519    
   166   275   167   0.02481     1    0.3434E-01     177.9        -139.1        -58.23         58.27         177.9         139.0         17.29         2.093        -1000.               NaN           NaN     3.519    
   184   276   164   0.01570     1    0.3392E-01     178.0        -138.9        -58.10         58.14         178.0         139.0         17.29         2.016        -1000.               NaN           NaN     3.519    
   184   185   276   0.02700     1    0.3387E-01     179.1        -138.9        -58.11         58.12         179.1         139.0         17.29        0.9105        -1000.               NaN           NaN     3.519    
   185   277   276   0.03585     1    0.3383E-01     179.8        -138.9        -58.11         58.11         179.8         139.0         17.29        0.1825        -1000.               NaN           NaN     3.519    
   164   276   269   0.01710     1    0.3392E-01     177.5        -138.9        -58.08         58.14         177.5         139.0         17.29         2.460        -1000.               NaN           NaN     3.519    
   276   278   269   0.01813     1    0.3453E-01     171.3        -139.2        -57.66         58.33         171.3         138.9         17.29         8.718        -1000.               NaN           NaN     3.519    
   276   277   278   0.06923     1    0.3509E-01     178.4        -139.4        -58.49         58.51         178.4         138.9         17.28         1.556        -1000.               NaN           NaN     3.519    
   277   279   278   0.04047     1    0.3448E-01     176.0        -139.2        -58.17         58.32         176.0         139.0         17.29         4.043        -1000.               NaN           NaN     3.519    
   269   278   271   0.01726     1    0.3398E-01     177.8        -139.0        -58.11         58.16         177.8         139.0         17.29         2.174        -1000.               NaN           NaN     3.519    
   274   280   275   0.05147     1    0.3470E-01     178.2        -139.2        -58.36         58.39         178.2         138.9         17.29         1.832        -1000.               NaN           NaN     3.519    
   275   281   167   0.01909     1    0.3388E-01     178.2        -138.9        -58.09         58.12         178.2         139.0         17.29         1.828        -1000.               NaN           NaN     3.519    
   275   280   281   0.02688     1    0.3372E-01     178.8        -138.9        -58.06         58.07         178.8         139.0         17.30         1.249        -1000.               NaN           NaN     3.519    
   280   282   281   0.04013     1    0.3423E-01     178.2        -139.1        -58.21         58.24         178.2         139.0         17.29         1.780        -1000.               NaN           NaN     3.519    
   167   281   186   0.01321     1    0.3350E-01     177.8        -138.8        -57.96         58.00         177.8         139.1         17.30         2.183        -1000.               NaN           NaN     3.519    
   281   283   186   0.03402     1    0.3433E-01     177.9        -139.1        -58.23         58.27         177.9         139.0         17.29         2.146        -1000.               NaN           NaN     3.519    
   281   282   283   0.04888     1    0.3469E-01     179.5        -139.2        -58.38         58.38         179.5         138.9         17.29        0.4862        -1000.               NaN           NaN     3.519    
   186   283   187   0.05473     1    0.3481E-01     177.9        -139.3        -58.38         58.42         177.9         138.9         17.28         2.053        -1000.               NaN           NaN     3.519    
   283   284   187   0.01835     1    0.3463E-01     174.5        -139.2        -58.10         58.36         174.5         138.9         17.29         5.473        -1000.               NaN           NaN     3.519    
   187   284   189   0.02595     1    0.3425E-01     178.8        -139.1        -58.23         58.24         178.8         139.0         17.29         1.160        -1000.               NaN           NaN     3.519    
   201   285   202   0.01570     1    0.3392E-01     178.0        -138.9        -58.10         58.14         178.0         139.0         17.29         2.016        -1000.               NaN           NaN     3.519    
   202   285   203   0.02700     1    0.3387E-01     179.1        -138.9        -58.11         58.12         179.1         139.0         17.29        0.9105        -1000.               NaN           NaN     3.519    
   285   286   203   0.03585     1    0.3383E-01     179.8        -138.9        -58.11         58.11         179.8         139.0         17.29        0.1825        -1000.               NaN           NaN     3.519    
   203   287   185   0.03565     1    0.3414E-01     178.1        -139.0        -58.17         58.21         178.1         139.0         17.29         1.946        -1000.               NaN           NaN     3.519    
   203   286   287   0.02011     1    0.3385E-01     177.8        -138.9        -58.07         58.11         177.8         139.0         17.29         2.154        -1000.               NaN           NaN     3.519    
   286   288   287   0.01846     1    0.3392E-01     177.0        -138.9        -58.05         58.14         177.0         139.0         17.29         3.050        -1000.               NaN           NaN     3.519    
   185   287   277   0.04185     1    0.3425E-01     178.4        -139.1        -58.22         58.24         178.4         139.0         17.29         1.572        -1000.               NaN           NaN     3.519    
   287   289   277   0.03858     1    0.3441E-01     177.4        -139.1        -58.23         58.29         177.4         139.0         17.29         2.579        -1000.               NaN           NaN     3.519    
   287   288   289   0.05307     1    0.3492E-01     179.3        -139.3        -58.45         58.46         179.3         138.9         17.28        0.6560        -1000.               NaN           NaN     3.519    
   277   289   279   0.02060     1    0.3365E-01     179.4        -138.8        -58.05         58.05         179.4         139.0         17.30        0.6180        -1000.               NaN           NaN     3.519    
   282   290   283   0.01667     1    0.3389E-01     177.4        -138.9        -58.07         58.13         177.4         139.0         17.29         2.556        -1000.               NaN           NaN     3.519    
   283   291   284   0.02515     1    0.3412E-01     178.4        -139.0        -58.18         58.20         178.4         139.0         17.29         1.612        -1000.               NaN           NaN     3.519    
   283   290   291   0.01318     1    0.3359E-01     178.2        -138.8        -58.00         58.03         178.2         139.1         17.30         1.811        -1000.               NaN           NaN     3.519    
   290   292   291   0.02156     1    0.3367E-01     179.1        -138.8        -58.05         58.05         179.1         139.0         17.30        0.8747        -1000.               NaN           NaN     3.519    
   284   293   189   0.01962     1    0.3417E-01     176.6        -139.0        -58.11         58.22         176.6         139.0         17.29         3.404        -1000.               NaN           NaN     3.519    
   284   291   293   0.03644     1    0.3436E-01     178.4        -139.1        -58.25         58.28         178.4         139.0         17.29         1.611        -1000.               NaN           NaN     3.519    
   292   294   293   0.01733     1    0.3465E-01     177.6        -139.2        -58.32         58.37         177.6         138.9         17.29         2.370        -1000.               NaN           NaN     3.519    
   291   292   293   0.03076     1    0.3432E-01     176.8        -139.1        -58.17         58.27         176.8         139.0         17.29         3.219        -1000.               NaN           NaN     3.519    
   189   293   191   0.00424     1    0.3370E-01     167.4        -138.9        -56.66         58.07         167.4         139.0         17.30         12.64        -1000.               NaN           NaN     3.519    
   293   295   191   0.03131     1    0.3438E-01     178.6        -139.1        -58.27         58.28         178.6         139.0         17.29         1.411        -1000.               NaN           NaN     3.519    
   293   294   295   0.04413     1    0.3499E-01     178.4        -139.3        -58.46         58.48         178.4         138.9         17.28         1.579        -1000.               NaN           NaN     3.519    
   294   296   295   0.05611     1    0.3486E-01     177.9        -139.3        -58.40         58.44         177.9         138.9         17.28         2.135        -1000.               NaN           NaN     3.519    
   191   295   193   0.04557     1    0.3455E-01     178.9        -139.2        -58.33         58.34         178.9         138.9         17.29         1.115        -1000.               NaN           NaN     3.519    
   295   297   193   0.04845     1    0.3455E-01     178.7        -139.2        -58.32         58.34         178.7         138.9         17.29         1.275        -1000.               NaN           NaN     3.519    
   295   296   297   0.04183     1    0.3425E-01     179.1        -139.1        -58.23         58.24         179.1         139.0         17.29        0.8543        -1000.               NaN           NaN     3.519    
   296   298   297   0.03894     1    0.3408E-01     178.4        -139.0        -58.16         58.19         178.4         139.0         17.29         1.637        -1000.               NaN           NaN     3.519    
   193   297   195   0.05113     1    0.3484E-01     178.6        -139.3        -58.41         58.43         178.6         138.9         17.28         1.432        -1000.               NaN           NaN     3.519    
   297   299   195   0.02632     1    0.3471E-01     177.9        -139.2        -58.35         58.39         177.9         138.9         17.29         2.096        -1000.               NaN           NaN     3.519    
   297   298   299   0.01321     1    0.3340E-01     178.8        -138.7        -57.96         57.97         178.8         139.1         17.30         1.152        -1000.               NaN           NaN     3.519    
   298   300   299   0.00532     1    0.3341E-01     178.9        -138.7        -57.96         57.97         178.9         139.1         17.30         1.071        -1000.               NaN           NaN     3.519    
   195   299   197   0.04721     1    0.3477E-01     178.3        -139.3        -58.38         58.41         178.3         138.9         17.28         1.730        -1000.               NaN           NaN     3.519    
   299   301   197   0.05834     1    0.3480E-01     179.0        -139.3        -58.41         58.42         179.0         138.9         17.28        0.9578        -1000.               NaN           NaN     3.519    
   299   300   301   0.03349     1    0.3411E-01     178.0        -139.0        -58.16         58.20         178.0         139.0         17.29         2.019        -1000.               NaN           NaN     3.519    
   300   302   301   0.04437     1    0.3444E-01     179.5        -139.1        -58.30         58.30         179.5         139.0         17.29        0.4874        -1000.               NaN           NaN     3.519    
   197   301   199   0.04447     1    0.3491E-01     177.4        -139.3        -58.39         58.45         177.4         138.9         17.28         2.581        -1000.               NaN           NaN     3.519    
   301   303   199   0.04561     1    0.3512E-01     178.4        -139.4        -58.50         58.52         178.4         138.9         17.28         1.580        -1000.               NaN           NaN     3.519    
   301   302   303   0.02686     1    0.3420E-01     178.6        -139.1        -58.21         58.23         178.6         139.0         17.29         1.388        -1000.               NaN           NaN     3.519    
   302   304   303   0.00625     1    0.3389E-01     167.5        -138.9        -56.75         58.13         167.5         139.0         17.29         12.50        -1000.               NaN           NaN     3.519    
   199   303   201   0.06411     1    0.3524E-01     179.1        -139.4        -58.55         58.56         179.1         138.9         17.28        0.8884        -1000.               NaN           NaN     3.519    
   303   305   201   0.04050     1    0.3474E-01     177.4        -139.3        -58.34         58.40         177.4         138.9         17.28         2.626        -1000.               NaN           NaN     3.519    
   303   304   305   0.01841     1    0.3418E-01     178.5        -139.0        -58.20         58.22         178.5         139.0         17.29         1.488        -1000.               NaN           NaN     3.519    
   304   306   305   0.03590     1    0.3433E-01     179.3        -139.1        -58.26         58.27         179.3         139.0         17.29        0.7354        -1000.               NaN           NaN     3.519    
   201   305   285   0.01710     1    0.3392E-01     177.5        -138.9        -58.08         58.14         177.5         139.0         17.29         2.460        -1000.               NaN           NaN     3.519    
   305   307   285   0.01813     1    0.3453E-01     171.3        -139.2        -57.66         58.33         171.3         138.9         17.29         8.718        -1000.               NaN           NaN     3.519    
   305   306   307   0.01726     1    0.3398E-01     177.8        -139.0        -58.11         58.16         177.8         139.0         17.29         2.174        -1000.               NaN           NaN     3.519    
   285   307   286   0.06923     1    0.3509E-01     178.4        -139.4        -58.49         58.51         178.4         138.9         17.28         1.556        -1000.               NaN           NaN     3.519    
   307   308   286   0.04047     1    0.3448E-01     176.0        -139.2        -58.17         58.32         176.0         139.0         17.29         4.043        -1000.               NaN           NaN     3.519    
   286   308   288   0.02060     1    0.3365E-01     179.4        -138.8        -58.05         58.05         179.4         139.0         17.30        0.6180        -1000.               NaN           NaN     3.519    
   309   311   310   0.05570     1    0.3458E-01     179.3        -139.2        -58.34         58.35         179.3         138.9         17.29        0.6659        -1000.               NaN           NaN     3.519    
   311   217   312   0.02083     1    0.3372E-01     178.5        -138.9        -58.05         58.07         178.5         139.0         17.30         1.490        -1000.               NaN           NaN     3.519    
   313   310   312   0.03863     1    0.3455E-01     179.5        -139.2        -58.33         58.34         179.5         138.9         17.29        0.5446        -1000.               NaN           NaN     3.519    
   310   311   312   0.04484     1    0.3451E-01     178.8        -139.2        -58.31         58.32         178.8         138.9         17.29         1.163        -1000.               NaN           NaN     3.519    
   313   315   314   0.03161     1    0.3436E-01     179.5        -139.1        -58.27         58.28         179.5         139.0         17.29        0.4895        -1000.               NaN           NaN     3.519    
   315   312   219   0.01238     1    0.3402E-01     178.9        -139.0        -58.16         58.17         178.9         139.0         17.29         1.081        -1000.               NaN           NaN     3.519    
   312   217   219   0.02830     1    0.3405E-01     179.1        -139.0        -58.17         58.18         179.1         139.0         17.29        0.8752        -1000.               NaN           NaN     3.519    
   313   312   315   0.01412     1    0.3420E-01     178.7        -139.1        -58.21         58.23         178.7         139.0         17.29         1.279        -1000.               NaN           NaN     3.519    
   314   315   316   0.01667     1    0.3440E-01     176.4        -139.1        -58.17         58.29         176.4         139.0         17.29         3.617        -1000.               NaN           NaN     3.519    
   315   317   316   0.04677     1    0.3470E-01     178.5        -139.2        -58.37         58.39         178.5         138.9         17.29         1.524        -1000.               NaN           NaN     3.519    
   315   219   317   0.04813     1    0.3488E-01     179.3        -139.3        -58.44         58.44         179.3         138.9         17.28        0.6950        -1000.               NaN           NaN     3.519    
   219   204   317   0.02228     1    0.3442E-01     176.0        -139.1        -58.15         58.30         176.0         139.0         17.29         3.981        -1000.               NaN           NaN     3.519    
   318   316   319   0.01404     1    0.3381E-01     179.2        -138.9        -58.10         58.10         179.2         139.0         17.29        0.8279        -1000.               NaN           NaN     3.519    
   316   317   319   0.00090     1    0.3365E-01     170.8        -138.8        -57.30         58.05         170.8         139.0         17.30         9.230        -1000.               NaN           NaN     3.519    
   317   204   319   0.00104     1    0.3385E-01     170.6        -138.9        -57.33         58.11         170.6         139.0         17.29         9.442        -1000.               NaN           NaN     3.519    
   204   205   319   0.02816     1    0.3417E-01     179.9        -139.0        -58.22         58.22         179.9         139.0         17.29        0.1162        -1000.               NaN           NaN     3.519    
   318   319   320   0.03637     1    0.3434E-01     179.5        -139.1        -58.27         58.27         179.5         139.0         17.29        0.4750        -1000.               NaN           NaN     3.519    
   319   321   320   0.03045     1    0.3430E-01     179.2        -139.1        -58.25         58.26         179.2         139.0         17.29        0.8062        -1000.               NaN           NaN     3.519    
   319   205   321   0.03217     1    0.3435E-01     179.3        -139.1        -58.27         58.27         179.3         139.0         17.29        0.7267        -1000.               NaN           NaN     3.519    
   205   207   321   0.02275     1    0.3433E-01     179.6        -139.1        -58.27         58.27         179.6         139.0         17.29        0.4205        -1000.               NaN           NaN     3.519    
   320   321   322   0.02279     1    0.3419E-01     175.4        -139.0        -58.03         58.22         175.4         139.0         17.29         4.628        -1000.               NaN           NaN     3.519    
   321   323   322   0.03022     1    0.3438E-01     177.6        -139.1        -58.23         58.29         177.6         139.0         17.29         2.408        -1000.               NaN           NaN     3.519    
   321   207   323   0.02943     1    0.3444E-01     179.1        -139.1        -58.30         58.30         179.1         139.0         17.29        0.9152        -1000.               NaN           NaN     3.519    
   207   209   323   0.01858     1    0.3414E-01     176.1        -139.0        -58.07         58.21         176.1         139.0         17.29         3.859        -1000.               NaN           NaN     3.519    
   322   323   324   0.01186     1    0.3380E-01     179.2        -138.9        -58.09         58.10         179.2         139.0         17.29        0.8014        -1000.               NaN           NaN     3.519    
   323   325   324   0.02926     1    0.3431E-01     177.6        -139.1        -58.21         58.26         177.6         139.0         17.29         2.365        -1000.               NaN           NaN     3.519    
   323   209   325   0.02862     1    0.3406E-01     179.2        -139.0        -58.17         58.18         179.2         139.0         17.29        0.8314        -1000.               NaN           NaN     3.519    
   209   211   325   0.01152     1    0.3396E-01     178.3        -139.0        -58.13         58.15         178.3         139.0         17.29         1.663        -1000.               NaN           NaN     3.519    
   324   325   326   0.03983     1    0.3458E-01     179.2        -139.2        -58.34         58.35         179.2         138.9         17.29        0.7865        -1000.               NaN           NaN     3.519    
   325   327   326   0.02172     1    0.3422E-01     178.7        -139.1        -58.22         58.23         178.7         139.0         17.29         1.337        -1000.               NaN           NaN     3.519    
   325   211   327   0.00846     1    0.3429E-01     171.9        -139.1        -57.68         58.25         171.9         139.0         17.29         8.052        -1000.               NaN           NaN     3.519    
   211   223   327   0.02479     1    0.3423E-01     176.2        -139.1        -58.11         58.24         176.2         139.0         17.29         3.754        -1000.               NaN           NaN     3.519    
   326   327   328   0.01648     1    0.3402E-01     179.4        -139.0        -58.17         58.17         179.4         139.0         17.29        0.6098        -1000.               NaN           NaN     3.519    
   327   223   329   0.01617     1    0.3399E-01     178.9        -139.0        -58.15         58.16         178.9         139.0         17.29         1.103        -1000.               NaN           NaN     3.519    
   223   225   329   0.03067     1    0.3420E-01     179.3        -139.0        -58.22         58.22         179.3         139.0         17.29        0.7344        -1000.               NaN           NaN     3.519    
   327   329   328   0.00780     1    0.3383E-01     179.5        -138.9        -58.11         58.11         179.5         139.0         17.29        0.5274        -1000.               NaN           NaN     3.519    
   329   225   330   0.03773     1    0.3465E-01     179.3        -139.2        -58.36         58.37         179.3         138.9         17.29        0.7251        -1000.               NaN           NaN     3.519    
   328   329   331   0.01142     1    0.3387E-01     178.8        -138.9        -58.11         58.12         178.8         139.0         17.29         1.216        -1000.               NaN           NaN     3.519    
   329   330   331   0.03219     1    0.3428E-01     177.8        -139.1        -58.21         58.25         177.8         139.0         17.29         2.184        -1000.               NaN           NaN     3.519    
   331   330   332   0.02034     1    0.3375E-01     178.4        -138.9        -58.06         58.08         178.4         139.0         17.29         1.632        -1000.               NaN           NaN     3.519    
   333   212   334   0.02927     1    0.3452E-01     179.6        -139.2        -58.33         58.33         179.6         138.9         17.29        0.3778        -1000.               NaN           NaN     3.519    
   333   334   335   0.03412     1    0.3482E-01     178.0        -139.3        -58.39         58.42         178.0         138.9         17.28         1.996        -1000.               NaN           NaN     3.519    
   336   333   335   0.04264     1    0.3495E-01     178.8        -139.3        -58.45         58.47         178.8         138.9         17.28         1.250        -1000.               NaN           NaN     3.519    
   334   213   337   0.02765     1    0.3418E-01     178.0        -139.0        -58.19         58.22         178.0         139.0         17.29         2.015        -1000.               NaN           NaN     3.519    
   309   335   337   0.01623     1    0.3378E-01     176.2        -138.9        -57.96         58.09         176.2         139.0         17.29         3.794        -1000.               NaN           NaN     3.519    
   335   334   337   0.02784     1    0.3420E-01     179.0        -139.1        -58.22         58.23         179.0         139.0         17.29         1.041        -1000.               NaN           NaN     3.519    
   334   212   213   0.03588     1    0.3468E-01     179.5        -139.2        -58.38         58.38         179.5         138.9         17.29        0.4608        -1000.               NaN           NaN     3.519    
   311   337   215   0.01889     1    0.3394E-01     175.5        -138.9        -57.96         58.14         175.5         139.0         17.29         4.504        -1000.               NaN           NaN     3.519    
   337   213   215   0.03110     1    0.3435E-01     179.1        -139.1        -58.27         58.27         179.1         139.0         17.29        0.8964        -1000.               NaN           NaN     3.519    
   309   337   311   0.01573     1    0.3377E-01     174.8        -138.9        -57.85         58.09         174.8         139.0         17.29         5.189        -1000.               NaN           NaN     3.519    
   311   215   217   0.01228     1    0.3353E-01     178.1        -138.8        -57.98         58.01         178.1         139.1         17.30         1.923        -1000.               NaN           NaN     3.519    
   225   227   330   0.02481     1    0.3434E-01     177.9        -139.1        -58.23         58.27         177.9         139.0         17.29         2.093        -1000.               NaN           NaN     3.519    
   330   227   338   0.01909     1    0.3388E-01     178.2        -138.9        -58.09         58.12         178.2         139.0         17.29         1.828        -1000.               NaN           NaN     3.519    
   330   338   332   0.01321     1    0.3350E-01     177.8        -138.8        -57.96         58.00         177.8         139.1         17.30         2.183        -1000.               NaN           NaN     3.519    
   227   229   338   0.02688     1    0.3372E-01     178.8        -138.9        -58.06         58.07         178.8         139.0         17.30         1.249        -1000.               NaN           NaN     3.519    
   332   338   339   0.03402     1    0.3433E-01     177.9        -139.1        -58.23         58.27         177.9         139.0         17.29         2.146        -1000.               NaN           NaN     3.519    
   338   229   340   0.04013     1    0.3423E-01     178.2        -139.1        -58.21         58.24         178.2         139.0         17.29         1.780        -1000.               NaN           NaN     3.519    
   338   340   339   0.04888     1    0.3469E-01     179.5        -139.2        -58.38         58.38         179.5         138.9         17.29        0.4862        -1000.               NaN           NaN     3.519    
   339   340   341   0.01667     1    0.3389E-01     177.4        -138.9        -58.07         58.13         177.4         139.0         17.29         2.556        -1000.               NaN           NaN     3.519    
   342   343   344   0.05570     1    0.3458E-01     179.3        -139.2        -58.34         58.35         179.3         138.9         17.29        0.6659        -1000.               NaN           NaN     3.519    
   333   345   230   0.02765     1    0.3418E-01     178.0        -139.0        -58.19         58.22         178.0         139.0         17.29         2.015        -1000.               NaN           NaN     3.519    
   342   345   336   0.01623     1    0.3378E-01     176.2        -138.9        -57.96         58.09         176.2         139.0         17.29         3.794        -1000.               NaN           NaN     3.519    
   333   336   345   0.02784     1    0.3420E-01     179.0        -139.1        -58.22         58.23         179.0         139.0         17.29         1.041        -1000.               NaN           NaN     3.519    
   344   232   345   0.01889     1    0.3394E-01     175.5        -138.9        -57.96         58.14         175.5         139.0         17.29         4.504        -1000.               NaN           NaN     3.519    
   230   345   232   0.03110     1    0.3435E-01     179.1        -139.1        -58.27         58.27         179.1         139.0         17.29        0.8964        -1000.               NaN           NaN     3.519    
   342   344   345   0.01573     1    0.3377E-01     174.8        -138.9        -57.85         58.09         174.8         139.0         17.29         5.189        -1000.               NaN           NaN     3.519    
   333   230   212   0.02735     1    0.3447E-01     179.6        -139.2        -58.31         58.31         179.6         139.0         17.29        0.4089        -1000.               NaN           NaN     3.519    
   229   236   340   0.06235     1    0.3489E-01     179.1        -139.3        -58.44         58.45         179.1         138.9         17.28        0.8536        -1000.               NaN           NaN     3.519    
   340   236   346   0.04719     1    0.3458E-01     179.5        -139.2        -58.35         58.35         179.5         138.9         17.29        0.5399        -1000.               NaN           NaN     3.519    
   340   346   341   0.03778     1    0.3433E-01     179.1        -139.1        -58.26         58.27         179.1         139.0         17.29        0.9359        -1000.               NaN           NaN     3.519    
   236   238   346   0.03778     1    0.3433E-01     179.1        -139.1        -58.26         58.27         179.1         139.0         17.29        0.9359        -1000.               NaN           NaN     3.519    
   341   346   347   0.03344     1    0.3418E-01     178.5        -139.0        -58.20         58.22         178.5         139.0         17.29         1.518        -1000.               NaN           NaN     3.519    
   346   238   348   0.03344     1    0.3418E-01     178.5        -139.0        -58.20         58.22         178.5         139.0         17.29         1.518        -1000.               NaN           NaN     3.519    
   346   348   347   0.01665     1    0.3348E-01     179.4        -138.8        -57.99         57.99         179.4         139.1         17.30        0.6061        -1000.               NaN           NaN     3.519    
   347   348   349   0.01838     1    0.3364E-01     178.4        -138.8        -58.02         58.05         178.4         139.0         17.30         1.573        -1000.               NaN           NaN     3.519    
   350   351   352   0.03161     1    0.3436E-01     179.5        -139.1        -58.27         58.28         179.5         139.0         17.29        0.4895        -1000.               NaN           NaN     3.519    
   344   353   239   0.02083     1    0.3372E-01     178.5        -138.9        -58.05         58.07         178.5         139.0         17.30         1.490        -1000.               NaN           NaN     3.519    
   350   353   343   0.03863     1    0.3455E-01     179.5        -139.2        -58.33         58.34         179.5         138.9         17.29        0.5446        -1000.               NaN           NaN     3.519    
   344   343   353   0.04484     1    0.3451E-01     178.8        -139.2        -58.31         58.32         178.8         138.9         17.29         1.163        -1000.               NaN           NaN     3.519    
   352   241   353   0.01238     1    0.3402E-01     178.9        -139.0        -58.16         58.17         178.9         139.0         17.29         1.081        -1000.               NaN           NaN     3.519    
   239   353   241   0.02830     1    0.3405E-01     179.1        -139.0        -58.17         58.18         179.1         139.0         17.29        0.8752        -1000.               NaN           NaN     3.519    
   350   352   353   0.01412     1    0.3420E-01     178.7        -139.1        -58.21         58.23         178.7         139.0         17.29         1.279        -1000.               NaN           NaN     3.519    
   344   239   232   0.01228     1    0.3353E-01     178.1        -138.8        -57.98         58.01         178.1         139.1         17.30         1.923        -1000.               NaN           NaN     3.519    
   238   246   348   0.04122     1    0.3418E-01     179.5        -139.0        -58.22         58.22         179.5         139.0         17.29        0.5034        -1000.               NaN           NaN     3.519    
   246   354   348   0.03205     1    0.3395E-01     178.6        -139.0        -58.13         58.15         178.6         139.0         17.29         1.371        -1000.               NaN           NaN     3.519    
   246   247   354   0.01049     1    0.3381E-01     179.7        -138.9        -58.10         58.10         179.7         139.0         17.29        0.3178        -1000.               NaN           NaN     3.519    
   349   354   355   0.02473     1    0.3395E-01     178.6        -139.0        -58.13         58.14         178.6         139.0         17.29         1.393        -1000.               NaN           NaN     3.519    
   348   354   349   0.02479     1    0.3385E-01     178.1        -138.9        -58.08         58.11         178.1         139.0         17.29         1.923        -1000.               NaN           NaN     3.519    
   354   247   356   0.03180     1    0.3419E-01     178.3        -139.0        -58.20         58.22         178.3         139.0         17.29         1.666        -1000.               NaN           NaN     3.519    
   354   356   355   0.03009     1    0.3409E-01     178.0        -139.0        -58.16         58.19         178.0         139.0         17.29         1.984        -1000.               NaN           NaN     3.519    
   356   357   355   0.03622     1    0.3424E-01     178.8        -139.1        -58.23         58.24         178.8         139.0         17.29         1.197        -1000.               NaN           NaN     3.519    
   352   351   358   0.04697     1    0.3472E-01     178.9        -139.2        -58.38         58.39         178.9         138.9         17.28         1.087        -1000.               NaN           NaN     3.519    
   351   359   358   0.01647     1    0.3396E-01     177.0        -139.0        -58.07         58.15         177.0         139.0         17.29         3.050        -1000.               NaN           NaN     3.519    
   360   361   359   0.01404     1    0.3381E-01     179.2        -138.9        -58.10         58.10         179.2         139.0         17.29        0.8279        -1000.               NaN           NaN     3.519    
   358   359   361   0.00090     1    0.3365E-01     170.8        -138.8        -57.30         58.05         170.8         139.0         17.30         9.230        -1000.               NaN           NaN     3.519    
   352   358   241   0.04813     1    0.3488E-01     179.3        -139.3        -58.44         58.44         179.3         138.9         17.28        0.6950        -1000.               NaN           NaN     3.519    
   358   248   241   0.02228     1    0.3442E-01     176.0        -139.1        -58.15         58.30         176.0         139.0         17.29         3.981        -1000.               NaN           NaN     3.519    
   358   361   248   0.00104     1    0.3385E-01     170.6        -138.9        -57.33         58.11         170.6         139.0         17.29         9.442        -1000.               NaN           NaN     3.519    
   361   249   248   0.02816     1    0.3417E-01     179.9        -139.0        -58.22         58.22         179.9         139.0         17.29        0.1162        -1000.               NaN           NaN     3.519    
   356   254   362   0.00637     1    0.3376E-01     174.8        -138.9        -57.84         58.08         174.8         139.0         17.29         5.211        -1000.               NaN           NaN     3.519    
   247   254   356   0.04179     1    0.3446E-01     179.2        -139.1        -58.30         58.31         179.2         139.0         17.29        0.7667        -1000.               NaN           NaN     3.519    
   356   362   357   0.00588     1    0.3361E-01     176.0        -138.8        -57.90         58.04         176.0         139.1         17.30         3.965        -1000.               NaN           NaN     3.519    
   254   255   362   0.03323     1    0.3460E-01     174.3        -139.2        -58.06         58.35         174.3         138.9         17.29         5.719        -1000.               NaN           NaN     3.519    
   255   363   362   0.03912     1    0.3483E-01     177.1        -139.3        -58.36         58.43         177.1         138.9         17.28         2.851        -1000.               NaN           NaN     3.519    
   357   362   364   0.01208     1    0.3343E-01     179.2        -138.8        -57.97         57.98         179.2         139.1         17.30        0.8454        -1000.               NaN           NaN     3.519    
   362   365   364   0.01780     1    0.3419E-01     173.2        -139.0        -57.81         58.22         173.2         139.0         17.29         6.805        -1000.               NaN           NaN     3.519    
   362   363   365   0.06884     1    0.3502E-01     179.6        -139.4        -58.48         58.49         179.6         138.9         17.28        0.3982        -1000.               NaN           NaN     3.519    
   360   366   361   0.03637     1    0.3434E-01     179.5        -139.1        -58.27         58.27         179.5         139.0         17.29        0.4750        -1000.               NaN           NaN     3.519    
   366   367   361   0.03045     1    0.3430E-01     179.2        -139.1        -58.25         58.26         179.2         139.0         17.29        0.8062        -1000.               NaN           NaN     3.519    
   366   368   367   0.02279     1    0.3419E-01     175.4        -139.0        -58.03         58.22         175.4         139.0         17.29         4.628        -1000.               NaN           NaN     3.519    
   368   369   367   0.03022     1    0.3438E-01     177.6        -139.1        -58.23         58.29         177.6         139.0         17.29         2.408        -1000.               NaN           NaN     3.519    
   361   367   249   0.03217     1    0.3435E-01     179.3        -139.1        -58.27         58.27         179.3         139.0         17.29        0.7267        -1000.               NaN           NaN     3.519    
   367   257   249   0.02275     1    0.3433E-01     179.6        -139.1        -58.27         58.27         179.6         139.0         17.29        0.4205        -1000.               NaN           NaN     3.519    
   367   369   257   0.02943     1    0.3444E-01     179.1        -139.1        -58.30         58.30         179.1         139.0         17.29        0.9152        -1000.               NaN           NaN     3.519    
   369   259   257   0.01858     1    0.3414E-01     176.1        -139.0        -58.07         58.21         176.1         139.0         17.29         3.859        -1000.               NaN           NaN     3.519    
   255   262   363   0.00405     1    0.3325E-01     178.5        -138.7        -57.90         57.92         178.5         139.1         17.30         1.515        -1000.               NaN           NaN     3.519    
   262   370   363   0.00826     1    0.3337E-01     179.6        -138.7        -57.96         57.96         179.6         139.1         17.30        0.3563        -1000.               NaN           NaN     3.519    
   262   263   370   0.03201     1    0.3421E-01     178.6        -139.1        -58.21         58.23         178.6         139.0         17.29         1.400        -1000.               NaN           NaN     3.519    
   263   371   370   0.00288     1    0.3402E-01     167.6        -139.0        -56.81         58.17         167.6         139.0         17.29         12.41        -1000.               NaN           NaN     3.519    
   363   372   365   0.03391     1    0.3446E-01     179.7        -139.1        -58.31         58.31         179.7         139.0         17.29        0.3152        -1000.               NaN           NaN     3.519    
   363   370   372   0.01486     1    0.3413E-01     178.1        -139.0        -58.17         58.21         178.1         139.0         17.29         1.892        -1000.               NaN           NaN     3.519    
   370   373   372   0.02608     1    0.3435E-01     179.2        -139.1        -58.27         58.27         179.2         139.0         17.29        0.8276        -1000.               NaN           NaN     3.519    
   370   371   373   0.00683     1    0.3413E-01     176.3        -139.0        -58.09         58.20         176.3         139.0         17.29         3.668        -1000.               NaN           NaN     3.519    
   368   374   369   0.01186     1    0.3380E-01     179.2        -138.9        -58.09         58.10         179.2         139.0         17.29        0.8014        -1000.               NaN           NaN     3.519    
   369   374   375   0.02926     1    0.3431E-01     177.6        -139.1        -58.21         58.26         177.6         139.0         17.29         2.365        -1000.               NaN           NaN     3.519    
   375   374   376   0.04161     1    0.3477E-01     178.7        -139.3        -58.39         58.41         178.7         138.9         17.28         1.285        -1000.               NaN           NaN     3.519    
   374   377   376   0.01996     1    0.3451E-01     175.7        -139.2        -58.16         58.32         175.7         138.9         17.29         4.259        -1000.               NaN           NaN     3.519    
   369   375   259   0.02862     1    0.3406E-01     179.2        -139.0        -58.17         58.18         179.2         139.0         17.29        0.8314        -1000.               NaN           NaN     3.519    
   375   264   259   0.01152     1    0.3396E-01     178.3        -139.0        -58.13         58.15         178.3         139.0         17.29         1.663        -1000.               NaN           NaN     3.519    
   375   376   264   0.00846     1    0.3429E-01     171.9        -139.1        -57.68         58.25         171.9         139.0         17.29         8.052        -1000.               NaN           NaN     3.519    
   376   266   264   0.02479     1    0.3423E-01     176.2        -139.1        -58.11         58.24         176.2         139.0         17.29         3.754        -1000.               NaN           NaN     3.519    
   263   371   270   0.01173     1    0.3450E-01     167.9        -139.2        -57.03         58.32         167.9         138.9         17.29         12.06        -1000.               NaN           NaN     3.519    
   270   378   371   0.07721     1    0.3507E-01     178.9        -139.4        -58.49         58.50         178.9         138.9         17.28         1.139        -1000.               NaN           NaN     3.519    
   270   379   378   0.03066     1    0.3422E-01     178.4        -139.1        -58.21         58.23         178.4         139.0         17.29         1.608        -1000.               NaN           NaN     3.519    
   270   271   379   0.03059     1    0.3429E-01     178.8        -139.1        -58.24         58.25         178.8         139.0         17.29         1.155        -1000.               NaN           NaN     3.519    
   379   380   378   0.00965     1    0.3356E-01     179.4        -138.8        -58.02         58.02         179.4         139.1         17.30        0.5858        -1000.               NaN           NaN     3.519    
   371   381   373   0.05178     1    0.3509E-01     176.4        -139.4        -58.39         58.51         176.4         138.9         17.28         3.603        -1000.               NaN           NaN     3.519    
   371   378   381   0.04855     1    0.3510E-01     176.4        -139.4        -58.40         58.51         176.4         138.9         17.28         3.605        -1000.               NaN           NaN     3.519    
   378   380   381   0.02103     1    0.3387E-01     178.7        -138.9        -58.11         58.12         178.7         139.0         17.29         1.255        -1000.               NaN           NaN     3.519    
   376   377   382   0.01648     1    0.3402E-01     179.4        -139.0        -58.17         58.17         179.4         139.0         17.29        0.6098        -1000.               NaN           NaN     3.519    
   376   383   266   0.01617     1    0.3399E-01     178.9        -139.0        -58.15         58.16         178.9         139.0         17.29         1.103        -1000.               NaN           NaN     3.519    
   266   383   272   0.03067     1    0.3420E-01     179.3        -139.0        -58.22         58.22         179.3         139.0         17.29        0.7344        -1000.               NaN           NaN     3.519    
   376   382   383   0.00780     1    0.3383E-01     179.5        -138.9        -58.11         58.11         179.5         139.0         17.29        0.5274        -1000.               NaN           NaN     3.519    
   272   383   384   0.03773     1    0.3465E-01     179.3        -139.2        -58.36         58.37         179.3         138.9         17.29        0.7251        -1000.               NaN           NaN     3.519    
   382   385   383   0.01142     1    0.3387E-01     178.8        -138.9        -58.11         58.12         178.8         139.0         17.29         1.216        -1000.               NaN           NaN     3.519    
   383   385   384   0.03219     1    0.3428E-01     177.8        -139.1        -58.21         58.25         177.8         139.0         17.29         2.184        -1000.               NaN           NaN     3.519    
   272   384   274   0.02481     1    0.3434E-01     177.9        -139.1        -58.23         58.27         177.9         139.0         17.29         2.093        -1000.               NaN           NaN     3.519    
   278   386   271   0.01600     1    0.3397E-01     178.7        -139.0        -58.14         58.15         178.7         139.0         17.29         1.329        -1000.               NaN           NaN     3.519    
   278   387   386   0.03073     1    0.3427E-01     179.2        -139.1        -58.24         58.25         179.2         139.0         17.29        0.7694        -1000.               NaN           NaN     3.519    
   278   279   387   0.03652     1    0.3418E-01     179.1        -139.0        -58.21         58.22         179.1         139.0         17.29        0.8966        -1000.               NaN           NaN     3.519    
   387   388   386   0.02987     1    0.3437E-01     179.5        -139.1        -58.28         58.28         179.5         139.0         17.29        0.4823        -1000.               NaN           NaN     3.519    
   271   386   379   0.01634     1    0.3402E-01     179.0        -139.0        -58.16         58.17         179.0         139.0         17.29        0.9869        -1000.               NaN           NaN     3.519    
   379   389   380   0.00970     1    0.3388E-01     177.3        -138.9        -58.06         58.12         177.3         139.0         17.29         2.721        -1000.               NaN           NaN     3.519    
   379   386   389   0.01549     1    0.3401E-01     179.1        -139.0        -58.16         58.16         179.1         139.0         17.29        0.8831        -1000.               NaN           NaN     3.519    
   386   388   389   0.02176     1    0.3416E-01     178.4        -139.0        -58.19         58.21         178.4         139.0         17.29         1.575        -1000.               NaN           NaN     3.519    
   384   385   390   0.02034     1    0.3375E-01     178.4        -138.9        -58.06         58.08         178.4         139.0         17.29         1.632        -1000.               NaN           NaN     3.519    
   384   391   274   0.01909     1    0.3388E-01     178.2        -138.9        -58.09         58.12         178.2         139.0         17.29         1.828        -1000.               NaN           NaN     3.519    
   384   390   391   0.01321     1    0.3350E-01     177.8        -138.8        -57.96         58.00         177.8         139.1         17.30         2.183        -1000.               NaN           NaN     3.519    
   390   392   391   0.03402     1    0.3433E-01     177.9        -139.1        -58.23         58.27         177.9         139.0         17.29         2.146        -1000.               NaN           NaN     3.519    
   274   391   280   0.05150     1    0.3454E-01     179.2        -139.2        -58.33         58.33         179.2         138.9         17.29        0.8435        -1000.               NaN           NaN     3.519    
   391   393   280   0.07822     1    0.3501E-01     179.3        -139.4        -58.48         58.48         179.3         138.9         17.28        0.7472        -1000.               NaN           NaN     3.519    
   391   392   393   0.04888     1    0.3469E-01     179.5        -139.2        -58.38         58.38         179.5         138.9         17.29        0.4862        -1000.               NaN           NaN     3.519    
   280   393   282   0.06235     1    0.3489E-01     179.1        -139.3        -58.44         58.45         179.1         138.9         17.28        0.8536        -1000.               NaN           NaN     3.519    
   288   394   289   0.05474     1    0.3492E-01     179.4        -139.3        -58.45         58.46         179.4         138.9         17.28        0.6127        -1000.               NaN           NaN     3.519    
   289   395   279   0.01002     1    0.3328E-01     178.6        -138.7        -57.91         57.93         178.6         139.1         17.30         1.382        -1000.               NaN           NaN     3.519    
   289   394   395   0.01876     1    0.3392E-01     177.2        -138.9        -58.07         58.14         177.2         139.0         17.29         2.802        -1000.               NaN           NaN     3.519    
   394   396   395   0.02191     1    0.3390E-01     179.2        -138.9        -58.13         58.13         179.2         139.0         17.29        0.8201        -1000.               NaN           NaN     3.519    
   279   395   387   0.02049     1    0.3379E-01     178.0        -138.9        -58.06         58.10         178.0         139.0         17.29         2.015        -1000.               NaN           NaN     3.519    
   387   397   388   0.02593     1    0.3404E-01     178.9        -139.0        -58.16         58.17         178.9         139.0         17.29         1.080        -1000.               NaN           NaN     3.519    
   387   395   397   0.03852     1    0.3417E-01     179.4        -139.0        -58.21         58.22         179.4         139.0         17.29        0.6186        -1000.               NaN           NaN     3.519    
   395   396   397   0.04286     1    0.3401E-01     179.5        -139.0        -58.16         58.16         179.5         139.0         17.29        0.4572        -1000.               NaN           NaN     3.519    
   392   398   393   0.01667     1    0.3389E-01     177.4        -138.9        -58.07         58.13         177.4         139.0         17.29         2.556        -1000.               NaN           NaN     3.519    
   393   399   282   0.04719     1    0.3458E-01     179.5        -139.2        -58.35         58.35         179.5         138.9         17.29        0.5399        -1000.               NaN           NaN     3.519    
   393   398   399   0.03778     1    0.3433E-01     179.1        -139.1        -58.26         58.27         179.1         139.0         17.29        0.9359        -1000.               NaN           NaN     3.519    
   398   400   399   0.03344     1    0.3418E-01     178.5        -139.0        -58.20         58.22         178.5         139.0         17.29         1.518        -1000.               NaN           NaN     3.519    
   282   399   290   0.03778     1    0.3433E-01     179.1        -139.1        -58.26         58.27         179.1         139.0         17.29        0.9359        -1000.               NaN           NaN     3.519    
   399   401   290   0.03344     1    0.3418E-01     178.5        -139.0        -58.20         58.22         178.5         139.0         17.29         1.518        -1000.               NaN           NaN     3.519    
   399   400   401   0.01665     1    0.3348E-01     179.4        -138.8        -57.99         57.99         179.4         139.1         17.30        0.6061        -1000.               NaN           NaN     3.519    
   290   401   292   0.04122     1    0.3418E-01     179.5        -139.0        -58.22         58.22         179.5         139.0         17.29        0.5034        -1000.               NaN           NaN     3.519    
   401   402   292   0.03205     1    0.3395E-01     178.6        -139.0        -58.13         58.15         178.6         139.0         17.29         1.371        -1000.               NaN           NaN     3.519    
   292   402   294   0.01049     1    0.3381E-01     179.7        -138.9        -58.10         58.10         179.7         139.0         17.29        0.3178        -1000.               NaN           NaN     3.519    
   306   403   307   0.01600     1    0.3397E-01     178.7        -139.0        -58.14         58.15         178.7         139.0         17.29         1.329        -1000.               NaN           NaN     3.519    
   307   403   404   0.03073     1    0.3427E-01     179.2        -139.1        -58.24         58.25         179.2         139.0         17.29        0.7694        -1000.               NaN           NaN     3.519    
   307   404   308   0.03652     1    0.3418E-01     179.1        -139.0        -58.21         58.22         179.1         139.0         17.29        0.8966        -1000.               NaN           NaN     3.519    
   403   405   404   0.02987     1    0.3437E-01     179.5        -139.1        -58.28         58.28         179.5         139.0         17.29        0.4823        -1000.               NaN           NaN     3.519    
   308   406   288   0.01002     1    0.3328E-01     178.6        -138.7        -57.91         57.93         178.6         139.1         17.30         1.382        -1000.               NaN           NaN     3.519    
   308   404   406   0.02049     1    0.3379E-01     178.0        -138.9        -58.06         58.10         178.0         139.0         17.29         2.015        -1000.               NaN           NaN     3.519    
   404   405   407   0.02593     1    0.3404E-01     178.9        -139.0        -58.16         58.17         178.9         139.0         17.29         1.080        -1000.               NaN           NaN     3.519    
   404   407   406   0.03852     1    0.3417E-01     179.4        -139.0        -58.21         58.22         179.4         139.0         17.29        0.6186        -1000.               NaN           NaN     3.519    
   288   406   394   0.02700     1    0.3443E-01     177.8        -139.1        -58.25         58.30         177.8         139.0         17.29         2.233        -1000.               NaN           NaN     3.519    
   406   408   394   0.04258     1    0.3434E-01     178.1        -139.1        -58.24         58.27         178.1         139.0         17.29         1.908        -1000.               NaN           NaN     3.519    
   406   407   408   0.04286     1    0.3401E-01     179.5        -139.0        -58.16         58.16         179.5         139.0         17.29        0.4572        -1000.               NaN           NaN     3.519    
   394   408   396   0.02145     1    0.3383E-01     178.5        -138.9        -58.09         58.11         178.5         139.0         17.29         1.455        -1000.               NaN           NaN     3.519    
   400   409   401   0.01838     1    0.3364E-01     178.4        -138.8        -58.02         58.05         178.4         139.0         17.30         1.573        -1000.               NaN           NaN     3.519    
   409   410   402   0.01972     1    0.3379E-01     178.9        -138.9        -58.08         58.09         178.9         139.0         17.29         1.089        -1000.               NaN           NaN     3.519    
   401   409   402   0.01936     1    0.3369E-01     178.5        -138.9        -58.04         58.06         178.5         139.0         17.30         1.538        -1000.               NaN           NaN     3.519    
   402   411   294   0.03180     1    0.3419E-01     178.3        -139.0        -58.20         58.22         178.3         139.0         17.29         1.666        -1000.               NaN           NaN     3.519    
   402   410   411   0.03009     1    0.3409E-01     178.0        -139.0        -58.16         58.19         178.0         139.0         17.29         1.984        -1000.               NaN           NaN     3.519    
   410   412   411   0.03622     1    0.3424E-01     178.8        -139.1        -58.23         58.24         178.8         139.0         17.29         1.197        -1000.               NaN           NaN     3.519    
   411   413   296   0.00637     1    0.3376E-01     174.8        -138.9        -57.84         58.08         174.8         139.0         17.29         5.211        -1000.               NaN           NaN     3.519    
   294   411   296   0.04179     1    0.3446E-01     179.2        -139.1        -58.30         58.31         179.2         139.0         17.29        0.7667        -1000.               NaN           NaN     3.519    
   411   412   413   0.00588     1    0.3361E-01     176.0        -138.8        -57.90         58.04         176.0         139.1         17.30         3.965        -1000.               NaN           NaN     3.519    
   412   414   413   0.01208     1    0.3343E-01     179.2        -138.8        -57.97         57.98         179.2         139.1         17.30        0.8454        -1000.               NaN           NaN     3.519    
   296   413   298   0.03323     1    0.3460E-01     174.3        -139.2        -58.06         58.35         174.3         138.9         17.29         5.719        -1000.               NaN           NaN     3.519    
   413   415   298   0.03912     1    0.3483E-01     177.1        -139.3        -58.36         58.43         177.1         138.9         17.28         2.851        -1000.               NaN           NaN     3.519    
   413   414   415   0.04368     1    0.3460E-01     178.5        -139.2        -58.33         58.35         178.5         138.9         17.29         1.532        -1000.               NaN           NaN     3.519    
   414   416   415   0.04295     1    0.3456E-01     179.0        -139.2        -58.33         58.34         179.0         138.9         17.29        0.9749        -1000.               NaN           NaN     3.519    
   298   415   300   0.00405     1    0.3325E-01     178.5        -138.7        -57.90         57.92         178.5         139.1         17.30         1.515        -1000.               NaN           NaN     3.519    
   415   417   300   0.00826     1    0.3337E-01     179.6        -138.7        -57.96         57.96         179.6         139.1         17.30        0.3563        -1000.               NaN           NaN     3.519    
   415   416   417   0.01537     1    0.3430E-01     176.8        -139.1        -58.17         58.26         176.8         139.0         17.29         3.225        -1000.               NaN           NaN     3.519    
   416   418   417   0.03340     1    0.3455E-01     178.9        -139.2        -58.33         58.34         178.9         138.9         17.29         1.086        -1000.               NaN           NaN     3.519    
   300   417   302   0.03201     1    0.3421E-01     178.6        -139.1        -58.21         58.23         178.6         139.0         17.29         1.400        -1000.               NaN           NaN     3.519    
   417   419   302   0.00288     1    0.3402E-01     167.6        -139.0        -56.81         58.17         167.6         139.0         17.29         12.41        -1000.               NaN           NaN     3.519    
   417   418   419   0.00660     1    0.3407E-01     177.8        -139.0        -58.14         58.18         177.8         139.0         17.29         2.184        -1000.               NaN           NaN     3.519    
   418   420   419   0.02631     1    0.3427E-01     179.3        -139.1        -58.24         58.25         179.3         139.0         17.29        0.6866        -1000.               NaN           NaN     3.519    
   302   304   419   0.01173     1    0.3450E-01     167.9        -139.2        -57.03         58.32         167.9         138.9         17.29         12.06        -1000.               NaN           NaN     3.519    
   419   421   304   0.07721     1    0.3507E-01     178.9        -139.4        -58.49         58.50         178.9         138.9         17.28         1.139        -1000.               NaN           NaN     3.519    
   419   420   421   0.06684     1    0.3482E-01     179.6        -139.3        -58.42         58.42         179.6         138.9         17.28        0.4407        -1000.               NaN           NaN     3.519    
   420   422   421   0.03347     1    0.3435E-01     179.0        -139.1        -58.27         58.28         179.0         139.0         17.29        0.9894        -1000.               NaN           NaN     3.519    
   304   421   423   0.03066     1    0.3422E-01     178.4        -139.1        -58.21         58.23         178.4         139.0         17.29         1.608        -1000.               NaN           NaN     3.519    
   304   423   306   0.03059     1    0.3429E-01     178.8        -139.1        -58.24         58.25         178.8         139.0         17.29         1.155        -1000.               NaN           NaN     3.519    
   421   424   423   0.00965     1    0.3356E-01     179.4        -138.8        -58.02         58.02         179.4         139.1         17.30        0.5858        -1000.               NaN           NaN     3.519    
   421   422   424   0.02103     1    0.3387E-01     178.7        -138.9        -58.11         58.12         178.7         139.0         17.29         1.255        -1000.               NaN           NaN     3.519    
   306   423   403   0.01634     1    0.3402E-01     179.0        -139.0        -58.16         58.17         179.0         139.0         17.29        0.9869        -1000.               NaN           NaN     3.519    
   423   424   425   0.00970     1    0.3388E-01     177.3        -138.9        -58.06         58.12         177.3         139.0         17.29         2.721        -1000.               NaN           NaN     3.519    
   423   425   403   0.01549     1    0.3401E-01     179.1        -139.0        -58.16         58.16         179.1         139.0         17.29        0.8831        -1000.               NaN           NaN     3.519    
   403   425   405   0.02176     1    0.3416E-01     178.4        -139.0        -58.19         58.21         178.4         139.0         17.29         1.575        -1000.               NaN           NaN     3.519    
   426   428   427   0.02045     1    0.3368E-01     179.1        -138.8        -58.05         58.06         179.1         139.0         17.30        0.9386        -1000.               NaN           NaN     3.519    
   427   428   429   0.03120     1    0.3389E-01     179.4        -138.9        -58.12         58.13         179.4         139.0         17.29        0.6337        -1000.               NaN           NaN     3.519    
   428   430   429   0.03636     1    0.3398E-01     179.6        -139.0        -58.16         58.16         179.6         139.0         17.29        0.3733        -1000.               NaN           NaN     3.519    
   430   318   431   0.02267     1    0.3416E-01     178.8        -139.0        -58.20         58.22         178.8         139.0         17.29         1.245        -1000.               NaN           NaN     3.519    
   429   430   432   0.03055     1    0.3437E-01     175.9        -139.1        -58.14         58.28         175.9         139.0         17.29         4.063        -1000.               NaN           NaN     3.519    
   430   431   432   0.02372     1    0.3452E-01     176.8        -139.2        -58.23         58.33         176.8         138.9         17.29         3.229        -1000.               NaN           NaN     3.519    
   431   318   433   0.02464     1    0.3449E-01     177.4        -139.2        -58.26         58.32         177.4         139.0         17.29         2.640        -1000.               NaN           NaN     3.519    
   318   320   433   0.04468     1    0.3455E-01     178.2        -139.2        -58.31         58.34         178.2         138.9         17.29         1.841        -1000.               NaN           NaN     3.519    
   432   431   434   0.01590     1    0.3366E-01     178.6        -138.8        -58.04         58.05         178.6         139.0         17.30         1.359        -1000.               NaN           NaN     3.519    
   431   433   434   0.01521     1    0.3381E-01     178.8        -138.9        -58.09         58.10         178.8         139.0         17.29         1.168        -1000.               NaN           NaN     3.519    
   433   320   435   0.02957     1    0.3426E-01     179.2        -139.1        -58.24         58.25         179.2         139.0         17.29        0.8129        -1000.               NaN           NaN     3.519    
   320   322   435   0.03166     1    0.3420E-01     178.7        -139.1        -58.21         58.23         178.7         139.0         17.29         1.284        -1000.               NaN           NaN     3.519    
   434   433   436   0.01798     1    0.3400E-01     176.4        -139.0        -58.04         58.16         176.4         139.0         17.29         3.623        -1000.               NaN           NaN     3.519    
   433   435   436   0.01972     1    0.3418E-01     178.2        -139.0        -58.19         58.22         178.2         139.0         17.29         1.797        -1000.               NaN           NaN     3.519    
   435   322   437   0.02151     1    0.3398E-01     178.7        -139.0        -58.14         58.16         178.7         139.0         17.29         1.306        -1000.               NaN           NaN     3.519    
   436   435   438   0.01917     1    0.3403E-01     179.6        -139.0        -58.17         58.17         179.6         139.0         17.29        0.3645        -1000.               NaN           NaN     3.519    
   435   437   438   0.03202     1    0.3422E-01     179.7        -139.1        -58.23         58.23         179.7         139.0         17.29        0.2927        -1000.               NaN           NaN     3.519    
   438   437   439   0.01574     1    0.3432E-01     177.1        -139.1        -58.19         58.26         177.1         139.0         17.29         2.861        -1000.               NaN           NaN     3.519    
   437   440   439   0.03859     1    0.3428E-01     177.9        -139.1        -58.21         58.25         177.9         139.0         17.29         2.055        -1000.               NaN           NaN     3.519    
   439   440   441   0.03499     1    0.3424E-01     178.7        -139.1        -58.22         58.24         178.7         139.0         17.29         1.286        -1000.               NaN           NaN     3.519    
   442   309   443   0.02083     1    0.3372E-01     178.5        -138.9        -58.05         58.07         178.5         139.0         17.30         1.490        -1000.               NaN           NaN     3.519    
   444   445   443   0.01238     1    0.3402E-01     178.9        -139.0        -58.16         58.17         178.9         139.0         17.29         1.081        -1000.               NaN           NaN     3.519    
   445   442   443   0.02830     1    0.3405E-01     179.1        -139.0        -58.17         58.18         179.1         139.0         17.29        0.8752        -1000.               NaN           NaN     3.519    
   444   447   446   0.03161     1    0.3436E-01     179.5        -139.1        -58.27         58.28         179.5         139.0         17.29        0.4895        -1000.               NaN           NaN     3.519    
   447   443   310   0.03170     1    0.3438E-01     179.7        -139.1        -58.28         58.28         179.7         139.0         17.29        0.3455        -1000.               NaN           NaN     3.519    
   443   309   310   0.03772     1    0.3431E-01     179.1        -139.1        -58.25         58.26         179.1         139.0         17.29        0.9264        -1000.               NaN           NaN     3.519    
   444   443   447   0.01412     1    0.3420E-01     178.7        -139.1        -58.21         58.23         178.7         139.0         17.29         1.279        -1000.               NaN           NaN     3.519    
   447   313   448   0.01023     1    0.3375E-01     178.0        -138.9        -58.04         58.08         178.0         139.0         17.29         2.001        -1000.               NaN           NaN     3.519    
   426   446   448   0.01477     1    0.3383E-01     177.4        -138.9        -58.05         58.11         177.4         139.0         17.29         2.597        -1000.               NaN           NaN     3.519    
   446   447   448   0.01538     1    0.3400E-01     178.9        -139.0        -58.15         58.16         178.9         139.0         17.29         1.128        -1000.               NaN           NaN     3.519    
   447   310   313   0.02314     1    0.3416E-01     179.4        -139.0        -58.21         58.21         179.4         139.0         17.29        0.6269        -1000.               NaN           NaN     3.519    
   428   448   314   0.01644     1    0.3396E-01     176.1        -139.0        -58.01         58.15         176.1         139.0         17.29         3.946        -1000.               NaN           NaN     3.519    
   448   313   314   0.01863     1    0.3414E-01     178.1        -139.0        -58.18         58.21         178.1         139.0         17.29         1.861        -1000.               NaN           NaN     3.519    
   426   448   428   0.00858     1    0.3333E-01     179.3        -138.7        -57.94         57.95         179.3         139.1         17.30        0.6503        -1000.               NaN           NaN     3.519    
   428   314   430   0.01559     1    0.3375E-01     179.1        -138.9        -58.08         58.08         179.1         139.0         17.29        0.8655        -1000.               NaN           NaN     3.519    
   314   316   430   0.00403     1    0.3343E-01     177.6        -138.8        -57.93         57.98         177.6         139.1         17.30         2.363        -1000.               NaN           NaN     3.519    
   430   316   318   0.00342     1    0.3346E-01     178.0        -138.8        -57.95         57.99         178.0         139.1         17.30         1.962        -1000.               NaN           NaN     3.519    
   322   324   437   0.00294     1    0.3344E-01     178.2        -138.8        -57.96         57.98         178.2         139.1         17.30         1.784        -1000.               NaN           NaN     3.519    
   437   324   440   0.00332     1    0.3388E-01     161.2        -138.9        -55.04         58.12         161.2         139.0         17.29         18.76        -1000.               NaN           NaN     3.519    
   324   326   440   0.03510     1    0.3429E-01     179.5        -139.1        -58.25         58.26         179.5         139.0         17.29        0.4970        -1000.               NaN           NaN     3.519    
   440   326   449   0.01960     1    0.3408E-01     177.4        -139.0        -58.13         58.19         177.4         139.0         17.29         2.596        -1000.               NaN           NaN     3.519    
   326   328   449   0.03447     1    0.3452E-01     179.2        -139.2        -58.32         58.33         179.2         138.9         17.29        0.8217        -1000.               NaN           NaN     3.519    
   440   449   441   0.01507     1    0.3388E-01     178.9        -138.9        -58.11         58.12         178.9         139.0         17.29         1.078        -1000.               NaN           NaN     3.519    
   449   328   450   0.06002     1    0.3517E-01     179.0        -139.4        -58.52         58.53         179.0         138.9         17.28        0.9763        -1000.               NaN           NaN     3.519    
   441   449   451   0.02356     1    0.3412E-01     179.4        -139.0        -58.20         58.20         179.4         139.0         17.29        0.5741        -1000.               NaN           NaN     3.519    
   449   450   451   0.02679     1    0.3440E-01     177.4        -139.1        -58.23         58.29         177.4         139.0         17.29         2.632        -1000.               NaN           NaN     3.519    
   328   331   450   0.02326     1    0.3448E-01     172.8        -139.2        -57.86         58.32         172.8         139.0         17.29         7.167        -1000.               NaN           NaN     3.519    
   451   450   452   0.01847     1    0.3397E-01     179.5        -139.0        -58.15         58.15         179.5         139.0         17.29        0.4866        -1000.               NaN           NaN     3.519    
   450   331   453   0.02443     1    0.3411E-01     179.4        -139.0        -58.19         58.20         179.4         139.0         17.29        0.6178        -1000.               NaN           NaN     3.519    
   331   332   453   0.03697     1    0.3404E-01     178.7        -139.0        -58.16         58.18         178.7         139.0         17.29         1.306        -1000.               NaN           NaN     3.519    
   450   453   452   0.01753     1    0.3397E-01     179.5        -139.0        -58.15         58.15         179.5         139.0         17.29        0.4533        -1000.               NaN           NaN     3.519    
   452   453   454   0.03960     1    0.3448E-01     179.5        -139.2        -58.31         58.32         179.5         139.0         17.29        0.5397        -1000.               NaN           NaN     3.519    
   455   336   456   0.01286     1    0.3372E-01     179.3        -138.9        -58.07         58.07         179.3         139.0         17.30        0.6776        -1000.               NaN           NaN     3.519    
   455   456   457   0.04844     1    0.3428E-01     179.0        -139.1        -58.24         58.25         179.0         139.0         17.29        0.9663        -1000.               NaN           NaN     3.519    
   458   455   457   0.04481     1    0.3442E-01     179.7        -139.1        -58.30         58.30         179.7         139.0         17.29        0.3323        -1000.               NaN           NaN     3.519    
   456   335   442   0.01286     1    0.3372E-01     179.3        -138.9        -58.07         58.07         179.3         139.0         17.30        0.6776        -1000.               NaN           NaN     3.519    
   456   442   445   0.03724     1    0.3457E-01     175.6        -139.2        -58.17         58.34         175.6         138.9         17.29         4.446        -1000.               NaN           NaN     3.519    
   457   456   445   0.06722     1    0.3500E-01     178.4        -139.4        -58.46         58.48         178.4         138.9         17.28         1.640        -1000.               NaN           NaN     3.519    
   456   336   335   0.01152     1    0.3415E-01     170.3        -139.0        -57.37         58.21         170.3         139.0         17.29         9.737        -1000.               NaN           NaN     3.519    
   442   335   309   0.01228     1    0.3353E-01     178.1        -138.8        -57.98         58.01         178.1         139.1         17.30         1.923        -1000.               NaN           NaN     3.519    
   332   339   453   0.05473     1    0.3481E-01     177.9        -139.3        -58.38         58.42         177.9         138.9         17.28         2.053        -1000.               NaN           NaN     3.519    
   453   339   459   0.01835     1    0.3463E-01     174.5        -139.2        -58.10         58.36         174.5         138.9         17.29         5.473        -1000.               NaN           NaN     3.519    
   453   459   454   0.02595     1    0.3425E-01     178.8        -139.1        -58.23         58.24         178.8         139.0         17.29         1.160        -1000.               NaN           NaN     3.519    
   459   339   460   0.02515     1    0.3412E-01     178.4        -139.0        -58.18         58.20         178.4         139.0         17.29         1.612        -1000.               NaN           NaN     3.519    
   454   459   461   0.01962     1    0.3417E-01     176.6        -139.0        -58.11         58.22         176.6         139.0         17.29         3.404        -1000.               NaN           NaN     3.519    
   459   460   461   0.03644     1    0.3436E-01     178.4        -139.1        -58.25         58.28         178.4         139.0         17.29         1.611        -1000.               NaN           NaN     3.519    
   339   341   460   0.01318     1    0.3359E-01     178.2        -138.8        -58.00         58.03         178.2         139.1         17.30         1.811        -1000.               NaN           NaN     3.519    
   460   341   462   0.02156     1    0.3367E-01     179.1        -138.8        -58.05         58.05         179.1         139.0         17.30        0.8747        -1000.               NaN           NaN     3.519    
   461   462   463   0.01733     1    0.3465E-01     177.6        -139.2        -58.32         58.37         177.6         138.9         17.29         2.370        -1000.               NaN           NaN     3.519    
   460   462   461   0.03076     1    0.3432E-01     176.8        -139.1        -58.17         58.27         176.8         139.0         17.29         3.219        -1000.               NaN           NaN     3.519    
   464   465   466   0.03161     1    0.3436E-01     179.5        -139.1        -58.27         58.28         179.5         139.0         17.29        0.4895        -1000.               NaN           NaN     3.519    
   455   467   342   0.02083     1    0.3372E-01     178.5        -138.9        -58.05         58.07         178.5         139.0         17.30         1.490        -1000.               NaN           NaN     3.519    
   464   467   458   0.01238     1    0.3402E-01     178.9        -139.0        -58.16         58.17         178.9         139.0         17.29         1.081        -1000.               NaN           NaN     3.519    
   455   458   467   0.02830     1    0.3405E-01     179.1        -139.0        -58.17         58.18         179.1         139.0         17.29        0.8752        -1000.               NaN           NaN     3.519    
   466   343   467   0.03170     1    0.3438E-01     179.7        -139.1        -58.28         58.28         179.7         139.0         17.29        0.3455        -1000.               NaN           NaN     3.519    
   342   467   343   0.03772     1    0.3431E-01     179.1        -139.1        -58.25         58.26         179.1         139.0         17.29        0.9264        -1000.               NaN           NaN     3.519    
   464   466   467   0.01412     1    0.3420E-01     178.7        -139.1        -58.21         58.23         178.7         139.0         17.29         1.279        -1000.               NaN           NaN     3.519    
   455   342   336   0.01228     1    0.3353E-01     178.1        -138.8        -57.98         58.01         178.1         139.1         17.30         1.923        -1000.               NaN           NaN     3.519    
   341   347   462   0.04122     1    0.3418E-01     179.5        -139.0        -58.22         58.22         179.5         139.0         17.29        0.5034        -1000.               NaN           NaN     3.519    
   462   347   468   0.03205     1    0.3395E-01     178.6        -139.0        -58.13         58.15         178.6         139.0         17.29         1.371        -1000.               NaN           NaN     3.519    
   462   468   463   0.01049     1    0.3381E-01     179.7        -138.9        -58.10         58.10         179.7         139.0         17.29        0.3178        -1000.               NaN           NaN     3.519    
   463   468   469   0.03180     1    0.3419E-01     178.3        -139.0        -58.20         58.22         178.3         139.0         17.29         1.666        -1000.               NaN           NaN     3.519    
   468   349   470   0.01972     1    0.3379E-01     178.9        -138.9        -58.08         58.09         178.9         139.0         17.29         1.089        -1000.               NaN           NaN     3.519    
   347   349   468   0.01936     1    0.3369E-01     178.5        -138.9        -58.04         58.06         178.5         139.0         17.30         1.538        -1000.               NaN           NaN     3.519    
   468   470   469   0.03009     1    0.3409E-01     178.0        -139.0        -58.16         58.19         178.0         139.0         17.29         1.984        -1000.               NaN           NaN     3.519    
   469   470   471   0.03622     1    0.3424E-01     178.8        -139.1        -58.23         58.24         178.8         139.0         17.29         1.197        -1000.               NaN           NaN     3.519    
   472   473   474   0.02045     1    0.3368E-01     179.1        -138.8        -58.05         58.06         179.1         139.0         17.30        0.9386        -1000.               NaN           NaN     3.519    
   466   475   350   0.01023     1    0.3375E-01     178.0        -138.9        -58.04         58.08         178.0         139.0         17.29         2.001        -1000.               NaN           NaN     3.519    
   472   475   465   0.01477     1    0.3383E-01     177.4        -138.9        -58.05         58.11         177.4         139.0         17.29         2.597        -1000.               NaN           NaN     3.519    
   466   465   475   0.01538     1    0.3400E-01     178.9        -139.0        -58.15         58.16         178.9         139.0         17.29         1.128        -1000.               NaN           NaN     3.519    
   474   351   475   0.01644     1    0.3396E-01     176.1        -139.0        -58.01         58.15         176.1         139.0         17.29         3.946        -1000.               NaN           NaN     3.519    
   350   475   351   0.01863     1    0.3414E-01     178.1        -139.0        -58.18         58.21         178.1         139.0         17.29         1.861        -1000.               NaN           NaN     3.519    
   472   474   475   0.00858     1    0.3333E-01     179.3        -138.7        -57.94         57.95         179.3         139.1         17.30        0.6503        -1000.               NaN           NaN     3.519    
   466   350   343   0.02314     1    0.3416E-01     179.4        -139.0        -58.21         58.21         179.4         139.0         17.29        0.6269        -1000.               NaN           NaN     3.519    
   349   355   470   0.01879     1    0.3383E-01     179.0        -138.9        -58.10         58.11         179.0         139.0         17.29         1.039        -1000.               NaN           NaN     3.519    
   470   355   476   0.02154     1    0.3386E-01     179.2        -138.9        -58.11         58.12         179.2         139.0         17.29        0.8262        -1000.               NaN           NaN     3.519    
   470   477   471   0.02903     1    0.3416E-01     178.4        -139.0        -58.19         58.21         178.4         139.0         17.29         1.573        -1000.               NaN           NaN     3.519    
   470   476   477   0.02356     1    0.3419E-01     178.6        -139.0        -58.21         58.22         178.6         139.0         17.29         1.418        -1000.               NaN           NaN     3.519    
   355   478   476   0.02356     1    0.3419E-01     178.6        -139.0        -58.21         58.22         178.6         139.0         17.29         1.418        -1000.               NaN           NaN     3.519    
   355   357   478   0.02903     1    0.3416E-01     178.4        -139.0        -58.19         58.21         178.4         139.0         17.29         1.573        -1000.               NaN           NaN     3.519    
   477   478   479   0.01988     1    0.3431E-01     178.4        -139.1        -58.24         58.26         178.4         139.0         17.29         1.628        -1000.               NaN           NaN     3.519    
   476   478   477   0.02112     1    0.3427E-01     178.0        -139.1        -58.21         58.25         178.0         139.0         17.29         2.045        -1000.               NaN           NaN     3.519    
   474   473   480   0.03726     1    0.3406E-01     178.7        -139.0        -58.17         58.18         178.7         139.0         17.29         1.321        -1000.               NaN           NaN     3.519    
   473   481   480   0.01840     1    0.3394E-01     177.3        -139.0        -58.08         58.14         177.3         139.0         17.29         2.671        -1000.               NaN           NaN     3.519    
   480   482   360   0.02267     1    0.3416E-01     178.8        -139.0        -58.20         58.22         178.8         139.0         17.29         1.245        -1000.               NaN           NaN     3.519    
   480   481   482   0.03431     1    0.3416E-01     178.8        -139.0        -58.20         58.21         178.8         139.0         17.29         1.202        -1000.               NaN           NaN     3.519    
   481   483   482   0.01992     1    0.3382E-01     179.1        -138.9        -58.10         58.10         179.1         139.0         17.29        0.9360        -1000.               NaN           NaN     3.519    
   474   480   351   0.01559     1    0.3375E-01     179.1        -138.9        -58.08         58.08         179.1         139.0         17.29        0.8655        -1000.               NaN           NaN     3.519    
   480   359   351   0.00403     1    0.3343E-01     177.6        -138.8        -57.93         57.98         177.6         139.1         17.30         2.363        -1000.               NaN           NaN     3.519    
   480   360   359   0.00342     1    0.3346E-01     178.0        -138.8        -57.95         57.99         178.0         139.1         17.30         1.962        -1000.               NaN           NaN     3.519    
   478   364   484   0.02380     1    0.3405E-01     179.8        -139.0        -58.18         58.18         179.8         139.0         17.29        0.1987        -1000.               NaN           NaN     3.519    
   357   364   478   0.00814     1    0.3366E-01     175.2        -138.8        -57.85         58.05         175.2         139.0         17.30         4.831        -1000.               NaN           NaN     3.519    
   478   484   479   0.02555     1    0.3442E-01     178.2        -139.1        -58.27         58.30         178.2         139.0         17.29         1.810        -1000.               NaN           NaN     3.519    
   364   365   484   0.03137     1    0.3420E-01     178.4        -139.0        -58.20         58.23         178.4         139.0         17.29         1.568        -1000.               NaN           NaN     3.519    
   365   485   484   0.02119     1    0.3420E-01     178.4        -139.1        -58.21         58.23         178.4         139.0         17.29         1.556        -1000.               NaN           NaN     3.519    
   479   484   486   0.02394     1    0.3438E-01     177.9        -139.1        -58.24         58.28         177.9         139.0         17.29         2.098        -1000.               NaN           NaN     3.519    
   484   487   486   0.01356     1    0.3415E-01     174.9        -139.0        -57.98         58.21         174.9         139.0         17.29         5.086        -1000.               NaN           NaN     3.519    
   484   485   487   0.05236     1    0.3467E-01     179.5        -139.2        -58.37         58.38         179.5         138.9         17.29        0.5087        -1000.               NaN           NaN     3.519    
   360   482   366   0.04327     1    0.3449E-01     179.6        -139.2        -58.32         58.32         179.6         139.0         17.29        0.4214        -1000.               NaN           NaN     3.519    
   482   488   366   0.02605     1    0.3427E-01     178.7        -139.1        -58.23         58.25         178.7         139.0         17.29         1.291        -1000.               NaN           NaN     3.519    
   482   483   488   0.01629     1    0.3394E-01     179.0        -138.9        -58.13         58.14         179.0         139.0         17.29         1.032        -1000.               NaN           NaN     3.519    
   483   489   488   0.01482     1    0.3373E-01     177.0        -138.9        -58.00         58.08         177.0         139.0         17.30         2.999        -1000.               NaN           NaN     3.519    
   366   488   368   0.03249     1    0.3423E-01     177.7        -139.1        -58.19         58.24         177.7         139.0         17.29         2.311        -1000.               NaN           NaN     3.519    
   488   490   368   0.02874     1    0.3437E-01     178.5        -139.1        -58.26         58.28         178.5         139.0         17.29         1.504        -1000.               NaN           NaN     3.519    
   488   489   490   0.01706     1    0.3386E-01     178.9        -138.9        -58.11         58.12         178.9         139.0         17.29         1.136        -1000.               NaN           NaN     3.519    
   489   491   490   0.02064     1    0.3389E-01     179.5        -138.9        -58.13         58.13         179.5         139.0         17.29        0.5473        -1000.               NaN           NaN     3.519    
   365   372   485   0.01197     1    0.3379E-01     177.7        -138.9        -58.05         58.09         177.7         139.0         17.29         2.279        -1000.               NaN           NaN     3.519    
   372   492   485   0.00718     1    0.3358E-01     178.3        -138.8        -58.00         58.03         178.3         139.1         17.30         1.676        -1000.               NaN           NaN     3.519    
   372   373   492   0.00995     1    0.3372E-01     179.2        -138.9        -58.07         58.07         179.2         139.0         17.30        0.7533        -1000.               NaN           NaN     3.519    
   373   493   492   0.00401     1    0.3345E-01     174.9        -138.8        -57.76         57.98         174.9         139.1         17.30         5.089        -1000.               NaN           NaN     3.519    
   485   494   487   0.01846     1    0.3434E-01     179.1        -139.1        -58.26         58.27         179.1         139.0         17.29        0.9145        -1000.               NaN           NaN     3.519    
   485   492   494   0.02030     1    0.3429E-01     177.9        -139.1        -58.22         58.25         177.9         139.0         17.29         2.079        -1000.               NaN           NaN     3.519    
   492   495   494   0.04630     1    0.3462E-01     179.2        -139.2        -58.35         58.36         179.2         138.9         17.29        0.8372        -1000.               NaN           NaN     3.519    
   492   493   495   0.01304     1    0.3423E-01     176.4        -139.1        -58.12         58.23         176.4         139.0         17.29         3.601        -1000.               NaN           NaN     3.519    
   368   490   496   0.02151     1    0.3398E-01     178.7        -139.0        -58.14         58.16         178.7         139.0         17.29         1.306        -1000.               NaN           NaN     3.519    
   490   491   496   0.01945     1    0.3455E-01     174.2        -139.2        -58.04         58.34         174.2         138.9         17.29         5.815        -1000.               NaN           NaN     3.519    
   491   497   496   0.03180     1    0.3466E-01     176.9        -139.2        -58.29         58.37         176.9         138.9         17.29         3.057        -1000.               NaN           NaN     3.519    
   496   497   498   0.03728     1    0.3415E-01     179.0        -139.0        -58.20         58.21         179.0         139.0         17.29         1.038        -1000.               NaN           NaN     3.519    
   497   499   498   0.01705     1    0.3399E-01     179.1        -139.0        -58.15         58.16         179.1         139.0         17.29        0.8584        -1000.               NaN           NaN     3.519    
   368   496   374   0.00294     1    0.3344E-01     178.2        -138.8        -57.96         57.98         178.2         139.1         17.30         1.784        -1000.               NaN           NaN     3.519    
   496   498   374   0.00332     1    0.3388E-01     161.2        -138.9        -55.04         58.12         161.2         139.0         17.29         18.76        -1000.               NaN           NaN     3.519    
   498   377   374   0.03510     1    0.3429E-01     179.5        -139.1        -58.25         58.26         179.5         139.0         17.29        0.4970        -1000.               NaN           NaN     3.519    
   373   500   493   0.02259     1    0.3404E-01     178.6        -139.0        -58.16         58.18         178.6         139.0         17.29         1.351        -1000.               NaN           NaN     3.519    
   373   381   500   0.02864     1    0.3418E-01     179.2        -139.0        -58.21         58.22         179.2         139.0         17.29        0.8151        -1000.               NaN           NaN     3.519    
   500   501   493   0.00852     1    0.3413E-01     178.3        -139.0        -58.18         58.21         178.3         139.0         17.29         1.684        -1000.               NaN           NaN     3.519    
   381   502   500   0.01651     1    0.3393E-01     178.3        -138.9        -58.11         58.14         178.3         139.0         17.29         1.684        -1000.               NaN           NaN     3.519    
   381   380   502   0.02790     1    0.3435E-01     178.7        -139.1        -58.26         58.28         178.7         139.0         17.29         1.251        -1000.               NaN           NaN     3.519    
   500   502   501   0.00390     1    0.3368E-01     176.3        -138.9        -57.94         58.06         176.3         139.0         17.30         3.748        -1000.               NaN           NaN     3.519    
   502   503   501   0.01618     1    0.3382E-01     179.1        -138.9        -58.10         58.11         179.1         139.0         17.29        0.8632        -1000.               NaN           NaN     3.519    
   493   501   495   0.05476     1    0.3455E-01     179.7        -139.2        -58.34         58.34         179.7         138.9         17.29        0.2758        -1000.               NaN           NaN     3.519    
   498   499   504   0.03499     1    0.3424E-01     178.7        -139.1        -58.22         58.24         178.7         139.0         17.29         1.286        -1000.               NaN           NaN     3.519    
   498   505   377   0.01960     1    0.3408E-01     177.4        -139.0        -58.13         58.19         177.4         139.0         17.29         2.596        -1000.               NaN           NaN     3.519    
   377   505   382   0.03447     1    0.3452E-01     179.2        -139.2        -58.32         58.33         179.2         138.9         17.29        0.8217        -1000.               NaN           NaN     3.519    
   498   504   505   0.01507     1    0.3388E-01     178.9        -138.9        -58.11         58.12         178.9         139.0         17.29         1.078        -1000.               NaN           NaN     3.519    
   382   505   506   0.06002     1    0.3517E-01     179.0        -139.4        -58.52         58.53         179.0         138.9         17.28        0.9763        -1000.               NaN           NaN     3.519    
   504   507   505   0.02356     1    0.3412E-01     179.4        -139.0        -58.20         58.20         179.4         139.0         17.29        0.5741        -1000.               NaN           NaN     3.519    
   505   507   506   0.02679     1    0.3440E-01     177.4        -139.1        -58.23         58.29         177.4         139.0         17.29         2.632        -1000.               NaN           NaN     3.519    
   382   506   385   0.02326     1    0.3448E-01     172.8        -139.2        -57.86         58.32         172.8         139.0         17.29         7.167        -1000.               NaN           NaN     3.519    
   389   508   380   0.02449     1    0.3406E-01     179.0        -139.0        -58.17         58.18         179.0         139.0         17.29         1.028        -1000.               NaN           NaN     3.519    
   389   509   508   0.02891     1    0.3411E-01     179.2        -139.0        -58.19         58.20         179.2         139.0         17.29        0.8403        -1000.               NaN           NaN     3.519    
   389   388   509   0.01988     1    0.3404E-01     179.0        -139.0        -58.17         58.17         179.0         139.0         17.29        0.9629        -1000.               NaN           NaN     3.519    
   509   510   508   0.03029     1    0.3449E-01     177.7        -139.2        -58.27         58.32         177.7         139.0         17.29         2.266        -1000.               NaN           NaN     3.519    
   380   508   502   0.02826     1    0.3427E-01     178.2        -139.1        -58.22         58.25         178.2         139.0         17.29         1.756        -1000.               NaN           NaN     3.519    
   502   511   503   0.01749     1    0.3396E-01     176.1        -139.0        -58.02         58.15         176.1         139.0         17.29         3.896        -1000.               NaN           NaN     3.519    
   502   508   511   0.02101     1    0.3403E-01     177.1        -139.0        -58.10         58.17         177.1         139.0         17.29         2.853        -1000.               NaN           NaN     3.519    
   508   510   511   0.04109     1    0.3456E-01     178.3        -139.2        -58.32         58.34         178.3         138.9         17.29         1.663        -1000.               NaN           NaN     3.519    
   506   507   512   0.01847     1    0.3397E-01     179.5        -139.0        -58.15         58.15         179.5         139.0         17.29        0.4866        -1000.               NaN           NaN     3.519    
   506   513   385   0.02443     1    0.3411E-01     179.4        -139.0        -58.19         58.20         179.4         139.0         17.29        0.6178        -1000.               NaN           NaN     3.519    
   385   513   390   0.03697     1    0.3404E-01     178.7        -139.0        -58.16         58.18         178.7         139.0         17.29         1.306        -1000.               NaN           NaN     3.519    
   506   512   513   0.01753     1    0.3397E-01     179.5        -139.0        -58.15         58.15         179.5         139.0         17.29        0.4533        -1000.               NaN           NaN     3.519    
   512   514   513   0.03960     1    0.3448E-01     179.5        -139.2        -58.31         58.32         179.5         139.0         17.29        0.5397        -1000.               NaN           NaN     3.519    
   390   513   392   0.05473     1    0.3481E-01     177.9        -139.3        -58.38         58.42         177.9         138.9         17.28         2.053        -1000.               NaN           NaN     3.519    
   513   515   392   0.01835     1    0.3463E-01     174.5        -139.2        -58.10         58.36         174.5         138.9         17.29         5.473        -1000.               NaN           NaN     3.519    
   513   514   515   0.02595     1    0.3425E-01     178.8        -139.1        -58.23         58.24         178.8         139.0         17.29         1.160        -1000.               NaN           NaN     3.519    
   397   516   388   0.02359     1    0.3418E-01     175.6        -139.0        -58.05         58.22         175.6         139.0         17.29         4.435        -1000.               NaN           NaN     3.519    
   397   517   516   0.01673     1    0.3368E-01     178.9        -138.8        -58.05         58.06         178.9         139.0         17.30         1.099        -1000.               NaN           NaN     3.519    
   397   396   517   0.02512     1    0.3362E-01     179.6        -138.8        -58.04         58.04         179.6         139.0         17.30        0.4463        -1000.               NaN           NaN     3.519    
   517   518   516   0.01743     1    0.3395E-01     178.9        -139.0        -58.14         58.15         178.9         139.0         17.29         1.150        -1000.               NaN           NaN     3.519    
   388   516   509   0.03585     1    0.3464E-01     178.9        -139.2        -58.36         58.37         178.9         138.9         17.29         1.112        -1000.               NaN           NaN     3.519    
   509   519   510   0.01090     1    0.3419E-01     176.4        -139.0        -58.11         58.22         176.4         139.0         17.29         3.628        -1000.               NaN           NaN     3.519    
   509   516   519   0.04445     1    0.3473E-01     179.5        -139.3        -58.39         58.40         179.5         138.9         17.28        0.4562        -1000.               NaN           NaN     3.519    
   516   518   519   0.02795     1    0.3433E-01     179.2        -139.1        -58.26         58.27         179.2         139.0         17.29        0.7792        -1000.               NaN           NaN     3.519    
   392   515   520   0.02515     1    0.3412E-01     178.4        -139.0        -58.18         58.20         178.4         139.0         17.29         1.612        -1000.               NaN           NaN     3.519    
   514   521   515   0.01962     1    0.3417E-01     176.6        -139.0        -58.11         58.22         176.6         139.0         17.29         3.404        -1000.               NaN           NaN     3.519    
   515   521   520   0.03644     1    0.3436E-01     178.4        -139.1        -58.25         58.28         178.4         139.0         17.29         1.611        -1000.               NaN           NaN     3.519    
   392   520   398   0.01318     1    0.3359E-01     178.2        -138.8        -58.00         58.03         178.2         139.1         17.30         1.811        -1000.               NaN           NaN     3.519    
   520   522   398   0.02156     1    0.3367E-01     179.1        -138.8        -58.05         58.05         179.1         139.0         17.30        0.8747        -1000.               NaN           NaN     3.519    
   521   523   522   0.01733     1    0.3465E-01     177.6        -139.2        -58.32         58.37         177.6         138.9         17.29         2.370        -1000.               NaN           NaN     3.519    
   520   521   522   0.03076     1    0.3432E-01     176.8        -139.1        -58.17         58.27         176.8         139.0         17.29         3.219        -1000.               NaN           NaN     3.519    
   398   522   400   0.04122     1    0.3418E-01     179.5        -139.0        -58.22         58.22         179.5         139.0         17.29        0.5034        -1000.               NaN           NaN     3.519    
   522   524   400   0.03205     1    0.3395E-01     178.6        -139.0        -58.13         58.15         178.6         139.0         17.29         1.371        -1000.               NaN           NaN     3.519    
   522   523   524   0.01049     1    0.3381E-01     179.7        -138.9        -58.10         58.10         179.7         139.0         17.29        0.3178        -1000.               NaN           NaN     3.519    
   405   525   407   0.02359     1    0.3418E-01     175.6        -139.0        -58.05         58.22         175.6         139.0         17.29         4.435        -1000.               NaN           NaN     3.519    
   407   525   526   0.01673     1    0.3368E-01     178.9        -138.8        -58.05         58.06         178.9         139.0         17.30         1.099        -1000.               NaN           NaN     3.519    
   407   526   408   0.02512     1    0.3362E-01     179.6        -138.8        -58.04         58.04         179.6         139.0         17.30        0.4463        -1000.               NaN           NaN     3.519    
   525   527   526   0.01743     1    0.3395E-01     178.9        -139.0        -58.14         58.15         178.9         139.0         17.29         1.150        -1000.               NaN           NaN     3.519    
   526   396   408   0.02758     1    0.3398E-01     177.0        -139.0        -58.08         58.16         177.0         139.0         17.29         2.962        -1000.               NaN           NaN     3.519    
   526   517   396   0.04138     1    0.3436E-01     178.6        -139.1        -58.26         58.28         178.6         139.0         17.29         1.427        -1000.               NaN           NaN     3.519    
   526   528   517   0.04199     1    0.3424E-01     178.0        -139.1        -58.20         58.24         178.0         139.0         17.29         1.951        -1000.               NaN           NaN     3.519    
   526   527   528   0.03616     1    0.3408E-01     179.1        -139.0        -58.18         58.19         179.1         139.0         17.29        0.8589        -1000.               NaN           NaN     3.519    
   517   528   518   0.03616     1    0.3408E-01     179.1        -139.0        -58.18         58.19         179.1         139.0         17.29        0.8589        -1000.               NaN           NaN     3.519    
   523   529   524   0.03180     1    0.3419E-01     178.3        -139.0        -58.20         58.22         178.3         139.0         17.29         1.666        -1000.               NaN           NaN     3.519    
   524   530   409   0.02473     1    0.3395E-01     178.6        -139.0        -58.13         58.14         178.6         139.0         17.29         1.393        -1000.               NaN           NaN     3.519    
   400   524   409   0.02479     1    0.3385E-01     178.1        -138.9        -58.08         58.11         178.1         139.0         17.29         1.923        -1000.               NaN           NaN     3.519    
   524   529   530   0.03009     1    0.3409E-01     178.0        -139.0        -58.16         58.19         178.0         139.0         17.29         1.984        -1000.               NaN           NaN     3.519    
   529   531   530   0.03622     1    0.3424E-01     178.8        -139.1        -58.23         58.24         178.8         139.0         17.29         1.197        -1000.               NaN           NaN     3.519    
   409   530   410   0.01879     1    0.3383E-01     179.0        -138.9        -58.10         58.11         179.0         139.0         17.29         1.039        -1000.               NaN           NaN     3.519    
   530   532   410   0.02154     1    0.3386E-01     179.2        -138.9        -58.11         58.12         179.2         139.0         17.29        0.8262        -1000.               NaN           NaN     3.519    
   530   531   532   0.03489     1    0.3421E-01     179.3        -139.1        -58.22         58.23         179.3         139.0         17.29        0.6863        -1000.               NaN           NaN     3.519    
   531   533   532   0.01769     1    0.3404E-01     178.4        -139.0        -58.15         58.18         178.4         139.0         17.29         1.644        -1000.               NaN           NaN     3.519    
   410   532   412   0.03489     1    0.3421E-01     179.3        -139.1        -58.22         58.23         179.3         139.0         17.29        0.6863        -1000.               NaN           NaN     3.519    
   532   534   412   0.01769     1    0.3404E-01     178.4        -139.0        -58.15         58.18         178.4         139.0         17.29         1.644        -1000.               NaN           NaN     3.519    
   533   535   534   0.01988     1    0.3431E-01     178.4        -139.1        -58.24         58.26         178.4         139.0         17.29         1.628        -1000.               NaN           NaN     3.519    
   532   533   534   0.02112     1    0.3427E-01     178.0        -139.1        -58.21         58.25         178.0         139.0         17.29         2.045        -1000.               NaN           NaN     3.519    
   534   536   414   0.02380     1    0.3405E-01     179.8        -139.0        -58.18         58.18         179.8         139.0         17.29        0.1987        -1000.               NaN           NaN     3.519    
   412   534   414   0.00814     1    0.3366E-01     175.2        -138.8        -57.85         58.05         175.2         139.0         17.30         4.831        -1000.               NaN           NaN     3.519    
   534   535   536   0.02555     1    0.3442E-01     178.2        -139.1        -58.27         58.30         178.2         139.0         17.29         1.810        -1000.               NaN           NaN     3.519    
   414   536   416   0.03137     1    0.3420E-01     178.4        -139.0        -58.20         58.23         178.4         139.0         17.29         1.568        -1000.               NaN           NaN     3.519    
   536   537   416   0.02119     1    0.3420E-01     178.4        -139.1        -58.21         58.23         178.4         139.0         17.29         1.556        -1000.               NaN           NaN     3.519    
   416   537   418   0.01197     1    0.3379E-01     177.7        -138.9        -58.05         58.09         177.7         139.0         17.29         2.279        -1000.               NaN           NaN     3.519    
   537   538   418   0.00718     1    0.3358E-01     178.3        -138.8        -58.00         58.03         178.3         139.1         17.30         1.676        -1000.               NaN           NaN     3.519    
   418   538   420   0.00995     1    0.3372E-01     179.2        -138.9        -58.07         58.07         179.2         139.0         17.30        0.7533        -1000.               NaN           NaN     3.519    
   538   539   420   0.00401     1    0.3345E-01     174.9        -138.8        -57.76         57.98         174.9         139.1         17.30         5.089        -1000.               NaN           NaN     3.519    
   420   539   540   0.02259     1    0.3404E-01     178.6        -139.0        -58.16         58.18         178.6         139.0         17.29         1.351        -1000.               NaN           NaN     3.519    
   420   540   422   0.02864     1    0.3418E-01     179.2        -139.0        -58.21         58.22         179.2         139.0         17.29        0.8151        -1000.               NaN           NaN     3.519    
   539   541   540   0.00852     1    0.3413E-01     178.3        -139.0        -58.18         58.21         178.3         139.0         17.29         1.684        -1000.               NaN           NaN     3.519    
   422   540   424   0.01591     1    0.3432E-01     175.7        -139.1        -58.10         58.27         175.7         139.0         17.29         4.302        -1000.               NaN           NaN     3.519    
   540   542   424   0.02852     1    0.3450E-01     178.6        -139.2        -58.31         58.32         178.6         138.9         17.29         1.395        -1000.               NaN           NaN     3.519    
   540   541   542   0.00390     1    0.3368E-01     176.3        -138.9        -57.94         58.06         176.3         139.0         17.30         3.748        -1000.               NaN           NaN     3.519    
   541   543   542   0.01618     1    0.3382E-01     179.1        -138.9        -58.10         58.11         179.1         139.0         17.29        0.8632        -1000.               NaN           NaN     3.519    
   424   544   425   0.02449     1    0.3406E-01     179.0        -139.0        -58.17         58.18         179.0         139.0         17.29         1.028        -1000.               NaN           NaN     3.519    
   424   542   544   0.02826     1    0.3427E-01     178.2        -139.1        -58.22         58.25         178.2         139.0         17.29         1.756        -1000.               NaN           NaN     3.519    
   542   543   545   0.01749     1    0.3396E-01     176.1        -139.0        -58.02         58.15         176.1         139.0         17.29         3.896        -1000.               NaN           NaN     3.519    
   542   545   544   0.02101     1    0.3403E-01     177.1        -139.0        -58.10         58.17         177.1         139.0         17.29         2.853        -1000.               NaN           NaN     3.519    
   425   544   546   0.02891     1    0.3411E-01     179.2        -139.0        -58.19         58.20         179.2         139.0         17.29        0.8403        -1000.               NaN           NaN     3.519    
   425   546   405   0.01988     1    0.3404E-01     179.0        -139.0        -58.17         58.17         179.0         139.0         17.29        0.9629        -1000.               NaN           NaN     3.519    
   544   547   546   0.03029     1    0.3449E-01     177.7        -139.2        -58.27         58.32         177.7         139.0         17.29         2.266        -1000.               NaN           NaN     3.519    
   544   545   547   0.04109     1    0.3456E-01     178.3        -139.2        -58.32         58.34         178.3         138.9         17.29         1.663        -1000.               NaN           NaN     3.519    
   405   546   525   0.03585     1    0.3464E-01     178.9        -139.2        -58.36         58.37         178.9         138.9         17.29         1.112        -1000.               NaN           NaN     3.519    
   546   547   548   0.01090     1    0.3419E-01     176.4        -139.0        -58.11         58.22         176.4         139.0         17.29         3.628        -1000.               NaN           NaN     3.519    
   546   548   525   0.04445     1    0.3473E-01     179.5        -139.3        -58.39         58.40         179.5         138.9         17.28        0.4562        -1000.               NaN           NaN     3.519    
   525   548   527   0.02795     1    0.3433E-01     179.2        -139.1        -58.26         58.27         179.2         139.0         17.29        0.7792        -1000.               NaN           NaN     3.519    
   535   549   536   0.02394     1    0.3438E-01     177.9        -139.1        -58.24         58.28         177.9         139.0         17.29         2.098        -1000.               NaN           NaN     3.519    
   536   549   537   0.02447     1    0.3430E-01     179.0        -139.1        -58.25         58.26         179.0         139.0         17.29        0.9755        -1000.               NaN           NaN     3.519    
   549   550   537   0.04145     1    0.3447E-01     179.3        -139.2        -58.31         58.31         179.3         139.0         17.29        0.6950        -1000.               NaN           NaN     3.519    
   537   550   538   0.02123     1    0.3443E-01     176.9        -139.1        -58.22         58.30         176.9         139.0         17.29         3.060        -1000.               NaN           NaN     3.519    
   550   551   538   0.01753     1    0.3456E-01     177.9        -139.2        -58.30         58.34         177.9         138.9         17.29         2.117        -1000.               NaN           NaN     3.519    
   538   551   539   0.01247     1    0.3432E-01     178.1        -139.1        -58.23         58.27         178.1         139.0         17.29         1.913        -1000.               NaN           NaN     3.519    
   551   552   539   0.04687     1    0.3451E-01     179.0        -139.2        -58.32         58.33         179.0         138.9         17.29         1.033        -1000.               NaN           NaN     3.519    
   539   552   541   0.05476     1    0.3455E-01     179.7        -139.2        -58.34         58.34         179.7         138.9         17.29        0.2758        -1000.               NaN           NaN     3.519    
   553   555   554   0.02267     1    0.3416E-01     178.8        -139.0        -58.20         58.22         178.8         139.0         17.29         1.245        -1000.               NaN           NaN     3.519    
   555   426   556   0.03636     1    0.3398E-01     179.6        -139.0        -58.16         58.16         179.6         139.0         17.29        0.3733        -1000.               NaN           NaN     3.519    
   426   427   556   0.01930     1    0.3374E-01     178.5        -138.9        -58.06         58.08         178.5         139.0         17.30         1.462        -1000.               NaN           NaN     3.519    
   554   555   557   0.02372     1    0.3452E-01     176.8        -139.2        -58.23         58.33         176.8         138.9         17.29         3.229        -1000.               NaN           NaN     3.519    
   555   556   557   0.03055     1    0.3437E-01     175.9        -139.1        -58.14         58.28         175.9         139.0         17.29         4.063        -1000.               NaN           NaN     3.519    
   556   427   558   0.01381     1    0.3363E-01     177.6        -138.8        -57.99         58.04         177.6         139.0         17.30         2.367        -1000.               NaN           NaN     3.519    
   427   429   558   0.01936     1    0.3363E-01     179.7        -138.8        -58.04         58.04         179.7         139.0         17.30        0.3229        -1000.               NaN           NaN     3.519    
   557   556   559   0.02026     1    0.3405E-01     176.5        -139.0        -58.07         58.18         176.5         139.0         17.29         3.474        -1000.               NaN           NaN     3.519    
   556   558   559   0.03800     1    0.3431E-01     178.9        -139.1        -58.25         58.26         178.9         139.0         17.29         1.149        -1000.               NaN           NaN     3.519    
   558   429   560   0.02271     1    0.3410E-01     177.3        -139.0        -58.13         58.19         177.3         139.0         17.29         2.713        -1000.               NaN           NaN     3.519    
   429   432   560   0.02026     1    0.3405E-01     176.5        -139.0        -58.07         58.18         176.5         139.0         17.29         3.474        -1000.               NaN           NaN     3.519    
   561   559   560   0.00884     1    0.3397E-01     171.7        -139.0        -57.55         58.15         171.7         139.0         17.29         8.256        -1000.               NaN           NaN     3.519    
   559   558   560   0.03083     1    0.3427E-01     178.7        -139.1        -58.23         58.25         178.7         139.0         17.29         1.328        -1000.               NaN           NaN     3.519    
   560   432   562   0.01783     1    0.3387E-01     179.3        -138.9        -58.12         58.12         179.3         139.0         17.29        0.6873        -1000.               NaN           NaN     3.519    
   432   434   562   0.01582     1    0.3365E-01     178.1        -138.8        -58.02         58.05         178.1         139.0         17.30         1.879        -1000.               NaN           NaN     3.519    
   561   560   563   0.01663     1    0.3397E-01     178.8        -139.0        -58.14         58.15         178.8         139.0         17.29         1.204        -1000.               NaN           NaN     3.519    
   560   562   563   0.01190     1    0.3394E-01     178.6        -139.0        -58.13         58.14         178.6         139.0         17.29         1.435        -1000.               NaN           NaN     3.519    
   562   434   564   0.01653     1    0.3391E-01     178.6        -138.9        -58.12         58.13         178.6         139.0         17.29         1.435        -1000.               NaN           NaN     3.519    
   434   436   564   0.01844     1    0.3396E-01     179.0        -139.0        -58.14         58.15         179.0         139.0         17.29         1.022        -1000.               NaN           NaN     3.519    
   563   562   565   0.00578     1    0.3382E-01     177.5        -138.9        -58.05         58.11         177.5         139.0         17.29         2.469        -1000.               NaN           NaN     3.519    
   562   564   565   0.01167     1    0.3387E-01     178.9        -138.9        -58.11         58.12         178.9         139.0         17.29         1.070        -1000.               NaN           NaN     3.519    
   564   436   566   0.02002     1    0.3398E-01     178.9        -139.0        -58.14         58.16         178.9         139.0         17.29         1.115        -1000.               NaN           NaN     3.519    
   436   438   566   0.02735     1    0.3415E-01     179.7        -139.0        -58.21         58.21         179.7         139.0         17.29        0.2554        -1000.               NaN           NaN     3.519    
   565   564   567   0.01393     1    0.3394E-01     179.4        -139.0        -58.14         58.14         179.4         139.0         17.29        0.5852        -1000.               NaN           NaN     3.519    
   564   566   567   0.02375     1    0.3391E-01     179.2        -138.9        -58.13         58.13         179.2         139.0         17.29        0.7847        -1000.               NaN           NaN     3.519    
   566   438   568   0.02279     1    0.3405E-01     178.6        -139.0        -58.16         58.18         178.6         139.0         17.29         1.406        -1000.               NaN           NaN     3.519    
   438   439   568   0.00217     1    0.3392E-01     161.8        -138.9        -55.22         58.14         161.8         139.0         17.29         18.23        -1000.               NaN           NaN     3.519    
   567   566   569   0.01709     1    0.3365E-01     179.5        -138.8        -58.05         58.05         179.5         139.0         17.30        0.5029        -1000.               NaN           NaN     3.519    
   566   568   569   0.02019     1    0.3379E-01     179.1        -138.9        -58.09         58.10         179.1         139.0         17.29        0.9146        -1000.               NaN           NaN     3.519    
   568   439   570   0.01886     1    0.3463E-01     174.3        -139.2        -58.07         58.36         174.3         138.9         17.29         5.741        -1000.               NaN           NaN     3.519    
   439   441   570   0.03087     1    0.3474E-01     176.8        -139.3        -58.31         58.40         176.8         138.9         17.28         3.196        -1000.               NaN           NaN     3.519    
   569   568   571   0.02294     1    0.3382E-01     178.8        -138.9        -58.09         58.11         178.8         139.0         17.29         1.226        -1000.               NaN           NaN     3.519    
   568   570   571   0.03814     1    0.3430E-01     179.0        -139.1        -58.25         58.26         179.0         139.0         17.29         1.039        -1000.               NaN           NaN     3.519    
   572   574   573   0.02986     1    0.3436E-01     178.7        -139.1        -58.26         58.28         178.7         139.0         17.29         1.289        -1000.               NaN           NaN     3.519    
   445   444   575   0.04813     1    0.3488E-01     179.3        -139.3        -58.44         58.44         179.3         138.9         17.28        0.6950        -1000.               NaN           NaN     3.519    
   574   445   575   0.02228     1    0.3442E-01     176.0        -139.1        -58.15         58.30         176.0         139.0         17.29         3.981        -1000.               NaN           NaN     3.519    
   574   575   576   0.00104     1    0.3385E-01     170.6        -138.9        -57.33         58.11         170.6         139.0         17.29         9.442        -1000.               NaN           NaN     3.519    
   573   574   576   0.02816     1    0.3417E-01     179.9        -139.0        -58.22         58.22         179.9         139.0         17.29        0.1162        -1000.               NaN           NaN     3.519    
   575   444   577   0.04677     1    0.3470E-01     178.5        -139.2        -58.37         58.39         178.5         138.9         17.29         1.524        -1000.               NaN           NaN     3.519    
   444   446   577   0.01667     1    0.3440E-01     176.4        -139.1        -58.17         58.29         176.4         139.0         17.29         3.617        -1000.               NaN           NaN     3.519    
   553   576   577   0.01404     1    0.3381E-01     179.2        -138.9        -58.10         58.10         179.2         139.0         17.29        0.8279        -1000.               NaN           NaN     3.519    
   576   575   577   0.00090     1    0.3365E-01     170.8        -138.8        -57.30         58.05         170.8         139.0         17.30         9.230        -1000.               NaN           NaN     3.519    
   446   426   555   0.01559     1    0.3375E-01     179.1        -138.9        -58.08         58.08         179.1         139.0         17.29        0.8655        -1000.               NaN           NaN     3.519    
   577   446   555   0.00403     1    0.3343E-01     177.6        -138.8        -57.93         57.98         177.6         139.1         17.30         2.363        -1000.               NaN           NaN     3.519    
   553   577   555   0.00342     1    0.3346E-01     178.0        -138.8        -57.95         57.99         178.0         139.1         17.30         1.962        -1000.               NaN           NaN     3.519    
   441   451   570   0.02330     1    0.3409E-01     179.6        -139.0        -58.19         58.19         179.6         139.0         17.29        0.3896        -1000.               NaN           NaN     3.519    
   570   451   578   0.01059     1    0.3377E-01     175.7        -138.9        -57.93         58.09         175.7         139.0         17.29         4.276        -1000.               NaN           NaN     3.519    
   570   578   571   0.00778     1    0.3419E-01     174.3        -139.0        -57.94         58.22         174.3         139.0         17.29         5.678        -1000.               NaN           NaN     3.519    
   571   578   579   0.03986     1    0.3436E-01     178.9        -139.1        -58.27         58.28         178.9         139.0         17.29         1.052        -1000.               NaN           NaN     3.519    
   578   451   580   0.03470     1    0.3458E-01     176.5        -139.2        -58.24         58.35         176.5         138.9         17.29         3.501        -1000.               NaN           NaN     3.519    
   451   452   580   0.03040     1    0.3466E-01     176.7        -139.2        -58.27         58.37         176.7         138.9         17.29         3.342        -1000.               NaN           NaN     3.519    
   579   578   581   0.04478     1    0.3451E-01     178.9        -139.2        -58.31         58.33         178.9         138.9         17.29         1.126        -1000.               NaN           NaN     3.519    
   578   580   581   0.00140     1    0.3420E-01     170.7        -139.1        -57.46         58.23         170.7         139.0         17.29         9.282        -1000.               NaN           NaN     3.519    
   452   454   580   0.05028     1    0.3457E-01     179.6        -139.2        -58.34         58.34         179.6         138.9         17.29        0.3966        -1000.               NaN           NaN     3.519    
   580   582   454   0.00625     1    0.3383E-01     167.5        -138.9        -56.72         58.11         167.5         139.0         17.29         12.54        -1000.               NaN           NaN     3.519    
   580   582   581   0.00059     1    0.3358E-01     167.3        -138.8        -56.60         58.03         167.3         139.1         17.30         12.73        -1000.               NaN           NaN     3.519    
   581   582   583   0.02040     1    0.3380E-01     179.6        -138.9        -58.10         58.10         179.6         139.0         17.29        0.3875        -1000.               NaN           NaN     3.519    
   584   585   586   0.02986     1    0.3436E-01     178.7        -139.1        -58.26         58.28         178.7         139.0         17.29         1.289        -1000.               NaN           NaN     3.519    
   584   572   587   0.00096     1    0.3390E-01     128.0        -138.9        -35.76         58.13         128.0         139.0         17.29         52.03        -1000.               NaN           NaN     3.519    
   458   457   587   0.03680     1    0.3422E-01     178.6        -139.1        -58.21         58.23         178.6         139.0         17.29         1.440        -1000.               NaN           NaN     3.519    
   586   458   587   0.02753     1    0.3421E-01     178.8        -139.1        -58.21         58.23         178.8         139.0         17.29         1.246        -1000.               NaN           NaN     3.519    
   584   586   587   0.00040     1    0.3387E-01     138.2        -138.9        -43.32         58.12         138.2         139.0         17.29         41.80        -1000.               NaN           NaN     3.519    
   457   445   574   0.03753     1    0.3480E-01     178.4        -139.3        -58.39         58.42         178.4         138.9         17.28         1.619        -1000.               NaN           NaN     3.519    
   587   457   574   0.05388     1    0.3503E-01     177.8        -139.4        -58.45         58.49         177.8         138.9         17.28         2.161        -1000.               NaN           NaN     3.519    
   572   587   574   0.00701     1    0.3471E-01     156.4        -139.2        -53.52         58.39         156.4         138.9         17.29         23.56        -1000.               NaN           NaN     3.519    
   454   461   582   0.00424     1    0.3370E-01     167.4        -138.9        -56.66         58.07         167.4         139.0         17.30         12.64        -1000.               NaN           NaN     3.519    
   582   461   588   0.03131     1    0.3438E-01     178.6        -139.1        -58.27         58.28         178.6         139.0         17.29         1.411        -1000.               NaN           NaN     3.519    
   582   588   583   0.04557     1    0.3455E-01     178.9        -139.2        -58.33         58.34         178.9         138.9         17.29         1.115        -1000.               NaN           NaN     3.519    
   583   588   589   0.04845     1    0.3455E-01     178.7        -139.2        -58.32         58.34         178.7         138.9         17.29         1.275        -1000.               NaN           NaN     3.519    
   461   463   588   0.04413     1    0.3499E-01     178.4        -139.3        -58.46         58.48         178.4         138.9         17.28         1.579        -1000.               NaN           NaN     3.519    
   588   463   590   0.05611     1    0.3486E-01     177.9        -139.3        -58.40         58.44         177.9         138.9         17.28         2.135        -1000.               NaN           NaN     3.519    
   588   590   589   0.04183     1    0.3425E-01     179.1        -139.1        -58.23         58.24         179.1         139.0         17.29        0.8543        -1000.               NaN           NaN     3.519    
   589   590   591   0.03894     1    0.3408E-01     178.4        -139.0        -58.16         58.19         178.4         139.0         17.29         1.637        -1000.               NaN           NaN     3.519    
   464   592   465   0.04697     1    0.3472E-01     178.9        -139.2        -58.38         58.39         178.9         138.9         17.28         1.087        -1000.               NaN           NaN     3.519    
   592   593   465   0.01647     1    0.3396E-01     177.0        -139.0        -58.07         58.15         177.0         139.0         17.29         3.050        -1000.               NaN           NaN     3.519    
   594   593   595   0.01404     1    0.3381E-01     179.2        -138.9        -58.10         58.10         179.2         139.0         17.29        0.8279        -1000.               NaN           NaN     3.519    
   592   595   593   0.00090     1    0.3365E-01     170.8        -138.8        -57.30         58.05         170.8         139.0         17.30         9.230        -1000.               NaN           NaN     3.519    
   464   458   586   0.02262     1    0.3434E-01     177.9        -139.1        -58.23         58.27         177.9         139.0         17.29         2.086        -1000.               NaN           NaN     3.519    
   592   464   586   0.04779     1    0.3472E-01     178.8        -139.2        -58.38         58.39         178.8         138.9         17.28         1.235        -1000.               NaN           NaN     3.519    
   592   586   585   0.02824     1    0.3411E-01     179.6        -139.0        -58.20         58.20         179.6         139.0         17.29        0.3657        -1000.               NaN           NaN     3.519    
   595   592   585   0.00096     1    0.3383E-01     174.0        -138.9        -57.79         58.11         174.0         139.0         17.29         5.980        -1000.               NaN           NaN     3.519    
   590   469   596   0.00637     1    0.3376E-01     174.8        -138.9        -57.84         58.08         174.8         139.0         17.29         5.211        -1000.               NaN           NaN     3.519    
   463   469   590   0.04179     1    0.3446E-01     179.2        -139.1        -58.30         58.31         179.2         139.0         17.29        0.7667        -1000.               NaN           NaN     3.519    
   590   596   591   0.03323     1    0.3460E-01     174.3        -139.2        -58.06         58.35         174.3         138.9         17.29         5.719        -1000.               NaN           NaN     3.519    
   591   596   597   0.03912     1    0.3483E-01     177.1        -139.3        -58.36         58.43         177.1         138.9         17.28         2.851        -1000.               NaN           NaN     3.519    
   469   471   596   0.00588     1    0.3361E-01     176.0        -138.8        -57.90         58.04         176.0         139.1         17.30         3.965        -1000.               NaN           NaN     3.519    
   596   471   598   0.01208     1    0.3343E-01     179.2        -138.8        -57.97         57.98         179.2         139.1         17.30        0.8454        -1000.               NaN           NaN     3.519    
   596   599   597   0.06884     1    0.3502E-01     179.6        -139.4        -58.48         58.49         179.6         138.9         17.28        0.3982        -1000.               NaN           NaN     3.519    
   596   598   599   0.01780     1    0.3419E-01     173.2        -139.0        -57.81         58.22         173.2         139.0         17.29         6.805        -1000.               NaN           NaN     3.519    
   594   600   601   0.02267     1    0.3416E-01     178.8        -139.0        -58.20         58.22         178.8         139.0         17.29         1.245        -1000.               NaN           NaN     3.519    
   472   601   473   0.03953     1    0.3431E-01     177.4        -139.1        -58.20         58.26         177.4         139.0         17.29         2.625        -1000.               NaN           NaN     3.519    
   601   602   473   0.02805     1    0.3425E-01     176.3        -139.1        -58.12         58.24         176.3         139.0         17.29         3.727        -1000.               NaN           NaN     3.519    
   601   600   602   0.03431     1    0.3416E-01     178.8        -139.0        -58.20         58.21         178.8         139.0         17.29         1.202        -1000.               NaN           NaN     3.519    
   600   603   602   0.01992     1    0.3382E-01     179.1        -138.9        -58.10         58.10         179.1         139.0         17.29        0.9360        -1000.               NaN           NaN     3.519    
   472   465   593   0.01560     1    0.3394E-01     178.8        -139.0        -58.13         58.14         178.8         139.0         17.29         1.235        -1000.               NaN           NaN     3.519    
   601   472   593   0.00406     1    0.3379E-01     170.2        -138.9        -57.25         58.09         170.2         139.0         17.29         9.765        -1000.               NaN           NaN     3.519    
   594   601   593   0.00342     1    0.3346E-01     178.0        -138.8        -57.95         57.99         178.0         139.1         17.30         1.962        -1000.               NaN           NaN     3.519    
   598   477   604   0.02380     1    0.3405E-01     179.8        -139.0        -58.18         58.18         179.8         139.0         17.29        0.1987        -1000.               NaN           NaN     3.519    
   471   477   598   0.00814     1    0.3366E-01     175.2        -138.8        -57.85         58.05         175.2         139.0         17.30         4.831        -1000.               NaN           NaN     3.519    
   598   604   599   0.03137     1    0.3420E-01     178.4        -139.0        -58.20         58.23         178.4         139.0         17.29         1.568        -1000.               NaN           NaN     3.519    
   599   604   605   0.02119     1    0.3420E-01     178.4        -139.1        -58.21         58.23         178.4         139.0         17.29         1.556        -1000.               NaN           NaN     3.519    
   477   479   604   0.01220     1    0.3390E-01     179.6        -138.9        -58.13         58.13         179.6         139.0         17.29        0.3616        -1000.               NaN           NaN     3.519    
   604   479   606   0.01295     1    0.3383E-01     179.2        -138.9        -58.10         58.11         179.2         139.0         17.29        0.7631        -1000.               NaN           NaN     3.519    
   604   607   605   0.05236     1    0.3467E-01     179.5        -139.2        -58.37         58.38         179.5         138.9         17.29        0.5087        -1000.               NaN           NaN     3.519    
   604   606   607   0.01356     1    0.3415E-01     174.9        -139.0        -57.98         58.21         174.9         139.0         17.29         5.086        -1000.               NaN           NaN     3.519    
   473   602   481   0.00431     1    0.3384E-01     161.7        -138.9        -55.18         58.11         161.7         139.0         17.29         18.27        -1000.               NaN           NaN     3.519    
   602   608   481   0.02903     1    0.3408E-01     178.4        -139.0        -58.16         58.19         178.4         139.0         17.29         1.616        -1000.               NaN           NaN     3.519    
   602   603   608   0.02092     1    0.3369E-01     179.7        -138.9        -58.06         58.06         179.7         139.0         17.30        0.3486        -1000.               NaN           NaN     3.519    
   603   609   608   0.01790     1    0.3375E-01     179.2        -138.9        -58.08         58.08         179.2         139.0         17.29        0.7717        -1000.               NaN           NaN     3.519    
   481   608   483   0.03591     1    0.3413E-01     179.0        -139.0        -58.19         58.20         179.0         139.0         17.29         1.040        -1000.               NaN           NaN     3.519    
   608   610   483   0.02649     1    0.3416E-01     179.2        -139.0        -58.21         58.21         179.2         139.0         17.29        0.7791        -1000.               NaN           NaN     3.519    
   611   610   609   0.00884     1    0.3397E-01     171.7        -139.0        -57.55         58.15         171.7         139.0         17.29         8.256        -1000.               NaN           NaN     3.519    
   608   609   610   0.03083     1    0.3426E-01     178.6        -139.1        -58.23         58.25         178.6         139.0         17.29         1.390        -1000.               NaN           NaN     3.519    
   479   612   606   0.02181     1    0.3425E-01     177.1        -139.1        -58.17         58.24         177.1         139.0         17.29         2.928        -1000.               NaN           NaN     3.519    
   479   486   612   0.03953     1    0.3452E-01     179.0        -139.2        -58.32         58.33         179.0         138.9         17.29        0.9817        -1000.               NaN           NaN     3.519    
   606   613   607   0.00908     1    0.3396E-01     176.7        -139.0        -58.05         58.15         176.7         139.0         17.29         3.324        -1000.               NaN           NaN     3.519    
   606   612   613   0.02403     1    0.3415E-01     179.5        -139.0        -58.21         58.21         179.5         139.0         17.29        0.5377        -1000.               NaN           NaN     3.519    
   486   614   612   0.02912     1    0.3424E-01     179.8        -139.1        -58.24         58.24         179.8         139.0         17.29        0.2144        -1000.               NaN           NaN     3.519    
   486   487   614   0.00908     1    0.3396E-01     176.7        -139.0        -58.05         58.15         176.7         139.0         17.29         3.324        -1000.               NaN           NaN     3.519    
   612   615   613   0.02653     1    0.3432E-01     179.1        -139.1        -58.26         58.26         179.1         139.0         17.29        0.8515        -1000.               NaN           NaN     3.519    
   612   614   615   0.02985     1    0.3436E-01     179.4        -139.1        -58.27         58.28         179.4         139.0         17.29        0.6412        -1000.               NaN           NaN     3.519    
   483   610   489   0.01634     1    0.3374E-01     177.9        -138.9        -58.04         58.08         177.9         139.0         17.30         2.051        -1000.               NaN           NaN     3.519    
   610   616   489   0.01731     1    0.3387E-01     178.9        -138.9        -58.11         58.12         178.9         139.0         17.29         1.071        -1000.               NaN           NaN     3.519    
   611   617   610   0.02434     1    0.3418E-01     178.6        -139.0        -58.20         58.22         178.6         139.0         17.29         1.418        -1000.               NaN           NaN     3.519    
   617   616   610   0.01190     1    0.3394E-01     178.6        -139.0        -58.13         58.14         178.6         139.0         17.29         1.435        -1000.               NaN           NaN     3.519    
   489   616   491   0.01794     1    0.3382E-01     178.5        -138.9        -58.08         58.10         178.5         139.0         17.29         1.483        -1000.               NaN           NaN     3.519    
   616   618   491   0.01703     1    0.3392E-01     179.3        -138.9        -58.13         58.14         179.3         139.0         17.29        0.6971        -1000.               NaN           NaN     3.519    
   617   619   616   0.00578     1    0.3382E-01     177.5        -138.9        -58.05         58.11         177.5         139.0         17.29         2.469        -1000.               NaN           NaN     3.519    
   619   618   616   0.01167     1    0.3387E-01     178.9        -138.9        -58.11         58.12         178.9         139.0         17.29         1.070        -1000.               NaN           NaN     3.519    
   487   620   614   0.00835     1    0.3392E-01     178.3        -138.9        -58.11         58.14         178.3         139.0         17.29         1.666        -1000.               NaN           NaN     3.519    
   487   494   620   0.01465     1    0.3400E-01     179.6        -139.0        -58.16         58.16         179.6         139.0         17.29        0.4064        -1000.               NaN           NaN     3.519    
   614   621   615   0.02641     1    0.3421E-01     179.4        -139.1        -58.23         58.23         179.4         139.0         17.29        0.5634        -1000.               NaN           NaN     3.519    
   614   620   621   0.00145     1    0.3383E-01     155.8        -138.9        -53.01         58.11         155.8         139.0         17.29         24.17        -1000.               NaN           NaN     3.519    
   494   622   620   0.03779     1    0.3426E-01     179.3        -139.1        -58.24         58.25         179.3         139.0         17.29        0.7170        -1000.               NaN           NaN     3.519    
   494   495   622   0.00256     1    0.3391E-01     167.1        -138.9        -56.67         58.13         167.1         139.0         17.29         12.87        -1000.               NaN           NaN     3.519    
   620   623   621   0.00166     1    0.3352E-01     174.1        -138.8        -57.70         58.01         174.1         139.1         17.30         5.873        -1000.               NaN           NaN     3.519    
   620   622   623   0.03189     1    0.3410E-01     178.7        -139.0        -58.18         58.20         178.7         139.0         17.29         1.328        -1000.               NaN           NaN     3.519    
   491   618   497   0.01722     1    0.3418E-01     177.6        -139.0        -58.17         58.22         177.6         139.0         17.29         2.402        -1000.               NaN           NaN     3.519    
   618   624   497   0.03015     1    0.3422E-01     178.3        -139.1        -58.21         58.23         178.3         139.0         17.29         1.657        -1000.               NaN           NaN     3.519    
   619   625   618   0.01393     1    0.3394E-01     179.4        -139.0        -58.14         58.14         179.4         139.0         17.29        0.5852        -1000.               NaN           NaN     3.519    
   618   625   624   0.02375     1    0.3391E-01     179.2        -138.9        -58.13         58.13         179.2         139.0         17.29        0.7847        -1000.               NaN           NaN     3.519    
   497   624   499   0.01126     1    0.3383E-01     178.2        -138.9        -58.08         58.11         178.2         139.0         17.29         1.832        -1000.               NaN           NaN     3.519    
   624   626   499   0.01362     1    0.3371E-01     179.7        -138.9        -58.07         58.07         179.7         139.0         17.30        0.3087        -1000.               NaN           NaN     3.519    
   624   625   626   0.01582     1    0.3402E-01     175.7        -139.0        -58.01         58.17         175.7         139.0         17.29         4.273        -1000.               NaN           NaN     3.519    
   625   627   626   0.02148     1    0.3405E-01     177.0        -139.0        -58.10         58.18         177.0         139.0         17.29         2.996        -1000.               NaN           NaN     3.519    
   495   622   628   0.00025     1    0.3368E-01     167.0        -138.8        -56.56         58.06         167.0         139.0         17.30         13.03        -1000.               NaN           NaN     3.519    
   495   501   628   0.04882     1    0.3453E-01     178.5        -139.2        -58.31         58.33         178.5         138.9         17.29         1.531        -1000.               NaN           NaN     3.519    
   622   629   623   0.05310     1    0.3484E-01     178.4        -139.3        -58.41         58.43         178.4         138.9         17.28         1.647        -1000.               NaN           NaN     3.519    
   622   628   629   0.01229     1    0.3436E-01     167.5        -139.1        -56.89         58.28         167.5         139.0         17.29         12.55        -1000.               NaN           NaN     3.519    
   501   630   628   0.07435     1    0.3520E-01     178.3        -139.4        -58.52         58.54         178.3         138.9         17.28         1.665        -1000.               NaN           NaN     3.519    
   501   503   630   0.01046     1    0.3455E-01     159.2        -139.2        -54.53         58.34         159.2         138.9         17.29         20.82        -1000.               NaN           NaN     3.519    
   628   631   629   0.00076     1    0.3364E-01     166.9        -138.8        -56.55         58.05         166.9         139.0         17.30         13.05        -1000.               NaN           NaN     3.519    
   628   630   631   0.03550     1    0.3425E-01     179.0        -139.1        -58.23         58.24         179.0         139.0         17.29        0.9768        -1000.               NaN           NaN     3.519    
   499   626   504   0.02181     1    0.3420E-01     178.5        -139.0        -58.21         58.23         178.5         139.0         17.29         1.476        -1000.               NaN           NaN     3.519    
   626   632   504   0.02786     1    0.3430E-01     179.2        -139.1        -58.25         58.26         179.2         139.0         17.29        0.8166        -1000.               NaN           NaN     3.519    
   626   627   632   0.04097     1    0.3467E-01     177.9        -139.2        -58.33         58.38         177.9         138.9         17.29         2.141        -1000.               NaN           NaN     3.519    
   627   633   632   0.02015     1    0.3436E-01     173.4        -139.1        -57.90         58.28         173.4         139.0         17.29         6.571        -1000.               NaN           NaN     3.519    
   504   632   507   0.02330     1    0.3409E-01     179.6        -139.0        -58.19         58.19         179.6         139.0         17.29        0.3896        -1000.               NaN           NaN     3.519    
   632   634   507   0.01059     1    0.3377E-01     175.7        -138.9        -57.93         58.09         175.7         139.0         17.29         4.276        -1000.               NaN           NaN     3.519    
   632   633   634   0.00778     1    0.3419E-01     174.3        -139.0        -57.94         58.22         174.3         139.0         17.29         5.678        -1000.               NaN           NaN     3.519    
   633   635   634   0.03986     1    0.3436E-01     178.9        -139.1        -58.27         58.28         178.9         139.0         17.29         1.052        -1000.               NaN           NaN     3.519    
   636   503   511   0.01782     1    0.3391E-01     178.1        -138.9        -58.10         58.13         178.1         139.0         17.29         1.869        -1000.               NaN           NaN     3.519    
   636   630   503   0.00408     1    0.3381E-01     169.2        -138.9        -57.08         58.10         169.2         139.0         17.29         10.77        -1000.               NaN           NaN     3.519    
   636   637   630   0.00274     1    0.3339E-01     177.5        -138.7        -57.91         57.97         177.5         139.1         17.30         2.549        -1000.               NaN           NaN     3.519    
   511   638   636   0.01836     1    0.3387E-01     179.7        -138.9        -58.12         58.12         179.7         139.0         17.29        0.2908        -1000.               NaN           NaN     3.519    
   511   510   638   0.03220     1    0.3424E-01     178.4        -139.1        -58.22         58.24         178.4         139.0         17.29         1.574        -1000.               NaN           NaN     3.519    
   636   639   637   0.01395     1    0.3404E-01     176.8        -139.0        -58.09         58.17         176.8         139.0         17.29         3.165        -1000.               NaN           NaN     3.519    
   636   638   639   0.02177     1    0.3403E-01     177.5        -139.0        -58.11         58.17         177.5         139.0         17.29         2.543        -1000.               NaN           NaN     3.519    
   630   637   631   0.02279     1    0.3413E-01     178.5        -139.0        -58.19         58.21         178.5         139.0         17.29         1.457        -1000.               NaN           NaN     3.519    
   507   634   512   0.02254     1    0.3394E-01     178.8        -139.0        -58.13         58.14         178.8         139.0         17.29         1.178        -1000.               NaN           NaN     3.519    
   634   640   512   0.04253     1    0.3440E-01     179.7        -139.1        -58.29         58.29         179.7         139.0         17.29        0.3311        -1000.               NaN           NaN     3.519    
   634   635   640   0.04471     1    0.3446E-01     179.0        -139.1        -58.30         58.31         179.0         139.0         17.29         1.037        -1000.               NaN           NaN     3.519    
   635   641   640   0.00146     1    0.3435E-01     174.1        -139.1        -57.97         58.27         174.1         139.0         17.29         5.895        -1000.               NaN           NaN     3.519    
   512   640   514   0.05028     1    0.3457E-01     179.6        -139.2        -58.34         58.34         179.6         138.9         17.29        0.3966        -1000.               NaN           NaN     3.519    
   640   514   642   0.00625     1    0.3383E-01     167.5        -138.9        -56.72         58.11         167.5         139.0         17.29         12.54        -1000.               NaN           NaN     3.519    
   640   641   642   0.00059     1    0.3358E-01     167.3        -138.8        -56.60         58.03         167.3         139.1         17.30         12.73        -1000.               NaN           NaN     3.519    
   641   643   642   0.02040     1    0.3380E-01     179.6        -138.9        -58.10         58.10         179.6         139.0         17.29        0.3875        -1000.               NaN           NaN     3.519    
   644   510   519   0.00835     1    0.3386E-01     179.1        -138.9        -58.11         58.12         179.1         139.0         17.29        0.9321        -1000.               NaN           NaN     3.519    
   644   638   510   0.02185     1    0.3400E-01     179.6        -139.0        -58.16         58.16         179.6         139.0         17.29        0.3797        -1000.               NaN           NaN     3.519    
   644   645   638   0.00874     1    0.3370E-01     177.7        -138.9        -58.02         58.07         177.7         139.0         17.30         2.333        -1000.               NaN           NaN     3.519    
   519   646   644   0.02203     1    0.3435E-01     179.0        -139.1        -58.27         58.27         179.0         139.0         17.29        0.9688        -1000.               NaN           NaN     3.519    
   519   518   646   0.01924     1    0.3424E-01     178.4        -139.1        -58.22         58.24         178.4         139.0         17.29         1.569        -1000.               NaN           NaN     3.519    
   644   647   645   0.01422     1    0.3433E-01     176.5        -139.1        -58.16         58.27         176.5         139.0         17.29         3.496        -1000.               NaN           NaN     3.519    
   644   646   647   0.03329     1    0.3446E-01     178.6        -139.2        -58.29         58.31         178.6         139.0         17.29         1.439        -1000.               NaN           NaN     3.519    
   638   645   639   0.02140     1    0.3373E-01     179.8        -138.9        -58.08         58.08         179.8         139.0         17.30        0.2038        -1000.               NaN           NaN     3.519    
   514   642   521   0.00424     1    0.3370E-01     167.4        -138.9        -56.66         58.07         167.4         139.0         17.30         12.64        -1000.               NaN           NaN     3.519    
   642   648   521   0.03131     1    0.3438E-01     178.6        -139.1        -58.27         58.28         178.6         139.0         17.29         1.411        -1000.               NaN           NaN     3.519    
   642   643   648   0.04557     1    0.3455E-01     178.9        -139.2        -58.33         58.34         178.9         138.9         17.29         1.115        -1000.               NaN           NaN     3.519    
   643   649   648   0.04845     1    0.3455E-01     178.7        -139.2        -58.32         58.34         178.7         138.9         17.29         1.275        -1000.               NaN           NaN     3.519    
   521   648   523   0.04413     1    0.3499E-01     178.4        -139.3        -58.46         58.48         178.4         138.9         17.28         1.579        -1000.               NaN           NaN     3.519    
   648   650   523   0.05611     1    0.3486E-01     177.9        -139.3        -58.40         58.44         177.9         138.9         17.28         2.135        -1000.               NaN           NaN     3.519    
   648   649   650   0.04183     1    0.3425E-01     179.1        -139.1        -58.23         58.24         179.1         139.0         17.29        0.8543        -1000.               NaN           NaN     3.519    
   649   651   650   0.03894     1    0.3408E-01     178.4        -139.0        -58.16         58.19         178.4         139.0         17.29         1.637        -1000.               NaN           NaN     3.519    
   652   528   527   0.02253     1    0.3417E-01     179.2        -139.0        -58.21         58.22         179.2         139.0         17.29        0.8431        -1000.               NaN           NaN     3.519    
   652   653   528   0.05428     1    0.3463E-01     179.6        -139.2        -58.36         58.36         179.6         138.9         17.29        0.4298        -1000.               NaN           NaN     3.519    
   654   653   652   0.03107     1    0.3420E-01     178.0        -139.1        -58.19         58.23         178.0         139.0         17.29         1.991        -1000.               NaN           NaN     3.519    
   654   655   653   0.00118     1    0.3386E-01     173.7        -138.9        -57.76         58.12         173.7         139.0         17.29         6.310        -1000.               NaN           NaN     3.519    
   653   518   528   0.05012     1    0.3457E-01     179.2        -139.2        -58.34         58.35         179.2         138.9         17.29        0.8019        -1000.               NaN           NaN     3.519    
   653   646   518   0.01061     1    0.3421E-01     174.5        -139.1        -57.96         58.23         174.5         139.0         17.29         5.533        -1000.               NaN           NaN     3.519    
   655   646   653   0.00075     1    0.3381E-01     168.6        -138.9        -56.96         58.10         168.6         139.0         17.29         11.39        -1000.               NaN           NaN     3.519    
   655   647   646   0.01599     1    0.3380E-01     178.3        -138.9        -58.07         58.10         178.3         139.0         17.29         1.656        -1000.               NaN           NaN     3.519    
   650   656   529   0.00637     1    0.3376E-01     174.8        -138.9        -57.84         58.08         174.8         139.0         17.29         5.211        -1000.               NaN           NaN     3.519    
   523   650   529   0.04179     1    0.3446E-01     179.2        -139.1        -58.30         58.31         179.2         139.0         17.29        0.7667        -1000.               NaN           NaN     3.519    
   650   651   656   0.03323     1    0.3460E-01     174.3        -139.2        -58.06         58.35         174.3         138.9         17.29         5.719        -1000.               NaN           NaN     3.519    
   651   657   656   0.03912     1    0.3483E-01     177.1        -139.3        -58.36         58.43         177.1         138.9         17.28         2.851        -1000.               NaN           NaN     3.519    
   529   656   531   0.00588     1    0.3361E-01     176.0        -138.8        -57.90         58.04         176.0         139.1         17.30         3.965        -1000.               NaN           NaN     3.519    
   656   658   531   0.01208     1    0.3343E-01     179.2        -138.8        -57.97         57.98         179.2         139.1         17.30        0.8454        -1000.               NaN           NaN     3.519    
   656   657   658   0.04368     1    0.3460E-01     178.5        -139.2        -58.33         58.35         178.5         138.9         17.29         1.532        -1000.               NaN           NaN     3.519    
   657   659   658   0.04295     1    0.3456E-01     179.0        -139.2        -58.33         58.34         179.0         138.9         17.29        0.9749        -1000.               NaN           NaN     3.519    
   658   660   533   0.02380     1    0.3405E-01     179.8        -139.0        -58.18         58.18         179.8         139.0         17.29        0.1987        -1000.               NaN           NaN     3.519    
   531   658   533   0.00814     1    0.3366E-01     175.2        -138.8        -57.85         58.05         175.2         139.0         17.30         4.831        -1000.               NaN           NaN     3.519    
   658   659   660   0.03137     1    0.3420E-01     178.4        -139.0        -58.20         58.23         178.4         139.0         17.29         1.568        -1000.               NaN           NaN     3.519    
   659   661   660   0.02119     1    0.3420E-01     178.4        -139.1        -58.21         58.23         178.4         139.0         17.29         1.556        -1000.               NaN           NaN     3.519    
   533   660   535   0.01220     1    0.3390E-01     179.6        -138.9        -58.13         58.13         179.6         139.0         17.29        0.3616        -1000.               NaN           NaN     3.519    
   662   545   543   0.01724     1    0.3366E-01     179.8        -138.8        -58.05         58.05         179.8         139.0         17.30        0.2321        -1000.               NaN           NaN     3.519    
   662   663   545   0.00462     1    0.3353E-01     176.8        -138.8        -57.92         58.01         176.8         139.1         17.30         3.153        -1000.               NaN           NaN     3.519    
   662   664   663   0.00274     1    0.3339E-01     177.5        -138.7        -57.91         57.97         177.5         139.1         17.30         2.549        -1000.               NaN           NaN     3.519    
   545   663   547   0.02815     1    0.3457E-01     177.4        -139.2        -58.28         58.34         177.4         138.9         17.29         2.627        -1000.               NaN           NaN     3.519    
   663   665   547   0.02244     1    0.3438E-01     174.9        -139.1        -58.05         58.28         174.9         139.0         17.29         5.148        -1000.               NaN           NaN     3.519    
   663   664   666   0.01395     1    0.3404E-01     176.8        -139.0        -58.09         58.17         176.8         139.0         17.29         3.165        -1000.               NaN           NaN     3.519    
   663   666   665   0.02177     1    0.3403E-01     177.5        -139.0        -58.11         58.17         177.5         139.0         17.29         2.543        -1000.               NaN           NaN     3.519    
   665   548   547   0.01367     1    0.3404E-01     178.4        -139.0        -58.15         58.17         178.4         139.0         17.29         1.582        -1000.               NaN           NaN     3.519    
   665   667   548   0.01653     1    0.3405E-01     178.6        -139.0        -58.16         58.18         178.6         139.0         17.29         1.353        -1000.               NaN           NaN     3.519    
   665   668   667   0.00874     1    0.3370E-01     177.7        -138.9        -58.02         58.07         177.7         139.0         17.30         2.333        -1000.               NaN           NaN     3.519    
   665   666   668   0.02140     1    0.3373E-01     179.8        -138.9        -58.08         58.08         179.8         139.0         17.30        0.2038        -1000.               NaN           NaN     3.519    
   548   667   527   0.01767     1    0.3427E-01     178.1        -139.1        -58.21         58.25         178.1         139.0         17.29         1.940        -1000.               NaN           NaN     3.519    
   667   652   527   0.02360     1    0.3438E-01     178.9        -139.1        -58.27         58.28         178.9         139.0         17.29         1.066        -1000.               NaN           NaN     3.519    
   667   668   654   0.01422     1    0.3433E-01     176.5        -139.1        -58.16         58.27         176.5         139.0         17.29         3.496        -1000.               NaN           NaN     3.519    
   667   654   652   0.03329     1    0.3446E-01     178.6        -139.2        -58.29         58.31         178.6         139.0         17.29         1.439        -1000.               NaN           NaN     3.519    
   660   669   535   0.01295     1    0.3383E-01     179.2        -138.9        -58.10         58.11         179.2         139.0         17.29        0.7631        -1000.               NaN           NaN     3.519    
   660   661   669   0.02447     1    0.3430E-01     179.0        -139.1        -58.25         58.26         179.0         139.0         17.29        0.9755        -1000.               NaN           NaN     3.519    
   661   670   669   0.04145     1    0.3447E-01     179.3        -139.2        -58.31         58.31         179.3         139.0         17.29        0.6950        -1000.               NaN           NaN     3.519    
   535   669   549   0.02985     1    0.3437E-01     179.0        -139.1        -58.27         58.28         179.0         139.0         17.29        0.9767        -1000.               NaN           NaN     3.519    
   669   671   549   0.03149     1    0.3435E-01     179.0        -139.1        -58.26         58.27         179.0         139.0         17.29         1.045        -1000.               NaN           NaN     3.519    
   669   670   671   0.02407     1    0.3403E-01     179.5        -139.0        -58.17         58.17         179.5         139.0         17.29        0.4697        -1000.               NaN           NaN     3.519    
   670   672   671   0.00905     1    0.3390E-01     179.1        -138.9        -58.12         58.13         179.1         139.0         17.29        0.9471        -1000.               NaN           NaN     3.519    
   549   671   550   0.02802     1    0.3414E-01     179.3        -139.0        -58.20         58.21         179.3         139.0         17.29        0.6743        -1000.               NaN           NaN     3.519    
   671   673   550   0.01019     1    0.3401E-01     178.8        -139.0        -58.15         58.17         178.8         139.0         17.29         1.161        -1000.               NaN           NaN     3.519    
   671   672   673   0.02159     1    0.3442E-01     177.0        -139.1        -58.22         58.30         177.0         139.0         17.29         3.001        -1000.               NaN           NaN     3.519    
   672   674   673   0.03479     1    0.3457E-01     178.6        -139.2        -58.33         58.34         178.6         138.9         17.29         1.442        -1000.               NaN           NaN     3.519    
   550   673   551   0.00472     1    0.3369E-01     178.0        -138.9        -58.03         58.06         178.0         139.0         17.30         2.027        -1000.               NaN           NaN     3.519    
   673   675   551   0.01828     1    0.3397E-01     179.5        -139.0        -58.15         58.15         179.5         139.0         17.29        0.5402        -1000.               NaN           NaN     3.519    
   673   674   675   0.02456     1    0.3402E-01     178.5        -139.0        -58.15         58.17         178.5         139.0         17.29         1.511        -1000.               NaN           NaN     3.519    
   674   676   675   0.00323     1    0.3368E-01     174.4        -138.8        -57.78         58.06         174.4         139.0         17.30         5.634        -1000.               NaN           NaN     3.519    
   551   675   552   0.03420     1    0.3409E-01     179.4        -139.0        -58.19         58.19         179.4         139.0         17.29        0.5760        -1000.               NaN           NaN     3.519    
   675   677   552   0.00612     1    0.3384E-01     177.0        -138.9        -58.03         58.11         177.0         139.0         17.29         2.979        -1000.               NaN           NaN     3.519    
   675   676   677   0.00452     1    0.3398E-01     172.8        -139.0        -57.69         58.16         172.8         139.0         17.29         7.241        -1000.               NaN           NaN     3.519    
   676   678   677   0.02903     1    0.3424E-01     179.1        -139.1        -58.23         58.24         179.1         139.0         17.29        0.9258        -1000.               NaN           NaN     3.519    
   552   677   541   0.00672     1    0.3414E-01     177.6        -139.0        -58.15         58.21         177.6         139.0         17.29         2.418        -1000.               NaN           NaN     3.519    
   677   679   541   0.04186     1    0.3452E-01     178.5        -139.2        -58.31         58.33         178.5         138.9         17.29         1.518        -1000.               NaN           NaN     3.519    
   677   678   679   0.03579     1    0.3416E-01     178.9        -139.0        -58.20         58.21         178.9         139.0         17.29         1.069        -1000.               NaN           NaN     3.519    
   678   680   679   0.02946     1    0.3415E-01     178.5        -139.0        -58.19         58.21         178.5         139.0         17.29         1.514        -1000.               NaN           NaN     3.519    
   541   679   543   0.04186     1    0.3442E-01     178.0        -139.1        -58.26         58.30         178.0         139.0         17.29         2.043        -1000.               NaN           NaN     3.519    
   679   662   543   0.04251     1    0.3419E-01     179.2        -139.0        -58.22         58.22         179.2         139.0         17.29        0.8461        -1000.               NaN           NaN     3.519    
   679   680   662   0.03529     1    0.3435E-01     178.7        -139.1        -58.26         58.27         178.7         139.0         17.29         1.259        -1000.               NaN           NaN     3.519    
   680   681   662   0.00103     1    0.3427E-01     157.0        -139.1        -53.63         58.25         157.0         139.0         17.29         22.97        -1000.               NaN           NaN     3.519    
   662   681   664   0.02279     1    0.3413E-01     178.5        -139.0        -58.19         58.21         178.5         139.0         17.29         1.457        -1000.               NaN           NaN     3.519    
   682   553   683   0.04468     1    0.3455E-01     178.2        -139.2        -58.31         58.34         178.2         138.9         17.29         1.841        -1000.               NaN           NaN     3.519    
   553   554   683   0.02464     1    0.3449E-01     177.4        -139.2        -58.26         58.32         177.4         139.0         17.29         2.640        -1000.               NaN           NaN     3.519    
   684   682   685   0.03166     1    0.3420E-01     178.7        -139.1        -58.21         58.23         178.7         139.0         17.29         1.284        -1000.               NaN           NaN     3.519    
   682   683   685   0.02957     1    0.3426E-01     179.2        -139.1        -58.24         58.25         179.2         139.0         17.29        0.8129        -1000.               NaN           NaN     3.519    
   683   554   686   0.01684     1    0.3407E-01     179.2        -139.0        -58.18         58.18         179.2         139.0         17.29        0.8116        -1000.               NaN           NaN     3.519    
   554   557   686   0.01738     1    0.3392E-01     177.9        -138.9        -58.10         58.14         177.9         139.0         17.29         2.064        -1000.               NaN           NaN     3.519    
   685   683   687   0.01972     1    0.3418E-01     178.2        -139.0        -58.19         58.22         178.2         139.0         17.29         1.797        -1000.               NaN           NaN     3.519    
   683   686   687   0.01776     1    0.3418E-01     178.2        -139.0        -58.19         58.22         178.2         139.0         17.29         1.844        -1000.               NaN           NaN     3.519
[truncated: 327,454 more chars]
