# Supplementary material for: Ion-combination specific effects driving the enzymatic activity of halophilic alcohol dehydrogenase 2 from Haloferax volcanii in aqueous ionic liquid solvent mixtures
Source: RSC Sustain. 2024 Jul 8;2(9):2559–80. doi: 10.1039/d3su00412k (PMC11353702; doi:10.1039/d3su00412k)
Supplement: SU-002-D3SU00412K-s004 [file SU-002-D3SU00412K-s004.zip › IonDescriptors/anions_MEP_processed/met.xyz]

16
 generated by VMD
 S       -30.365000      -21.625999        2.121000
 O       -29.149000      -20.691000        1.835000
 O       -30.193001      -22.035999        3.464000
 O       -31.559999      -20.910000        2.093000
 O       -30.312000      -22.830999        1.311000
 C       -27.775000      -21.205000        2.027000
 C       -27.121000      -21.545000        0.618000
 O       -27.125999      -20.459000       -0.247000
 C       -26.667999      -20.600000       -1.514000
 H       -27.878000      -22.079000        2.674000
 H       -27.275999      -20.372999        2.529000
 H       -27.888000      -22.219000        0.229000
 H       -26.132999      -21.966000        0.820000
 H       -25.849001      -21.311001       -1.375000
 H       -26.183001      -19.688000       -1.871000
 H       -27.351000      -21.021999       -2.256000
