# Supplementary material for: Ion-combination specific effects driving the enzymatic activity of halophilic alcohol dehydrogenase 2 from Haloferax volcanii in aqueous ionic liquid solvent mixtures
Source: RSC Sustain. 2024 Jul 8;2(9):2559–80. doi: 10.1039/d3su00412k (PMC11353702; doi:10.1039/d3su00412k)
Supplement: SU-002-D3SU00412K-s004 [file SU-002-D3SU00412K-s004.zip › IonDescriptors/anions_MEP_processed/osm.xyz]

9
 generated by VMD
 S         0.155000      -10.620000      -34.445000
 O        -0.430000       -9.476000      -35.348000
 O         0.934000       -9.994000      -33.412998
 O         0.947000      -11.529000      -35.285999
 O        -1.026000      -11.192000      -33.911999
 C         0.534000       -8.620000      -35.902000
 H        -0.106000       -7.855000      -36.348999
 H         1.165000       -8.971000      -36.723000
 H         1.268000       -8.219000      -35.199001
