# Supplementary material for: Ion-combination specific effects driving the enzymatic activity of halophilic alcohol dehydrogenase 2 from Haloferax volcanii in aqueous ionic liquid solvent mixtures
Source: RSC Sustain. 2024 Jul 8;2(9):2559–80. doi: 10.1039/d3su00412k (PMC11353702; doi:10.1039/d3su00412k)
Supplement: SU-002-D3SU00412K-s004 [file SU-002-D3SU00412K-s004.zip › IonDescriptors/anions_MEP_processed/met_e.arc]

                    ***  Summary of  AM1 Calculation  ***
                    ***   EMPIRE'20 (Revision A1)   ***

 <><><><><><><><><><><><><><><><><><><><><><><><><><><><><><><><><><><><><><>

    generated by VMD
    Molecular Formula = C3H7O5S
    Charge            = -1
    Multiplicity      = 1

 <> Geometry optimization
 <> Optimization completed

    Heat of formation              =          -276.521727 kcal/mol
    Electronic energy              =         -9092.889415 eV
    Core-core repulsion            =          6812.606036 eV
    No. of filled levels           =            28
    Ionization potential           =             6.768946 eV 
    Electron affinity              =            -5.974802 eV
    SCF calculations               =            82
    Computation time               =             0.216 seconds

 <> Final geometry obtained

    16
    generated by VMD
    S             -30.351790      -21.867038        2.169523        2.873098
    O             -29.187175      -20.621591        1.864850       -0.744692
    O             -29.827440      -22.478525        3.309548       -1.088641
    O             -31.517166      -21.128035        2.342601       -1.058252
    O             -30.264871      -22.625069        1.000025       -1.089843
    C             -27.825548      -20.881107        1.900870        0.056004
    C             -27.344246      -21.509668        0.586704       -0.074829
    O             -26.517564      -20.548632       -0.078673       -0.291075
    C             -26.534311      -20.691809       -1.483805       -0.062912
    H             -27.582360      -21.578781        2.750358        0.064445
    H             -27.302206      -19.899544        2.065486        0.072670
    H             -28.226634      -21.800621       -0.043185        0.119489
    H             -26.709092      -22.413961        0.781931        0.052315
    H             -26.158131      -21.701989       -1.784076        0.040017
    H             -25.847196      -19.894854       -1.862826        0.069659
    H             -27.566076      -20.540953       -1.888386        0.062548
