# Supplementary material for: Ion-combination specific effects driving the enzymatic activity of halophilic alcohol dehydrogenase 2 from Haloferax volcanii in aqueous ionic liquid solvent mixtures
Source: RSC Sustain. 2024 Jul 8;2(9):2559–80. doi: 10.1039/d3su00412k (PMC11353702; doi:10.1039/d3su00412k)
Supplement: SU-002-D3SU00412K-s004 [file SU-002-D3SU00412K-s004.zip › IonDescriptors/anions_MEP_processed/chl_e_p.out]

 <> ParaSurf'20, Revision A1 
 <> Copyright (c) 2006-2020 Cepos InSilico GmbH. All rights reserved.

 <> Input = chl_e.sdf
 <> Taking Shannon entropy statistics from 

 <> Program options :

    Using marching-cube isodensity surface 
    Surface fitting turned off 
    Using an isodensity surface contour 
    Isodensity value =  0.7000E-02 electrons/Angstrom**3 
    Triangulation mesh =    0.20 Angstrom
    Using multipole electrostatics 


 <<>> Molecule 1 of 1 (molecule 1 of file 1) <<>>


 <> AM1   calculation for generated by VMD                                                                
 <> Number of triangles =   1654
 <> Number of unique points :    829

 <> Property ranges:
    Density   :   0.6813E-02 to   0.7233E-02
    IE(l)     :        66.80 to        66.81
    EA(l)     :     -1000.00 to     -1000.00
    MEP       :      -179.95 to      -178.93
    Alpha(l)  :       1.7732 to       1.7732
    Field(N)  :       -98.79 to       -33.63

 <> Descriptors :

    Dipole moment        :       0.0000 Debye
    Dipolar density      :   0.1883E-14 Debye.Angstrom**-3
    Molecular pol.       :       1.7732 Angstrom**3
    Molecular weight     :        35.45
    Globularity          :       0.9768
    Total surface area   :        43.04 Angstrom**2
    Molecular volume     :        25.63 Angstrom**3

    Most positive MEP    :      -178.93 kcal/mol
    Most negative MEP    :      -179.95 kcal/mol
    Mean +ve MEP         :         0.00 kcal/mol
    Mean -ve MEP         :      -179.41 kcal/mol
    Mean MEP             :      -179.41 kcal/mol
    MEP range            :         1.02 kcal/mol
    MEP +ve Variance     :         0.00 (kcal/mol)**2
    MEP -ve Variance     :         0.03 (kcal/mol)**2
    MEP total variance   :         0.03 (kcal/mol)**2
    MEP balance parameter:       0.0000
    MEP balance*variance :       0.0000 kcal/mol
    MEP skewness         :       0.2447
    MEP kurtosis         :      -0.2323
    Integral MEP         :  -7721.97     kcal.Angstrom**2/mol

    Maximum IE(l)        :        66.81 kcal/mol
    Minimum IE(l)        :        66.80 kcal/mol
    Mean IE(l)           :        66.81 kcal/mol
    IE(l) range          :         0.01 kcal/mol
    IE(l) variance       :         0.00 (kcal/mol)**2
    IE(l) skewness       :      -0.2237
    IE(l) kurtosis       :      -0.2366
    Integral IE(l)       :   124.688     eV.Angstrom**2

    Maximum EA(l)        :     -1000.00 kcal/mol
    Minimum EA(l)        :     -1000.00 kcal/mol
    Mean +ve EA(l)       :         0.00 kcal/mol
    Mean -ve EA(l)       :     -1000.00 kcal/mol
    Mean EA(l)           :     -1000.00 kcal/mol
    EA(l) range          :         0.00 kcal/mol
    EA(l) +ve variance   :         0.00 (kcal/mol)**2
    EA(l) -ve variance   :         0.00 (kcal/mol)**2
    EA(l) total variance :         0.00 (kcal/mol)**2
    EA(l) skewness       :      -1.0012
    EA(l) kurtosis       :      -1.9988
    Integral EA(l)       :  -1866.39     eV.Angstrom**2
    EA(l) balance param. :       0.0000
    Fraction pos. EA(l)  :       0.0000 ( =    0.00 Angstrom**2)

    Max. local Eneg.     :      -466.59 kcal/mol
    Min. local Eneg.     :      -466.60 kcal/mol
    Mean local Eneg.     :      -466.60 kcal/mol
    Local Eneg. range    :         0.00 kcal/mol
    Local Eneg. variance :         0.00 (kcal/mol)**2
    Local Eneg. skewness :        -0.22
    Local Eneg. kurtosis :        -0.24
    Integral local Eneg. :  -870.851     eV.Angstrom**2

    Max. local hardness  :       533.41 kcal/mol
    Min. local hardness  :       533.40 kcal/mol
    Mean local hardness  :       533.40 kcal/mol
    Local hard. range    :         0.00 kcal/mol
    Local hard. variance :         0.00 (kcal/mol)**2
    Local hard. skewness :        -0.22
    Local hard. kurtosis :        -0.24
    Integral local Hard. :   995.539     eV.Angstrom**2

    Maximum alpha(l)     :    1.773     Angstrom**3
    Minimum alpha(l)     :    1.773     Angstrom**3
    Mean alpha(l)        :    1.773     Angstrom**3
    Alpha(l) range       :   0.1554E-14 Angstrom**3
    Variance in alpha(l) :   0.3557E-30 Angstrom**6
    Alpha(l) skewness    :       1.2946
    Alpha(l) kurtosis    :      -1.1829
    Integral Alpha(l)    :   76.3194     Angstrom**5

    Maximum field normal :   -33.63 kcal/mol.Angstrom
    Minimum field normal :   -98.79 kcal/mol.Angstrom
    Mean field           :   -97.26 kcal/mol.Angstrom
    Field range          :    65.16 kcal/mol.Angstrom
    Total field variance :     8.38 (kcal/mol.Angstrom)**2
    +ve field variance   :     0.00 (kcal/mol.Angstrom)**2
    -ve field variance   :     8.38 (kcal/mol.Angstrom)**2
    Field balance param. :     0.00
    Field skew           :    19.56
    Field kurtosis       :   421.7    
    Integral F(N)        :  -4204.     kcal.Angstrom/mol
    Integral F(N +ve)    :   0.000     kcal.Angstrom/mol
    Integral F(N -ve)    :  -4204.     kcal.Angstrom/mol
    Integral |F(N)|      :   4204.     kcal.Angstrom/mol

 <> Atomic surface properties:

   Atom    Area         MEP            IE(l)           EA(l)        mean      Field(N)        Eneg(L)         Hard(L)
                    max     min     max     min     max     min     pol.    max     min     max     min     max     min
 Cl    1  43.040 -178.93 -179.95   66.81   66.80 ******* *******   1.773  -33.63  -98.79 -466.59 -466.60  533.41  533.40

 Total    43.040

 <> Stationary points on the molecular surface
    (A. Jakobi, H. Mauser and T. Clark, J. Mol. Model., 2008, 14, 547-558)

         x           y           z      value

 <>     18 MEP Maxima      :
     52.5061     58.0140     36.6600   -178.9    
     52.6067     56.9848     36.9850   -179.1    
     52.6067     56.5140     37.4558   -179.1    
     53.6542     56.8640     37.4850   -179.1    
     51.1260     57.9947     37.4558   -179.1    
     51.4760     59.0422     37.4850   -179.1    
     53.6542     59.2140     37.4850   -179.1    
     52.5061     56.1890     38.4850   -178.9    
     51.1260     56.9848     38.4657   -179.1    
     50.8010     57.8941     38.4850   -178.9    
     54.5010     58.0140     38.6549   -178.9    
     54.5010     58.1839     38.4850   -178.9    
     52.7959     59.8890     38.4850   -178.9    
     51.4760     57.0140     39.5132   -179.1    
     53.8260     57.0140     39.5132   -179.1    
     53.8260     59.1140     39.4592   -179.1    
     51.6260     59.2140     39.5132   -179.1    
     52.7959     58.0140     40.3600   -178.9    
 <>      9 MEP Minima      :
     52.5986     56.6640     37.2775   -179.8    
     51.2760     57.9866     37.2775   -179.8    
     51.2760     56.8065     38.4576   -179.8    
     54.4927     57.9255     38.4850   -179.9    
     54.0260     59.2715     38.4576   -179.8    
     52.5375     59.8807     38.4850   -179.9    
     54.0260     57.9866     39.7425   -179.8    
     52.5986     59.4140     39.7425   -179.8    
     52.5375     58.0140     40.3517   -179.9    

 <>      3 IEL Maxima      :
     54.4927     57.9255     38.4850    66.81    
     52.5375     59.8807     38.4850    66.81    
     52.5375     58.0140     40.3517    66.81    
 <>      7 IEL Minima      :
     52.5061     58.0140     36.6600    66.80    
     52.5061     56.1890     38.4850    66.80    
     50.8010     57.8941     38.4850    66.80    
     54.5010     58.0140     38.6549    66.80    
     54.5010     58.1839     38.4850    66.80    
     52.7959     59.8890     38.4850    66.80    
     52.6260     58.1839     40.3600    66.80    

 <>      0 EAL Maxima      :
 <>      0 EAL Minima      :

 <>     52 Alpha(l) Maxima :
     52.6593     57.7390     36.6850    1.773    
     51.6260     57.8140     36.9850    1.773    
     53.6760     57.8140     36.9850    1.773    
     53.6260     58.7122     37.0850    1.773    
     52.0085     58.8640     36.9850    1.773    
     51.9935     56.8140     37.2850    1.773    
     53.0560     56.7140     37.2850    1.773    
     53.6260     57.1848     37.1850    1.773    
     51.7909     59.3140     37.4850    1.773    
     52.6260     56.3140     37.8350    1.773    
     51.4260     56.8140     37.8525    1.773    
     53.9260     57.0140     37.6499    1.773    
     54.2260     57.5182     37.6850    1.773    
     51.0427     58.4390     37.6850    1.773    
     54.2260     58.5598     37.6850    1.773    
     53.0593     59.7140     37.8350    1.773    
     53.2084     59.5973     37.6850    1.773    
     50.8260     58.0473     38.2100    1.773    
     52.6260     59.8640     38.2067    1.773    
     52.3510     56.2140     38.5183    1.773    
     51.2427     59.2140     38.7467    1.773    
     53.1760     59.8140     38.4850    1.773    
     53.6260     59.5973     38.7300    1.773    
     53.3260     56.4140     39.0850    1.773    
     53.6260     56.6140     39.1832    1.773    
     51.3260     56.8140     38.9150    1.773    
     54.4260     58.0140     39.0350    1.773    
     54.3760     58.3807     39.0850    1.773    
     51.2260     59.0140     39.1832    1.773    
     51.9760     59.7140     38.9183    1.773    
     52.6260     59.8140     39.0350    1.773    
     52.9927     59.7640     39.0850    1.773    
     51.7968     56.7140     39.4850    1.773    
     51.3260     57.1848     39.4850    1.773    
     54.1260     57.5983     39.5350    1.773    
     51.1260     58.2723     39.5350    1.773    
     54.2093     58.2590     39.4850    1.773    
     54.0093     59.0140     39.3100    1.773    
     52.2103     59.5140     39.5350    1.773    
     52.8710     59.5973     39.4850    1.773    
     53.6542     57.0140     39.6850    1.773    
     53.6760     57.5983     39.9850    1.773    
     51.6260     58.7416     39.8850    1.773    
     51.6260     59.0422     39.6850    1.773    
     53.7260     58.9882     39.6850    1.773    
     52.2103     59.0640     39.9850    1.773    
     53.1718     57.2140     40.0850    1.773    
     53.1760     58.0140     40.2850    1.773    
     51.8260     58.5598     40.0850    1.773    
     52.6260     58.5640     40.2850    1.773    
     52.8710     59.0140     40.0683    1.773    
     52.6260     57.7357     40.3350    1.773    
 <>     50 Alpha(l) Minima :
     52.9510     58.0473     36.6850    1.773    
     52.2260     57.2640     36.8850    1.773    
     53.6260     57.3658     37.0850    1.773    
     51.9778     59.0140     37.0850    1.773    
     52.2260     58.8140     36.8850    1.773    
     52.5260     59.2140     37.0850    1.773    
     53.6542     56.8640     37.4850    1.773    
     51.2260     57.6857     37.3850    1.773    
     51.2760     58.2140     37.2850    1.773    
     53.6542     59.2140     37.4850    1.773    
     52.3260     56.4140     37.6850    1.773    
     51.6260     56.6307     37.8850    1.773    
     51.0260     57.7140     37.6850    1.773    
     51.0260     58.3640     37.6850    1.773    
     51.8260     56.4140     38.1850    1.773    
     52.1927     56.2640     38.2600    1.773    
     52.4010     56.2640     38.0517    1.773    
     51.0427     57.2140     38.1100    1.773    
     54.4260     58.3557     38.0850    1.773    
     54.3260     58.6973     38.0707    1.773    
     52.9677     59.8140     38.0850    1.773    
     53.3093     59.7140     38.0707    1.773    
     52.4403     59.8640     38.2800    1.773    
     51.8260     56.4140     38.8350    1.773    
     51.2760     56.8140     38.6850    1.773    
     54.3260     57.2640     38.3900    1.773    
     54.4260     57.6140     38.8267    1.773    
     50.8260     58.3390     38.5183    1.773    
     54.4260     58.5140     38.7350    1.773    
     51.2260     59.2140     38.3850    1.773    
     52.2260     59.8140     38.8267    1.773    
     53.1260     59.8140     38.7350    1.773    
     53.4260     59.7140     38.6350    1.773    
     52.9893     56.3140     39.0850    1.773    
     53.2260     56.3140     38.8483    1.773    
     50.9260     57.4640     38.8517    1.773    
     54.3260     57.5997     39.1683    1.773    
     54.3760     58.6140     38.8517    1.773    
     52.2117     59.7140     39.1683    1.773    
     53.4260     59.6140     39.0918    1.773    
     53.6510     56.8140     39.4668    1.773    
     51.2260     58.7122     39.4850    1.773    
     54.1260     58.8640     39.2590    1.773    
     52.7760     59.7140     39.2850    1.773    
     52.8260     56.8140     39.8850    1.773    
     52.2010     59.3973     39.6850    1.773    
     53.3093     57.5997     40.1850    1.773    
     52.2260     58.3557     40.2850    1.773    
     52.2117     58.6973     40.1850    1.773    
     53.2260     58.3807     40.2350    1.773    

 <>      0 F(N) Maxima      :
 <>     33 F(N) Minima      :
     52.8760     57.8140     36.6850   -97.59    
     52.1427     57.6066     36.7850   -97.68    
     53.3093     58.1890     36.7850   -97.65    
     53.0760     58.8140     36.8850   -97.68    
     51.7209     57.0140     37.2850   -97.94    
     52.8260     56.6640     37.2850   -98.02    
     53.6542     56.8640     37.4850   -98.02    
     51.2760     58.2140     37.2850   -98.02    
     54.0260     58.2140     37.2850   -98.01    
     51.4760     59.0422     37.4850   -98.02    
     52.8260     59.4140     37.2850   -97.93    
     52.1427     56.3140     38.0776   -97.79    
     54.3760     57.4140     38.2517   -97.45    
     50.9260     57.5307     38.0776   -97.68    
     54.4760     58.2473     38.2850   -97.63    
     52.6260     59.8640     38.2067   -97.62    
     53.5260     56.4140     38.6350   -97.61    
     51.2760     56.8065     38.4576   -97.94    
     54.0260     56.8140     38.6850   -98.01    
     50.9260     58.6973     38.6600   -97.65    
     51.4260     59.4140     38.6850   -97.93    
     53.8835     59.4140     38.4576   -98.05    
     52.9043     59.8640     38.6850   -97.68    
     52.9893     56.3140     39.0850   -97.68    
     51.4760     57.0140     39.5132   -98.02    
     51.0260     58.4640     39.2850   -97.68    
     54.2260     58.4640     39.3850   -97.66    
     52.8260     56.8140     39.8850   -97.93    
     51.4260     58.2140     39.8850   -97.93    
     53.8835     57.9866     39.8850   -98.05    
     53.1935     59.0140     39.9850   -97.77    
     52.5986     59.2715     39.8850   -98.05    
     52.6260     57.7357     40.3350   -97.63    

 <><><><><><><><><><><><><><><><><><><><><><><><><><><><><><><><><><><><><><><><><><><><>

                                 ParaSurf ADMET Profiler

 <><><><><><><><><><><><><><><><><><><><><><><><><><><><><><><><><><><><><><><><><><><><>

 <> Binned SIM models : 

  Model       Property                         Value        StdDev
   No.   
   7    Single CORINA conformation logP(OW)    -4.83 +/-     0.52

 <> Model-derived descriptors : 
       Model No.     :      7
       Code          :     OW1
       Maximum       :   -148.4    
       Minimum       :   -338.0    
       Mean          :   -148.9    
       Variance      :    129.7    
       +ve variance  :    0.000    
       -ve variance  :    129.7    
       balance param.:    0.000    
       Skew          :    16.59    
       Kurtosis      :    272.6    
       Dipolar moment: 
                   x :  -0.1695    
                   y :  -0.7400    
                   z :  -0.4930    
               Total :   0.9052    

 <>  Atomic contributions: : 
     Model No.       :         7
     Sum over atoms  :      -4.8414

     Atom         Area    Contributions
      Cl1       43.0399     -4.6951

 <> ParaSurf used         0.35 seconds CPU time
