# Supplementary material for: Ion-combination specific effects driving the enzymatic activity of halophilic alcohol dehydrogenase 2 from Haloferax volcanii in aqueous ionic liquid solvent mixtures
Source: RSC Sustain. 2024 Jul 8;2(9):2559–80. doi: 10.1039/d3su00412k (PMC11353702; doi:10.1039/d3su00412k)
Supplement: SU-002-D3SU00412K-s004 [file SU-002-D3SU00412K-s004.zip › IonDescriptors/anions_MEP_processed/met_e.psf]

    16 generated by VMD
16 -30.35179 -21.86704   2.16952  20.338  -52.12 -141.79  334.59 -182.12   1.121
 8 -29.18717 -20.62159   1.86485   5.283 -114.29 -163.58  244.27 -169.57   0.916
 8 -29.82744 -22.47853   3.30955   9.581 -125.41 -189.77  232.99 -193.95   1.030
 8 -31.51717 -21.12803   2.34260  10.286 -127.19 -191.00  233.24 -197.30   1.054
 8 -30.26487 -22.62507   1.00002   8.936 -126.57 -187.65  232.79 -188.67   1.016
 6 -27.82555 -20.88111   1.90087   2.377  -71.65 -139.40  335.72 -182.98   0.707
 6 -27.34425 -21.50967   0.58670   2.026  -64.81 -118.42  351.98 -164.52   0.713
 8 -26.51756 -20.54863  -0.07867   5.303  -89.44 -123.79  287.54 -153.99   0.834
 6 -26.53431 -20.69181  -1.48380   3.671  -43.46 -104.66  358.22 -159.22   0.630
 1 -27.58236 -21.57878   2.75036  11.165  -68.82 -148.56  278.02 -182.64   0.383
 1 -27.30221 -19.89954   2.06549  13.391  -68.13 -138.47  275.88 -176.39   0.371
 1 -28.22663 -21.80062  -0.04318   8.463  -62.70 -147.28  290.63 -171.55   0.364
 1 -26.70909 -22.41396   0.78193  12.545  -59.12  -91.42  286.87 -168.97   0.352
 1 -26.15813 -21.70199  -1.78408  12.746  -43.70  -75.33  308.24 -159.88   0.344
 1 -25.84720 -19.89485  -1.86283  13.852  -40.47  -92.96  315.72 -159.75   0.350
 1 -27.56608 -20.54095  -1.88839  12.236  -46.00  -97.42  307.11 -162.17   0.342
  3052     1 OW1
 -26.84717 -21.40507  -3.23380  -47.04  396.74 -166.18  0.5244    14     82.87    
 -26.69717 -21.50507  -3.23380  -46.59  387.91 -164.43  0.4851    14     72.93    
 -26.59717 -21.28328  -3.28380  -46.02  402.57 -166.69  0.5622     9     71.15    
 -26.44717 -21.70507  -3.23380  -45.72  363.02 -161.34  0.3823    14    -10.70    
 -26.41717 -21.71340  -3.23380  -45.61  361.26 -161.20  0.3766    14     8.924    
 -26.39717 -21.33840  -3.28380  -45.42  392.78 -164.87  0.5185    14     70.94    
 -26.09717 -21.70507  -3.23380  -44.57  351.82 -160.52  0.3489    14    -31.36    
 -26.19717 -21.75007  -3.23380  -44.87  351.51 -160.53  0.3468    14    -31.36    
 -26.21895 -21.30507  -3.28380  -44.88  389.70 -164.17  0.5049    14     73.17    
 -25.99717 -21.60507  -3.23380  -44.32  356.45 -160.72  0.3647    14    -13.54    
 -25.89717 -21.30507  -3.23380  -44.14  378.78 -162.41  0.4529    14     79.05    
 -27.63050 -21.05507  -3.23380  -48.55  346.52 -163.92  0.3284    16    -16.91    
 -27.54717 -21.10507  -3.23380  -48.42  353.49 -164.10  0.3478    16    -11.77    
 -27.39717 -20.73328  -3.33380  -47.11  356.77 -164.16  0.3689    16    -13.58    
 -27.28050 -21.20507  -3.23380  -47.95  377.24 -165.30  0.4375    16     47.39    
 -27.19717 -20.79674  -3.33380  -46.78  375.57 -165.22  0.4457    16     49.33    
 -27.03050 -21.30507  -3.23380  -47.47  395.37 -166.70  0.5181     9     70.94    
 -26.99717 -21.31340  -3.23380  -47.39  396.71 -166.81  0.5254     9     82.87    
 -26.99717 -20.79674  -3.33380  -46.40  394.56 -166.89  0.5353    16     59.33    
 -26.79717 -21.16340  -3.28380  -46.52  407.64 -168.16  0.5890     9     69.12    
 -26.79717 -20.76007  -3.33380  -45.94  410.60 -168.48  0.6135     9     16.94    
 -26.59717 -21.07495  -3.30880  -45.82  414.84 -168.66  0.6261     9     17.38    
 -26.59717 -20.73328  -3.33380  -45.43  420.34 -169.24  0.6578     9     20.29    
 -26.39717 -21.16852  -3.29214  -45.36  406.71 -167.09  0.5901     9     69.12    
 -26.39717 -20.88519  -3.30880  -45.13  420.89 -169.15  0.6625     9     20.29    
 -26.13883 -21.10507  -3.28380  -44.61  403.49 -166.04  0.5720     9     70.76    
 -26.07538 -20.90507  -3.28380  -44.29  411.16 -167.05  0.6081     9     17.19    
 -25.86383 -21.13007  -3.23380  -44.03  391.92 -163.86  0.5106    14     77.05    
 -25.81383 -20.88007  -3.23380  -43.69  400.60 -164.92  0.5481     9     71.49    
 -27.79717 -20.90507  -3.23380  -48.77  334.06 -163.74  0.3051    16    -74.75    
 -27.89717 -20.75507  -3.23380  -48.87  327.65 -163.71  0.3011    16    -94.72    
 -27.42538 -20.70507  -3.33380  -47.13  354.05 -164.06  0.3596    16    -11.77    
 -27.93133 -20.56340  -3.23380  -48.75  324.54 -163.69  0.3024    16    -94.72    
 -27.45217 -20.50507  -3.33380  -47.00  349.20 -163.85  0.3450    16    -20.92    
 -27.39717 -20.70507  -3.33380  -47.07  356.21 -164.14  0.3676    16    -13.58    
 -27.44717 -20.50507  -3.33380  -46.98  349.55 -163.86  0.3462    16    -20.92    
 -27.23050 -20.75507  -3.33380  -46.80  371.51 -164.94  0.4296    16     59.19    
 -27.19717 -20.39674  -3.33380  -46.41  368.89 -164.47  0.4194    16     59.19    
 -26.99717 -20.75507  -3.33380  -46.35  393.75 -166.80  0.5335    16     70.94    
 -26.96383 -20.45507  -3.33380  -46.00  391.26 -166.11  0.5227    16     72.93    
 -26.79717 -20.70507  -3.33380  -45.89  409.79 -168.35  0.6114     9     16.94    
 -26.79717 -20.50507  -3.33380  -45.68  405.72 -167.54  0.5917     9     69.12    
 -26.63050 -20.65507  -3.33380  -45.43  418.04 -168.96  0.6489     9     20.14    
 -26.64717 -20.50507  -3.33380  -45.30  413.56 -168.18  0.6267     9     17.38    
 -26.51895 -20.65507  -3.33380  -45.13  420.68 -169.03  0.6588     9     20.29    
 -26.55645 -20.51757  -3.33380  -45.07  416.18 -168.34  0.6376     9     17.38    
 -26.27133 -20.70507  -3.31119  -44.55  418.51 -168.44  0.6488     9     17.50    
 -26.36895 -20.50507  -3.33380  -44.48  414.34 -167.64  0.6233     9     14.74    
 -25.97550 -20.70507  -3.28380  -43.73  405.98 -165.97  0.5777     9     63.56    
 -25.97121 -20.50507  -3.30047  -43.29  395.77 -164.33  0.5253    15     88.97    
 -25.79717 -20.80507  -3.23380  -43.54  399.61 -164.74  0.5426     9     71.49    
 -25.64717 -20.50507  -3.23380  -42.52  378.65 -161.79  0.4356    15     48.86    
 -27.79717 -20.20507  -3.23380  -48.13  327.91 -163.64  0.3018    16    -94.72    
 -27.62217 -20.27174  -3.28380  -47.46  336.57 -163.64  0.3123    16    -73.42    
 -27.65550 -20.10507  -3.23380  -47.73  334.26 -163.61  0.3072    16    -73.42    
 -27.38050 -20.43340  -3.33380  -46.79  353.80 -163.93  0.3604    16    -11.77    
 -27.39717 -20.00507  -3.23380  -47.13  350.30 -163.61  0.3434    16    -16.91    
 -27.19717 -20.38840  -3.33380  -46.40  368.81 -164.46  0.4188    16     59.19    
 -27.27312 -19.98840  -3.23380  -46.86  359.68 -163.70  0.3749    16    -13.58    
 -26.99717 -20.41340  -3.33380  -46.03  387.58 -165.70  0.5038    16     72.93    
 -26.99717 -19.95507  -3.23380  -46.22  380.58 -164.08  0.4578    16     62.53    
 -26.79717 -20.45007  -3.33380  -45.63  404.40 -167.24  0.5835     9     63.32    
 -26.82217 -19.92174  -3.23380  -45.70  388.10 -163.99  0.4879     9     72.93    
 -26.59717 -20.47685  -3.33380  -45.13  414.03 -168.07  0.6271     9     17.38    
 -26.61717 -20.04674  -3.28380  -44.90  394.52 -164.46  0.5201    15     83.11    
 -26.42633 -20.44769  -3.33380  -44.58  412.80 -167.46  0.6164     9     14.31    
 -26.39717 -20.16995  -3.31380  -44.14  395.37 -164.44  0.5258    15     63.49    
 -26.30645 -20.36757  -3.33380  -44.06  404.45 -165.88  0.5706     9     63.56    
 -26.19717 -20.27685  -3.33380  -43.52  393.00 -163.95  0.5102    15     57.42    
 -26.16895 -20.30507  -3.33380  -43.47  393.44 -164.00  0.5122    15     69.35    
 -26.08883 -20.15840  -3.33202  -42.92  378.71 -162.00  0.4392    15     59.43    
 -25.73883 -20.30507  -3.28380  -42.18  369.87 -161.08  0.3992    15     37.65    
 -25.88562 -20.10507  -3.31714  -42.16  364.38 -160.71  0.3778    15     42.23    
 -25.59717 -20.40507  -3.23380  -42.15  369.77 -160.99  0.3965    15     37.71    
 -25.49717 -20.10507  -3.23380  -41.24  348.60 -159.97  0.3264    15    -32.69    
 -26.58050 -19.80507  -3.23380  -44.73  381.67 -162.25  0.4468    15     58.93    
 -26.42217 -19.72174  -3.23380  -43.99  370.19 -161.00  0.3941    15     48.28    
 -26.39717 -19.70507  -3.23380  -43.87  368.07 -160.84  0.3851    15     48.28    
 -26.21145 -19.81007  -3.28380  -43.02  363.90 -160.62  0.3726    15     42.23    
 -26.19717 -19.60507  -3.23380  -42.93  353.35 -160.08  0.3338    15    -32.69    
 -25.99717 -19.86662  -3.30047  -42.20  356.25 -160.24  0.3481    15    -32.69    
 -25.96383 -19.55745  -3.23380  -41.97  342.07 -159.82  0.3113    15    -84.94    
 -25.73883 -19.90507  -3.28380  -41.43  347.52 -159.94  0.3250    15    -32.69    
 -25.78050 -19.60507  -3.23380  -41.35  337.71 -159.77  0.3092    15    -85.08    
 -25.49717 -19.98840  -3.23380  -41.03  343.34 -159.86  0.3166    15    -73.73    
 -26.98467 -22.10507  -2.93380  -49.20  355.86 -160.91  0.3351    14    -22.88    
 -26.79717 -22.40507  -2.83380  -48.83  333.82 -160.12  0.2934    14    -74.75    
 -26.79717 -22.10507  -3.01714  -47.95  348.63 -160.50  0.3219    14    -17.01    
 -26.60883 -22.50507  -2.83380  -47.94  325.60 -160.00  0.2954    14    -94.38    
 -26.59717 -22.30507  -2.98380  -47.22  332.59 -160.03  0.2978    14    -74.75    
 -26.62217 -22.20507  -3.03380  -47.12  337.74 -160.12  0.3035    14    -73.42    
 -26.40883 -22.57174  -2.83380  -47.06  320.23 -159.95  0.3061    14    -63.84    
 -26.37717 -22.33007  -3.01714  -46.18  326.81 -159.93  0.3003    14    -101.1    
 -26.31383 -22.10507  -3.13380  -45.52  334.43 -159.99  0.3056    14    -81.11    
 -26.19478 -22.59257  -2.83380  -46.21  316.95 -159.94  0.3188    14    -123.6    
 -26.04717 -22.30507  -3.03380  -44.94  322.34 -159.88  0.3082    14    -62.26    
 -26.19717 -22.10507  -3.13380  -45.11  331.86 -159.94  0.3048    14    -101.1    
 -26.12967 -22.59078  -2.83380  -45.97  316.28 -159.94  0.3222    14    -123.6    
 -26.01717 -22.33007  -3.01714  -44.90  321.27 -159.89  0.3102    14    -62.26    
 -25.96383 -22.05507  -3.13380  -44.39  329.86 -159.90  0.3056    14    -103.7    
 -25.76383 -22.50507  -2.83380  -44.81  314.84 -159.93  0.3319    14    -124.8    
 -25.80217 -22.30507  -2.98380  -44.39  319.62 -159.89  0.3150    14    -62.26    
 -25.79717 -22.20507  -3.03380  -44.23  322.38 -159.88  0.3097    14    -62.26    
 -25.59895 -22.40507  -2.83380  -44.40  315.66 -159.93  0.3283    14    -124.9    
 -25.59717 -22.13840  -2.98380  -43.93  322.43 -159.89  0.3098    14    -62.26    
 -25.39717 -22.19078  -2.83380  -44.03  319.31 -159.92  0.3151    14    -62.26    
 -27.45050 -21.70507  -2.93380  -50.81  375.16 -164.45  0.4014    16     42.00    
 -27.17955 -21.90507  -2.93380  -50.00  374.06 -162.75  0.3957    14     42.18    
 -27.21145 -21.70507  -3.03380  -49.42  382.34 -164.30  0.4341    14     46.89    
 -27.02217 -21.90507  -3.01714  -48.90  369.85 -162.06  0.3840    14     42.18    
 -26.96383 -21.65507  -3.13380  -48.00  383.62 -163.98  0.4510    14     51.47    
 -26.76383 -21.85507  -3.13380  -47.29  363.76 -161.43  0.3725    14    -13.58    
 -26.77217 -21.67174  -3.18380  -47.09  377.55 -162.92  0.4309    14     53.33    
 -26.63050 -21.95507  -3.13380  -46.75  351.83 -160.62  0.3371    14    -17.01    
 -26.57217 -21.70507  -3.21714  -46.22  367.65 -161.77  0.3966    14     48.04    
 -26.39717 -21.93840  -3.18380  -45.67  345.33 -160.29  0.3251    14    -18.14    
 -26.19717 -21.96340  -3.18380  -44.97  338.61 -160.06  0.3139    14    -80.97    
 -25.99717 -21.90507  -3.18380  -44.37  337.39 -160.00  0.3136    14    -83.75    
 -25.97217 -21.70507  -3.21714  -44.27  348.67 -160.33  0.3399    14    -31.25    
 -25.81383 -21.93340  -3.13380  -44.02  332.76 -159.92  0.3082    14    -83.75    
 -25.79717 -21.67174  -3.18380  -43.93  347.18 -160.23  0.3351    14    -31.25    
 -25.59717 -22.00507  -3.03380  -43.81  327.03 -159.88  0.3059    14    -103.7    
 -25.44717 -21.64674  -3.03380  -43.70  343.03 -160.06  0.3218    14    -72.31    
 -25.39717 -21.97174  -2.93380  -43.78  326.47 -159.91  0.3050    14    -103.7    
 -25.39717 -21.76340  -2.98380  -43.72  335.77 -159.96  0.3093    14    -83.75    
 -25.19717 -21.75507  -2.83380  -43.99  334.37 -160.00  0.3055    14    -83.75    
 -28.14717 -21.40507  -2.83380  -53.46  328.87 -163.92  0.2901    16    -92.40    
 -28.01121 -21.50507  -2.83380  -53.10  337.09 -163.96  0.2955    16    -72.43    
 -28.02538 -21.30507  -2.98380  -51.72  331.46 -163.85  0.2941    16    -90.54    
 -27.83645 -21.50507  -2.93380  -51.76  346.39 -163.99  0.3132    16    -20.12    
 -27.92038 -21.30507  -3.03380  -51.02  336.21 -163.85  0.2994    16    -66.57    
 -27.68371 -21.70507  -2.83380  -52.27  362.41 -164.24  0.3529    16    -20.77    
 -27.62217 -21.50507  -3.01714  -50.53  360.02 -164.23  0.3527    16    -20.77    
 -27.60550 -21.30507  -3.13380  -49.44  354.85 -164.13  0.3450    16    -17.63    
 -27.36883 -21.60507  -3.03380  -49.82  378.24 -164.74  0.4186    16     47.39    
 -27.36383 -21.30507  -3.18380  -48.54  372.99 -164.93  0.4135    16     53.33    
 -27.17217 -21.50507  -3.13380  -48.56  386.98 -165.46  0.4666    16     46.58    
 -27.19717 -21.28007  -3.21714  -47.94  385.06 -165.85  0.4697    16     47.85    
 -26.96383 -21.50507  -3.18380  -47.68  391.47 -165.45  0.4922    14     72.93    
 -26.79717 -21.50507  -3.21714  -47.00  390.21 -164.91  0.4922    14     72.93    
 -25.76383 -21.55007  -3.18380  -43.91  355.01 -160.53  0.3582    14    -11.73    
 -25.82217 -21.30507  -3.21714  -44.01  376.64 -162.08  0.4413    14     79.05    
 -25.59717 -21.36007  -3.13380  -43.76  366.38 -161.01  0.3944    14     48.28    
 -25.59717 -21.30507  -3.13380  -43.77  370.70 -161.30  0.4113    14     79.05    
 -25.39717 -21.50507  -3.01714  -43.75  351.74 -160.27  0.3422    14    -11.73    
 -25.37217 -21.24162  -3.01714  -43.77  370.60 -161.06  0.4032    14     67.73    
 -25.19717 -21.73340  -2.83380  -44.01  335.40 -160.01  0.3066    14    -64.13    
 -25.14717 -21.30507  -2.83380  -44.19  362.24 -160.59  0.3693    14     6.288    
 -28.39717 -21.10507  -2.83380  -53.97  316.89 -163.89  0.3089    16    -49.09    
 -28.19717 -21.12495  -2.98380  -52.05  322.16 -163.83  0.2986    16    -49.43    
 -28.49717 -20.89674  -2.83380  -54.06  313.17 -163.89  0.3267    16    -117.7    
 -28.19717 -21.00507  -3.03380  -51.49  320.58 -163.80  0.3028    16    -49.43    
 -28.09717 -21.14495  -3.03380  -51.36  325.65 -163.81  0.2959    16    -90.54    
 -28.04717 -20.93840  -3.13380  -50.18  324.31 -163.76  0.2997    16    -90.54    
 -27.76383 -21.10507  -3.18380  -49.27  339.65 -163.82  0.3106    16    -74.56    
 -27.62217 -21.10507  -3.21714  -48.69  348.24 -163.96  0.3319    16    -18.24    
 -25.79717 -21.08007  -3.21714  -43.90  392.88 -163.85  0.5127    14     77.05    
 -25.77217 -20.90507  -3.21714  -43.67  398.50 -164.56  0.5378     9     71.49    
 -25.59717 -21.23340  -3.13380  -43.77  376.18 -161.73  0.4338    14     79.05    
 -25.54717 -20.93840  -3.13380  -43.46  389.40 -162.89  0.4853     9     79.03    
 -25.39717 -21.20507  -3.03380  -43.74  373.57 -161.27  0.4154    14     79.05    
 -25.39717 -21.13340  -3.03380  -43.71  377.82 -161.58  0.4328    14     79.05    
 -25.11383 -21.02912  -2.83380  -44.01  375.07 -161.14  0.4116    14     79.05    
 -25.19717 -20.88840  -2.93380  -43.47  377.89 -161.30  0.4210    15     79.05    
 -28.44717 -20.64674  -2.93380  -52.67  312.43 -163.85  0.3336    16    -111.6    
 -28.29717 -20.75507  -3.03380  -51.48  315.81 -163.81  0.3176    16    -111.7    
 -28.44717 -20.50507  -2.93380  -52.48  311.78 -163.85  0.3379    16    -111.6    
 -28.33050 -20.54352  -3.03380  -51.36  313.99 -163.81  0.3261    16    -111.6    
 -28.03050 -20.75007  -3.18380  -49.57  322.81 -163.73  0.3026    16    -49.43    
 -27.97217 -20.48507  -3.21714  -48.89  322.62 -163.70  0.3038    16    -49.43    
 -25.59717 -20.71340  -3.18380  -43.01  387.88 -162.75  0.4773    15     86.23    
 -25.59717 -20.53007  -3.21714  -42.49  377.95 -161.66  0.4304    15     48.86    
 -25.29717 -20.75507  -3.03380  -42.97  377.58 -161.32  0.4201    15     79.05    
 -25.39717 -20.55507  -3.13380  -42.34  370.93 -160.92  0.3949    15     37.71    
 -25.19717 -20.69174  -2.98380  -42.83  371.25 -160.83  0.3911    15     37.71    
 -25.17217 -20.50507  -3.01714  -42.18  360.01 -160.29  0.3505    15    -27.92    
 -24.99717 -20.62674  -2.83380  -42.99  361.60 -160.37  0.3534    15    -27.92    
 -28.39717 -20.24674  -2.93380  -52.01  311.80 -163.83  0.3368    16    -111.6    
 -28.29717 -20.33007  -3.03380  -51.01  313.79 -163.80  0.3267    16    -111.6    
 -28.22217 -20.10507  -3.01714  -50.70  314.80 -163.78  0.3205    16    -111.7    
 -28.39717 -20.00507  -2.83380  -52.62  311.50 -163.85  0.3350    16    -111.6    
 -27.99717 -20.29174  -3.18380  -49.01  320.93 -163.70  0.3055    16    -53.60    
 -27.99717 -20.10507  -3.13380  -49.22  320.50 -163.71  0.3051    16    -49.43    
 -27.82217 -20.07174  -3.18380  -48.42  326.59 -163.65  0.3006    16    -94.72    
 -25.39717 -20.24674  -3.18380  -41.44  352.52 -160.07  0.3345    15    -31.36    
 -25.36383 -20.08007  -3.18380  -41.03  343.50 -159.87  0.3158    15    -73.73    
 -25.19717 -20.48840  -3.03380  -42.12  359.75 -160.29  0.3507    15    -27.92    
 -25.09717 -20.10507  -3.03380  -41.05  338.27 -159.83  0.3079    15    -85.08    
 -24.89717 -20.30507  -2.83380  -42.01  342.55 -159.94  0.3075    15    -72.40    
 -24.98050 -20.19352  -2.93380  -41.44  339.44 -159.87  0.3065    15    -84.94    
 -28.19717 -19.90507  -2.93380  -51.12  315.23 -163.79  0.3159    16    -111.7    
 -28.01955 -19.90507  -3.03380  -49.87  319.75 -163.73  0.3040    16    -53.60    
 -27.98228 -19.60507  -2.83380  -51.22  321.59 -163.74  0.2957    16    -49.43    
 -27.74717 -19.90507  -3.13380  -48.50  329.84 -163.62  0.3001    16    -94.72    
 -27.84812 -19.70507  -2.98380  -49.75  326.12 -163.67  0.2957    16    -94.72    
 -27.63050 -19.85507  -3.13380  -48.21  335.73 -163.57  0.3062    16    -73.42    
 -27.66883 -19.70507  -3.03380  -48.95  334.23 -163.58  0.3017    16    -73.42    
 -27.47550 -19.90507  -3.18380  -47.57  344.95 -163.55  0.3264    16    -61.88    
 -27.26883 -19.60507  -3.03380  -48.02  360.40 -163.25  0.3662    16    -13.58    
 -27.16050 -19.84674  -3.18380  -46.86  368.21 -163.59  0.4020    16     47.98    
 -27.24717 -19.60507  -3.03380  -47.96  361.84 -163.22  0.3716    16    -13.58    
 -26.99717 -19.90507  -3.21714  -46.28  379.94 -163.89  0.4523    16     68.44    
 -26.94717 -19.70507  -3.13380  -46.51  379.13 -163.05  0.4390    16     72.44    
 -26.79717 -19.86007  -3.21714  -45.66  386.71 -163.55  0.4774    15     67.47    
 -26.79717 -19.65507  -3.13380  -45.96  379.91 -162.32  0.4368    15     52.82    
 -26.59717 -19.67174  -3.18380  -44.91  375.78 -161.51  0.4161    15     59.43    
 -25.55217 -19.70507  -3.21714  -40.83  334.83 -159.76  0.3100    15    -85.08    
 -25.36383 -19.96674  -3.18380  -40.82  338.98 -159.81  0.3111    15    -84.94    
 -25.34717 -19.67174  -3.13380  -40.53  329.74 -159.76  0.3150    15    -106.0    
 -25.09717 -19.90507  -3.03380  -40.69  331.66 -159.79  0.3107    15    -110.1    
 -25.19717 -19.57174  -3.03380  -40.47  325.45 -159.78  0.3260    15    -105.6    
 -24.97550 -19.86162  -2.93380  -40.80  328.68 -159.80  0.3142    15    -110.1    
 -24.89717 -19.68007  -2.83380  -40.88  324.02 -159.82  0.3280    15    -105.6    
 -27.78050 -19.50507  -2.83380  -50.72  330.00 -163.64  0.2938    16    -93.39    
 -27.39717 -19.40507  -2.83380  -49.80  352.69 -163.22  0.3400    16    -17.63    
 -27.16383 -19.45507  -2.93380  -48.41  366.90 -162.79  0.3855    16     42.18    
 -26.99717 -19.47174  -2.98380  -47.53  373.53 -162.29  0.4077    16     53.33    
 -27.01383 -19.30507  -2.83380  -48.61  370.14 -161.80  0.3932    15     42.18    
 -26.86883 -19.50507  -3.03380  -46.74  375.52 -161.89  0.4142    15     53.33    
 -26.79717 -19.20507  -2.83380  -47.63  364.54 -160.64  0.3625    15     45.52    
 -26.59717 -19.55507  -3.13380  -45.07  370.42 -160.97  0.3899    15     50.92    
 -26.63050 -19.30507  -2.98380  -45.90  361.55 -160.37  0.3504    15    -12.03    
 -26.43050 -19.45507  -3.13380  -44.26  358.18 -160.22  0.3427    15    -27.92    
 -26.47717 -19.30507  -3.03380  -44.88  354.35 -160.08  0.3284    15    -22.22    
 -26.19717 -19.47174  -3.18380  -43.01  347.99 -159.92  0.3183    15    -32.69    
 -26.24717 -19.20507  -3.03380  -43.78  341.24 -159.82  0.3020    15    -84.94    
 -25.99895 -19.52174  -3.21714  -42.12  342.01 -159.82  0.3107    15    -84.94    
 -25.97967 -19.32769  -3.13380  -42.24  335.66 -159.77  0.3039    15    -80.91    
 -25.79717 -19.44674  -3.18380  -41.46  333.77 -159.75  0.3074    15    -80.91    
 -25.71883 -19.35507  -3.13380  -41.34  329.84 -159.75  0.3113    15    -100.9    
 -25.59717 -19.53840  -3.18380  -40.90  331.40 -159.75  0.3114    15    -100.9    
 -25.62217 -19.20507  -3.03380  -41.37  325.33 -159.77  0.3221    15    -105.6    
 -25.46288 -19.50507  -3.13380  -40.68  328.10 -159.76  0.3176    15    -106.0    
 -25.39717 -19.30507  -3.01714  -40.82  323.60 -159.78  0.3322    15    -64.39    
 -25.16383 -19.50328  -2.98380  -40.52  323.79 -159.79  0.3325    15    -64.39    
 -25.09717 -19.30507  -2.83380  -40.90  320.36 -159.81  0.3505    15    -64.31    
 -24.99717 -19.44019  -2.83380  -40.81  321.23 -159.81  0.3443    15    -64.31    
 -26.59717 -19.10507  -2.83380  -46.60  352.74 -160.06  0.3209    15    -18.45    
 -26.38550 -19.00507  -2.83380  -45.51  340.90 -159.85  0.2962    15    -82.30    
 -26.19717 -19.05507  -2.93380  -44.04  335.65 -159.80  0.2961    15    -80.91    
 -26.06062 -19.09674  -2.98380  -43.17  332.52 -159.77  0.3000    15    -80.91    
 -25.73883 -19.10507  -2.98380  -41.94  325.66 -159.77  0.3178    15    -100.5    
 -25.51717 -19.10507  -2.93380  -41.46  322.41 -159.79  0.3344    15    -64.39    
 -25.30133 -19.10507  -2.83380  -41.33  320.04 -159.81  0.3505    15    -64.31    
 -26.99717 -22.60507  -2.48380  -51.81  331.91 -160.27  0.2847    14    -86.54    
 -26.89717 -22.70507  -2.43380  -51.54  326.06 -160.19  0.2848    14    -90.54    
 -26.82038 -22.60507  -2.63380  -49.99  327.21 -160.10  0.2884    14    -90.54    
 -26.62717 -22.80507  -2.48380  -49.80  318.36 -160.07  0.3014    14    -49.09    
 -26.59717 -22.70507  -2.63380  -48.86  319.96 -160.03  0.3006    14    -49.09    
 -26.42217 -22.88840  -2.43380  -49.06  314.20 -160.06  0.3199    14    -111.7    
 -26.40883 -22.70507  -2.70047  -47.67  317.26 -159.99  0.3126    14    -126.5    
 -26.09717 -22.90507  -2.43380  -47.64  311.07 -160.04  0.3454    14    -122.2    
 -26.19383 -22.70507  -2.73202  -46.66  314.89 -159.97  0.3261    14    -126.5    
 -25.95217 -22.88840  -2.43380  -47.10  310.33 -160.04  0.3535    14    -126.4    
 -26.09871 -22.70507  -2.71714  -46.35  313.91 -159.97  0.3325    14    -123.5    
 -25.80550 -22.85507  -2.43380  -46.60  309.92 -160.04  0.3588    14    -126.3    
 -25.76383 -22.70507  -2.63380  -45.60  311.58 -159.99  0.3497    14    -123.5    
 -25.59895 -22.70507  -2.53380  -45.56  310.70 -160.01  0.3553    14    -122.1    
 -25.56562 -22.50507  -2.73380  -44.68  313.56 -159.96  0.3383    14    -124.8    
 -25.39717 -22.60507  -2.48380  -45.32  311.15 -160.02  0.3501    14    -122.2    
 -27.19717 -22.45507  -2.45285  -53.15  344.90 -160.70  0.3011    14    -61.07    
 -27.39717 -22.25507  -2.46714  -54.16  362.50 -161.93  0.3482    14    -35.18    
 -27.22133 -22.10507  -2.78380  -51.15  364.64 -161.71  0.3559    14    -31.82    
 -27.39717 -22.10507  -2.63380  -52.95  369.21 -162.54  0.3706    14     28.36    
 -27.01300 -22.30507  -2.78380  -50.16  345.61 -160.48  0.3065    14    -14.25    
 -25.39717 -22.35507  -2.73380  -44.35  315.46 -159.96  0.3279    14    -124.9    
 -25.09717 -22.30507  -2.43380  -45.18  315.07 -160.04  0.3222    14    -122.3    
 -25.19717 -22.23162  -2.63380  -44.47  317.21 -159.99  0.3182    14    -124.9    
 -24.99717 -22.12090  -2.43380  -45.22  319.14 -160.06  0.3073    14    -59.63    
 -28.04717 -21.80507  -2.43380  -57.04  345.90 -164.52  0.3066    16    -38.70    
 -27.89717 -21.90507  -2.42869  -56.55  357.46 -164.62  0.3367    16    -35.18    
 -27.83467 -21.80507  -2.63380  -54.48  357.01 -164.29  0.3341    16    -35.18    
 -27.59717 -22.08840  -2.45880  -55.15  370.90 -163.73  0.3787    14     20.50    
 -27.65633 -21.90507  -2.63380  -53.90  368.79 -164.23  0.3718    16     32.54    
 -27.39717 -21.93840  -2.78380  -51.83  374.82 -163.44  0.3932    14     28.36    
 -25.09717 -21.90507  -2.68380  -44.37  326.82 -160.00  0.3014    14    -103.7    
 -24.99717 -21.95507  -2.53380  -44.91  324.39 -160.06  0.3006    14    -103.4    
 -25.01383 -21.73007  -2.63380  -44.68  334.16 -160.09  0.3032    14    -64.13    
 -24.89717 -21.78840  -2.43380  -45.53  330.58 -160.16  0.2990    14    -81.46    
 -28.39717 -21.50507  -2.47702  -57.88  323.51 -164.21  0.2862    16    -94.11    
 -28.58050 -21.30507  -2.43380  -58.88  316.19 -164.17  0.3020    16    -159.5    
 -28.39717 -21.40507  -2.59059  -56.61  321.30 -164.06  0.2916    16    -57.38    
 -28.19717 -21.68840  -2.45880  -57.35  334.98 -164.36  0.2879    16    -91.01    
 -28.29717 -21.50507  -2.60464  -56.22  326.20 -164.09  0.2863    16    -98.50    
 -28.02217 -21.68840  -2.63380  -55.05  342.56 -164.17  0.3003    16    -67.18    
 -24.99717 -21.63840  -2.63380  -44.75  338.99 -160.15  0.3093    14    -63.98    
 -24.99717 -21.49352  -2.65047  -44.80  347.72 -160.28  0.3272    14    -11.73    
 -24.84717 -21.55007  -2.40047  -45.99  342.75 -160.38  0.3179    14    -39.56    
 -24.84717 -21.33840  -2.43380  -46.00  355.79 -160.68  0.3534    14     5.485    
 -28.69717 -21.09257  -2.43380  -59.10  312.14 -164.10  0.3229    16    -163.4    
 -28.74717 -20.91007  -2.46714  -58.67  310.15 -164.04  0.3393    16    -150.9    
 -28.59717 -20.85507  -2.73380  -55.30  311.43 -163.93  0.3361    16    -117.7    
 -28.54717 -21.10507  -2.66714  -56.09  314.15 -163.97  0.3171    16    -147.9    
 -24.99717 -21.16340  -2.68380  -44.72  367.92 -160.85  0.3877    14     67.90    
 -24.99717 -20.94674  -2.73380  -44.22  372.87 -160.99  0.3999    15     67.73    
 -24.81383 -21.06007  -2.43380  -45.93  367.55 -161.10  0.3918    14     70.54    
 -24.79717 -20.98340  -2.43380  -45.82  367.95 -161.09  0.3909    15     70.54    
 -28.79717 -20.75507  -2.43380  -59.00  308.85 -164.03  0.3507    16    -133.1    
 -28.69717 -20.70507  -2.63380  -56.42  309.46 -163.95  0.3505    16    -123.6    
 -28.79717 -20.34674  -2.43380  -58.34  307.47 -163.98  0.3645    16    -135.8    
 -28.69717 -20.39674  -2.63380  -55.96  308.39 -163.93  0.3606    16    -99.81    
 -24.84717 -20.70507  -2.63380  -44.04  361.64 -160.48  0.3545    15    -4.286    
 -24.79717 -20.75507  -2.53380  -44.71  362.59 -160.62  0.3611    15     6.288    
 -24.79717 -20.55507  -2.63380  -43.57  352.82 -160.22  0.3263    15    -31.46    
 -24.69717 -20.53840  -2.48380  -44.32  349.88 -160.25  0.3199    15    -31.46    
 -28.78050 -20.30507  -2.45880  -57.95  307.52 -163.97  0.3644    16    -135.8    
 -28.59717 -20.25507  -2.73380  -54.45  309.13 -163.90  0.3547    16    -117.7    
 -28.59717 -20.04078  -2.63380  -55.16  308.90 -163.91  0.3517    16    -99.90    
 -28.74717 -20.13840  -2.43380  -57.84  307.55 -163.96  0.3611    16    -111.6    
 -24.79717 -20.25507  -2.73380  -42.25  338.64 -159.93  0.3023    15    -83.61    
 -24.69717 -20.05507  -2.63380  -42.22  330.43 -159.89  0.3029    15    -105.1    
 -24.61383 -20.28007  -2.43380  -43.85  336.86 -160.04  0.2973    15    -83.75    
 -24.59717 -20.18840  -2.43380  -43.60  333.40 -159.99  0.2962    15    -85.08    
 -28.59717 -19.92495  -2.53380  -55.99  308.84 -163.92  0.3475    16    -99.90    
 -28.49717 -19.86424  -2.63380  -54.65  310.10 -163.89  0.3385    16    -117.7    
 -28.49717 -19.70507  -2.45642  -56.28  310.27 -163.92  0.3289    16    -123.6    
 -28.19717 -19.60507  -2.68380  -53.08  315.70 -163.83  0.3058    16    -111.7    
 -24.69717 -19.95507  -2.63380  -42.02  327.75 -159.88  0.3082    15    -105.1    
 -24.79717 -19.72174  -2.73380  -41.26  323.81 -159.84  0.3258    15    -64.49    
 -24.59717 -19.80507  -2.43380  -42.81  323.63 -159.90  0.3150    15    -63.59    
 -24.61383 -19.70507  -2.43380  -42.67  322.02 -159.89  0.3231    15    -63.59    
 -28.29717 -19.50507  -2.44630  -55.65  314.01 -163.89  0.3048    16    -123.7    
 -27.98467 -19.50507  -2.73380  -52.07  322.04 -163.76  0.2928    16    -53.60    
 -28.01300 -19.32174  -2.43380  -54.97  322.28 -163.82  0.2872    16    -61.39    
 -27.80288 -19.35507  -2.63380  -52.49  330.05 -163.67  0.2918    16    -94.72    
 -27.84717 -19.30507  -2.53380  -53.56  328.61 -163.72  0.2899    16    -96.57    
 -27.64717 -19.30507  -2.63380  -52.13  338.33 -163.54  0.3046    16    -75.27    
 -27.34717 -19.30507  -2.73380  -50.50  356.46 -163.02  0.3523    16    -19.44    
 -27.24717 -19.20507  -2.63380  -51.08  362.03 -162.56  0.3731    16    -19.44    
 -24.89717 -19.30507  -2.63380  -41.51  318.82 -159.84  0.3572    15    -64.31    
 -24.79717 -19.49257  -2.63380  -41.49  320.28 -159.85  0.3443    15    -64.31    
 -24.79717 -19.35269  -2.53380  -41.93  318.66 -159.86  0.3541    15    -64.31    
 -24.69717 -19.50507  -2.48380  -42.21  319.76 -159.87  0.3414    15    -64.39    
 -27.60217 -19.20507  -2.48380  -53.48  341.87 -163.47  0.3156    16    -63.92    
 -27.39217 -19.12174  -2.43380  -53.47  354.75 -162.97  0.3577    16    -17.63    
 -27.31383 -19.10507  -2.43380  -53.23  358.71 -162.67  0.3723    16    -19.44    
 -27.00050 -19.12174  -2.63380  -50.13  366.21 -161.24  0.3804    15     42.18    
 -27.02728 -19.00507  -2.43380  -52.09  363.50 -161.17  0.3807    15    -19.44    
 -26.79717 -19.10507  -2.73380  -48.34  361.18 -160.47  0.3507    15    -19.44    
 -26.82371 -18.90507  -2.43380  -50.99  355.64 -160.37  0.3404    15    -22.88    
 -26.59538 -18.92174  -2.63380  -47.99  346.92 -159.99  0.3055    15    -18.43    
 -26.59955 -18.80507  -2.43380  -49.65  343.66 -160.00  0.3003    15    -59.39    
 -26.34717 -18.90507  -2.73380  -45.94  336.94 -159.84  0.2911    15    -78.27    
 -26.28050 -18.80507  -2.63380  -46.29  332.77 -159.84  0.2884    15    -78.27    
 -25.96383 -18.75507  -2.63380  -44.78  324.68 -159.82  0.3049    15    -100.5    
 -25.85550 -18.75507  -2.63380  -44.31  322.89 -159.82  0.3139    15    -59.42    
 -25.57217 -18.80507  -2.63380  -43.20  319.75 -159.83  0.3388    15    -59.32    
 -25.31621 -18.90507  -2.63380  -42.40  318.29 -159.83  0.3571    15    -126.9    
 -25.16288 -19.00507  -2.63380  -42.00  317.95 -159.84  0.3633    15    -126.9    
 -25.19717 -18.90507  -2.53380  -42.66  317.40 -159.85  0.3634    15    -126.9    
 -24.99717 -19.00507  -2.43380  -42.77  316.84 -159.86  0.3674    15    -121.9    
 -26.38050 -18.72174  -2.43380  -48.37  334.00 -159.89  0.2848    15    -70.58    
 -26.32550 -18.70507  -2.43380  -48.06  332.07 -159.88  0.2843    15    -90.54    
 -26.08050 -18.70507  -2.53380  -46.01  326.19 -159.83  0.2952    15    -98.24    
 -25.74717 -18.70507  -2.53380  -44.52  320.82 -159.83  0.3225    15    -59.42    
 -25.50050 -18.70507  -2.43380  -44.26  318.23 -159.85  0.3422    15    -121.9    
 -25.36800 -18.75507  -2.43380  -43.80  317.51 -159.85  0.3524    15    -121.9    
 -26.79717 -22.90507  -2.08380  -53.08  319.71 -160.29  0.2877    14    -49.09    
 -26.54717 -23.00507  -2.03380  -51.94  314.33 -160.22  0.3068    14    -111.7    
 -26.68467 -22.90507  -2.22214  -51.57  317.45 -160.17  0.2975    14    -111.7    
 -26.41717 -23.00507  -2.14214  -50.62  312.68 -160.15  0.3204    14    -111.7    
 -26.39717 -23.00507  -2.15047  -50.47  312.46 -160.15  0.3223    14    -111.7    
 -26.17217 -23.00507  -2.21476  -49.08  310.54 -160.10  0.3416    14    -111.6    
 -26.19717 -23.05507  -2.00047  -50.36  310.34 -160.18  0.3353    14    -111.6    
 -26.03050 -23.00507  -2.18380  -48.65  309.60 -160.11  0.3509    14    -122.2    
 -26.01383 -23.05507  -1.95547  -49.83  309.18 -160.18  0.3459    14    -111.6    
 -25.79717 -23.00507  -1.98380  -48.85  308.44 -160.16  0.3568    14    -108.5    
 -25.69717 -22.90507  -2.23380  -47.21  308.84 -160.08  0.3638    14    -126.3    
 -25.59717 -22.90507  -2.11714  -47.52  308.48 -160.11  0.3632    14    -108.5    
 -27.29717 -22.50507  -2.23142  -55.26  346.95 -161.09  0.3055    14    -38.70    
 -26.99717 -22.70507  -2.30726  -52.88  328.66 -160.32  0.2816    14    -86.54    
 -26.99717 -22.80507  -2.05380  -54.53  326.61 -160.48  0.2790    14    -98.50    
 -27.19717 -22.65507  -2.06714  -55.75  337.54 -160.87  0.2874    14    -78.53    
 -26.79717 -22.85507  -2.23380  -52.15  320.37 -160.21  0.2891    14    -49.09    
 -25.59717 -22.85507  -2.26297  -46.79  308.96 -160.07  0.3639    14    -126.3    
 -25.39717 -22.70507  -2.32809  -46.00  309.85 -160.06  0.3568    14    -122.1    
 -25.39717 -22.80507  -2.07047  -47.28  308.74 -160.12  0.3577    14    -126.3    
 -25.19717 -22.50507  -2.35702  -45.56  311.85 -160.06  0.3397    14    -122.2    
 -25.09717 -22.55507  -2.00047  -47.27  310.78 -160.16  0.3334    14    -125.0    
 -27.79717 -22.10507  -2.13380  -58.73  367.63 -165.61  0.3792    16    -70.26    
 -27.59717 -22.28840  -2.07880  -58.18  367.07 -164.03  0.3750    14    -70.26    
 -27.59717 -22.20507  -2.26630  -56.70  368.89 -163.63  0.3759    14     9.100    
 -27.39717 -22.40507  -2.23380  -55.85  355.57 -161.71  0.3296    14    -33.38    
 -27.43050 -22.45507  -2.03380  -57.53  355.42 -162.30  0.3333    14    -33.38    
 -24.99717 -22.30507  -2.23380  -46.07  314.67 -160.11  0.3178    14    -122.3    
 -24.99717 -22.40507  -2.03380  -47.10  312.77 -160.17  0.3208    14    -125.1    
 -24.89717 -22.10507  -2.23380  -46.21  319.14 -160.15  0.3026    14    -59.63    
 -24.84717 -22.10507  -2.06714  -47.19  318.93 -160.24  0.2992    14    -62.50    
 -28.19717 -21.80507  -2.22309  -59.70  339.81 -165.13  0.2953    16    -115.1    
 -27.99717 -21.90507  -2.30464  -58.07  352.68 -164.97  0.3251    16    -33.38    
 -27.99717 -22.00507  -2.03380  -60.55  357.44 -166.87  0.3473    16    -74.57    
 -28.19717 -21.85507  -2.06714  -61.21  342.38 -166.20  0.3032    16    -103.9    
 -27.79717 -22.05507  -2.25976  -57.66  366.54 -165.01  0.3704    16    -63.41    
 -24.84717 -21.90507  -2.26714  -46.27  325.43 -160.21  0.2964    14    -101.1    
 -24.79717 -21.87674  -2.13380  -47.13  326.22 -160.31  0.2955    14    -104.0    
 -24.79717 -21.73840  -2.23380  -46.71  332.32 -160.34  0.3004    14    -84.34    
 -24.74717 -21.70507  -2.06714  -47.90  333.44 -160.53  0.3044    14    -53.80    
 -28.59717 -21.40507  -2.24119  -61.16  317.91 -164.51  0.2923    16    -97.23    
 -28.49717 -21.50507  -2.29869  -60.17  321.54 -164.49  0.2858    16    -97.23    
 -28.58050 -21.50507  -2.05880  -63.22  320.84 -165.29  0.2835    16    -95.95    
 -28.69717 -21.35507  -2.00047  -64.40  316.64 -165.21  0.2916    16    -112.9    
 -24.79717 -21.37674  -2.33380  -46.57  352.86 -160.73  0.3472    14     2.607    
 -24.79717 -21.35507  -2.33380  -46.59  354.12 -160.77  0.3515    14     2.607    
 -24.69717 -21.50507  -1.95047  -49.23  343.67 -161.08  0.3367    14    -38.25    
 -24.69717 -21.30507  -2.03380  -48.86  355.02 -161.45  0.3741    14    -14.83    
 -28.79717 -21.10507  -2.13880  -62.97  311.87 -164.43  0.3169    16    -176.5    
 -28.89717 -20.85507  -2.03380  -64.40  309.49 -164.38  0.3323    16    -181.0    
 -28.79717 -20.95174  -2.33380  -60.47  310.15 -164.13  0.3352    16    -159.4    
 -28.78050 -21.10507  -2.20880  -62.07  311.82 -164.32  0.3190    16    -159.5    
 -24.79717 -21.10507  -2.38380  -46.29  366.04 -161.14  0.3900    14     67.97    
 -24.69717 -21.13007  -2.11714  -48.24  362.85 -161.64  0.3974    14    -17.31    
 -24.69717 -20.93340  -2.23380  -47.10  365.06 -161.33  0.3910    15     65.14    
 -24.64717 -20.93007  -2.06714  -48.46  363.53 -161.73  0.3997    15    0.1282    
 -28.89717 -20.70507  -2.15047  -62.66  308.30 -164.17  0.3472    16    -164.6    
 -28.89717 -20.72507  -2.14214  -62.80  308.42 -164.18  0.3457    16    -164.5    
 -28.89717 -20.50507  -2.18380  -61.90  307.46 -164.09  0.3568    16    -147.5    
 -28.91383 -20.50507  -2.09547  -63.07  307.53 -164.13  0.3528    16    -164.6    
 -24.64717 -20.73840  -2.23380  -46.63  358.26 -160.88  0.3583    15     6.046    
 -24.59717 -20.70507  -2.08380  -47.77  355.63 -161.07  0.3582    15     2.607    
 -24.59717 -20.55507  -2.23380  -46.06  348.73 -160.48  0.3232    15    -18.14    
 -24.54717 -20.56340  -2.03380  -47.77  348.31 -160.78  0.3310    15    -16.91    
 -28.84717 -20.28007  -2.26714  -60.31  307.11 -164.01  0.3620    16    -151.5    
 -28.89717 -20.30507  -2.08380  -62.82  307.13 -164.08  0.3547    16    -147.5    
 -28.79717 -20.10507  -2.28380  -59.67  307.23 -163.99  0.3585    16    -151.5    
 -28.79717 -19.95507  -2.00047  -62.96  307.54 -164.05  0.3402    16    -147.5    
 -24.59717 -20.33007  -2.38380  -44.30  338.66 -160.10  0.2985    15    -83.61    
 -24.49717 -20.35507  -2.00047  -47.39  338.48 -160.42  0.3019    15    -73.42    
 -24.49717 -20.07174  -2.18380  -45.02  328.91 -160.04  0.2934    15    -102.4    
 -24.49717 -20.10507  -2.16214  -45.27  329.80 -160.07  0.2924    15    -102.4    
 -28.69717 -19.85507  -2.23380  -59.55  308.02 -163.98  0.3429    16    -142.5    
 -28.74717 -19.87174  -2.05880  -61.90  307.81 -164.03  0.3381    16    -147.5    
 -28.59717 -19.65507  -2.09214  -60.72  309.40 -164.00  0.3209    16    -156.4    
 -28.58050 -19.68007  -2.21714  -59.16  309.38 -163.97  0.3265    16    -136.1    
 -24.59717 -19.67174  -2.38380  -42.93  321.41 -159.90  0.3244    15    -59.42    
 -24.49717 -19.90507  -2.18380  -44.65  324.92 -159.99  0.3004    15    -104.7    
 -24.48050 -19.90507  -2.09547  -45.34  324.80 -160.02  0.2976    15    -102.1    
 -24.49717 -19.70507  -2.06714  -45.21  321.35 -159.98  0.3090    15    -56.78    
 -28.39717 -19.50507  -2.27309  -57.82  312.30 -163.94  0.3071    16    -123.7    
 -28.47217 -19.50507  -2.01392  -61.20  311.47 -164.01  0.3029    16    -132.2    
 -28.19717 -19.35507  -2.26714  -57.26  316.95 -163.91  0.2904    16    -61.05    
 -28.19717 -19.30507  -2.08380  -59.45  317.51 -163.97  0.2862    16    -69.53    
 -28.09717 -19.30507  -2.28380  -56.79  319.87 -163.88  0.2867    16    -57.38    
 -24.59717 -19.50507  -2.26142  -43.54  319.20 -159.90  0.3337    15    -59.32    
 -24.69717 -19.30507  -2.28380  -43.32  317.62 -159.89  0.3504    15    -121.9    
 -24.64717 -19.27174  -2.03380  -45.14  317.10 -159.93  0.3390    15    -119.3    
 -24.59717 -19.40507  -2.11714  -44.51  318.11 -159.92  0.3345    15    -121.9    
 -27.99717 -19.20507  -2.11714  -58.54  324.11 -163.91  0.2866    16    -111.0    
 -27.79717 -19.15507  -2.21452  -56.90  332.50 -163.76  0.2997    16    -95.19    
 -27.82217 -19.12174  -2.03380  -59.24  332.09 -163.86  0.3049    16    -115.2    
 -27.61383 -19.10507  -2.23380  -56.27  342.39 -163.53  0.3274    16    -83.65    
 -27.78050 -19.10507  -2.03380  -59.15  334.23 -163.83  0.3111    16    -95.19    
 -27.40217 -19.10507  -2.38380  -54.03  354.20 -162.99  0.3595    16    -30.12    
 -27.44717 -19.00507  -2.03380  -58.39  352.43 -163.25  0.3830    16    -42.15    
 -27.21978 -19.00507  -2.28380  -54.53  361.68 -162.17  0.3928    16    -43.96    
 -27.19717 -18.92174  -2.00880  -57.85  360.75 -162.28  0.4199    16    -32.69    
 -26.99717 -18.90507  -2.23952  -53.98  360.33 -161.03  0.3809    15    -31.92    
 -27.14717 -18.90507  -2.03380  -57.27  361.09 -162.00  0.4150    15    -44.01    
 -24.99717 -18.90507  -2.23380  -44.12  316.13 -159.88  0.3629    15    -121.9    
 -24.81383 -19.10507  -2.25880  -43.60  316.59 -159.88  0.3605    15    -121.9    
 -24.79717 -19.10507  -2.21714  -43.87  316.51 -159.89  0.3586    15    -121.9    
 -24.94717 -18.90507  -2.09214  -45.10  315.86 -159.90  0.3563    15    -119.2    
 -26.79717 -18.80507  -2.23380  -52.84  351.47 -160.38  0.3352    15    -24.21    
 -26.79717 -18.75507  -2.03380  -55.16  349.84 -160.59  0.3440    15    -42.79    
 -26.59717 -18.72174  -2.23952  -51.49  341.39 -160.07  0.2988    15    -72.28    
 -26.69717 -18.70507  -2.02547  -54.57  344.79 -160.39  0.3206    15    -67.09    
 -26.40050 -18.70507  -2.38380  -48.91  334.27 -159.91  0.2844    15    -70.58    
 -26.39717 -18.60507  -2.08380  -51.84  332.36 -160.02  0.2819    15    -86.54    
 -26.24717 -18.60507  -2.23380  -49.40  328.39 -159.91  0.2817    15    -90.54    
 -26.23050 -18.55507  -2.03380  -51.32  327.33 -159.98  0.2788    15    -90.54    
 -25.99717 -18.55507  -2.17547  -48.55  322.82 -159.90  0.2919    15    -49.09    
 -25.97717 -18.52174  -2.00880  -50.09  322.21 -159.94  0.2875    15    -49.09    
 -25.77217 -18.60507  -2.31714  -46.22  320.15 -159.86  0.3147    15    -56.78    
 -25.81383 -18.52174  -1.98880  -49.41  319.98 -159.93  0.2975    15    -49.09    
 -25.59717 -18.60507  -2.23380  -46.14  318.30 -159.87  0.3269    15    -56.78    
 -25.63050 -18.55507  -2.03380  -48.05  318.24 -159.91  0.3142    15    -122.3    
 -25.29717 -18.70507  -2.21714  -45.13  316.61 -159.88  0.3496    15    -119.2    
 -25.44717 -18.60507  -2.06714  -46.96  317.05 -159.90  0.3305    15    -122.2    
 -25.19717 -18.75507  -2.22214  -44.78  316.32 -159.88  0.3556    15    -121.9    
 -25.17217 -18.72174  -2.01380  -46.42  315.96 -159.90  0.3448    15    -122.2    
 -26.89538 -22.90507  -1.70880  -56.21  324.31 -160.79  0.2791    14    -98.50    
 -26.64717 -23.00507  -1.80047  -53.99  316.60 -160.42  0.2927    14    -111.7    
 -26.89538 -22.90507  -1.71714  -56.15  324.21 -160.78  0.2791    14    -98.50    
 -26.64717 -23.00507  -1.66714  -54.89  317.54 -160.57  0.2890    14    -123.7    
 -26.43050 -23.05507  -1.83380  -52.53  312.85 -160.31  0.3106    14    -111.7    
 -26.43050 -23.05507  -1.63380  -53.83  313.80 -160.49  0.3021    14    -111.7    
 -26.19717 -23.06840  -1.85226  -51.23  310.40 -160.25  0.3295    14    -111.6    
 -26.19717 -23.08007  -1.66392  -52.42  310.90 -160.38  0.3196    14    -111.7    
 -25.93883 -23.05507  -1.83380  -50.24  308.88 -160.23  0.3443    14    -111.6    
 -25.96383 -23.05507  -1.63380  -51.58  309.39 -160.35  0.3310    14    -111.6    
 -25.74717 -23.00507  -1.86714  -49.34  308.30 -160.20  0.3530    14    -97.97    
 -25.74717 -23.00507  -1.63380  -50.78  308.59 -160.32  0.3385    14    -111.6    
 -25.49717 -22.90507  -1.78380  -49.13  308.24 -160.22  0.3493    14    -108.5    
 -25.49717 -22.90507  -1.74214  -49.39  308.27 -160.24  0.3468    14    -97.97    
 -27.39717 -22.50507  -1.98380  -57.68  352.28 -162.15  0.3237    14    -38.72    
 -27.22217 -22.68840  -1.81380  -57.73  339.61 -161.55  0.2928    14    -115.1    
 -27.19717 -22.70507  -1.45047  -60.21  346.20 -163.76  0.3175    14    -62.94    
 -27.44717 -22.50507  -1.72880  -59.89  357.14 -164.36  0.3458    14    -68.64    
 -27.05217 -22.80507  -1.55702  -58.39  334.18 -161.73  0.2877    14    -115.3    
 -27.04717 -22.80507  -1.86714  -56.13  329.22 -160.79  0.2788    14    -98.50    
 -25.34717 -22.80507  -1.83380  -48.52  308.61 -160.20  0.3472    14    -126.4    
 -25.34717 -22.80507  -1.63380  -49.82  308.80 -160.30  0.3350    14    -115.8    
 -25.04717 -22.50507  -1.92880  -47.69  311.34 -160.19  0.3260    14    -125.1    
 -25.04717 -22.50507  -1.57547  -50.17  311.58 -160.38  0.3102    14    -114.6    
 -27.99717 -22.10507  -1.68380  -63.49  356.77 -173.78  0.3621    16    -59.75    
 -27.79717 -22.25507  -1.63380  -62.70  365.52 -173.01  0.3903    12    -72.19    
 -27.79717 -22.20507  -1.80880  -61.39  368.56 -169.29  0.3944    16    -72.49    
 -27.59717 -22.30507  -2.01714  -58.66  366.75 -164.33  0.3766    14    -72.62    
 -27.59717 -22.40507  -1.61714  -61.65  365.54 -169.15  0.3827    14    -72.19    
 -24.89717 -22.29995  -1.75047  -49.07  314.58 -160.34  0.3024    14    -114.6    
 -24.89717 -22.29995  -1.74214  -49.14  314.59 -160.35  0.3022    14    -114.6    
 -24.81383 -22.10507  -1.83380  -48.80  318.82 -160.38  0.2950    14    -51.93    
 -24.81383 -22.10507  -1.63380  -50.43  318.99 -160.56  0.2924    14    -51.93    
 -28.39717 -21.70507  -2.04214  -62.50  330.22 -165.95  0.2827    16    -138.4    
 -28.19717 -21.90507  -1.88380  -62.95  344.62 -168.72  0.3142    16    -110.9    
 -28.19717 -22.00507  -1.63380  -65.26  341.28 -175.80  0.3221    16    -115.6    
 -28.49717 -21.70507  -1.68380  -66.90  326.58 -171.84  0.2864    16    -146.2    
 -27.99717 -22.05507  -1.83380  -62.26  358.80 -170.00  0.3609    16    -85.38    
 -24.79717 -22.05507  -1.83380  -48.91  320.15 -160.42  0.2938    14    -51.93    
 -24.79717 -22.05507  -1.63380  -50.57  320.31 -160.60  0.2924    14    -51.93    
 -24.69717 -21.62174  -1.83380  -49.97  337.22 -161.02  0.3216    14    -49.79    
 -24.69717 -21.62174  -1.63380  -51.94  337.12 -161.48  0.3332    14    -55.46    
 -28.59717 -21.50507  -1.98380  -64.16  320.91 -165.73  0.2826    16    -112.9    
 -28.74717 -21.30507  -1.86714  -66.27  316.01 -165.85  0.2911    16    -112.9    
 -28.59717 -21.60507  -1.63380  -68.21  321.96 -172.12  0.2835    16    -122.0    
 -28.74717 -21.33840  -1.65880  -68.87  317.16 -168.50  0.2842    16    -122.0    
 -24.69717 -21.61340  -1.83380  -50.00  337.62 -161.04  0.3230    14    -49.79    
 -24.69717 -21.63340  -1.63380  -51.89  336.57 -161.44  0.3309    14    -72.90    
 -24.67217 -21.33519  -1.83380  -50.66  352.49 -161.95  0.3830    14    -20.69    
 -24.64717 -21.19578  -1.63380  -53.07  358.17 -163.48  0.4360    14    -12.04    
 -28.79717 -21.20507  -1.88380  -66.26  314.13 -165.41  0.2986    16    -175.2    
 -28.89717 -20.90507  -1.88380  -66.40  310.49 -164.72  0.3201    16    -181.0    
 -28.79717 -21.25507  -1.55547  -70.54  315.71 -169.64  0.2848    16    -122.0    
 -28.89717 -20.90507  -1.63380  -69.83  312.15 -165.81  0.3033    16    -190.2    
 -24.64717 -21.13840  -1.83380  -50.87  360.72 -162.63  0.4205    14    -11.92    
 -24.64717 -21.16340  -1.63380  -53.14  359.22 -163.62  0.4427    14    -12.04    
 -24.61383 -20.93007  -1.83380  -50.77  362.11 -162.62  0.4225    15    -12.04    
 -24.61383 -20.95007  -1.63380  -53.17  361.78 -163.81  0.4525    15    -22.59    
 -28.94300 -20.64102  -1.83380  -66.95  308.90 -164.48  0.3311    16    -163.2    
 -28.93050 -20.70507  -1.67226  -69.25  310.32 -164.97  0.3159    16    -190.2    
 -28.93288 -20.55090  -1.83380  -66.68  308.48 -164.38  0.3345    16    -163.2    
 -28.91383 -20.49078  -1.57214  -70.35  310.08 -164.78  0.3146    16    -190.2    
 -24.59717 -20.85507  -1.83380  -50.63  360.48 -162.39  0.4114    15    0.1282    
 -24.59717 -20.85507  -1.60047  -53.49  360.16 -163.72  0.4453    15    -24.52    
 -24.49717 -20.45507  -1.80047  -49.79  342.97 -160.98  0.3244    15    -57.97    
 -24.49717 -20.42174  -1.63380  -51.72  341.98 -161.35  0.3322    15    -44.11    
 -28.89717 -20.22174  -1.83380  -66.03  307.67 -164.18  0.3378    16    -163.3    
 -28.89717 -20.30507  -1.60047  -69.63  309.21 -164.46  0.3191    16    -190.2    
 -28.89717 -20.21340  -1.83380  -66.03  307.66 -164.18  0.3377    16    -146.2    
 -28.79717 -20.00507  -1.55047  -69.67  309.53 -164.28  0.3102    16    -190.2    
 -24.49717 -20.43340  -1.83380  -49.35  341.93 -160.85  0.3189    15    -58.05    
 -24.49717 -20.41340  -1.63380  -51.70  341.61 -161.32  0.3307    15    -44.11    
 -24.44717 -20.01245  -1.81714  -48.21  327.32 -160.24  0.2877    15    -93.39    
 -24.44717 -20.09078  -1.74130  -49.26  329.57 -160.40  0.2888    15    -93.39    
 -28.78050 -19.90507  -1.83380  -65.12  308.10 -164.10  0.3270    16    -146.2    
 -28.74717 -19.87174  -1.63380  -67.99  309.26 -164.18  0.3110    16    -181.1    
 -28.59717 -19.61757  -1.86809  -63.70  309.98 -164.06  0.3082    16    -158.2    
 -28.59717 -19.70507  -1.46714  -70.11  312.02 -164.23  0.2923    16    -167.3    
 -24.44717 -19.99769  -1.81714  -48.17  326.96 -160.23  0.2878    15    -94.72    
 -24.46145 -19.92174  -1.69964  -49.30  325.43 -160.28  0.2867    15    -94.72    
 -24.49717 -19.62174  -1.83380  -47.21  320.25 -160.04  0.3030    15    -59.66    
 -24.49717 -19.70507  -1.58380  -50.23  321.87 -160.23  0.2879    15    -53.26    
 -28.48228 -19.50507  -1.85380  -63.42  311.72 -164.06  0.2973    16    -155.1    
 -28.44717 -19.50507  -1.55547  -68.01  313.80 -164.19  0.2871    16    -167.4    
 -28.22717 -19.30507  -1.91892  -61.71  317.18 -164.03  0.2849    16    -69.53    
 -28.19717 -19.30507  -1.58380  -66.86  319.71 -164.22  0.2884    16    -77.79    
 -24.61383 -19.30507  -1.83380  -46.94  317.30 -159.98  0.3231    15    -122.3    
 -24.49717 -19.61340  -1.83380  -47.20  320.16 -160.04  0.3034    15    -59.66    
 -24.64717 -19.27174  -1.63380  -49.13  317.29 -160.04  0.3100    15    -114.6    
 -24.59717 -19.35507  -1.66714  -48.75  317.82 -160.05  0.3081    15    -115.9    
 -28.04717 -19.20507  -1.94309  -60.94  322.85 -164.00  0.2871    16    -69.86    
 -28.04717 -19.20507  -1.66714  -65.14  324.27 -164.18  0.2968    16    -109.7    
 -27.79717 -19.10507  -1.98380  -59.86  333.57 -163.87  0.3117    16    -91.01    
 -27.79717 -19.10507  -1.58380  -66.18  335.95 -164.33  0.3502    16    -104.6    
 -27.51383 -19.00507  -1.85880  -61.08  349.33 -163.65  0.3897    16    -57.84    
 -27.51383 -19.00507  -1.63380  -64.79  350.41 -164.16  0.4255    16    -51.31    
 -27.36383 -18.95507  -1.83380  -61.04  356.42 -163.34  0.4278    16    -53.31    
 -27.36383 -18.95507  -1.63380  -64.38  357.03 -163.98  0.4626    16    -50.08    
 -27.19717 -18.90507  -1.91714  -59.13  360.48 -162.49  0.4309     9    -53.42    
 -27.19717 -18.90507  -1.53380  -65.59  361.17 -164.12  0.4986     9    -55.99    
 -24.91705 -18.90507  -1.83380  -47.34  315.72 -159.94  0.3379    15    -122.2    
 -24.79717 -19.03162  -1.85047  -46.93  315.98 -159.95  0.3374    15    -122.2    
 -24.94717 -18.90507  -1.57547  -50.32  316.02 -160.02  0.3148    15    -111.7    
 -24.79717 -19.10507  -1.45047  -51.65  316.86 -160.11  0.3015    15    -111.7    
 -26.96383 -18.80507  -1.84547  -58.87  356.52 -161.64  0.4064    15    -44.01    
 -26.96383 -18.80507  -1.60785  -62.78  356.88 -162.74  0.4446    15    -53.42    
 -26.77217 -18.72174  -1.87047  -57.15  348.03 -160.84  0.3499    15    -42.69    
 -26.77217 -18.72174  -1.63380  -60.84  348.49 -161.64  0.3795    15    -48.62    
 -26.74717 -18.70507  -1.83380  -57.48  346.76 -160.86  0.3461    15    -38.52    
 -26.74717 -18.70507  -1.66714  -60.06  347.10 -161.39  0.3658    15    -44.45    
 -26.48050 -18.60507  -1.83380  -55.47  335.03 -160.32  0.2938    15    -78.53    
 -26.44717 -18.60507  -1.60047  -58.69  334.60 -160.70  0.3036    15    -91.01    
 -26.12121 -18.52174  -1.83380  -52.94  324.78 -160.05  0.2774    15    -90.16    
 -26.25550 -18.55507  -1.63380  -56.63  328.41 -160.34  0.2813    15    -98.50    
 -26.08562 -18.52174  -1.83380  -52.71  324.07 -160.04  0.2781    15    -90.16    
 -25.99717 -18.52174  -1.63380  -54.76  322.89 -160.15  0.2764    15    -56.99    
 -25.75217 -18.52174  -1.83380  -50.74  319.30 -159.97  0.2944    15    -49.09    
 -25.81717 -18.52174  -1.65880  -53.26  320.26 -160.07  0.2827    15    -49.09    
 -25.56383 -18.55507  -1.83380  -49.77  317.68 -159.95  0.3074    15    -111.7    
 -25.59717 -18.55507  -1.66714  -51.90  318.10 -160.02  0.2949    15    -111.7    
 -25.39717 -18.60507  -1.83380  -49.01  316.70 -159.94  0.3188    15    -111.7    
 -25.44717 -18.60507  -1.60047  -51.98  317.23 -160.03  0.2991    15    -111.7    
 -25.19717 -18.70507  -1.98380  -46.77  316.00 -159.91  0.3415    15    -122.2    
 -25.17217 -18.72174  -1.65380  -50.12  316.05 -159.99  0.3166    15    -111.7    
 -26.79717 -22.90507  -1.33380  -58.27  328.85 -161.83  0.2890    14    -111.0    
 -26.54717 -23.00507  -1.43380  -55.91  318.27 -160.92  0.2884    14    -57.04    
 -26.69717 -22.90507  -1.18380  -58.74  330.21 -162.52  0.2985    14    -111.0    
 -26.39717 -23.00507  -1.32547  -55.81  316.89 -161.06  0.2917    14    -123.7    
 -26.39717 -23.00507  -1.31714  -55.88  317.04 -161.10  0.2915    14    -123.7    
 -26.19717 -23.05507  -1.49214  -53.57  311.91 -160.57  0.3094    14    -111.7    
 -26.19717 -23.00507  -1.28380  -55.08  314.16 -161.00  0.2977    14    -117.8    
 -25.97217 -23.00507  -1.35047  -53.58  311.07 -160.70  0.3103    14    -111.7    
 -26.02217 -23.00507  -1.31714  -54.03  311.78 -160.79  0.3062    14    -111.7    
 -25.84717 -23.00507  -1.44214  -52.44  309.69 -160.52  0.3214    14    -111.7    
 -25.69717 -22.90507  -1.27309  -53.27  310.37 -160.72  0.3106    14    -111.7    
 -25.59717 -22.90507  -1.41214  -51.92  309.24 -160.49  0.3225    14    -115.9    
 -27.63050 -22.50507  -1.33380  -63.97  354.65 -176.70  0.3707    12    -48.34    
 -27.39717 -22.60507  -1.28380  -62.80  359.00 -171.30  0.3794    14    -61.14    
 -27.49717 -22.50507  -1.48380  -61.98  361.61 -169.36  0.3710    14    -72.19    
 -27.19717 -22.70507  -1.43380  -60.33  346.79 -163.95  0.3199    14    -62.86    
 -27.19717 -22.70507  -1.23380  -61.83  354.39 -167.27  0.3615    14    -48.52    
 -27.04717 -22.80507  -1.49214  -58.83  335.73 -162.06  0.2918    14    -115.3    
 -26.99717 -22.80507  -1.28380  -60.05  341.10 -163.44  0.3136    14    -79.66    
 -26.77217 -22.88840  -1.23380  -58.86  331.57 -162.41  0.2976    14    -111.0    
 -25.59717 -22.85507  -1.24452  -53.28  310.43 -160.73  0.3086    14    -115.9    
 -25.39717 -22.80507  -1.46214  -51.15  309.22 -160.42  0.3236    14    -115.9    
 -25.39717 -22.70507  -1.18380  -53.62  311.36 -160.79  0.3012    14    -115.9    
 -25.09717 -22.50507  -1.36214  -52.02  312.19 -160.56  0.3007    14    -114.6    
 -25.19717 -22.50507  -1.14392  -54.25  313.55 -160.88  0.2931    14    -122.0    
 -28.79717 -22.20507  -1.23380  -78.84  295.30 -183.76  0.3208    12    -128.3    
 -28.59717 -22.40507  -1.23380  -76.21  298.02 -183.80  0.3067    12    -132.3    
 -28.64717 -22.12174  -1.33380  -74.22  300.91 -183.33  0.3084    12    -132.3    
 -28.39717 -22.50507  -1.23380  -73.29  302.68 -183.74  0.2949    12    -132.3    
 -28.44717 -22.30507  -1.33380  -71.97  304.92 -183.41  0.2994    12    -132.3    
 -28.41383 -22.10507  -1.43380  -69.61  313.80 -182.10  0.2998    12    -83.49    
 -28.23883 -22.55507  -1.23380  -71.16  308.04 -183.60  0.2910    12    -122.4    
 -28.25550 -22.30507  -1.38380  -68.88  315.58 -182.74  0.2990    12    -72.32    
 -28.18550 -22.10507  -1.53380  -66.20  334.82 -179.28  0.3178    12    -88.19    
 -28.02312 -22.58424  -1.23380  -68.54  318.58 -183.10  0.2996    12    -76.49    
 -27.99717 -22.30507  -1.43380  -65.74  337.48 -180.62  0.3280    12    -88.11    
 -27.84217 -22.57352  -1.23380  -66.60  330.98 -181.98  0.3242    12    -123.3    
 -27.79717 -22.30507  -1.53380  -63.46  360.56 -175.54  0.3782    12    -70.90    
 -27.59717 -22.45507  -1.45047  -62.85  362.09 -172.92  0.3798    14    -72.19    
 -24.99717 -22.40507  -1.45047  -51.38  313.29 -160.52  0.2988    14    -114.6    
 -25.01383 -22.30507  -1.21297  -54.04  316.14 -160.90  0.2909    14    -114.6    
 -24.89717 -22.10507  -1.25976  -54.27  320.32 -161.08  0.2945    14    -58.03    
 -24.84717 -22.10507  -1.41380  -52.54  319.55 -160.82  0.2921    14    -51.93    
 -28.79717 -21.82174  -1.33380  -75.23  301.39 -182.53  0.3080    12    -128.3    
 -28.62217 -21.90507  -1.41714  -71.86  308.24 -181.72  0.3004    12    -128.3    
 -28.79717 -21.81340  -1.33380  -75.19  301.52 -182.49  0.3077    12    -128.3    
 -28.69717 -21.67674  -1.43380  -71.88  311.12 -179.40  0.2935    12    -93.15    
 -28.44717 -21.88519  -1.53380  -68.31  322.47 -178.52  0.2969    12    -72.32    
 -24.79717 -21.90507  -1.34214  -54.12  326.03 -161.35  0.3070    14    -101.3    
 -24.84717 -21.91935  -1.20047  -55.87  326.58 -161.68  0.3140    14    -101.3    
 -24.79717 -21.76007  -1.23380  -56.27  332.51 -162.22  0.3394    14    -81.19    
 -24.74717 -21.72507  -1.37547  -54.52  333.05 -161.86  0.3328    14    -61.57    
 -28.79717 -21.47174  -1.38380  -73.26  310.20 -178.04  0.2896    12    -155.8    
 -28.89717 -21.19674  -1.23380  -76.11  308.41 -177.73  0.2853    12    -172.8    
 -28.79717 -21.32174  -1.43380  -72.25  314.04 -173.84  0.2842    16    -122.0    
 -28.74717 -21.53840  -1.43380  -72.15  312.22 -177.56  0.2891    12    -128.0    
 -24.69717 -21.45507  -1.43380  -54.93  346.11 -163.09  0.3957    14    -45.11    
 -24.79717 -21.58840  -1.13380  -58.80  341.89 -163.83  0.4002    14    -86.12    
 -24.69717 -21.30507  -1.35047  -56.70  354.01 -164.70  0.4552    14    -26.89    
 -24.69717 -21.30507  -1.34214  -56.82  354.08 -164.75  0.4563    14    -26.89    
 -28.79717 -21.30840  -1.45880  -71.91  314.64 -172.90  0.2838    16    -122.0    
 -28.89717 -21.15507  -1.23380  -76.07  309.30 -176.97  0.2841    12    -172.7    
 -28.89717 -20.81840  -1.49214  -71.79  312.75 -166.45  0.2975    16    -199.9    
 -28.86383 -20.84340  -1.18380  -76.35  314.29 -171.86  0.2824    16    -137.6    
 -24.64717 -21.08007  -1.46714  -55.46  361.24 -165.00  0.4804     9    -28.69    
 -24.69717 -21.08840  -1.23380  -59.31  362.64 -166.82  0.5289     9    -65.81    
 -24.61383 -20.86007  -1.43380  -55.93  360.82 -165.00  0.4771    15    -28.69    
 -24.69717 -20.90507  -1.15047  -61.25  364.98 -167.58  0.5547     9    -73.61    
 -28.89717 -20.65507  -1.45880  -72.15  312.16 -165.76  0.3010    16    -199.9    
 -28.84717 -20.68007  -1.20047  -76.02  315.52 -168.74  0.2858    16    -137.6    
 -28.89717 -20.47174  -1.48380  -71.63  310.95 -165.00  0.3076    16    -199.9    
 -28.79717 -20.48840  -1.13380  -77.04  317.10 -167.30  0.2877    16    -136.7    
 -24.59717 -20.80507  -1.48380  -55.07  359.13 -164.33  0.4563    15    -28.69    
 -24.64717 -20.73007  -1.20047  -59.99  359.87 -166.38  0.5058    15    -55.22    
 -24.58883 -20.50507  -1.25380  -58.23  349.41 -164.10  0.4188    15    -47.35    
 -24.59717 -20.53007  -1.25047  -58.41  350.62 -164.35  0.4287    15    -30.78    
 -28.84717 -20.28007  -1.40047  -72.63  311.40 -164.78  0.3028    16    -199.9    
 -28.79717 -20.10507  -1.41714  -72.00  310.96 -164.48  0.3025    16    -190.2    
 -28.78050 -20.28507  -1.20880  -75.73  315.03 -165.40  0.2915    16    -199.3    
 -28.69717 -20.07174  -1.18380  -75.93  315.50 -164.82  0.2903    16    -199.9    
 -24.59717 -20.16007  -1.13380  -59.39  337.16 -162.66  0.3473    15    -93.67    
 -24.49717 -20.27174  -1.48380  -53.32  336.76 -161.35  0.3193    15    -75.27    
 -24.49717 -20.10507  -1.43380  -53.50  331.46 -161.02  0.3006    15    -95.24    
 -24.59717 -20.10507  -1.13380  -59.17  335.23 -162.36  0.3356    15    -93.67    
 -28.69717 -19.90507  -1.38380  -72.08  311.82 -164.35  0.2954    16    -190.2    
 -28.59717 -19.90507  -1.16476  -75.99  316.61 -164.58  0.2893    16    -137.6    
 -28.58050 -19.70507  -1.40880  -71.12  312.82 -164.27  0.2900    16    -184.3    
 -28.49717 -19.70507  -1.23380  -74.28  316.47 -164.39  0.2883    16    -190.2    
 -24.61383 -19.68507  -1.20880  -56.19  323.82 -160.81  0.2847    15    -61.22    
 -24.59717 -20.03340  -1.13380  -58.87  332.91 -162.03  0.3224    15    -95.19    
 -24.49717 -19.74174  -1.54214  -50.86  322.58 -160.30  0.2858    15    -53.26    
 -24.49717 -19.95507  -1.43380  -53.00  327.39 -160.71  0.2889    15    -90.71    
 -28.39717 -19.50507  -1.41714  -70.36  315.92 -164.27  0.2863    16    -167.3    
 -28.29717 -19.50507  -1.22869  -73.95  320.88 -164.44  0.2976    16    -111.0    
 -28.19717 -19.35507  -1.39714  -70.30  321.35 -164.36  0.2965    16    -105.0    
 -27.94717 -19.20507  -1.40880  -69.72  330.67 -164.52  0.3356    16    -160.2    
 -27.99717 -19.30507  -1.20559  -74.17  331.95 -164.76  0.3512    16    -163.3    
 -24.64717 -19.53840  -1.23380  -55.41  321.45 -160.58  0.2821    15    -57.04    
 -24.59717 -19.50507  -1.40047  -52.50  319.99 -160.30  0.2866    15    -49.09    
 -24.69717 -19.25507  -1.44214  -51.68  317.68 -160.16  0.2966    15    -111.7    
 -24.79717 -19.30507  -1.16035  -56.68  319.74 -160.54  0.2815    15    -61.22    
 -27.83050 -19.15507  -1.40880  -69.60  336.11 -164.63  0.3660    16    -116.0    
 -27.79717 -19.20507  -1.22035  -73.79  341.24 -165.07  0.4111    16    -94.70    
 -27.69717 -19.10507  -1.38880  -69.88  343.37 -164.82  0.4121    16    -104.7    
 -27.59717 -19.12174  -1.22642  -73.57  351.96 -165.45  0.4850    16    -43.07    
 -27.54717 -19.10507  -1.20785  -73.97  355.18 -165.59  0.5075    16    -53.27    
 -27.39717 -19.00507  -1.38380  -69.51  358.22 -165.10  0.5101     9    -65.04    
 -27.19717 -18.92174  -1.43380  -67.65  362.18 -164.71  0.5220     9    -63.70    
 -27.16383 -18.95507  -1.23380  -72.20  366.20 -165.79  0.5731     9    -69.52    
 -27.14717 -18.90507  -1.42547  -67.58  362.33 -164.66  0.5220     9    -63.70    
 -26.99717 -18.90507  -1.20047  -72.09  364.78 -165.71  0.5599     9    -64.41    
 -25.19717 -18.90507  -1.13202  -58.36  318.81 -160.48  0.2798    15    -69.47    
 -24.89717 -19.10507  -1.23380  -55.35  317.98 -160.33  0.2860    15    -123.7    
 -24.99717 -18.90507  -1.43380  -52.37  316.45 -160.10  0.3017    15    -111.7    
 -24.81383 -19.10507  -1.40880  -52.29  317.02 -160.14  0.2982    15    -111.7    
 -26.79717 -18.75507  -1.44214  -64.64  351.43 -162.87  0.4242    15    -56.66    
 -26.79717 -18.80507  -1.26380  -68.73  354.96 -164.29  0.4734    15    -49.60    
 -26.59717 -18.70507  -1.35047  -64.79  343.55 -162.34  0.3770    15    -104.7    
 -26.59955 -18.75507  -1.20047  -68.39  347.09 -163.50  0.4167    15    -67.88    
 -26.47717 -18.70507  -1.23380  -66.29  340.65 -162.48  0.3666    15    -115.6    
 -26.34217 -18.60507  -1.43380  -60.71  332.37 -160.94  0.3027    15    -111.0    
 -26.22217 -18.60507  -1.35047  -61.26  329.71 -160.93  0.2950    15    -111.0    
 -26.16383 -18.70507  -1.08380  -66.85  332.95 -161.99  0.3243    15    -104.7    
 -26.02217 -18.55507  -1.46714  -57.51  324.11 -160.37  0.2764    15    -98.11    
 -25.99717 -18.60507  -1.28380  -60.65  325.23 -160.72  0.2814    15    -111.0    
 -25.82217 -18.55507  -1.46714  -56.07  321.01 -160.23  0.2768    15    -56.99    
 -25.79717 -18.70507  -1.08380  -63.37  324.59 -161.05  0.2842    15    -109.7    
 -25.56717 -18.60507  -1.43380  -54.99  318.58 -160.17  0.2836    15    -61.05    
 -25.48978 -18.70507  -1.23380  -57.95  319.26 -160.39  0.2783    15    -56.99    
 -25.36383 -18.75507  -1.23380  -57.22  318.47 -160.34  0.2808    15    -56.99    
 -25.29717 -18.70507  -1.43380  -53.56  317.01 -160.11  0.2942    15    -111.7    
 -25.19717 -18.75507  -1.45547  -52.80  316.61 -160.09  0.2993    15    -111.7    
 -26.53050 -22.90507  -1.03380  -58.86  329.16 -163.43  0.3067    14    -111.0    
 -26.04717 -22.90507  -1.03380  -56.45  316.44 -161.97  0.2930    14    -123.7    
 -28.99717 -22.60507  -0.83380  -95.66  292.30 -183.76  0.3284    12    -172.5    
 -28.89038 -22.70507  -0.83380  -92.95  293.47 -183.75  0.3172    12    -162.8    
 -28.89717 -22.45924  -1.03380  -86.56  292.44 -183.87  0.3277    12    -145.7    
 -28.64300 -22.85507  -0.83380  -86.55  297.24 -183.76  0.2951    12    -145.7    
 -28.60228 -22.55507  -1.13380  -78.59  296.71 -183.87  0.3048    12    -128.3    
 -28.51883 -22.90507  -0.83380  -83.59  299.84 -183.76  0.2872    12    -128.3    
 -28.56478 -22.70507  -1.03380  -80.24  297.35 -183.86  0.2979    12    -128.3    
 -28.03788 -22.90507  -0.93380  -72.90  314.23 -183.76  0.2938    12    -78.25    
 -28.14717 -22.80507  -1.03380  -73.04  309.08 -183.78  0.2870    12    -65.68    
 -28.02895 -22.90507  -0.93380  -72.77  314.63 -183.76  0.2946    12    -82.43    
 -27.99717 -22.70507  -1.13380  -69.59  316.71 -183.42  0.2980    12    -76.49    
 -27.96895 -22.90507  -0.93380  -71.92  317.41 -183.71  0.3013    12    -81.09    
 -27.88050 -22.80507  -1.03380  -69.48  321.72 -183.39  0.3121    12    -80.90    
 -27.50883 -22.90507  -0.86714  -67.38  343.22 -182.03  0.4068    12    -69.45    
 -27.58228 -22.70507  -1.10380  -65.70  343.64 -180.27  0.3735    12    -90.95    
 -27.29717 -22.90507  -0.83380  -65.82  351.85 -179.51  0.4518    12    -34.00    
 -27.43050 -22.70507  -1.08559  -64.65  352.85 -177.38  0.4051    12    -49.44    
 -27.24717 -22.70507  -1.13380  -62.95  358.11 -171.00  0.3976    14    -65.37    
 -27.17217 -22.88840  -0.83380  -64.81  354.16 -177.21  0.4608     7    -34.00    
 -26.99717 -22.80507  -0.98380  -62.38  354.11 -169.33  0.4056    14    -48.48    
 -27.05645 -22.85507  -0.87964  -63.60  355.07 -173.67  0.4454    14    -35.80    
 -26.76383 -22.85507  -1.03380  -60.37  340.41 -164.92  0.3374    14    -79.62    
 -26.75217 -22.88840  -0.83380  -61.76  343.94 -170.01  0.3922    14    -63.38    
 -26.62217 -22.88840  -1.03380  -59.43  333.18 -163.90  0.3161    14    -91.01    
 -26.59717 -22.88840  -0.83380  -60.77  337.27 -168.23  0.3595    14    -99.41    
 -26.43645 -22.88840  -0.79714  -60.10  330.99 -167.84  0.3394    14    -113.6    
 -26.19717 -22.85507  -0.83380  -58.77  323.94 -165.08  0.3086    14    -113.8    
 -25.97217 -22.88840  -1.03380  -56.18  315.47 -161.82  0.2933    14    -123.7    
 -25.99717 -22.80507  -0.83380  -58.14  320.30 -163.96  0.2988    14    -72.71    
 -25.76383 -22.80507  -0.98380  -56.09  314.58 -161.78  0.2928    14    -123.7    
 -25.74538 -22.70507  -0.83380  -57.74  318.06 -162.92  0.2935    14    -59.88    
 -25.49717 -22.70507  -1.05130  -55.06  312.89 -161.17  0.2946    14    -122.0    
 -25.56562 -22.60507  -0.83380  -57.77  317.84 -162.42  0.2923    14    -61.22    
 -25.39717 -22.60507  -1.00785  -55.62  314.11 -161.27  0.2916    14    -127.9    
 -29.19717 -22.33185  -0.83380  -99.64  290.88 -183.80  0.3476    12    -180.3    
 -28.99717 -22.34590  -1.03380  -88.28  291.60 -183.87  0.3362    12    -162.9    
 -29.29717 -22.08507  -0.83380  -99.57  290.63 -183.86  0.3513    12    -180.3    
 -28.99717 -22.10507  -1.13380  -84.14  292.34 -183.84  0.3347    12    -155.8    
 -28.79717 -22.31995  -1.18380  -80.40  294.34 -183.85  0.3216    12    -128.3    
 -25.29717 -22.35507  -0.83380  -58.73  320.94 -162.10  0.2979    14    -73.70    
 -25.19717 -22.40507  -1.02035  -56.01  316.34 -161.24  0.2906    14    -127.9    
 -25.19717 -22.21424  -0.83380  -59.59  324.08 -162.23  0.3083    14    -113.8    
 -25.01383 -22.10507  -1.00880  -57.58  323.08 -161.73  0.3053    14    -72.71    
 -29.29717 -21.90507  -0.88380  -95.53  290.67 -183.90  0.3459    12    -170.7    
 -28.99717 -21.90507  -1.18380  -81.71  293.86 -183.65  0.3279    12    -155.7    
 -29.29717 -21.64674  -0.88380  -92.26  291.42 -183.91  0.3321    12    -145.9    
 -29.00728 -21.71840  -1.18380  -80.65  295.37 -183.34  0.3197    12    -128.3    
 -24.89717 -21.90840  -1.08380  -57.63  328.34 -162.12  0.3258    14    -113.7    
 -25.04717 -21.91912  -0.83380  -61.84  333.91 -163.25  0.3571    14    -99.60    
 -24.99717 -21.77174  -0.83380  -63.16  340.63 -164.19  0.3991    14    -97.52    
 -24.89717 -21.73840  -0.98380  -60.44  337.43 -163.56  0.3796    14    -99.60    
 -29.29717 -21.43007  -0.83380  -91.13  292.60 -183.90  0.3166    12    -145.7    
 -29.04717 -21.50507  -1.13380  -81.02  296.59 -182.95  0.3095    12    -155.7    
 -29.19717 -21.17352  -0.83380  -87.52  295.60 -183.52  0.2949    12    -145.7    
 -28.99717 -21.28007  -1.13380  -79.31  301.36 -181.37  0.2931    12    -155.7    
 -24.84717 -21.53007  -1.00047  -61.69  347.68 -165.21  0.4481    14    -35.88    
 -24.99717 -21.50507  -0.73380  -68.37  361.49 -166.78  0.5313    14    -61.05    
 -24.81383 -21.34174  -1.00880  -62.82  357.52 -166.85  0.5179    14    -55.10    
 -24.89717 -21.30507  -0.83380  -67.45  366.67 -167.84  0.5807     9    -84.23    
 -29.14717 -21.08090  -0.83380  -86.40  297.41 -183.18  0.2882    12    -121.5    
 -28.99717 -21.07507  -1.03380  -80.55  303.33 -180.67  0.2843    12    -155.8    
 -28.99717 -20.95507  -0.93380  -82.25  303.90 -180.85  0.2810    12    -155.8    
 -28.89717 -20.85507  -1.03380  -79.29  311.15 -176.43  0.2803    12    -172.8    
 -24.79717 -21.28840  -1.03380  -62.61  359.43 -167.11  0.5305     9    -62.81    
 -24.89717 -21.10507  -0.78380  -70.53  378.36 -168.45  0.6548     9     6.480    
 -24.84717 -20.96340  -0.83380  -69.58  377.42 -168.76  0.6549     9     9.904    
 -24.79717 -20.98840  -0.93380  -66.43  371.84 -168.72  0.6204     9    -81.87    
 -28.79717 -20.60507  -0.98380  -79.69  318.18 -171.76  0.2867    16    -139.1    
 -28.79717 -20.60507  -0.88380  -81.69  317.82 -174.32  0.2904    12    -129.5    
 -28.78050 -20.53007  -1.03380  -78.76  318.92 -169.27  0.2874    16    -139.1    
 -28.69717 -20.45507  -0.77547  -83.83  324.87 -172.89  0.3124    16    -180.1    
 -24.81383 -20.73007  -0.83380  -69.94  374.06 -168.68  0.6330     9     1.158    
 -24.69717 -20.62174  -1.03380  -63.72  360.13 -167.24  0.5270     9    -61.05    
 -24.79717 -20.60507  -0.83380  -69.78  369.24 -168.36  0.5994     9    -71.91    
 -24.69717 -20.47174  -0.98380  -64.57  355.10 -166.53  0.4905    15    -52.00    
 -28.69717 -20.27674  -1.03380  -78.76  320.37 -166.26  0.2914    16    -138.1    
 -28.59717 -20.30507  -0.78380  -83.73  331.34 -169.08  0.3241    16    -183.9    
 -28.59717 -20.03185  -1.03380  -78.72  320.78 -165.04  0.2934    16    -142.9    
 -28.49717 -20.10328  -0.83380  -82.90  332.55 -165.97  0.3233    16    -163.9    
 -24.64717 -20.21007  -1.03380  -62.05  341.50 -163.80  0.3838    15    -88.25    
 -24.79717 -20.32828  -0.78880  -70.38  358.42 -167.01  0.5177    15    -51.55    
 -24.64717 -20.10507  -1.03380  -61.61  337.49 -163.10  0.3565    15    -100.9    
 -24.79717 -19.87674  -0.83380  -66.68  336.81 -163.51  0.3591    15    -108.7    
 -28.49717 -19.85507  -1.05369  -78.14  321.12 -164.65  0.2955    16    -149.0    
 -28.34717 -19.88662  -0.83380  -83.24  335.84 -164.87  0.3405    16    -163.8    
 -28.19717 -19.55507  -1.01059  -78.95  330.03 -164.65  0.3347    16    -170.3    
 -28.01205 -19.55507  -0.83380  -84.13  348.41 -164.75  0.4261    16    -82.26    
 -24.84717 -19.67174  -0.83380  -65.89  331.36 -162.58  0.3242    15    -128.9    
 -24.79717 -19.85507  -0.83380  -66.52  336.08 -163.37  0.3539    15    -104.6    
 -24.69717 -19.70507  -1.03380  -60.12  326.61 -161.47  0.2962    15    -115.2    
 -24.69717 -19.84674  -0.98380  -61.89  330.85 -162.18  0.3182    15    -115.2    
 -27.99895 -19.40507  -1.03380  -78.47  337.09 -164.92  0.3815    16    -133.4    
 -27.81145 -19.50507  -0.73380  -88.39  370.38 -164.56  0.5436    16     2.606    
 -27.81895 -19.30507  -1.03380  -78.66  346.35 -165.31  0.4462    16    -51.33    
 -27.61300 -19.32174  -0.83380  -85.56  372.12 -165.37  0.5940     9     18.15    
 -27.61205 -19.20507  -1.03380  -78.83  358.28 -165.79  0.5306    16    -43.96    
 -27.43228 -19.30507  -0.73380  -90.32  392.01 -164.57  0.6939     9     31.79    
 -25.21978 -19.25507  -0.73380  -69.85  330.53 -162.48  0.3173    15    -136.1    
 -24.99717 -19.37078  -0.83380  -65.46  326.55 -161.84  0.2987    15    -118.9    
 -24.89717 -19.26757  -1.03380  -59.55  320.98 -160.82  0.2806    15    -69.53    
 -24.79717 -19.43578  -1.03380  -59.59  322.53 -160.98  0.2833    15    -69.53    
 -27.39717 -19.12174  -1.03380  -78.81  369.16 -166.15  0.6051     9    -71.97    
 -27.22633 -19.10507  -0.93380  -81.93  380.23 -166.13  0.6671     9     20.10    
 -27.23050 -19.15507  -0.83380  -85.86  388.13 -165.53  0.6993     9     35.99    
 -27.09717 -19.10507  -0.83380  -85.41  388.48 -165.58  0.7034     9     35.99    
 -26.96383 -18.95507  -1.03380  -76.84  370.94 -166.34  0.6084     9   -0.4923    
 -26.82455 -18.90507  -1.03380  -75.63  365.23 -166.06  0.5657     9    -69.09    
 -26.82812 -19.00507  -0.83380  -83.25  379.82 -165.81  0.6530     9     22.29    
 -26.59717 -18.95507  -0.80047  -82.04  369.86 -165.55  0.5852     9     1.692    
 -26.60288 -18.80507  -1.08380  -71.69  351.36 -164.53  0.4570    15    -39.54    
 -26.48383 -18.90507  -0.83380  -79.09  360.00 -165.37  0.5184    15    -48.14    
 -25.64717 -18.90507  -0.83380  -69.19  329.17 -162.09  0.3086    15    -124.7    
 -25.59717 -18.92174  -0.83380  -68.76  328.41 -162.00  0.3049    15    -124.7    
 -25.61717 -18.80507  -0.98380  -64.46  324.08 -161.19  0.2849    15    -109.7    
 -25.40133 -19.00507  -0.83380  -67.20  326.16 -161.73  0.2952    15    -118.8    
 -25.29717 -18.90507  -1.03380  -61.03  320.49 -160.75  0.2782    15    -69.47    
 -25.14717 -19.00507  -1.03380  -60.28  320.08 -160.72  0.2788    15    -69.47    
 -26.43050 -18.80507  -0.98380  -72.84  347.25 -164.22  0.4277    15    -42.42    
 -26.19717 -18.75507  -1.00047  -69.60  336.73 -162.73  0.3515    15    -116.0    
 -26.27550 -18.90507  -0.78380  -78.49  352.92 -164.71  0.4642    15    -39.08    
 -25.99717 -18.72174  -1.03380  -66.50  329.70 -161.72  0.3076    15    -118.9    
 -26.00967 -18.90507  -0.75785  -75.93  342.87 -163.75  0.3914    15    -94.64    
 -25.79717 -18.75507  -1.00047  -65.52  326.37 -161.41  0.2928    15    -118.9    
 -28.79717 -23.00507  -0.41214 -102.98  300.43 -183.42  0.2903    12    -167.6    
 -28.79717 -22.90507  -0.63380  -96.28  296.87 -183.61  0.2983    12    -172.4    
 -28.59717 -23.08840  -0.43380  -94.68  304.67 -183.41  0.2804    12    -162.7    
 -28.58133 -23.00507  -0.63380  -89.55  301.20 -183.61  0.2839    12    -145.8    
 -28.43050 -23.05507  -0.63380  -85.47  305.34 -183.61  0.2797    12    -118.4    
 -28.42550 -23.10507  -0.53380  -87.26  307.69 -183.51  0.2793    12    -145.8    
 -28.24217 -23.08840  -0.63380  -81.01  311.70 -183.62  0.2842    12    -55.81    
 -28.19717 -23.20507  -0.38380  -83.85  321.08 -183.25  0.2988    12    -68.09    
 -27.99717 -23.20507  -0.43380  -78.82  328.99 -183.24  0.3254    12    -109.2    
 -28.09717 -23.10507  -0.63380  -78.08  317.77 -183.62  0.2966    12    -78.25    
 -27.94217 -23.20507  -0.43380  -77.77  331.61 -183.19  0.3361    12    -113.3    
 -27.79717 -23.10507  -0.63380  -73.15  332.19 -183.49  0.3497    12    -121.9    
 -27.58967 -23.20507  -0.46476  -72.01  344.49 -182.19  0.4010    12    -102.4    
 -27.55217 -23.08840  -0.63380  -70.03  342.93 -182.80  0.4076    12    -69.45    
 -27.39717 -23.05507  -0.66714  -68.10  347.11 -181.78  0.4357    12    -34.14    
 -27.34562 -23.20507  -0.46714  -69.01  344.79 -180.31  0.4159    13    -75.56    
 -27.13371 -23.05507  -0.64214  -65.80  346.36 -179.01  0.4427    13    -34.61    
 -27.19717 -23.20507  -0.48380  -67.29  341.26 -179.11  0.4057    13    -88.82    
 -26.99717 -23.25507  -0.43380  -65.48  330.43 -177.57  0.3637    13    -119.7    
 -26.93883 -23.05507  -0.63380  -64.19  340.23 -177.06  0.4164    13    -86.89    
 -26.83050 -23.15507  -0.53380  -63.67  329.23 -176.93  0.3690    13    -110.7    
 -26.85550 -23.00507  -0.68380  -63.31  340.55 -175.54  0.4133    13    -88.95    
 -26.54717 -23.10507  -0.53380  -61.68  319.85 -175.80  0.3393    13    -76.35    
 -26.58050 -23.00507  -0.63380  -61.66  328.18 -174.23  0.3641    13    -117.4    
 -26.27955 -23.10507  -0.43380  -60.50  308.82 -175.95  0.3127    13    -119.2    
 -26.44717 -22.90507  -0.73380  -60.54  330.23 -169.95  0.3499    13    -117.4    
 -26.19717 -22.90507  -0.58380  -60.21  318.75 -172.53  0.3284    13    -70.42    
 -29.19717 -22.46935  -0.73380 -104.88  291.68 -183.73  0.3441    12    -158.7    
 -28.99717 -22.70507  -0.71452 -100.09  293.29 -183.67  0.3224    12    -160.9    
 -28.99717 -22.85507  -0.46714 -109.87  296.47 -183.51  0.3120    12    -169.9    
 -29.34717 -22.50507  -0.42642 -127.51  294.51 -183.95  0.3803    12    -182.4    
 -26.16383 -22.85507  -0.63380  -60.00  321.55 -170.52  0.3276    13    -70.42    
 -25.89717 -22.70507  -0.63380  -59.86  321.82 -167.65  0.3155    14    -70.42    
 -25.84717 -22.70507  -0.44547  -60.98  315.40 -172.92  0.3231    13    -79.06    
 -25.74717 -22.60507  -0.65880  -59.91  322.87 -165.59  0.3096    14    -70.52    
 -25.69717 -22.50507  -0.43380  -62.54  323.61 -171.04  0.3373    13    -73.43    
 -29.39717 -22.40507  -0.43380 -127.95  294.38 -184.06  0.3877    12    -183.4    
 -29.49717 -22.15507  -0.43380 -126.52  295.24 -184.38  0.3936    12    -173.3    
 -29.39717 -22.18507  -0.63380 -112.51  292.29 -183.86  0.3593    12    -179.2    
 -29.34717 -22.30507  -0.63380 -112.76  292.23 -183.79  0.3570    12    -170.1    
 -25.44717 -22.31757  -0.63380  -61.95  329.13 -164.19  0.3237    14    -111.5    
 -25.59717 -22.35507  -0.30047  -65.22  326.82 -173.05  0.3593    13    -129.9    
 -25.39717 -22.10507  -0.53380  -65.87  343.15 -165.39  0.3794    14    -107.5    
 -25.49717 -22.15507  -0.43380  -66.83  345.66 -167.66  0.3925    14    -59.06    
 -29.39717 -21.90507  -0.73380 -103.03  291.35 -183.94  0.3496    12    -168.8    
 -29.54717 -21.87174  -0.43380 -119.21  296.96 -184.61  0.3737    12    -169.8    
 -29.39717 -21.62174  -0.73380  -98.16  291.89 -184.03  0.3336    12    -172.5    
 -29.54717 -21.73840  -0.43380 -114.80  297.35 -184.67  0.3606    12    -180.0    
 -25.39717 -21.93840  -0.43380  -70.44  362.52 -166.54  0.4572    14    -48.51    
 -25.21383 -21.94435  -0.63380  -65.72  343.36 -164.45  0.3933    14    -107.5    
 -25.19717 -21.65507  -0.53380  -72.56  371.47 -166.09  0.5363    14     17.00    
 -25.29717 -21.68507  -0.43380  -75.33  383.46 -165.98  0.5618    14     7.709    
 -29.39717 -21.36340  -0.63380  -97.02  293.71 -184.19  0.3147    12    -162.8    
 -29.49717 -21.50507  -0.48380 -105.50  295.95 -184.51  0.3330    12    -191.5    
 -29.39717 -21.15507  -0.43380  -99.29  297.86 -184.64  0.3041    12    -145.7    
 -29.38050 -21.32769  -0.63380  -96.24  293.85 -184.18  0.3115    12    -145.7    
 -25.24717 -21.55507  -0.43380  -77.86  392.98 -165.76  0.6185     9     38.66    
 -25.09717 -21.44674  -0.58380  -74.06  379.81 -166.79  0.6097     9     1.188    
 -25.19717 -21.38007  -0.43380  -81.37  403.70 -165.22  0.6908     9     54.69    
 -25.04717 -21.28007  -0.60047  -75.67  387.94 -167.07  0.6686     9     19.80    
 -29.29717 -21.10507  -0.61202  -93.38  295.87 -184.13  0.2938    12    -145.7    
 -29.38050 -21.10507  -0.40880  -99.16  298.71 -184.70  0.3016    12    -145.7    
 -29.19717 -20.90507  -0.54297  -92.82  299.36 -184.05  0.2854    12    -145.8    
 -29.14717 -20.90507  -0.64869  -89.87  299.43 -183.54  0.2828    12    -145.8    
 -24.99717 -21.13007  -0.63380  -75.98  390.98 -167.37  0.7007     9     26.34    
 -25.09717 -21.13840  -0.48380  -82.67  406.60 -165.12  0.7468     9     45.16    
 -25.09717 -20.98840  -0.43380  -86.95  410.99 -163.36  0.7851     9    -12.21    
 -24.99717 -20.94674  -0.58380  -79.63  399.48 -166.45  0.7439     9     55.35    
 -29.09717 -20.70507  -0.38380  -95.80  306.18 -184.19  0.3010    12    -157.1    
 -28.83050 -20.55507  -0.60880  -88.26  315.31 -179.84  0.3124    12    -112.3    
 -28.79717 -20.50507  -0.55047  -89.68  318.09 -179.78  0.3292    12    -112.3    
 -28.61145 -20.35507  -0.64630  -86.89  332.67 -172.88  0.3519    12    -145.0    
 -25.04717 -20.76674  -0.46714  -86.75  406.98 -163.31  0.7879     9    -4.461    
 -24.99717 -20.65507  -0.53380  -83.38  399.29 -164.92  0.7526     9     54.03    
 -25.04717 -20.51674  -0.43559  -88.81  400.89 -161.92  0.7783     9     20.66    
 -24.99717 -20.65007  -0.53380  -83.40  399.14 -164.91  0.7521     9     58.01    
 -28.59717 -20.32174  -0.43380  -92.57  336.45 -176.37  0.4210    12    -115.8    
 -28.54717 -20.30507  -0.60047  -88.02  338.76 -172.06  0.3793    16    -134.6    
 -28.41978 -20.20507  -0.44130  -92.54  355.91 -171.55  0.4789    12    -64.85    
 -28.34717 -20.10507  -0.60464  -88.63  356.36 -166.93  0.4216    16    -98.61    
 -28.24717 -20.10507  -0.37547  -95.21  381.25 -168.82  0.5709     7     17.65    
 -25.09717 -20.27174  -0.38380  -91.62  395.00 -160.24  0.7699     9    -3.146    
 -24.99717 -20.25507  -0.53380  -82.53  380.98 -164.93  0.6519     9     31.57    
 -25.09717 -20.10507  -0.43380  -88.00  386.07 -162.23  0.6906     9    -16.04    
 -24.99717 -20.21340  -0.53380  -82.20  378.53 -164.98  0.6356     9     22.29    
 -28.02133 -19.75507  -0.63380  -90.32  372.41 -163.97  0.4981    16    -15.57    
 -27.99717 -19.92174  -0.40880  -97.42  412.00 -164.03  0.6304    16     31.44    
 -27.79717 -19.75507  -0.41476 -100.91  420.01 -161.99  0.6869     9    -10.51    
 -27.81895 -19.60507  -0.63380  -92.17  384.46 -163.72  0.5827    16     20.30    
 -27.59717 -19.60507  -0.37214 -106.07  412.20 -160.45  0.7405     8     35.56    
 -25.29717 -19.63685  -0.43380  -86.62  371.08 -163.03  0.5729    15     26.90    
 -25.19717 -19.80924  -0.43380  -86.85  375.42 -162.87  0.6086    15     26.78    
 -25.19717 -19.70507  -0.48380  -83.28  364.29 -163.95  0.5274    15    -55.21    
 -24.99717 -19.78840  -0.63380  -74.77  347.49 -164.69  0.4253    15    -45.26    
 -27.67062 -19.50507  -0.63380  -93.49  392.60 -163.64  0.6453     9     14.20    
 -27.49717 -19.50507  -0.43380 -104.46  408.44 -160.50  0.7506     9    -10.06    
 -27.40967 -19.35507  -0.63380  -95.17  402.63 -163.20  0.7312     9     49.80    
 -27.30967 -19.30507  -0.63380  -95.45  404.47 -162.96  0.7519     9     48.63    
 -27.19717 -19.32174  -0.45880 -104.66  400.20 -159.22  0.7921     9    -122.1    
 -27.14717 -19.30507  -0.43380 -105.89  395.76 -158.53  0.7972     8    -122.1    
 -25.67788 -19.30507  -0.43380  -89.31  373.07 -162.43  0.5847    15     24.56    
 -25.59717 -19.35507  -0.43380  -88.55  371.64 -162.63  0.5733    15     26.90    
 -25.58645 -19.30507  -0.48380  -85.28  362.61 -163.46  0.5087    15    -44.62    
 -25.39717 -19.49019  -0.45047  -85.78  366.30 -163.31  0.5356    15    -62.81    
 -25.31205 -19.30507  -0.63380  -74.73  338.64 -163.42  0.3610    15    -106.0    
 -25.19717 -19.42495  -0.63380  -74.27  339.29 -163.57  0.3664    15    -110.0    
 -27.02871 -19.20507  -0.58380  -97.46  404.88 -161.33  0.7838     9     50.66    
 -26.79717 -19.12174  -0.60880  -94.32  398.37 -161.88  0.7541     9     52.47    
 -26.86145 -19.20507  -0.42880 -104.77  391.87 -157.50  0.8122     8     40.79    
 -26.51383 -19.10507  -0.53380  -95.17  391.73 -160.62  0.7310     9     52.47    
 -26.56383 -19.15507  -0.43380 -101.65  392.16 -157.80  0.7976     8    -19.97    
 -26.41383 -19.15507  -0.40726 -101.05  390.25 -157.92  0.7895     8    -19.97    
 -26.50550 -19.10507  -0.53380  -95.09  391.49 -160.64  0.7293     9     58.27    
 -26.19717 -19.15507  -0.43380  -96.46  387.71 -159.72  0.7238     9    -11.98    
 -26.14478 -19.00507  -0.64630  -83.31  360.59 -164.27  0.5077    15    -44.62    
 -25.94717 -19.20507  -0.43380  -92.96  381.21 -161.18  0.6552    15     40.00    
 -25.99717 -19.10507  -0.53380  -87.28  368.18 -163.22  0.5532    15     29.32    
 -25.61717 -19.10507  -0.63380  -76.99  341.91 -163.58  0.3793    15    -97.49    
 -27.79717 -23.30507  -0.21714  -77.43  344.62 -181.74  0.3800    12    -89.55    
 -27.64717 -23.40507  -0.03380  -76.20  346.35 -179.03  0.3801    13    -48.59    
 -27.74717 -23.30507  -0.23380  -76.40  345.37 -181.55  0.3851    12    -52.76    
 -27.39717 -23.45507  -0.06714  -71.90  335.94 -177.38  0.3477    13    -88.11    
 -27.34717 -23.30507  -0.33380  -69.83  341.59 -179.09  0.3887    13    -90.95    
 -27.26883 -23.50507  -0.03380  -70.16  327.51 -176.69  0.3224    13    -123.3    
 -27.14717 -23.40507  -0.23380  -67.82  328.42 -177.18  0.3377    13    -121.9    
 -26.91383 -23.50507  -0.13380  -65.46  313.40 -176.43  0.3004    13    -71.32    
 -26.95871 -23.40507  -0.26714  -65.59  320.45 -176.82  0.3201    13    -77.25    
 -26.79717 -23.50507  -0.13380  -64.28  309.06 -176.38  0.2968    13    -120.2    
 -26.81050 -23.40507  -0.27369  -64.11  314.47 -176.65  0.3091    13    -71.32    
 -26.72550 -23.50507  -0.13380  -63.61  306.74 -176.38  0.2958    13    -120.2    
 -26.55550 -23.40507  -0.23380  -62.08  305.14 -176.49  0.2992    13    -119.2    
 -26.38883 -23.50507  -0.03380  -61.15  297.02 -176.35  0.3037    13    -101.8    
 -26.27967 -23.30507  -0.23380  -60.46  300.13 -176.51  0.3013    13    -119.2    
 -26.15967 -23.40507  -0.03380  -59.95  294.25 -176.44  0.3104    13    -118.9    
 -30.99717 -22.99257  -0.03380 -179.84  233.18 -203.83  1.1125     5    -128.9    
 -30.80728 -23.20507  -0.03380 -184.55  236.34 -200.76  1.1887     5    -88.99    
 -30.84717 -22.93840  -0.13380 -182.43  233.65 -202.44  1.1540     5    -128.9    
 -30.67038 -23.30507  -0.03380 -185.68  239.65 -199.53  1.2290     5    -88.99    
 -30.61288 -23.15507  -0.13380 -186.57  239.74 -199.47  1.2411     5    -88.99    
 -30.61205 -22.95007  -0.21714 -184.86  236.76 -200.50  1.2145     5    -88.99    
 -30.26883 -23.40507  -0.03380 -187.65  246.18 -197.94  1.2916     5    -67.24    
 -30.39717 -23.13840  -0.18380 -187.35  243.15 -198.53  1.2770     5    -89.00    
 -30.43050 -23.00507  -0.23380 -186.26  240.37 -199.21  1.2538     5    -103.7    
 -30.26228 -23.40507  -0.03380 -187.65  246.23 -197.93  1.2920     5    -67.24    
 -30.15217 -23.13840  -0.18380 -187.31  245.36 -197.87  1.2880     5    -67.24    
 -30.11383 -23.00507  -0.23380 -185.95  243.47 -198.08  1.2634     5    -89.00    
 -29.86288 -23.30507  -0.03380 -185.25  245.30 -197.89  1.2643     5    -67.24    
 -30.03050 -23.10507  -0.18380 -186.14  245.23 -197.72  1.2743     5    -67.24    
 -29.92895 -22.90507  -0.23380 -182.81  243.54 -197.55  1.2106     5    -74.29    
 -29.84145 -23.10507  -0.13380 -184.36  245.26 -197.40  1.2389     5    -52.37    
 -29.76383 -22.90507  -0.18380 -180.21  246.10 -196.47  1.1577     5    -93.29    
 -29.59717 -22.85507  -0.13380 -174.48  253.17 -194.15  1.0416     5    -107.4    
 -28.99717 -22.90507  -0.33714 -115.30  298.65 -183.47  0.3120    12    -179.0    
 -28.79717 -23.05507  -0.25380 -107.91  303.83 -183.31  0.2892    12    -162.2    
 -29.09717 -22.90507  -0.08380 -134.20  300.82 -184.22  0.3914    12    -166.4    
 -28.79717 -23.08840  -0.03380 -114.74  309.67 -183.25  0.3003    12    -109.4    
 -28.69717 -23.10507  -0.23380 -103.69  306.69 -183.23  0.2837    12    -183.9    
 -28.74717 -23.10507  -0.06714 -110.82  309.90 -183.17  0.2928    12    -109.7    
 -28.39717 -23.20507  -0.23380  -91.94  317.06 -183.09  0.2890    12    -124.1    
 -28.31883 -23.25507  -0.03380  -92.56  328.04 -182.60  0.3150    12    -174.6    
 -28.19717 -23.25507  -0.20047  -86.47  327.68 -182.85  0.3143    12    -123.7    
 -28.17217 -23.28840  -0.03380  -87.97  335.56 -182.31  0.3381    12    -116.9    
 -27.99717 -23.25507  -0.29214  -80.52  334.13 -182.83  0.3392    12    -89.55    
 -28.09717 -23.30507  -0.03380  -85.90  339.32 -182.10  0.3510    12    -92.67    
 -27.79717 -23.28840  -0.25880  -77.04  343.54 -182.01  0.3778    12    -93.72    
 -26.19717 -23.10507  -0.38380  -60.25  305.51 -176.14  0.3080    13    -119.2    
 -25.97217 -23.28840  -0.01892  -59.43  292.78 -176.52  0.3136    13    -106.4    
 -25.99205 -23.10507  -0.23380  -59.80  298.40 -176.49  0.3039    13    -119.2    
 -25.96383 -22.90507  -0.38380  -60.26  306.81 -175.38  0.3116    13    -119.2    
 -25.79717 -23.10507  -0.03380  -59.55  292.99 -176.64  0.3103    13    -118.9    
 -25.69717 -22.90507  -0.08380  -60.39  295.66 -176.69  0.3055    13    -119.2    
 -31.09717 -22.71340  -0.03380 -174.78  236.42 -207.32  1.0422     5    -158.4    
 -30.83050 -22.75007  -0.18380 -180.59  232.79 -203.76  1.1232     5    -128.9    
 -31.09717 -22.39674  -0.03380 -167.61  248.97 -210.89  0.9902     5    -148.2    
 -30.77217 -22.46840  -0.21714 -176.26  234.91 -206.20  1.0649     5    -143.0    
 -30.69717 -22.75507  -0.23380 -182.21  233.37 -202.53  1.1548     5    -128.9    
 -30.73288 -22.55090  -0.23380 -178.66  233.30 -204.84  1.0942     5    -128.9    
 -30.38467 -22.68745  -0.30880 -182.03  235.46 -200.99  1.1786     5    -129.7    
 -30.43562 -22.50507  -0.30047 -179.77  234.05 -202.86  1.1174     5    -128.9    
 -30.19717 -22.74352  -0.30047 -183.35  238.31 -199.45  1.1981     5    -88.99    
 -30.24717 -22.50507  -0.32035 -178.17  236.21 -201.41  1.1190     5    -129.7    
 -29.99217 -22.70507  -0.28380 -180.68  241.12 -198.18  1.1585     5    -115.1    
 -29.93883 -22.50507  -0.28380 -175.49  243.93 -197.75  1.0633     5    -129.1    
 -29.79717 -22.73007  -0.23380 -177.70  246.54 -196.09  1.1023     5    -107.4    
 -29.69717 -22.45507  -0.23380 -166.06  262.36 -192.12  0.8842     5     1.868    
 -29.59717 -22.67174  -0.18380 -168.83  260.98 -191.88  0.9258     5    -39.64    
 -29.59717 -22.50507  -0.21714 -161.91  270.98 -189.76  0.7985     5    -182.1    
 -29.43978 -22.72174  -0.13380 -160.55  275.57 -188.67  0.7624     5    -176.1    
 -29.39717 -22.50507  -0.31797 -137.98  293.91 -184.59  0.4438    12    -133.1    
 -29.21050 -22.85507  -0.03380 -147.28  293.54 -185.83  0.5380    12    -123.9    
 -29.29717 -22.70507  -0.21035 -141.55  294.25 -184.79  0.4660    12    -176.3    
 -25.69717 -22.70507  -0.23380  -61.61  304.89 -175.95  0.3125    13    -123.9    
 -25.59717 -22.77078  -0.03380  -61.37  296.48 -176.80  0.3053    13    -119.2    
 -25.61383 -22.50174  -0.23380  -63.64  313.37 -175.22  0.3305    13    -72.15    
 -25.49717 -22.42174  -0.03380  -65.31  307.37 -176.80  0.3243    13    -123.9    
 -31.09717 -22.38840  -0.03380 -167.26  249.55 -211.00  0.9893     5    -117.1    
 -30.79717 -22.28685  -0.18380 -170.70  242.20 -208.95  1.0149     5    -149.8    
 -30.79717 -22.11757  -0.13380 -164.85  254.74 -211.61  0.9800     5    -117.3    
 -30.56895 -22.20507  -0.23380 -170.91  242.10 -207.90  1.0154     5    -149.8    
 -30.61205 -22.07174  -0.18380 -165.23  252.76 -210.56  0.9823     5    -102.4    
 -30.44217 -22.12174  -0.23380 -168.41  246.34 -207.91  0.9972     5    -147.8    
 -30.39717 -22.06007  -0.21714 -166.19  250.90 -208.39  0.9810     5    -102.4    
 -30.19717 -22.27174  -0.28380 -173.01  241.07 -202.86  1.0319     5    -159.3    
 -30.06383 -22.10507  -0.23380 -165.53  254.28 -201.93  0.9493     5     30.56    
 -29.93883 -22.15507  -0.23380 -164.76  257.91 -198.26  0.9184     5     46.52    
 -29.99717 -22.08007  -0.21714 -163.45  259.48 -200.41  0.9192     5     79.00    
 -29.69717 -22.30507  -0.23380 -159.97  271.54 -190.89  0.7901     5    -100.3    
 -29.79717 -22.15007  -0.21714 -159.27  270.70 -193.62  0.8178     5    -99.37    
 -29.69717 -22.30507  -0.23380 -159.97  271.54 -190.89  0.7901     5    -109.5    
 -29.64717 -22.10507  -0.23380 -146.38  291.05 -188.03  0.5989    12    -179.4    
 -25.59717 -22.45007  -0.23380  -64.28  316.31 -174.96  0.3377    13    -72.15    
 -25.49717 -22.27174  -0.08380  -67.63  319.48 -176.10  0.3562    13    -81.15    
 -25.49717 -21.97674  -0.23380  -73.04  364.96 -170.70  0.4769    13    -59.22    
 -25.49717 -22.10507  -0.11714  -70.92  338.63 -174.64  0.4118    13    -97.30    
 -30.81895 -21.90507  -0.03380 -153.66  284.53 -215.28  0.9675     5    -140.6    
 -30.61978 -21.95507  -0.13380 -159.73  266.03 -212.72  0.9651     5    -72.91    
 -30.30217 -21.85507  -0.13380 -156.38  274.36 -210.67  0.9411     5    -8.530    
 -30.42217 -21.70507  -0.03380 -146.76  302.32 -214.90  0.9617     5    -155.0    
 -30.19717 -21.85507  -0.13380 -156.05  275.51 -208.68  0.9264     5     9.225    
 -29.96883 -21.70507  -0.03380 -144.08  307.89 -204.62  0.8571     5    -274.3    
 -29.83788 -21.90507  -0.13380 -150.78  288.28 -196.17  0.7774     5    -167.3    
 -29.84717 -21.70507  -0.03380 -140.52  313.63 -199.21  0.7721     5    -146.7    
 -29.82895 -21.90507  -0.13380 -150.38  289.04 -195.79  0.7694     5    -245.5    
 -29.84717 -21.70507  -0.03380 -140.52  313.63 -199.21  0.7721     5     88.22    
 -29.59717 -21.96852  -0.29214 -132.63  299.30 -185.91  0.4514    12    -118.2    
 -29.59717 -21.60507  -0.23380 -118.88  306.65 -186.36  0.3959    12    -193.1    
 -25.49717 -21.98840  -0.23380  -72.74  363.17 -170.84  0.4713    13    -46.94    
 -25.49717 -21.95424  -0.15642  -74.48  363.78 -172.14  0.4839    13    -52.86    
 -25.44717 -21.73840  -0.23380  -79.70  399.90 -167.42  0.5931     9     42.97    
 -25.45550 -21.64162  -0.03380  -86.29  402.78 -168.97  0.6364    13     23.85    
 -29.59717 -21.40507  -0.05047 -116.04  321.40 -189.01  0.4452    12    -71.12    
 -29.58050 -21.50507  -0.23380 -114.76  306.67 -186.23  0.3777    12    -196.1    
 -29.49717 -21.25507  -0.24214 -106.53  304.61 -185.70  0.3362    12    -181.9    
 -29.54717 -21.27174  -0.05880 -111.35  318.36 -188.01  0.4032    12    -105.7    
 -25.39717 -21.50507  -0.13380  -89.44  414.83 -164.74  0.6961     8    -39.14    
 -25.41383 -21.50507  -0.05880  -91.07  410.13 -165.51  0.6940     8    -165.5    
 -25.39717 -21.45507  -0.04714  -93.02  407.01 -164.58  0.7080     8     267.5    
 -25.29717 -21.30507  -0.18892  -93.20  408.51 -161.79  0.7469     8    -74.75    
 -29.39717 -21.10507  -0.37214 -100.25  299.72 -184.85  0.3047    12    -145.7    
 -29.39717 -20.95507   0.04453 -109.28  323.71 -187.33  0.3929    12    -105.6    
 -29.29717 -20.90507  -0.28380 -100.14  304.01 -185.03  0.3021    12    -157.1    
 -29.34717 -20.90507  -0.06714 -106.17  314.67 -186.21  0.3447    12    -114.8    
 -25.21383 -21.10507  -0.23380  -95.33  401.33 -160.04  0.7848     8     80.14    
 -25.24717 -21.07174  -0.05880 -102.16  368.03 -158.14  0.7756     8     105.8    
 -25.19717 -20.95507  -0.13380 -101.18  374.40 -157.43  0.7986     8     249.5    
 -25.21383 -20.93007  -0.01952 -105.05  349.85 -156.59  0.7911     8    -151.5    
 -29.04717 -20.60507  -0.23380 -100.04  313.60 -184.57  0.3368    12    -114.8    
 -28.99717 -20.52174  -0.09547 -104.74  323.98 -184.85  0.3944    12    -124.4    
 -28.79717 -20.40507  -0.25380  -98.56  326.05 -182.14  0.4108    12    -129.5    
 -28.79717 -20.35507  -0.05880 -105.47  338.21 -182.99  0.4936    12    -80.60    
 -25.19717 -20.70507   0.06620 -109.39  323.64 -155.13  0.8166     8    -185.8    
 -25.14717 -20.73007  -0.20047 -100.60  379.89 -156.68  0.8296     8     157.0    
 -25.14717 -20.48007  -0.20047 -101.73  377.20 -156.03  0.8502     8     215.2    
 -25.19717 -20.53840   0.06620 -110.58  320.77 -154.87  0.8415     8    -187.9    
 -28.59717 -20.30507  -0.34714  -95.11  338.26 -177.48  0.4541    12    -77.12    
 -28.59717 -20.20507   0.01620 -107.23  358.74 -179.94  0.6246     7    -55.00    
 -28.39717 -20.15507  -0.18047 -100.24  365.72 -174.67  0.6126     7    -50.92    
 -28.39717 -20.12174  -0.05880 -103.99  371.07 -175.87  0.6686     7    -51.60    
 -28.29717 -20.10507  -0.18380 -100.43  378.87 -172.69  0.6487     7     23.22    
 -28.19717 -20.00507   0.01120 -106.37  396.10 -173.66  0.7545     7     28.61    
 -25.21383 -20.28007  -0.03380 -108.54  343.90 -155.50  0.8786     8    -242.0    
 -25.19717 -20.25507  -0.13380 -104.79  366.08 -155.89  0.8727     8     185.7    
 -25.21383 -20.10507  -0.23380 -100.23  386.11 -157.12  0.8468     8     217.4    
 -25.29717 -20.05507  -0.00047 -110.00  344.21 -156.20  0.9051     8    -231.0    
 -27.99717 -19.95507  -0.23380 -102.40  422.96 -166.54  0.7141     7    -20.06    
 -27.99717 -19.92174  -0.03380 -107.39  419.98 -169.98  0.7764     7    -1.118    
 -27.79717 -19.80507  -0.25047 -106.41  428.73 -162.75  0.7386     8    0.1050    
 -27.79717 -19.80507  -0.03380 -111.68  423.31 -166.19  0.7816     7    -56.47    
 -27.69717 -19.70507  -0.31714 -106.46  420.05 -161.07  0.7346     8    -153.0    
 -27.67133 -19.70507  -0.04809 -114.42  404.67 -163.35  0.7679     8     16.50    
 -25.44717 -19.70507  -0.20047 -102.14  387.72 -158.19  0.8552     8    -37.86    
 -25.29717 -19.90507  -0.23559  -99.88  388.46 -157.90  0.8354     8    -53.32    
 -25.59717 -19.60507  -0.07369 -108.90  369.66 -157.80  0.9199     8     84.12    
 -25.39717 -19.90507   0.07631 -112.77  335.08 -156.40  0.9250     8    -240.0    
 -27.39717 -19.50507   0.03798 -120.52  345.35 -160.68  0.7526     8     170.8    
 -27.39717 -19.50507   0.06620 -120.76  345.03 -161.25  0.7524     8    -86.29    
 -27.19717 -19.35507  -0.26714 -113.26  365.47 -157.00  0.7821     8     164.8    
 -27.24717 -19.40507  -0.03380 -120.20  329.61 -158.23  0.7586     8    -27.86    
 -27.09717 -19.30507  -0.31714 -111.28  372.41 -156.74  0.7970     8     153.9    
 -26.99717 -19.30507   0.06120 -121.91  304.36 -157.74  0.7782     8    -267.6    
 -26.09717 -19.30507  -0.03380 -113.98  344.32 -157.14  0.9059     8    -231.0    
 -25.99717 -19.35507  -0.00047 -114.33  343.55 -157.24  0.9187     8    -228.9    
 -25.99717 -19.30507  -0.21535 -106.23  381.14 -157.76  0.8653     8     75.97    
 -25.79717 -19.40507  -0.21035 -104.43  386.52 -158.28  0.8610     8     34.17    
 -25.69717 -19.50507  -0.11714 -107.81  376.16 -158.02  0.9063     8     84.12    
 -26.69383 -19.20507  -0.25880 -111.43  361.05 -155.70  0.8329     8     157.2    
 -26.85550 -19.25507  -0.03380 -119.61  313.15 -156.33  0.8032     8    -279.7    
 -26.64717 -19.20507  -0.23380 -112.15  356.79 -155.71  0.8381     8     55.71    
 -26.59717 -19.20507  -0.19309 -113.14  349.94 -155.82  0.8437     8    -188.2    
 -26.39717 -19.20507  -0.23380 -109.68  366.94 -156.36  0.8552     8     181.3    
 -26.38288 -19.23840  -0.02214 -116.81  325.86 -156.48  0.8728     8    -259.8    
 -26.24217 -19.20507  -0.31714 -103.96  385.36 -157.36  0.8234     8     43.61    
 -31.19717 -23.30090   0.33286 -172.31  236.92 -206.85  1.0223     5    -149.8    
 -30.97633 -23.50507   0.33286 -178.08  234.34 -203.56  1.0788     5    -143.0    
 -31.04717 -23.28424   0.16620 -178.35  233.86 -203.76  1.0938     5    -128.9    
 -30.79717 -23.60507   0.31620 -180.87  235.21 -201.76  1.1230     5    -129.7    
 -30.77955 -23.30507   0.01620 -184.83  237.29 -200.33  1.1951     5    -88.99    
 -30.64717 -23.70507   0.36620 -181.06  235.80 -201.37  1.1334     5    -129.7    
 -30.74717 -23.50507   0.16620 -183.48  237.17 -200.43  1.1757     5    -129.7    
 -30.28133 -23.70507   0.28048 -185.22  239.75 -199.54  1.2068     5    -88.99    
 -30.44717 -23.60507   0.16620 -185.61  241.24 -199.04  1.2281     5    -88.99    
 -30.24633 -23.70507   0.28048 -185.26  239.86 -199.52  1.2090     5    -88.99    
 -30.08883 -23.60507   0.16620 -185.99  242.81 -198.79  1.2503     5    -89.00    
 -29.89478 -23.70507   0.36620 -182.87  237.46 -200.80  1.1785     5    -129.7    
 -30.08050 -23.50507   0.06620 -186.86  245.10 -198.21  1.2764     5    -89.00    
 -29.76383 -23.65507   0.36620 -181.76  237.15 -201.14  1.1677     5    -129.7    
 -29.79205 -23.50507   0.16620 -184.44  241.47 -199.17  1.2272     5    -88.99    
 -29.79717 -23.33840   0.01620 -184.61  244.32 -198.14  1.2481     5    -89.00    
 -29.49717 -23.50507   0.39036 -177.71  238.41 -201.85  1.1117     5    -129.7    
 -29.49717 -23.30507   0.16620 -177.86  243.45 -198.77  1.1318     5    -115.1    
 -29.39717 -23.40507   0.36620 -174.64  242.00 -201.20  1.0791     5    -143.8    
 -28.18050 -23.30507   0.16620  -90.54  343.57 -181.58  0.3665    12    -117.7    
 -27.79717 -23.40507   0.11620  -80.17  349.59 -179.21  0.3876    13    -47.98    
 -27.91383 -23.40507   0.36620  -84.58  353.76 -178.54  0.4015    13    -93.12    
 -27.79717 -23.45507   0.36620  -81.72  349.19 -177.51  0.3813    13    -75.81    
 -27.59717 -23.48840   0.16620  -76.46  341.10 -177.21  0.3545    13    -89.55    
 -27.69717 -23.50507   0.41620  -79.72  342.58 -176.60  0.3562    13    -116.9    
 -27.44717 -23.60507   0.36620  -74.55  326.51 -175.96  0.3089    13    -119.2    
 -27.44717 -23.50507   0.06620  -73.31  334.76 -176.92  0.3373    13    -99.12    
 -27.24717 -23.60507   0.16620  -70.56  319.95 -176.11  0.2996    13    -83.49    
 -27.18050 -23.68840   0.36620  -70.22  311.88 -175.83  0.2878    13    -140.3    
 -27.03050 -23.65507   0.16620  -67.59  309.76 -176.03  0.2894    13    -113.3    
 -27.11050 -23.70507   0.36620  -69.22  308.90 -175.84  0.2870    13    -122.5    
 -26.85883 -23.65507   0.13286  -65.49  304.47 -176.08  0.2912    13    -120.2    
 -26.90550 -23.70507   0.26620  -66.34  303.48 -175.97  0.2910    13    -121.6    
 -26.56383 -23.65507   0.16620  -62.72  296.89 -176.15  0.3049    13    -121.4    
 -26.64717 -23.70507   0.26620  -63.65  297.19 -176.07  0.3044    13    -120.1    
 -26.34717 -23.60507   0.16620  -61.11  293.63 -176.23  0.3167    13    -121.1    
 -26.37217 -23.68840   0.36620  -61.59  292.16 -176.14  0.3278    13    -121.1    
 -26.09717 -23.50507   0.17965  -59.77  291.07 -176.33  0.3278    13    -95.60    
 -26.14717 -23.60507   0.36620  -60.20  290.06 -176.22  0.3401    13    -121.1    
 -25.99717 -23.50507   0.31858  -59.50  289.37 -176.30  0.3411    13    -83.29    
 -25.99717 -23.40507   0.11620  -59.41  291.05 -176.42  0.3244    13    -100.6    
 -25.79717 -23.30507   0.24441  -59.12  289.13 -176.45  0.3338    13    -100.7    
 -31.39717 -22.98424   0.36620 -163.98  251.70 -211.15  0.9637     5    -102.4    
 -31.34717 -23.10507   0.36620 -166.42  245.64 -209.97  0.9771     5    -147.0    
 -31.29717 -22.82174   0.16620 -168.85  244.27 -209.80  0.9932     5    -147.0    
 -30.99717 -23.10507   0.01620 -180.28  233.49 -203.28  1.1197     5    -128.9    
 -29.57217 -23.10507  -0.01714 -178.40  247.39 -196.57  1.1322     5    -93.29    
 -29.39717 -23.19019   0.16620 -174.46  249.02 -197.23  1.0580     5    -125.1    
 -29.39478 -22.90507  -0.01714 -166.85  265.84 -191.40  0.8908     5    -42.57    
 -29.19717 -23.10507   0.28941 -163.33  268.31 -194.35  0.8781     5     1.530    
 -29.20228 -23.00507   0.16620 -158.77  278.94 -190.41  0.7698     5    -107.4    
 -28.99717 -23.00507   0.21620 -139.52  306.93 -185.86  0.4787    12    -120.7    
 -29.01717 -23.00507   0.25786 -143.26  304.30 -186.91  0.5365    12    -174.6    
 -28.79717 -23.08840   0.16620 -120.64  316.25 -183.55  0.3317    12    -122.0    
 -28.83050 -23.05507   0.41120 -129.38  324.15 -185.67  0.4369    12    -137.3    
 -28.51383 -23.20507   0.16620 -103.68  327.10 -182.58  0.3188    12    -153.9    
 -28.69717 -23.10507   0.41620 -118.67  331.64 -184.00  0.3795    12    -147.0    
 -28.36383 -23.25507   0.16620  -97.06  334.45 -182.19  0.3366    12    -136.6    
 -28.48050 -23.20507   0.34120 -104.56  337.30 -182.34  0.3551    12    -132.9    
 -28.24217 -23.28840   0.16620  -92.57  340.61 -181.82  0.3563    12    -127.0    
 -28.22217 -23.28840   0.38620  -94.02  351.56 -180.92  0.4010    12    -107.6    
 -25.69717 -23.10507   0.11620  -59.50  290.61 -176.63  0.3181    13    -100.6    
 -25.59717 -23.10507   0.31620  -59.51  288.64 -176.57  0.3287    13    -100.7    
 -25.59717 -22.90507   0.06620  -60.45  292.57 -176.78  0.3084    13    -118.9    
 -25.49717 -22.95507   0.35191  -60.25  288.96 -176.67  0.3207    13    -119.1    
 -31.39717 -22.73507   0.26620 -162.41  258.00 -212.10  0.9631     5    -72.91    
 -31.19717 -22.81340   0.06620 -172.99  238.33 -208.04  1.0242     5    -158.4    
 -31.49717 -22.48007   0.37131 -149.04  296.70 -214.29  0.9698     5    -217.6    
 -31.24038 -22.53840   0.06620 -165.92  251.12 -211.26  0.9836     5    -132.0    
 -25.49717 -22.71912   0.11620  -61.94  294.09 -176.96  0.3048    13    -118.9    
 -25.41383 -22.75007   0.36620  -61.77  290.37 -176.88  0.3089    13    -118.9    
 -25.41383 -22.48007   0.16620  -64.68  298.25 -177.27  0.3070    13    -117.9    
 -25.39717 -22.47174   0.21620  -64.83  297.30 -177.31  0.3057    13    -117.9    
 -31.39717 -22.28507   0.26620 -149.29  299.60 -215.11  0.9776     5    -362.1    
 -31.19717 -22.26912   0.06620 -159.34  269.41 -213.69  0.9680     5    -48.20    
 -31.39717 -21.97257   0.36620 -132.18  359.37 -216.92  1.0766     1    -11.66    
 -31.19717 -21.99495   0.16620 -145.55  312.96 -216.59  0.9962     5    -154.3    
 -30.99717 -22.08007  -0.01714 -158.31  272.39 -214.17  0.9677     5    -71.57    
 -25.41383 -22.30507   0.12120  -67.39  306.49 -177.40  0.3260    13    -123.9    
 -25.39717 -22.35007   0.18286  -66.66  302.24 -177.48  0.3157    13    -123.9    
 -25.41383 -22.10507   0.12120  -71.51  320.12 -177.38  0.3698    13    -84.07    
 -25.39717 -22.08007   0.18286  -72.12  318.47 -177.72  0.3677    13    -81.15    
 -31.19717 -21.88995   0.21620 -138.56  336.08 -217.42  1.0326     5    -177.8    
 -30.99717 -21.88519   0.06620 -146.84  306.33 -216.71  0.9885     5    -155.0    
 -30.99717 -21.68007   0.18286 -131.57  355.11 -218.30  1.0701     1    -42.01    
 -31.19717 -21.60328   0.36620 -117.19  402.82 -218.66  1.1827     1    -52.70    
 -30.79717 -21.70507   0.06620 -140.21  324.91 -217.52  1.0101     5    -227.5    
 -30.57550 -21.67174   0.01620 -142.49  315.95 -216.61  0.9880     5    -343.7    
 -25.41383 -21.93007   0.16620  -76.24  335.67 -177.17  0.4279    13    -74.08    
 -25.39717 -21.86340   0.26620  -78.14  335.65 -177.80  0.4379    13    -81.79    
 -25.44717 -21.70507   0.13286  -84.45  374.80 -173.82  0.5666    13    -54.01    
 -25.41383 -21.68007   0.36620  -84.45  352.65 -177.30  0.5217    13    -32.96    
 -31.02062 -21.40507   0.36620 -108.54  419.04 -218.52  1.2248     1    -59.14    
 -30.79300 -21.47174   0.21620 -120.39  383.72 -218.11  1.1333     1    -138.2    
 -30.89717 -21.30507   0.36620 -104.31  424.35 -217.82  1.2372     1    -23.14    
 -30.70455 -21.50507   0.16620 -125.58  367.57 -217.87  1.0919     1    -10.90    
 -30.58883 -21.30507   0.26620 -110.45  404.89 -216.29  1.1811     1    -90.91    
 -30.34717 -21.40507   0.16620 -122.49  372.88 -215.22  1.0820     1    -48.87    
 -30.30217 -21.25507   0.26620 -110.44  402.53 -213.22  1.1545     1    -141.8    
 -30.11383 -21.40507   0.16620 -123.51  369.40 -211.93  1.0307     1    -259.3    
 -30.19717 -21.25507   0.26620 -111.45  400.05 -211.86  1.1330     1    -112.9    
 -30.04717 -21.40507   0.16620 -123.44  369.08 -210.49  1.0077     1    -146.7    
 -29.96705 -21.28007   0.26620 -114.45  391.66 -207.98  1.0466     1    -188.0    
 -29.78050 -21.40507   0.16620 -121.48  362.17 -201.60  0.8193     1    -101.8    
 -29.85883 -21.28840   0.26620 -115.28  386.67 -205.24  0.9769     1    -164.2    
 -29.59717 -21.30507   0.09120 -114.94  338.42 -191.99  0.5331    12    -83.71    
 -25.44717 -21.59769   0.14953  -89.11  387.81 -171.62  0.6284    13    -125.2    
 -25.42788 -21.49257   0.31620  -92.93  380.41 -171.83  0.6513     8    -19.69    
 -25.39717 -21.30507   0.26953 -101.30  372.46 -164.61  0.7275     8     54.45    
 -25.41383 -21.30507   0.36620 -100.88  373.23 -165.98  0.7256     8     233.1    
 -29.69717 -21.10507   0.36620 -111.85  388.73 -198.66  0.9113     1    -47.30    
 -29.49717 -21.10507   0.11620 -111.37  334.51 -189.70  0.4713    12    -104.7    
 -29.39717 -20.78578   0.36620 -122.20  353.61 -186.97  0.6784    12    -26.90    
 -29.38050 -20.90507   0.16620 -112.86  336.42 -187.97  0.4635    12    -83.44    
 -25.39717 -21.10507   0.46620 -107.27  348.61 -160.55  0.7733     8    -149.2    
 -25.29717 -21.10507   0.12691 -105.70  346.35 -158.74  0.7589     8    -154.1    
 -25.24717 -20.89935   0.16620 -109.44  320.82 -156.22  0.7846     8    -185.4    
 -25.29717 -20.91757   0.31620 -111.17  314.44 -156.54  0.7849     8    -252.3    
 -29.19717 -20.70507  -0.01714 -107.72  321.55 -185.88  0.3703    12    -80.19    
 -29.29717 -20.66995   0.36620 -125.78  350.99 -184.71  0.6637    12    -32.70    
 -28.99717 -20.50507  -0.01714 -107.80  330.19 -185.08  0.4274    12    -111.6    
 -28.99717 -20.40507   0.31620 -125.22  368.59 -183.78  0.6634    12    -41.43    
 -25.21383 -20.70507   0.14120 -110.99  312.52 -155.05  0.8131     8    -187.9    
 -25.29717 -20.64102   0.41203 -114.94  293.20 -154.58  0.8287     8    -27.23    
 -25.21383 -20.52507   0.14120 -112.25  309.07 -154.73  0.8406     8    -220.9    
 -25.29717 -20.40507   0.36620 -116.32  288.82 -154.18  0.8607     8    -27.23    
 -28.79717 -20.30507   0.14120 -113.89  359.30 -183.34  0.6066    12    -53.66    
 -28.79717 -20.20507   0.36798 -125.72  388.91 -183.23  0.7617     6     5.382    
 -28.59717 -20.15507   0.17358 -113.22  374.60 -180.96  0.7060     7    -53.22    
 -28.59717 -20.10507   0.30108 -118.42  388.53 -182.33  0.7685     7     40.29    
 -28.49717 -20.10507   0.14120 -111.00  376.97 -179.35  0.7228     7    -51.22    
 -25.24717 -20.32590   0.16620 -113.56  307.34 -154.85  0.8707     8    -203.3    
 -25.29717 -20.31019   0.31620 -116.13  292.25 -154.34  0.8735     8    -152.5    
 -25.29717 -20.15507   0.16620 -114.11  311.79 -155.23  0.8958     8    -98.06    
 -25.39717 -20.12328   0.39953 -118.21  291.33 -154.23  0.9038     8     14.82    
 -28.43050 -19.95507   0.36620 -117.56  394.26 -182.98  0.8100     6    -19.01    
 -28.23050 -19.95507   0.16620 -110.20  395.27 -176.56  0.7880     7     41.07    
 -28.22062 -19.90507   0.26620 -112.45  395.75 -178.72  0.8046     7     43.09    
 -28.10967 -19.90507   0.16620 -110.34  403.78 -175.17  0.8010     7    -9.799    
 -28.03050 -19.75507   0.36620 -113.13  392.84 -180.45  0.7893     7     40.18    
 -27.79717 -19.75507   0.18191 -114.18  413.73 -171.09  0.7971     7     1.782    
 -27.89717 -19.70507   0.36620 -113.35  393.72 -179.15  0.7729     7     41.33    
 -27.69717 -19.70507   0.16620 -116.17  405.67 -168.76  0.7853     8    -68.22    
 -25.79717 -19.60507   0.40608 -120.01  301.82 -155.13  0.9386     8    -161.4    
 -25.49717 -19.90507   0.36620 -118.31  299.60 -154.69  0.9283     8    -177.2    
 -25.59717 -19.70507   0.22036 -116.92  318.52 -155.91  0.9422     8    -175.3    
 -25.44717 -19.87174   0.17298 -115.29  320.64 -155.92  0.9305     8    -114.6    
 -27.61621 -19.60507   0.36620 -116.49  385.86 -175.35  0.7373     7    -19.82    
 -27.39717 -19.52174   0.25465 -121.47  352.32 -166.44  0.7478     8     152.7    
 -27.42217 -19.52174   0.36620 -119.46  362.54 -172.16  0.7223     8    -75.98    
 -27.19717 -19.40507   0.19120 -123.01  316.41 -161.92  0.7530     8    -119.6    
 -27.14717 -19.40507   0.33286 -122.87  318.93 -165.97  0.7419     8    -60.68    
 -26.99717 -19.32174   0.16381 -123.20  298.92 -159.28  0.7734     8    -249.0    
 -26.96383 -19.35507   0.36620 -123.47  302.81 -164.25  0.7599     8    -191.6    
 -26.84717 -19.30507   0.26620 -123.65  291.56 -159.86  0.7887     8    -201.9    
 -26.77217 -19.32174   0.36620 -123.79  291.51 -161.26  0.7933     8    -198.6    
 -26.56050 -19.32174   0.39120 -123.43  288.01 -159.16  0.8313     8    -196.1    
 -26.59717 -19.30507   0.34953 -123.30  287.54 -158.88  0.8266     8    -6.447    
 -26.38050 -19.32174   0.34120 -122.46  289.62 -157.09  0.8664     8     17.02    
 -26.34717 -19.30507   0.26620 -121.77  293.42 -156.55  0.8739     8     15.09    
 -26.17217 -19.32174   0.16620 -119.25  309.37 -156.39  0.9020     8    -56.10    
 -26.16955 -19.40507   0.41620 -121.85  293.48 -156.37  0.8996     8     15.09    
 -25.99717 -19.40507   0.21441 -118.88  311.96 -156.19  0.9236     8    -245.7    
 -25.99717 -19.50507   0.46620 -121.26  296.92 -155.71  0.9225     8    -54.24    
 -25.79717 -19.52174   0.19631 -117.57  320.70 -156.26  0.9405     8    -178.7    
 -30.99717 -23.70507   0.71620 -166.76  241.60 -208.55  0.9718     5    -155.6    
 -30.79717 -23.80507   0.71203 -170.83  237.84 -206.82  0.9980     5    -155.6    
 -30.79717 -23.70507   0.46620 -177.22  234.64 -203.39  1.0754     5    -143.0    
 -30.65228 -23.80507   0.56620 -176.88  234.77 -203.75  1.0634     5    -143.0    
 -30.59717 -23.88840   0.76620 -171.42  237.49 -206.65  1.0033     5    -149.8    
 -30.43050 -23.85507   0.56620 -178.40  234.75 -203.02  1.0877     5    -128.9    
 -30.52812 -23.90507   0.76620 -171.93  237.07 -206.42  1.0096     5    -149.8    
 -30.25467 -23.85507   0.53524 -179.51  235.03 -202.46  1.1121     5    -128.9    
 -30.21205 -23.90507   0.68620 -176.51  234.92 -204.53  1.0587     5    -158.4    
 -29.94562 -23.80507   0.51620 -179.95  235.19 -202.50  1.1258     5    -128.9    
 -29.98050 -23.88840   0.72120 -175.32  235.48 -205.34  1.0522     5    -158.4    
 -29.82038 -23.80507   0.61620 -177.70  234.95 -204.09  1.0862     5    -128.9    
 -29.79717 -23.85507   0.79953 -172.50  238.05 -207.01  1.0249     5    -158.4    
 -29.49717 -23.70507   0.81620 -168.86  243.70 -208.27  1.0043     5    -150.7    
 -27.19717 -23.70507   0.45786  -70.75  310.95 -175.76  0.2867    13    -122.5    
 -27.07550 -23.75507   0.56620  -69.33  304.70 -175.76  0.2882    13    -113.3    
 -27.29717 -23.70507   0.76620  -73.33  311.49 -175.54  0.2863    13    -146.2    
 -26.97728 -23.78007   0.76620  -68.64  300.12 -175.75  0.2962    13    -117.4    
 -26.79717 -23.79019   0.69453  -66.26  296.43 -175.86  0.3085    13    -117.3    
 -26.76478 -23.79257   0.76620  -66.11  295.50 -175.86  0.3131    13    -117.0    
 -26.62633 -23.78840   0.62548  -64.30  293.88 -175.96  0.3208    13    -121.1    
 -26.75645 -23.79257   0.76620  -66.02  295.35 -175.87  0.3138    13    -121.1    
 -26.29717 -23.70507   0.52453  -61.37  290.49 -176.12  0.3418    13    -127.0    
 -26.24717 -23.70507   0.79953  -61.67  289.28 -176.07  0.3568    13    -127.2    
 -31.39717 -23.30507   0.69441 -155.83  262.46 -212.17  0.9315     5     74.65    
 -31.19717 -23.50507   0.61620 -165.48  244.01 -209.38  0.9659     5    -136.6    
 -31.34717 -23.30507   0.57131 -161.78  251.14 -210.97  0.9515     5    -117.1    
 -31.04717 -23.60507   0.56620 -170.88  237.82 -206.92  1.0022     5    -149.8    
 -29.56383 -23.65507   0.54858 -175.79  236.59 -204.01  1.0849     5    -128.9    
 -29.39717 -23.50507   0.51620 -173.52  240.44 -203.62  1.0576     5    -143.8    
 -29.39717 -23.60507   0.73048 -169.18  243.83 -207.12  1.0119     5    -150.7    
 -29.19717 -23.30507   0.52358 -165.04  256.38 -201.68  0.9656     5     3.480    
 -29.09717 -23.30507   0.77358 -155.84  274.34 -206.14  0.9246     5     28.61    
 -28.14717 -23.30507   0.53286  -92.38  359.76 -179.82  0.4347    12    -107.2    
 -27.83050 -23.45507   0.56620  -83.48  349.99 -176.82  0.3848    13    -85.82    
 -28.09717 -23.30507   0.71620  -91.42  365.83 -178.82  0.4606    13    -106.5    
 -27.79717 -23.45507   0.84453  -83.58  346.51 -175.94  0.3741    13    -102.5    
 -27.72633 -23.50507   0.61715  -81.20  341.89 -176.07  0.3550    13    -116.9    
 -27.71383 -23.50507   0.82786  -81.61  339.06 -175.65  0.3468    13    -133.9    
 -27.39717 -23.65507   0.53286  -74.26  319.88 -175.68  0.2952    13    -111.0    
 -27.43050 -23.65507   0.76620  -75.65  318.56 -175.48  0.2934    13    -111.0    
 -26.16383 -23.65507   0.54120  -60.58  289.35 -176.16  0.3505    13    -127.2    
 -26.19717 -23.68840   0.76620  -61.27  288.98 -176.10  0.3588    13    -127.2    
 -25.89717 -23.50507   0.59953  -59.52  287.71 -176.25  0.3614    13    -108.8    
 -25.88883 -23.50507   0.65274  -59.59  287.56 -176.24  0.3641    13    -108.8    
 -25.79717 -23.40507   0.48286  -59.16  287.75 -176.33  0.3531    13    -106.7    
 -25.76478 -23.40507   0.75370  -59.50  287.03 -176.26  0.3663    13    -89.23    
 -31.54717 -23.10507   0.79036 -143.26  293.63 -211.90  0.9387     5    -217.6    
 -31.39717 -23.20507   0.54203 -160.46  254.70 -211.50  0.9486     5    -117.3    
 -31.54717 -22.87352   0.56620 -150.00  284.49 -213.03  0.9458     5    -226.6    
 -31.59717 -23.00507   0.79536 -139.05  306.52 -211.33  0.9547     5    -236.8    
 -29.01383 -23.10507   0.56620 -150.77  294.02 -195.88  0.7820     5    -154.9    
 -28.99717 -23.10507   0.60786 -149.32  297.40 -196.64  0.7832     5    -156.8    
 -28.99717 -23.08840   0.56286 -149.02  298.52 -194.94  0.7550     5    -164.1    
 -28.76383 -23.05507   0.56620 -125.63  336.75 -186.85  0.4746    12    -115.7    
 -28.79717 -23.00507   0.81620 -127.78  350.37 -195.15  0.6673    12    -227.9    
 -28.59717 -23.10507   0.61120 -113.50  349.05 -184.49  0.4373    12    -64.91    
 -28.59717 -23.05507   0.76620 -113.19  362.07 -186.83  0.5120    12    -72.30    
 -28.39717 -23.20507   0.54120 -102.27  352.88 -181.90  0.4172    12    -52.22    
 -28.39717 -23.10507   0.88286 -102.01  378.34 -184.06  0.5424    12    -84.56    
 -28.17217 -23.28840   0.58620  -93.48  361.76 -179.89  0.4449    12    -106.2    
 -28.24717 -23.20507   0.79953  -96.52  372.51 -180.75  0.5009    12    -76.26    
 -25.59717 -23.20507   0.56620  -59.35  287.24 -176.42  0.3474    13    -100.7    
 -25.59717 -23.23007   0.72298  -59.48  286.87 -176.36  0.3551    13    -106.7    
 -25.44717 -22.93840   0.54120  -60.46  287.98 -176.62  0.3261    13    -119.1    
 -25.41383 -22.90507   0.76620  -60.84  287.52 -176.57  0.3289    13    -119.1    
 -31.69717 -22.70507   0.81620 -127.28  348.17 -210.08  1.0281     1    -25.62    
 -31.69717 -22.59340   0.76620 -127.27  353.92 -210.89  1.0436     1    -200.4    
 -31.59717 -22.65507   0.56620 -142.84  309.57 -213.16  0.9741     5    -43.31    
 -31.58050 -22.75007   0.56620 -145.86  298.34 -213.11  0.9595     5    -155.0    
 -25.39717 -22.80507   0.51620  -61.36  288.85 -176.75  0.3153    13    -119.1    
 -25.39717 -22.85507   0.86120  -61.25  287.67 -176.58  0.3258    13    -119.1    
 -25.29717 -22.41340   0.63381  -65.45  292.62 -177.35  0.2982    13    -117.6    
 -25.29717 -22.45507   0.76620  -64.84  291.21 -177.20  0.2980    13    -117.6    
 -31.59717 -22.15507   0.56620 -126.37  375.86 -214.81  1.1057     1    -86.34    
 -31.69717 -22.33840   0.71620 -122.59  379.18 -212.38  1.1056     1    -156.8    
 -31.69717 -22.10507   0.71620 -115.99  407.28 -213.85  1.1779     1    -107.4    
 -31.58050 -22.04340   0.56620 -122.63  390.36 -215.52  1.1418     1    -131.6    
 -25.29717 -22.30507   0.61620  -67.05  295.00 -177.66  0.3003    13    -117.9    
 -25.29717 -22.43340   0.76620  -65.11  291.53 -177.25  0.2975    13    -117.6    
 -25.29717 -22.16340   0.61620  -69.45  299.05 -178.18  0.3104    13    -123.8    
 -25.29717 -22.10507   0.76620  -70.15  299.01 -178.43  0.3110    13    -123.8    
 -31.54717 -21.89174   0.56620 -117.71  407.81 -216.53  1.1874     1    -51.93    
 -31.69717 -22.02685   0.71620 -114.12  415.30 -214.40  1.1996     1    -101.2    
 -31.59717 -21.68840   0.66620 -109.31  433.33 -217.20  1.2538     1    -29.13    
 -31.49717 -21.70507   0.56620 -111.99  425.19 -217.66  1.2348     1    -47.15    
 -25.39717 -21.70507   0.41620  -82.97  344.24 -178.22  0.4921    13    -75.43    
 -25.34717 -21.84674   0.56620  -77.10  318.38 -179.61  0.3913    13    -81.15    
 -25.34717 -21.82674   0.76620  -76.40  312.88 -180.26  0.3772    13    -81.15    
 -25.39717 -21.62507   0.74120  -82.63  332.16 -180.87  0.4769    13    -112.8    
 -31.69717 -21.58840   0.76620 -109.70  432.18 -217.13  1.2525     1    -29.13    
 -31.39717 -21.47674   0.56620 -105.60  437.90 -218.62  1.2703     1     31.66    
 -31.44717 -21.27174   0.66620 -103.88  439.77 -218.81  1.2774     1     28.63    
 -31.59717 -21.23340   0.76620 -111.11  422.97 -218.68  1.2374     1    -31.90    
 -31.19717 -21.50507   0.41620 -110.53  420.26 -218.77  1.2274     1    -98.31    
 -31.29717 -21.30507   0.56620 -101.02  443.07 -218.77  1.2842     1    -17.07    
 -31.02133 -21.30507   0.41620 -102.42  432.19 -218.25  1.2574     1     31.66    
 -25.44717 -21.41007   0.56620  -93.85  370.70 -173.86  0.6567     7    -42.34    
 -25.44717 -21.47174   0.76620  -87.93  350.20 -179.53  0.5747    13    -48.27    
 -25.44717 -21.30507   0.53286  -99.06  375.58 -168.84  0.7187     8    -81.02    
 -25.49717 -21.30507   0.80786  -93.77  369.46 -175.21  0.6834     7    -64.81    
 -31.49717 -21.06757   0.76620 -109.70  421.80 -218.89  1.2362     1    -101.8    
 -31.22538 -21.10507   0.61620  -97.26  444.70 -218.33  1.2876     1     2.241    
 -31.19478 -20.80507   0.76620 -100.18  432.42 -217.27  1.2579     1     31.66    
 -31.11705 -21.10507   0.56620  -95.05  445.73 -217.89  1.2882     1     7.650    
 -30.99717 -20.85507   0.66620  -91.42  443.72 -215.82  1.2776     1     7.218    
 -30.84717 -21.10507   0.46620  -93.81  440.11 -216.32  1.2714     1     7.478    
 -30.82217 -20.90507   0.58286  -88.52  444.12 -214.48  1.2739     1    -12.25    
 -30.57217 -21.07174   0.41620  -94.94  432.55 -213.69  1.2461     1    -19.54    
 -30.76050 -20.90507   0.56620  -88.27  443.10 -213.82  1.2697     1    -12.25    
 -30.33371 -21.08007   0.38286  -98.89  424.15 -211.03  1.2126     1    -18.41    
 -30.34717 -20.80507   0.56620  -91.81  431.32 -206.17  1.2204     1    -27.07    
 -30.19717 -21.08007   0.38286 -101.02  419.96 -209.01  1.1876     1     32.79    
 -30.28050 -20.80507   0.56620  -93.42  428.08 -204.75  1.2085     1     2.421    
 -29.90871 -21.10507   0.38286 -107.27  406.95 -204.00  1.0846     1    -151.9    
 -29.96383 -20.75507   0.56620 -107.90  395.69 -195.56  1.0980     1    -210.7    
 -29.82217 -21.10507   0.38286 -109.15  401.14 -201.98  1.0299     1    -181.9    
 -29.71383 -20.90507   0.46620 -114.19  382.35 -194.46  0.9674     1    -30.56    
 -29.56383 -20.90507   0.41620 -117.98  368.42 -191.43  0.8226     1    -75.02    
 -25.44717 -21.10507   0.59953 -105.82  362.08 -161.92  0.7857     8     47.40    
 -25.49717 -21.10507   0.71620 -103.89  374.34 -163.79  0.7940     8     59.66    
 -25.41383 -20.92507   0.59120 -110.93  333.70 -157.33  0.8160     8    -207.3    
 -25.49717 -20.79162   0.75786 -111.80  343.18 -156.25  0.8649     8    -130.5    
 -30.98050 -20.70507   0.76620  -93.47  438.23 -214.66  1.2625     1    -24.34    
 -30.54717 -20.70507   0.66620  -88.37  437.27 -208.09  1.2395     1    -12.42    
 -30.38550 -20.67174   0.66620  -92.08  430.43 -204.02  1.2142     1    -27.07    
 -30.13883 -20.70507   0.61620 -100.72  412.78 -198.60  1.1592     1    -69.20    
 -30.23883 -20.50507   0.76620 -103.63  408.92 -194.88  1.1549     1    -27.91    
 -30.02217 -20.67174   0.61620 -108.01  394.07 -194.22  1.1063     1    -200.5    
 -30.00967 -20.55507   0.66620 -114.17  376.29 -189.61  1.0726     1    -115.3    
 -29.86050 -20.70507   0.56620 -115.27  373.28 -191.16  1.0317     1    -14.30    
 -29.79717 -20.49769   0.61620 -128.08  328.79 -182.17  0.9552     2     86.58    
 -29.51383 -20.70507   0.46620 -126.95  342.30 -185.09  0.8218     2     77.64    
 -29.59717 -20.41852   0.56620 -137.39  299.98 -177.24  0.8684     2    -110.9    
 -29.39717 -20.69257   0.41620 -127.13  346.13 -184.59  0.7390     2     118.6    
 -29.34717 -20.50507   0.46620 -135.48  326.64 -179.73  0.7802     2    -231.8    
 -29.21800 -20.50507   0.41620 -132.60  347.46 -181.58  0.7275     2    -16.14    
 -25.39717 -20.88840   0.56620 -112.00  325.13 -156.65  0.8169     8    -117.1    
 -25.49717 -20.70507   0.75036 -113.94  331.39 -155.37  0.8762     8    -32.66    
 -25.59717 -20.54674   0.86620 -114.47  342.49 -155.41  0.9182     8    -43.01    
 -25.39717 -20.40507   0.56620 -117.86  290.06 -154.04  0.8791     8    -27.26    
 -29.79717 -20.35507   0.66620 -134.57  307.25 -177.72  0.9374     2    -8.205    
 -29.63050 -20.30507   0.61620 -141.11  286.36 -174.79  0.8782     2    -84.99    
 -29.64038 -20.00507   0.76620 -150.73  259.38 -171.06  0.8918     2    -107.0    
 -29.47371 -20.30507   0.56620 -143.11  287.76 -174.43  0.8411     2    -153.9    
 -29.43050 -20.05507   0.66620 -150.94  266.76 -171.24  0.8585     2    -93.44    
 -29.16883 -20.15507   0.56620 -146.12  314.79 -174.91  0.8367     2    -114.2    
 -29.22217 -20.07174   0.61620 -149.32  295.34 -172.96  0.8501     2    -156.8    
 -28.99717 -20.25507   0.46620 -136.36  368.27 -180.50  0.7963     2     170.5    
 -29.03050 -20.10507   0.56620 -143.79  344.25 -177.23  0.8482     2    -309.0    
 -28.76895 -20.00507   0.56620 -135.50  393.51 -183.24  0.8618     6     223.1    
 -25.74717 -20.10507   0.86620 -117.97  326.38 -156.72  0.9449     8    -219.8    
 -25.59717 -20.21995   0.76620 -118.73  308.54 -154.95  0.9315     8    -56.10    
 -25.49717 -20.10507   0.56620 -119.58  291.08 -154.05  0.9177     8     14.82    
 -25.41383 -20.33007   0.56620 -118.35  289.24 -153.99  0.8892     8    -27.14    
 -29.44717 -19.90507   0.76620 -154.87  256.17 -170.28  0.8758     2    -103.9    
 -29.10871 -19.82174   0.76620 -153.18  299.51 -172.28  0.8896     2    -142.0    
 -28.94717 -19.80507   0.76620 -149.04  337.67 -176.18  0.8989     2    -116.3    
 -28.82550 -19.90507   0.66620 -141.68  375.54 -181.18  0.8851     2     59.23    
 -28.59717 -19.90507   0.56620 -128.68  399.75 -186.57  0.8492     6    -119.3    
 -28.62038 -19.70507   0.76620 -133.97  385.40 -188.16  0.8478     6    -49.45    
 -28.44717 -19.80507   0.56620 -123.07  391.20 -188.41  0.8214     6    -99.00    
 -28.44717 -19.70507   0.66620 -124.54  382.36 -190.68  0.8027     6    -264.5    
 -28.27728 -19.70507   0.56620 -118.00  377.69 -189.25  0.7778     6    -41.60    
 -27.97550 -19.55507   0.56620 -112.43  358.45 -189.02  0.6767     6    -37.64    
 -26.16062 -19.60507   0.76620 -119.50  313.04 -161.99  0.8684     8    -55.41    
 -25.99717 -19.88519   0.94953 -115.73  340.64 -163.13  0.8752     8    -242.0    
 -25.99145 -19.60507   0.61620 -121.67  300.05 -156.48  0.9240     8    -35.64    
 -25.61383 -19.90507   0.56620 -120.03  295.42 -154.38  0.9356     8    -52.10    
 -25.79717 -19.90269   0.76620 -120.13  310.96 -156.27  0.9433     8    -243.6    
 -28.29717 -19.50507   0.76620 -118.68  352.62 -194.15  0.6892     6    -38.10    
 -27.99717 -19.50507   0.61620 -112.04  349.63 -190.97  0.6444     6    -30.75    
 -27.84717 -19.50507   0.56620 -111.33  353.17 -188.62  0.6326     6    -30.61    
 -27.93883 -19.30507   0.76620 -108.26  321.30 -193.37  0.4977    11    -68.90    
 -27.65550 -19.50507   0.51620 -112.61  360.11 -184.92  0.6326    11    -43.44    
 -27.59717 -19.20507   0.76620 -103.99  309.84 -191.68  0.3917    11    -58.94    
 -27.31383 -19.40507   0.56620 -114.23  341.13 -183.52  0.5729    11    -99.01    
 -27.37895 -19.30507   0.66620 -108.33  323.76 -189.47  0.4489    11    -61.84    
 -27.28050 -19.40507   0.56620 -114.81  340.16 -182.79  0.5804    11    -263.8    
 -27.24717 -19.20507   0.76620 -104.35  308.56 -190.54  0.3689    11    -70.16    
 -27.04717 -19.37174   0.61120 -116.06  326.89 -180.52  0.5933    11    -157.4    
 -26.88883 -19.30507   0.76620 -109.58  314.03 -186.68  0.4569    11    -78.25    
 -26.79717 -19.35507   0.48786 -122.41  301.86 -166.13  0.7623     8    -158.4    
 -26.79717 -19.35507   0.73286 -113.38  316.99 -182.13  0.5525    11    -260.7    
 -26.59717 -19.40507   0.64953 -119.92  308.10 -169.10  0.7507     8    -123.8    
 -26.59717 -19.40507   0.81620 -112.47  315.74 -181.07  0.5677    11    -98.38    
 -26.41050 -19.40507   0.56620 -122.08  295.83 -161.16  0.8419     8    -262.4    
 -26.39717 -19.50507   0.91620 -110.91  319.25 -180.11  0.5838    11    -96.81    
 -26.11800 -19.50507   0.56620 -122.09  296.63 -157.10  0.9058     8    -240.7    
 -31.09717 -23.70507   1.04953 -149.63  270.10 -212.38  0.9109     5     79.90    
 -30.79717 -23.85507   0.93286 -162.44  248.00 -210.37  0.9418     5     9.726    
 -31.09717 -23.70507   1.05786 -149.22  270.98 -212.37  0.9104     5    -44.40    
 -30.83050 -23.85507   1.16620 -150.36  270.31 -212.62  0.9098     5     64.94    
 -30.59717 -23.90507   0.83524 -168.91  239.81 -207.86  0.9828     5    -124.5    
 -30.69717 -23.90507   1.16620 -153.04  266.02 -212.62  0.9138     5     59.69    
 -30.42217 -23.95507   0.96620 -165.90  244.53 -209.55  0.9605     5    -121.7    
 -30.47550 -23.95507   1.16620 -156.59  261.34 -212.46  0.9222     5     59.69    
 -30.17217 -23.95507   0.93286 -168.94  241.66 -208.67  0.9813     5    -155.6    
 -30.07538 -23.95507   1.16620 -159.95  259.22 -212.39  0.9373     5    -57.95    
 -29.89717 -23.90507   0.90786 -169.88  241.36 -208.52  0.9942     5    -149.8    
 -29.84717 -23.90507   1.16620 -159.76  261.74 -212.72  0.9444     5    -102.4    
 -29.82217 -23.88840   0.94620 -168.13  244.12 -209.36  0.9845     5    -115.9    
 -29.79717 -23.88840   1.16620 -159.54  262.69 -212.83  0.9457     5    -72.91    
 -29.59717 -23.80507   1.13798 -158.50  265.54 -213.05  0.9532     5    -102.4    
 -29.59717 -23.80507   1.12691 -158.97  264.28 -212.89  0.9541     5    -57.95    
 -27.19717 -23.70507   1.04120  -72.69  306.27 -175.52  0.2878    13    -152.6    
 -27.05550 -23.75507   0.96620  -70.36  301.58 -175.64  0.2935    13    -113.3    
 -27.07717 -23.70507   1.16620  -71.41  302.57 -175.57  0.2932    13    -128.4    
 -26.79717 -23.78840   0.86465  -66.78  295.78 -175.82  0.3122    13    -117.0    
 -26.84717 -23.70507   1.26620  -68.82  297.40 -175.70  0.3090    13    -123.2    
 -26.61383 -23.78840   0.89441  -64.95  292.85 -175.91  0.3292    13    -127.1    
 -26.64717 -23.70507   1.26620  -66.60  293.99 -175.82  0.3263    13    -122.9    
 -26.29717 -23.70507   0.99120  -62.56  289.58 -176.02  0.3569    13    -127.0    
 -31.19717 -23.60507   0.90786 -153.95  262.36 -212.14  0.9189     5     59.69    
 -31.39717 -23.40507   0.93786 -144.42  283.69 -211.88  0.9203     5    -109.5    
 -31.23228 -23.60507   1.24453 -132.39  306.30 -209.25  0.9276     5    -22.34    
 -31.49717 -23.30507   1.05786 -131.68  312.97 -209.01  0.9469     5     89.13    
 -29.39717 -23.65507   0.92453 -163.43  253.97 -210.40  0.9747     5    -102.4    
 -29.36621 -23.65507   1.15870 -152.88  280.74 -214.17  0.9580     5    -140.6    
 -29.09717 -23.35507   0.96620 -150.40  287.28 -210.90  0.9384     5     24.68    
 -29.04717 -23.30507   1.08786 -142.22  311.13 -213.02  0.9506     5    -154.9    
 -27.99717 -23.30507   0.96620  -88.74  367.02 -177.57  0.4635    13    -106.8    
 -27.84717 -23.40507   0.94620  -84.98  351.92 -176.15  0.3967    13    -107.5    
 -27.89717 -23.30507   1.16620  -86.26  362.47 -176.87  0.4393    13    -106.3    
 -27.69717 -23.50507   0.91620  -81.48  337.35 -175.54  0.3416    13    -133.9    
 -27.62217 -23.48840   1.16620  -80.58  332.50 -175.39  0.3275    13    -164.9    
 -27.39717 -23.65507   0.93286  -75.61  315.58 -175.41  0.2903    13    -111.0    
 -27.39717 -23.60507   1.16286  -76.41  316.15 -175.35  0.2923    13    -111.0    
 -27.25550 -23.65507   1.16620  -74.07  309.10 -175.44  0.2879    13    -155.8    
 -26.37217 -23.68840   1.16620  -63.72  290.49 -175.96  0.3509    13    -127.1    
 -26.16383 -23.65507   0.99120  -61.67  288.67 -176.07  0.3651    13    -127.2    
 -26.14717 -23.60507   1.16620  -62.14  288.88 -176.04  0.3647    13    -127.2    
 -25.89717 -23.50507   0.96620  -60.31  287.39 -176.17  0.3724    13    -121.3    
 -25.99717 -23.50507   1.21620  -61.51  288.31 -176.09  0.3679    13    -127.2    
 -25.69717 -23.30507   1.04953  -60.15  287.05 -176.24  0.3656    13    -108.8    
 -25.79717 -23.30507   1.28703  -61.15  288.06 -176.17  0.3616    13    -127.2    
 -31.59717 -23.10507   0.96620 -130.63  322.00 -209.04  0.9673     5    -18.16    
 -31.69717 -22.90507   1.00548 -119.90  354.04 -207.02  1.0289     1     41.24    
 -31.59717 -23.20507   1.27453 -109.79  358.53 -202.78  1.0226     1    -216.7    
 -31.74717 -22.90507   1.16953 -106.57  378.62 -203.68  1.0768     1    -163.5    
 -28.99717 -23.20507   0.91620 -144.98  304.59 -207.80  0.8992     5    -39.66    
 -28.89717 -23.10507   1.27453 -120.32  377.93 -214.37  1.0183     1    -120.6    
 -28.83050 -23.00507   0.99215 -126.57  359.46 -203.92  0.8228     5    -208.5    
 -28.66383 -22.90507   1.16620 -107.33  407.66 -202.31  0.8216     1     48.52    
 -28.57788 -23.00507   0.91620 -110.16  378.40 -189.81  0.5941    12    -108.5    
 -28.43050 -23.05507   0.96620 -102.50  386.16 -186.23  0.5861    12    -81.66    
 -28.39717 -23.00507   1.11620  -98.86  401.93 -188.19  0.6532     7    -47.75    
 -28.29717 -23.10507   1.01620  -97.14  389.07 -183.35  0.5807     7    -7.073    
 -28.19717 -23.08840   1.19120  -92.70  397.79 -182.91  0.6063     7    -59.94    
 -28.04717 -23.20507   1.15191  -89.59  379.92 -179.04  0.5197    13    -97.47    
 -25.59717 -23.20507   0.96620  -59.99  286.88 -176.31  0.3583    13    -106.7    
 -25.59717 -23.10507   1.21620  -60.90  287.69 -176.30  0.3492    13    -107.6    
 -25.44717 -22.93840   0.99120  -60.95  287.42 -176.47  0.3348    13    -119.1    
 -25.49717 -22.95507   1.16620  -61.24  287.84 -176.41  0.3362    13    -119.1    
 -31.79717 -22.68090   1.06620 -107.85  389.91 -205.89  1.1116     1    -213.1    
 -31.89717 -22.50507   1.16620  -98.78  412.80 -205.39  1.1670     1    -28.37    
 -31.79717 -22.54674   0.96620 -111.34  392.62 -207.98  1.1247     1    -157.2    
 -31.74717 -22.72352   0.96620 -116.64  370.97 -207.52  1.0707     1    -174.6    
 -28.59717 -22.88840   1.21120 -102.51  416.52 -200.36  0.8078     1    -13.67    
 -25.39717 -22.80507   1.01620  -61.75  288.02 -176.58  0.3223    13    -119.1    
 -25.41383 -22.72507   1.19120  -62.55  289.03 -176.61  0.3146    13    -119.1    
 -25.39717 -22.53840   1.26620  -64.10  291.00 -176.87  0.3000    13    -117.6    
 -25.29717 -22.41757   0.88191  -65.22  291.40 -177.24  0.2964    13    -117.7    
 -31.79717 -22.22174   0.86620 -110.72  413.54 -211.39  1.1862     1    -127.2    
 -31.94717 -22.28507   1.13286 -101.31  420.28 -207.78  1.1938     1     32.79    
 -31.99717 -22.20507   1.16620 -102.90  418.63 -208.25  1.1930     1     22.15    
 -31.79717 -22.18840   0.86620 -110.26  416.00 -211.66  1.1931     1    -28.17    
 -25.29717 -22.30507   0.91620  -66.65  293.13 -177.55  0.2952    13    -117.7    
 -25.39717 -22.30507   1.31620  -66.44  294.64 -177.45  0.2925    13    -118.0    
 -25.29717 -22.14674   0.86286  -69.15  296.90 -178.20  0.3035    13    -123.8    
 -25.39717 -22.02174   1.26620  -70.23  301.06 -178.96  0.3129    13    -123.8    
 -31.99717 -21.93007   1.06620 -111.58  412.43 -212.03  1.1898     1    -98.53    
 -31.89717 -21.98840   0.96620 -108.21  424.77 -212.36  1.2190     1    -31.62    
 -32.04717 -21.70507   1.06620 -122.03  385.98 -214.08  1.1320     1    -153.0    
 -31.82871 -21.75007   0.86620 -111.13  426.12 -215.23  1.2319     1    -31.90    
 -25.44717 -21.70745   1.19953  -76.27  315.55 -182.39  0.4031    13    -75.96    
 -25.39717 -21.85507   1.16620  -73.44  306.94 -180.46  0.3495    13    -129.0    
 -25.39717 -21.70507   0.96620  -78.11  317.21 -181.77  0.4120    13    -74.03    
 -25.39717 -21.69674   0.96620  -78.29  317.81 -181.83  0.4154    13    -74.03    
 -32.19717 -21.55507   1.16620 -137.10  335.14 -214.58  1.0255     4    -75.44    
 -32.03050 -21.42912   1.01620 -131.39  359.72 -216.12  1.0798     1    -105.4    
 -32.21383 -21.48102   1.16620 -140.96  323.36 -214.87  1.0077     4    -323.9    
 -32.03050 -21.30507   1.01620 -136.22  343.93 -216.56  1.0499     4    -150.0    
 -31.79717 -21.36007   0.86620 -119.29  401.54 -217.65  1.1809     1    -72.91    
 -31.79717 -21.35507   0.86620 -119.43  401.09 -217.66  1.1800     1    -99.10    
 -25.44717 -21.53840   0.96620  -82.76  332.50 -182.69  0.5018    13    -112.8    
 -25.49717 -21.50507   1.13786  -81.66  332.61 -184.26  0.5116    13    -101.8    
 -25.49717 -21.38840   0.94120  -88.07  351.98 -180.81  0.6056     7    -50.48    
 -25.59717 -21.30507   1.19858  -86.27  356.04 -184.04  0.6401     7    -61.09    
 -32.19717 -20.95745   1.16620 -158.27  273.55 -214.25  0.9747     4    -226.6    
 -31.99717 -21.09174   1.01620 -142.34  323.79 -217.00  1.0173     4    -25.68    
 -31.99717 -20.86185   1.06620 -150.63  296.84 -216.48  0.9848     4    -155.0    
 -31.89717 -21.05507   0.96620 -137.12  341.07 -217.74  1.0483     4    -154.2    
 -31.79717 -20.87078   0.96620 -137.71  337.90 -218.26  1.0432     4    -154.2    
 -31.59717 -21.07174   0.81620 -115.99  405.96 -218.85  1.1968     1    -52.70    
 -31.59717 -20.92828   0.86620 -121.54  387.47 -218.89  1.1517     1    -121.9    
 -31.42217 -20.87174   0.81620 -111.51  412.14 -218.65  1.2125     1    -62.72    
 -25.64717 -21.13840   1.16620  -91.48  379.12 -179.27  0.7403     7    -31.45    
 -25.59717 -21.07674   0.96620  -98.60  388.46 -169.69  0.7962     7    -13.09    
 -25.64717 -20.93007   0.99953 -102.47  396.85 -164.52  0.8551     7    -4.739    
 -25.79717 -20.89078   1.33286  -93.02  407.39 -179.36  0.8093     7    -2.286    
 -31.81467 -20.65507   1.06620 -148.26  304.38 -217.54  0.9892     4    -360.2    
 -31.99717 -20.61757   1.16620 -159.40  271.61 -214.94  0.9725     4    -48.20    
 -31.85288 -20.50507   1.16620 -156.63  280.37 -216.20  0.9683     4    -140.6    
 -31.62133 -20.70507   0.96620 -132.93  351.24 -218.76  1.0682     4    -176.1    
 -31.57812 -20.50507   1.06620 -139.60  330.50 -218.57  1.0242     4    -75.44    
 -31.42955 -20.60507   0.96620 -124.45  374.51 -218.44  1.1179     1    -203.0    
 -31.36383 -20.50507   1.01620 -125.12  372.28 -218.01  1.1104     1    -141.8    
 -31.19717 -20.65507   0.86620 -105.99  418.65 -216.80  1.2240     1    -98.58    
 -31.22217 -20.50507   0.98286 -115.25  397.42 -216.71  1.1700     1    -100.9    
 -31.04217 -20.70507   0.78286  -95.93  435.67 -215.39  1.2594     1    -19.54    
 -31.14717 -20.50507   0.96620 -110.38  408.22 -215.80  1.1951     1    -92.64    
 -30.71383 -20.40507   0.96620  -97.59  430.72 -206.75  1.2226     1   -0.2277    
 -30.70550 -20.40507   0.96620  -97.46  430.78 -206.52  1.2221     1    -27.07    
 -30.45550 -20.50507   0.81620  -95.00  428.79 -201.70  1.2062     1     2.421    
 -25.84717 -20.52674   1.16620 -105.23  411.13 -163.85  0.8858     8    -83.44    
 -25.79717 -20.69674   1.16620 -102.51  415.19 -165.48  0.8829     7    -102.1    
 -25.69717 -20.48007   0.96620 -112.96  364.73 -156.54  0.9357     8     140.4    
 -25.69717 -20.70507   1.01620 -107.73  393.57 -158.84  0.9105     8     154.6    
 -31.29717 -20.30507   1.16620 -132.08  354.84 -217.45  1.0644     1    -97.50    
 -31.21062 -20.30507   1.15786 -126.63  370.34 -216.42  1.0983     1    -147.3    
 -30.89217 -20.30507   1.11620 -108.49  414.97 -210.13  1.1959     1    -35.90    
 -30.61383 -20.30507   1.06620 -102.22  426.93 -201.81  1.2027     1     5.880    
 -30.39895 -20.20507   1.11620 -112.84  410.27 -190.00  1.1586     1    -96.93    
 -30.32871 -20.30507   0.96620 -109.84  406.38 -190.79  1.1511     1    -155.8    
 -30.29717 -20.10507   1.16620 -123.73  385.42 -182.28  1.1220     1    -115.1    
 -30.01145 -20.33424   0.78286 -125.93  343.20 -181.29  1.0283     2    -52.21    
 -30.11062 -20.15507   0.96620 -130.49  343.27 -178.10  1.0519     2     167.1    
 -29.79717 -20.10507   0.78286 -144.50  278.62 -172.77  0.9278     2     40.53    
 -25.89717 -20.35507   1.16620 -106.74  399.02 -165.32  0.8560     8    -42.85    
 -25.79717 -20.20507   0.96620 -115.35  351.89 -158.14  0.9395     8     62.87    
 -25.89717 -20.10924   1.01620 -113.91  360.25 -161.31  0.9050     8     72.84    
 -25.99717 -20.10507   1.21620 -104.37  368.79 -176.39  0.6787    11    -70.41    
 -29.97812 -19.90507   1.06620 -146.80  290.50 -172.36  0.9942     2    -201.2    
 -29.84717 -19.90507   0.96620 -150.72  269.15 -171.56  0.9501     2    -84.40    
 -29.81895 -19.70507   1.16620 -157.06  257.49 -171.30  0.9576     2    -14.02    
 -29.58467 -19.90507   0.81620 -154.46  252.29 -170.47  0.8905     2    -17.97    
 -29.64717 -19.60507   1.16620 -160.73  244.57 -170.56  0.9312     2    -16.57    
 -29.52633 -19.70507   0.96620 -158.80  246.08 -170.00  0.9045     2    -17.97    
 -29.06883 -19.70507   0.86620 -154.35  302.44 -172.26  0.9047     2    -56.41    
 -28.94717 -19.60507   0.96620 -152.15  327.18 -174.93  0.9125     2    -137.9    
 -28.95645 -19.60507   0.96620 -152.43  325.05 -174.65  0.9128     2    -344.4    
 -26.01383 -19.90507   0.97691 -115.04  345.70 -164.27  0.8604     8    -40.18    
 -26.09717 -19.85507   1.10786 -107.83  344.71 -176.90  0.6493    11    -104.5    
 -26.19717 -19.69257   1.01620 -110.03  331.73 -177.00  0.6430    11    -151.3    
 -26.19717 -19.60507   1.16620 -100.51  314.09 -187.91  0.4158    11    -58.99    
 -29.42217 -19.52174   1.16620 -161.93  248.26 -169.67  0.9186     2    -17.82    
 -29.34717 -19.50507   1.16620 -161.72  254.18 -169.57  0.9185     2    -17.82    
 -29.11895 -19.50507   1.11620 -158.19  287.46 -170.84  0.9203     2   -0.8973    
 -28.79717 -19.50507   1.06620 -145.83  355.58 -181.06  0.8797     2    -252.6    
 -28.62217 -19.52174   0.96620 -135.31  369.72 -189.12  0.8080     6     145.7    
 -28.59717 -19.35507   1.16620 -132.55  354.63 -191.07  0.7224     6    -88.09    
 -28.44300 -19.40507   0.96620 -124.12  348.96 -194.50  0.6760     6    -60.31    
 -28.39717 -19.20507   1.18203 -119.01  324.88 -194.84  0.5352    11    -104.0    
 -28.29717 -19.30507   0.96620 -116.57  329.17 -195.49  0.5693    11    -90.68    
 -27.98883 -19.27174   0.81620 -108.30  317.80 -193.75  0.4846    11    -68.77    
 -26.78228 -19.25507   0.86620 -104.69  305.28 -188.96  0.3844    11    -132.8    
 -26.57300 -19.30507   0.96620 -102.63  303.35 -188.96  0.3789    11    -157.6    
 -26.39717 -19.50507   0.91620 -110.91  319.25 -180.11  0.5838    11    -65.04    
 -26.39717 -19.27852   1.16620  -94.34  294.24 -190.42  0.3254    11    -121.4    
 -26.24717 -19.50685   1.16620  -98.66  306.59 -189.21  0.3763    11    -152.4    
 -28.24717 -19.10507   1.16620 -111.16  308.56 -193.85  0.4362    11    -51.15    
 -27.99717 -18.95507   1.16620 -101.67  293.21 -191.49  0.3332    11    -117.6    
 -27.94955 -19.10507   0.96620 -104.30  302.02 -192.58  0.3857    11    -110.2    
 -27.87121 -18.90507   1.16620  -98.39  289.36 -190.87  0.3078    11    -109.9    
 -27.67217 -19.10507   0.86620 -101.44  300.59 -191.68  0.3529    11    -113.9    
 -27.59717 -18.90507   1.06620  -95.31  287.86 -190.59  0.2929    11    -111.6    
 -27.38883 -19.07019   0.86620  -99.29  297.03 -191.07  0.3197    11    -119.0    
 -27.39717 -18.80507   1.16620  -90.69  283.19 -190.16  0.2822    11    -120.2    
 -27.14717 -19.10507   0.86620  -99.83  297.82 -190.78  0.3204    11    -119.0    
 -27.14717 -18.90507   1.06620  -91.93  285.81 -190.40  0.2887    11    -123.2    
 -26.86645 -19.10507   0.96620  -97.40  293.74 -190.56  0.3127    11    -138.8    
 -26.89478 -18.90507   1.16620  -89.00  283.78 -190.27  0.2973    11    -123.2    
 -26.77895 -18.95507   1.16620  -89.36  284.71 -190.34  0.3014    11    -142.8    
 -26.57478 -19.10507   1.16620  -91.43  288.25 -190.48  0.3096    11    -121.4    
 -31.09717 -23.70507   1.36620 -128.68  314.56 -208.35  0.9361     5    -86.40    
 -30.79717 -23.85507   1.37453 -138.07  298.41 -211.34  0.9200     5    -102.5    
 -31.04717 -23.70507   1.62453 -109.44  354.40 -202.74  1.0002     1    -280.0    
 -30.84717 -23.80507   1.59953 -119.17  340.61 -206.17  0.9772     1    -123.7    
 -30.59717 -23.90507   1.44620 -138.02  303.43 -211.75  0.9286     5    -22.24    
 -30.59717 -23.88840   1.54620 -130.76  321.77 -210.15  0.9517     5    -156.6    
 -30.39717 -23.92174   1.52786 -136.19  314.48 -212.02  0.9473     5    -154.9    
 -30.49717 -23.90507   1.56620 -131.42  323.60 -210.69  0.9573     5    -24.96    
 -30.19717 -23.95507   1.34441 -150.08  281.73 -213.75  0.9262     5    -109.5    
 -30.07550 -23.90507   1.56620 -137.35  322.47 -213.58  0.9700     5    -7.143    
 -29.89717 -23.90507   1.36620 -149.80  288.32 -214.51  0.9412     5    -226.4    
 -29.97217 -23.88840   1.56620 -137.72  324.60 -214.15  0.9776     5    -66.02    
 -29.76383 -23.85507   1.41120 -146.77  299.93 -215.11  0.9555     5    -155.0    
 -29.83050 -23.85507   1.54120 -139.30  323.41 -214.96  0.9816     5    -145.6    
 -29.64717 -23.80507   1.41953 -145.12  306.61 -215.58  0.9673     5    -155.1    
 -29.49717 -23.70507   1.51620 -136.91  336.18 -216.59  1.0148     5    -68.12    
 -31.23228 -23.60507   1.28786 -129.16  313.04 -208.29  0.9352     5     29.35    
 -31.49717 -23.35507   1.39953 -106.21  359.45 -201.32  1.0178     1    -281.9    
 -31.19717 -23.60507   1.72548  -94.23  375.39 -198.47  1.0397     1    -180.6    
 -31.54717 -23.30507   1.53286  -92.66  378.67 -198.04  1.0549     1    -259.5    
 -29.39717 -23.65507   1.39953 -141.49  319.30 -216.50  0.9910     5    -336.7    
 -29.34717 -23.60507   1.48786 -134.57  343.26 -217.21  1.0311     5    -188.8    
 -29.04717 -23.30507   1.47548 -120.54  382.01 -217.83  1.0986     1    -116.3    
 -29.04717 -23.30507   1.56620 -115.20  399.96 -218.26  1.1439     1    -257.0    
 -27.59717 -23.40507   1.39441  -80.72  336.33 -175.63  0.3361    13    -133.9    
 -27.44717 -23.50507   1.34691  -77.94  322.36 -175.37  0.3028    13    -118.0    
 -27.39717 -23.40507   1.56620  -77.97  326.61 -175.64  0.3087    13    -165.2    
 -27.18883 -23.60507   1.36620  -73.86  308.54 -175.46  0.2898    13    -155.8    
 -27.19717 -23.48840   1.56620  -74.89  313.97 -175.52  0.2925    13    -111.0    
 -26.96383 -23.65507   1.36620  -70.71  301.03 -175.61  0.2992    13    -128.4    
 -27.14717 -23.50507   1.56620  -74.16  311.55 -175.53  0.2918    13    -173.6    
 -26.79717 -23.65507   1.39953  -68.81  297.58 -175.70  0.3109    13    -123.2    
 -26.72633 -23.50507   1.63858  -69.16  300.26 -175.70  0.3081    13    -123.1    
 -26.56383 -23.65507   1.36620  -66.19  293.55 -175.83  0.3310    13    -122.9    
 -26.53883 -23.50507   1.61620  -67.11  296.43 -175.79  0.3217    13    -123.2    
 -26.34717 -23.60507   1.36620  -64.29  291.25 -175.93  0.3473    13    -127.1    
 -26.39717 -23.48840   1.59120  -65.73  294.21 -175.86  0.3320    13    -122.9    
 -26.09717 -23.50507   1.35274  -62.55  289.45 -176.03  0.3600    13    -127.0    
 -26.15728 -23.40507   1.56620  -63.88  291.83 -175.97  0.3441    13    -127.1    
 -25.99717 -23.40507   1.41620  -62.33  289.45 -176.06  0.3577    13    -127.0    
 -31.79717 -22.90507   1.36620  -91.73  396.53 -200.18  1.1101     1    -230.1    
 -31.59717 -23.20507   1.28286 -109.15  359.53 -202.60  1.0244     1    -134.6    
 -31.69717 -23.10507   1.45786  -90.56  388.07 -198.49  1.0825     1    -261.1    
 -31.79717 -23.00507   1.61620  -77.42  399.97 -196.17  1.1056     1    -136.2    
 -28.89717 -23.10507   1.36620 -115.19  393.02 -215.69  1.0678     1    -156.9    
 -28.89717 -23.10507   1.43786 -111.12  404.72 -216.43  1.1057     1    -86.58    
 -28.72633 -22.90507   1.38620 -100.84  429.34 -211.33  1.0238     1    -78.37    
 -28.79717 -23.00507   1.69453  -93.01  447.20 -216.50  1.1908     1    -14.27    
 -28.19717 -23.00507   1.36620  -90.66  412.42 -185.76  0.6607     7    -67.31    
 -27.99717 -23.10507   1.43191  -87.36  391.56 -180.80  0.5518    13    -32.34    
 -28.04717 -23.00507   1.56620  -87.19  406.64 -184.59  0.6086     7    -77.68    
 -28.19717 -22.90507   1.61620  -87.71  423.45 -191.54  0.7035     7    0.9927    
 -27.79717 -23.28840   1.36620  -84.26  358.27 -176.72  0.4136    13    -109.1    
 -27.89717 -23.10507   1.56620  -85.59  385.79 -180.49  0.5112    13    -23.85    
 -27.62038 -23.28840   1.56620  -81.56  347.94 -176.50  0.3650    13    -92.75    
 -25.99717 -23.10507   1.74953  -64.22  294.88 -176.08  0.3239    13    -119.8    
 -25.69717 -23.10507   1.41620  -61.73  289.04 -176.23  0.3440    13    -127.2    
 -25.69717 -22.94828   1.56620  -62.78  291.27 -176.29  0.3256    13    -121.1    
 -25.59717 -23.00507   1.35370  -61.65  288.74 -176.32  0.3376    13    -119.1    
 -31.89717 -22.70507   1.36048  -89.54  408.43 -201.24  1.1438     1    -110.9    
 -31.94717 -22.73840   1.54453  -81.40  408.32 -198.65  1.1376     1    -71.27    
 -31.98050 -22.53007   1.36620  -90.94  414.14 -202.66  1.1644     1    -49.62    
 -32.09717 -22.50507   1.61620  -88.45  405.10 -200.53  1.1431     1    -113.6    
 -28.63050 -22.85507   1.36620  -97.39  434.70 -206.74  0.9379     1     51.46    
 -28.50550 -22.80507   1.63381  -86.78  446.88 -206.77  0.9397     1     96.66    
 -28.39717 -22.88840   1.37453  -92.85  429.88 -194.79  0.7767     7     23.82    
 -28.48050 -22.80507   1.64215  -86.67  445.17 -205.82  0.9177     1     60.93    
 -25.59717 -22.72674   1.56620  -63.59  292.68 -176.52  0.3085    13    -117.6    
 -25.49717 -22.75745   1.36620  -62.76  289.99 -176.53  0.3154    13    -118.9    
 -25.44717 -22.48007   1.39953  -64.81  292.93 -176.96  0.2959    13    -117.7    
 -25.59717 -22.37674   1.66620  -66.28  300.18 -177.29  0.2933    13    -118.0    
 -32.18050 -22.30507   1.56620 -101.48  393.16 -203.94  1.1249     1    -196.9    
 -32.09717 -22.26995   1.36620 -100.99  407.66 -205.72  1.1622     1    -101.2    
 -32.14717 -22.10507   1.33286 -110.34  394.39 -208.21  1.1370     1    -141.8    
 -32.29717 -22.10507   1.56620 -118.40  360.93 -207.68  1.0561     1    -147.8    
 -25.41383 -22.26340   1.34798  -66.94  295.80 -177.61  0.2932    13    -118.0    
 -25.59717 -22.30507   1.66620  -66.92  301.98 -177.57  0.2951    13    -118.0    
 -25.44717 -22.08007   1.39953  -69.20  301.19 -178.60  0.3065    13    -123.8    
 -25.59717 -22.15507   1.66620  -68.38  306.66 -178.40  0.3064    13    -123.8    
 -32.39717 -21.92828   1.56620 -133.17  325.06 -210.86  0.9910     4    -204.5    
 -32.19717 -21.85745   1.26620 -124.49  365.70 -211.73  1.0776     1    -140.9    
 -32.49717 -21.70507   1.56620 -148.79  285.80 -212.64  0.9541     4    -226.6    
 -32.34717 -21.70507   1.36620 -140.18  316.34 -213.10  0.9873     4    -95.70    
 -25.61383 -21.70840   1.56620  -74.36  326.49 -183.72  0.4242    13    -115.0    
 -25.59717 -21.78340   1.56620  -73.23  321.00 -182.39  0.3919    13    -78.63    
 -25.49717 -21.75507   1.36620  -74.41  315.05 -182.13  0.3874    13    -75.90    
 -25.44717 -21.90507   1.33286  -71.95  306.48 -180.10  0.3377    13    -129.0    
 -32.54717 -21.48007   1.53286 -159.18  262.84 -211.72  0.9667     4    -72.91    
 -32.39717 -21.57090   1.36620 -147.95  294.70 -213.55  0.9679     4    -235.4    
 -32.59717 -21.30507   1.56620 -166.82  248.06 -209.44  1.0009     4    -116.7    
 -32.34717 -21.33840   1.26620 -153.68  282.99 -213.92  0.9687     4    -140.6    
 -25.69717 -21.45507   1.56620  -78.55  351.59 -188.29  0.5663    13    -58.23    
 -25.59717 -21.45507   1.36620  -80.37  340.30 -186.52  0.5453    13    -87.83    
 -25.64717 -21.33662   1.36620  -82.99  354.24 -186.90  0.6206     7    -66.22    
 -25.79717 -21.30507   1.66620  -79.91  379.21 -190.98  0.6640     7    -55.18    
 -32.59717 -21.05507   1.56620 -173.34  239.29 -206.98  1.0529     4    -143.0    
 -32.34717 -21.10507   1.26620 -161.29  264.20 -212.77  0.9766     4    -117.3    
 -32.54717 -20.90507   1.53286 -175.42  237.63 -206.50  1.0687     4    -128.9    
 -32.39717 -20.85685   1.36620 -170.53  244.67 -209.53  1.0197     4    -147.8    
 -32.19717 -20.90328   1.18286 -160.39  268.40 -213.81  0.9755     4    -52.21    
 -25.81383 -21.10507   1.56620  -84.21  393.53 -189.53  0.7392     7    -18.78    
 -25.79717 -21.08340   1.51620  -85.39  392.70 -188.22  0.7451     7    -5.198    
 -25.81383 -20.88007   1.36620  -92.29  408.16 -180.82  0.8045     7     3.503    
 -25.84717 -20.93007   1.53286  -87.26  405.78 -188.21  0.7705     7    -9.372    
 -32.49717 -20.69019   1.56620 -178.76  235.25 -205.18  1.1049     4    -128.9    
 -32.19717 -20.68602   1.26620 -167.47  252.28 -211.76  0.9928     4    -102.4    
 -32.38050 -20.48924   1.56620 -179.66  234.72 -205.34  1.1050     4    -144.7    
 -32.04717 -20.50507   1.26620 -166.31  255.45 -212.80  0.9825     4    -102.4    
 -25.84717 -20.76340   1.36620  -94.12  413.84 -179.48  0.8077     7     7.245    
 -25.89717 -20.65507   1.56620  -88.97  400.02 -190.43  0.7037     7    -5.939    
 -25.89717 -20.55507   1.33286  -97.87  411.27 -176.64  0.7856     7    -10.45    
 -25.89717 -20.49257   1.72548  -85.00  369.21 -195.12  0.5556    11    -62.69    
 -31.99717 -20.15507   1.56620 -175.95  239.18 -209.03  1.0235     4    -134.6    
 -32.19538 -20.30507   1.54620 -178.02  235.85 -207.00  1.0674     4    -27.75    
 -31.74717 -20.20507   1.36620 -162.99  265.30 -215.17  0.9593     4    -72.91    
 -31.89717 -20.10507   1.56620 -173.78  242.90 -210.51  0.9992     4    -130.8    
 -31.57455 -20.25507   1.26620 -152.09  295.56 -217.82  0.9671     4    -235.4    
 -31.54717 -20.00507   1.56620 -162.87  269.55 -216.18  0.9440     4    -67.67    
 -31.37217 -20.15507   1.33286 -145.67  317.33 -218.06  0.9879     4    -229.2    
 -31.54217 -20.00507   1.56620 -162.74  270.05 -216.24  0.9436     4    -153.6    
 -31.19717 -20.12174   1.36620 -137.89  343.59 -216.53  1.0309     4    -149.5    
 -31.10871 -20.00507   1.54953 -141.25  339.91 -215.48  1.0155     4    -143.9    
 -31.08562 -20.12174   1.36620 -131.58  363.63 -214.46  1.0725     1    -149.4    
 -30.91383 -20.00507   1.56620 -131.49  374.69 -209.99  1.0875     1    -147.9    
 -30.84633 -20.12174   1.35191 -119.31  401.39 -207.55  1.1541     1    -152.3    
 -30.88050 -20.00507   1.56620 -129.92  380.42 -208.75  1.1000     1    -156.1    
 -30.64717 -20.10507   1.36620 -115.58  416.38 -199.14  1.1744     1    -15.87    
 -30.42967 -20.10507   1.26620 -118.12  409.52 -188.20  1.1572     1    -147.8    
 -25.94717 -20.22507   1.42453  -94.94  361.74 -187.85  0.5452    11    -49.42    
 -25.89717 -20.30507   1.69453  -85.72  347.43 -193.80  0.4641    11    -35.74    
 -25.99717 -20.10507   1.21620 -104.37  368.79 -176.39  0.6787    11    -42.31    
 -25.89717 -20.10507   1.69453  -85.02  325.76 -192.61  0.3826    11    -107.9    
 -30.64717 -20.00507   1.56620 -122.99  409.01 -197.95  1.1550     1    -88.70    
 -30.43050 -19.95507   1.56620 -127.80  403.76 -184.50  1.1495     1    -129.2    
 -30.19717 -19.90507   1.34036 -139.60  344.82 -174.79  1.0831     2    -66.90    
 -30.19717 -19.80507   1.55215 -144.03  340.99 -173.89  1.0874     2     128.6    
 -29.99717 -19.72174   1.35370 -153.22  285.19 -172.03  1.0132     2    -66.08    
 -30.09717 -19.70507   1.58703 -150.69  309.30 -172.48  1.0527     2    -95.25    
 -29.84717 -19.60507   1.36620 -158.92  258.83 -171.55  0.9745     2    -9.937    
 -26.01383 -19.88507   1.36620  -95.21  325.58 -189.53  0.4124    11    -127.0    
 -25.99717 -19.89674   1.41620  -93.26  322.94 -190.40  0.3937    11    -88.03    
 -26.04717 -19.70507   1.39953  -91.90  308.26 -190.71  0.3488    11    -54.64    
 -25.99717 -19.65507   1.56620  -85.74  299.25 -191.00  0.3209    11    -121.2    
 -29.79717 -19.50507   1.55608 -161.25  253.46 -171.48  0.9700     2    -10.77    
 -29.69717 -19.50507   1.39203 -161.72  246.08 -170.93  0.9491     2    -16.57    
 -29.59717 -19.40507   1.58703 -163.58  244.27 -170.64  0.9414     2    -16.57    
 -29.34717 -19.40507   1.36620 -162.72  254.93 -169.76  0.9265     2    -16.57    
 -29.43050 -19.35507   1.58608 -163.56  249.49 -170.13  0.9300     2    -16.57    
 -29.20550 -19.40507   1.31620 -160.78  272.85 -170.18  0.9254     2    -4.263    
 -29.22217 -19.32174   1.56620 -161.03  272.56 -170.69  0.9241     2    -4.263    
 -29.02217 -19.35507   1.39953 -156.11  309.11 -173.21  0.9151     2    -141.1    
 -29.04717 -19.30507   1.56620 -156.50  305.67 -173.32  0.9104     2    -141.1    
 -28.82217 -19.35507   1.33286 -146.82  348.06 -180.57  0.8570     2    -142.3    
 -28.84383 -19.30507   1.46620 -147.30  344.78 -180.24  0.8491     2    -178.0    
 -28.71228 -19.30507   1.36620 -139.40  354.32 -186.50  0.7699     6    -46.13    
 -26.19717 -19.49435   1.26620  -94.29  301.10 -190.32  0.3413    11    -122.5    
 -26.24717 -19.30507   1.35941  -88.33  290.22 -190.56  0.3169    11    -121.4    
 -26.19717 -19.20507   1.58941  -81.26  284.33 -190.22  0.3236    11    -135.3    
 -26.04717 -19.50507   1.56620  -84.39  292.90 -190.70  0.3160    11    -135.3    
 -28.59717 -19.15507   1.56381 -128.04  335.91 -191.82  0.5863    11    -271.7    
 -28.39717 -19.10507   1.32536 -116.63  315.89 -193.93  0.4725    11    -44.47    
 -28.39717 -19.00507   1.53024 -113.77  307.65 -192.68  0.4126    11    -62.48    
 -28.19717 -18.95507   1.35108 -106.12  296.74 -191.94  0.3556    11    -117.4    
 -28.19717 -18.90507   1.44774 -104.74  293.94 -191.42  0.3369    11    -117.6    
 -28.02121 -18.90507   1.26620 -100.88  290.85 -191.12  0.3197    11    -109.9    
 -26.81205 -18.80507   1.36620  -83.69  280.03 -189.98  0.3118    11    -64.08    
 -26.59717 -18.92174   1.37870  -83.87  281.41 -190.09  0.3174    11    -133.1    
 -26.49717 -18.90507   1.53191  -80.48  280.01 -189.96  0.3301    11    -64.08    
 -26.39717 -19.10507   1.36620  -85.78  284.82 -190.32  0.3165    11    -152.8    
 -26.29717 -19.10507   1.53441  -81.72  282.95 -190.16  0.3251    11    -133.1    
 -27.99717 -18.75507   1.53286  -96.31  284.53 -190.16  0.2875    11    -111.6    
 -27.79717 -18.75507   1.36620  -93.39  283.09 -190.08  0.2814    11    -115.6    
 -27.79717 -18.70507   1.46620  -91.96  281.63 -189.91  0.2786    11    -115.6    
 -27.59717 -18.70507   1.36620  -89.60  280.82 -189.89  0.2790    11    -51.15    
 -27.59717 -18.60507   1.61620  -86.33  278.41 -189.64  0.2842    11    -56.48    
 -27.60550 -18.70507   1.36620  -89.71  280.87 -189.89  0.2789    11    -51.15    
 -27.48050 -18.60507   1.56620  -85.12  278.13 -189.66  0.2887    11    -64.08    
 -27.11383 -18.70507   1.36620  -84.50  279.23 -189.87  0.2989    11    -64.08    
 -27.19717 -18.60507   1.56620  -81.92  277.42 -189.68  0.3066    11    -64.08    
 -26.99717 -18.75507   1.33286  -84.70  279.86 -189.94  0.3022    11    -64.08    
 -27.00217 -18.70507   1.41620  -83.02  278.76 -189.85  0.3077    11    -64.08    
 -26.79717 -18.72174   1.54120  -80.15  278.09 -189.80  0.3262    11    -64.08    
 -30.99717 -23.70507   1.84953  -92.86  382.85 -199.06  1.0546     1    -276.4    
 -30.79717 -23.80507   1.71620 -111.19  359.46 -204.30  1.0129     1    -110.1    
 -30.94717 -23.70507   1.99953  -84.06  395.00 -197.75  1.0764     1    -235.2    
 -30.56383 -23.85507   1.76620 -114.32  363.49 -206.44  1.0261     1    -119.3    
 -30.59717 -23.80507   2.01620  -95.44  398.90 -202.53  1.0952     1    -194.3    
 -30.39717 -23.85507   1.86120 -111.35  379.81 -207.12  1.0642     1    -202.6    
 -30.39717 -23.85507   1.87120 -110.64  381.59 -206.98  1.0680     1    -214.3    
 -30.19717 -23.88840   1.70453 -126.46  350.51 -211.34  1.0129     1    -206.9    
 -30.19717 -23.85507   1.87120 -114.66  384.01 -209.45  1.0807     1    -156.2    
 -30.03050 -23.85507   1.76620 -123.87  366.60 -212.24  1.0510     1    -305.1    
 -29.94717 -23.80507   1.96620 -112.35  406.14 -211.66  1.1394     1    -107.7    
 -29.79717 -23.80507   1.73786 -126.29  368.85 -214.44  1.0658     1    -245.2    
 -29.64717 -23.70507   1.99953 -112.14  421.33 -214.88  1.1886     1    -17.95    
 -29.59717 -23.70507   1.81620 -120.06  396.00 -215.84  1.1338     1    -156.9    
 -31.19717 -23.60507   1.76620  -91.03  379.61 -197.76  1.0475     1    -269.6    
 -31.39717 -23.45507   1.88798  -73.66  391.85 -193.92  1.0679     1    -169.3    
 -31.18050 -23.60507   1.89024  -82.36  389.05 -196.11  1.0633     1    -198.4    
 -31.39717 -23.45507   1.96620  -69.17  393.73 -193.10  1.0692     1    -242.2    
 -30.99717 -23.68840   1.96620  -84.32  392.76 -197.47  1.0716     1    -198.8    
 -29.59717 -23.68840   1.96620 -113.09  419.87 -215.46  1.1881     1    -28.44    
 -29.39717 -23.60507   1.71620 -121.93  390.00 -217.41  1.1281     1    -103.5    
 -29.28645 -23.50507   1.99036 -108.09  435.73 -217.95  1.2385     1    -30.28    
 -29.14717 -23.40507   1.68786 -114.09  409.37 -218.52  1.1759     1    -99.86    
 -29.14717 -23.40507   1.99953 -104.61  441.61 -218.57  1.2543     1     23.52    
 -27.28050 -23.30507   1.76620  -77.09  329.71 -176.20  0.3090    13    -148.0    
 -26.94717 -23.30507   1.86620  -73.03  316.84 -176.00  0.2949    13    -111.0    
 -26.79717 -23.40507   1.76620  -70.65  306.13 -175.73  0.2993    13    -128.4    
 -26.68050 -23.30507   1.86620  -69.92  307.52 -175.86  0.3000    13    -128.3    
 -26.30550 -23.30507   1.76620  -65.96  297.08 -175.90  0.3218    13    -123.2    
 -31.74717 -23.10507   1.76620  -70.34  397.97 -194.05  1.0928     1    -172.7    
 -31.89717 -22.90507   1.76620  -70.69  402.44 -194.95  1.1117     1    -165.8    
 -31.74717 -23.13840   2.02786  -59.85  395.80 -191.53  1.0816     1    -178.4    
 -31.89717 -22.95507   2.02453  -62.57  397.63 -192.42  1.0959     1    -178.4    
 -28.89717 -23.13840   1.80465  -96.15  446.37 -218.09  1.2372     1     23.92    
 -28.84717 -23.10507   1.96620  -92.91  451.33 -217.85  1.2402     1    -25.83    
 -28.69717 -22.90507   1.76620  -86.87  453.21 -214.78  1.1469     1    -108.5    
 -28.64717 -22.90507   1.99953  -86.53  445.14 -214.56  1.1134     1    -87.40    
 -28.09717 -22.90507   1.81620  -86.65  404.35 -192.07  0.6184    10    -77.15    
 -27.79717 -23.05507   1.76620  -84.30  382.31 -182.12  0.4775    13    -110.7    
 -28.05883 -22.90507   1.96620  -87.10  384.04 -192.98  0.5477    10    -169.0    
 -27.74717 -23.00507   1.96620  -84.35  372.16 -185.31  0.4359    10    -99.10    
 -27.69717 -23.10507   1.76620  -83.07  371.37 -180.15  0.4313    13    -93.12    
 -27.56383 -23.05507   1.96620  -81.97  363.38 -182.23  0.3884    13    -98.21    
 -27.41145 -23.25507   1.76620  -79.03  340.49 -176.80  0.3312    13    -134.0    
 -27.39717 -23.10507   1.96620  -79.67  352.79 -179.86  0.3500    13    -92.41    
 -27.25550 -23.10507   2.01620  -77.92  345.86 -179.31  0.3282    13    -75.96    
 -26.88883 -23.20507   1.96620  -72.87  321.59 -176.46  0.2962    13    -83.60    
 -26.79717 -23.20507   1.96620  -71.79  317.79 -176.29  0.2956    13    -83.60    
 -26.58550 -23.17174   1.96620  -69.56  311.25 -176.12  0.2983    13    -140.3    
 -26.39717 -23.13007   1.94953  -67.81  306.36 -176.07  0.3030    13    -113.3    
 -26.41478 -22.95507   2.06620  -68.79  316.50 -176.70  0.2971    13    -81.84    
 -26.16895 -23.10507   1.86620  -65.75  299.66 -176.04  0.3129    13    -121.5    
 -26.09717 -22.85924   1.96620  -66.38  306.18 -176.41  0.3002    13    -120.1    
 -25.99717 -22.93602   1.86620  -65.17  299.62 -176.22  0.3083    13    -120.1    
 -31.99717 -22.70507   1.66286  -78.51  406.76 -197.70  1.1341     1    -103.1    
 -32.14717 -22.50507   1.76620  -88.67  397.36 -199.50  1.1251     1    -177.7    
 -31.99717 -22.80507   1.96620  -69.02  399.41 -194.13  1.1099     1    -172.7    
 -32.18050 -22.53007   1.96620  -87.82  389.52 -198.07  1.1060     1    -224.8    
 -28.48883 -22.80507   1.76620  -84.95  441.41 -208.20  0.9377     1     96.92    
 -28.59717 -22.85507   1.90786  -84.72  444.99 -212.98  1.0619     1    -27.76    
 -28.44717 -22.80507   1.76620  -85.27  437.43 -206.52  0.8944     1     60.13    
 -28.42217 -22.82174   1.88965  -85.59  425.18 -207.08  0.8582     1     7.308    
 -28.23050 -22.85507   1.79120  -86.61  416.10 -197.19  0.7066    10    -3.284    
 -28.23050 -22.85507   1.96620  -87.29  395.22 -199.55  0.6535    10    -138.9    
 -25.99717 -22.70840   1.96620  -66.39  307.98 -176.71  0.2972    13    -120.2    
 -25.79717 -22.80507   1.76620  -64.39  296.70 -176.38  0.3070    13    -120.1    
 -25.89717 -22.45507   1.96620  -67.22  314.20 -177.57  0.2999    13    -69.00    
 -25.69717 -22.50507   1.76620  -65.75  301.02 -176.96  0.2945    13    -118.0    
 -32.19717 -22.40507   1.73191  -96.34  390.68 -201.42  1.1146     1    -162.2    
 -32.38050 -22.13007   1.76620 -122.59  340.90 -207.50  1.0105     1    -147.3    
 -32.39717 -22.20507   1.96620 -120.20  337.95 -206.11  1.0004     1    -143.6    
 -32.29717 -22.35507   1.96620 -104.76  367.09 -201.98  1.0602     1    -119.0    
 -25.99717 -22.35507   2.06620  -68.42  328.14 -178.95  0.3171    13    -119.8    
 -25.69717 -22.27912   1.78703  -67.53  308.25 -177.89  0.3010    13    -113.8    
 -25.99717 -21.98328   2.11620  -70.78  357.63 -184.79  0.4111    13    -48.29    
 -25.69717 -21.97674   1.76620  -70.48  321.44 -180.50  0.3507    13    -78.82    
 -32.58050 -21.90507   1.94298 -145.76  282.17 -211.59  0.9410     4    -242.1    
 -32.49717 -21.90507   1.73703 -140.94  299.14 -211.52  0.9536     4    -362.1    
 -32.59717 -21.72257   1.76620 -153.77  269.26 -211.76  0.9502     4    -68.90    
 -32.69717 -21.65507   1.96620 -160.94  252.34 -209.67  0.9751     4    -117.3    
 -25.89717 -21.79162   1.97453  -72.43  360.28 -186.45  0.4664    13    -53.08    
 -25.79717 -21.85507   1.86620  -71.85  340.52 -183.38  0.4118    13    -83.97    
 -25.89717 -21.70507   1.96620  -73.25  368.16 -188.35  0.5062    13    -60.91    
 -25.79717 -21.52174   1.76620  -76.17  364.30 -189.40  0.5635    13    -72.20    
 -32.69717 -21.47174   1.81620 -166.59  245.66 -208.34  1.0044     4    -131.7    
 -32.74717 -21.47174   1.96620 -168.82  241.78 -206.80  1.0265     4    -158.4    
 -32.69717 -21.35507   1.76620 -169.77  242.01 -207.31  1.0276     4    -158.4    
 -32.78050 -21.28507   1.99120 -175.08  236.96 -203.90  1.0915     4    -128.9    
 -25.81383 -21.52507   1.79120  -75.99  367.05 -189.70  0.5675    13    -72.51    
 -25.89717 -21.47174   1.91620  -75.78  387.86 -192.72  0.6171     7    -96.46    
 -25.84717 -21.30507   1.76620  -78.85  389.65 -192.62  0.6754     7    -89.94    
 -25.89717 -21.33007   1.88286  -77.40  398.36 -194.40  0.6748     7    -33.88    
 -32.69717 -21.02174   1.76620 -178.48  235.77 -203.71  1.1176     4    -128.9    
 -32.78050 -21.10507   1.99120 -179.75  236.35 -201.91  1.1497     4    -129.7    
 -32.69717 -20.89078   1.81620 -181.26  235.84 -202.26  1.1624     4    -129.7    
 -32.74717 -20.90507   1.96620 -183.31  237.50 -200.69  1.1998     4    -88.99    
 -25.89717 -21.10507   1.81620  -80.22  408.22 -195.34  0.7305     7     19.27    
 -25.94717 -21.10507   2.02453  -77.37  409.92 -199.06  0.7036     6     1.456    
 -25.89717 -20.95507   1.76620  -82.23  408.55 -195.20  0.7354     7     26.89    
 -25.94717 -20.90507   2.08798  -77.29  396.95 -200.33  0.6597     6    -103.5    
 -32.59717 -20.65507   1.76620 -183.31  235.79 -202.09  1.1821     4    -88.99    
 -32.69717 -20.70507   1.98798 -185.87  239.75 -199.77  1.2450     4    -88.99    
 -32.49717 -20.50507   1.72631 -183.45  235.09 -202.66  1.1719     4    -128.9    
 -32.58050 -20.48007   1.96620 -187.55  239.96 -199.88  1.2545     4    -103.9    
 -25.89717 -20.72507   1.65786  -86.08  400.14 -193.41  0.7003     6    -14.96    
 -25.89717 -20.56007   1.96620  -79.62  363.78 -197.02  0.5282    11    -60.50    
 -25.89717 -20.50507   1.76620  -83.97  367.99 -195.64  0.5500    11    -64.33    
 -25.89717 -20.55507   1.96620  -79.63  363.14 -196.96  0.5256    11    -63.42    
 -32.39717 -20.30507   1.82631 -185.49  235.50 -202.08  1.1890     4    -88.99    
 -32.19717 -20.15507   1.76620 -182.88  233.65 -204.43  1.1200     4    -128.9    
 -32.19717 -20.10507   1.88381 -185.26  233.85 -203.29  1.1448     4    -128.9    
 -32.09717 -20.10507   1.73131 -180.84  234.16 -205.93  1.0821     4    -128.9    
 -25.89717 -20.30507   1.68286  -86.04  348.25 -193.72  0.4675    11    -43.29    
 -25.88883 -20.41852   1.96620  -79.51  346.42 -195.21  0.4570    11    -43.29    
 -25.89717 -20.07174   1.71620  -84.28  321.69 -192.43  0.3690    11    -68.66    
 -25.86228 -20.10507   1.95786  -78.70  316.50 -192.19  0.3484    11    -78.63    
 -31.99717 -19.95507   1.97036 -182.82  233.46 -205.24  1.0875     4    -128.9    
 -31.79717 -19.95507   1.76620 -175.68  241.05 -210.09  0.9971     4    -149.8    
 -31.75728 -19.90507   1.86620 -176.53  240.42 -209.91  0.9956     4    -149.8    
 -31.61383 -19.92174   1.74120 -169.68  253.56 -213.70  0.9542     4    -117.3    
 -31.63883 -19.85507   1.93286 -173.85  245.48 -211.73  0.9697     4    -115.9    
 -31.56050 -19.90507   1.76620 -168.63  256.97 -214.43  0.9463     4    -72.91    
 -31.37217 -19.80507   2.05191 -166.24  266.00 -216.01  0.9292     4    -67.67    
 -31.06383 -19.90507   1.76620 -146.04  330.72 -215.29  0.9914     4    -66.08    
 -31.21383 -19.80507   2.09453 -160.01  286.17 -217.42  0.9289     4    -224.3    
 -30.99717 -19.92174   1.74120 -141.79  345.53 -213.44  1.0199     1    -109.7    
 -31.02217 -19.90507   1.78286 -144.35  337.49 -214.36  1.0030     4    -143.9    
 -30.81717 -19.92174   1.79120 -134.26  376.31 -206.97  1.0834     1    -156.3    
 -30.79717 -19.90507   1.86620 -135.15  375.56 -206.52  1.0798     1    -144.9    
 -30.61717 -19.95507   1.70786 -126.58  406.08 -196.19  1.1459     1    -72.33    
 -30.54717 -19.90507   1.86620 -129.45  405.51 -192.50  1.1433     1    -116.9    
 -30.39717 -19.90507   1.68620 -131.74  397.46 -182.12  1.1431     1    -91.02    
 -30.55050 -19.90507   1.89120 -129.61  404.85 -192.91  1.1415     1    -140.8    
 -30.19717 -19.75507   1.73286 -145.50  341.50 -173.82  1.0900     2    -49.14    
 -30.22538 -19.75507   1.94120 -143.23  354.66 -175.14  1.1005     2     3.772    
 -29.99717 -19.60507   1.68286 -155.84  284.66 -172.03  1.0220     2     74.67    
 -29.99717 -19.60507   2.11120 -153.04  294.21 -172.05  1.0214     2    -183.8    
 -25.89717 -19.90507   1.76620  -82.04  307.58 -191.56  0.3299    11    -51.13    
 -25.89717 -19.77674   1.96620  -77.11  297.22 -190.72  0.3122    11    -133.0    
 -25.94717 -19.64674   1.76620  -80.45  294.70 -190.73  0.3137    11    -152.8    
 -25.89717 -19.75507   1.96620  -76.98  296.35 -190.67  0.3117    11    -133.0    
 -29.84717 -19.50507   1.68786 -160.42  259.59 -171.66  0.9819     2    -9.937    
 -29.86383 -19.50507   2.00465 -158.63  265.99 -171.55  0.9828     2   -0.5768    
 -29.68050 -19.40507   1.81120 -162.52  247.46 -171.06  0.9494     2    -16.57    
 -29.68050 -19.40507   1.94120 -161.90  248.64 -171.07  0.9459     2    -16.57    
 -29.39717 -19.32174   1.74120 -162.98  253.05 -170.38  0.9253     2    -16.57    
 -29.42217 -19.32174   1.94620 -162.21  252.51 -170.71  0.9179     2    -17.82    
 -29.29717 -19.30507   1.71620 -161.85  263.33 -170.62  0.9221     2     11.96    
 -29.29717 -19.30507   2.03620 -160.29  265.55 -171.39  0.9050     2    -1.826    
 -25.99717 -19.50507   1.74953  -79.90  290.05 -190.46  0.3154    11    -133.1    
 -26.09717 -19.30507   1.70786  -79.43  285.32 -190.21  0.3229    11    -133.1    
 -26.04717 -19.30507   2.04453  -73.71  283.39 -189.91  0.3311    11    -123.9    
 -25.99717 -19.41257   2.08048  -73.64  285.36 -189.97  0.3238    11    -123.9    
 -29.01717 -19.30507   1.55786 -155.52  311.96 -174.02  0.9059     2    -158.9    
 -28.90217 -19.25507   2.06620 -146.68  338.96 -180.55  0.8179     2     34.44    
 -28.74717 -19.20507   1.73286 -138.47  348.52 -186.58  0.7208    11     9.724    
 -28.77217 -19.20507   2.01298 -138.05  347.74 -186.29  0.7115    11    -112.8    
 -28.59717 -19.10507   1.74953 -125.79  330.36 -191.71  0.5407    11    -108.0    
 -28.59717 -19.10507   1.73786 -125.80  330.42 -191.74  0.5416    11    -105.5    
 -28.43050 -18.95507   1.79120 -112.69  305.03 -191.79  0.3878    11    -121.6    
 -28.40217 -18.92174   1.92274 -109.84  300.68 -191.22  0.3620    11    -118.9    
 -28.19717 -18.80507   1.71620 -101.38  289.01 -190.50  0.3068    11    -111.6    
 -28.24717 -18.80507   1.93286 -101.57  289.54 -190.30  0.3077    11    -119.2    
 -26.39717 -18.90507   1.76620  -76.42  278.84 -189.81  0.3464    11    -64.08    
 -26.21383 -19.10507   1.74120  -77.58  281.48 -189.98  0.3353    11    -133.1    
 -26.19717 -19.10507   1.81620  -76.31  281.09 -189.92  0.3386    11    -64.08    
 -26.39717 -18.90507   1.75786  -76.54  278.88 -189.82  0.3459    11    -64.08    
 -27.99717 -18.70507   1.70286  -94.50  282.78 -189.89  0.2821    11    -111.6    
 -28.09205 -18.70507   2.04953  -94.51  283.31 -189.69  0.2846    11    -119.1    
 -27.79717 -18.60507   1.81620  -88.22  279.01 -189.57  0.2806    11    -64.03    
 -27.84717 -18.60507   1.96620  -88.16  279.12 -189.51  0.2815    11    -64.03    
 -27.57217 -18.55507   1.79953  -84.03  277.38 -189.54  0.2919    11    -64.08    
 -27.67550 -18.55507   1.96620  -84.48  277.57 -189.47  0.2899    11    -64.08    
 -27.42217 -18.55507   1.73286  -82.47  277.02 -189.57  0.2998    11    -64.08    
 -27.39717 -18.52174   1.96620  -80.07  276.35 -189.49  0.3113    11    -64.08    
 -27.16383 -18.55507   1.76620  -79.25  276.44 -189.59  0.3208    11    -64.08    
 -27.24217 -18.52174   1.96620  -78.19  276.06 -189.51  0.3242    11    -64.08    
 -26.94717 -18.60507   1.73786  -77.95  276.60 -189.64  0.3334    11    -64.08    
 -27.03050 -18.55507   1.96620  -76.24  275.98 -189.55  0.3404    11    -54.87    
 -26.69717 -18.70507   1.73286  -76.98  277.20 -189.71  0.3439    11    -64.08    
 -26.84717 -18.60507   1.96620  -74.99  276.15 -189.58  0.3515    11    -54.87    
 -26.59717 -18.75507   1.76620  -76.35  277.48 -189.72  0.3481    11    -54.87    
 -26.59717 -18.72174   1.99120  -73.68  276.79 -189.63  0.3607    11    -54.87    
 -30.89717 -23.70507   2.16620  -77.28  402.91 -196.97  1.0897     1    -131.2    
 -30.46883 -23.80507   2.16620  -92.49  411.60 -203.22  1.1241     1    -91.85    
 -30.79717 -23.70507   2.46620  -76.32  405.94 -197.27  1.0984     1    -115.8    
 -30.65550 -23.75507   2.36620  -82.10  410.23 -199.56  1.1117     1    -53.74    
 -30.44717 -23.80507   2.16620  -93.08  412.07 -203.55  1.1260     1    -59.97    
 -30.33288 -23.80507   2.27120  -94.60  416.96 -204.82  1.1408     1    -14.24    
 -30.16383 -23.80507   2.21620 -100.19  419.67 -207.55  1.1555     1    -18.61    
 -30.19717 -23.80507   2.28286  -98.83  419.16 -206.86  1.1524     1    -32.39    
 -30.10550 -23.80507   2.16620 -102.52  419.56 -208.58  1.1588     1    -68.76    
 -30.16895 -23.80507   2.36620 -100.43  416.70 -207.16  1.1487     1    -76.82    
 -29.64717 -23.70507   2.24453 -110.43  425.56 -214.32  1.1962     1    -31.46    
 -29.61383 -23.70507   2.36620 -114.49  412.53 -214.55  1.1668     1    -157.7    
 -31.29717 -23.50507   2.24953  -60.67  396.50 -191.91  1.0692     1    -177.8    
 -31.44717 -23.40507   2.19953  -57.97  394.67 -191.06  1.0671     1    -177.8    
 -31.29717 -23.50507   2.25786  -60.52  396.49 -191.87  1.0691     1    -177.8    
 -31.39717 -23.40507   2.47453  -54.81  394.14 -190.53  1.0666     1    -133.0    
 -31.03050 -23.65507   2.16620  -72.53  400.48 -195.24  1.0814     1    -134.0    
 -30.96383 -23.65507   2.39120  -69.51  403.21 -195.07  1.0869     1    -163.1    
 -29.62217 -23.68840   2.12953 -109.74  429.23 -214.83  1.2068     1    -31.62    
 -29.57217 -23.68840   2.36620 -115.09  411.79 -214.99  1.1670     1    -104.0    
 -29.43288 -23.60507   2.08370 -109.68  433.48 -216.73  1.2268     1    -29.13    
 -29.39717 -23.60507   2.31620 -114.46  417.24 -216.64  1.1881     1    -66.50    
 -29.19717 -23.45507   2.13286 -106.99  437.57 -218.24  1.2441     1    -29.13    
 -29.19717 -23.48840   2.32120 -114.23  415.60 -217.90  1.1903     1    -57.33    
 -28.99717 -23.30507   2.21620 -105.43  432.94 -218.53  1.2280     1    -45.74    
 -31.74717 -23.13840   2.14120  -56.71  394.53 -190.79  1.0779     1    -140.1    
 -31.89717 -22.95507   2.16620  -59.75  395.50 -191.57  1.0908     1    -178.4    
 -31.59717 -23.25507   2.39953  -52.12  392.53 -189.80  1.0676     1    -191.0    
 -31.89717 -22.95507   2.27120  -58.77  394.15 -191.13  1.0884     1    -222.3    
 -28.81383 -23.10507   2.16620  -96.98  440.58 -217.56  1.2093     1     23.52    
 -28.79717 -23.10507   2.23286  -99.78  433.27 -217.33  1.1874     1    -36.02    
 -28.66383 -22.95507   2.19120  -93.08  433.04 -215.01  1.1069     1    -75.49    
 -28.59717 -22.90507   2.21620  -92.68  423.42 -213.19  1.0256     1    -126.1    
 -28.09717 -22.90507   2.11620  -88.98  365.42 -194.77  0.5055    10    -113.7    
 -27.89217 -22.95507   2.16620  -87.65  351.26 -189.78  0.4076    10    -70.01    
 -28.18050 -22.90507   2.36620  -94.89  343.66 -195.49  0.4698    10    -141.4    
 -27.73228 -22.98507   2.36620  -87.53  326.02 -187.93  0.3250    10    -123.7    
 -27.54717 -23.00507   2.16620  -82.81  348.79 -185.54  0.3522    10    -75.49    
 -27.59717 -23.00507   2.53798  -86.88  310.97 -187.17  0.2943    10    -50.47    
 -27.39717 -23.00507   2.21620  -80.88  343.48 -184.75  0.3302    10    -116.5    
 -27.54217 -23.00507   2.39298  -84.47  324.09 -186.85  0.3072    10    -120.6    
 -27.25550 -23.00507   2.21620  -78.83  343.11 -183.47  0.3216    10    -89.55    
 -27.13883 -22.95507   2.36620  -77.83  331.06 -184.78  0.3028    10    -109.2    
 -26.99717 -23.00507   2.16620  -75.18  340.21 -180.24  0.3105    13    -89.63    
 -26.99717 -22.90507   2.41620  -76.07  328.25 -184.70  0.2989    10    -122.0    
 -26.84717 -22.90507   2.26620  -73.78  338.09 -181.48  0.3062    13    -92.37    
 -26.61717 -22.93007   2.14953  -70.98  328.88 -178.00  0.2994    13    -119.2    
 -32.19717 -22.50507   1.98286  -90.02  386.55 -198.48  1.1002     1    -268.0    
 -31.99717 -22.81578   2.10703  -66.46  396.63 -193.14  1.1030     1    -172.7    
 -31.99717 -22.80507   2.36620  -65.31  392.94 -192.26  1.0969     1    -203.8    
 -32.19717 -22.50507   2.50786  -91.44  374.01 -197.35  1.0731     1    -182.8    
 -28.57217 -22.88840   2.16620  -90.53  424.44 -212.63  1.0044     1    -51.01    
 -28.39717 -22.85507   2.19953  -91.26  390.34 -206.13  0.7499    10    -146.3    
 -28.39717 -22.85507   2.24441  -92.57  385.66 -205.70  0.7346    10    -147.7    
 -28.17217 -22.88840   2.16620  -90.16  364.28 -197.12  0.5323    10    -91.78    
 -28.25883 -22.88840   2.36620  -95.86  352.57 -198.38  0.5351    10    -88.74    
 -26.74717 -22.80507   2.36620  -72.99  334.70 -183.11  0.3040    10    -91.03    
 -26.59717 -22.78840   2.26620  -71.32  336.59 -180.51  0.3056    13    -91.03    
 -26.59717 -22.70507   2.37870  -71.62  335.59 -183.02  0.3066    10    -88.85    
 -26.29717 -22.66852   2.16620  -68.94  328.97 -178.43  0.3039    13    -119.8    
 -26.39717 -22.50507   2.38881  -70.30  338.95 -183.62  0.3177    10    -88.85    
 -26.14717 -22.70507   2.06620  -67.56  316.83 -177.15  0.2978    13    -80.40    
 -26.19717 -22.52174   2.16620  -68.81  332.52 -179.15  0.3121    13    -119.8    
 -32.34717 -22.33840   2.25465 -110.05  349.58 -202.51  1.0208     1    -179.9    
 -32.34717 -22.33840   2.27774 -110.19  348.88 -202.51  1.0193     1    -213.5    
 -32.49717 -22.10507   2.11620 -132.52  307.39 -209.20  0.9521     4    -43.47    
 -32.49717 -22.10507   2.49453 -134.84  297.69 -209.59  0.9406     4    -166.8    
 -26.24717 -22.31424   2.33286  -69.88  346.53 -184.01  0.3415    10    -47.34    
 -26.19717 -22.30507   2.26620  -69.71  347.27 -182.91  0.3444    13    -47.34    
 -26.19717 -22.10507   2.49120  -69.90  341.53 -187.06  0.3503    10    -88.30    
 -26.09717 -22.11340   2.21620  -70.18  355.19 -184.42  0.3817    13    -71.45    
 -32.59717 -21.90507   2.01620 -147.22  277.83 -211.52  0.9389     4    -23.49    
 -32.69717 -21.75507   2.16620 -158.28  254.78 -209.93  0.9644     4    -102.4    
 -32.59717 -21.95507   2.46120 -147.26  272.73 -211.15  0.9361     4     45.57    
 -32.69717 -21.78007   2.33608 -157.92  254.05 -209.73  0.9654     4    -102.4    
 -26.04717 -21.90507   2.19953  -71.20  367.70 -187.71  0.4428    13    -46.94    
 -26.09717 -21.88007   2.36620  -70.74  361.63 -189.17  0.4226    10    -48.29    
 -26.01383 -21.75007   2.16620  -72.20  378.20 -190.43  0.5010    13    -59.12    
 -26.04717 -21.68507   2.30786  -71.80  376.09 -192.18  0.4952    10    -62.04    
 -32.78050 -21.50507   2.19120 -169.82  239.99 -205.59  1.0420     4    -158.4    
 -32.78050 -21.53007   2.36620 -169.75  239.75 -205.21  1.0457     4    -158.4    
 -32.79717 -21.40507   2.16620 -173.14  237.79 -204.15  1.0751     4    -143.0    
 -32.79717 -21.45507   2.36620 -172.45  238.03 -203.95  1.0737     4    -143.0    
 -25.99717 -21.50507   2.16620  -73.69  394.63 -195.27  0.5937     6    -106.0    
 -26.04717 -21.52507   2.42453  -71.71  372.01 -193.86  0.5028    10    -63.83    
 -26.01383 -21.28007   2.36620  -73.04  387.59 -198.01  0.5884     6    -101.1    
 -25.99717 -21.25507   2.26620  -74.03  397.24 -198.98  0.6291     6    -103.7    
 -32.79717 -21.10507   2.06620 -180.39  236.82 -201.28  1.1646     4    -129.7    
 -32.79717 -20.92174   2.36620 -185.57  242.51 -198.33  1.2630     4    -89.00    
 -32.78050 -20.88007   2.16620 -185.29  240.87 -199.03  1.2485     4    -103.9    
 -32.78050 -20.84340   2.36620 -186.66  244.11 -197.98  1.2839     4    -89.00    
 -26.01383 -21.10507   2.42786  -73.04  383.80 -199.21  0.5893     6    -107.8    
 -25.99717 -21.10507   2.31620  -74.08  393.01 -200.18  0.6274     6    -110.6    
 -25.99717 -21.05507   2.36620  -73.69  388.17 -200.08  0.6099     6    -101.1    
 -25.98050 -20.91935   2.32786  -74.33  384.92 -200.42  0.6050     6    -112.4    
 -32.69717 -20.62174   2.19120 -188.72  244.89 -198.17  1.3014     4    -84.99    
 -32.74717 -20.73840   2.39120 -188.32  246.34 -197.56  1.3091     4    -67.24    
 -32.59717 -20.45507   2.09120 -188.81  243.04 -198.93  1.2879     4    -89.00    
 -32.59717 -20.42828   2.31620 -191.00  247.55 -197.77  1.3275     4    -67.24    
 -25.94717 -20.81257   2.18048  -76.18  383.80 -200.07  0.6064     6    -118.3    
 -25.99717 -20.70507   2.51620  -72.60  361.28 -197.17  0.5051    11    -55.75    
 -25.89717 -20.45507   2.16620  -76.16  344.08 -195.08  0.4431    11    -72.85    
 -25.94717 -20.53007   2.39953  -73.44  347.31 -195.26  0.4507    11    -24.33    
 -32.49717 -20.30507   2.12953 -189.44  242.48 -199.19  1.2826     4    -89.00    
 -32.49717 -20.30507   2.51120 -190.96  247.36 -198.00  1.3249     4    -67.24    
 -32.29717 -20.10507   2.13286 -188.46  237.77 -200.75  1.2242     4    -88.99    
 -32.18467 -20.00507   2.30191 -187.93  236.53 -201.27  1.2022     4    -88.99    
 -25.89717 -20.30507   2.27453  -74.33  327.23 -192.85  0.3769    11    -119.7    
 -25.89717 -20.30507   2.28286  -74.22  327.14 -192.82  0.3763    11    -119.7    
 -25.88883 -20.10507   2.27965  -73.64  311.74 -191.33  0.3303    11    -60.90    
 -25.89717 -20.10507   2.32453  -73.11  311.47 -191.23  0.3287    11    -60.90    
 -31.99717 -19.92174   2.12120 -184.33  233.24 -204.32  1.1067     4    -128.9    
 -32.02217 -19.92174   2.41715 -186.50  233.98 -202.87  1.1440     4    -128.9    
 -31.98050 -19.90507   2.19120 -184.55  233.24 -204.22  1.1077     4    -128.9    
 -31.66883 -19.80507   2.36620 -178.48  237.99 -208.89  1.0036     4    -149.8    
 -31.59717 -19.80507   2.14120 -175.02  243.90 -211.28  0.9709     4    -121.7    
 -31.64717 -19.80507   2.42453 -178.16  238.56 -209.14  0.9990     4    -149.8    
 -31.39717 -19.80507   2.05786 -167.40  262.85 -215.58  0.9311     4    -72.91    
 -31.39717 -19.78840   2.39798 -170.57  255.58 -214.27  0.9353     4    -72.91    
 -31.19717 -19.80507   2.11620 -159.64  287.82 -217.45  0.9292     4    -224.3    
 -31.08883 -19.80507   2.36620 -156.03  299.31 -217.36  0.9375     4    -172.8    
 -31.12550 -19.80507   2.16620 -156.57  298.26 -217.31  0.9375     4    -164.2    
 -31.08050 -19.80507   2.36620 -155.51  300.96 -217.30  0.9396     4    -78.53    
 -30.79217 -19.85507   2.16620 -139.14  363.75 -208.69  1.0502     1    -147.8    
 -30.79217 -19.85507   2.36620 -139.67  358.50 -210.50  1.0384     1    -217.1    
 -30.59717 -19.90507   1.90691 -130.00  401.55 -195.98  1.1341     1    -141.5    
 -30.59717 -19.90507   2.51620 -128.97  391.30 -204.18  1.1113     1    -213.1    
 -30.47871 -19.86840   2.16620 -130.64  402.87 -191.71  1.1371     1    -152.9    
 -30.44717 -19.90507   2.46620 -126.09  404.28 -195.89  1.1377     1    -123.6    
 -30.19717 -19.75507   2.13286 -142.44  353.33 -175.73  1.0928     2    -66.27    
 -30.19717 -19.80507   2.36048 -136.54  366.87 -179.34  1.0963     2    -140.6    
 -29.99717 -19.60507   2.11620 -152.92  294.39 -172.05  1.0212     2    -183.8    
 -29.99717 -19.70507   2.42870 -145.27  313.35 -173.79  1.0222     2    -37.54    
 -25.89717 -19.79674   2.16620  -74.01  296.33 -190.44  0.3094    11    -133.0    
 -25.89717 -19.93840   2.31620  -72.62  302.03 -190.58  0.3115    11    -127.7    
 -25.89717 -19.78840   2.16620  -73.97  296.01 -190.42  0.3093    11    -133.0    
 -25.99717 -19.70507   2.54953  -69.76  292.66 -189.85  0.3065    11    -123.9    
 -29.79717 -19.50507   2.21620 -157.34  262.64 -171.23  0.9595     2    -3.003    
 -29.79717 -19.55507   2.36620 -154.40  268.23 -171.27  0.9546     2    -84.40    
 -29.69717 -19.50507   2.36620 -156.41  257.81 -170.98  0.9300     2    -14.02    
 -29.59717 -19.40507   2.17870 -160.31  249.33 -170.89  0.9222     2    -16.57    
 -29.43050 -19.35507   2.16620 -160.73  253.44 -170.97  0.9049     2    -17.82    
 -29.39717 -19.40507   2.36620 -157.87  258.23 -171.32  0.8870     2    -21.22    
 -29.21717 -19.32174   2.19120 -157.71  278.20 -172.54  0.8884     2    -5.865    
 -29.19217 -19.40507   2.44953 -154.00  284.89 -173.45  0.8657     2    -2.811    
 -29.11383 -19.30507   2.16620 -155.41  297.06 -174.17  0.8801     2    -202.4    
 -29.05550 -19.35507   2.36620 -151.26  310.99 -176.12  0.8559     2    -157.2    
 -28.79717 -19.30507   2.41620 -136.19  350.28 -185.71  0.7258     2     9.724    
 -26.01383 -19.48007   2.38620  -70.46  286.31 -189.79  0.3202    11    -123.9    
 -25.99717 -19.41185   2.06620  -73.83  285.40 -189.98  0.3237    11    -123.9    
 -26.04717 -19.30507   2.04441  -73.72  283.39 -189.91  0.3311    11    -123.9    
 -26.09717 -19.30507   2.39120  -70.03  282.91 -189.68  0.3341    11    -123.9    
 -28.74717 -19.20507   2.16620 -134.33  346.22 -187.68  0.6698    11    -48.39    
 -28.59717 -19.10507   2.25786 -120.67  324.86 -191.02  0.4924    11    -95.59    
 -28.59717 -19.15507   2.42453 -119.57  326.65 -190.74  0.5031    11    -103.9    
 -28.39717 -18.95507   2.36120 -106.22  299.47 -190.39  0.3533    11    -128.8    
 -28.39717 -18.92174   2.19120 -107.28  298.83 -190.63  0.3500    11    -138.1    
 -28.24717 -18.80507   2.16620  -99.77  288.80 -189.97  0.3038    11    -119.2    
 -28.19717 -18.80507   2.34953  -96.70  287.12 -189.65  0.2976    11    -119.2    
 -26.59717 -18.75507   2.33286  -70.94  276.88 -189.54  0.3671    11    -54.87    
 -26.24717 -19.07174   2.38620  -69.82  279.71 -189.61  0.3530    11    -55.00    
 -26.39717 -18.90507   2.34953  -70.22  278.03 -189.57  0.3636    11    -54.87    
 -26.19717 -19.10507   2.29120  -70.55  280.07 -189.66  0.3503    11    -54.87    
 -28.09205 -18.70507   2.05786  -94.45  283.29 -189.68  0.2846    11    -119.1    
 -27.99717 -18.70507   2.39453  -89.66  281.68 -189.36  0.2841    11    -123.1    
 -27.84717 -18.60507   2.16620  -86.81  278.95 -189.41  0.2843    11    -64.03    
 -27.74717 -18.60507   2.36620  -83.58  278.31 -189.33  0.2914    11    -64.08    
 -27.65550 -18.55507   2.16620  -82.81  277.34 -189.40  0.2955    11    -64.08    
 -27.58050 -18.55507   2.28786  -80.81  277.05 -189.37  0.3029    11    -64.08    
 -27.39717 -18.52174   2.16620  -78.68  276.26 -189.43  0.3168    11    -64.08    
 -27.43050 -18.55507   2.36620  -78.11  276.62 -189.38  0.3161    11    -64.08    
 -27.25883 -18.52174   2.16620  -76.95  275.99 -189.46  0.3288    11    -54.87    
 -27.23050 -18.55507   2.36620  -75.55  276.20 -189.42  0.3334    11    -54.87    
 -27.03050 -18.55507   2.16620  -74.71  275.88 -189.50  0.3469    11    -54.87    
 -26.94717 -18.60507   2.36620  -72.84  276.15 -189.47  0.3542    11    -54.87    
 -26.84717 -18.60507   2.13286  -73.60  276.03 -189.54  0.3574    11    -54.87    
 -26.69717 -18.70507   2.36620  -71.21  276.60 -189.51  0.3652    11    -54.87    
 -26.59717 -18.72174   2.12120  -72.48  276.67 -189.59  0.3651    11    -54.87    
 -30.74717 -23.70507   2.56620  -79.91  403.86 -198.05  1.0980     1    -110.9    
 -30.22538 -23.80507   2.56620 -104.38  399.70 -206.57  1.1104     1    -152.1    
 -30.69717 -23.70507   2.71620  -87.70  395.59 -199.35  1.0869     1    -253.0    
 -30.23788 -23.80507   2.76620 -114.46  370.53 -207.66  1.0469     1    -170.0    
 -30.14717 -23.80507   2.59953 -109.23  392.56 -207.96  1.0976     1    -213.1    
 -30.19717 -23.80507   2.71620 -113.42  376.36 -207.90  1.0604     1    -144.9    
 -29.99717 -23.80507   2.61620 -116.11  383.43 -210.26  1.0829     1    -156.9    
 -29.97717 -23.80507   2.65786 -119.29  374.54 -210.77  1.0637     1    -244.0    
 -29.77121 -23.77174   2.56620 -120.87  382.21 -212.96  1.0890     1    -175.5    
 -29.79717 -23.80507   2.76620 -132.06  342.10 -213.42  1.0036     3    -159.7    
 -29.49717 -23.70507   2.58620 -128.24  366.60 -215.53  1.0659     1    -245.6    
 -29.53883 -23.75507   2.76620 -138.55  328.42 -215.20  0.9902     3    -66.08    
 -29.39717 -23.70507   2.76620 -141.03  322.36 -215.74  0.9862     3    -7.143    
 -31.19717 -23.50507   2.59120  -60.83  396.78 -192.16  1.0735     1    -178.4    
 -31.49717 -23.30507   2.56620  -52.83  392.78 -190.00  1.0679     1    -191.0    
 -31.19717 -23.45507   2.79953  -65.53  394.48 -192.70  1.0763     1    -242.9    
 -31.39717 -23.30507   2.81620  -58.65  393.55 -191.17  1.0760     1    -240.7    
 -30.99717 -23.60507   2.61620  -69.53  399.58 -194.53  1.0830     1    -172.7    
 -31.09717 -23.50507   2.83620  -71.45  393.74 -194.01  1.0775     1    -216.0    
 -30.79717 -23.68840   2.59120  -78.29  402.52 -197.33  1.0942     1    -131.2    
 -30.79717 -23.65507   2.79953  -85.93  391.58 -198.18  1.0780     1    -198.8    
 -29.39717 -23.65507   2.54120 -126.84  373.38 -216.26  1.0848     1    -141.8    
 -29.09717 -23.50507   2.62191 -133.23  348.87 -217.09  1.0403     3    -105.3    
 -29.19717 -23.60507   2.76048 -142.53  318.03 -216.12  0.9864     3    -336.7    
 -28.99717 -23.40507   2.56620 -128.39  362.67 -217.40  1.0655     1    -247.3    
 -28.99717 -23.45507   2.72548 -139.76  324.89 -216.27  0.9974     3    -366.8    
 -31.59717 -23.20507   2.61620  -52.44  392.22 -189.84  1.0718     1    -191.0    
 -31.79717 -23.00507   2.57453  -54.88  392.52 -190.28  1.0830     1    -229.4    
 -31.59717 -23.10507   2.86620  -56.93  393.85 -190.93  1.0852     1    -203.7    
 -31.79717 -22.90507   2.81620  -59.69  394.27 -191.49  1.0965     1    -248.6    
 -28.79717 -23.20507   2.56620 -123.57  369.51 -216.23  1.0503     1    -244.0    
 -28.69717 -23.15507   2.77453 -135.83  328.49 -212.69  0.9510     3    -66.08    
 -28.49717 -22.90507   2.56620 -110.29  370.38 -206.59  0.7973     1    -82.59    
 -28.48050 -22.90507   2.72120 -119.66  349.22 -203.74  0.7464    10    -176.0    
 -28.19717 -22.90507   2.66620 -104.89  323.07 -192.61  0.4170    10    -127.8    
 -28.20550 -22.90507   2.56620 -101.59  330.26 -193.92  0.4392    10    -162.8    
 -28.14717 -22.90507   2.79953 -107.62  311.77 -190.37  0.3740    10    -128.2    
 -27.62538 -23.00507   2.56620  -87.78  308.89 -187.24  0.2936    10    -94.90    
 -27.74717 -22.97174   2.85465  -94.57  294.68 -187.18  0.2959    10    -172.4    
 -27.59717 -23.00507   2.52965  -86.79  311.61 -187.17  0.2949    10    -50.47    
 -27.59717 -23.00507   2.59441  -87.48  306.93 -187.14  0.2913    10    -140.5    
 -27.56895 -23.00507   2.56620  -86.59  308.94 -187.07  0.2918    10    -54.64    
 -27.37121 -22.97174   2.76620  -84.11  297.47 -186.76  0.2906    10    -132.5    
 -27.04717 -22.90507   2.56620  -77.30  314.20 -185.92  0.2914    10    -82.43    
 -27.09717 -22.90507   2.76620  -78.91  299.65 -186.50  0.2936    10    -132.5    
 -32.18050 -22.50507   2.56620  -90.85  374.44 -197.24  1.0743     1    -216.7    
 -31.99717 -22.70507   2.68620  -70.91  390.80 -193.31  1.1017     1    -203.8    
 -32.09717 -22.50507   2.81620  -88.22  379.75 -197.03  1.0893     1    -269.6    
 -31.94717 -22.73840   2.76620  -68.44  392.56 -192.98  1.1041     1    -235.7    
 -28.44217 -22.88840   2.56620 -108.31  363.11 -203.86  0.7132    10    -112.0    
 -28.44217 -22.88840   2.76620 -120.36  341.56 -201.11  0.6837    10   -100.00    
 -28.24217 -22.88840   2.76620 -110.42  321.75 -192.86  0.4392    10    -109.9    
 -26.99717 -22.88840   2.54120  -76.49  317.08 -185.69  0.2926    10    -80.90    
 -26.99717 -22.85507   2.82453  -77.46  297.50 -186.50  0.2976    10    -135.2    
 -26.69717 -22.70507   2.64953  -72.96  312.96 -185.87  0.2954    10    -61.09    
 -26.69717 -22.70507   2.65786  -72.97  312.33 -185.90  0.2954    10    -61.09    
 -26.54717 -22.60507   2.50786  -71.37  327.58 -184.95  0.3038    10    -119.8    
 -26.59717 -22.60507   2.73286  -71.98  308.46 -186.18  0.2973    10    -61.09    
 -32.29717 -22.35507   2.56620 -108.02  349.74 -201.68  1.0216     1    -178.6    
 -32.49717 -22.10507   2.50786 -134.76  297.73 -209.58  0.9412     4    -166.8    
 -32.19717 -22.40507   2.76381 -100.03  363.83 -199.69  1.0547     1    -332.3    
 -32.39717 -22.10507   2.83441 -131.46  305.95 -208.90  0.9534     4    -236.8    
 -26.39717 -22.40507   2.64953  -70.29  319.23 -186.17  0.3046    10    -78.71    
 -26.39717 -22.40507   2.65786  -70.29  318.56 -186.19  0.3041    10    -78.71    
 -26.21383 -22.10507   2.56620  -69.76  333.99 -187.16  0.3372    10    -108.7    
 -26.24717 -22.10507   2.79953  -69.36  313.71 -187.00  0.3089    10    -61.09    
 -32.59717 -21.90507   2.61620 -150.48  266.51 -210.99  0.9419     4     59.69    
 -32.69717 -21.70507   2.60274 -162.08  247.61 -208.22  0.9893     4    -131.7    
 -32.59717 -21.80507   2.78370 -155.68  257.95 -210.26  0.9578     4    -102.4    
 -32.54717 -21.90507   2.78703 -148.82  269.88 -211.16  0.9423     4    -96.29    
 -26.19717 -22.05507   2.59953  -69.69  332.18 -187.42  0.3375    10    -108.7    
 -26.19717 -22.00507   2.74953  -69.33  320.18 -187.36  0.3202    10    -78.71    
 -26.09717 -21.70507   2.61620  -70.09  342.94 -189.70  0.3897    10    -86.37    
 -26.09717 -21.63507   2.70786  -69.82  336.96 -189.45  0.3774    10    -88.76    
 -32.74717 -21.56340   2.58620 -168.55  240.63 -205.55  1.0376     4    -158.4    
 -32.69717 -21.50507   2.81620 -169.63  240.03 -205.19  1.0487     4    -143.0    
 -32.79717 -21.30507   2.56620 -177.36  237.22 -201.43  1.1369     4    -129.7    
 -32.74717 -21.30507   2.76620 -176.69  237.24 -201.85  1.1279     4    -129.7    
 -26.04717 -21.49078   2.47120  -71.51  368.44 -193.76  0.4936    10    -63.73    
 -26.09717 -21.55507   2.76620  -69.73  335.22 -189.49  0.3766    10    -88.76    
 -26.04717 -21.30507   2.56620  -71.44  366.21 -194.88  0.5034    10    -63.73    
 -26.09717 -21.38340   2.81620  -69.87  339.12 -190.25  0.3963    10    -86.37    
 -32.79717 -21.05507   2.56620 -183.14  240.49 -198.91  1.2286     4    -88.99    
 -32.74717 -21.07174   2.76620 -182.43  239.53 -199.39  1.2118     4    -88.99    
 -32.78050 -20.93007   2.54620 -185.77  243.16 -198.06  1.2680     4    -89.00    
 -32.69717 -20.87174   2.81620 -185.61  242.61 -198.41  1.2638     4    -89.00    
 -26.04717 -21.10507   2.62453  -71.51  367.36 -196.19  0.5184    10    -56.17    
 -26.09717 -21.10507   2.81620  -70.43  352.30 -192.79  0.4530    10    -45.19    
 -26.04717 -20.90507   2.64453  -71.65  366.45 -197.04  0.5206     6    -56.17    
 -26.09717 -20.98340   2.81620  -70.59  356.19 -193.82  0.4698    10    -37.04    
 -32.69717 -20.65507   2.56620 -189.04  248.26 -197.30  1.3275     4    -67.24    
 -32.59717 -20.60507   2.82870 -188.30  245.70 -198.03  1.3054     4    -84.99    
 -32.59717 -20.50507   2.66620 -190.34  248.54 -197.47  1.3326     4    -67.24    
 -32.54717 -20.47174   2.76620 -189.58  246.91 -197.93  1.3190     4    -67.24    
 -26.01383 -20.73007   2.56620  -72.22  361.75 -197.06  0.5054    11    -55.75    
 -26.09717 -20.67174   2.81620  -70.68  352.47 -194.06  0.4547    11    -37.64    
 -25.99717 -20.60507   2.56620  -72.06  351.97 -195.45  0.4631    11    -35.38    
 -26.09717 -20.56340   2.81620  -70.57  346.30 -193.26  0.4299    11    -26.59    
 -32.39717 -20.20507   2.54953 -190.91  244.58 -198.66  1.2988     4    -89.00    
 -32.39717 -20.30507   2.81620 -189.67  243.44 -198.95  1.2871     4    -89.00    
 -32.29717 -20.10507   2.51620 -189.89  241.12 -199.63  1.2624     4    -103.7    
 -32.19717 -20.10507   2.76798 -188.73  238.14 -200.66  1.2234     4    -88.99    
 -26.04717 -20.19578   2.76620  -69.88  318.77 -190.74  0.3350    11    -78.71    
 -25.99717 -20.27269   2.64120  -70.80  323.46 -191.49  0.3532    11    -78.63    
 -26.04717 -20.10507   2.76620  -69.63  312.74 -190.37  0.3204    11    -64.91    
 -25.99717 -20.11257   2.66381  -70.17  312.37 -190.59  0.3222    11    -64.91    
 -31.99717 -19.92174   2.52120 -186.19  233.88 -203.05  1.1387     4    -128.9    
 -31.99717 -20.00507   2.81620 -185.61  234.14 -203.18  1.1401     4    -128.9    
 -31.94717 -19.90507   2.56048 -185.06  233.50 -203.77  1.1187     4    -128.9    
 -31.81717 -19.92174   2.79120 -181.82  234.18 -205.89  1.0678     4    -128.9    
 -31.62717 -19.90507   2.86620 -176.21  240.06 -209.50  1.0000     4    -149.8    
 -31.57217 -19.80507   2.51620 -176.20  241.84 -210.46  0.9790     4    -124.5    
 -31.48050 -19.80507   2.56620 -173.16  247.73 -212.32  0.9562     4    -137.8    
 -31.38467 -19.90507   2.91381 -166.97  258.68 -214.47  0.9439     4    -72.91    
 -31.19717 -19.80507   2.51620 -161.53  279.60 -217.21  0.9250     4    -242.1    
 -31.14717 -19.90507   2.86620 -156.42  289.57 -217.67  0.9367     4    -224.3    
 -30.97717 -19.85507   2.62453 -149.10  318.38 -216.78  0.9649     4    -35.91    
 -30.92217 -19.90507   2.76620 -144.20  330.83 -216.38  0.9883     4    -204.5    
 -30.81717 -19.92174   2.74120 -137.89  352.17 -214.12  1.0293     1    -105.5    
 -30.79383 -19.90507   2.66620 -137.51  356.17 -213.01  1.0364     1    -200.4    
 -30.59717 -19.92174   2.59120 -127.74  391.36 -205.33  1.1126     1    -154.3    
 -30.62217 -19.95507   2.73286 -126.20  388.96 -208.22  1.1106     1    -154.3    
 -30.41717 -19.92174   2.54120 -124.08  405.84 -196.07  1.1409     1    -78.53    
 -30.47550 -20.00507   2.81620 -117.42  408.24 -204.49  1.1522     1    -21.13    
 -30.26883 -19.90507   2.56620 -125.52  396.71 -188.84  1.1268     1    -129.8    
 -30.19717 -20.00507   2.81620 -115.88  404.52 -193.64  1.1358     1    -123.1    
 -30.02217 -19.92174   2.76620 -127.04  362.39 -183.59  1.0640     1     15.47    
 -30.04717 -19.80507   2.56441 -136.96  341.85 -177.88  1.0497     2    -14.74    
 -29.79717 -19.80507   2.76620 -139.68  303.27 -175.38  0.9622     2     24.88    
 -29.89717 -19.70507   2.55108 -145.36  299.40 -173.37  0.9870     2    -185.7    
 -29.62038 -19.90507   2.94953 -135.80  302.25 -176.85  0.9205     2    -217.3    
 -29.61228 -19.60507   2.61620 -151.90  263.29 -171.21  0.9014     2    -102.8    
 -29.45550 -19.70507   2.81620 -146.96  272.91 -172.11  0.8674     2    -93.76    
 -26.09717 -19.84674   2.81620  -68.74  299.58 -189.75  0.3016    11    -117.8    
 -25.99717 -19.74174   2.56620  -69.75  293.94 -189.87  0.3053    11    -123.9    
 -26.01383 -19.70507   2.59120  -69.48  292.79 -189.81  0.3060    11    -123.9    
 -26.09717 -19.70507   2.76620  -68.59  293.72 -189.66  0.3034    11    -118.0    
 -29.41300 -19.50507   2.56620 -154.37  261.36 -171.39  0.8733     2    -103.0    
 -29.19717 -19.60507   2.76620 -147.97  291.34 -173.75  0.8449     2    -156.8    
 -29.25550 -19.50507   2.61620 -152.30  277.86 -172.75  0.8572     2    -87.96    
 -28.93883 -19.60507   2.81620 -139.21  343.79 -180.14  0.8246     2    -309.0    
 -29.01383 -19.50507   2.66620 -145.38  323.97 -177.70  0.8354     2    -150.1    
 -28.82217 -19.52174   2.76620 -133.87  357.71 -184.28  0.7791     2    -5.239    
 -28.79717 -19.40507   2.61620 -134.16  354.11 -185.48  0.7425     2     8.122    
 -28.64717 -19.40507   2.76620 -121.79  347.13 -189.26  0.6336    11    -200.2    
 -28.69717 -19.30507   2.55036 -127.23  346.17 -188.85  0.6367    11    -63.09    
 -28.44717 -19.20507   2.76620 -107.91  313.91 -190.17  0.4374    11    -50.96    
 -26.29717 -19.25507   2.76620  -68.13  282.99 -189.49  0.3310    11    -124.1    
 -26.19717 -19.43328   2.76620  -68.18  286.29 -189.53  0.3179    11    -124.1    
 -26.19717 -19.30507   2.65703  -68.44  283.43 -189.55  0.3303    11    -124.1    
 -26.09717 -19.47174   2.61620  -68.82  286.53 -189.63  0.3184    11    -124.1    
 -28.39717 -19.10507   2.69441 -105.05  305.27 -190.04  0.3874    11    -123.3    
 -28.19717 -19.00507   2.79036  -95.52  292.74 -189.28  0.3221    11    -119.2    
 -28.19717 -18.90507   2.61620  -95.84  289.60 -189.44  0.3080    11    -119.2    
 -28.06978 -18.90507   2.76620  -90.95  287.00 -189.15  0.2976    11    -119.2    
 -26.78645 -18.90507   2.86620  -69.93  279.24 -189.36  0.3394    11    -55.00    
 -26.59717 -18.95507   2.78441  -68.98  279.33 -189.43  0.3468    11    -55.00    
 -26.49717 -18.90507   2.56620  -69.31  278.27 -189.50  0.3595    11    -55.00    
 -26.29717 -19.10507   2.56798  -68.84  280.31 -189.54  0.3482    11    -55.00    
 -27.99717 -18.75507   2.54536  -89.15  282.57 -189.27  0.2862    11    -123.2    
 -27.89717 -18.70507   2.53108  -86.45  280.71 -189.25  0.2859    11    -64.03    
 -27.85455 -18.80507   2.76620  -84.94  282.18 -189.11  0.2881    11    -133.1    
 -27.57217 -18.72174   2.76620  -79.10  279.20 -189.20  0.2998    11    -64.08    
 -27.59717 -18.60507   2.48286  -80.28  277.67 -189.31  0.3020    11    -64.08    
 -27.39717 -18.70507   2.76620  -76.36  278.35 -189.25  0.3121    11    -64.08    
 -27.34717 -18.60507   2.54631  -76.25  276.95 -189.34  0.3220    11    -54.87    
 -27.23383 -18.72174   2.79120  -74.19  278.11 -189.29  0.3229    11    -54.87    
 -27.16383 -18.60507   2.51620  -74.18  276.55 -189.39  0.3374    11    -54.87    
 -26.99383 -18.75507   2.76620  -71.76  277.85 -189.36  0.3392    11    -54.87    
 -26.98050 -18.70507   2.66620  -71.91  277.22 -189.39  0.3450    11    -54.87    
 -26.79717 -18.72174   2.56620  -70.84  276.99 -189.45  0.3575    11    -54.87    
 -30.59717 -23.70507   3.01620 -110.79  356.80 -204.22  1.0122     1    -122.4    
 -30.26883 -23.80507   2.96620 -125.41  337.71 -209.42  0.9806     3    -159.9    
 -30.54717 -23.70507   3.19953 -125.54  324.54 -208.25  0.9544     3     66.52    
 -30.24717 -23.80507   2.90786 -122.91  346.01 -209.05  0.9962     1    -133.9    
 -30.24717 -23.80507   3.13286 -136.61  307.46 -211.78  0.9343     3    -211.7    
 -29.99717 -23.82674   2.92274 -134.85  323.81 -212.50  0.9636     3    -24.90    
 -29.97812 -23.84590   3.16620 -148.08  283.86 -213.59  0.9231     3    -109.5    
 -29.81383 -23.83840   2.98798 -143.95  301.44 -214.03  0.9425     3    -362.1    
 -29.80371 -23.83340   3.16620 -154.35  272.95 -213.57  0.9242     3    -23.49    
 -29.59717 -23.80507   3.01620 -151.22  285.12 -214.33  0.9374     3    -226.6    
 -29.58050 -23.80507   3.10453 -156.04  271.78 -213.60  0.9347     3    -87.03    
 -29.29717 -23.70507   3.01620 -155.85  275.20 -213.86  0.9472     3    -242.1    
 -29.29717 -23.70507   3.02120 -156.15  274.45 -213.79  0.9471     3    -156.1    
 -31.19717 -23.40507   2.94953  -71.05  391.82 -193.57  1.0780     1    -208.1    
 -30.99717 -23.50507   3.03786  -86.81  382.08 -197.00  1.0631     1    -236.4    
 -30.99717 -23.45507   3.18024  -95.30  370.96 -198.80  1.0444     1    -186.2    
 -31.19717 -23.30507   3.17131  -81.70  385.20 -195.70  1.0756     1    -197.7    
 -30.84717 -23.60507   2.96620  -92.07  380.13 -198.77  1.0581     1    -259.5    
 -30.79717 -23.60507   3.08286 -102.52  364.60 -201.20  1.0282     1    -204.5    
 -30.59717 -23.68840   3.16620 -120.54  334.59 -206.69  0.9708     1    -20.85    
 -29.19717 -23.65507   3.02453 -157.08  272.19 -213.48  0.9511     3    -87.03    
 -29.18467 -23.65507   3.16048 -163.53  256.21 -211.45  0.9627     3    -102.4    
 -28.99717 -23.50507   2.91620 -151.48  287.64 -214.26  0.9589     3    -226.6    
 -28.98050 -23.50507   2.99024 -155.34  276.31 -213.22  0.9562     3    -125.7    
 -28.79717 -23.30507   2.87120 -145.84  301.51 -213.45  0.9559     3    -155.0    
 -28.79717 -23.33745   3.11203 -159.66  264.89 -210.17  0.9567     3    -102.4    
 -31.69717 -22.90507   3.01620  -62.87  396.95 -192.62  1.1060     1    -184.0    
 -31.44717 -23.20507   2.95548  -61.64  393.90 -191.79  1.0846     1    -248.6    
 -31.39717 -23.10507   3.20703  -73.51  393.57 -194.51  1.0982     1    -204.1    
 -31.59717 -22.90507   3.16620  -67.50  398.93 -194.02  1.1143     1    -172.7    
 -28.64717 -23.13840   2.99120 -148.14  292.62 -208.94  0.9121     3    -118.2    
 -28.61383 -23.10507   3.14120 -154.69  275.78 -206.25  0.9100     3    -10.98    
 -28.48050 -22.90507   3.05465 -140.92  305.44 -200.28  0.7567     3    -101.3    
 -28.49717 -22.90507   3.22453 -151.07  284.44 -200.02  0.8104     3    -165.6    
 -28.04717 -22.90507   2.96120 -107.92  299.57 -188.28  0.3327    10    -169.9    
 -27.83050 -22.90507   3.11620 -101.44  288.75 -187.02  0.3120    10    -172.5    
 -27.61145 -22.90507   3.15870  -93.83  285.23 -186.80  0.3149    10    -145.9    
 -27.39717 -22.90507   3.11620  -87.19  285.44 -186.77  0.3153    10    -132.5    
 -31.79717 -22.80507   2.96798  -64.87  396.62 -193.01  1.1103     1    -172.7    
 -31.99717 -22.50507   2.99798  -85.08  387.42 -197.15  1.1090     1    -261.1    
 -31.89717 -22.49590   3.16620  -83.86  395.19 -197.89  1.1295     1    -225.3    
 -31.74717 -22.70507   3.16620  -71.55  400.82 -195.32  1.1292     1    -151.1    
 -28.39717 -22.85507   2.99953 -130.79  316.57 -196.29  0.6179    10    -93.14    
 -28.39717 -22.80507   3.20286 -140.44  300.04 -194.72  0.6394    10    -177.6    
 -28.23050 -22.85507   2.96620 -117.69  310.37 -190.86  0.4189    10    -103.6    
 -28.19717 -22.80507   3.16620 -122.24  300.59 -189.18  0.3980    10    -181.5    
 -27.99717 -22.85507   3.16620 -110.05  292.00 -187.41  0.3283    10    -158.7    
 -27.82217 -22.88840   3.16620 -101.80  287.57 -186.95  0.3151    10    -172.5    
 -27.59717 -22.88840   3.21120  -93.83  284.21 -186.78  0.3197    10    -145.9    
 -27.39717 -22.88840   3.16620  -87.51  284.38 -186.76  0.3201    10    -132.5    
 -27.15217 -22.88840   2.96620  -80.80  290.29 -186.69  0.3061    10    -136.7    
 -27.19717 -22.85507   3.13286  -82.47  285.36 -186.74  0.3206    10    -136.7    
 -26.94717 -22.80507   2.94620  -77.02  292.45 -186.60  0.3063    10    -135.3    
 -26.89717 -22.70507   3.17131  -76.73  285.91 -186.70  0.3256    10    -135.3    
 -26.79717 -22.70507   3.00453  -74.84  291.67 -186.60  0.3105    10    -152.8    
 -26.74717 -22.60507   3.16620  -74.33  287.22 -186.68  0.3228    10    -152.8    
 -26.59717 -22.50507   3.09620  -72.24  290.84 -186.64  0.3135    10    -123.9    
 -32.29717 -22.10507   3.01441 -127.19  318.45 -207.98  0.9741     4    -103.1    
 -32.14717 -22.30507   2.99953 -105.94  359.69 -201.95  1.0506     1    -134.6    
 -31.99717 -22.35328   3.16620  -96.26  381.64 -200.51  1.1041     1    -198.8    
 -31.99717 -22.10507   3.34953 -113.36  362.88 -205.90  1.0693     1    -133.5    
 -26.49717 -22.35507   3.16108  -71.06  290.55 -186.68  0.3134    10    -123.9    
 -26.39717 -22.30507   2.98286  -70.12  298.61 -186.67  0.3026    10    -123.8    
 -26.39717 -22.10507   3.26620  -69.93  290.83 -186.72  0.3105    10    -123.9    
 -26.29717 -22.10507   3.01620  -69.33  300.62 -186.82  0.3019    10    -123.8    
 -32.39717 -21.90507   3.06620 -143.54  284.11 -211.36  0.9460     4    -226.6    
 -32.54717 -21.73840   2.96620 -156.92  256.87 -210.18  0.9656     4    -72.91    
 -32.39717 -21.77495   3.16620 -149.99  272.57 -211.63  0.9524     4    -87.03    
 -32.29717 -21.93185   3.16620 -138.33  298.39 -210.86  0.9557     4    -299.4    
 -26.21383 -21.90507   2.99120  -68.94  306.61 -187.09  0.3054    10    -118.5    
 -26.29717 -21.90840   3.21620  -69.11  296.25 -186.80  0.3025    10    -123.8    
 -26.19717 -21.73007   3.06620  -68.83  307.64 -187.19  0.3079    10    -55.89    
 -26.24717 -21.75007   3.19953  -68.83  300.95 -186.91  0.3017    10    -117.8    
 -32.59717 -21.61757   2.96620 -163.08  247.43 -208.22  0.9977     4    -116.7    
 -32.59717 -21.38840   3.06620 -171.02  239.75 -205.25  1.0579     4    -143.0    
 -32.49717 -21.52924   3.16620 -163.48  248.67 -208.70  0.9987     4    -131.7    
 -32.49717 -21.33840   3.21620 -169.98  241.50 -206.42  1.0431     4    -143.0    
 -26.21383 -21.50507   3.19120  -68.82  309.50 -187.19  0.3103    10    -65.10    
 -26.19717 -21.50507   3.14953  -68.84  311.55 -187.33  0.3141    10    -65.10    
 -26.21383 -21.34174   3.19120  -68.99  316.42 -187.48  0.3235    10    -78.71    
 -26.19717 -21.33007   3.14953  -69.04  319.19 -187.71  0.3308    10    -78.71    
 -32.59717 -20.99340   3.06620 -181.38  237.67 -200.88  1.1811     4    -88.99    
 -32.59717 -20.76019   2.96620 -185.66  241.59 -199.04  1.2570     4    -103.7    
 -32.54717 -21.13840   3.16620 -176.47  237.13 -203.30  1.1147     4    -128.9    
 -32.49717 -20.85507   3.16620 -181.98  237.23 -201.38  1.1813     4    -88.99    
 -26.24717 -21.08007   3.19953  -69.43  328.88 -188.16  0.3564    10    -119.7    
 -26.19717 -21.16340   3.11620  -69.36  329.39 -188.52  0.3603    10    -119.7    
 -26.24717 -20.96340   3.16620  -69.65  336.51 -188.94  0.3815    10    -88.76    
 -26.19717 -20.95507   3.06620  -69.79  342.38 -190.16  0.4057    10    -86.42    
 -32.58050 -20.71519   2.96620 -186.09  241.99 -198.97  1.2635     4    -89.00    
 -32.39717 -20.62924   3.16620 -184.55  237.54 -201.10  1.2027     4    -88.99    
 -32.39717 -20.40507   2.96620 -188.08  241.33 -199.54  1.2636     4    -103.7    
 -32.19717 -20.47852   3.26620 -181.63  235.39 -203.50  1.1453     4    -128.9    
 -26.29717 -20.65507   3.16620  -70.00  344.51 -190.05  0.4086    10    -67.55    
 -26.19717 -20.70007   3.01620  -70.09  348.76 -191.81  0.4308    10    -26.59    
 -26.39717 -20.50507   3.26620  -70.17  341.03 -189.15  0.3923    11    -78.81    
 -26.19717 -20.55090   3.00881  -70.00  344.48 -191.61  0.4129    11    -67.55    
 -32.19717 -20.20507   2.96620 -186.92  237.09 -201.30  1.2068     4    -88.99    
 -31.99145 -20.30507   3.26620 -179.47  235.45 -205.68  1.0913     4    -128.9    
 -32.09717 -20.10507   2.91620 -186.17  235.41 -202.23  1.1747     4    -129.7    
 -31.79717 -20.12174   3.16620 -177.41  237.37 -207.71  1.0423     4    -158.4    
 -31.82633 -20.00507   2.96620 -181.00  234.74 -206.17  1.0661     4    -128.9    
 -31.74717 -20.10507   3.16620 -176.10  238.96 -208.54  1.0265     4    -158.4    
 -30.94717 -20.10507   3.16620 -137.40  340.85 -217.70  1.0190     4    -145.7    
 -30.82217 -20.15507   3.19953 -127.05  369.69 -216.44  1.0821     1    -170.4    
 -30.84717 -20.00507   2.96620 -135.49  351.91 -215.86  1.0348     1    -202.9    
 -30.59717 -20.20507   3.21620 -110.58  409.60 -213.01  1.1744     1    -165.6    
 -30.61383 -20.10507   3.06620 -116.67  399.81 -211.82  1.1462     1    -152.3    
 -30.34717 -20.20507   3.16620 -100.56  426.92 -207.46  1.1987     1    -2.557    
 -30.20871 -20.10507   2.98286 -106.64  417.47 -199.52  1.1631     1    -67.06    
 -30.14717 -20.30507   3.26620  -93.11  431.91 -205.49  1.2002     1    -27.07    
 -30.17217 -20.10507   2.99441 -106.83  415.76 -198.61  1.1579     1    -16.13    
 -30.12550 -20.30507   3.26620  -93.24  431.37 -205.04  1.1975     1     4.750    
 -30.18562 -20.10507   2.98286 -106.86  416.04 -198.75  1.1591     1    -77.09    
 -29.83562 -20.23840   3.16620 -105.40  396.93 -194.85  1.1022     1    -211.0    
 -29.79717 -20.00507   2.96620 -125.56  341.77 -183.22  1.0036     2    -155.2    
 -29.61383 -20.20507   3.16620 -116.67  359.22 -188.15  1.0005     1     38.11    
 -29.61883 -20.05507   3.06620 -126.50  329.37 -182.27  0.9532     2    -43.75    
 -29.43050 -20.35507   3.26620 -113.73  372.72 -189.68  0.9866     1    -75.12    
 -29.42217 -20.07174   3.11620 -129.75  319.84 -179.75  0.8973     2    -78.81    
 -29.08883 -20.30507   3.26620 -121.57  375.01 -182.56  0.8880     2     148.4    
 -29.19717 -20.08007   3.14953 -130.91  332.66 -178.23  0.8624     2    -212.1    
 -29.14717 -20.10507   3.16620 -129.81  341.76 -178.70  0.8623     2    -55.32    
 -26.41383 -20.39352   3.26620  -70.11  337.47 -189.18  0.3796    11    -88.76    
 -26.19717 -20.37174   2.99631  -69.75  333.92 -190.85  0.3750    11    -108.7    
 -26.34717 -20.06340   3.16620  -69.18  316.45 -189.39  0.3199    11    -78.71    
 -26.19717 -19.87674   2.96620  -68.53  302.63 -189.59  0.3013    11    -112.6    
 -31.63383 -19.95507   2.96620 -175.80  240.61 -209.59  1.0003     4    -149.8    
 -31.48562 -19.95507   2.99953 -170.43  250.56 -212.61  0.9614     4    -117.1    
 -31.39800 -20.10507   3.23881 -162.05  267.27 -215.25  0.9512     4    -67.67    
 -31.24217 -19.95507   2.99953 -159.37  278.27 -216.91  0.9369     4    -242.1    
 -31.15550 -20.10507   3.21620 -149.93  302.30 -218.06  0.9615     4    -362.1    
 -30.96717 -20.00507   3.01620 -142.61  328.68 -217.56  0.9914     4    -66.08    
 -29.57038 -19.90507   2.96620 -136.50  298.88 -176.34  0.9061     2    -217.3    
 -29.19717 -19.80507   2.96620 -141.23  304.45 -174.60  0.8417     2    -159.0    
 -28.99717 -19.90507   3.06620 -133.67  349.28 -178.92  0.8461     2    -142.2    
 -28.84717 -20.00507   3.16620 -124.83  382.16 -183.11  0.8547     6     189.0    
 -28.81205 -19.90507   3.11620 -125.46  379.63 -183.98  0.8408     6     147.0    
 -28.79717 -19.70507   2.96620 -129.00  369.00 -184.60  0.8059     6    -6.910    
 -28.69717 -19.90507   3.16620 -119.11  382.69 -186.50  0.8186     6    -246.4    
 -28.64205 -19.70507   3.06620 -118.27  367.18 -188.04  0.7447     6    -235.2    
 -28.49717 -19.70507   3.16620 -109.54  353.30 -189.00  0.6780     6    -35.86    
 -26.54717 -19.73840   3.26620  -69.31  301.63 -189.03  0.2974    11    -117.8    
 -26.39717 -19.80507   3.16620  -68.73  302.54 -189.24  0.2987    11    -117.8    
 -26.24717 -19.66674   2.96620  -68.15  294.16 -189.46  0.3007    11    -118.0    
 -26.19717 -19.85507   2.96620  -68.47  301.65 -189.58  0.3005    11    -117.8    
 -28.44717 -19.50507   3.06620 -107.39  333.51 -189.54  0.5639    11    -94.95    
 -28.22312 -19.40507   3.16620  -96.86  312.42 -188.66  0.4354    11    -54.04    
 -28.24717 -19.30507   3.06620  -97.80  307.69 -188.98  0.4067    11    -68.28    
 -28.09717 -19.30507   3.16620  -92.31  302.54 -188.47  0.3708    11    -126.6    
 -26.79717 -19.20507   3.16620  -69.96  285.15 -189.18  0.3083    11    -123.9    
 -26.59717 -19.39257   3.16620  -68.88  288.77 -189.21  0.3034    11    -123.9    
 -26.59717 -19.30745   3.11620  -68.77  286.37 -189.26  0.3096    11    -124.1    
 -26.39717 -19.51245   3.06620  -68.17  290.59 -189.33  0.3032    11    -118.1    
 -27.97728 -19.10507   3.06620  -88.29  291.62 -188.72  0.3124    11    -119.2    
 -27.79717 -19.25507   3.26620  -84.09  294.74 -188.33  0.3163    11    -129.0    
 -27.79717 -18.92174   2.96620  -83.47  284.30 -188.95  0.2904    11    -133.1    
 -27.76383 -19.10507   3.16620  -82.97  289.08 -188.66  0.2981    11    -133.1    
 -27.74717 -18.90507   2.96620  -82.37  283.53 -188.97  0.2902    11    -133.1    
 -27.25871 -19.03840   3.16620  -74.41  283.76 -189.03  0.2991    11    -123.9    
 -27.33467 -18.90507   3.05048  -75.25  281.43 -189.11  0.3028    11    -54.87    
 -27.13883 -19.05507   3.16620  -72.98  283.56 -189.08  0.3031    11    -123.9    
 -27.11883 -18.90507   3.01620  -72.67  280.50 -189.21  0.3156    11    -54.87    
 -26.97550 -19.10507   3.16620  -71.35  283.85 -189.14  0.3073    11    -123.9    
 -26.95550 -18.90507   2.96620  -71.11  279.92 -189.29  0.3265    11    -54.87    
 -26.76705 -19.10507   3.06620  -69.67  282.65 -189.27  0.3193    11    -123.9    
 -30.49717 -23.70507   3.33786 -136.37  299.72 -211.16  0.9234     3    -22.40    
 -30.14717 -23.80507   3.36620 -152.52  268.95 -213.05  0.9164     3     59.69    
 -30.24717 -23.70507   3.66620 -161.70  249.19 -210.82  0.9434     3    -137.8    
 -29.99717 -23.80507   3.47453 -161.76  251.65 -211.28  0.9399     3     53.89    
 -29.97217 -23.80507   3.48286 -162.76  250.10 -210.98  0.9442     3    -122.9    
 -29.79717 -23.80507   3.49453 -167.08  244.15 -209.50  0.9691     3    -121.7    
 -29.77217 -23.80507   3.48286 -167.29  244.13 -209.49  0.9697     3    -152.8    
 -29.59717 -23.80507   3.31620 -164.55  250.78 -210.98  0.9554     3    -117.1    
 -29.56383 -23.70507   3.71620 -177.68  234.59 -204.28  1.0728     3    -143.0    
 -29.29717 -23.70507   3.36620 -170.05  242.51 -208.65  0.9971     3    -118.7    
 -29.39717 -23.70507   3.56620 -175.47  236.00 -205.79  1.0459     3    -158.4    
 -31.09717 -23.30507   3.35608  -99.30  366.15 -199.76  1.0419     1    -174.7    
 -30.79717 -23.50507   3.46108 -126.48  316.82 -207.98  0.9473     3     29.35    
 -30.79717 -23.45507   3.57191 -132.91  303.55 -209.86  0.9326     3    -104.3    
 -30.59717 -23.65507   3.35786 -132.24  307.09 -209.97  0.9313     3    -104.2    
 -30.59717 -23.60507   3.52691 -141.65  285.90 -212.04  0.9149     3    -109.5    
 -30.39717 -23.68840   3.56620 -152.36  265.24 -212.68  0.9163     3     59.69    
 -29.19717 -23.65507   3.36620 -170.79  241.78 -208.21  1.0058     3    -149.8    
 -29.19717 -23.60507   3.58798 -177.62  235.20 -204.64  1.0763     3    -128.9    
 -28.99717 -23.50507   3.46620 -174.17  238.08 -205.92  1.0468     3    -158.4    
 -28.96383 -23.45507   3.54120 -176.38  236.60 -204.67  1.0719     3    -143.0    
 -28.79717 -23.30507   3.48381 -173.07  240.41 -204.88  1.0435     3    -159.3    
 -31.39717 -22.88102   3.46620  -86.35  394.17 -198.52  1.1179     1    -244.6    
 -31.19717 -23.20507   3.36381  -92.79  376.41 -198.35  1.0666     1    -226.0    
 -31.29717 -22.90507   3.56620  -96.86  382.17 -200.78  1.0942     1    -156.2    
 -31.14717 -23.10507   3.57036 -108.09  357.54 -202.65  1.0342     1    -288.5    
 -28.69717 -23.10507   3.61620 -174.76  241.06 -202.49  1.0582     3    -143.8    
 -28.64717 -23.13840   3.32120 -164.14  255.63 -205.18  0.9614     3     30.22    
 -28.49717 -22.85507   3.38786 -157.30  272.15 -198.88  0.8404     3    -87.81    
 -28.59717 -22.90507   3.62298 -170.90  248.38 -200.81  0.9973     3    -136.0    
 -31.69717 -22.54995   3.36620  -81.05  406.07 -198.74  1.1537     1    -69.29    
 -31.58050 -22.73007   3.36620  -77.37  403.84 -197.31  1.1399     1    -71.94    
 -31.39717 -22.74257   3.56620  -91.10  396.47 -200.63  1.1312     1    -238.5    
 -31.49717 -22.56245   3.56620  -88.47  407.43 -201.38  1.1618     1    -65.21    
 -28.35550 -22.70507   3.36620 -141.54  294.37 -191.93  0.5786    10    -154.2    
 -28.49717 -22.73840   3.54631 -161.17  266.66 -197.44  0.8513     3    -105.6    
 -28.35312 -22.55507   3.55286 -143.60  290.14 -190.63  0.5578    10    -185.3    
 -28.19717 -22.68840   3.39120 -127.41  294.20 -188.33  0.4022    10    -171.6    
 -28.35312 -22.55507   3.55286 -143.60  290.14 -190.63  0.5578    10    -162.9    
 -27.98883 -22.70507   3.46620 -113.90  286.58 -186.94  0.3433    10    -167.0    
 -28.06883 -22.60507   3.56620 -119.55  287.45 -187.04  0.3575    10    -170.1    
 -27.79717 -22.80507   3.36620 -103.02  283.98 -186.78  0.3301    10    -185.0    
 -27.75217 -22.65507   3.59953 -102.28  281.01 -186.66  0.3485    10    -115.9    
 -27.57812 -22.80507   3.38203  -94.40  281.60 -186.73  0.3361    10    -93.88    
 -27.59717 -22.68840   3.56620  -95.86  279.94 -186.69  0.3514    10    -84.53    
 -27.44717 -22.80507   3.36620  -90.03  281.27 -186.74  0.3384    10    -53.46    
 -27.44217 -22.65507   3.59953  -90.58  279.08 -186.71  0.3589    10    -53.46    
 -27.08371 -22.70507   3.36620  -80.71  281.50 -186.75  0.3445    10    -63.43    
 -27.15883 -22.60507   3.56620  -82.70  279.27 -186.75  0.3611    10    -67.60    
 -26.98371 -22.65507   3.36620  -78.65  281.88 -186.75  0.3442    10    -66.27    
 -26.96800 -22.50507   3.56620  -78.48  279.89 -186.75  0.3591    10    -66.27    
 -26.79717 -22.50507   3.40131  -75.28  282.52 -186.74  0.3428    10    -83.70    
 -31.79717 -22.37590   3.36620  -89.58  401.16 -200.88  1.1515     1    -143.7    
 -31.79717 -22.10507   3.51620 -105.25  391.99 -205.96  1.1419     1    -203.4    
 -31.59717 -22.37495   3.56620  -90.78  412.27 -202.92  1.1804     1    -68.93    
 -31.59717 -22.08340   3.66620 -101.73  412.21 -207.43  1.1933     1    -37.93    
 -26.84717 -22.40507   3.56620  -76.11  280.60 -186.74  0.3548    10    -83.70    
 -26.59717 -22.30507   3.39298  -72.22  284.75 -186.72  0.3312    10    -123.9    
 -26.59717 -22.10507   3.56620  -72.02  283.74 -186.70  0.3342    10    -123.9    
 -26.44717 -22.10507   3.36620  -70.37  288.12 -186.71  0.3170    10    -123.9    
 -32.19717 -21.78328   3.36620 -141.54  297.81 -211.91  0.9656     4    -217.6    
 -31.99717 -21.89769   3.46620 -126.07  342.04 -209.76  1.0318     1    -38.25    
 -32.03050 -21.70745   3.51620 -138.15  314.64 -212.31  0.9902     4    -43.31    
 -31.79717 -21.98424   3.56620 -112.02  383.65 -208.06  1.1255     1    -145.8    
 -31.79717 -21.62674   3.66620 -130.71  347.03 -213.00  1.0517     1     33.58    
 -26.39717 -21.98007   3.36620  -69.81  290.06 -186.71  0.3109    10    -123.9    
 -26.59717 -21.91078   3.66620  -71.74  284.60 -186.65  0.3285    10    -123.9    
 -26.49717 -21.73840   3.61620  -70.47  288.62 -186.61  0.3126    10    -123.9    
 -26.39717 -21.78840   3.46620  -69.65  291.16 -186.67  0.3072    10    -123.9    
 -32.19717 -21.50507   3.46620 -154.15  272.44 -212.34  0.9670     4    -71.57    
 -32.24717 -21.27174   3.46620 -164.10  252.66 -210.09  0.9975     4    -117.3    
 -31.99717 -21.62328   3.56620 -140.40  311.66 -212.96  0.9901     4    -154.8    
 -32.09717 -21.25507   3.56620 -159.30  264.98 -212.13  0.9791     4    -57.45    
 -26.44717 -21.50590   3.58881  -69.87  294.86 -186.55  0.3006    10    -123.8    
 -26.29717 -21.45507   3.36620  -69.00  303.84 -186.81  0.3018    10    -117.8    
 -26.44717 -21.30507   3.56620  -69.84  301.92 -186.50  0.2989    10    -123.8    
 -26.29717 -21.46435   3.36620  -69.00  303.51 -186.81  0.3016    10    -117.8    
 -32.24717 -21.13840   3.46620 -168.19  246.46 -208.78  1.0199     4    -147.8    
 -32.19717 -20.90507   3.46620 -172.92  240.97 -207.34  1.0510     4    -143.0    
 -32.09717 -21.15507   3.56620 -162.46  258.58 -211.41  0.9885     4    -117.3    
 -31.99717 -20.84828   3.56620 -167.96  250.09 -210.35  1.0065     4    -132.0    
 -29.30788 -20.90507   3.56620 -103.14  427.12 -203.66  1.1079     1    -69.02    
 -29.19038 -21.10507   3.66620 -113.96  403.03 -206.41  1.0354     1    -123.2    
 -29.18883 -20.90507   3.51620 -105.00  426.34 -200.39  1.0485     1    -83.55    
 -28.96050 -21.03007   3.56620 -110.34  402.77 -197.21  0.8689     1    -41.15    
 -28.99717 -20.93840   3.51620 -108.16  413.37 -195.96  0.9090     1     44.42    
 -28.79717 -20.87174   3.56620 -107.77  382.52 -189.77  0.7317    10    -50.01    
 -26.49717 -21.05507   3.56620  -70.26  312.52 -186.43  0.3101    10    -61.09    
 -26.39717 -21.15507   3.46620  -69.64  311.98 -186.69  0.3105    10    -65.10    
 -26.59717 -20.78840   3.56620  -71.10  325.47 -186.30  0.3402    10    -119.7    
 -26.39717 -20.85507   3.36620  -70.00  331.47 -187.49  0.3591    10    -108.7    
 -32.19717 -20.64828   3.36620 -179.10  236.13 -204.82  1.1073     4    -128.9    
 -31.99717 -20.70507   3.51620 -171.62  244.14 -209.04  1.0265     4    -156.4    
 -32.07395 -20.50507   3.36620 -178.72  236.31 -205.76  1.0884     4    -128.9    
 -31.89717 -20.70685   3.56620 -167.48  251.33 -210.94  1.0018     4    -117.3    
 -31.81478 -20.45507   3.46620 -170.65  246.20 -210.24  1.0095     4    -116.7    
 -31.60455 -20.75507   3.66620 -153.95  287.31 -215.64  0.9767     4    -140.4    
 -31.60550 -20.50507   3.54953 -161.29  267.57 -214.21  0.9702     4    -57.45    
 -31.49717 -20.50507   3.56620 -156.07  281.68 -215.84  0.9678     4    -224.5    
 -30.94717 -20.50507   3.56620 -121.57  383.31 -218.65  1.1292     1    -139.0    
 -30.91895 -20.65507   3.66620 -114.53  404.45 -218.84  1.1843     1    -116.7    
 -30.75217 -20.50507   3.54953 -108.32  414.68 -217.48  1.2028     1    -115.4    
 -30.67788 -20.65507   3.66620 -100.16  434.23 -217.68  1.2511     1     26.16    
 -30.64217 -20.47174   3.51620 -102.68  425.05 -216.28  1.2234     1     18.69    
 -30.51895 -20.65507   3.66620  -93.34  443.46 -216.52  1.2656     1     7.218    
 -30.39717 -20.35507   3.36620  -95.02  433.79 -211.61  1.2256     1     4.750    
 -30.08883 -20.70507   3.66620  -86.66  444.59 -212.76  1.2496     1    -12.25    
 -30.13550 -20.40507   3.38286  -88.83  437.45 -207.88  1.2173     1    -12.39    
 -30.01383 -20.60507   3.56620  -85.95  442.27 -210.07  1.2328     1    -11.99    
 -29.99717 -20.50507   3.46620  -86.98  438.72 -207.69  1.2167     1    -53.92    
 -29.70050 -20.70507   3.56620  -91.06  435.66 -206.87  1.1984     1    -24.31    
 -29.58883 -20.50507   3.36620  -98.74  414.29 -198.60  1.1149     1    -49.89    
 -29.53145 -20.90507   3.66620 -100.05  426.16 -208.53  1.1718     1    -22.07    
 -29.56383 -20.70507   3.51620  -94.41  431.79 -204.04  1.1669     1    -60.29    
 -29.56383 -20.50507   3.36620  -99.80  412.71 -198.10  1.1065     1    -84.69    
 -29.41883 -20.70507   3.46620  -98.97  426.85 -200.64  1.1182     1    -69.02    
 -29.44217 -20.50507   3.34953 -104.96  402.85 -195.13  1.0555     1    -98.28    
 -29.11050 -20.58007   3.36620 -111.44  407.14 -189.43  0.9441     1     1.612    
 -29.20133 -20.45245   3.31620 -114.86  387.39 -187.82  0.9423     2    -196.5    
 -29.03050 -20.55507   3.36620 -112.75  406.85 -187.40  0.9121     1    -34.09    
 -29.02217 -20.50507   3.34953 -114.29  402.86 -186.19  0.9043     2    -99.94    
 -28.84717 -20.67745   3.46620 -108.85  400.81 -187.61  0.8218     6     5.324    
 -28.81895 -20.40507   3.36620 -113.65  401.28 -184.81  0.8562     6    -33.79    
 -28.69717 -20.71578   3.56620 -106.14  373.92 -186.65  0.7054     6    -54.89    
 -28.63050 -20.50507   3.51620 -106.00  377.66 -185.73  0.7498     6    -41.39    
 -28.39717 -20.54495   3.66620  -99.53  347.19 -184.51  0.6112     6    -74.19    
 -26.79717 -20.65507   3.66620  -72.73  326.99 -185.58  0.3504    10    -119.7    
 -26.44717 -20.69174   3.36620  -70.36  337.66 -187.81  0.3798    10    -88.76    
 -26.79717 -20.40507   3.56620  -72.67  336.34 -186.15  0.3858    10    -88.76    
 -26.49717 -20.50507   3.36620  -70.61  339.78 -188.14  0.3877    10    -88.30    
 -31.76621 -20.30507   3.36620 -172.87  243.43 -209.76  1.0121     4    -115.9    
 -31.32217 -20.23328   3.36620 -155.51  284.87 -216.86  0.9551     4    -140.6    
 -30.96883 -20.50507   3.56620 -123.15  378.96 -218.72  1.1189     1    -115.8    
 -31.17871 -20.20507   3.32953 -148.23  306.09 -218.13  0.9704     4    -43.64    
 -30.76883 -20.30507   3.36620 -116.91  393.58 -216.60  1.1449     1    -119.8    
 -30.74717 -20.30507   3.36620 -115.38  397.45 -216.34  1.1540     1    -117.6    
 -29.08050 -20.30507   3.26620 -121.59  375.81 -182.50  0.8870     2     187.7    
 -28.79895 -20.27174   3.31620 -116.23  398.27 -184.51  0.8614     6    -97.78    
 -28.69717 -20.26519   3.36620 -112.07  393.70 -185.76  0.8363     6    -21.49    
 -28.63050 -20.10507   3.31620 -112.18  386.88 -186.79  0.8238     6    -51.02    
 -28.39717 -20.30507   3.54953 -100.65  361.12 -185.87  0.7095     6    -51.04    
 -28.39717 -20.13995   3.46620 -101.90  364.11 -186.91  0.7362     6    -43.36    
 -28.19717 -20.35507   3.66620  -94.90  344.94 -184.18  0.6119     6    -95.53    
 -28.18467 -20.10507   3.54953  -95.29  349.14 -185.68  0.6541     6    -54.54    
 -28.00883 -20.00507   3.56620  -90.78  339.60 -185.06  0.5827     6    -106.1    
 -26.84717 -20.30507   3.56620  -73.01  335.50 -186.27  0.3868    11    -88.76    
 -26.76383 -20.28507   3.51620  -72.23  334.96 -186.93  0.3799    11    -88.76    
 -26.99717 -20.05507   3.56620  -74.03  327.01 -186.75  0.3696    11    -119.7    
 -26.74717 -20.10507   3.46620  -71.73  326.46 -187.79  0.3522    11    -119.7    
 -26.54717 -20.28340   3.36620  -70.63  333.45 -188.39  0.3675    11    -108.7    
 -26.59717 -20.05507   3.36620  -70.45  320.87 -188.56  0.3318    11    -78.71    
 -28.39717 -19.90507   3.34953 -103.43  356.94 -188.05  0.7052     6    -41.75    
 -28.17478 -19.90507   3.46620  -95.33  341.98 -186.67  0.6167     6    -92.61    
 -28.19205 -19.68007   3.34953  -95.99  328.93 -187.71  0.5392    11    -122.3    
 -27.99717 -19.87174   3.51620  -90.40  333.16 -185.80  0.5443    11    -114.2    
 -27.99717 -19.75507   3.46620  -90.25  326.26 -186.46  0.5032    11    -119.2    
 -27.86717 -19.90507   3.56620  -87.35  331.41 -185.15  0.5132    11    -115.8    
 -27.79717 -19.62174   3.46620  -85.16  313.22 -186.92  0.4015    11    -56.88    
 -27.59717 -19.80507   3.56620  -81.79  320.67 -186.00  0.4135    11    -74.50    
 -27.62217 -19.67174   3.51620  -81.83  313.15 -186.83  0.3803    11    -51.04    
 -27.34717 -19.80507   3.56620  -77.76  317.05 -186.75  0.3667    11    -78.63    
 -27.39717 -19.64674   3.51620  -77.99  308.51 -187.45  0.3390    11    -61.09    
 -27.14717 -19.90507   3.56620  -75.38  320.28 -186.92  0.3595    11    -78.63    
 -27.17217 -19.70507   3.51620  -75.06  308.90 -187.78  0.3245    11    -61.09    
 -26.96383 -19.90507   3.51620  -73.27  317.67 -187.64  0.3377    11    -78.71    
 -26.94955 -19.72174   3.46620  -72.56  306.81 -188.28  0.3096    11    -127.7    
 -26.79717 -19.98840   3.46620  -71.87  320.14 -187.96  0.3364    11    -78.71    
 -26.79717 -19.60507   3.36620  -70.79  298.81 -188.79  0.2960    11    -123.8    
 -26.56383 -19.90507   3.31620  -69.84  310.94 -188.86  0.3094    11    -65.10    
 -27.99038 -19.50507   3.34953  -89.53  310.61 -187.62  0.4084    11    -56.88    
 -27.78050 -19.40507   3.36620  -84.13  301.20 -187.89  0.3408    11    -119.0    
 -27.63050 -19.55507   3.46620  -81.61  306.62 -187.42  0.3519    11    -123.7    
 -27.57217 -19.30507   3.34953  -79.75  294.24 -188.34  0.3049    11    -133.1    
 -27.43883 -19.52328   3.46620  -78.23  302.44 -187.86  0.3218    11    -129.0    
 -27.38967 -19.28007   3.34953  -76.72  291.68 -188.58  0.2956    11    -133.1    
 -27.19717 -19.55507   3.46620  -74.90  301.27 -188.21  0.3069    11    -133.0    
 -27.19717 -19.30507   3.34953  -74.17  290.95 -188.74  0.2939    11    -133.1    
 -26.89205 -19.50507   3.36620  -71.38  295.58 -188.80  0.2948    11    -123.8    
 -26.96383 -19.25507   3.26620  -71.48  287.60 -189.02  0.2985    11    -123.9    
 -26.76383 -19.50507   3.31620  -70.25  294.30 -188.96  0.2949    11    -118.0    
 -30.08050 -23.70507   3.76620 -169.33  239.16 -207.73  0.9929     3    -155.6    
 -29.66883 -23.70507   3.76620 -177.53  234.52 -204.16  1.0718     3    -143.0    
 -30.62217 -23.48840   3.76620 -151.16  266.22 -212.56  0.9219     3     59.69    
 -30.79717 -23.30507   3.82631 -145.06  279.99 -212.33  0.9255     3    -109.5    
 -30.69717 -23.30507   3.94203 -154.55  261.60 -212.32  0.9341     3     74.65    
 -30.40395 -23.60507   3.76620 -160.23  250.81 -211.12  0.9405     3     9.726    
 -30.41300 -23.48840   3.96620 -165.75  242.42 -209.02  0.9781     3    -124.5    
 -30.20967 -23.68840   3.74120 -165.10  243.85 -209.48  0.9643     3    -121.7    
 -30.17871 -23.50507   4.06620 -174.83  234.83 -204.75  1.0557     3    -158.4    
 -30.04217 -23.60507   3.96620 -175.55  234.66 -204.46  1.0593     3    -158.4    
 -29.70883 -23.60507   3.96620 -181.57  235.08 -201.69  1.1360     3    -129.7    
 -29.57217 -23.68840   3.76620 -178.54  234.40 -203.64  1.0891     3    -128.9    
 -29.56645 -23.50507   4.06620 -185.16  238.20 -199.86  1.2026     3    -88.99    
 -29.39205 -23.60507   3.81620 -181.96  235.04 -202.04  1.1381     3    -129.7    
 -29.36800 -23.50507   3.96620 -185.12  237.85 -200.17  1.1995     3    -88.99    
 -29.19717 -23.50507   3.81798 -183.15  235.90 -201.45  1.1626     3    -129.7    
 -29.18228 -23.40507   3.96620 -185.07  238.92 -199.90  1.2184     3    -88.99    
 -28.89717 -23.30507   3.72965 -180.76  236.30 -202.00  1.1347     3    -129.7    
 -31.14717 -22.90507   3.76620 -117.61  348.45 -206.08  1.0264     1    -119.0    
 -30.99717 -23.10507   3.79203 -130.67  314.30 -209.27  0.9612     3    -43.31    
 -30.79717 -23.20507   3.94298 -149.46  272.65 -212.62  0.9315     3    -40.39    
 -30.98050 -22.93007   3.96620 -138.01  303.55 -211.36  0.9591     3    -155.1    
 -28.89717 -23.12495   3.96620 -183.91  239.26 -199.76  1.2064     3    -88.99    
 -28.79717 -23.10507   3.82631 -181.34  238.03 -200.79  1.1472     3    -129.7    
 -28.79717 -22.95507   3.96620 -182.50  239.39 -199.75  1.1744     3    -129.7    
 -28.64717 -22.88995   3.76620 -175.23  243.08 -200.49  1.0608     3    -129.1    
 -31.19717 -22.81019   3.76620 -113.35  361.04 -205.43  1.0556     1    -118.8    
 -31.29717 -22.46674   3.81620 -106.56  393.25 -206.50  1.1402     1    -155.0    
 -30.99717 -22.68662   4.06620 -138.06  312.10 -211.92  0.9797     3    -103.1    
 -31.09717 -22.47174   4.01620 -126.51  350.53 -210.68  1.0491     1    -71.44    
 -28.59717 -22.75328   3.76620 -172.07  248.30 -199.50  1.0056     3    -136.0    
 -28.69717 -22.67745   3.96620 -178.21  242.04 -199.61  1.0917     3    -143.8    
 -28.69717 -22.44674   4.01620 -174.79  245.32 -199.62  1.0326     3    -144.6    
 -28.59717 -22.50507   3.86620 -169.62  253.58 -198.28  0.9520     3     16.73    
 -27.59717 -22.50507   3.76620  -95.74  278.82 -186.64  0.3638    10    -84.20    
 -31.42217 -22.28507   3.74953  -99.35  413.84 -206.50  1.1920     1    -37.77    
 -31.39717 -22.31340   3.76620 -100.38  411.44 -206.52  1.1860     1    -37.93    
 -31.23050 -22.30507   3.91620 -112.28  392.87 -209.27  1.1458     1    -130.0    
 -31.19717 -22.19352   3.94953 -113.55  396.63 -210.67  1.1577     1    -109.8    
 -30.99717 -22.42685   4.11620 -135.44  329.52 -212.55  1.0132     3    -158.5    
 -30.99717 -22.10507   4.11620 -127.23  366.54 -213.72  1.0924     1    -244.9    
 -28.69717 -22.30507   4.01620 -171.31  249.80 -199.71  0.9783     3    -3.405    
 -28.49717 -22.35507   3.76620 -156.36  276.89 -193.95  0.7340     3    -178.8    
 -28.69717 -22.05507   3.96620 -162.10  266.45 -199.36  0.8557     3     13.11    
 -28.59717 -21.97674   3.86620 -149.78  289.33 -194.59  0.6756     3    -179.3    
 -28.37217 -22.33840   3.71620 -142.37  290.41 -189.73  0.5207    10    -130.4    
 -28.36383 -22.25507   3.76620 -139.21  291.71 -189.09  0.4824    10    -145.0    
 -28.24717 -22.30507   3.76620 -130.07  290.27 -187.56  0.3994    10    -180.7    
 -28.20455 -22.15507   3.86620 -123.28  288.80 -186.92  0.3649    10    -179.2    
 -27.97550 -22.30507   3.86620 -111.51  282.87 -186.53  0.3517    10    -158.7    
 -27.99717 -22.10507   3.96620 -109.59  283.23 -186.42  0.3451    10    -168.8    
 -27.83050 -22.35507   3.86620 -104.61  280.57 -186.53  0.3560    10    -115.9    
 -27.78050 -22.20507   3.96620 -100.84  280.00 -186.49  0.3559    10    -111.3    
 -27.53883 -22.30507   3.91620  -92.65  278.36 -186.61  0.3683    10    -88.20    
 -27.49621 -22.21340   3.96620  -90.69  278.37 -186.60  0.3678    10    -63.96    
 -27.38883 -22.35507   3.86620  -88.27  278.02 -186.67  0.3724    10    -63.09    
 -27.44717 -22.20507   3.96620  -89.17  278.29 -186.62  0.3688    10    -63.09    
 -27.15883 -22.40507   3.76620  -82.47  278.33 -186.73  0.3715    10    -67.26    
 -27.19717 -22.13007   3.94953  -82.37  278.58 -186.66  0.3682    10    -67.26    
 -26.97217 -22.30507   3.74953  -78.28  279.14 -186.73  0.3658    10    -66.27    
 -27.02538 -22.15507   3.86620  -78.88  279.07 -186.69  0.3655    10    -66.27    
 -26.79717 -22.11995   3.74953  -74.84  280.78 -186.70  0.3524    10    -54.87    
 -31.59717 -21.87174   3.71620 -110.41  403.81 -210.47  1.1795     1    -168.2    
 -31.59717 -21.68007   3.74953 -118.58  389.48 -212.85  1.1486     1    -106.0    
 -31.49717 -21.93840   3.76620 -105.91  417.00 -210.23  1.2107     1    -28.00    
 -31.34538 -21.74674   3.86620 -109.12  423.81 -213.49  1.2331     1    -23.14    
 -31.19717 -21.88007   3.94953 -110.02  420.95 -213.36  1.2238     1    -19.68    
 -31.23050 -21.68007   3.91620 -109.25  428.42 -214.84  1.2459     1    -31.46    
 -30.99717 -21.82174   4.06620 -117.67  404.72 -215.34  1.1857     1    -51.93    
 -31.14717 -21.73840   3.96620 -110.21  426.27 -214.92  1.2398     1    -31.62    
 -28.99717 -21.69828   4.06620 -158.37  272.64 -208.21  0.9000     3    -45.64    
 -28.79717 -21.82435   3.96620 -156.43  278.54 -202.24  0.8323     3    -186.0    
 -28.74717 -21.69935   3.86620 -144.63  304.86 -199.01  0.7202     3    -44.88    
 -28.59717 -21.95507   3.86620 -148.56  291.23 -194.38  0.6625    10    -224.1    
 -28.51383 -21.73007   3.86620 -130.01  305.79 -189.56  0.4528    10    -171.1    
 -28.44717 -21.90507   3.86620 -133.23  298.73 -189.00  0.4469    10    -150.1    
 -28.39717 -21.73840   3.91620 -122.93  299.07 -187.47  0.3776    10    -182.4    
 -28.19717 -21.92507   3.96620 -116.81  288.91 -186.54  0.3437    10    -178.5    
 -28.29717 -21.73007   3.96620 -116.89  294.00 -186.61  0.3449    10    -169.9    
 -27.29217 -21.87174   4.06620  -83.18  279.90 -186.54  0.3527    10    -66.27    
 -26.99717 -21.93007   3.94953  -77.62  280.36 -186.62  0.3532    10    -83.70    
 -26.94717 -21.76340   3.96620  -76.23  282.16 -186.55  0.3395    10    -83.70    
 -26.69717 -21.90507   3.76620  -72.98  283.09 -186.64  0.3362    10    -123.9    
 -26.74717 -21.61007   3.86620  -73.02  286.16 -186.49  0.3197    10    -123.9    
 -31.84717 -21.50507   3.66620 -138.70  324.18 -213.94  1.0128     4    -101.0    
 -31.76383 -21.30507   3.71620 -142.84  316.80 -215.09  1.0061     4    -334.9    
 -31.64217 -21.50507   3.74953 -128.30  362.96 -214.42  1.0893     1    -304.6    
 -31.59717 -21.25507   3.76620 -136.18  342.11 -216.07  1.0493     4    -177.8    
 -31.31383 -21.50507   3.86620 -113.51  417.56 -215.79  1.2218     1    -63.85    
 -31.41883 -21.30507   3.81620 -124.53  383.03 -216.64  1.1383     1    -143.5    
 -31.19717 -21.53840   3.91620 -110.09  429.33 -216.14  1.2504     1    -31.46    
 -31.19717 -21.25507   3.86620 -114.81  415.89 -217.81  1.2195     1    -56.68    
 -30.99717 -21.41340   3.96620 -108.26  436.11 -217.78  1.2675     1    -29.13    
 -31.02217 -21.27174   3.91620 -108.22  434.85 -218.32  1.2654     1    -29.13    
 -30.87550 -21.30507   3.96620 -106.20  439.12 -218.55  1.2741     1     23.78    
 -29.34717 -21.30507   3.96620 -135.06  338.30 -214.45  0.9808     3    -144.9    
 -29.19717 -21.50507   4.06620 -150.33  293.13 -212.94  0.9196     3    -118.2    
 -29.19717 -21.20507   3.76620 -122.55  378.06 -209.51  1.0031     1    -147.2    
 -28.99717 -21.45507   3.86620 -139.53  325.94 -208.14  0.8660     3    -87.32    
 -28.99717 -21.27174   3.71620 -123.69  371.81 -204.59  0.8826     1     33.05    
 -28.71383 -21.40507   3.76620 -123.65  336.62 -193.90  0.5813    10    -104.8    
 -28.79717 -21.30507   3.71620 -120.83  354.36 -196.35  0.6697    10    -57.80    
 -28.63883 -21.50507   3.81620 -125.85  323.07 -191.84  0.5164    10    -109.0    
 -28.69717 -21.35507   3.76620 -120.56  337.26 -192.68  0.5569    10    -125.2    
 -28.43050 -21.50507   3.91620 -116.17  304.54 -187.06  0.3701    10    -169.8    
 -28.39717 -21.27174   3.91620 -107.94  307.27 -185.97  0.3646    10    -196.1    
 -28.32633 -21.51078   3.96620 -111.77  297.99 -186.26  0.3399    10    -196.2    
 -28.29717 -21.25507   3.96620 -104.37  301.85 -185.49  0.3412    10    -191.6    
 -26.90967 -21.50745   3.96620  -74.92  286.27 -186.39  0.3179    10    -133.1    
 -26.74717 -21.50507   3.86620  -72.82  288.21 -186.43  0.3122    10    -123.9    
 -26.99717 -21.15507   3.96620  -75.26  294.90 -185.98  0.2994    10    -133.0    
 -26.79717 -21.19674   3.86620  -72.92  296.40 -186.13  0.2982    10    -133.0    
 -31.88050 -21.10507   3.66620 -155.47  279.06 -213.94  0.9769     4    -140.6    
 -31.79717 -20.91578   3.66620 -157.74  274.66 -214.01  0.9774     4    -140.6    
 -31.59717 -21.08007   3.74953 -142.65  321.86 -216.43  1.0155     4    -311.6    
 -31.59717 -20.90507   3.71620 -148.52  303.34 -216.27  0.9916     4    -155.1    
 -31.44717 -21.00507   3.76620 -136.87  342.24 -217.47  1.0503     4    -80.00    
 -31.39717 -20.90507   3.74953 -137.31  340.64 -217.85  1.0467     4    -76.71    
 -31.22217 -21.07174   3.81620 -121.21  394.39 -218.38  1.1661     1    -96.21    
 -31.24717 -20.90507   3.76620 -128.06  370.94 -218.60  1.1096     1    -303.2    
 -30.99717 -21.10507   3.86620 -108.79  430.13 -218.86  1.2536     1    -29.57    
 -31.01883 -20.85507   3.76620 -115.16  407.81 -219.11  1.1968     1    -54.05    
 -30.73883 -21.10507   3.91620 -101.54  444.04 -218.98  1.2831     1     28.63    
 -30.65217 -20.80507   3.76620  -97.33  443.01 -218.20  1.2738     1     23.49    
 -30.52217 -21.30507   4.06620 -111.69  418.34 -218.85  1.2190     1    -101.0    
 -30.57217 -21.10507   3.94953 -100.85  442.16 -218.81  1.2759     1    -17.07    
 -30.59717 -20.80507   3.76620  -95.34  445.20 -217.92  1.2769     1    -17.07    
 -30.44717 -21.10507   3.96620 -101.72  437.00 -218.56  1.2615     1    -29.13    
 -30.26883 -20.80507   3.76620  -89.55  446.77 -215.78  1.2684     1     19.57    
 -30.42550 -21.10507   3.96620 -101.85  435.90 -218.51  1.2585     1    -29.30    
 -30.19717 -20.80507   3.76620  -89.63  445.48 -215.22  1.2629     1     19.57    
 -29.89717 -21.10507   3.96620 -112.07  401.45 -216.42  1.1601     1    -112.6    
 -29.93883 -20.85507   3.76620  -93.01  436.79 -213.38  1.2353     1    -16.78    
 -29.71883 -21.30507   4.11620 -134.51  339.62 -217.06  1.0173     3    -145.7    
 -29.79717 -21.10507   3.94953 -113.78  396.48 -215.80  1.1430     1    -101.1    
 -29.78883 -20.90507   3.76620  -97.29  429.04 -212.47  1.2112     1     23.83    
 -29.54717 -21.30507   4.06620 -135.93  334.80 -216.22  0.9982     3    -219.4    
 -29.54717 -21.10507   3.86620 -115.91  391.20 -213.51  1.1088     1    -101.7    
 -29.36205 -21.10507   3.76620 -115.33  395.48 -210.56  1.0839     1    -110.4    
 -28.79717 -21.17174   3.66620 -114.51  364.47 -194.32  0.6726    10    -83.88    
 -28.62217 -21.10507   3.74953 -109.63  337.11 -188.28  0.5095    10    -125.2    
 -28.64717 -20.90269   3.66620 -106.23  352.52 -187.28  0.5921    10    -41.09    
 -28.39717 -21.05007   3.86620 -103.24  315.21 -185.16  0.4003    10    -112.8    
 -28.49717 -20.90507   3.76620 -103.39  331.71 -185.34  0.4902    10    -111.6    
 -28.19717 -21.05507   3.96620  -98.18  304.25 -184.76  0.3474    10    -140.6    
 -28.19717 -20.90507   3.91620  -96.48  311.06 -184.21  0.3806    10    -74.74    
 -28.05050 -20.90507   3.96620  -93.10  306.41 -184.29  0.3535    10    -118.3    
 -27.04717 -21.07174   3.96620  -75.75  297.52 -185.82  0.2989    10    -133.0    
 -26.99717 -21.08007   3.94953  -75.12  297.82 -185.87  0.2985    10    -133.0    
 -27.19717 -20.90507   3.96620  -77.46  303.45 -185.34  0.3063    10    -129.0    
 -26.99717 -20.85507   3.86620  -74.84  309.24 -185.41  0.3110    10    -66.33    
 -26.69717 -21.10174   3.76620  -71.83  302.81 -186.10  0.2986    10    -133.0    
 -26.79717 -20.88185   3.76620  -72.72  312.27 -185.74  0.3117    10    -61.09    
 -31.50550 -20.70507   3.66620 -150.14  298.74 -216.63  0.9841     4    -360.2    
 -31.16383 -20.65507   3.66620 -131.15  358.09 -218.90  1.0770     1    -133.2    
 -30.99717 -20.65507   3.66620 -119.82  390.77 -219.00  1.1514     1    -103.5    
 -28.39717 -20.72590   3.74953  -99.74  334.04 -184.22  0.5195    10    -80.72    
 -28.19717 -20.55507   3.76620  -94.71  332.88 -183.43  0.5219    10    -111.8    
 -28.17217 -20.50507   3.74953  -94.13  335.09 -183.41  0.5380    10    -96.42    
 -27.97717 -20.62174   3.86620  -90.10  321.04 -183.18  0.4302    10    -88.09    
 -27.96717 -20.40507   3.76620  -89.62  334.04 -182.86  0.5170    10    -88.32    
 -27.76383 -20.75507   3.96620  -86.32  309.86 -184.05  0.3529    10    -58.55    
 -27.77717 -20.64674   3.91620  -86.24  316.45 -183.50  0.3854    10    -96.19    
 -27.79717 -20.55507   3.86620  -86.44  322.47 -183.03  0.4218    10    -85.90    
 -27.53883 -20.75507   3.96620  -82.34  309.31 -184.39  0.3361    10    -75.99    
 -27.59717 -20.70507   3.94953  -83.19  312.17 -184.08  0.3506    10    -51.13    
 -27.62217 -20.53757   3.86620  -83.33  322.65 -183.18  0.4033    10    -85.90    
 -27.34717 -20.80507   3.96620  -79.43  307.38 -184.86  0.3196    10    -129.0    
 -27.39717 -20.67174   3.91620  -79.94  314.96 -184.25  0.3464    10    -68.94    
 -27.39717 -20.35507   3.76620  -79.63  332.40 -183.23  0.4282    10    -115.7    
 -27.14717 -20.70507   3.86620  -76.54  315.82 -184.79  0.3332    10    -78.91    
 -27.12217 -20.50507   3.76620  -76.11  328.46 -184.34  0.3769    10    -119.7    
 -26.99717 -20.61852   3.76620  -74.72  324.19 -184.90  0.3512    10    -119.7    
 -26.99717 -20.51935   3.71620  -74.70  329.91 -184.79  0.3732    10    -119.7    
 -27.96383 -20.30507   3.71620  -89.58  338.45 -183.10  0.5511     6    -94.35    
 -27.77217 -20.30507   3.74953  -85.77  335.14 -182.64  0.5020    10    -84.71    
 -27.74717 -20.10507   3.66620  -85.16  336.33 -183.52  0.5153     6    -84.84    
 -27.59717 -20.28185   3.74953  -82.67  334.47 -182.78  0.4711    10    -84.71    
 -27.70550 -20.10507   3.66620  -84.41  335.72 -183.50  0.5059     6    -84.71    
 -27.44217 -20.30507   3.74953  -80.25  333.70 -183.13  0.4429    10    -104.7    
 -27.39717 -20.10507   3.66620  -79.29  332.75 -184.29  0.4392    11    -104.7    
 -27.19717 -20.33840   3.71620  -76.91  333.88 -184.07  0.4111    10    -96.89    
 -27.22217 -20.18840   3.66620  -77.02  333.83 -184.61  0.4183    11    -96.89    
 -30.41562 -23.30507   4.16620 -171.19  237.62 -206.98  1.0195     3    -149.8    
 -30.19717 -23.30507   4.26620 -178.28  234.10 -203.22  1.1021     3    -128.9    
 -29.99717 -23.35507   4.26620 -182.30  235.55 -201.03  1.1609     3    -129.7    
 -29.83050 -23.30507   4.31620 -185.42  238.79 -199.48  1.2196     3    -88.99    
 -29.54717 -23.30507   4.26620 -188.16  243.17 -198.30  1.2713     3    -89.00    
 -29.32038 -23.30507   4.16620 -188.47  243.51 -198.33  1.2752     3    -89.00    
 -30.79717 -22.90507   4.16620 -154.90  267.09 -212.67  0.9505     3    -72.91    
 -30.56205 -23.20507   4.16620 -165.61  243.86 -209.44  0.9852     3    -115.9    
 -30.59717 -22.91424   4.31620 -166.83  245.24 -209.77  0.9923     3    -115.9    
 -30.43050 -23.10507   4.31620 -172.65  236.68 -206.56  1.0405     3    -158.4    
 -30.49717 -22.93519   4.36620 -171.24  239.27 -207.88  1.0230     3    -149.8    
 -30.30728 -23.10507   4.36620 -177.30  234.25 -204.38  1.0848     3    -128.9    
 -30.10312 -23.20507   4.36620 -181.54  234.74 -201.69  1.1507     3    -129.7    
 -29.71883 -23.05507   4.46620 -188.07  241.78 -198.65  1.2696     3    -89.00    
 -29.64717 -23.20507   4.36620 -188.30  243.02 -198.30  1.2745     3    -89.00    
 -29.37728 -23.10507   4.34953 -189.23  246.21 -197.75  1.3092     3    -67.24    
 -29.43978 -22.90507   4.46620 -189.77  244.67 -197.99  1.3031     3    -84.99    
 -29.18705 -23.20507   4.16620 -188.78  244.03 -198.22  1.2824     3    -89.00    
 -29.19717 -22.92828   4.34953 -188.86  245.18 -197.91  1.3016     3    -67.24    
 -28.99717 -22.99935   4.16620 -186.83  242.57 -198.52  1.2623     3    -89.00    
 -30.89717 -22.68602   4.16620 -147.07  289.90 -213.09  0.9608     3    -206.2    
 -30.79717 -22.63340   4.26620 -154.14  274.36 -213.17  0.9606     3    -226.6    
 -30.59717 -22.78424   4.36620 -166.60  246.87 -210.15  0.9923     3    -131.7    
 -30.69717 -22.39674   4.36620 -156.47  273.53 -213.40  0.9695     3    -170.1    
 -29.09717 -22.67412   4.36620 -187.44  240.97 -198.69  1.2542     3    -103.7    
 -28.99717 -22.78102   4.26620 -186.62  241.63 -198.58  1.2513     3    -89.00    
 -29.21562 -22.44340   4.46620 -185.05  236.74 -200.14  1.2066     3    -88.99    
 -28.99717 -22.53840   4.31620 -184.84  238.46 -199.48  1.2011     3    -88.99    
 -30.82217 -22.27495   4.26620 -145.91  305.79 -214.30  0.9866     3    -155.0    
 -30.79717 -22.10507   4.26620 -141.94  321.99 -214.99  1.0109     3    -24.90    
 -30.69717 -22.40090   4.36620 -156.56  273.23 -213.38  0.9694     3    -140.6    
 -30.59717 -22.00507   4.36620 -149.91  298.98 -215.23  0.9851     3    -155.0    
 -29.24717 -22.24674   4.46620 -182.21  234.22 -201.95  1.1417     3    -128.9    
 -28.99717 -22.30507   4.31620 -181.00  236.53 -201.13  1.1266     3    -129.7    
 -29.19717 -21.96519   4.36620 -174.25  238.72 -205.52  1.0326     3    -158.4    
 -28.99717 -22.07828   4.26620 -175.42  239.62 -203.44  1.0394     3    -159.3    
 -30.89717 -21.97674   4.16620 -129.89  363.26 -215.11  1.0874     1    -87.80    
 -30.79717 -21.70507   4.14953 -123.57  388.91 -216.99  1.1482     1    -98.83    
 -30.63050 -21.90507   4.31620 -143.59  320.29 -216.03  1.0104     3    -325.7    
 -30.59717 -21.74495   4.26620 -136.96  343.54 -217.02  1.0485     3    -149.5    
 -30.49717 -21.85745   4.36620 -148.12  305.57 -215.92  0.9917     3    -69.00    
 -30.39717 -21.67174   4.31620 -142.46  324.06 -217.07  1.0134     3    -227.5    
 -30.29717 -21.70507   4.36620 -148.75  303.28 -216.29  0.9856     3    -155.1    
 -29.49717 -21.70507   4.36620 -164.93  254.89 -211.23  0.9662     3    -117.3    
 -29.34717 -21.80507   4.36620 -169.38  245.82 -208.71  0.9884     3    -147.8    
 -29.36383 -21.70507   4.31620 -164.77  254.95 -210.72  0.9619     3    -102.4    
 -29.16383 -21.90507   4.31620 -172.16  242.16 -206.36  1.0057     3    -150.7    
 -29.09717 -21.71424   4.16620 -161.82  262.36 -209.25  0.9330     3     74.65    
 -28.99717 -21.84078   4.16620 -165.83  254.38 -206.52  0.9476     3     30.22    
 -27.92217 -21.87174   4.06620 -102.22  282.86 -186.26  0.3352    10    -180.3    
 -28.04717 -21.70507   4.06620 -104.44  286.24 -186.09  0.3241    10    -180.3    
 -27.79717 -21.95507   4.06620  -98.50  280.97 -186.37  0.3444    10    -84.53    
 -27.83050 -21.70507   4.11620  -96.42  283.12 -186.18  0.3279    10    -145.9    
 -27.55217 -21.98840   4.06620  -90.67  279.37 -186.50  0.3557    10    -53.46    
 -27.59717 -21.80007   4.11620  -90.31  280.81 -186.38  0.3417    10    -53.46    
 -27.39717 -21.95507   4.06620  -86.18  279.30 -186.54  0.3573    10    -63.43    
 -27.39717 -21.70507   4.11620  -84.51  281.37 -186.40  0.3387    10    -67.60    
 -27.19717 -21.75507   4.06620  -80.59  281.12 -186.50  0.3436    10    -66.27    
 -30.79717 -21.48519   4.06620 -113.03  421.77 -218.08  1.2304     1    -31.90    
 -30.59895 -21.50507   4.14953 -121.76  392.85 -218.31  1.1568     1    -98.83    
 -30.36883 -21.40507   4.16620 -124.50  379.69 -218.57  1.1223     1     10.87    
 -30.39717 -21.25507   4.06620 -112.13  413.71 -218.75  1.2055     1    -45.28    
 -30.23883 -21.50507   4.26620 -137.50  337.66 -217.84  1.0326     3    -215.1    
 -30.12121 -21.27174   4.11620 -122.19  380.55 -218.26  1.1188     1    -175.9    
 -29.99717 -21.60507   4.36620 -152.27  289.85 -215.74  0.9680     3    -122.7    
 -29.93883 -21.45507   4.26620 -143.13  316.15 -217.20  0.9908     3    -218.4    
 -29.99717 -21.27174   4.11620 -125.67  368.31 -217.93  1.0869     1     10.73    
 -29.79717 -21.60507   4.36620 -156.41  276.63 -214.61  0.9585     3    -140.6    
 -29.91895 -21.45507   4.26620 -143.61  314.49 -217.12  0.9880     3    -154.3    
 -29.56562 -21.40507   4.16620 -144.83  308.32 -216.21  0.9645     3    -155.1    
 -29.36705 -21.50507   4.16620 -152.68  285.94 -214.29  0.9366     3    -226.6    
 -28.08050 -21.55007   4.06620 -102.80  288.70 -185.90  0.3176    10    -172.7    
 -28.04717 -21.30507   4.06620  -97.59  292.41 -185.50  0.3129    10    -145.9    
 -27.89217 -21.50507   4.11620  -95.73  286.23 -185.93  0.3153    10    -121.6    
 -27.83050 -21.30507   4.11620  -91.64  289.31 -185.69  0.3082    10    -118.5    
 -27.61300 -21.51935   4.14953  -88.21  284.07 -186.15  0.3206    10    -132.5    
 -27.58050 -21.22674   4.11620  -85.25  289.88 -185.76  0.3054    10    -132.7    
 -27.31883 -21.50507   4.11620  -81.68  284.12 -186.28  0.3228    10    -135.3    
 -27.39717 -21.30507   4.11620  -82.10  287.92 -186.01  0.3086    10    -135.3    
 -27.14717 -21.42674   4.06620  -78.25  286.15 -186.26  0.3160    10    -152.8    
 -27.19717 -21.25507   4.06620  -78.43  289.93 -186.04  0.3051    10    -133.1    
 -27.92717 -21.13840   4.06620  -92.34  294.87 -185.22  0.3124    10    -118.3    
 -27.83050 -21.05507   4.06620  -89.36  296.51 -185.11  0.3126    10    -122.5    
 -27.55217 -21.02174   4.06620  -83.54  296.44 -185.33  0.3057    10    -131.1    
 -27.34717 -21.10507   4.06620  -80.31  293.82 -185.70  0.3016    10    -133.0    
 -30.18467 -22.98840   4.46620 -180.82  233.87 -202.81  1.1323     3    -128.9    
 -30.04217 -22.93840   4.51620 -183.57  235.01 -201.38  1.1786     3    -129.7    
 -29.79717 -22.96340   4.51620 -187.09  239.55 -199.32  1.2494     3    -88.99    
 -29.61288 -22.90507   4.51620 -188.53  242.36 -198.57  1.2827     3    -89.00    
 -30.44717 -22.72495   4.46620 -172.08  239.17 -207.92  1.0328     3    -158.4    
 -30.39717 -22.53840   4.51620 -172.11  240.46 -208.43  1.0289     3    -158.4    
 -30.22217 -22.70507   4.54953 -178.81  233.87 -204.68  1.1002     3    -128.9    
 -30.19717 -22.65507   4.56620 -178.88  233.82 -204.73  1.1015     3    -128.9    
 -29.99717 -22.80507   4.56620 -183.92  234.73 -201.55  1.1812     3    -88.99    
 -29.99717 -22.50507   4.61620 -181.23  233.16 -203.73  1.1299     3    -128.9    
 -29.74717 -22.80507   4.56620 -187.28  238.64 -199.64  1.2456     3    -88.99    
 -29.77217 -22.53840   4.61620 -184.76  234.45 -201.56  1.1886     3    -88.99    
 -29.57217 -22.69995   4.56620 -187.70  239.51 -199.35  1.2588     3    -103.7    
 -29.49717 -22.56340   4.56620 -187.13  237.61 -199.89  1.2362     3    -88.99    
 -29.39717 -22.68424   4.51620 -188.52  241.00 -198.83  1.2718     3    -103.7    
 -29.42217 -22.50507   4.54953 -186.44  237.00 -200.08  1.2259     3    -88.99    
 -30.39717 -22.30507   4.51620 -168.04  248.84 -210.55  0.9998     3    -117.1    
 -30.44717 -22.10507   4.46620 -160.50  267.29 -213.20  0.9761     3    -57.45    
 -30.19717 -22.18840   4.56620 -171.04  243.44 -209.34  1.0179     3    -149.8    
 -30.19717 -22.11757   4.54953 -169.44  247.01 -210.18  1.0044     3    -131.7    
 -29.98788 -22.31757   4.61620 -178.25  234.16 -205.53  1.0881     3    -128.9    
 -30.11478 -22.10507   4.56620 -170.87  243.88 -209.44  1.0150     3    -147.0    
 -29.79717 -22.30507   4.61620 -181.09  232.99 -203.95  1.1212     3    -128.9    
 -29.73883 -22.05507   4.56620 -176.15  236.20 -206.63  1.0539     3    -143.0    
 -29.49717 -22.27174   4.56620 -182.53  233.33 -202.51  1.1481     3    -128.9    
 -29.57717 -22.08007   4.54953 -177.91  234.35 -205.26  1.0771     3    -128.9    
 -29.33883 -22.32507   4.51620 -183.92  234.46 -201.37  1.1718     3    -129.7    
 -29.43050 -22.11935   4.51620 -179.79  233.65 -203.99  1.0978     3    -128.9    
 -30.19717 -21.85507   4.46620 -159.86  269.80 -213.70  0.9718     3    -48.20    
 -30.03050 -21.90507   4.51620 -166.27  253.26 -211.42  0.9864     3    -102.4    
 -29.73883 -21.90507   4.51620 -171.40  242.75 -208.94  1.0102     3    -149.8    
 -29.56383 -21.85507   4.46620 -170.95  242.98 -208.73  1.0054     3    -149.8    
  6100               Area     Atom    dRho/dR      Angle(Rho)      MEP        Field(norm)     dMEP/dR      Angle(MEP)     IE(L)      dIE(L)/dR     Angle(IE(L))      EA(L)    dEA(L)/dR     Angle(EA(L))     alpa(L)
     1     3     2   0.02210    14    0.3243E-01     179.2        -46.55        -4.003         5.454         137.2         396.1         72.33         75.80        -165.9         16.51         51.50        0.5269    
     2     5     4   0.00196    14    0.3291E-01     167.4        -45.98        -3.766         5.142         137.1         370.7         92.90         68.84        -162.1         9.884         80.92        0.4124    
     2     3     5   0.04237    14    0.3287E-01     179.1        -46.10        -3.644         5.295         133.5         384.3         93.54         75.88        -163.8         14.53         65.73        0.4732    
     3     6     5   0.03840    14    0.3298E-01     178.2        -45.71        -3.935         5.193         139.3         385.7         97.54         76.35        -163.9         14.95         65.29        0.4832    
     4     7     5   0.00146    14    0.3380E-01     169.8        -45.28        -3.241         4.671         133.9         358.1         84.43         66.50        -161.0         5.787         88.98        0.3684    
     5     7     8   0.00678    14    0.3358E-01     170.1        -45.00        -3.081         4.471         133.6         354.4         80.17         65.57        -160.7         4.659         91.71        0.3565    
     5     6     8   0.04199    14    0.3371E-01     179.4        -45.31        -3.445         4.818         135.6         367.2         93.31         74.52        -161.7         8.752         77.15        0.4038    
     6     9     8   0.04027    14    0.3353E-01     178.8        -45.07        -3.804         4.876         141.3         376.8         99.77         75.87        -162.7         11.90         71.79        0.4463    
     7     8    10   0.00275    14    0.3332E-01     170.0        -44.58        -2.997         4.227         135.2         353.0         78.43         65.24        -160.6         4.117         93.52        0.3532    
     8     9    10   0.04649    14    0.3381E-01     179.5        -44.70        -3.594         4.513         142.8         364.5         91.49         75.05        -161.4         7.498         78.47        0.3953    
     9    11    10   0.04891    14    0.3362E-01     179.8        -44.45        -4.035         4.627         150.7         374.1         97.44         74.93        -162.2         10.20         74.36        0.4359    
    12    14    13   0.01985    16    0.3410E-01     178.1        -47.97        -1.865         4.257         116.0         351.4         78.16         74.38        -164.0         2.444         70.59        0.3470    
    13    14    15   0.05882    16    0.3422E-01     178.0        -47.78        -2.376         4.320         123.4         361.5         88.49         74.04        -164.4         4.489         67.25        0.3824    
    14    16    15   0.04473    16    0.3412E-01     177.5        -47.24        -2.634         4.115         129.8         369.1         95.37         74.97        -164.9         6.450         65.92        0.4169    
    15    18    17   0.00062    16    0.3155E-01     161.8        -47.62        -4.407         5.216         147.7         391.5         64.31         71.60        -166.4         11.26         44.76        0.5001    
    15    16    18   0.06418    16    0.3331E-01     177.9        -47.38        -3.373         4.767         135.0         385.2         89.16         77.12        -166.1         10.41         48.83        0.4820    
    16    19    18   0.05263    16    0.3356E-01     178.4        -46.87        -3.689         4.652         142.5         391.1         93.27         73.75        -166.7         11.92         52.32        0.5168    
    17    18     1   0.00090     9    0.3142E-01     163.4        -47.31        -4.608         5.425         148.1         397.5         40.80         58.75        -166.7         13.54         43.96        0.5280    
    18    20     1   0.02088     9    0.3220E-01     178.0        -46.99        -4.090         5.402         139.2         401.0         42.82         71.42        -167.2         14.56         30.75        0.5504    
    18    19    20   0.05290     9    0.3313E-01     176.7        -46.79        -3.921         5.102         140.2         402.4         65.67         77.87        -167.9         13.54         26.82        0.5672    
    19    21    20   0.04065     9    0.3278E-01     178.6        -46.31        -4.270         4.995         148.7         407.0         75.29         72.28        -168.3         13.43         36.07        0.5948    
     1    20     3   0.02778     9    0.3231E-01     178.8        -46.54        -4.109         5.427         139.2         403.4         54.95         74.68        -167.2         16.06         37.47        0.5648    
    20    22     3   0.02104     9    0.3208E-01     178.7        -46.14        -4.318         5.403         143.0         409.6         53.34         71.06        -168.1         15.75         33.60        0.5991    
    20    21    22   0.04074     9    0.3252E-01     176.7        -46.12        -4.291         5.291         144.2         414.0         46.67         70.69        -169.0         13.70         13.38        0.6261    
    21    23    22   0.03426     9    0.3211E-01     179.7        -45.76        -4.515         5.292         148.5         418.3         43.43         63.58        -169.3         12.77         12.37        0.6486    
     3    22     6   0.02099     9    0.3210E-01     178.8        -45.78        -4.326         5.378         143.6         405.1         77.27         75.36        -167.0         17.15         47.10        0.5771    
    22    24     6   0.01704     9    0.3248E-01     175.6        -45.56        -4.627         5.371         149.5         406.5         79.26         73.34        -167.1         17.16         48.59        0.5864    
    22    23    24   0.03430     9    0.3241E-01     177.8        -45.58        -4.705         5.439         149.9         418.4         40.70         61.83        -169.1         14.14         20.98        0.6472    
    23    25    24   0.02847     9    0.3289E-01     177.1        -45.35        -4.773         5.468         150.8         420.4         34.29         56.07        -169.2         13.59         17.39        0.6588    
     6    24     9   0.01516    14    0.3290E-01     178.8        -45.22        -4.251         5.210         144.7         396.7         96.03         73.72        -165.4         16.91         61.24        0.5397    
    24    26     9   0.02331    14    0.3299E-01     177.4        -44.96        -4.367         5.217         146.8         400.4         91.97         72.32        -165.8         16.86         59.57        0.5591    
    24    25    26   0.03670     9    0.3332E-01     179.3        -45.05        -4.580         5.400         148.0         412.3         68.63         72.21        -167.8         16.00         42.20        0.6191    
    25    27    26   0.03291     9    0.3307E-01     178.1        -44.69        -4.602         5.384         148.7         413.7         56.67         68.44        -167.7         14.90         39.42        0.6247    
     9    26    11   0.03263    14    0.3309E-01     178.2        -44.55        -4.421         4.979         152.6         390.7         96.64         77.07        -164.2         14.79         62.47        0.5116    
    26    28    11   0.02488    14    0.3271E-01     178.7        -44.27        -4.472         4.945         154.7         391.5         89.45         75.60        -164.1         13.94         62.35        0.5132    
    26    27    28   0.02878     9    0.3254E-01     179.2        -44.32        -4.625         5.168         153.5         403.1         71.95         75.86        -165.8         14.98         48.75        0.5695    
    27    29    28   0.03270     9    0.3218E-01     178.1        -44.02        -4.580         5.126         153.3         402.7         56.14         72.98        -165.5         13.57         45.95        0.5635    
    30    31    12   0.00500    16    0.3379E-01     160.4        -48.69        -2.220         4.757         117.8         335.0         54.00         67.08        -163.7        0.4496         75.60        0.3068    
    31    32    12   0.07999    16    0.3515E-01     179.5        -48.08        -1.209         4.140         107.0         340.5         62.96         75.48        -163.8        0.9566         74.77        0.3193    
    31    33    32   0.04708    16    0.3510E-01     177.3        -48.13        -1.019         4.093         104.4         332.8         50.13         75.42        -163.7        0.2709         84.46        0.3067    
    33    34    32   0.04973    16    0.3502E-01     177.1        -47.52        -1.328         3.516         112.2         339.9         61.82         78.24        -163.7        0.7755         79.90        0.3204    
    12    32    14   0.00808    16    0.3404E-01     176.1        -47.54        -1.738         3.857         116.8         351.6         78.76         77.98        -164.0         2.497         70.07        0.3507    
    32    35    14   0.00040    16    0.3225E-01     173.7        -47.10        -2.624         3.648         136.0         355.7         83.77         71.65        -164.1         3.075         76.26        0.3653    
    32    34    35   0.00282    16    0.3276E-01     175.2        -47.06        -2.487         3.504         135.2         352.9         80.47         70.91        -164.0         2.526         79.18        0.3570    
    34    36    35   0.00050    16    0.3286E-01     175.7        -47.01        -2.425         3.414         135.3         351.4         78.47         70.48        -163.9         2.189         81.47        0.3524    
    14    35    16   0.00282    16    0.3249E-01     173.8        -46.98        -2.872         3.755         139.9         362.4         91.11         73.05        -164.4         4.548         72.37        0.3910    
    35    37    16   0.00264    16    0.3271E-01     174.2        -46.88        -3.047         3.840         142.5         367.4         95.47         73.90        -164.7         5.763         69.69        0.4117    
    35    36    37   0.01542    16    0.3328E-01     176.0        -46.93        -2.675         3.556         138.8         358.4         87.12         72.16        -164.2         3.624         75.97        0.3773    
    36    38    37   0.04299    16    0.3389E-01     178.2        -46.70        -2.806         3.516         142.9         362.3         91.11         72.87        -164.3         4.309         75.50        0.3944    
    16    37    19   0.00417    16    0.3255E-01     174.2        -46.66        -3.509         4.165         147.4         380.5         101.5         75.57        -165.6         9.115         61.72        0.4693    
    37    39    19   0.00486    16    0.3273E-01     175.0        -46.52        -3.698         4.309         149.1         386.6         101.6         76.06        -166.1         10.57         57.80        0.4988    
    37    38    39   0.04181    16    0.3400E-01     178.6        -46.50        -3.350         3.949         148.0         377.5         101.3         75.20        -165.3         8.235         65.59        0.4603    
    38    40    39   0.03597    16    0.3369E-01     178.0        -46.24        -3.580         4.138         149.9         384.3         100.6         75.77        -165.7         9.396         62.27        0.4922    
    19    39    21   0.00417    16    0.3241E-01     175.7        -46.24        -4.097         4.693         150.8         400.1         92.50         76.22        -167.4         12.70         46.11        0.5634    
    39    41    21   0.00550     9    0.3252E-01     176.6        -46.07        -4.219         4.834         150.8         405.3         85.23         75.75        -167.9         12.93         40.68        0.5891    
    39    40    41   0.02917    16    0.3328E-01     178.3        -46.08        -4.014         4.607         150.6         398.7         93.85         76.32        -167.2         12.23         49.47        0.5603    
    40    42    41   0.01667     9    0.3294E-01     178.2        -45.86        -4.098         4.744         149.8         402.7         84.92         75.66        -167.4         12.08         45.96        0.5789    
    21    41    23   0.00550     9    0.3215E-01     177.2        -45.76        -4.418         5.117         149.7         414.5         62.36         72.06        -168.8         12.63         25.78        0.6324    
    41    43    23   0.00735     9    0.3217E-01     177.7        -45.59        -4.436         5.196         148.6         416.9         52.52         69.13        -169.0         12.34         21.28        0.6439    
    41    42    43   0.01667     9    0.3260E-01     178.6        -45.67        -4.315         5.039         148.9         411.9         66.88         73.22        -168.4         12.41         32.63        0.6221    
    42    44    43   0.01125     9    0.3238E-01     178.7        -45.48        -4.291         5.104         147.2         413.1         57.56         70.87        -168.3         12.13         31.72        0.6265    
    23    43    25   0.00540     9    0.3260E-01     168.7        -45.34        -5.018         5.391         158.5         421.7         26.02         36.86        -169.4         12.23         8.725        0.6662    
    43    45    25   0.01291     9    0.3265E-01     175.8        -45.24        -4.357         5.403         143.8         421.8         24.34         36.21        -169.3         12.21         15.90        0.6669    
    43    44    45   0.00837     9    0.3217E-01     178.7        -45.29        -4.364         5.261         146.1         417.9         41.93         63.97        -168.8         12.14         23.20        0.6479    
    44    46    45   0.00600     9    0.3211E-01     179.0        -45.17        -4.301         5.267         144.7         417.3         41.10         63.25        -168.6         12.24         27.35        0.6438    
    25    45    27   0.03600     9    0.3335E-01     178.8        -44.87        -4.587         5.476         146.9         420.8         28.91         49.97        -169.0         13.12         20.95        0.6614    
    45    47    27   0.01996     9    0.3329E-01     179.2        -44.67        -4.494         5.451         145.5         419.7         34.23         56.71        -168.7         13.24         26.41        0.6553    
    45    46    47   0.01617     9    0.3274E-01     175.1        -44.92        -4.618         5.394         148.9         420.0         34.32         59.11        -168.9         12.66         22.34        0.6573    
    46    48    47   0.01948     9    0.3270E-01     175.0        -44.70        -4.020         5.374         138.4         417.9         45.59         59.03        -168.4         13.36         40.50        0.6453    
    27    47    29   0.02913     9    0.3365E-01     173.1        -44.17        -4.697         5.309         152.2         411.1         45.38         70.72        -167.1         13.95         34.88        0.6108    
    47    49    29   0.02651     9    0.3363E-01     172.5        -43.98        -3.890         5.255         137.8         409.3         51.19         65.51        -166.7         14.13         47.15        0.6000    
    47    48    49   0.02978     9    0.3335E-01     178.8        -44.25        -4.160         5.344         141.1         414.3         58.02         69.70        -167.6         14.52         42.98        0.6262    
    48    50    49   0.04006     9    0.3326E-01     179.1        -43.83        -3.702         5.177         135.7         406.7         75.56         71.96        -166.3         15.56         56.64        0.5854    
    29    49    51   0.00776     9    0.3229E-01     177.4        -43.65        -4.361         5.075         149.2         402.5         49.54         75.15        -165.3         13.02         42.99        0.5591    
    49    50    51   0.01859     9    0.3274E-01     177.3        -43.52        -3.991         5.033         142.5         401.6         67.93         76.74        -165.2         14.24         52.23        0.5553    
    50    52    51   0.04988    15    0.3305E-01     178.2        -43.12        -3.447         4.787         136.1         392.6         78.42         75.29        -163.7         13.00         65.48        0.5078    
    33    53    34   0.08414    16    0.3561E-01     179.3        -47.83        -1.037         3.707         106.2         331.7         48.19         76.58        -163.7        0.1679         118.5        0.3063    
    53    54    34   0.01533    16    0.3415E-01     169.3        -47.46        -1.182         3.461         110.0         336.5         56.38         81.92        -163.6        0.2977         107.7        0.3132    
    53    55    54   0.01415    16    0.3313E-01     178.9        -47.75        -1.434         3.788         112.2         332.6         49.81         75.37        -163.6        0.2329         134.6        0.3058    
    34    54    36   0.00060    16    0.3335E-01     170.9        -47.12        -2.264         3.314         133.1         344.5         68.64         70.32        -163.7         1.050         86.22        0.3317    
    54    56    36   0.01426    16    0.3335E-01     178.1        -47.05        -1.999         3.301         127.3         345.9         70.66         76.97        -163.8         1.172         81.59        0.3356    
    54    55    56   0.01821    16    0.3416E-01     171.3        -47.27        -2.088         3.390         128.0         340.4         62.50         69.20        -163.7        0.4838         99.90        0.3209    
    55    57    56   0.05784    16    0.3487E-01     178.5        -47.14        -2.151         3.446         128.6         344.7         68.84         74.48        -163.7        0.6977         96.26        0.3316    
    36    56    38   0.00535    16    0.3283E-01     174.9        -46.72        -2.667         3.410         141.5         356.9         84.87         71.77        -164.0         2.869         80.69        0.3722    
    56    58    38   0.00076    16    0.3260E-01     174.0        -46.53        -2.934         3.564         145.4         363.6         90.94         73.07        -164.2         3.985         77.15        0.3974    
    56    57    58   0.04075    16    0.3450E-01     177.4        -46.71        -2.622         3.445         139.5         356.5         83.47         75.98        -163.9         2.358         77.25        0.3709    
    57    59    58   0.02620    16    0.3432E-01     177.9        -46.74        -2.903         3.743         140.8         358.5         83.56         74.65        -163.8         2.070         80.86        0.3760    
    38    58    40   0.00097    16    0.3266E-01     174.5        -46.27        -3.361         3.921         149.0         376.2         97.52         74.85        -164.9         6.783         68.98        0.4521    
    58    60    40   0.00375    16    0.3255E-01     174.7        -46.15        -3.558         4.121         149.7         382.5         97.48         75.41        -165.3         8.197         64.62        0.4809    
    58    59    60   0.04033    16    0.3444E-01     175.7        -46.38        -3.340         3.855         150.1         370.8         92.52         73.86        -164.4         4.955         70.43        0.4290    
    59    61    60   0.06475    16    0.3426E-01     177.2        -46.32        -3.547         4.249         146.6         375.2         86.29         76.83        -164.4         4.828         66.34        0.4446    
    40    60    42   0.00264    16    0.3252E-01     176.1        -45.91        -3.905         4.526         149.6         395.2         90.32         75.75        -166.5         10.74         54.15        0.5413    
    60    62    42   0.00550     9    0.3230E-01     176.2        -45.78        -4.013         4.681         149.0         399.7         83.44         75.27        -166.9         11.22         49.70        0.5622    
    60    61    62   0.04695    16    0.3422E-01     176.2        -45.92        -4.016         4.534         152.3         390.3         82.26         75.35        -165.7         8.972         54.19        0.5188    
    61    63    62   0.04749    16    0.3412E-01     177.4        -45.80        -3.953         4.851         144.6         390.7         61.55         76.71        -165.1         7.992         52.18        0.5149    
    42    62    44   0.00412     9    0.3221E-01     177.5        -45.54        -4.186         4.970         147.4         408.4         65.95         72.82        -167.7         11.87         39.26        0.6033    
    62    64    44   0.00349     9    0.3201E-01     177.8        -45.36        -4.211         5.091         145.8         411.4         54.73         69.76        -167.9         11.94         35.75        0.6164    
    62    63    64   0.05346     9    0.3445E-01     175.6        -45.45        -4.253         5.010         148.1         402.2         54.87         75.05        -166.6         11.07         39.96        0.5755    
    63    65    64   0.04376     9    0.3413E-01     172.3        -45.20        -3.402         5.152         131.3         398.8         44.98         73.26        -165.6         11.15         54.78        0.5521    
    44    64    46   0.00159     9    0.3202E-01     178.7        -45.17        -4.231         5.212         144.3         414.8         45.20         65.60        -168.2         12.22         32.55        0.6314    
    64    66    46   0.00407     9    0.3189E-01     179.1        -44.93        -4.150         5.268         142.0         415.1         44.74         64.78        -168.1         12.75         36.59        0.6306    
    64    65    66   0.03728     9    0.3324E-01     177.2        -44.86        -3.998         5.223         139.9         407.7         51.84         73.92        -166.9         13.19         44.18        0.5960    
    65    67    66   0.03259     9    0.3341E-01     177.5        -44.52        -3.374         5.204         130.4         401.2         65.55         72.74        -165.6         14.07         60.86        0.5596    
    46    66    48   0.00574     9    0.3184E-01     179.4        -44.71        -4.069         5.301         140.1         415.2         50.05         66.82        -167.9         13.43         40.37        0.6295    
    66    68    48   0.00574     9    0.3174E-01     179.4        -44.38        -3.808         5.253         136.5         410.9         65.77         71.08        -167.1         14.67         50.99        0.6057    
    66    67    68   0.01555     9    0.3247E-01     176.4        -44.26        -3.488         5.191         132.2         404.6         73.89         74.63        -166.0         15.07         57.83        0.5744    
    67    69    68   0.01498    15    0.3249E-01     176.3        -43.90        -3.069         5.070         127.3         397.8         85.32         74.67        -164.8         15.09         67.07        0.5374    
    48    68    50   0.02746     9    0.3285E-01     177.5        -43.94        -3.711         5.172         135.8         405.9         80.66         74.41        -166.2         15.82         57.77        0.5806    
    68    70    50   0.02009    15    0.3283E-01     175.6        -43.59        -3.050         4.999         127.6         398.2         90.21         70.50        -164.8         15.58         70.82        0.5396    
    68    69    70   0.00282    15    0.3170E-01     179.4        -43.68        -3.080         4.994         128.1         397.2         89.37         73.56        -164.6         15.13         69.00        0.5319    
    69    71    70   0.00320    15    0.3172E-01     179.5        -43.30        -2.657         4.781         123.8         388.4         93.64         73.81        -163.3         13.25         76.37        0.4866    
    50    70    52   0.03310    15    0.3450E-01     171.8        -43.04        -3.348         4.711         135.3         388.7         91.99         82.10        -163.3         13.53         66.05        0.4929    
    70    72    52   0.04412    15    0.3459E-01     173.6        -42.66        -2.052         4.409         117.7         379.8         91.48         67.68        -162.1         10.59         87.05        0.4484    
    70    71    72   0.03180    15    0.3330E-01     177.2        -42.83        -2.404         4.489         122.4         380.1         93.37         74.31        -162.2         10.85         81.36        0.4488    
    71    73    72   0.02446    15    0.3321E-01     175.9        -42.39        -1.695         4.114         114.3         370.5         87.23         70.16        -161.2         7.364         92.45        0.4043    
    52    72    74   0.00998    15    0.3292E-01     179.7        -42.27        -2.280         4.067         124.1         372.7         84.87         73.75        -161.3         7.231         85.85        0.4103    
    72    73    74   0.00771    15    0.3377E-01     159.7        -42.12        -2.920         3.883         138.8         367.5         83.71         93.62        -160.9         6.153         70.57        0.3914    
    73    75    74   0.05974    15    0.3438E-01     178.6        -41.78        -1.391         3.493         113.5         359.7         75.44         72.46        -160.4         3.910         99.57        0.3614    
    63    76    65   0.02788    15    0.3182E-01     177.6        -45.12        -3.436         5.319         130.2         389.4         45.24         73.99        -163.6         9.634         69.29        0.4910    
    65    76    67   0.02947    15    0.3331E-01     174.9        -44.56        -3.466         5.235         131.5         390.5         65.15         79.34        -163.7         11.86         67.01        0.4996    
    76    77    67   0.03722    15    0.3386E-01     176.7        -44.24        -2.703         5.226         121.2         381.8         74.74         75.04        -162.3         9.966         82.47        0.4538    
    76    78    77   0.00028    15    0.3205E-01     161.0        -44.20        -2.825         5.311         122.1         373.6         73.63         70.74        -161.3         6.938         98.81        0.4087    
    67    77    69   0.04417    15    0.3502E-01     174.5        -43.81        -2.902         5.029         125.2         385.0         85.30         79.92        -162.9         12.15         73.42        0.4750    
    77    79    69   0.04970    15    0.3502E-01     173.4        -43.42        -1.420         4.852         107.0         374.2         84.49         67.97        -161.5         8.409         94.72        0.4209    
    77    78    79   0.00296    15    0.3286E-01     177.6        -43.61        -1.622         5.018         108.9         367.3         76.87         72.41        -160.8         5.510         100.4        0.3840    
    78    80    79   0.02056    15    0.3299E-01     179.1        -43.25        -1.288         4.819         105.5         361.4         73.80         73.22        -160.4         4.058         105.9        0.3615    
    69    79    71   0.02639    15    0.3343E-01     175.2        -43.12        -1.871         4.643         113.8         377.6         89.99         72.82        -161.9         9.833         85.89        0.4363    
    79    81    71   0.03414    15    0.3358E-01     178.5        -42.68        -1.401         4.324         108.9         365.4         81.11         73.08        -160.8         5.650         96.07        0.3822    
    79    80    81   0.02303    15    0.3370E-01     176.8        -42.68        -1.268         4.364         106.9         357.3         71.24         76.83        -160.3         3.338         104.4        0.3501    
    80    82    81   0.03616    15    0.3388E-01     178.0        -42.31       -0.6105         4.069         98.63         349.7         61.34         72.22        -160.0         1.952         122.4        0.3276    
    71    81    73   0.02735    15    0.3300E-01     177.6        -42.41        -1.645         4.097         113.7         365.7         82.42         75.65        -160.8         5.819         91.90        0.3840    
    81    83    73   0.02891    15    0.3352E-01     178.2        -41.90        -1.081         3.585         107.5         355.3         70.00         74.84        -160.2         3.076         104.0        0.3467    
    81    82    83   0.04160    15    0.3447E-01     177.5        -41.79       -0.7400         3.484         102.3         347.7         58.62         76.70        -159.9         1.709         118.3        0.3250    
    82    84    83   0.02693    15    0.3429E-01     175.9        -41.51       -0.1607         3.137         92.94         341.7         48.92         70.91        -159.8         1.040         142.1        0.3137    
    73    83    75   0.03973    15    0.3397E-01     178.5        -41.55        -1.054         3.172         109.4         352.5         66.05         74.22        -160.1         2.451         107.8        0.3385    
    83    85    75   0.01440    15    0.3351E-01     176.2        -41.19       -0.6234         2.628         103.7         346.1         56.17         71.12        -159.9         1.415         124.5        0.3223    
    83    84    85   0.03651    15    0.3482E-01     174.3        -41.18       -0.6587         2.602         104.7         342.0         49.46         80.67        -159.8         1.041         128.3        0.3156    
    86    88    87   0.03525    14    0.3351E-01     177.7        -48.65        -1.185         6.520         100.5         345.1         66.01         75.92        -160.4         2.342         88.34        0.3113    
    87    90    89   0.02515    14    0.3352E-01     179.6        -47.97       -0.6828         6.182         96.34         330.2         43.90         75.99        -160.0        0.6203         103.7        0.2945    
    88    91    90   0.00940    14    0.3297E-01     174.7        -47.42       -0.8447         5.807         98.36         339.1         57.94         74.85        -160.2         1.452         93.35        0.3046    
    87    88    90   0.03760    14    0.3384E-01     178.5        -47.97       -0.8155         6.157         97.61         337.5         55.70         73.73        -160.1         1.279         96.14        0.3006    
    89    90    92   0.02580    14    0.3387E-01     177.7        -47.38       -0.9549         5.787         99.50         325.4         35.23         78.13        -160.0        0.3381         111.5        0.2974    
    90    93    92   0.03396    14    0.3396E-01     178.1        -46.79       -0.9336         5.358         100.0         325.8         35.62         78.83        -159.9        0.3112         114.0        0.2991    
    90    91    93   0.01243    14    0.3304E-01     178.4        -46.82        -1.484         5.407         105.9         331.9         46.28         76.80        -160.0        0.6810         98.43        0.2989    
    91    94    93   0.03525    14    0.3370E-01     178.9        -46.23        -1.652         4.991         109.3         332.3         46.81         75.44        -160.0        0.7001         98.77        0.3014    
    93    96    95   0.05557    14    0.3485E-01     178.7        -45.72        -1.414         4.452         108.5         321.3         27.00         81.89        -159.9        0.1757         130.7        0.3082    
    92    93    95   0.03278    14    0.3422E-01     177.8        -46.45        -1.213         5.056         103.9         320.7         26.25         80.65        -159.9        0.2047         122.2        0.3071    
    94    97    96   0.01304    14    0.3363E-01     177.0        -45.17        -1.944         4.142         118.0         328.8         40.30         80.12        -159.9        0.3660         105.8        0.3034    
    93    94    96   0.04088    14    0.3404E-01     178.9        -45.51        -1.850         4.378         115.0         327.1         37.35         79.20        -159.9        0.2848         112.0        0.3026    
    95    99    98   0.01030    14    0.3422E-01     176.7        -45.65        -1.334         4.333         107.9         317.8         20.65         79.67        -159.9        0.2032         119.6        0.3174    
    95    96    99   0.00747    14    0.3421E-01     174.9        -45.31        -1.302         4.065         108.7         319.8         24.12         80.28        -159.9        0.1806         130.5        0.3126    
    96    97   100   0.02960    14    0.3370E-01     179.5        -44.79        -2.186         3.796         125.2         327.4         37.79         78.67        -159.9        0.2548         117.7        0.3046    
    96   100    99   0.00534    14    0.3332E-01     178.0        -44.73        -2.227         3.664         127.4         324.0         31.63         79.20        -159.9        0.1393         151.0        0.3066    
    98    99   101   0.05499    14    0.3468E-01     178.8        -45.16        -1.527         3.842         113.4         316.9         18.91         84.73        -159.9        0.2113         121.5        0.3221    
    99   102   101   0.02739    14    0.3351E-01     176.8        -44.67        -1.804         3.426         121.8         318.2         21.07         84.65        -159.9        0.2053         126.7        0.3188    
    99   100   102   0.03243    14    0.3363E-01     178.9        -44.53        -2.225         3.447         130.2         322.9         29.68         79.27        -159.9        0.1395         155.7        0.3084    
   100   103   102   0.00984    14    0.3320E-01     173.4        -44.32        -2.083         3.278         129.5         323.4         30.55         80.65        -159.9        0.1412         165.9        0.3082    
   101   102   104   0.02341    14    0.3306E-01     179.1        -44.51        -2.092         3.218         130.6         316.4         18.05         83.49        -159.9        0.2249         120.4        0.3252    
   102   105   104   0.03364    14    0.3350E-01     179.3        -44.21        -2.340         3.002         141.2         318.8         22.48         82.30        -159.9        0.2179         128.1        0.3175    
   102   103   105   0.01185    14    0.3295E-01     177.4        -44.16        -2.437         3.070         142.5         321.3         26.84         82.63        -159.9        0.1835         142.4        0.3117    
   104   105   106   0.03465    14    0.3378E-01     179.3        -44.09        -2.481         2.915         148.3         318.7         22.59         82.31        -159.9        0.2366         128.4        0.3176    
   107   109   108   0.02924    14    0.3083E-01     178.5        -50.10        -2.401         6.658         111.1         379.8         22.40         72.27        -164.0         8.901         44.53        0.4194    
   108   110    86   0.01957    14    0.3173E-01     179.3        -49.38        -1.717         6.685         104.9         367.0         72.09         74.85        -161.8         7.355         76.22        0.3712    
   108   109   110   0.02004    14    0.3114E-01     176.2        -49.46        -1.895         6.555         106.8         376.7         52.93         78.80        -163.1         9.839         61.39        0.4086    
   109   111   110   0.03309    14    0.3155E-01     176.9        -48.78        -2.979         6.228         118.6         379.8         55.04         76.80        -163.5         11.05         59.51        0.4268    
   110   112    88   0.03603    14    0.3277E-01     178.9        -48.04        -2.119         6.087         110.4         360.4         79.23         75.26        -161.2         5.857         79.13        0.3567    
    86   110    88   0.02256    14    0.3234E-01     178.6        -48.68        -1.735         6.439         105.6         357.9         76.36         75.31        -161.0         5.010         81.15        0.3445    
   111   113   112   0.01887    14    0.3205E-01     179.1        -47.47        -2.949         5.760         120.8         375.5         81.00         75.12        -162.7         10.84         69.76        0.4186    
   110   111   112   0.03497    14    0.3227E-01     178.9        -48.06        -2.488         6.023         114.4         372.7         77.16         75.83        -162.4         9.681         70.58        0.4028    
   112   114    91   0.01826    14    0.3316E-01     178.6        -47.05        -1.916         5.576         110.1         350.1         72.79         74.98        -160.5         3.411         84.39        0.3307    
    88   112    91   0.02675    14    0.3325E-01     179.5        -47.44        -1.800         5.804         108.1         349.0         71.22         74.01        -160.5         3.134         86.24        0.3257    
   112   113   114   0.01252    14    0.3252E-01     176.7        -47.05        -2.876         5.588         121.0         364.0         84.35         75.39        -161.5         7.217         76.77        0.3762    
   113   115   114   0.02756    14    0.3293E-01     178.8        -46.69        -2.831         5.419         121.5         365.2         86.58         75.90        -161.6         7.778         75.71        0.3840    
    91   114    94   0.04272    14    0.3391E-01     179.1        -46.43        -1.957         5.167         112.3         340.3         59.91         75.48        -160.2         1.672         89.50        0.3115    
   114   116    94   0.02196    14    0.3346E-01     176.8        -45.96        -2.036         4.889         114.6         343.0         63.94         76.43        -160.2         2.118         86.73        0.3190    
   115     4   116   0.01513    14    0.3292E-01     179.2        -45.87        -2.827         4.974         124.6         358.0         83.11         75.16        -161.0         5.638         80.15        0.3629    
   114   115   116   0.03036    14    0.3331E-01     179.1        -46.21        -2.491         5.117         119.1         354.1         78.46         74.57        -160.7         4.552         82.40        0.3482    
    94   116    97   0.01015    14    0.3309E-01     175.7        -45.43        -2.493         4.466         123.9         336.7         53.76         75.07        -160.0         1.138         92.79        0.3092    
   116   117    97   0.01504    14    0.3325E-01     178.3        -45.24        -2.319         4.353         122.2         338.1         56.04         77.02        -160.1         1.318         90.17        0.3122    
   116     4   117   0.02326    14    0.3341E-01     177.1        -45.45        -2.833         4.622         127.8         347.9         71.10         74.41        -160.4         3.088         85.68        0.3338    
     4     7   117   0.04605    14    0.3415E-01     179.3        -45.07        -2.931         4.421         131.5         349.9         74.14         74.42        -160.5         3.550         85.05        0.3420    
    97   117   100   0.01757    14    0.3339E-01     179.3        -44.81        -2.443         3.943         128.3         333.0         47.55         77.81        -159.9        0.6902         96.81        0.3069    
   117   118   100   0.01680    14    0.3321E-01     178.5        -44.56        -2.568         3.805         132.4         334.9         50.66         77.17        -160.0        0.8529         95.48        0.3097    
   117   119   118   0.01958    14    0.3370E-01     175.3        -44.52        -2.735         3.908         134.4         340.9         60.76         71.82        -160.1         1.662         94.22        0.3205    
   117     7   119   0.01676    14    0.3386E-01     176.7        -44.59        -3.096         4.059         139.7         345.7         68.12         78.67        -160.3         2.517         83.68        0.3317    
   100   118   103   0.01097    14    0.3356E-01     169.7        -44.31        -2.921         3.437         148.2         329.0         40.54         76.30        -159.9        0.3065         115.5        0.3058    
   118   120   103   0.02672    14    0.3391E-01     177.9        -44.18        -2.600         3.350         140.9         329.9         42.15         78.94        -159.9        0.3500         112.6        0.3063    
   118   119   120   0.01958    14    0.3350E-01     177.4        -44.21        -3.082         3.657         147.4         338.9         57.48         75.69        -160.0         1.267         93.20        0.3169    
   119   121   120   0.02367    14    0.3357E-01     178.2        -44.06        -3.173         3.662         150.1         342.0         62.55         76.92        -160.1         1.638         90.32        0.3234    
   103   120   122   0.03211    14    0.3375E-01     179.6        -43.99        -2.705         3.101         150.7         326.8         36.87         78.23        -159.9        0.1874         149.2        0.3063    
   103   122   105   0.01509    14    0.3318E-01     177.4        -43.97        -2.639         2.991         151.9         323.7         31.33         77.61        -159.9        0.1758         153.2        0.3083    
   120   121   122   0.03169    14    0.3408E-01     177.4        -43.90        -3.111         3.309         160.1         334.4         50.30         76.26        -159.9        0.6499         104.4        0.3103    
   121   123   122   0.06745    14    0.3483E-01     179.9        -43.78        -3.324         3.380         169.6         337.5         55.69         75.99        -160.0        0.8518         102.7        0.3142    
   105   124   106   0.02776    14    0.3352E-01     179.0        -43.89        -2.779         2.968         159.4         322.3         29.51         80.69        -159.9        0.2382         139.6        0.3095    
   105   122   124   0.01609    14    0.3315E-01     179.0        -43.82        -2.879         2.993         164.1         325.1         34.21         79.19        -159.9        0.2155         151.9        0.3067    
   122   123   124   0.03858    14    0.3398E-01     178.0        -43.74        -3.216         3.224         175.9         331.0         45.11         75.32        -159.9        0.3650         130.3        0.3062    
   123   125   124   0.00583    14    0.3329E-01     171.1        -43.73        -3.452         3.460         176.0         334.3         50.72         77.16        -159.9        0.5212         116.9        0.3080    
   124   125   126   0.02664    14    0.3343E-01     179.3        -43.81        -3.391         3.529         164.0         331.7         46.64         76.19        -159.9        0.4243         131.5        0.3052    
   127   129   128   0.01806    16    0.3310E-01     178.5        -52.73         1.440         8.272         79.97         332.2         50.11         72.86        -163.9        0.4528         79.87        0.2923    
   129   131   130   0.01376    16    0.3269E-01     179.0        -51.48        0.6393         7.217         84.92         337.5         58.34         73.61        -163.9        0.5635         63.43        0.2997    
   128   129   130   0.02442    16    0.3307E-01     178.4        -52.16         1.113         7.731         81.73         337.7         58.75         74.78        -163.9        0.5924         64.84        0.2984    
   130   133   132   0.02864    16    0.3230E-01     178.8        -51.50       -0.5202         7.067         94.22         356.0         75.22         72.91        -164.1         1.977         41.95        0.3378    
   130   131   133   0.02703    16    0.3270E-01     179.0        -51.07       -0.2447         6.816         92.06         346.7         70.17         73.90        -164.0         1.190         53.68        0.3168    
   131   134   133   0.03740    16    0.3317E-01     178.4        -50.28       -0.7807         6.209         97.22         349.4         73.43         74.40        -164.0         1.587         55.92        0.3264    
   133   135   107   0.02141    16    0.3134E-01     178.2        -50.39        -1.649         6.459         104.8         372.0         64.95         76.09        -164.5         4.777         22.93        0.3928    
   132   133   107   0.03129    16    0.3186E-01     178.9        -51.19        -1.031         6.887         98.61         366.4         70.08         76.53        -164.3         3.425         23.44        0.3701    
   134   136   135   0.04116    16    0.3246E-01     178.8        -49.26        -2.192         5.647         112.8         369.3         80.16         75.05        -164.7         5.032         45.97        0.3936    
   133   134   135   0.03091    16    0.3203E-01     178.2        -49.93        -1.716         6.053         106.5         365.1         78.58         76.20        -164.4         3.791         42.18        0.3731    
   135   137   109   0.02001    16    0.3135E-01     177.1        -49.26        -2.987         6.101         119.3         383.2         33.68         75.16        -164.9         8.896         29.40        0.4425    
   107   135   109   0.01516    16    0.3107E-01     177.3        -50.02        -2.021         6.443         108.3         379.5         36.05         79.06        -164.6         7.364         22.63        0.4216    
   135   136   137   0.03350    16    0.3196E-01     178.7        -48.97        -2.610         5.734         117.1         380.5         61.78         78.48        -165.2         7.715         27.34        0.4377    
   136   138   137   0.02061    16    0.3194E-01     178.4        -48.36        -3.131         5.385         125.6         382.8         69.62         75.75        -165.5         8.740         36.92        0.4545    
   109   137   111   0.02702    14    0.3149E-01     179.1        -48.67        -2.979         6.008         119.7         385.8         32.23         76.84        -164.7         11.39         40.58        0.4568    
   137   139   111   0.01689    14    0.3152E-01     178.8        -48.10        -3.430         5.796         126.3         388.9         38.37         75.21        -165.1         12.70         42.26        0.4763    
   138    17   139   0.01668    16    0.3134E-01     178.8        -47.72        -3.669         5.426         132.5         393.1         46.17         75.23        -166.3         11.90         26.66        0.5038    
   137   138   139   0.02584    16    0.3153E-01     177.1        -48.08        -3.180         5.564         124.9         390.3         42.31         79.14        -165.9         11.20         22.85        0.4865    
   111   139   113   0.01572    14    0.3178E-01     177.7        -47.60        -3.132         5.750         123.0         385.2         65.79         78.19        -164.2         13.47         56.40        0.4618    
   139   140   113   0.01452    14    0.3183E-01     178.0        -47.27        -3.595         5.637         129.6         387.4         69.21         75.59        -164.5         14.31         57.81        0.4753    
   139    17   140   0.01780     9    0.3144E-01     177.6        -47.41        -3.592         5.562         130.2         394.7         43.55         77.79        -166.0         14.21         36.41        0.5107    
    17     1   140   0.00689     9    0.3135E-01     177.8        -47.19        -3.980         5.513         136.2         396.5         46.18         73.82        -166.2         14.68         39.15        0.5217    
   140     2   115   0.01031    14    0.3234E-01     178.8        -46.62        -3.530         5.446         130.4         382.5         87.34         75.11        -163.6         13.65         66.28        0.4586    
   113   140   115   0.01701    14    0.3229E-01     179.9        -46.78        -3.291         5.494         126.8         378.9         87.01         75.77        -163.1         12.42         67.81        0.4406    
   140     1     2   0.00522    14    0.3199E-01     178.1        -46.88        -3.723         5.520         132.4         392.2         70.04         78.23        -165.2         15.60         51.65        0.5029    
   115     2     4   0.01278    14    0.3267E-01     178.3        -46.19        -3.347         5.242         129.7         372.9         92.55         74.04        -162.3         10.59         74.04        0.4197    
     7    10   119   0.00636    14    0.3311E-01     179.4        -44.39        -3.337         4.111         144.3         352.2         77.20         74.68        -160.5         3.771         84.73        0.3505    
   119   141   121   0.01031    14    0.3323E-01     175.2        -44.03        -3.416         3.887         151.5         350.0         74.03         70.92        -160.3         2.958         91.03        0.3438    
   119    10   141   0.01277    14    0.3352E-01     178.8        -44.15        -3.577         4.020         152.9         353.0         78.18         75.14        -160.5         3.764         84.29        0.3537    
    10    11   141   0.03320    14    0.3349E-01     179.2        -44.13        -3.874         4.265         155.3         362.7         88.32         75.49        -161.1         6.108         79.54        0.3877    
    11   142   141   0.00944    14    0.3270E-01     176.1        -44.03        -4.071         4.423         157.0         369.7         91.53         76.67        -161.5         7.640         75.50        0.4134    
   121   141   123   0.02292    14    0.3409E-01     177.8        -43.82        -3.688         3.757         169.0         347.7         70.69         76.15        -160.2         2.199         88.98        0.3365    
   141   143   123   0.04187    14    0.3367E-01     177.4        -43.78        -3.956         3.994         172.1         353.9         77.46         77.45        -160.4         3.040         84.60        0.3532    
   141   142   143   0.02760    14    0.3283E-01     179.3        -43.89        -4.177         4.308         165.8         365.6         87.64         75.85        -161.1         6.020         78.06        0.3955    
   142   144   143   0.00660    14    0.3252E-01     178.1        -43.84        -4.369         4.466         168.0         370.9         87.00         74.00        -161.4         6.941         76.80        0.4150    
   123   143   125   0.00242    14    0.3363E-01     69.68        -43.73         1.511         3.860         66.96         346.9         69.07         76.93        -160.2         1.688         103.7        0.3317    
   143   145   125   0.02896    14    0.3362E-01     175.5        -43.75        -3.992         3.993         178.7         349.8         72.34         76.82        -160.2         2.026         91.30        0.3391    
   143   144   145   0.00637    14    0.3270E-01     175.9        -43.76        -4.314         4.325         176.0         362.5         81.94         74.26        -160.7         4.272         82.09        0.3795    
   144   146   145   0.03272    14    0.3256E-01     178.2        -43.77        -4.468         4.469         178.8         364.0         80.03         76.11        -160.8         4.145         80.49        0.3832    
   125   145   126   0.03255    14    0.3362E-01     178.6        -43.81        -3.723         3.864         164.5         339.8         59.39         74.39        -160.0        0.8464         112.3        0.3147    
   145   147   126   0.00294    14    0.3361E-01     172.7        -43.91        -3.671         4.052         155.0         339.6         59.21         68.99        -160.0        0.8226         121.3        0.3137    
   145   146   147   0.03796    14    0.3361E-01     176.3        -43.87        -4.130         4.332         162.5         351.2         72.48         75.64        -160.2         1.875         94.79        0.3405    
   146   148   147   0.06356    14    0.3349E-01     177.9        -44.02        -4.483         4.712         162.1         354.8         73.38         76.39        -160.3         2.064         93.00        0.3492    
   149   150   127   0.04019    16    0.3404E-01     177.7        -53.08         2.721         8.854         72.10         321.8         31.69         77.83        -163.9        0.3511         102.0        0.2972    
   151   152   150   0.02440    16    0.3400E-01     177.7        -52.43         2.472         8.406         72.90         317.9         24.02         82.13        -163.8        0.2962         105.1        0.3082    
   149   151   150   0.02634    16    0.3381E-01     176.2        -53.28         2.248         9.142         75.77         316.8         22.02         80.98        -163.9        0.3183         101.8        0.3105    
   150   153   129   0.00958    16    0.3268E-01     177.6        -51.69         1.541         7.575         78.26         326.1         39.15         76.69        -163.8        0.2859         90.55        0.2949    
   127   150   129   0.02704    16    0.3331E-01     177.8        -52.36         1.894         8.118         76.51         327.0         41.08         77.56        -163.9        0.3395         89.62        0.2930    
   152   154   153   0.01628    16    0.3311E-01     178.4        -50.98        0.8176         7.006         83.30         323.3         33.76         76.90        -163.8        0.2512         92.96        0.2992    
   150   152   153   0.00738    16    0.3254E-01     178.5        -51.62         1.203         7.576         80.87         322.6         32.75         77.84        -163.8        0.2753         94.45        0.2987    
   153   155   131   0.03511    16    0.3370E-01     177.9        -50.47        0.1114         6.443         89.01         333.0         51.13         75.50        -163.8        0.3617         65.72        0.2987    
   129   153   131   0.01031    16    0.3264E-01     178.0        -51.35        0.5979         7.209         85.24         330.7         47.38         75.25        -163.8        0.3224         72.48        0.2949    
   154    30   155   0.02828    16    0.3385E-01     178.9        -49.36       -0.1168         5.415         91.24         331.8         48.70         76.92        -163.8        0.2823         71.45        0.3014    
   153   154   155   0.03829    16    0.3401E-01     179.1        -50.19        0.2994         6.228         87.24         328.9         43.83         75.40        -163.8        0.2324         77.03        0.2979    
   131   155   134   0.03662    16    0.3361E-01     179.6        -49.85       -0.4634         5.859         94.54         342.7         65.97         74.19        -163.9         1.015         62.88        0.3141    
   155   156   134   0.01581    16    0.3314E-01     179.0        -49.11        -1.038         5.250         101.4         347.1         71.88         73.53        -163.9         1.563         65.61        0.3270    
   155    30   156   0.01512    16    0.3331E-01     177.9        -48.89        -1.012         4.995         101.7         340.1         62.21         74.74        -163.8        0.8548         68.69        0.3135    
    30    12   156   0.00400    16    0.3321E-01     172.7        -48.66       -0.4731         4.794         95.66         342.4         65.58         79.20        -163.8         1.091         66.14        0.3190    
   156    13   136   0.00840    16    0.3275E-01     175.9        -48.55        -1.488         4.911         107.6         357.8         83.17         75.50        -164.2         3.296         61.65        0.3608    
   134   156   136   0.02681    16    0.3303E-01     179.4        -48.87        -1.664         5.174         108.8         358.2         82.56         74.86        -164.3         3.246         59.79        0.3597    
   156    12    13   0.00204    16    0.3254E-01     178.0        -48.56        -1.285         4.796         105.5         349.3         74.86         75.21        -164.0         1.928         66.36        0.3355    
   136    13   138   0.02047    16    0.3244E-01     179.9        -48.30        -2.477         4.987         119.8         370.6         87.52         75.23        -164.8         6.013         54.79        0.4077    
    13    15   138   0.00630    16    0.3238E-01     178.4        -48.10        -2.490         4.880         120.7         372.0         88.82         75.65        -164.9         6.476         54.93        0.4153    
   138    15    17   0.00567    16    0.3176E-01     175.9        -47.80        -3.043         5.141         126.3         386.9         73.98         78.04        -166.0         10.12         36.46        0.4787    
    11    28   142   0.00673    14    0.3210E-01     177.8        -44.07        -4.376         4.730         157.7         382.7         91.26         76.01        -162.8         11.19         68.11        0.4690    
    28   157   142   0.00713    14    0.3176E-01     179.5        -43.99        -4.558         4.829         160.7         387.7         83.82         76.37        -163.3         11.83         62.81        0.4900    
    28    29   157   0.00740    14    0.3149E-01     179.0        -43.90        -4.664         4.998         158.9         396.6         62.31         77.41        -164.4         12.51         48.88        0.5306    
    29   158   157   0.00422     9    0.3161E-01     175.7        -43.77        -4.715         5.024         159.8         398.4         48.84         78.32        -164.6         11.99         40.71        0.5377    
   142   157   144   0.02701    14    0.3231E-01     178.3        -43.90        -4.558         4.679         166.9         380.3         85.74         77.63        -162.3         9.615         66.56        0.4557    
   157   159   144   0.00776    14    0.3231E-01     177.9        -43.82        -4.634         4.695         170.7         380.0         80.75         75.78        -162.2         8.830         67.57        0.4522    
   157   158   159   0.02077    14    0.3203E-01     178.4        -43.80        -4.718         4.904         164.2         390.6         64.99         78.54        -163.4         10.96         53.05        0.5008    
   158   160   159   0.03623    14    0.3180E-01     178.2        -43.67        -4.677         4.914         162.2         390.1         52.31         76.59        -163.2         9.660         51.18        0.4946    
   144   159   161   0.00801    14    0.3230E-01     178.2        -43.76        -4.627         4.631         177.5         373.4         78.83         75.20        -161.4         6.337         72.93        0.4207    
   144   161   146   0.00560    14    0.3207E-01     177.5        -43.75        -4.655         4.675         174.7         371.6         76.15         79.02        -161.2         5.370         70.92        0.4107    
   159   160   161   0.03245    14    0.3160E-01     178.4        -43.68        -4.744         4.827         169.4         381.3         63.49         80.05        -162.0         7.263         58.29        0.4513    
   160   162   161   0.00646    14    0.3146E-01     174.1        -43.65        -4.831         4.905         170.0         381.3         54.37         77.81        -161.9         6.376         56.08        0.4483    
   146   163   148   0.04098    14    0.3171E-01     178.1        -44.00        -4.968         5.235         161.6         370.4         60.24         78.80        -161.0         3.251         70.86        0.3991    
   146   161   163   0.00898    14    0.3180E-01     175.5        -43.83        -4.956         5.065         168.1         374.0         58.69         74.27        -161.2         4.171         69.41        0.4148    
   161   162   163   0.01243    14    0.3209E-01     176.0        -43.81        -4.963         5.096         166.9         376.0         52.93         75.45        -161.3         4.356         63.52        0.4234    
   162   164   163   0.03155    14    0.3142E-01     175.8        -43.74        -4.669         5.277         152.2         378.3         29.66         82.20        -161.4         3.447         42.24        0.4281    
   151   165   152   0.05140    16    0.3462E-01     177.4        -52.62         2.070         8.639         76.14         314.7         17.73         81.34        -163.8        0.2818         103.7        0.3211    
   165   166   152   0.01895    16    0.3422E-01     171.2        -51.80         2.940         7.877         68.09         315.7         19.46         85.83        -163.8        0.2772         113.2        0.3177    
   165   167   166   0.01277    16    0.3339E-01     173.6        -52.17         1.192         8.177         81.62         313.1         14.55         81.56        -163.8        0.2648         102.6        0.3301    
   167   168   166   0.01586    16    0.3331E-01     173.6        -51.73         2.467         7.767         71.48         313.6         15.47         87.94        -163.8        0.2682         113.7        0.3277    
   152   166   154   0.02586    16    0.3379E-01     177.4        -50.99         1.027         7.077         81.66         319.7         27.04         80.14        -163.8        0.2677         99.67        0.3057    
   166   169   154   0.02922    16    0.3396E-01     178.3        -50.34         1.019         6.441         80.90         320.4         28.11         80.89        -163.8        0.2602         103.6        0.3053    
   166   168   169   0.03253    16    0.3399E-01     178.1        -50.71        0.9248         6.821         82.21         316.9         21.55         80.44        -163.8        0.2791         104.0        0.3144    
   168   170   169   0.05137    16    0.3461E-01     179.0        -49.82        0.6249         5.903         83.92         319.0         25.26         81.58        -163.7        0.2839         107.4        0.3094    
   154   169    30   0.02538    16    0.3373E-01     179.0        -49.46        0.1774E-01     5.526         89.82         326.4         39.06         76.44        -163.7        0.1858         91.11        0.3001    
   169    31    30   0.01074    16    0.3332E-01     175.4        -49.04        0.7566E-01     5.093         89.15         327.7         41.09         77.75        -163.7        0.1669         95.78        0.3008    
   169   170    31   0.01905    16    0.3359E-01     178.2        -49.07       -0.1274         5.106         91.43         324.0         34.42         78.98        -163.7        0.2228         104.1        0.3023    
   170    33    31   0.00304    16    0.3341E-01     167.1        -48.81        0.8157         4.822         80.26         324.7         35.56         89.56        -163.7        0.2195         120.5        0.3023    
    29    51   158   0.00188     9    0.3192E-01     175.9        -43.64        -4.543         5.033         154.5         399.8         43.54         78.03        -164.8         12.03         38.41        0.5440    
   158   171   160   0.02617     9    0.3184E-01     178.5        -43.39        -4.258         4.916         150.0         393.2         40.87         74.60        -163.5         9.914         47.47        0.5061    
   158    51   171   0.01166     9    0.3207E-01     178.3        -43.42        -4.230         4.945         148.8         396.2         47.47         75.02        -164.1         11.35         48.25        0.5236    
    51    52   171   0.02460    15    0.3224E-01     179.0        -43.04        -3.594         4.732         139.4         390.0         68.68         75.92        -163.1         11.06         63.27        0.4903    
    52   172   171   0.00479    15    0.3227E-01     175.4        -42.68        -2.889         4.460         130.4         381.9         78.40         71.62        -162.1         9.139         78.42        0.4494    
   160   171   162   0.01365     9    0.3149E-01     177.1        -43.43        -4.585         4.924         158.6         388.3         33.80         79.24        -162.7         7.649         41.72        0.4793    
   171   173   162   0.06575    15    0.3149E-01     177.3        -43.28        -4.372         4.908         153.0         385.3         35.25         75.72        -162.2         6.539         51.11        0.4611    
   171   172   173   0.03085    15    0.3300E-01     177.7        -42.79        -3.438         4.579         138.7         381.1         68.14         77.84        -161.9         7.827         69.57        0.4442    
   172   174   173   0.02087    15    0.3278E-01     173.1        -42.57        -2.657         4.407         127.1         375.5         72.34         68.42        -161.3         6.262         86.42        0.4166    
   162   173   164   0.03221    15    0.3060E-01     177.1        -43.43        -4.449         5.077         151.2         381.2         26.51         79.33        -161.7         4.354         43.67        0.4383    
   173   175   164   0.01205    15    0.3114E-01     178.6        -43.10        -3.804         4.952         140.2         376.2         49.59         75.70        -161.2         4.160         72.48        0.4127    
   173   174   175   0.01569    15    0.3195E-01     177.1        -42.70        -3.360         4.580         137.2         373.4         65.26         78.46        -161.0         4.745         78.19        0.4030    
   174   176   175   0.02408    15    0.3233E-01     178.4        -42.43        -2.706         4.346         128.5         367.3         70.05         73.48        -160.6         3.728         92.63        0.3780    
   175   176   177   0.02395    15    0.3242E-01     177.5        -42.65        -2.758         4.658         126.3         364.2         66.10         75.85        -160.5         2.795         96.81        0.3643    
   167   178   168   0.02074    16    0.3352E-01     177.9        -51.89         1.729         7.879         77.32         312.3         13.06         86.89        -163.8        0.2605         110.5        0.3347    
   178   179   168   0.01619    16    0.3326E-01     175.1        -51.41         2.036         7.410         74.05         313.0         14.34         90.32        -163.8        0.2701         116.2        0.3308    
   178   180   179   0.01841    16    0.3325E-01     178.5        -51.20         1.224         7.157         80.15         313.3         15.02         85.74        -163.8        0.2802         114.1        0.3285    
   178   181   180   0.02860    16    0.3377E-01     179.3        -51.71         1.428         7.598         79.16         312.5         13.72         86.58        -163.8        0.2730         115.7        0.3316    
   168   179   170   0.04220    16    0.3439E-01     177.5        -50.30        0.5954         6.375         84.64         316.1         19.91         80.38        -163.8        0.2940         107.1        0.3178    
   179   182   170   0.03329    16    0.3433E-01     177.5        -49.54        0.4665         5.568         85.19         318.4         24.32         82.52        -163.7        0.3131         113.0        0.3106    
   179   183   182   0.03262    16    0.3421E-01     178.1        -49.65        0.4449         5.664         85.49         317.8         23.36         83.08        -163.7        0.3282         115.2        0.3117    
   179   180   183   0.02919    16    0.3396E-01     176.5        -50.23        0.2699         6.227         87.52         315.9         19.90         80.32        -163.8        0.3176         111.8        0.3172    
   170   182    33   0.00302    16    0.3350E-01     164.6        -48.85        -1.463         4.846         107.6         322.5         31.61         65.70        -163.7        0.2818         96.41        0.3040    
   182    53    33   0.03151    16    0.3420E-01     177.3        -48.56       -0.6002         4.514         97.64         323.9         34.38         76.53        -163.7        0.2902         113.4        0.3029    
   182   184    53   0.01604    16    0.3340E-01     176.5        -48.48       -0.4453         4.458         95.73         324.8         36.13         81.24        -163.7        0.3369         122.3        0.3018    
   182   183   184   0.01778    16    0.3351E-01     177.8        -48.85       -0.6054         4.830         97.20         322.3         31.81         77.37        -163.7        0.3574         116.0        0.3031    
    53   184    55   0.01154    16    0.3305E-01     178.6        -48.07        -1.186         4.109         106.8         329.3         44.32         76.12        -163.6        0.3205         126.1        0.3022    
    52    74   172   0.00326    15    0.3249E-01     177.5        -42.39        -2.559         4.191         127.6         375.5         83.19         73.99        -161.5         7.650         83.00        0.4205    
   172   185   174   0.03354    15    0.3290E-01     179.2        -42.07        -2.240         3.885         125.2         366.5         77.66         74.34        -160.7         4.703         91.07        0.3810    
   172    74   185   0.01337    15    0.3297E-01     179.0        -42.01        -2.119         3.805         123.9         366.1         79.12         74.76        -160.7         4.921         90.83        0.3811    
    74    75   185   0.02346    15    0.3326E-01     179.2        -41.58        -1.427         3.260         116.0         356.2         70.21         72.87        -160.2         2.799         104.3        0.3468    
    75   186   185   0.01151    15    0.3283E-01     179.0        -41.22        -1.021         2.702         112.2         347.9         58.89         73.06        -160.0         1.502         119.6        0.3244    
   174   185   187   0.03560    15    0.3331E-01     177.2        -41.93        -2.120         3.754         124.4         360.6         72.13         76.29        -160.3         3.090         97.14        0.3573    
   174   187   176   0.00289    15    0.3252E-01     176.3        -42.20        -2.560         4.095         128.7         363.3         71.15         76.22        -160.4         3.188         95.34        0.3637    
   185   186   187   0.02431    15    0.3415E-01     175.0        -41.46        -1.417         3.112         117.1         351.1         63.22         76.74        -160.0         1.776         111.1        0.3307    
   186   188   187   0.06020    15    0.3455E-01     178.4        -41.31        -1.044         2.897         111.1         345.9         55.86         72.33        -159.9         1.177         129.1        0.3184    
   176   189   177   0.04610    15    0.3349E-01     178.8        -42.35        -2.118         4.429         118.6         354.0         63.30         74.04        -160.1         1.699         116.5        0.3318    
   176   187   189   0.00576    15    0.3366E-01     167.9        -42.05        -2.551         4.024         129.3         353.2         63.64         82.68        -160.1         1.693         107.0        0.3311    
   187   188   189   0.06249    15    0.3452E-01     179.1        -41.64        -1.228         3.490         110.6         345.6         55.24         73.19        -159.9         1.101         132.2        0.3152    
   188   190   189   0.00347    15    0.3359E-01     151.9        -41.45       -0.2365         3.234         94.19         339.8         46.53         47.07        -159.9        0.7839         158.5        0.3071    
   181   191   180   0.02538    16    0.3367E-01     179.3        -51.42         1.069         7.295         81.57         313.6         16.08         84.99        -163.8        0.2958         117.8        0.3242    
   180   191   183   0.02756    16    0.3393E-01     177.0        -50.28        0.2169         6.248         88.01         316.5         21.35         79.47        -163.8        0.3385         114.8        0.3137    
   191   192   183   0.02181    16    0.3395E-01     176.6        -50.01        0.2165         5.992         87.93         318.2         24.68         83.08        -163.7        0.3686         120.5        0.3083    
   191   193   192   0.03633    16    0.3460E-01     178.3        -50.65        0.2167         6.610         88.12         318.4         25.63         79.42        -163.8        0.3951         121.1        0.3050    
   183   192   184   0.02076    16    0.3368E-01     177.7        -49.12       -0.4528         5.134         95.06         321.9         31.42         77.71        -163.7        0.3922         118.3        0.3025    
   192   194   184   0.02638    16    0.3383E-01     178.5        -48.88       -0.6534         4.939         97.60         324.8         36.94         79.02        -163.7        0.4275         123.4        0.2998    
   192   193   194   0.05236    16    0.3532E-01     176.5        -49.73       -0.4885         5.815         94.82         322.9         34.15         75.14        -163.7        0.4703         119.9        0.2987    
   193   195   194   0.01151    16    0.3458E-01     151.5        -49.72        0.4950E-01     5.879         89.52         325.3         38.56         102.3        -163.7        0.5240         143.4        0.2966    
   184   196    55   0.02351    16    0.3374E-01     178.9        -48.08        -1.355         4.222         108.7         331.7         48.76         75.64        -163.6        0.3769         129.2        0.3033    
   184   194   196   0.00846    16    0.3338E-01     174.0        -48.35        -1.723         4.527         112.4         330.3         46.58         72.13        -163.6        0.4349         123.2        0.3011    
   194   197   196   0.01160    16    0.3323E-01     178.4        -48.53        -1.384         4.886         106.5         333.0         51.35         76.38        -163.6        0.5318         128.4        0.3021    
   194   195   197   0.02158    16    0.3336E-01     178.8        -49.03        -1.328         5.315         104.5         329.7         46.00         75.61        -163.6        0.5534         125.0        0.2982    
    55   196    57   0.03399    16    0.3376E-01     179.2        -47.65        -1.849         4.021         117.4         339.3         60.86         75.77        -163.6        0.3394         137.0        0.3152    
   196   198    57   0.00623    16    0.3314E-01     172.1        -47.61        -2.145         4.221         120.5         343.2         66.04         80.08        -163.6        0.4055         139.1        0.3226    
   196   197   198   0.01271    16    0.3345E-01     175.3        -48.21        -1.852         4.720         113.1         337.9         58.75         71.42        -163.6        0.5352         125.8        0.3097    
   197   199   198   0.05851    16    0.3368E-01     178.9        -48.14        -2.353         5.038         117.8         345.6         68.18         75.22        -163.5        0.7028         125.7        0.3257    
    57   198    59   0.00754    16    0.3275E-01     177.6        -47.18        -2.574         4.090         129.0         351.3         75.41         73.90        -163.6        0.7316         97.17        0.3462    
   198   200    59   0.02064    16    0.3256E-01     178.6        -47.09        -2.927         4.360         132.2         357.3         79.02         75.90        -163.6         1.039         89.48        0.3645    
   198   199   200   0.04771    16    0.3292E-01     178.5        -47.45        -2.857         4.882         125.8         357.4         76.49         76.38        -163.5        0.9030         98.91        0.3622    
   199   201   200   0.00308    16    0.3239E-01     175.1        -47.57        -3.490         5.456         129.8         363.1         72.23         71.60        -163.3         1.504         92.37        0.3793    
    59   200    61   0.01899    16    0.3205E-01     179.5        -46.65        -3.434         4.591         138.4         369.8         79.42         76.73        -163.8         2.491         69.29        0.4118    
   200   202    61   0.00432    16    0.3166E-01     176.3        -46.45        -3.649         4.870         138.5         376.3         70.30         79.09        -163.8         3.410         64.33        0.4375    
   200   201   202   0.02032    16    0.3274E-01     172.9        -46.99        -3.468         5.130         132.5         369.6         71.26         72.82        -163.5         2.055         69.85        0.4076    
   201   203   202   0.03627    16    0.3230E-01     175.0        -46.89        -3.477         5.439         129.7         373.9         59.69         82.39        -163.3         2.891         78.40        0.4225    
    61   202    63   0.00462    16    0.3145E-01     179.1        -46.08        -3.808         5.027         139.3         383.6         56.16         78.07        -164.0         5.197         57.06        0.4691    
   202   204    63   0.00586    16    0.3130E-01     177.1        -45.89        -3.862         5.210         137.8         385.9         42.77         75.57        -163.9         6.152         61.23        0.4767    
   202   203   204   0.02072    16    0.3145E-01     178.4        -46.15        -3.678         5.345         133.5         382.7         42.67         79.11        -163.5         5.203         62.42        0.4599    
   203   205   204   0.01673    15    0.3149E-01     178.3        -46.04        -3.600         5.657         129.5         382.3         29.62         75.18        -163.0         6.251         75.91        0.4532    
    63   204    76   0.00640    15    0.3119E-01     178.2        -45.38        -3.300         5.394         127.7         387.2         38.10         77.00        -163.4         8.349         69.05        0.4778    
   204   206    76   0.01600    15    0.3140E-01     179.1        -45.12        -2.989         5.534         122.7         382.7         51.26         77.54        -162.5         8.367         80.00        0.4518    
   204   205   206   0.02257    15    0.3148E-01     178.3        -45.52        -2.975         5.690         121.5         382.0         40.84         76.70        -162.5         7.565         82.28        0.4479    
    76   206    78   0.01406    15    0.3201E-01     178.5        -44.50        -2.260         5.454         114.5         375.4         69.35         76.43        -161.5         7.241         90.73        0.4163    
    84   207    85   0.02986    15    0.3457E-01     171.4        -40.98        0.7953E-01     2.223         87.95         337.9         42.28         67.49        -159.8        0.7393         157.9        0.3112    
    75    85   186   0.00831    15    0.3270E-01     179.1        -41.09       -0.8970         2.448         111.5         345.0         54.28         75.26        -159.9         1.218         124.4        0.3191    
    85   208   186   0.00807    15    0.3269E-01     179.0        -40.95       -0.6803         2.163         108.3         341.8         49.05         73.79        -159.8        0.9333         136.2        0.3141    
    85   207   208   0.02082    15    0.3346E-01     177.9        -40.84       -0.5012         1.914         105.2         338.6         43.49         77.57        -159.8        0.7474         144.5        0.3115    
   207   209   208   0.03238    15    0.3379E-01     179.4        -40.67       -0.1889         1.402         97.74         333.9         35.29         76.35        -159.8        0.5523         166.3        0.3107    
   186   208   188   0.01734    15    0.3363E-01     177.3        -40.91       -0.7250         2.099         110.2         339.9         46.11         76.80        -159.8        0.7861         141.7        0.3113    
   208   210   188   0.03060    15    0.3382E-01     178.7        -40.79       -0.4748         1.811         105.2         335.8         39.20         74.33        -159.8        0.6043         157.5        0.3090    
   208   209   210   0.04427    15    0.3427E-01     178.3        -40.60       -0.2397         1.151         102.0         332.8         33.54         78.26        -159.8        0.5141         166.1        0.3110    
   209   211   210   0.03468    15    0.3412E-01     177.9        -40.48        0.3207E-01    0.4478         85.89         328.5         25.57         76.29        -159.8        0.4212         166.0        0.3173    
   188   210   190   0.01537    15    0.3348E-01     175.4        -41.02       -0.6526         2.395         105.8         336.0         39.93         78.46        -159.8        0.6208         153.0        0.3072    
   210   212   190   0.02605    15    0.3395E-01     178.4        -40.92       -0.3752         2.187         99.88         332.6         33.93         75.34        -159.8        0.5214         161.8        0.3085    
   210   211   212   0.02840    15    0.3417E-01     177.3        -40.57       -0.6729E-01     1.075         93.59         328.1         25.27         80.77        -159.8        0.4136         164.7        0.3171    
   211   213   212   0.03997    15    0.3433E-01     178.2        -40.62        0.3162E-01     1.308         88.61         325.6         20.75         78.32        -159.8        0.3656         158.0        0.3238    
   195   214   197   0.02399    16    0.3338E-01     177.4        -49.75        -1.264         6.096         102.0         329.7         46.40         73.05        -163.6        0.6424         122.4        0.2961    
   197   214   199   0.06146    16    0.3418E-01     177.8        -49.16        -1.778         5.916         107.5         339.9         61.30         74.09        -163.5        0.8901         122.2        0.3105    
   214   215   199   0.05977    16    0.3377E-01     177.5        -49.46        -2.513         6.541         112.6         346.2         66.86         75.76        -163.4         1.312         119.2        0.3239    
   199   215   201   0.00306    16    0.3261E-01     171.0        -48.55        -2.912         6.264         117.7         358.0         69.60         69.08        -163.2         1.841         98.93        0.3585    
   215   216   201   0.02567    16    0.3212E-01     175.9        -48.70        -3.084         6.611         117.8         360.5         65.84         80.55        -163.1         2.354         110.2        0.3658    
   201   216   203   0.03294    16    0.3190E-01     177.0        -47.60        -3.548         6.086         125.7         369.8         56.10         76.18        -163.0         2.948         89.70        0.4006    
   216   217   203   0.02257    16    0.3172E-01     175.4        -47.45        -3.518         6.387         123.4         373.3         38.32         81.05        -162.7         4.245         98.08        0.4118    
   216   218   217   0.01854    16    0.3094E-01     177.5        -48.18        -3.458         7.154         118.9         370.9         30.46         76.97        -162.3         4.893         100.6        0.3984    
   203   219   205   0.01525    15    0.3132E-01     178.0        -46.40        -3.314         6.057         123.2         378.8         25.47         77.99        -162.4         5.920         85.12        0.4327    
   203   217   219   0.01677    16    0.3138E-01     178.4        -46.91        -3.351         6.319         122.0         376.4         24.77         77.15        -162.4         5.316         93.36        0.4221    
   217   220   219   0.02548    15    0.3138E-01     174.7        -47.30        -3.468         7.137         119.1         372.4         26.30         76.98        -161.5         5.847         103.4        0.3992    
   217   218   220   0.02602    15    0.3096E-01     178.4        -47.94        -2.810         7.589         111.7         371.0         21.24         73.46        -161.5         5.814         112.0        0.3932    
   205   219   206   0.01683    15    0.3190E-01     175.9        -45.85        -2.944         6.060         119.1         377.7         40.67         81.05        -161.9         6.716         88.07        0.4256    
   219   221   206   0.01784    15    0.3211E-01     176.9        -45.55        -2.417         6.085         113.4         374.7         52.53         73.34        -161.4         6.383         100.8        0.4102    
   219   220   221   0.05344    15    0.3321E-01     174.5        -46.41        -2.699         6.843         113.2         370.5         47.54         81.76        -161.0         5.537         104.1        0.3910    
   220   222   221   0.02437    15    0.3358E-01     167.8        -46.11       -0.9151         6.946         97.57         365.1         58.11         62.91        -160.6         4.422         131.1        0.3669    
   206   223    78   0.02651    15    0.3254E-01     178.4        -44.33        -1.862         5.545         109.6         367.2         70.98         75.50        -160.7         5.038         102.9        0.3794    
   206   221   223   0.01087    15    0.3206E-01     179.5        -44.74        -1.811         5.812         108.2         368.2         67.36         74.26        -160.8         5.088         105.9        0.3810    
   221   224   223   0.01773    15    0.3257E-01     176.9        -44.72        -1.037         6.033         99.90         360.8         66.44         73.18        -160.3         3.510         119.4        0.3513    
   221   222   224   0.02281    15    0.3275E-01     178.8        -45.26        -1.450         6.426         103.0         361.9         64.15         73.12        -160.4         3.708         121.4        0.3540    
    78   223    80   0.02892    15    0.3311E-01     179.2        -43.65        -1.146         5.189         102.8         359.4         70.20         74.01        -160.3         3.435         112.0        0.3516    
   223   225    80   0.01687    15    0.3306E-01     178.4        -43.37       -0.7247         5.073         98.21         352.9         64.01         71.99        -160.0         2.284         125.5        0.3305    
   223   224   225   0.02029    15    0.3336E-01     173.9        -44.00       -0.9947         5.656         100.1         353.2         63.21         79.21        -160.0         2.300         123.1        0.3286    
   224   226   225   0.03813    15    0.3391E-01     178.2        -43.83       -0.4555         5.664         94.61         347.3         56.69         72.26        -159.9         1.620         143.0        0.3138    
    80   225    82   0.01666    15    0.3310E-01     178.7        -42.61       -0.5579         4.415         97.26         347.4         57.53         75.13        -159.9         1.601         129.5        0.3193    
   225   227    82   0.00287    15    0.3315E-01     178.0        -42.34       -0.2842         4.177         93.90         343.8         52.12         74.98        -159.8         1.235         138.6        0.3128    
   225   226   227   0.02883    15    0.3452E-01     173.7        -42.88       -0.5170         4.819         96.16         343.2         51.31         80.38        -159.8         1.216         140.0        0.3096    
   226   228   227   0.03007    15    0.3466E-01     174.8        -42.62        0.2889         4.622         86.42         339.1         44.78         69.50        -159.8        0.9360         162.9        0.3049    
    82   227    84   0.00290    15    0.3316E-01     164.5        -41.79       -0.5547         3.536         99.02         340.4         46.57         89.37        -159.8        0.9505         131.6        0.3100    
   227   229    84   0.01745    15    0.3340E-01     178.4        -41.61       -0.5613E-01     3.327         90.97         337.5         41.58         74.02        -159.8        0.7739         158.3        0.3079    
   227   228   229   0.02052    15    0.3352E-01     179.2        -41.91        0.3434E-01     3.756         89.48         336.8         40.52         75.33        -159.8        0.7667         161.7        0.3061    
   228   230   229   0.01458    15    0.3335E-01     177.7        -41.64        0.2578         3.447         85.71         332.8         33.44         76.82        -159.7        0.6061         174.7        0.3070    
    84   229   207   0.01860    15    0.3376E-01     176.3        -41.16       -0.1796         2.602         93.96         335.1         37.26         79.94        -159.8        0.6371         160.7        0.3090    
   229   231   207   0.01506    15    0.3354E-01     173.2        -41.01        0.2156         2.321         84.67         333.0         33.51         70.19        -159.7        0.5611         177.7        0.3099    
   229   230   231   0.01389    15    0.3306E-01     179.2        -41.20        0.8129E-01     2.723         88.29         331.5         30.79         77.49        -159.7        0.5375         177.7        0.3100    
   230   232   231   0.02062    15    0.3359E-01     175.6        -41.14        0.1105         2.655         87.61         328.5         25.38         81.55        -159.7        0.4671         172.4        0.3147    
   207   231   209   0.01967    15    0.3338E-01     177.1        -40.71       -0.8092E-01     1.562         92.97         331.7         31.09         80.20        -159.7        0.5035         173.4        0.3120    
   231   233   209   0.01407    15    0.3325E-01     175.5        -40.66        0.8722E-01     1.423         86.49         329.5         27.14         74.18        -159.7        0.4572         170.4        0.3149    
   231   232   233   0.02585    15    0.3383E-01     177.9        -40.90        0.3527         2.149         80.56         327.8         24.16         79.47        -159.7        0.4418         169.3        0.3172    
   232   234   233   0.02965    15    0.3362E-01     177.8        -40.88        0.4225         2.134         78.58         325.4         19.61         78.25        -159.8        0.3894         160.8        0.3246    
   209   233   211   0.02091    15    0.3332E-01     179.5        -40.51        0.1178        0.7194         80.58         327.5         23.51         79.48        -159.8        0.4096         166.9        0.3197    
   233   235   211   0.01244    15    0.3351E-01     174.1        -40.50        0.2711        0.6338         64.67         325.5         19.89         84.30        -159.8        0.3718         162.7        0.3258    
   233   234   235   0.03563    15    0.3392E-01     178.3        -40.60        0.3030         1.222         75.64         324.8         18.57         81.08        -159.8        0.3654         161.4        0.3281    
   234   236   235   0.03851    15    0.3425E-01     179.0        -40.66        0.4668         1.498         71.84         322.3         14.03         83.63        -159.8        0.3108         156.7        0.3398    
   211   235   213   0.01595    15    0.3393E-01     177.9        -40.54        0.2253        0.9303         75.99         324.2         17.76         81.75        -159.8        0.3389         160.4        0.3303    
   235   237   213   0.03026    15    0.3372E-01     176.7        -40.66        0.1568         1.489         83.96         322.8         15.25         78.60        -159.8        0.3092         153.6        0.3362    
   235   236   237   0.01915    15    0.3335E-01     177.4        -40.70        0.3023         1.607         79.16         321.6         12.94         82.80        -159.8        0.2892         153.6        0.3430    
   220   238   222   0.02485    15    0.3229E-01     178.6        -46.69        -1.601         7.619         102.1         359.7         58.16         74.72        -160.3         3.518         130.1        0.3437    
   222   239   224   0.02993    15    0.3338E-01     178.1        -45.39       -0.8653         6.921         97.18         351.5         59.39         75.01        -160.0         2.193         139.0        0.3197    
   222   238   239   0.02624    15    0.3304E-01     178.2        -45.97       -0.9020         7.419         96.98         351.1         58.17         73.34        -160.0         2.210         143.1        0.3173    
   224   239   226   0.03904    15    0.3378E-01     178.6        -44.66       -0.9375E-01     6.510         90.83         344.8         53.08         72.65        -159.9         1.480         152.3        0.3056    
   239   240   226   0.02008    15    0.3325E-01     176.7        -44.39        0.2400         6.424         87.86         339.0         44.78         70.44        -159.8         1.066         165.3        0.2974    
   226   240   228   0.02809    15    0.3419E-01     175.7        -43.27       -0.1674         5.382         91.78         337.1         41.63         78.57        -159.8        0.8879         160.9        0.3002    
   240   241   228   0.01652    15    0.3422E-01     173.9        -43.07        0.4151         5.242         85.46         334.3         36.85         69.28        -159.8        0.7550         172.6        0.3002    
   228   241   230   0.03505    15    0.3480E-01     175.1        -42.14        0.2802         4.196         86.17         332.2         32.70         81.00        -159.8        0.6233         172.7        0.3051    
   241   242   230   0.04684    15    0.3494E-01     176.7        -42.03        0.5766         4.124         81.96         328.7         26.52         74.30        -159.8        0.5199         168.0        0.3097    
   230   242   232   0.01594    15    0.3331E-01     175.7        -41.50        0.6172         3.334         79.33         326.7         22.38         75.73        -159.8        0.4430         164.4        0.3170    
   242   243   232   0.01416    15    0.3294E-01     177.9        -41.56        0.6249         3.457         79.58         324.3         18.01         80.95        -159.8        0.3845         163.5        0.3249    
   232   243   234   0.02034    15    0.3307E-01     178.9        -41.17        0.4223         2.781         81.27         323.6         16.52         81.43        -159.8        0.3577         160.3        0.3302    
   243   244   234   0.02812    15    0.3328E-01     179.0        -41.14        0.4944         2.746         79.63         321.8         13.19         83.16        -159.8        0.3120         157.2        0.3399    
   234   244   236   0.03983    15    0.3403E-01     177.9        -40.92        0.4701         2.288         78.14         321.0         11.77         83.48        -159.8        0.2883         154.7        0.3460    
   245   247   246   0.01663    14    0.3282E-01     179.1        -51.09         1.123         8.075         82.00         328.1         40.74         75.44        -160.2        0.7968         110.1        0.2854    
   246   249   248   0.02656    14    0.3367E-01     176.2        -50.01        0.8757         7.512         83.31         321.0         27.81         75.08        -160.1        0.4314         115.4        0.2947    
   247    89   249   0.03272    14    0.3384E-01     178.6        -48.89        0.2222E-01     6.807         89.81         323.8         32.81         77.62        -160.0        0.3990         113.2        0.2942    
   246   247   249   0.02869    14    0.3365E-01     176.2        -50.08        0.8545         7.542         83.49         323.9         33.25         80.31        -160.1        0.5092         112.8        0.2904    
   248   249   250   0.02016    14    0.3339E-01     175.6        -49.22        0.6865E-01     6.998         89.44         317.2         20.53         82.96        -160.0        0.3224         112.5        0.3071    
   249   251   250   0.03072    14    0.3388E-01     179.0        -48.49        0.3074         6.524         87.30         316.8         19.65         82.51        -160.0        0.2802         117.9        0.3113    
   249    89   251   0.02772    14    0.3387E-01     178.8        -48.13       -0.1457         6.300         91.32         320.5         26.43         78.48        -160.0        0.2850         117.9        0.3021    
    89    92   251   0.01937    14    0.3361E-01     177.4        -47.54       -0.1827         5.882         91.78         320.6         26.45         79.10        -160.0        0.2541         122.5        0.3037    
   252   250   253   0.05796    14    0.3463E-01     179.5        -47.71       -0.1102         5.884         91.07         313.0         12.32         87.03        -160.0        0.2456         114.2        0.3324    
   250   251   253   0.03474    14    0.3406E-01     177.2        -47.73       -0.9265E-01     5.960         90.89         315.1         16.38         86.81        -160.0        0.2474         118.2        0.3209    
   251    92   253   0.02038    14    0.3319E-01     178.8        -47.11       -0.6345         5.529         96.59         317.2         19.97         81.52        -160.0        0.2300         117.9        0.3149    
    92    95   253   0.01626    14    0.3329E-01     178.1        -46.62       -0.8704         5.148         99.73         317.1         19.63         81.06        -160.0        0.2193         117.9        0.3169    
   252   253   254   0.02661    14    0.3419E-01     177.2        -47.09       -0.7225         5.354         97.76         311.8         9.776         89.90        -160.0        0.2309         111.1        0.3432    
   253   255   254   0.01521    14    0.3424E-01     177.5        -46.66       -0.6191         5.050         97.04         312.7         11.47         91.31        -160.0        0.2252         116.5        0.3387    
   253    95   255   0.00726    14    0.3295E-01     173.1        -46.39        -1.491         4.923         107.6         315.1         15.94         85.35        -160.0        0.2210         112.4        0.3259    
    95    98   255   0.00534    14    0.3334E-01     178.5        -46.16       -0.9279         4.739         101.3         315.6         16.73         85.30        -159.9        0.2183         119.0        0.3245    
   254   255   256   0.02658    14    0.3443E-01     175.6        -46.63        -1.076         4.944         102.6         311.1         8.350         90.40        -160.0        0.2236         108.7        0.3502    
   255   257   256   0.04371    14    0.3449E-01     176.2        -46.12       -0.7721         4.524         99.83         311.5         9.035         91.88        -160.0        0.2194         114.1        0.3492    
   255    98   257   0.02687    14    0.3460E-01     175.8        -45.91        -1.413         4.436         108.6         313.5         12.88         86.26        -160.0        0.2213         112.0        0.3362    
    98   101   257   0.05244    14    0.3476E-01     177.1        -45.39        -1.242         3.945         108.4         313.8         13.24         87.64        -159.9        0.2222         116.2        0.3364    
   256   257   258   0.02354    14    0.3300E-01     179.0        -45.89        -1.233         4.284         106.7         310.6         7.407         96.43        -160.0        0.2165         114.0        0.3559    
   257   101   259   0.02976    14    0.3327E-01     179.0        -44.99        -1.695         3.561         118.4         313.1         12.03         89.64        -160.0        0.2237         116.9        0.3410    
   257   259   258   0.02648    14    0.3317E-01     178.9        -45.25        -1.713         3.751         117.2         311.8         9.615         90.49        -160.0        0.2196         113.5        0.3490    
   258   259   260   0.03177    14    0.3337E-01     178.8        -45.15        -1.872         3.672         120.6         311.6         9.509         90.75        -160.0        0.2230         114.1        0.3493    
   261   262   263   0.05551    14    0.3346E-01     177.5        -52.80        0.2751         8.475         88.14         356.9         67.45         74.98        -161.3         4.912         88.39        0.3324    
   262   264   263   0.02270    14    0.3230E-01     174.8        -52.72       -0.1994         8.246         91.39         365.4         57.46         80.63        -162.0         6.834         75.24        0.3585    
   261   265   245   0.04982    14    0.3426E-01     178.3        -51.65        0.9519         8.243         83.37         339.9         58.72         71.83        -160.4         1.842         102.2        0.2944    
   263    86   265   0.03208    14    0.3224E-01     178.9        -50.16       -0.8646         7.233         96.86         355.2         72.26         73.95        -160.9         4.231         86.26        0.3303    
   261   263   265   0.05867    14    0.3384E-01     176.8        -51.45        0.6286         7.957         85.47         351.0         68.97         73.78        -160.8         3.512         92.02        0.3177    
   265    87   247   0.03440    14    0.3347E-01     178.8        -49.64        0.1981         7.193         88.42         334.6         51.32         74.75        -160.2         1.069         101.6        0.2920    
   245   265   247   0.04446    14    0.3390E-01     177.9        -50.62        0.8993         7.769         83.35         333.8         50.14         72.06        -160.2         1.104         106.5        0.2889    
   265    86    87   0.03041    14    0.3301E-01     178.2        -49.39       -0.7707         6.950         96.37         344.2         64.58         74.35        -160.4         2.188         91.82        0.3066    
   247    87    89   0.02923    14    0.3364E-01     178.7        -48.88       -0.8018E-01     6.781         90.68         328.4         41.03         77.16        -160.1        0.5797         107.0        0.2915    
   101   104   259   0.01383    14    0.3264E-01     178.9        -44.61        -1.977         3.268         127.2         314.6         14.76         86.92        -159.9        0.2293         118.9        0.3333    
   259   104   266   0.01570    14    0.3278E-01     178.7        -44.46        -2.236         3.152         135.2         314.8         15.32         85.22        -159.9        0.2362         119.6        0.3321    
   259   266   260   0.03519    14    0.3368E-01     178.1        -44.74        -2.049         3.369         127.5         313.1         12.43         88.85        -160.0        0.2337         118.6        0.3399    
   104   106   266   0.02217    14    0.3335E-01     177.6        -44.23        -2.475         3.024         144.9         316.6         18.80         81.56        -159.9        0.2456         120.8        0.3242    
   260   266   267   0.06875    14    0.3511E-01     178.8        -44.87        -2.227         3.613         128.1         313.4         13.46         86.65        -160.0        0.2508         117.9        0.3355    
   266   106   268   0.02402    14    0.3339E-01     178.2        -44.26        -2.635         3.215         145.1         317.1         20.21         80.97        -160.0        0.2632         123.6        0.3208    
   266   268   267   0.02577    14    0.3396E-01     172.4        -44.61        -2.308         3.616         129.7         315.7         17.88         91.38        -160.0        0.2727         124.2        0.3241    
   267   268   269   0.02460    14    0.3324E-01     179.1        -44.93        -2.811         4.239         131.5         316.9         20.63         81.28        -160.0        0.3184         120.3        0.3162    
   270   272   271   0.02132    16    0.3204E-01     177.9        -55.98         2.042         9.709         77.86         353.3         68.12         75.00        -164.5         1.753         70.96        0.3248    
   271   274   273   0.03972    16    0.3086E-01     175.9        -55.20        0.4162         9.003         87.35         367.5         43.91         76.85        -164.3         3.461         39.65        0.3678    
   272   132   274   0.02625    16    0.3181E-01     178.6        -53.53        0.1280E-01     8.241         89.91         363.0         64.72         74.72        -164.3         2.374         8.447        0.3535    
   271   272   274   0.02418    16    0.3171E-01     177.8        -54.94         1.299         8.987         81.69         361.3         63.26         73.48        -164.4         2.044         31.67        0.3479    
   274   275   264   0.03270    14    0.3080E-01     177.2        -52.91       -0.9577         8.033         96.85         373.4         13.78         61.33        -163.6         7.054         55.92        0.3864    
   274   264   262   0.03350    14    0.3038E-01     177.3        -53.74       -0.2500         8.489         91.69         371.0         26.62         74.48        -163.1         7.426         67.17        0.3765    
   273   274   262   0.02702    14    0.3018E-01     177.7        -54.47        0.7541         8.745         85.05         371.3         14.18         62.01        -163.5         6.963         68.29        0.3783    
   274   132   275   0.04203    16    0.3095E-01     176.4        -52.68       -0.1944         7.792         91.43         371.2         42.99         78.27        -164.2         4.447         23.40        0.3804    
   132   107   275   0.03582    16    0.3087E-01     176.2        -51.66        -1.758         7.260         104.0         373.3         43.51         75.50        -164.3         5.051         22.16        0.3902    
   275   108   263   0.02782    14    0.3148E-01     177.1        -50.99        -1.641         7.323         103.0         372.0         49.70         75.32        -162.6         8.300         69.51        0.3840    
   264   275   263   0.02334    14    0.3120E-01     177.4        -51.98       -0.4251         7.794         93.13         370.5         46.37         76.26        -162.5         7.786         71.92        0.3757    
   275   107   108   0.03645    14    0.3105E-01     177.3        -50.90        -1.523         7.068         102.4         377.3         20.19         74.99        -163.7         8.262         47.09        0.4059    
   263   108    86   0.03160    14    0.3196E-01     179.0        -50.11        -1.212         7.063         99.88         365.2         69.81         74.73        -161.7         6.756         78.41        0.3619    
   106   124   268   0.03121    14    0.3424E-01     176.3        -44.06        -2.781         3.163         151.6         320.4         26.35         78.25        -159.9        0.2749         132.6        0.3120    
   124   276   268   0.06549    14    0.3496E-01     179.1        -44.15        -3.034         3.520         149.5         322.6         30.91         78.58        -160.0        0.3201         131.7        0.3068    
   124   126   276   0.03649    14    0.3406E-01     176.5        -44.01        -3.321         3.718         153.3         328.7         41.82         80.13        -160.0        0.3967         133.3        0.3032    
   268   276   269   0.04707    14    0.3408E-01     178.9        -44.65        -3.013         4.159         136.4         320.4         27.22         78.46        -160.0        0.3557         125.5        0.3078    
   276   277   269   0.01387    14    0.3341E-01     173.1        -44.82        -3.479         4.603         139.1         323.1         32.35         82.42        -160.0        0.4327         119.0        0.3025    
   276   126   278   0.02289    14    0.3334E-01     179.4        -44.33        -3.606         4.397         145.1         331.4         46.79         75.02        -160.0        0.5522         128.8        0.3023    
   276   278   277   0.01839    14    0.3316E-01     179.7        -44.64        -3.505         4.673         138.6         328.1         41.24         75.96        -160.0        0.5261         127.1        0.3003    
   278   279   277   0.02368    14    0.3326E-01     179.2        -45.02        -3.618         5.207         134.0         329.3         43.47         74.98        -160.1        0.6362         123.4        0.2994    
   280   281   282   0.01937    16    0.3326E-01     177.5        -57.74         5.434         12.34         63.88         319.9         28.33         79.59        -164.1         1.093         113.8        0.2925    
   280   284   283   0.02019    16    0.3269E-01     178.8        -57.12         4.706         11.47         65.78         327.7         42.33         73.78        -164.2         1.323         112.6        0.2846    
   282   127   284   0.02031    16    0.3359E-01     174.8        -55.34         3.220         10.43         72.01         325.0         37.87         79.52        -164.0        0.6841         101.3        0.2887    
   280   282   284   0.00990    16    0.3256E-01     177.5        -56.88         4.613         11.53         66.42         323.5         34.97         78.30        -164.1         1.015         110.6        0.2877    
   284   128   285   0.04331    16    0.3379E-01     178.3        -54.70         2.450         9.620         75.24         334.4         53.55         74.39        -164.0        0.7866         89.99        0.2904    
   270   283   285   0.02105    16    0.3268E-01     179.0        -56.44         3.139         10.43         72.48         340.8         61.21         72.78        -164.3         1.592         98.24        0.2968    
   283   284   285   0.03126    16    0.3306E-01     179.2        -56.15         3.450         10.57         70.95         333.8         52.31         73.20        -164.2         1.195         102.7        0.2880    
   284   127   128   0.02405    16    0.3363E-01     176.5        -54.17         2.813         9.398         72.58         330.1         46.84         71.97        -164.0        0.5897         96.71        0.2890    
   272   285   130   0.04339    16    0.3353E-01     177.7        -53.68        0.9557         8.566         83.59         348.1         69.41         74.25        -164.1         1.139         52.53        0.3140    
   285   128   130   0.02504    16    0.3369E-01     176.6        -53.22         1.388         8.415         80.51         341.5         63.60         70.08        -164.0        0.8068         68.14        0.3019    
   270   285   272   0.02532    16    0.3247E-01     178.5        -55.48         2.473         9.611         75.09         348.2         67.76         73.31        -164.3         1.397         77.60        0.3120    
   272   130   132   0.03553    16    0.3278E-01     176.2        -52.79        0.6613         7.900         85.20         355.0         72.73         77.20        -164.2         1.650         33.61        0.3320    
   278   147   286   0.01253    14    0.3336E-01     177.9        -44.45        -3.951         4.761         146.1         336.0         53.89         74.80        -160.1        0.7364         121.8        0.3060    
   126   147   278   0.00294    14    0.3329E-01     171.4        -44.20        -3.582         4.346         145.5         334.5         51.62         66.98        -160.0        0.6232         133.6        0.3051    
   278   286   279   0.01099    14    0.3309E-01     178.4        -44.97        -3.790         5.368         134.9         334.3         51.38         75.65        -160.1        0.7988         121.5        0.3031    
   147   148   286   0.05913    14    0.3368E-01     179.6        -44.33        -4.181         4.866         149.2         344.5         64.72         74.85        -160.2         1.130         111.6        0.3212    
   148   287   286   0.01602    14    0.3297E-01     177.2        -44.59        -4.602         5.387         148.7         349.0         67.68         75.34        -160.3         1.425         106.2        0.3311    
   279   286   288   0.03082    14    0.3334E-01     179.3        -45.40        -4.089         5.964         133.3         337.0         54.98         73.97        -160.2         1.018         116.9        0.3065    
   286   289   288   0.03071    14    0.3305E-01     179.0        -45.56        -4.601         6.431         135.7         345.6         63.43         74.84        -160.4         1.479         109.2        0.3238    
   286   287   289   0.02020    14    0.3294E-01     178.6        -45.16        -4.428         6.033         137.2         347.3         65.23         74.34        -160.3         1.444         110.7        0.3271    
   290   291   292   0.02931    16    0.3412E-01     176.9        -57.57         5.423         12.65         64.61         311.0         11.05         83.83        -164.0        0.4844         113.8        0.3345    
   282   293   149   0.03826    16    0.3446E-01     178.0        -55.47         4.197         10.91         67.36         316.9         22.64         77.79        -164.0        0.4860         110.4        0.3057    
   290   293   281   0.03211    16    0.3385E-01     179.2        -57.94         5.912         12.83         62.55         313.9         16.76         81.76        -164.1        0.7292         115.5        0.3146    
   282   281   293   0.03873    16    0.3421E-01     178.8        -57.11         5.160         12.12         64.80         316.7         22.28         79.45        -164.0        0.7350         113.1        0.3032    
   292   151   293   0.01893    16    0.3324E-01     178.0        -55.10         4.157         10.68         67.10         312.7         14.31         83.43        -163.9        0.3422         111.7        0.3274    
   149   293   151   0.02480    16    0.3343E-01     179.1        -54.65         3.820         10.30         68.22         314.5         17.76         82.74        -163.9        0.3554         109.9        0.3181    
   290   292   293   0.03650    16    0.3421E-01     177.4        -56.71         5.534         11.99         62.52         312.3         13.59         87.00        -164.0        0.4582         114.6        0.3269    
   282   149   127   0.06051    16    0.3490E-01     179.0        -54.56         3.526         10.05         69.46         321.4         31.23         78.09        -163.9        0.4828         105.3        0.2951    
   148   163   287   0.03489    14    0.3169E-01     178.0        -44.40        -4.909         5.583         151.6         363.2         65.27         78.95        -160.6         2.263         84.76        0.3720    
   163   294   287   0.02970    14    0.3141E-01     179.5        -44.58        -5.028         5.907         148.3         365.2         58.54         77.88        -160.7         2.121         83.13        0.3785    
   163   164   294   0.00466    14    0.3135E-01     162.8        -44.07        -4.613         5.709         143.9         374.7         25.24         78.01        -161.1         1.969         39.27        0.4113    
   164   295   294   0.03005    14    0.3133E-01     177.2        -44.14        -4.940         5.861         147.5         374.2         19.96         74.04        -161.1         1.601         37.52        0.4083    
   287   296   289   0.03545    14    0.3179E-01     178.0        -45.61        -5.137         6.909         138.0         358.8         60.48         78.69        -160.7         2.010         93.86        0.3611    
   287   294   296   0.05266    14    0.3171E-01     179.1        -45.19        -5.191         6.570         142.2         362.9         56.27         76.77        -160.7         1.931         89.61        0.3728    
   296   295   297   0.01421    15    0.3181E-01     177.9        -45.29        -5.219         7.163         136.8         369.4         13.99         68.15        -161.0        0.8800         47.62        0.3949    
   294   295   296   0.03599    14    0.3161E-01     177.4        -44.94        -4.986         6.666         138.4         370.2         23.78         78.32        -161.0        0.8824         36.15        0.3965    
   298   299   291   0.01894    16    0.3334E-01     178.8        -57.97         5.705         12.87         63.69         309.4         7.657         90.33        -164.0        0.4167         114.4        0.3480    
   292   291   299   0.02734    16    0.3358E-01     178.3        -56.71         5.312         11.96         63.64         310.2         9.285         88.63        -164.0        0.3601         114.9        0.3434    
   298   300   299   0.04565    16    0.3482E-01     177.9        -57.79         5.763         12.76         63.15         308.3         5.292         99.51        -164.0        0.3285         114.1        0.3586    
   300   301   299   0.03447    16    0.3432E-01     175.6        -56.80         5.581         11.93         62.12         308.2         5.011         100.7        -163.9        0.2660         117.5        0.3613    
   292   299   151   0.00766    16    0.3324E-01     167.5        -55.20         2.471         10.77         76.73         311.1         11.11         90.18        -163.9        0.3053         101.6        0.3385    
   299   165   151   0.04592    16    0.3426E-01     177.9        -54.25         3.616         10.04         68.89         311.3         11.42         89.35        -163.9        0.2754         110.8        0.3388    
   299   301   165   0.06020    16    0.3508E-01     177.9        -54.84         3.532         10.52         70.37         309.7         8.130         91.07        -163.9        0.2543         109.7        0.3513    
   301   167   165   0.02766    16    0.3473E-01     176.2        -53.55         3.530         9.408         67.96         310.5         9.645         92.78        -163.9        0.2454         114.6        0.3463    
   164   175   295   0.02726    15    0.3161E-01     177.5        -43.49        -4.123         5.367         140.2         374.9         37.89         79.19        -161.1         3.011         65.62        0.4076    
   175   302   295   0.06161    15    0.3275E-01     174.7        -43.65        -4.137         5.697         136.6         369.3         48.39         80.48        -160.7         2.540         83.04        0.3847    
   175   177   302   0.01978    15    0.3352E-01     167.9        -43.22        -2.285         5.332         115.4         364.3         60.42         63.40        -160.5         2.491         111.7        0.3653    
   295   302   297   0.04828    15    0.3142E-01     177.6        -44.69        -4.324         6.743         129.9         368.8         31.11         73.73        -160.9         1.787         86.30        0.3857    
   302   303   297   0.01088    15    0.3120E-01     179.1        -44.87        -4.216         7.056         126.7         365.3         42.14         76.09        -160.7         2.169         95.28        0.3722    
   302   177   304   0.02060    15    0.3259E-01     177.8        -43.51        -3.032         5.782         121.6         358.5         60.25         73.78        -160.3         1.985         111.4        0.3439    
   302   304   303   0.00935    15    0.3181E-01     179.1        -44.10        -3.095         6.428         118.8         359.2         57.08         73.72        -160.4         2.072         110.7        0.3466    
   303   304   305   0.01938    15    0.3208E-01     179.7        -44.19        -2.906         6.604         116.1         355.2         57.88         73.32        -160.3         1.917         114.6        0.3344    
   300   306   301   0.00542    16    0.3291E-01     176.3        -57.37         4.907         12.17         66.22         307.7         3.807         103.5        -164.0        0.2533         114.8        0.3640    
   301   306   307   0.02048    16    0.3345E-01     176.4        -56.03         4.102         11.21         68.53         308.2         5.043         100.4        -163.9        0.2312         113.4        0.3615    
   307   306   308   0.03862    16    0.3396E-01     178.6        -55.73         4.002         10.93         68.53         308.3         5.396         99.96        -163.9        0.2215         115.6        0.3594    
   306   309   308   0.02157    16    0.3356E-01     176.5        -56.89         3.773         11.73         71.24         307.8         4.266         100.8        -163.9        0.2255         111.9        0.3610    
   301   307   167   0.03539    16    0.3437E-01     177.2        -54.17         3.062         9.846         71.88         309.5         7.711         91.53        -163.9        0.2330         111.9        0.3532    
   307   178   167   0.03673    16    0.3416E-01     178.7        -52.89         2.482         8.739         73.50         310.7         10.00         90.49        -163.9        0.2424         113.4        0.3448    
   307   308   178   0.03219    16    0.3416E-01     175.8        -53.76         2.150         9.388         76.76         309.7         8.328         88.64        -163.9        0.2300         111.2        0.3498    
   308   181   178   0.03684    16    0.3435E-01     176.9        -53.14         2.333         8.844         74.70         310.5         9.972         91.44        -163.9        0.2414         116.7        0.3431    
   177   189   304   0.04418    15    0.3337E-01     179.6        -42.81        -2.114         5.071         114.6         351.8         60.24         73.26        -160.1         1.517         122.5        0.3247    
   189   310   304   0.02358    15    0.3336E-01     178.5        -42.57        -1.564         4.867         108.7         344.2         52.63         71.57        -160.0         1.073         134.7        0.3087    
   189   190   310   0.01116    15    0.3333E-01     176.2        -41.86        -1.292         3.918         109.3         340.0         46.91         77.23        -159.9        0.8215         139.3        0.3052    
   190   311   310   0.03149    15    0.3427E-01     175.3        -41.88        -1.151         4.009         106.7         335.6         39.80         77.67        -159.9        0.6661         143.1        0.3027    
   304   312   305   0.02287    15    0.3317E-01     175.2        -43.88        -2.526         6.431         113.1         345.9         53.50         75.83        -160.1         1.370         120.1        0.3108    
   304   310   312   0.05248    15    0.3410E-01     178.4        -43.15        -1.541         5.645         105.8         342.0         49.55         74.19        -160.0         1.054         131.9        0.3046    
   312   311   313   0.01092    15    0.3329E-01     175.3        -43.17        -1.221         5.789         102.2         333.3         36.14         71.04        -160.0        0.7021         136.4        0.2976    
   310   311   312   0.03734    15    0.3400E-01     177.7        -42.69       -0.8451         5.167         99.41         334.8         38.76         71.91        -159.9        0.7114         143.0        0.2994    
   308   309   314   0.02007    16    0.3336E-01     177.4        -56.26         4.109         11.18         68.44         308.3         5.636         99.70        -163.9        0.2179         117.9        0.3548    
   308   315   181   0.02576    16    0.3331E-01     178.0        -54.07         2.048         9.483         77.53         310.0         9.308         89.20        -163.9        0.2337         115.5        0.3429    
   308   314   315   0.01168    16    0.3270E-01     178.5        -55.24         3.088         10.33         72.61         309.2         7.757         93.83        -163.9        0.2228         118.5        0.3465    
   314   316   315   0.01789    16    0.3303E-01     177.7        -55.59         3.171         10.54         72.50         309.6         8.850         92.96        -163.9        0.2302         120.8        0.3391    
   181   315   191   0.02966    16    0.3426E-01     175.5        -52.68         1.526         8.370         79.50         311.9         13.11         83.74        -163.8        0.2684         116.9        0.3308    
   315   317   191   0.07087    16    0.3541E-01     179.4        -52.78         1.289         8.445         81.22         313.1         15.73         83.76        -163.8        0.2955         119.6        0.3212    
   315   316   317   0.04478    16    0.3435E-01     177.6        -54.55         1.728         9.775         79.82         311.5         12.87         83.95        -163.9        0.2645         118.7        0.3250    
   191   317   193   0.04761    16    0.3490E-01     178.5        -51.70        0.4553         7.535         86.54         317.0         23.37         81.44        -163.8        0.3790         122.9        0.3058    
   190   212   311   0.06825    15    0.3544E-01     178.6        -41.34       -0.4330         3.138         97.93         332.0         33.31         76.62        -159.8        0.5284         155.8        0.3065    
   212   318   311   0.02046    15    0.3479E-01     176.0        -41.56       -0.5110         3.564         98.24         328.6         27.26         74.47        -159.8        0.4506         150.9        0.3095    
   212   213   318   0.04312    15    0.3468E-01     177.2        -41.11       -0.3051E-01     2.724         90.64         326.4         22.77         75.72        -159.8        0.3861         158.1        0.3176    
   213   319   318   0.01355    15    0.3365E-01     170.7        -41.31       -0.3009         3.126         95.52         324.9         20.03         70.29        -159.8        0.3541         149.8        0.3211    
   311   318   313   0.01118    15    0.3327E-01     175.1        -42.56       -0.5033         5.040         95.73         330.3         30.68         78.87        -159.9        0.5469         144.3        0.3016    
   318   320   313   0.04286    15    0.3409E-01     178.7        -42.72       -0.4016         5.311         94.34         327.6         25.88         76.73        -159.9        0.4759         143.6        0.3046    
   318   321   320   0.01191    15    0.3350E-01     175.4        -42.44       -0.6497         4.957         97.53         324.2         19.22         80.37        -159.9        0.3633         140.7        0.3155    
   318   319   321   0.04257    15    0.3410E-01     178.7        -41.89       -0.9685E-01     4.145         91.34         324.1         18.97         80.37        -159.9        0.3480         150.6        0.3196    
   316   322   317   0.03910    16    0.3404E-01     176.8        -54.90         1.368         9.993         82.13         312.9         15.83         84.71        -163.9        0.2944         121.5        0.3135    
   317   323   193   0.01683    16    0.3336E-01     176.8        -52.08        0.1008E-01     7.879         89.93         319.4         28.30         80.86        -163.8        0.4417         126.1        0.2973    
   317   322   323   0.03111    16    0.3409E-01     177.1        -53.49        0.9853         8.970         83.69         316.7         23.28         78.76        -163.8        0.3819         125.2        0.3006    
   322   324   323   0.05785    16    0.3440E-01     178.5        -54.10        0.4615         9.478         87.21         318.7         27.25         79.63        -163.8        0.4417         126.3        0.2935    
   193   323   195   0.00961    16    0.3345E-01     174.8        -50.95       -0.6953         6.997         95.70         323.0         34.76         71.99        -163.7        0.5181         120.0        0.2947    
   323   325   195   0.04192    16    0.3473E-01     173.6        -51.31        -1.168         7.407         99.07         325.5         39.48         69.99        -163.7        0.6127         118.3        0.2924    
   324   326   325   0.00827    16    0.3303E-01     172.5        -53.64        -1.059         9.336         96.51         326.7         41.45         81.03        -163.7        0.7120         128.6        0.2888    
   323   324   325   0.03679    16    0.3376E-01     179.2        -53.09       -0.1879         8.846         91.22         324.3         37.53         77.03        -163.8        0.6133         126.9        0.2893    
   195   325   214   0.01419    16    0.3443E-01     157.9        -50.87        0.8317         7.114         83.29         328.3         44.29         97.09        -163.7        0.6874         146.5        0.2933    
   325   327   214   0.02043    16    0.3330E-01     179.0        -51.73        -1.391         8.028         99.98         332.5         50.75         74.16        -163.6        0.9071         122.7        0.2952    
   325   326   327   0.00958    16    0.3280E-01     179.4        -52.71        -1.183         8.811         97.71         332.0         49.90         74.15        -163.7        0.9368         123.0        0.2941    
   214   327   215   0.05072    16    0.3354E-01     179.3        -50.83        -1.784         7.536         103.7         339.4         59.84         74.05        -163.5         1.203         119.9        0.3072    
   327   328   215   0.02358    16    0.3268E-01     177.1        -50.79        -2.597         7.946         109.1         348.8         65.53         77.28        -163.3         1.973         117.0        0.3301    
   215   328   216   0.01933    16    0.3197E-01     177.8        -49.55        -3.011         7.374         114.1         358.8         63.28         75.18        -163.0         2.762         106.9        0.3593    
   328   329   216   0.02552    16    0.3236E-01     175.3        -49.94        -3.483         7.984         115.9         361.7         54.77         73.10        -162.8         3.702         104.2        0.3705    
   216   329   218   0.03790    16    0.3194E-01     176.4        -49.32        -3.006         7.913         112.3         367.0         37.83         82.54        -162.4         4.780         110.9        0.3870    
   236   330   237   0.02157    15    0.3355E-01     177.1        -41.01        0.4957         2.495         78.54         320.0         10.09         88.45        -159.8        0.2524         155.2        0.3519    
   213   237   319   0.01634    15    0.3338E-01     174.2        -40.92        0.2663         2.264         83.25         322.8         15.62         86.67        -159.8        0.3059         159.9        0.3336    
   237   331   319   0.03574    15    0.3389E-01     179.2        -41.10        0.1625         2.717         86.57         321.5         13.28         82.25        -159.8        0.2798         153.0        0.3395    
   237   330   331   0.02668    15    0.3363E-01     179.7        -41.21        0.3324         2.929         83.48         320.0         10.24         85.33        -159.8        0.2482         152.9        0.3499    
   330   332   331   0.01272    15    0.3327E-01     179.1        -41.61        0.2414         3.682         86.24         319.2         8.910         86.16        -159.8        0.2301         149.9        0.3525    
   319   333   321   0.03674    15    0.3413E-01     179.0        -41.95       -0.1662E-01     4.263         90.22         321.6         14.01         81.47        -159.9        0.2871         148.1        0.3314    
   319   331   333   0.02176    15    0.3372E-01     177.1        -41.59        0.2502         3.657         86.08         321.0         12.71         81.53        -159.8        0.2704         153.2        0.3380    
   331   332   333   0.01405    15    0.3322E-01     179.6        -41.84        0.2280         4.074         86.79         319.5         9.714         86.10        -159.9        0.2370         149.7        0.3472    
   326   334   327   0.02056    16    0.3291E-01     179.6        -53.03        -1.411         9.222         98.80         335.8         54.71         74.08        -163.6         1.186         121.1        0.3006    
   327   334   328   0.02937    16    0.3303E-01     177.3        -52.00        -2.018         8.809         103.2         345.2         62.98         72.76        -163.4         1.871         114.3        0.3220    
   334   335   328   0.03967    16    0.3286E-01     177.9        -52.43        -2.888         9.453         107.8         350.8         62.05         75.61        -163.2         2.693         113.9        0.3408    
   335   336   329   0.00917    16    0.3176E-01     177.2        -52.57        -3.267         10.06         108.9         358.5         49.97         75.00        -162.7         4.241         110.1        0.3680    
   328   335   329   0.02149    16    0.3218E-01     176.1        -51.63        -2.738         9.222         107.3         357.7         55.63         81.14        -162.8         3.727         115.5        0.3613    
   329   337   218   0.03412    16    0.3134E-01     177.6        -49.93        -3.499         8.806         113.4         367.4         18.68         72.48        -161.9         5.766         112.9        0.3873    
   329   336   337   0.03010    16    0.3118E-01     178.2        -51.49        -2.884         9.726         107.3         364.0         30.38         79.45        -162.2         5.439         114.5        0.3822    
   336   338   337   0.03531    15    0.3110E-01     178.0        -51.84        -3.327         10.37         108.7         364.8         13.05         66.42        -161.7         5.983         116.9        0.3862    
   337   339   220   0.01552    15    0.3156E-01     176.5        -48.68        -2.157         8.748         104.3         364.5         40.83         72.00        -160.7         4.972         128.5        0.3659    
   218   337   220   0.03062    15    0.3151E-01     177.6        -48.77        -2.355         8.464         106.2         367.9         26.01         75.26        -161.2         5.716         118.8        0.3818    
   337   338   339   0.02373    15    0.3197E-01     176.3        -50.13        -2.172         9.732         102.9         364.2         31.57         78.31        -160.9         5.366         122.9        0.3720    
   338   340   339   0.04034    15    0.3237E-01     177.7        -50.41        -2.179         10.25         102.3         360.6         42.49         74.15        -160.6         4.532         132.0        0.3582    
   220   339   238   0.01500    15    0.3182E-01     179.3        -47.52        -1.518         8.232         100.6         359.7         54.94         74.83        -160.3         3.690         131.9        0.3439    
   339   341   238   0.02870    15    0.3247E-01     178.0        -47.62        -1.207         8.618         98.05         353.5         56.48         74.82        -160.1         2.735         140.5        0.3239    
   339   340   341   0.04261    15    0.3262E-01     177.8        -49.05       -0.8037         9.656         94.77         354.5         53.68         71.61        -160.2         3.086         143.3        0.3300    
   340   342   341   0.02791    15    0.3261E-01     178.8        -49.50       -0.7065         10.27         93.94         348.7         52.54         74.21        -160.1         2.315         146.0        0.3131    
   341   343   239   0.01963    15    0.3305E-01     179.5        -46.43        0.6985E-01     8.152         89.51         341.3         47.79         72.85        -159.9         1.354         159.3        0.2955    
   238   341   239   0.03035    15    0.3305E-01     179.1        -46.64       -0.2331         8.144         91.64         346.5         53.65         72.34        -159.9         1.808         152.5        0.3053    
   341   342   343   0.02954    15    0.3376E-01     174.2        -47.76       -0.8006E-01     9.240         90.50         342.1         48.42         78.38        -159.9         1.507         152.7        0.2962    
   239   343   240   0.01557    15    0.3317E-01     175.5        -45.11       -0.1669E-01     7.134         90.13         337.6         42.70         78.15        -159.8         1.035         160.6        0.2939    
   343   344   240   0.01906    15    0.3393E-01     175.4        -45.33       -0.7897E-01     7.449         90.61         334.8         38.32         78.51        -159.8        0.8966         163.2        0.2918    
   240   344   241   0.02395    15    0.3501E-01     169.3        -44.35        0.6481E-01     6.616         89.44         333.2         35.52         85.54        -159.8        0.7786         163.1        0.2951    
   344   345   241   0.07628    15    0.3595E-01     177.3        -44.55        0.5481         6.979         85.50         329.1         28.42         75.20        -159.8        0.6171         167.1        0.2970    
   241   345   242   0.07899    15    0.3645E-01     177.7        -43.08        0.8594         5.531         81.06         326.8         23.62         79.92        -159.8        0.4991         169.6        0.3082    
   345   346   242   0.02681    15    0.3575E-01     174.6        -43.47        0.6973         6.018         83.35         324.0         18.44         75.44        -159.8        0.4131         158.4        0.3146    
   242   346   243   0.05763    15    0.3618E-01     176.5        -42.34         1.055         4.715         77.07         323.1         16.39         83.53        -159.8        0.3732         164.2        0.3251    
   346   347   243   0.05961    15    0.3586E-01     175.1        -42.78        0.8200         5.299         81.10         321.2         12.94         78.48        -159.8        0.3209         154.2        0.3322    
   243   347   244   0.05007    15    0.3489E-01     177.2        -41.84        0.9812         4.023         75.88         320.4         10.96         86.60        -159.8        0.2873         158.7        0.3442    
   347   348   244   0.03705    15    0.3432E-01     174.1        -42.18        0.6848         4.516         81.28         319.1         8.615         81.49        -159.8        0.2524         149.9        0.3515    
   244   349   236   0.03736    15    0.3387E-01     177.3        -41.31        0.5752         3.123         79.39         319.2         8.533         88.26        -159.8        0.2449         154.8        0.3569    
   244   348   349   0.02341    15    0.3300E-01     178.6        -41.84        0.5933         3.991         81.45         318.6         7.507         87.51        -159.8        0.2332         153.0        0.3583    
   348   350   349   0.01092    15    0.3234E-01     179.2        -42.32        0.5883         4.664         82.75         317.8         6.064         90.70        -159.8        0.2125         152.6        0.3619    
   236   349   330   0.05006    15    0.3470E-01     179.2        -41.34        0.6520         3.217         78.31         318.8         7.793         89.40        -159.8        0.2300         153.2        0.3601    
   349   351   330   0.04716    15    0.3453E-01     177.8        -41.97        0.5618         4.265         82.43         317.7         5.696         91.37        -159.8        0.2036         150.2        0.3659    
   349   350   351   0.01749    15    0.3289E-01     177.9        -42.42        0.6495         4.837         82.28         317.3         5.039         95.38        -159.8        0.1977         152.6        0.3660    
   330   351   332   0.02783    15    0.3462E-01     177.2        -41.96        0.7518         4.271         79.86         317.9         6.328         93.84        -159.8        0.2057         151.8        0.3624    
   342   352   343   0.04119    15    0.3443E-01     178.0        -47.87        0.1144         9.520         89.31         337.7         42.71         72.81        -159.9         1.182         159.7        0.2895    
   352   353   344   0.00654    15    0.3319E-01     179.0        -47.53        0.5003         9.366         86.94         332.8         35.06         73.93        -159.9        0.8670         162.1        0.2856    
   343   352   344   0.01519    15    0.3372E-01     171.8        -46.79         1.321         8.724         81.29         334.4         37.58         66.38        -159.8        0.9269         170.8        0.2878    
   344   353   345   0.03627    15    0.3412E-01     176.4        -46.27        0.9031         8.469         83.88         329.2         28.79         78.74        -159.8        0.6557         167.5        0.2900    
   353   354   345   0.00922    15    0.3386E-01     164.0        -46.18        0.7053E-01     8.454         89.52         327.2         25.05         65.08        -159.8        0.5655         152.1        0.2927    
   345   354   346   0.00606    15    0.3279E-01     174.0        -45.00         1.193         7.417         80.75         324.4         19.67         82.81        -159.8        0.4418         170.2        0.3044    
   354   355   346   0.01863    15    0.3339E-01     175.7        -44.89         1.359         7.383         79.39         323.0         16.89         81.21        -159.8        0.3903         166.9        0.3100    
   346   355   347   0.01740    15    0.3326E-01     177.7        -43.96        0.6001         6.517         84.72         321.0         12.79         83.10        -159.8        0.3175         158.7        0.3254    
   355   356   347   0.02493    15    0.3336E-01     179.6        -43.94        0.8658         6.540         82.39         319.4         9.810         85.43        -159.8        0.2701         157.0        0.3353    
   347   356   357   0.01647    15    0.3315E-01     176.8        -43.70        0.5007         6.316         85.45         318.4         7.608         87.81        -159.8        0.2366         152.3        0.3455    
   347   357   348   0.03211    15    0.3351E-01     178.7        -43.06        0.8760         5.606         81.01         318.4         7.386         88.05        -159.8        0.2337         154.4        0.3510    
   348   357   350   0.01860    15    0.3282E-01     178.7        -42.90        0.8340         5.410         81.13         317.7         5.880         91.93        -159.8        0.2113         153.5        0.3589    
   358   360   359   0.02199    14    0.3325E-01     179.0        -52.17         2.177         8.656         75.43         316.9         20.44         80.92        -160.2        0.6682         117.3        0.2971    
   359   360   361   0.02143    14    0.3340E-01     177.5        -51.35         1.613         8.180         78.63         314.5         15.95         82.30        -160.2        0.5240         115.3        0.3083    
   360   362   361   0.00220    14    0.3354E-01     169.7        -50.86        0.4376         7.899         86.82         313.9         14.60         83.45        -160.2        0.4581         107.0        0.3133    
   362   252   363   0.02512    14    0.3406E-01     171.6        -48.99        0.4330         6.672         86.28         311.1         8.955         83.71        -160.1        0.3057         109.4        0.3381    
   361   362   364   0.00240    14    0.3320E-01     178.0        -50.46         1.303         7.555         80.07         311.7         10.34         90.16        -160.2        0.4349         117.5        0.3266    
   362   363   364   0.02403    14    0.3327E-01     178.6        -49.94         1.105         7.211         81.18         311.0         8.804         90.77        -160.1        0.3877         116.8        0.3339    
   363   252   365   0.01818    14    0.3315E-01     177.5        -48.43       -0.1531         6.233         91.41         310.3         7.165         95.75        -160.1        0.2805         111.4        0.3471    
   364   363   366   0.02075    14    0.3317E-01     178.8        -49.73        0.5320         6.985         85.63         309.9         6.591         97.59        -160.2        0.3933         114.3        0.3421    
   363   365   366   0.01632    14    0.3303E-01     177.5        -49.15        0.6703         6.629         84.20         309.7         5.968         97.93        -160.1        0.3422         116.4        0.3473    
   366   365   367   0.02613    14    0.3334E-01     177.7        -49.07       -0.7443E-01     6.492         90.66         309.0         4.291         108.4        -160.1        0.3599         112.2        0.3527    
   365   368   367   0.04207    14    0.3415E-01     179.0        -48.17       -0.3262         5.912         93.16         308.8         3.683         111.4        -160.1        0.2950         111.4        0.3596    
   367   368   369   0.01988    14    0.3332E-01     177.3        -47.82       -0.5125         5.640         95.21         308.5         2.821         121.3        -160.1        0.2890         111.3        0.3627    
   370   245   371   0.03723    14    0.3365E-01     179.4        -53.27         2.392         9.108         74.77         334.9         51.39         72.55        -160.4         1.703         110.4        0.2854    
   370   371   372   0.05019    14    0.3400E-01     179.1        -54.20         3.210         9.564         70.39         332.7         48.07         72.68        -160.5         1.888         114.7        0.2825
[truncated: 1,178,745 more chars]
