# Supplementary material for: Ion-combination specific effects driving the enzymatic activity of halophilic alcohol dehydrogenase 2 from Haloferax volcanii in aqueous ionic liquid solvent mixtures
Source: RSC Sustain. 2024 Jul 8;2(9):2559–80. doi: 10.1039/d3su00412k (PMC11353702; doi:10.1039/d3su00412k)
Supplement: SU-002-D3SU00412K-s004 [file SU-002-D3SU00412K-s004.zip › IonDescriptors/anions_MEP_processed/ntf_e.psf]

    15 generated by VMD
 7  31.63058  13.06874 -18.03973   0.653  -41.83  -48.86  478.36 -128.41   1.081
16  31.76087  12.54815 -16.69512  19.051   -4.23  -84.08  380.42 -105.22   0.955
16  31.50180  13.58913 -19.38458  18.621   -3.43  -83.76  389.28 -105.56   0.957
 6  31.89081  11.81558 -20.42846   5.953  -35.10  -85.87  421.56 -128.68   0.855
 9  33.11538  11.25743 -20.15965  13.265  -52.71  -92.27  287.41 -139.13   0.749
 9  31.00276  10.80085 -20.17385  13.299  -53.83  -92.42  287.11 -139.31   0.749
 9  31.87067  11.95099 -21.79183  13.233  -60.38  -91.88  286.63 -136.43   0.745
 8  30.23123  13.88721 -19.85336  10.292  -75.21 -144.91  296.85 -126.93   0.922
 8  32.51630  14.39933 -19.87224  10.269  -72.12 -144.63  296.81 -126.84   0.917
 6  31.31218  14.30703 -15.64948   5.389  -37.01  -87.19  416.67 -130.41   0.855
 9  30.06318  14.81516 -15.90404  13.439  -52.01  -92.40  287.16 -138.56   0.750
 9  32.15575  15.35587 -15.91705  13.286  -49.00  -92.30  287.21 -137.20   0.750
 9  31.35464  14.17657 -14.28615  13.285  -67.80  -91.95  286.59 -138.86   0.743
 8  33.03570  12.28583 -16.21597  10.255  -71.47 -144.94  296.90 -126.85   0.922
 8  30.76594  11.70749 -16.21912  10.095  -76.16 -144.77  296.96 -127.06   0.918
  3412     1 OW1
  31.30580  11.29585 -22.79683  -91.06  294.30 -161.31  0.7784     7    -240.2    
  31.43163  11.19585 -22.79683  -90.89  293.29 -161.18  0.7505     7    -236.0    
  31.40818  11.39585 -22.89683  -90.27  301.93 -161.27  0.8450     7    -231.8    
  31.70818  11.09585 -22.79683  -90.94  292.51 -160.97  0.7156     7    -236.1    
  31.63318  11.36251 -22.94683  -89.83  305.59 -161.11  0.8542     7    -290.2    
  31.69889  11.09585 -22.79683  -90.90  292.48 -160.98  0.7159     7    -236.1    
  31.81318  11.39585 -22.98016  -89.57  309.22 -161.06  0.8734     7    -308.2    
  32.05318  11.09585 -22.79683  -90.80  292.11 -160.89  0.6982     7    -170.0    
  32.03818  11.33751 -22.94683  -89.85  304.52 -160.95  0.8277     7    -288.5    
  32.30818  11.19585 -22.79683  -90.85  292.48 -160.94  0.7091     7    -236.2    
  32.26556  11.34585 -22.89683  -90.34  300.13 -160.96  0.7926     7    -230.2    
  32.43889  11.29585 -22.79683  -91.00  293.09 -161.01  0.7263     7    -234.7    
  31.05818  11.65097 -22.79683  -90.79  297.07 -161.80  0.8548     7    -290.2    
  31.25818  11.58013 -22.89683  -90.22  304.32 -161.54  0.8916     7    -290.4    
  31.25818  11.85418 -22.94683  -89.50  313.02 -161.83  0.9777     7    -304.6    
  31.45818  11.58668 -22.98016  -89.44  312.82 -161.41  0.9362     7    -306.0    
  31.45818  11.64585 -22.99683  -89.15  315.54 -161.48  0.9595     7    -305.8    
  31.63413  11.49585 -22.99683  -89.34  313.01 -161.23  0.9173     7    -306.0    
  31.56318  11.79585 -23.04683  -88.46  325.27 -161.60  1.0254     7    -269.6    
  31.76318  11.44585 -22.99683  -89.36  311.89 -161.12  0.8983     7    -308.7    
  31.84389  11.92418 -23.09266  -87.60  334.04 -161.65  1.0737     7    -145.3    
  32.12485  11.49585 -22.99683  -89.31  311.57 -161.09  0.8915     7    -308.7    
  32.02068  11.71989 -23.06349  -88.40  325.03 -161.35  0.9983     7    -123.8    
  32.30318  11.59585 -22.98016  -89.44  310.71 -161.18  0.8969     7    -308.7    
  32.35818  11.79585 -22.99683  -89.16  315.67 -161.41  0.9527     7    -306.0    
  32.50818  11.60597 -22.89683  -90.18  302.16 -161.23  0.8408     7    -288.5    
  32.45818  11.73751 -22.94683  -89.76  308.83 -161.35  0.9031     7    -308.2    
  32.65818  11.58001 -22.79683  -90.87  294.58 -161.30  0.7780     7    -240.2    
  32.70818  11.72085 -22.79683  -90.86  295.56 -161.46  0.8050     7    -234.4    
  31.00818  11.97406 -22.79683  -90.55  299.86 -162.17  0.9082     7    -287.6    
  31.25818  11.99585 -22.94683  -89.39  315.24 -162.00  1.0053     7    -289.1    
  31.05818  12.22835 -22.79683  -90.34  302.23 -162.42  0.9424     7    -287.6    
  31.20818  12.19585 -22.89683  -89.64  311.94 -162.28  1.0040     7    -289.1    
  31.37818  11.98930 -22.99683  -88.87  321.89 -161.92  1.0375     7    -235.4    
  31.45818  12.22406 -22.99683  -88.51  325.49 -162.18  1.0769     7    -165.6    
  31.61973  11.99585 -23.06349  -88.00  332.08 -161.82  1.0806     7    -162.4    
  31.63318  12.37918 -22.99683  -88.32  327.95 -162.31  1.0987     7    -108.4    
  31.89747  11.92585 -23.09266  -87.61  333.90 -161.64  1.0717     7    -142.5    
  31.85818  12.27418 -23.04683  -87.88  334.19 -162.10  1.1146     7    -103.1    
  32.03830  11.99585 -23.07183  -88.07  333.01 -161.69  1.0729     7    -145.3    
  32.05818  12.21751 -23.04683  -88.04  332.35 -161.98  1.0960     7    -142.5    
  32.35818  12.07918 -22.99683  -88.89  320.32 -161.77  1.0149     7    -226.5    
  32.25818  12.25263 -22.99683  -88.74  324.04 -162.01  1.0556     7    -269.6    
  32.49151  11.99585 -22.94683  -89.54  312.16 -161.67  0.9570     7    -306.0    
  32.45818  12.13751 -22.94683  -89.45  314.43 -161.86  0.9876     7    -289.1    
  32.72485  12.03430 -22.79683  -90.89  298.30 -161.81  0.8652     7    -290.2    
  32.65818  12.29585 -22.79683  -90.63  300.52 -162.12  0.9097     7    -287.6    
  31.15818  12.41668 -22.79683  -90.21  304.23 -162.57  0.9650     7    -288.1    
  31.45818  12.39585 -22.94683  -88.87  320.95 -162.40  1.0662     7    -268.5    
  31.45818  12.69585 -22.79683  -89.69  306.54 -162.75  0.9883     7    -286.7    
  31.67485  12.44085 -22.98016  -88.48  326.45 -162.37  1.0950     7    -165.6    
  31.60306  12.59585 -22.89683  -89.12  316.78 -162.59  1.0517     7    -297.7    
  31.67485  12.39585 -22.99683  -88.33  328.33 -162.31  1.1011     7    -108.1    
  31.79985  12.64585 -22.89683  -89.10  317.02 -162.60  1.0535     7    -330.8    
  32.07985  12.39585 -22.99683  -88.44  326.91 -162.22  1.0870     7    -165.6    
  32.14330  12.59585 -22.89683  -89.36  315.53 -162.48  1.0385     7    -297.7    
  32.29151  12.39585 -22.94683  -89.11  318.67 -162.20  1.0402     7    -235.1    
  32.27997  12.69585 -22.79683  -90.19  305.31 -162.60  0.9747     7    -286.9    
  32.45818  12.34585 -22.89683  -89.75  311.26 -162.14  0.9900     7    -289.1    
  31.95818  12.79585 -22.79683  -89.77  306.87 -162.74  0.9908     7    -286.7    
  31.27068  10.89585 -22.39683  -91.41  290.68 -162.20  0.5911     7    -191.3    
  31.45818  10.81251 -22.39683  -91.27  291.17 -162.17  0.5705     7    -246.8    
  31.38413  10.99585 -22.59683  -91.68  286.86 -161.45  0.6421     7    -183.8    
  31.50818  10.79585 -22.39683  -91.21  291.29 -162.16  0.5658     7    -246.8    
  31.65818  10.89585 -22.59683  -91.35  286.83 -161.34  0.6105     7    -186.9    
  31.86318  10.79585 -22.49504  -90.96  288.16 -161.70  0.5628     7    -179.5    
  31.85318  10.89585 -22.61528  -91.44  286.91 -161.21  0.6059     7    -181.0    
  32.02580  10.79585 -22.47183  -91.00  288.77 -161.77  0.5523     7    -179.4    
  32.08818  10.89585 -22.59683  -91.14  286.85 -161.27  0.5910     7    -181.0    
  32.28318  10.81251 -22.39683  -90.70  291.85 -162.14  0.5382     7    -188.3    
  32.37068  10.99585 -22.59683  -91.18  286.85 -161.30  0.5992     7    -181.0    
  32.47247  10.89585 -22.39683  -90.72  291.72 -162.16  0.5462     7    -188.3    
  30.85818  11.29585 -22.39683  -91.88  288.39 -162.30  0.6596     7    -252.2    
  30.95818  11.19585 -22.44504  -91.71  287.66 -162.13  0.6538     7    -182.4    
  31.05818  11.40835 -22.69683  -91.52  290.33 -161.67  0.7653     7    -175.4    
  31.24806  11.19585 -22.69683  -91.55  289.32 -161.40  0.7188     7    -169.5    
  32.49568  11.19585 -22.69683  -91.38  288.64 -161.10  0.6640     7    -158.1    
  32.80818  11.19585 -22.41504  -91.35  289.72 -162.07  0.5869     7    -191.3    
  32.65818  11.35656 -22.69683  -91.25  288.97 -161.26  0.6904     7    -169.7    
  32.95818  11.42739 -22.39683  -91.82  289.29 -162.15  0.6156     7    -197.3    
  30.70818  11.62918 -22.39683  -91.67  287.37 -162.44  0.6992     7    -115.2    
  30.67485  11.79585 -22.39683  -91.57  287.07 -162.51  0.7144     7    -215.2    
  30.85818  11.60001 -22.59683  -91.60  287.88 -162.08  0.7594     7    -93.15    
  31.05818  11.59585 -22.78016  -90.93  295.58 -161.76  0.8366     7    -188.5    
  32.85818  11.53847 -22.59683  -91.78  287.20 -161.61  0.6846     7    -158.3    
  32.85401  11.90989 -22.69683  -91.21  291.15 -161.79  0.7867     7    -174.0    
  33.00818  11.59763 -22.43016  -91.77  287.80 -162.11  0.6454     7    -182.4    
  33.05818  11.72085 -22.39683  -91.76  288.26 -162.25  0.6540     7    -182.4    
  30.85818  12.09085 -22.64683  -91.27  291.66 -162.44  0.8427     7    -167.1    
  30.67485  12.03930 -22.40183  -91.57  286.83 -162.59  0.7341     7    -215.2    
  30.85818  12.27323 -22.59683  -91.32  290.51 -162.61  0.8344     7    -223.8    
  30.70818  12.17085 -22.43016  -91.48  286.83 -162.62  0.7522     7    -215.2    
  32.85401  11.96013 -22.69683  -91.20  291.42 -161.84  0.7951     7    -171.1    
  32.85818  12.34763 -22.59683  -91.65  289.40 -162.33  0.8051     7    -174.0    
  33.05818  12.16513 -22.39683  -91.68  287.06 -162.43  0.7051     7    -215.3    
  33.04151  12.24085 -22.39683  -91.66  286.94 -162.47  0.7127     7    -215.2    
  30.75818  12.41168 -22.39683  -91.08  287.18 -162.59  0.7494     7    -215.2    
  31.00818  12.39585 -22.69683  -90.76  296.26 -162.63  0.8994     7    -287.6    
  30.85818  12.59585 -22.39683  -90.82  287.58 -162.50  0.7550     7    -215.2    
  31.05818  12.62823 -22.59683  -90.83  292.36 -162.76  0.8581     7    -290.2    
  31.22485  12.59585 -22.74683  -90.20  301.40 -162.73  0.9475     7    -287.6    
  32.45818  12.59585 -22.78016  -90.53  302.49 -162.48  0.9477     7    -287.6    
  32.65818  12.42918 -22.74683  -90.80  297.76 -162.31  0.8983     7    -290.4    
  32.65818  12.67180 -22.59683  -91.24  290.85 -162.61  0.8404     7    -225.5    
  32.95818  12.39585 -22.44683  -91.70  286.63 -162.50  0.7450     7    -215.2    
  32.85818  12.64585 -22.38195  -91.67  286.88 -162.62  0.7408     7    -215.2    
  31.10818  12.79585 -22.49683  -90.32  289.52 -162.61  0.8081     7    -221.1    
  31.23580  12.79585 -22.59683  -90.40  293.24 -162.78  0.8659     7    -290.2    
  31.25818  12.97918 -22.39683  -89.43  288.86 -162.03  0.7605     7    -215.2    
  31.40639  12.79585 -22.69683  -90.09  299.11 -162.82  0.9282     7    -287.6    
  31.41889  12.99585 -22.49683  -89.58  290.31 -162.48  0.8123     7    -221.1    
  31.65818  12.79585 -22.78016  -89.68  305.69 -162.79  0.9829     7    -286.9    
  31.63056  13.09585 -22.44683  -89.23  289.60 -162.20  0.7872     7    -221.1    
  31.68818  12.99585 -22.59683  -89.85  293.93 -162.76  0.8712     7    -290.4    
  32.08318  12.79585 -22.78016  -89.98  305.02 -162.73  0.9767     7    -286.9    
  32.09985  13.09585 -22.44683  -90.14  289.08 -162.41  0.7887     7    -221.1    
  32.24473  12.84585 -22.69683  -90.44  298.15 -162.75  0.9206     7    -287.6    
  32.23235  13.09585 -22.39683  -90.19  288.37 -162.25  0.7635     7    -215.2    
  32.52068  12.79585 -22.59683  -91.07  291.66 -162.70  0.8523     7    -221.2    
  32.45818  12.99585 -22.39683  -90.95  287.76 -162.48  0.7624     7    -215.2    
  32.65818  12.79585 -22.47837  -91.33  287.83 -162.67  0.7902     7    -220.7    
  31.79985  13.14585 -22.39683  -89.14  289.16 -161.90  0.7628     7    -215.2    
  31.05818  10.99585 -22.30695  -91.60  294.55 -162.55  0.6032     7    -317.7    
  31.23318  10.81251 -22.19683  -90.71  306.77 -163.07  0.5748     7    -317.6    
  31.15818  10.79585 -22.04683  -89.78  329.94 -163.49  0.5952     7    -142.7    
  31.05818  10.84585 -21.99683  -89.62  339.06 -163.50  0.6119     7    -134.1    
  31.47639  10.64585 -22.02183  -88.52  337.40 -163.62  0.5812     7    -122.7    
  31.50818  10.69585 -22.19683  -90.01  308.55 -163.16  0.5524     7    -311.6    
  31.67985  10.69585 -22.28016  -90.33  299.94 -162.77  0.5405     7    -174.2    
  31.65818  10.59585 -21.99683  -87.51  343.47 -163.64  0.5809     7    -88.85    
  31.85818  10.64585 -22.19683  -89.33  309.28 -163.21  0.5342     7    -192.2    
  31.79151  10.59585 -22.04683  -87.75  333.14 -163.64  0.5619     7    -122.6    
  32.05818  10.64585 -22.16349  -88.75  313.80 -163.37  0.5330     7    -329.4    
  32.07818  10.59585 -21.99683  -86.58  343.02 -163.65  0.5708     7    -111.2    
  32.23639  10.69585 -22.19683  -89.05  309.44 -163.23  0.5293     7    -329.4    
  32.29151  10.64585 -21.99683  -86.63  342.81 -163.65  0.5705     7    -111.2    
  32.45818  10.69585 -21.94683  -86.18  354.21 -163.59  0.5907     7    -76.87    
  32.45818  10.79585 -22.21528  -89.65  306.36 -163.09  0.5328     7    -311.6    
  32.75818  10.99585 -22.19683  -90.24  307.11 -163.10  0.5530     7    -311.6    
  32.65818  10.84585 -22.04028  -88.31  332.60 -163.61  0.5664     7    -122.6    
  30.85818  11.19585 -22.29683  -91.45  293.68 -162.59  0.6318     7    -314.6    
  30.70818  11.39585 -22.23016  -91.18  296.31 -162.73  0.6464     7    -314.7    
  30.65818  11.39585 -22.10933  -90.36  308.36 -162.91  0.6402     7    -161.5    
  30.75818  11.14585 -21.96861  -89.60  337.02 -163.22  0.6381     7    -134.3    
  32.85818  11.09585 -22.19683  -90.46  306.46 -163.06  0.5636     7    -311.7    
  33.00818  11.19585 -22.00754  -89.62  335.04 -163.51  0.5981     7    -122.7    
  33.04151  11.39585 -22.22183  -91.13  300.93 -162.85  0.5946     7    -317.7    
  33.05818  11.29585 -22.04683  -90.05  326.16 -163.41  0.5979     7    -142.7    
  30.55818  11.59585 -21.99683  -89.20  320.54 -162.70  0.6510     7    -117.1    
  30.65818  11.62239 -22.29683  -91.41  290.55 -162.60  0.6755     7    -261.4    
  30.55818  11.85418 -22.14683  -90.33  298.68 -162.58  0.6637     7    -326.3    
  30.50818  11.79585 -21.93849  -88.23  326.59 -162.24  0.6569     7    -151.2    
  33.05818  11.61573 -22.34683  -91.78  290.45 -162.36  0.6314     7    -252.6    
  33.20818  11.60001 -21.93849  -89.44  342.43 -163.27  0.6360     7    -150.6    
  33.15818  11.75418 -22.19683  -91.15  299.50 -162.81  0.6285     7    -317.8    
  33.20818  11.77585 -22.05516  -90.28  316.24 -163.07  0.6292     7    -182.4    
  30.55818  12.02918 -22.14683  -90.25  297.33 -162.42  0.6680     7    -326.3    
  30.50818  12.02085 -21.96349  -88.35  318.50 -161.80  0.6540     7    -116.6    
  30.65818  12.26489 -22.29683  -91.07  288.59 -162.51  0.7093     7    -252.9    
  30.55818  12.19585 -22.08016  -89.52  302.17 -161.91  0.6595     7    -161.5    
  33.15818  12.11251 -22.19683  -91.07  295.84 -162.71  0.6570     7    -326.3    
  33.15818  12.05751 -22.21349  -91.17  295.12 -162.70  0.6553     7    -314.7    
  33.24151  11.99585 -21.95183  -89.15  329.44 -162.88  0.6481     7    -151.2    
  33.20818  12.19585 -21.99683  -89.34  317.41 -162.68  0.6504     7    -116.7    
  30.65818  12.41168 -22.19683  -90.20  292.64 -162.00  0.6823     7    -330.5    
  30.55818  12.28751 -21.99683  -88.53  310.89 -161.09  0.6502     7    -179.3    
  30.75818  12.59585 -22.22445  -89.97  291.26 -161.72  0.6901     7    -264.3    
  30.67485  12.59585 -21.97183  -87.44  312.77 -158.89  0.6395     7    -182.4    
  33.05818  12.49585 -22.17504  -90.66  294.61 -162.55  0.6742     7    -326.3    
  32.95818  12.64585 -22.21611  -90.86  291.46 -162.48  0.6883     7    -261.4    
  33.05818  12.59585 -22.02099  -89.31  308.09 -162.05  0.6567     7    -161.5    
  33.15818  12.39585 -21.97028  -88.92  317.69 -162.33  0.6545     7    -116.7    
  30.85818  12.79585 -22.11766  -88.31  297.76 -159.71  0.6572     7    -193.4    
  31.05818  12.94585 -22.21195  -88.32  292.52 -160.26  0.6824     7    -264.3    
  31.05818  12.99585 -22.11171  -86.58  299.33 -157.91  0.6508     7    -184.9    
  31.25818  13.09585 -22.18611  -86.72  294.72 -158.82  0.6711     7    -330.1    
  32.45818  13.09585 -22.21766  -89.77  291.32 -161.26  0.6919     7    -129.8    
  32.65818  12.97918 -22.19683  -90.29  291.88 -161.72  0.6873     7    -264.1    
  32.75818  12.99585 -21.91349  -87.34  319.48 -158.73  0.6421     7    -119.8    
  32.85818  12.89585 -21.94111  -88.05  315.85 -160.10  0.6472     7    -182.4    
  31.25818  13.14585 -22.03195  -83.68  307.96 -154.04  0.6290     7    -184.7    
  31.47580  13.17918 -22.19683  -86.47  294.24 -158.73  0.6742     7    -333.0    
  31.35818  13.19585 -22.01861  -82.82  309.97 -152.99  0.6257     7    -199.8    
  31.51889  13.19585 -22.19683  -86.29  294.44 -158.59  0.6741     7    -333.0    
  31.73318  13.29585 -21.99683  -82.11  312.86 -151.84  0.6227     7    -199.8    
  31.77485  13.19585 -22.29683  -88.10  290.25 -160.76  0.7157     7    -252.4    
  31.87247  13.29585 -22.02266  -83.48  308.87 -153.51  0.6283     7    -202.5    
  31.97485  13.19585 -22.29683  -88.64  289.93 -161.02  0.7173     7    -252.4    
  32.00818  13.29585 -21.99683  -83.69  311.51 -153.29  0.6262     7    -202.6    
  32.27806  13.17918 -22.19683  -88.77  292.81 -160.33  0.6822     7    -330.5    
  32.35818  13.19585 -22.05195  -87.40  302.97 -157.91  0.6440     7    -157.2    
  32.49151  13.14585 -22.02183  -87.71  305.67 -158.26  0.6423     7    -157.2    
  31.25818  10.59585 -21.69683  -85.87  421.56 -163.06  0.7053     4    -10.51    
  31.51651  10.49585 -21.64683  -83.35  438.16 -162.83  0.7350     4    0.6000    
  31.40818  10.59585 -21.79683  -85.99  398.03 -163.28  0.6700     7     55.03    
  31.61889  10.59585 -21.98016  -87.38  347.59 -163.63  0.5883     7    -53.97    
  31.75318  10.44585 -21.59504  -80.75  452.58 -162.61  0.7695     4     32.72    
  31.85818  10.49585 -21.71349  -81.98  422.26 -162.89  0.7136     7   -0.6027    
  31.77985  10.44585 -21.59504  -80.54  452.89 -162.60  0.7712     4     36.89    
  32.05818  10.54585 -21.83016  -83.65  385.84 -163.26  0.6454     7     34.29    
  32.09651  10.49585 -21.64683  -79.99  439.01 -162.67  0.7504     4     45.20    
  32.21389  10.59585 -21.89683  -84.89  366.76 -163.47  0.6103     7     24.56    
  32.20818  10.49585 -21.59683  -79.00  451.75 -162.54  0.7774     4     36.89    
  32.50818  10.59585 -21.59683  -80.15  451.72 -162.57  0.7698     4     32.72    
  30.85818  10.69585 -21.59683  -88.16  391.67 -162.95  0.6649     6     43.11    
  30.70818  10.97085 -21.63016  -87.18  416.32 -162.82  0.7117     6    -10.13    
  30.85818  10.99585 -21.91028  -89.18  355.27 -163.34  0.6444     7    -45.71    
  30.98889  10.59585 -21.59683  -87.73  394.55 -162.98  0.6634     6     55.03    
  31.05818  10.79585 -21.85695  -88.38  375.72 -163.42  0.6522     7     35.20    
  31.24235  10.64585 -21.77183  -86.64  404.25 -163.24  0.6818     7     52.94    
  32.45818  10.64585 -21.77421  -83.14  401.99 -163.09  0.6743     7     51.91    
  32.65818  10.79585 -21.89683  -86.30  366.61 -163.50  0.6147     7    -43.36    
  32.65818  10.69585 -21.64683  -82.15  439.21 -162.74  0.7394     4     44.54    
  32.87163  10.79585 -21.59683  -83.82  438.04 -162.74  0.7300     4   -0.5727E-01
  32.85818  10.89585 -21.74921  -85.49  409.14 -163.13  0.6848     7     39.79    
  33.15818  11.02597 -21.59683  -87.01  406.41 -162.90  0.6777     5     38.68    
  30.55818  11.26906 -21.59683  -85.15  433.83 -162.40  0.7508     4     4.222    
  30.50818  11.44347 -21.59683  -83.99  434.67 -162.08  0.7615     7     4.222    
  30.55818  11.44585 -21.79683  -86.93  371.00 -162.55  0.6867     7     37.22    
  30.67485  11.19585 -21.80099  -87.77  378.99 -162.95  0.6836     7     32.98    
  33.05818  11.19585 -21.86254  -88.39  371.10 -163.44  0.6416     7     32.58    
  33.25818  11.18513 -21.59683  -87.79  399.80 -162.90  0.6727     5     55.03    
  33.15818  11.34585 -21.80695  -88.29  383.48 -163.28  0.6651     7     37.34    
  33.32485  11.38418 -21.59683  -87.72  405.19 -162.83  0.6875     5     55.16    
  30.50818  11.62918 -21.79683  -86.45  363.82 -162.18  0.6843     7    -35.45    
  30.47485  11.59585 -21.59683  -83.14  430.44 -161.72  0.7628     7     4.222    
  30.47485  11.81585 -21.77183  -85.59  364.63 -161.58  0.6873     7    -35.45    
  30.45818  11.69585 -21.59683  -82.67  426.56 -161.43  0.7612     7    0.2455E-01
  33.24151  11.58847 -21.79683  -88.18  380.19 -163.12  0.6744     7     32.47    
  33.35818  11.61251 -21.58099  -86.81  418.99 -162.66  0.7157     5    -10.04    
  33.25818  11.65918 -21.79683  -88.03  378.63 -163.05  0.6765     7     35.20    
  33.35818  11.77597 -21.57183  -85.73  430.48 -162.47  0.7393     4     2.037    
  30.47485  11.97085 -21.79683  -85.79  353.30 -161.13  0.6754     7    -42.50    
  30.45818  12.09585 -21.59683  -81.47  408.32 -159.53  0.7418     7     42.66    
  30.50818  12.22918 -21.81683  -85.81  343.10 -159.90  0.6612     7    -98.07    
  30.47485  12.19585 -21.59683  -81.25  404.45 -158.75  0.7356     7     46.07    
  33.25818  11.91251 -21.87921  -88.51  347.54 -162.90  0.6581     7    -48.83    
  33.24151  12.22085 -21.79683  -86.75  358.80 -162.22  0.6791     7    -39.57    
  33.25818  12.29585 -21.59683  -83.04  420.27 -161.49  0.7527     7    -9.884    
  33.35818  11.99585 -21.51349  -83.67  448.89 -162.04  0.7750     4     55.17    
  30.55818  12.39585 -21.84183  -85.93  335.70 -158.85  0.6504     7    -104.5    
  30.55818  12.47918 -21.61683  -80.72  391.87 -155.43  0.7109     7     42.67    
  30.65818  12.59585 -21.89683  -86.25  324.12 -157.65  0.6374     7    -136.9    
  30.65818  12.69585 -21.55516  -77.22  407.94 -150.46  0.7331     7     41.25    
  33.20818  12.36251 -21.77183  -86.05  360.91 -161.78  0.6835     7    -39.57    
  33.20818  12.42918 -21.61683  -82.98  406.83 -161.05  0.7384     7     34.22    
  33.05818  12.69585 -21.71349  -84.48  366.19 -159.92  0.6871     7     31.90    
  33.05818  12.69585 -21.70516  -84.33  368.30 -159.88  0.6894     7     28.83    
  30.85818  12.89585 -21.84183  -82.58  335.84 -151.68  0.6284     7    -108.9    
  30.75818  12.84585 -21.56349  -75.19  407.18 -146.70  0.7273     7     44.10    
  30.95818  12.99585 -21.83016  -80.81  339.58 -149.30  0.6264     7    -113.0    
  31.00818  13.09585 -21.57921  -69.37  409.09 -140.62  0.7225     7     39.94    
  32.65818  13.09585 -21.79683  -84.61  341.05 -155.06  0.6441     7    -103.5    
  32.95818  12.79585 -21.88016  -87.37  326.46 -160.33  0.6519     7    -130.3    
  32.70818  13.09585 -21.56349  -78.97  402.04 -151.91  0.7256     7     42.52    
  33.00818  12.79585 -21.56349  -80.92  408.20 -158.18  0.7429     7     39.74    
  31.25818  13.19585 -21.83849  -77.39  341.44 -145.66  0.6212     7    -113.1    
  31.15818  13.19585 -21.59683  -66.85  407.88 -138.90  0.7163     7     18.63    
  31.50818  13.29585 -21.81111  -74.87  349.24 -143.38  0.6252     7     8.993    
  31.45818  13.34585 -21.56349  -60.38  423.77 -136.43  0.7500     7    -19.05    
  31.65818  13.34585 -21.71849  -70.48  374.39 -140.19  0.6539     7     17.92    
  31.65818  13.37918 -21.59683  -62.96  413.35 -137.07  0.7256     7     1.445    
  31.85818  13.34585 -21.78016  -75.12  354.60 -143.31  0.6312     7     8.993    
  31.89485  13.37918 -21.62183  -67.42  400.87 -138.78  0.7011     7     7.736    
  32.04151  13.34585 -21.71849  -74.62  368.75 -142.82  0.6504     7     13.70    
  32.05818  13.37918 -21.57183  -67.51  413.30 -139.08  0.7310     7     6.745    
  32.25818  13.29585 -21.74349  -78.78  358.23 -146.57  0.6434     7     14.36    
  32.30818  13.29585 -21.63516  -75.59  386.81 -144.45  0.6844     7     30.79    
  32.45818  13.19585 -21.88111  -84.87  325.91 -154.10  0.6297     7    -124.2    
  32.55818  13.19585 -21.55183  -76.72  406.18 -148.06  0.7287     7     43.44    
  30.35818  10.20323 -21.19683  -92.23  287.47 -161.04  0.6870     6    -168.3    
  30.65818   9.99585 -21.19683  -92.13  287.80 -160.96  0.6369     6    -195.2    
  30.67663  10.19585 -21.34683  -91.72  294.98 -161.69  0.5944     6    -317.7    
  30.79747   9.94585 -21.19683  -91.90  288.86 -161.10  0.6069     6    -196.9    
  30.81318  10.19585 -21.38016  -91.25  302.45 -162.07  0.5732     6    -311.7    
  31.05818   9.91573 -21.19683  -91.14  295.41 -161.68  0.5571     6    -311.7    
  30.90818  10.19585 -21.39683  -90.70  309.56 -162.35  0.5652     6    -198.0    
  31.31651   9.94585 -21.19683  -89.19  314.20 -162.54  0.5406     6    -189.4    
  31.29151  10.19585 -21.39683  -87.34  353.55 -162.89  0.5906     6    -51.97    
  31.46330   9.99585 -21.19683  -87.49  335.41 -162.83  0.5593     6    -122.6    
  31.43318  10.16251 -21.34683  -85.98  366.84 -162.82  0.6083     6     23.65    
  31.68056  10.19585 -21.29683  -82.23  414.69 -162.47  0.6966     6    -4.139    
  30.25818  10.33097 -21.19683  -92.30  287.66 -161.20  0.6902     6    -168.3    
  30.45818  10.38001 -21.34683  -91.92  294.50 -161.71  0.6194     6    -321.9    
  30.25818  10.62085 -21.29683  -91.80  296.64 -161.83  0.6357     6    -314.7    
  30.45818  10.52501 -21.39683  -91.44  304.04 -162.08  0.6085     6    -180.7    
  30.55818  10.39585 -21.39683  -91.64  301.04 -162.00  0.5996     6    -317.7    
  30.65818  10.58335 -21.49683  -90.19  333.01 -162.66  0.6041     6    -122.7    
  30.91318  10.39585 -21.49683  -89.59  338.12 -162.82  0.5900     6    -150.4    
  30.84568  10.56251 -21.54683  -89.08  359.79 -162.90  0.6212     6    -32.18    
  31.14330  10.34918 -21.49683  -87.75  364.91 -162.93  0.6128     6    -48.56    
  31.19985  10.34763 -21.49683  -87.13  374.32 -162.92  0.6251     6     26.78    
  31.54663  10.37918 -21.49683  -82.48  440.00 -162.59  0.7383     4     44.54    
  31.67485  10.29585 -21.39683  -81.17  440.55 -162.43  0.7454     4     45.20    
  31.91330  10.19585 -21.19683  -79.18  449.07 -162.19  0.7731     4     58.01    
  31.85818  10.39585 -21.49683  -78.91  467.48 -162.40  0.8047     4     18.65    
  32.06651  10.24585 -21.19683  -77.14  473.89 -162.09  0.8290     4     22.63    
  32.20818  10.39585 -21.39683  -76.50  481.08 -162.22  0.8433     4     20.25    
  32.27485  10.29585 -21.19683  -76.45  481.33 -162.06  0.8458     4     20.25    
  32.28318  10.41251 -21.39683  -76.61  480.55 -162.22  0.8415     4     20.25    
  32.46556  10.49585 -21.44683  -78.00  472.78 -162.30  0.8178     4     38.77    
  32.49151  10.39585 -21.29683  -77.89  468.45 -162.16  0.8129     4     18.65    
  32.65818  10.59585 -21.49683  -80.39  459.06 -162.43  0.7794     4     37.01    
  32.62806  10.39585 -21.27183  -79.96  442.92 -162.24  0.7565     4     45.20    
  32.89151  10.44585 -21.29683  -84.43  384.32 -162.60  0.6393     5     37.13    
  33.04651  10.59585 -21.39683  -86.29  370.72 -162.75  0.6168     5     26.78    
  33.06318  10.34585 -21.19683  -87.59  333.41 -162.70  0.5615     5    -122.6    
  33.05818  10.57085 -21.38016  -86.51  364.44 -162.76  0.6071     5    -50.95    
  33.31235  10.39585 -21.19683  -90.11  304.54 -162.07  0.5474     5    -311.6    
  33.30401  10.59585 -21.34683  -89.56  319.90 -162.51  0.5586     5    -135.7    
  33.47306  10.59585 -21.29683  -90.81  300.93 -161.88  0.5626     5    -311.7    
  30.21235  10.85989 -21.29683  -90.45  311.66 -162.07  0.6290     6    -195.6    
  30.35818  10.87918 -21.39683  -89.63  333.09 -162.33  0.6277     6    -134.3    
  30.21330  10.93751 -21.29683  -89.84  320.07 -162.08  0.6303     6    -119.8    
  30.35818  10.99585 -21.39683  -88.50  352.45 -162.28  0.6455     6    -51.43    
  30.65818  10.80156 -21.54683  -88.62  375.23 -162.77  0.6529     6     40.35    
  30.63318  11.00156 -21.58016  -87.04  413.08 -162.69  0.7083     6     26.30    
  33.13913  10.79585 -21.49683  -87.05  378.71 -162.82  0.6320     5     37.23    
  33.33973  10.69585 -21.39683  -89.59  323.54 -162.57  0.5663     5    -129.1    
  33.25818  11.01906 -21.54683  -88.13  378.27 -162.87  0.6379     5     34.73    
  33.48235  10.79585 -21.39683  -90.59  311.09 -162.25  0.5696     5    -198.4    
  33.40818  11.02918 -21.49683  -89.61  342.56 -162.72  0.5989     5    -148.1    
  33.67901  10.59585 -21.19683  -91.67  289.33 -161.02  0.6087     5    -196.9    
  33.65818  10.75001 -21.29683  -91.59  293.58 -161.44  0.5923     5    -321.9    
  33.65818  10.99073 -21.38016  -91.50  301.83 -161.89  0.5899     5    -317.7    
  33.95818  11.07918 -21.19683  -92.25  288.06 -161.07  0.6716     5    -205.5    
  30.25818  11.19585 -21.29683  -86.79  368.20 -161.82  0.6686     6     37.85    
  30.35818  11.02406 -21.39683  -88.16  357.95 -162.25  0.6513     6    -31.71    
  30.25818  11.54585 -21.19683  -81.07  446.80 -160.74  0.7844     4     57.35    
  30.45818  11.47918 -21.49683  -82.47  459.54 -161.77  0.7961     4     43.10    
  33.45818  11.11251 -21.49683  -89.79  340.54 -162.67  0.6020     5    -109.1    
  33.50818  11.39585 -21.49683  -89.13  357.57 -162.61  0.6324     5    -29.68    
  33.65818  11.06513 -21.39683  -91.38  305.20 -162.01  0.5917     5    -180.7    
  33.65818  11.57085 -21.39683  -89.45  337.14 -162.28  0.6258     5    -134.3    
  33.85818  11.24585 -21.29683  -91.87  294.52 -161.59  0.6277     5    -318.8    
  33.85818  11.34585 -21.29683  -91.65  297.21 -161.71  0.6262     5    -314.7    
  30.27485  11.59585 -21.19683  -80.02  462.29 -160.61  0.8108     4     11.01    
  30.45818  11.60418 -21.54683  -82.24  447.06 -161.57  0.7857     4     58.01    
  30.45818  11.79585 -21.64183  -83.20  405.87 -161.22  0.7359     7     43.87    
  30.30818  11.76251 -21.19683  -77.06  498.76 -160.01  0.8820     4   -0.8387    
  33.45818  11.67085 -21.49683  -86.93  402.55 -162.44  0.6955     5     55.18    
  33.55818  11.77823 -21.39683  -87.03  381.71 -162.15  0.6754     5     37.34    
  33.65818  11.64085 -21.38016  -89.03  342.37 -162.22  0.6327     5    -100.5    
  33.70818  11.78156 -21.29683  -88.64  340.11 -161.98  0.6374     5    -111.7    
  33.95818  11.49085 -21.19683  -91.76  293.56 -161.59  0.6487     5    -318.9    
  30.45818  11.99585 -21.65611  -83.01  392.63 -160.39  0.7199     7     46.73    
  30.35818  11.96251 -21.24683  -75.09  507.45 -159.16  0.9129     4     2.388    
  30.45818  12.29585 -21.39683  -76.02  461.97 -156.69  0.8445     4    -5.925    
  30.35818  12.20418 -21.14683  -72.02  501.12 -156.33  0.9446     4     17.18    
  33.44151  12.01073 -21.39683  -83.38  444.87 -161.79  0.7675     4     42.55    
  33.45818  12.01073 -21.38016  -83.51  440.15 -161.76  0.7608     5     44.54    
  33.35818  12.19585 -21.39683  -80.85  475.39 -161.37  0.8236     4     38.64    
  33.45818  12.27406 -21.19683  -79.98  464.48 -160.67  0.8140     4     42.84    
  33.65818  12.04168 -21.19683  -85.71  373.42 -161.37  0.6773     5     38.11    
  30.45818  12.39585 -21.29683  -73.23  476.26 -154.53  0.8928     4     19.35    
  30.50818  12.45418 -21.39683  -75.11  454.74 -154.23  0.8376     4    -14.73    
  30.55818  12.59585 -21.37421  -73.30  454.82 -151.02  0.8471     4     9.949    
  30.47485  12.59585 -21.19683  -70.10  472.56 -148.92  0.9259     4     42.13    
  33.25818  12.39585 -21.44111  -79.67  468.89 -160.77  0.8272     4     17.71    
  33.15818  12.59585 -21.44683  -78.79  456.77 -159.68  0.8193     4     10.07    
  33.24151  12.59585 -21.19683  -74.59  509.78 -159.00  0.9221     4     2.388    
  33.35818  12.39585 -21.20599  -77.31  498.06 -160.23  0.8781     4    -11.92    
  30.55818  12.84585 -21.19683  -67.53  462.22 -142.24  0.9201     4    -12.99    
  30.67485  12.79585 -21.42004  -71.67  443.55 -146.16  0.8203     4    -17.31    
  30.85818  12.99585 -21.49683  -69.27  429.09 -141.70  0.7760     7     1.765    
  30.58818  13.01073 -21.19683  -66.85  457.38 -139.60  0.9155     3    -42.73    
  32.85818  12.99585 -21.44183  -76.82  438.69 -153.97  0.8027     4    -31.23    
  33.04151  12.79585 -21.39683  -76.86  460.20 -157.56  0.8385     4     11.01    
  33.05818  12.79585 -21.34683  -75.75  473.45 -157.39  0.8671     4     35.67    
  32.95818  12.99585 -21.19683  -71.69  480.65 -152.75  0.9267     4     70.14    
  30.40818  13.39585 -21.19683  -85.88  402.42 -146.49  0.8293     8     47.93    
  30.55818  13.24585 -21.19683  -71.70  440.68 -141.26  0.8885     3    -11.12    
  30.50485  13.32085 -21.19683  -77.06  426.38 -143.43  0.8649     3     1.529    
  30.80818  13.19585 -21.29683  -59.67  461.37 -137.19  0.9086     3    -20.89    
  30.90818  13.42918 -21.29683  -54.40  466.94 -137.75  0.9284     3     8.841    
  30.95818  13.18847 -21.39683  -59.18  455.64 -136.80  0.8635     3    -95.64    
  31.05818  13.39585 -21.34683  -50.54  468.56 -135.94  0.9138     3    -34.98    
  31.20818  13.39585 -21.39683  -49.69  464.91 -135.18  0.8877     3    -53.51    
  31.40818  13.49585 -21.39683  -45.72  469.32 -135.07  0.8969     3    -78.75    
  31.65818  13.54585 -21.39683  -46.36  468.75 -135.10  0.8957     3    -91.24    
  31.79985  13.54585 -21.39683  -49.08  466.17 -135.20  0.8906     3    -16.63    
  32.04985  13.49585 -21.39683  -56.39  458.72 -135.98  0.8721     3    -66.32    
  32.30139  13.39585 -21.39683  -64.52  450.87 -138.76  0.8484     4    -90.89    
  32.45818  13.29585 -21.42933  -70.18  440.88 -142.81  0.8142     4    -20.71    
  32.45818  13.39585 -21.29683  -65.51  458.72 -139.50  0.8935     4    -16.48    
  32.65818  13.17918 -21.39683  -73.05  445.72 -147.66  0.8279     4    -16.01    
  32.75818  13.19585 -21.21861  -69.89  466.20 -146.27  0.9144     4    -61.70    
  30.05818  13.79585 -21.19683 -115.19  323.87 -147.76  0.8158     8    -223.1    
  30.25818  13.49585 -21.19683  -98.54  366.94 -149.55  0.7944     8     67.08    
  30.04985  13.79585 -21.19683 -115.43  323.24 -147.65  0.8175     8    -113.4    
  30.44151  13.36751 -21.19683  -82.76  411.28 -145.43  0.8417     3     47.74    
  30.39985  13.79585 -21.24683  -94.77  373.61 -150.07  0.8154     8    -85.19    
  30.56318  13.59585 -21.24683  -78.97  416.77 -145.96  0.8601     3     1.763    
  30.65818  13.91763 -21.24683  -77.84  418.84 -148.03  0.8792     3     49.83    
  30.98651  13.59585 -21.29683  -51.04  473.50 -139.25  0.9447     3     5.453    
  30.85818  13.77763 -21.26349  -60.33  459.70 -143.65  0.9368     3     18.80    
  31.00818  13.59585 -21.29683  -49.85  474.59 -139.02  0.9453     3     5.453    
  31.05818  13.68751 -21.29683  -48.23  479.53 -139.97  0.9555     3     5.453    
  31.25818  13.56251 -21.34683  -43.61  477.71 -136.44  0.9315     3    -47.18    
  31.25818  13.79585 -21.29683  -41.84  490.38 -140.22  0.9682     3    -36.63    
  31.43318  13.62918 -21.34683  -41.05  480.50 -136.55  0.9346     3    -54.12    
  31.39985  13.84585 -21.29683  -40.17  493.43 -140.35  0.9713     3    -43.57    
  31.60723  13.57085 -21.38016  -44.28  472.48 -135.35  0.9087     3    -66.11    
  31.65818  13.90418 -21.29683  -43.73  489.11 -140.69  0.9689     3    -48.81    
  31.83818  13.65418 -21.34683  -46.94  474.03 -136.37  0.9257     3    -66.24    
  31.85818  13.87918 -21.29683  -49.70  477.67 -140.37  0.9539     3     5.453    
  32.08318  13.56251 -21.34683  -54.91  464.51 -136.19  0.9037     3    -20.89    
  32.00818  13.79585 -21.29683  -53.87  469.01 -139.31  0.9371     3     7.099    
  32.20818  13.62085 -21.29683  -58.82  462.37 -137.53  0.9160     3    -35.76    
  32.35318  13.79585 -21.24683  -71.46  438.14 -142.27  0.8861     3     16.89    
  32.52818  13.66013 -21.19683  -74.03  437.83 -141.68  0.8808     3     11.39    
  32.55818  13.77918 -21.19683  -81.72  416.06 -144.69  0.8452     3     49.57    
  30.22485  14.14585 -21.19683 -110.06  333.66 -149.24  0.8239     8    -225.2    
  30.47485  14.22418 -21.19683  -95.35  372.22 -151.06  0.8377     8    -84.89    
  30.34151  14.19585 -21.19683 -103.74  349.23 -150.60  0.8235     8    -5.594    
  30.69485  14.20418 -21.19683  -79.42  418.40 -149.68  0.8922     3     53.57    
  30.80818  14.19585 -21.19683  -70.86  443.16 -148.63  0.9295     3     10.04    
  30.80723  14.20418 -21.19683  -71.07  443.12 -148.68  0.9299     3    -33.26    
  31.09485  14.20418 -21.19683  -53.19  490.25 -146.74  0.9972     3     34.58    
  31.23318  14.02918 -21.24683  -44.92  497.49 -144.01  0.9934     3     16.18    
  31.10818  14.19585 -21.19683  -52.29  491.44 -146.61  0.9982     3     32.91    
  31.45818  13.86751 -21.29683  -40.38  493.79 -140.49  0.9724     3    -43.57    
  31.50818  14.29585 -21.19683  -50.54  496.71 -146.57  1.0051     3     41.10    
  31.65818  13.88751 -21.29683  -43.20  488.70 -140.41  0.9672     3    -37.85    
  31.62485  14.34585 -21.19683  -56.17  483.65 -147.13  0.9898     3     29.96    
  31.85818  13.88751 -21.29683  -50.00  477.61 -140.53  0.9544     3     5.453    
  31.85818  14.22918 -21.24683  -63.00  459.37 -146.32  0.9468     3     20.17    
  32.10163  13.88751 -21.27683  -61.57  456.00 -141.74  0.9225     3    -25.80    
  32.05818  14.22263 -21.25849  -74.80  427.16 -147.48  0.8923     3     21.03    
  32.29663  13.99585 -21.26349  -78.20  418.99 -145.83  0.8636     3     50.79    
  32.23818  14.19763 -21.26349  -84.80  400.17 -148.65  0.8466     9     20.98    
  32.46318  13.99585 -21.24683  -87.82  395.36 -147.70  0.8254     9     46.00    
  32.55318  14.19585 -21.24683 -101.94  356.03 -150.20  0.7970     9     61.96    
  32.65818  13.94085 -21.19683  -95.50  376.96 -148.78  0.7970     9    -111.0    
  32.75818  14.11251 -21.19683 -107.92  342.88 -149.63  0.7872     9     32.82    
  31.74151  14.39585 -21.19683  -63.74  463.36 -147.91  0.9613     3    -22.90    
  32.05818  14.60418 -21.19683  -91.61  383.32 -150.96  0.8501     9     14.46    
  32.05318  14.59585 -21.19683  -91.05  384.85 -150.92  0.8513     9    -90.57    
  32.25818  14.45418 -21.24683  -97.17  366.74 -150.81  0.8238     9     67.24    
  32.30818  14.69585 -21.19683 -108.18  338.07 -149.72  0.8262     9    -101.2    
  32.48318  14.42918 -21.24683 -107.64  340.09 -149.92  0.8091     9    -11.97    
  32.45818  14.69585 -21.19683 -114.90  322.93 -147.40  0.8361     9    -285.8    
  32.75818  14.47918 -21.19683 -120.43  313.56 -145.22  0.8417     9    -283.1    
  32.66056  14.59585 -21.19683 -120.30  313.37 -145.02  0.8486     9    -95.64    
  30.60818   9.69585 -20.79683  -91.28  294.67 -160.23  0.7959     6    -241.6    
  30.85818   9.64585 -20.83016  -91.56  289.01 -160.31  0.6972     6    -168.3    
  30.68735   9.79585 -20.99683  -91.92  288.43 -160.45  0.6977     6    -169.7    
  31.05818   9.61251 -20.79683  -91.43  287.24 -160.50  0.6384     6    -193.8    
  31.06651   9.79585 -21.08171  -91.13  290.29 -161.24  0.5738     6    -192.2    
  31.23318   9.64585 -20.83016  -91.20  288.49 -160.98  0.5798     6    -190.9    
  31.42306   9.79585 -20.99683  -89.54  304.79 -162.23  0.5339     6    -311.6    
  31.49806   9.69585 -20.79683  -89.92  299.06 -161.94  0.5379     6    -311.6    
  30.05818  10.21013 -20.89683  -92.03  293.40 -160.88  0.8473     6    -236.0    
  30.15818   9.99585 -20.79683  -91.26  300.12 -160.61  0.9037     6    -229.2    
  30.25818  10.18239 -21.09683  -92.42  288.23 -160.87  0.7415     6    -168.1    
  30.45818   9.79585 -20.84683  -91.40  295.75 -160.33  0.8230     6    -234.4    
  30.45818   9.99585 -21.09683  -92.11  288.21 -160.67  0.7166     6    -169.5    
  30.63318   9.81251 -20.99683  -91.81  288.95 -160.44  0.7137     6    -169.5    
  31.47068   9.81251 -20.99683  -89.10  309.59 -162.41  0.5340     6    -192.2    
  31.64235   9.89585 -20.99683  -87.08  335.85 -162.80  0.5585     6    -122.6    
  31.70818   9.79585 -20.79683  -87.90  324.41 -162.70  0.5473     6    -174.3    
  31.85818   9.89585 -20.80254  -85.61  359.48 -162.70  0.5979     6    -53.77    
  31.85818  10.01251 -20.99683  -83.11  392.09 -162.48  0.6559     6     51.91    
  32.10818  10.19585 -21.09683  -77.65  469.95 -162.05  0.8199     4     49.80    
  32.05818  10.01251 -20.78433  -82.16  420.68 -162.24  0.7106     6    -10.21    
  32.25818  10.09585 -20.79683  -80.13  458.35 -162.03  0.7854     4     37.57    
  32.32485  10.19585 -20.99683  -78.17  468.72 -162.00  0.8146     4     18.77    
  32.39985  10.09585 -20.74683  -81.39  439.58 -162.11  0.7472     4     61.98    
  32.60818  10.09585 -20.79683  -83.84  388.38 -162.41  0.6521     5     43.23    
  32.77985  10.09585 -20.84683  -86.06  350.22 -162.66  0.5870     5    -82.01    
  32.67485  10.19585 -20.99683  -83.10  392.15 -162.40  0.6582     5     48.77    
  33.01235  10.04585 -20.77754  -89.16  308.89 -162.24  0.5436     5    -329.4    
  33.26318  10.19585 -20.99683  -90.19  297.78 -161.72  0.5480     5    -174.4    
  33.25318  10.09585 -20.84683  -90.44  293.70 -161.42  0.5571     5    -257.4    
  29.90818  10.37501 -20.79683  -92.03  293.26 -161.13  0.8656     6    -236.0    
  30.05818  10.32501 -20.99683  -92.16  289.21 -161.04  0.7882     6    -173.7    
  29.85818  10.51347 -20.79683  -92.21  290.33 -161.31  0.8316     6    -167.9    
  29.95818  10.59585 -20.99683  -92.32  287.37 -161.42  0.7412     6    -168.1    
  32.47485  10.21251 -21.00361  -79.66  444.98 -162.09  0.7644     4     42.55    
  32.65818  10.21251 -21.02183  -82.56  399.84 -162.36  0.6728     5     42.62    
  33.23818  10.21251 -21.02183  -90.04  300.41 -161.88  0.5444     5    -311.6    
  33.45818  10.29585 -21.04683  -91.12  290.74 -161.13  0.5757     5    -190.9    
  33.50139  10.19585 -20.89683  -91.22  287.82 -160.69  0.6065     5    -198.3    
  33.65818  10.21251 -20.79683  -91.41  288.18 -160.24  0.6766     5    -169.7    
  33.72068  10.39585 -20.99683  -91.56  287.55 -160.45  0.6570     5    -157.9    
  33.85818  10.39585 -20.84921  -91.57  291.13 -160.15  0.7430     5    -169.5    
  33.85818  10.51763 -20.99683  -91.62  288.67 -160.36  0.7042     5    -169.7    
  34.05818  10.59585 -20.82337  -91.08  296.38 -160.23  0.8287     5    -234.4    
  29.85818  10.85001 -20.89683  -91.80  288.57 -161.66  0.7111     6    -226.6    
  29.95818  10.85418 -21.03195  -91.80  291.72 -161.72  0.6772     6    -261.4    
  29.85818  10.85085 -20.89683  -91.79  288.58 -161.67  0.7109     6    -263.8    
  29.95818  11.05751 -21.01349  -90.49  302.28 -161.69  0.6487     6    -188.9    
  33.85818  10.79406 -21.18016  -92.21  287.74 -160.82  0.6577     5    -157.9    
  34.15818  10.74585 -20.79683  -91.05  299.03 -160.35  0.8708     5    -236.2    
  34.05818  11.07918 -21.09683  -92.27  287.87 -160.86  0.7223     5    -168.1    
  34.24151  10.97085 -20.79683  -91.27  298.24 -160.59  0.8823     5    -236.2    
  29.85818  11.21668 -20.79683  -89.78  303.90 -161.22  0.6480     6    -189.2    
  30.05818  11.20001 -21.09683  -88.46  328.01 -161.49  0.6405     6    -154.3    
  29.95818  11.40930 -20.84683  -86.90  336.18 -160.20  0.6440     6    -109.4    
  30.05818  11.41930 -20.99683  -85.58  359.63 -160.51  0.6656     6    -44.84    
  34.15818  11.19585 -20.99683  -92.13  288.95 -160.90  0.7670     5    -173.7    
  34.15818  11.39585 -20.99683  -92.14  287.69 -161.17  0.7409     5    -168.1    
  34.25818  11.04585 -20.79683  -91.41  297.34 -160.67  0.8789     5    -236.2    
  34.25818  11.54585 -20.79683  -91.98  288.75 -161.28  0.7894     5    -173.7    
  30.05818  11.69585 -20.77421  -80.63  407.96 -157.89  0.7352     6     39.59    
  30.15818  11.65097 -20.99683  -80.16  434.29 -159.53  0.7747     6    -1.384    
  30.10818  11.80835 -20.78254  -77.51  445.60 -157.16  0.8102     4     13.01    
  30.25818  11.78751 -21.09683  -76.62  491.55 -159.44  0.8782     4    -2.539    
  33.85818  11.79585 -21.18016  -89.90  313.07 -161.79  0.6314     5    -198.5    
  34.05818  11.49823 -21.09683  -92.03  289.08 -161.41  0.6831     5    -264.0    
  34.15818  11.82823 -20.79683  -91.66  288.60 -161.55  0.7076     5    -264.0    
  34.24151  11.60835 -20.79683  -92.04  288.04 -161.35  0.7718     5    -173.7    
  30.25818  11.99585 -20.99683  -73.08  504.01 -157.47  0.9362     4     17.81    
  30.15818  11.99347 -20.74683  -73.07  479.18 -155.11  0.9080     4     13.22    
  30.25818  12.24585 -20.89683  -70.16  488.33 -152.99  0.9661     4     42.08    
  30.30818  12.19585 -21.03016  -71.07  499.77 -155.42  0.9593     4     59.64    
  33.75818  12.19585 -20.96028  -85.94  351.02 -160.52  0.6569     5    -54.08    
  33.85818  12.05597 -20.99683  -88.44  322.65 -161.23  0.6374     5    -119.8    
  33.85818  12.19585 -20.84683  -87.38  327.78 -160.50  0.6398     5    -131.8    
  34.05818  11.99585 -20.79861  -90.65  295.45 -161.45  0.6624     5    -193.1    
  30.35818  12.42918 -21.04683  -69.82  481.40 -151.12  0.9575     4    -42.42    
  30.25818  12.42918 -20.84683  -69.66  470.69 -148.04  0.9654     4    -15.00    
  30.35818  12.64585 -20.99683  -70.10  463.39 -144.85  0.9469     4    -14.74    
  30.25818  12.56251 -20.84683  -71.09  460.34 -144.96  0.9515     4    -39.03    
  33.35818  12.59585 -20.97599  -74.07  499.13 -158.07  0.9176     4     12.89    
  33.45818  12.39585 -21.07504  -78.24  470.59 -159.80  0.8365     4     22.43    
  33.44151  12.59585 -20.80695  -74.84  472.63 -157.04  0.8736     4     5.371    
  33.49151  12.54585 -20.81504  -76.54  457.72 -157.54  0.8359     4     15.73    
  33.65818  12.39585 -20.80695  -82.03  390.29 -158.72  0.7079     5     42.53    
  30.05818  12.94585 -20.89683  -95.51  386.07 -147.78  0.8034     8    -15.33    
  30.25818  12.72418 -20.89683  -75.16  447.68 -143.30  0.9182     3    -9.254    
  30.20818  12.99585 -20.99683  -87.69  408.05 -145.74  0.8320     8     44.63    
  30.45818  12.84585 -21.09683  -69.61  457.45 -141.77  0.9262     4    -81.88    
  30.45818  12.86751 -21.09683  -69.88  456.11 -141.50  0.9233     3    -21.39    
  33.05818  12.99585 -21.02599  -70.17  482.88 -151.55  0.9613     4     10.67    
  33.20818  12.79585 -20.99683  -71.21  501.14 -155.73  0.9615     4     67.13    
  33.25818  12.79585 -20.88945  -70.83  495.60 -154.92  0.9616     4     42.16    
  33.15818  12.99585 -20.82599  -69.27  475.36 -149.62  0.9707     4    -25.89    
  29.45818  13.36097 -20.79683 -132.18  300.63 -139.76  0.9294     8    -78.31    
  29.66735  13.09585 -20.79683 -119.80  319.75 -146.51  0.8162     8    -221.2    
  29.65818  13.36489 -20.94683 -125.89  307.54 -143.21  0.8587     8    -162.2    
  29.78735  12.99585 -20.79683 -111.80  339.29 -148.66  0.7892     8     32.92    
  29.85818  13.16251 -20.94683 -113.54  333.66 -148.36  0.7877     8    -225.4    
  29.75818  13.36347 -20.99683 -122.46  313.35 -145.06  0.8289     8    -95.79    
  30.07306  13.09585 -20.99683  -99.83  370.92 -148.72  0.7872     8     72.79    
  30.05818  13.31251 -21.09683 -106.58  348.90 -149.45  0.7816     8     88.66    
  30.23735  13.19585 -21.09683  -92.36  389.70 -147.43  0.8063     8     51.90    
  30.25818  13.42085 -21.18016  -96.79  372.90 -149.08  0.7962     8    -55.18    
  30.42485  13.19585 -21.14683  -79.43  424.03 -143.54  0.8583     3     16.73    
  32.65818  13.45418 -21.14683  -70.74  452.61 -140.66  0.9098     3    -39.27    
  32.85818  13.19763 -21.09683  -69.70  467.10 -145.75  0.9408     4    -14.74    
  32.89151  13.31989 -20.99683  -72.63  454.39 -142.96  0.9269     4    -21.39    
  33.05818  13.25239 -20.83349  -73.81  452.65 -143.96  0.9343     4    -57.59    
  33.05818  13.25239 -20.83349  -73.81  452.65 -143.96  0.9343     4    -51.30    
  29.35818  13.61489 -20.79683 -137.94  299.93 -135.11  1.0286     8    -20.78    
  29.65818  13.50501 -20.99683 -128.08  304.17 -141.57  0.8833     8    -147.4    
  29.45818  13.66751 -20.89683 -136.05  299.57 -135.94  0.9956     8    -10.60    
  29.58318  13.78239 -20.99683 -133.91  299.80 -136.89  0.9634     8     8.579    
  29.80818  13.62180 -21.09683 -124.26  308.79 -143.58  0.8531     8    -164.0    
  29.89151  13.75085 -21.14683 -122.26  311.08 -144.40  0.8472     8    -220.9    
  30.05818  13.62085 -21.18016 -112.66  330.54 -148.71  0.7997     8    -225.4    
  32.65818  13.65418 -21.14683  -80.01  425.16 -143.45  0.8576     3    -8.320    
  32.63318  13.79585 -21.18016  -86.51  404.18 -146.05  0.8264     9     46.22    
  32.95818  13.64585 -20.99683  -93.26  391.88 -147.27  0.8054     9     40.07    
  32.85818  13.79585 -21.09683  -97.41  376.29 -148.48  0.7897     9    -82.70    
  33.05818  13.54823 -20.89683  -91.13  400.65 -146.70  0.8209     9     48.83    
  33.08318  13.79585 -20.98016 -106.42  352.83 -149.15  0.7774     9     158.8    
  33.25818  13.69073 -20.79683 -106.69  353.63 -149.07  0.7817     9     159.0    
  29.45818  14.04585 -20.89683 -138.41  302.10 -132.28  1.0621     8    -65.55    
  29.59151  14.02180 -20.99683 -134.81  300.06 -134.97  0.9974     8    -10.60    
  29.45818  14.34585 -20.79683 -138.91  304.37 -130.10  1.0903     8    -49.79    
  29.65818  14.20156 -20.99683 -133.73  300.27 -134.93  0.9900     8    -10.60    
  29.89151  13.97085 -21.14683 -124.27  307.25 -142.59  0.8752     8    -162.3    
  29.85818  14.19585 -21.09683 -126.79  303.80 -140.07  0.9107     8    -162.3    
  30.01318  13.99585 -21.18016 -119.37  314.89 -145.48  0.8450     8    -221.1    
  30.05818  14.22918 -21.14683 -118.96  315.02 -145.19  0.8557     8    -220.9    
  30.23818  14.22085 -21.18016 -109.94  333.86 -149.22  0.8273     8    -228.8    
  30.85818  14.15918 -21.20516  -66.67  453.74 -147.94  0.9443     3    -7.504    
  31.04389  14.15918 -21.20516  -54.80  483.94 -146.60  0.9874     3     29.96    
  32.85818  13.99585 -21.14683 -107.13  346.86 -149.51  0.7812     9     18.26    
  32.83318  14.19585 -21.18016 -114.31  327.63 -148.25  0.7989     9    -231.3    
  33.15818  13.99585 -20.99683 -117.83  323.03 -147.12  0.8006     9    -280.2    
  33.04568  14.32418 -21.09683 -125.75  307.00 -142.88  0.8598     9    -162.2    
  33.30818  14.03335 -20.89683 -123.25  312.56 -144.91  0.8325     9    -95.79    
  33.29151  14.27180 -20.94683 -130.18  302.18 -140.60  0.9021     9    -162.3    
  29.65818  14.44585 -20.89683 -133.84  300.85 -133.47  1.0060     8    -10.45    
  29.75818  14.36406 -20.99683 -130.50  301.05 -136.45  0.9610     8    -6.383    
  29.81235  14.59585 -20.89683 -128.46  302.19 -136.88  0.9467     8    -76.43    
  29.65580  14.59585 -20.79683 -133.63  301.19 -132.76  1.0066     8    -10.45    
  30.09473  14.39585 -21.09683 -118.00  316.51 -145.34  0.8582     8    -221.1    
  30.03318  14.59585 -20.98016 -120.54  311.51 -143.05  0.8788     8    -177.3    
  30.21985  14.44585 -21.09683 -112.06  328.79 -148.18  0.8402     8    -264.2    
  30.10818  14.59585 -20.99683 -117.50  317.05 -145.07  0.8618     8    -283.3    
  30.39651  14.36251 -21.14683 -101.68  355.01 -150.86  0.8325     8     159.0    
  30.33639  14.64585 -20.99683 -106.03  343.48 -149.84  0.8373     8     62.88    
  30.65818  14.36251 -21.14683  -83.92  407.47 -150.56  0.8831     8     66.19    
  30.69151  14.64585 -20.99683  -83.33  412.64 -150.55  0.8971     3     49.75    
  30.97997  14.44585 -21.09683  -62.76  474.06 -148.92  0.9853     3     10.80    
  30.99985  14.62763 -20.99683  -63.70  476.75 -149.16  0.9945     3     13.06    
  30.99985  14.44585 -21.09683  -61.65  477.35 -148.83  0.9901     3     5.006    
  30.99985  14.62763 -20.99683  -63.70  476.75 -149.16  0.9945     3    -13.01    
  31.25818  14.36251 -21.14683  -50.91  502.14 -147.55  1.0180     3     38.35    
  31.36651  14.69585 -20.99683  -58.84  492.47 -148.89  1.0177     3     29.93    
  31.48318  14.42918 -21.14683  -54.07  494.48 -147.82  1.0094     3     28.56    
  31.48651  14.74585 -20.99683  -63.99  476.27 -149.16  0.9944     3    -25.89    
  31.63318  14.39585 -21.18016  -58.31  479.48 -147.65  0.9862     3     9.386    
  31.65818  14.64585 -21.09683  -69.22  455.90 -149.44  0.9593     3    -7.038    
  31.84985  14.62918 -21.14683  -79.96  419.77 -150.22  0.9013     3     44.29    
  32.83318  14.41585 -21.18016 -121.42  312.48 -144.91  0.8407     9    -95.64    
  32.85818  14.59585 -21.14683 -126.86  304.32 -141.14  0.8912     9    -162.3    
  33.04568  14.32680 -21.09683 -125.82  306.89 -142.83  0.8606     9    -162.2    
  33.15818  14.64585 -20.99683 -135.38  299.76 -135.50  0.9956     9    -10.60    
  33.29151  14.37085 -20.94683 -132.69  300.20 -138.73  0.9372     9     7.649    
  33.30818  14.61668 -20.89683 -137.88  300.36 -134.37  1.0345     9    -65.22    
  29.95818  14.79585 -20.79683 -122.58  307.95 -140.65  0.8927     8    -162.3    
  30.40318  14.89585 -20.79683 -100.44  357.19 -150.17  0.8383     8    -84.92    
  30.45818  14.89585 -20.79683  -97.25  366.69 -150.36  0.8439     8     86.79    
  30.65818  14.89585 -20.79683  -84.46  408.03 -149.68  0.8905     8     66.19    
  30.68639  14.89585 -20.79683  -82.61  414.38 -149.50  0.8997     3     12.98    
  31.05818  14.89585 -20.79683  -62.70  482.66 -147.94  1.0075     3    -13.14    
  31.17485  14.79585 -20.89683  -59.78  492.92 -148.56  1.0216     3     29.93    
  31.39985  14.79585 -20.94683  -62.23  484.35 -148.90  1.0081     3     10.55    
  31.40818  14.99585 -20.79683  -66.37  470.49 -148.09  0.9887     3     21.20    
  31.58139  14.79585 -20.99683  -70.10  456.54 -149.54  0.9642     3    -22.77    
  31.65818  14.99585 -20.89683  -80.16  423.73 -149.85  0.9144     3     42.55    
  31.90818  14.79585 -21.09683  -89.66  391.19 -151.06  0.8671     9     13.88    
  31.86830  14.99585 -20.98016  -93.11  381.27 -150.97  0.8593     9    -64.61    
  32.07247  14.87918 -21.09683 -101.70  355.34 -150.80  0.8370     9     64.75    
  31.93139  14.99585 -20.99683  -96.96  369.29 -150.99  0.8478     9     56.81    
  32.25818  14.82918 -21.14683 -109.63  334.50 -149.17  0.8335     9    -205.3    
  32.17985  15.09585 -20.99683 -111.92  328.54 -147.80  0.8437     9    -264.2    
  32.51985  14.82918 -21.14683 -120.74  311.94 -144.06  0.8660     9    -220.9    
  32.54663  15.11251 -20.99683 -126.62  303.76 -138.92  0.9211     9    -162.3    
  32.62485  14.79585 -21.14683 -123.77  307.53 -142.31  0.8823     9    -162.3    
  32.61985  15.09585 -20.99683 -128.80  302.06 -137.46  0.9408     9    -61.47    
  32.83163  14.79585 -21.09683 -130.32  301.16 -137.99  0.9382     9     7.593    
  32.85818  15.02085 -20.98016 -134.36  300.52 -133.90  1.0063     9    -10.45    
  33.05818  14.81573 -20.99683 -135.90  300.38 -134.08  1.0187     9    -12.20    
  33.07068  14.99585 -20.89683 -138.40  303.11 -131.32  1.0783     9    -49.79    
  33.35818  14.76097 -20.79683 -141.26  303.97 -131.77  1.1065     9    -49.79    
  31.80818  15.19585 -20.79683  -93.51  378.10 -150.28  0.8525     9    -81.78    
  32.05401  15.29585 -20.79683 -108.83  334.47 -148.33  0.8340     9    -101.2    
  32.29151  15.24585 -20.89683 -118.98  313.64 -143.53  0.8693     9    -95.82    
  32.41973  15.19585 -20.94683 -123.08  307.44 -140.96  0.8964     9    -162.3    
  32.74151  15.19585 -20.89683 -133.18  300.86 -133.57  1.0005     9    -10.60    
  32.98139  15.19585 -20.79683 -138.43  304.58 -129.89  1.0925     9    -49.79    
  30.25818   9.79585 -20.56195  -90.18  312.24 -160.46  0.9917     6    -289.1    
  30.42485   9.64585 -20.37183  -89.57  316.69 -160.36  1.0084     6    -289.1    
  30.45818   9.69585 -20.64683  -90.56  303.99 -160.27  0.9027     6    -287.6    
  30.61318   9.61251 -20.59683  -90.69  301.32 -160.18  0.8650     6    -231.8    
  30.55818   9.59585 -20.44683  -90.10  308.69 -160.24  0.9353     6    -306.0    
  30.93318   9.49585 -20.39683  -90.85  295.23 -160.17  0.7884     6    -240.2    
  30.78889   9.59585 -20.69683  -91.17  293.13 -160.18  0.7642     6    -240.2    
  31.05818   9.49585 -20.43254  -91.13  290.81 -160.24  0.7264     6    -169.5    
  31.15318   9.59585 -20.74683  -91.42  287.11 -160.60  0.6191     6    -186.9    
  31.25818   9.49585 -20.34183  -91.07  287.64 -160.48  0.6655     6    -158.1    
  31.30818   9.59585 -20.69683  -91.10  288.16 -160.94  0.5841     6    -190.9    
  31.55818   9.59585 -20.44683  -90.53  292.33 -161.46  0.5629     6    -257.4    
  31.47818   9.61251 -20.62183  -90.53  292.06 -161.42  0.5573     6    -246.8    
  31.65818   9.69585 -20.64004  -89.32  306.23 -162.26  0.5394     6    -174.4    
  31.69151   9.64585 -20.39183  -89.84  300.27 -161.97  0.5519     6    -311.6    
  31.95818   9.79585 -20.22504  -87.72  337.53 -162.67  0.5848     6    -150.4    
  30.05818   9.99585 -20.61111  -90.46  309.36 -160.72  0.9957     6    -289.1    
  29.90818  10.19585 -20.58433  -91.00  305.52 -160.99  0.9859     6    -286.7    
  30.05818   9.94585 -20.47278  -89.85  317.09 -160.73  1.0529     6    -330.8    
  29.87485  10.17085 -20.39683  -90.25  313.64 -161.08  1.0545     6    -330.8    
  30.25818   9.81251 -20.62004  -90.30  309.24 -160.45  0.9685     6    -306.0    
  31.85818   9.81251 -20.63671  -87.07  340.06 -162.75  0.5717     6    -99.75    
  32.15818   9.99585 -20.59683  -82.89  427.57 -162.23  0.7203     4    -2.742    
  32.05818   9.89585 -20.44349  -85.53  381.23 -162.56  0.6401     6     29.35    
  32.25818   9.99585 -20.39683  -83.89  428.50 -162.28  0.7198     4     1.893    
  32.28318  10.04585 -20.63016  -81.91  445.67 -162.12  0.7550     4     42.55    
  32.42485  10.04585 -20.59683  -83.10  422.14 -162.23  0.7118     5    -10.04    
  32.45818  10.01251 -20.44183  -84.67  402.05 -162.38  0.6767     5     41.11    
  32.65818  10.01251 -20.59683  -86.13  358.39 -162.60  0.6050     5    -48.62    
  32.50818   9.99585 -20.39683  -85.48  385.11 -162.48  0.6503     5     31.08    
  32.85818   9.94585 -20.45516  -88.91  313.82 -162.33  0.5583     5    -195.5    
  32.75818   9.99585 -20.59683  -87.36  336.47 -162.63  0.5743     5    -150.3    
  33.05818   9.92918 -20.43528  -90.17  295.22 -161.54  0.5663     5    -315.9    
  33.04151   9.99585 -20.67337  -89.56  302.31 -161.97  0.5479     5    -311.6    
  33.25818   9.94585 -20.43016  -90.91  288.02 -160.79  0.6067     5    -185.5    
  33.30818   9.99585 -20.59683  -90.92  288.26 -160.81  0.5972     5    -191.0    
  33.45818   9.99585 -20.44683  -91.12  287.73 -160.31  0.6685     5    -158.1    
  33.49151  10.04585 -20.59683  -91.15  287.48 -160.34  0.6540     5    -157.9    
  33.75818  10.19585 -20.64683  -91.00  292.13 -160.06  0.7508     5    -169.5    
  33.70818  10.09585 -20.40421  -90.74  294.48 -160.05  0.7839     5    -240.2    
  33.85818  10.19585 -20.42445  -90.31  300.48 -160.03  0.8524     5    -236.0    
  29.85818  10.29585 -20.59683  -91.30  301.71 -161.12  0.9597     6    -288.1    
  29.75818  10.57597 -20.59683  -91.86  292.64 -161.46  0.8753     6    -294.6    
  29.75818  10.39585 -20.33849  -90.84  305.35 -161.38  1.0050     6    -271.3    
  29.70818  10.59585 -20.39683  -91.51  295.73 -161.57  0.9169     6    -287.6    
  33.90818  10.29585 -20.60099  -90.77  298.37 -160.03  0.8316     5    -234.4    
  34.05818  10.39585 -20.46028  -89.92  309.47 -160.13  0.9434     5    -306.0    
  34.15818  10.59585 -20.60695  -90.32  307.63 -160.24  0.9409     5    -288.1    
  34.20818  10.59585 -20.44445  -89.46  316.49 -160.32  1.0134     5    -289.1    
  29.75818  10.79585 -20.68016  -92.08  287.63 -161.64  0.7782     6    -232.1    
  29.67485  10.81013 -20.33516  -91.63  290.10 -161.74  0.8394     6    -226.7    
  29.75818  11.04918 -20.64683  -91.34  289.76 -161.62  0.7025     6    -264.0    
  29.70818  10.99585 -20.49183  -91.60  287.82 -161.68  0.7424     6    -252.4    
  34.25818  10.79585 -20.62337  -90.27  308.25 -160.44  0.9637     5    -288.1    
  34.25818  10.69585 -20.46171  -89.52  316.84 -160.41  1.0241     5    -289.1    
  34.35818  11.02085 -20.51349  -90.16  311.10 -160.73  1.0079     5    -289.1    
  34.35818  10.94585 -20.42778  -89.65  316.82 -160.69  1.0461     5    -330.8    
  29.75818  11.19585 -20.54683  -90.50  294.20 -161.23  0.6721     6    -196.0    
  29.70818  11.11751 -20.39683  -90.97  289.40 -161.47  0.7099     6    -266.6    
  29.85818  11.34585 -20.69683  -88.60  313.24 -160.42  0.6378     6    -182.4    
  29.85818  11.54585 -20.37683  -85.44  330.46 -157.00  0.6303     6    -131.5    
  34.35818  11.16251 -20.59683  -90.79  303.78 -160.86  0.9561     5    -288.1    
  34.40818  11.22918 -20.39683  -90.27  309.76 -161.02  1.0147     5    -289.1    
  34.35818  11.41251 -20.59683  -91.44  296.53 -161.14  0.8999     5    -291.8    
  34.40818  11.36251 -20.39683  -90.70  304.60 -161.17  0.9794     5    -286.9    
  29.95818  11.64585 -20.59504  -82.85  369.52 -156.93  0.6738     6     31.61    
  29.90818  11.62918 -20.42183  -83.45  351.95 -155.84  0.6482     6    -54.08    
  30.05818  11.79585 -20.66504  -78.32  425.65 -156.14  0.7727     6    -9.227    
  30.05818  11.94585 -20.36349  -72.93  441.76 -150.46  0.8301     4    -14.78    
  34.35818  11.58335 -20.51349  -91.44  293.55 -161.36  0.8734     5    -294.6    
  34.25818  11.79585 -20.61087  -91.78  287.85 -161.53  0.7686     5    -232.1    
  34.35818  11.67918 -20.38016  -91.38  293.15 -161.50  0.8710     5    -294.6    
  34.25818  11.89585 -20.47004  -91.35  287.87 -161.59  0.7635     5    -220.7    
  30.10818  11.96251 -20.59683  -73.57  461.06 -153.66  0.8701     4     8.831    
  30.07485  11.99585 -20.39683  -71.78  452.95 -150.13  0.8672     4     9.317    
  30.15818  12.29347 -20.61849  -69.35  468.85 -147.63  0.9657     4    -39.03    
  30.10818  12.19585 -20.43016  -68.40  465.46 -146.77  0.9530     4    -14.74    
  33.90818  12.29585 -20.59683  -87.13  320.27 -159.51  0.6351     5    -119.8    
  34.15818  11.99585 -20.60933  -90.95  289.72 -161.49  0.6988     5    -264.0    
  34.05818  12.19585 -20.44683  -89.32  297.52 -160.66  0.6562     5    -193.4    
  34.20818  11.99585 -20.43528  -91.05  288.22 -161.53  0.7286     5    -252.4    
  30.05818  12.39585 -20.39683  -71.19  452.36 -143.59  0.9578     3    -55.88    
  30.00818  12.49585 -20.43016  -77.25  438.16 -144.33  0.9247     3    -22.36    
  30.05818  12.58001 -20.59683  -79.37  435.65 -144.50  0.9073     3    -38.85    
  30.15818  12.42918 -20.64683  -70.84  460.35 -145.17  0.9603     4    -14.74    
  33.45818  12.69585 -20.54683  -72.65  460.14 -153.14  0.8748     4    -5.879    
  33.65818  12.49585 -20.60933  -80.50  392.62 -156.58  0.7132     5     47.31    
  33.45818  12.74585 -20.36349  -70.15  455.40 -149.59  0.8830     4    -4.939    
  33.65818  12.54585 -20.43016  -79.16  390.50 -154.28  0.7094     5     41.85    
  33.85818  12.39585 -20.41349  -85.13  330.58 -157.44  0.6342     5    -124.2    
  29.45818  12.99585 -20.49683 -124.13  311.49 -145.32  0.8551     8    -179.0    
  29.65818  12.79585 -20.47004 -109.44  345.11 -149.28  0.8048     8     73.78    
  29.65818  12.89585 -20.59683 -114.00  333.86 -148.45  0.8021     8    -227.4    
  29.85818  12.61251 -20.39683  -90.58  399.18 -147.65  0.8514     8     16.17    
  29.78830  12.79585 -20.59683 -103.97  361.46 -149.17  0.7988     8    -38.20    
  30.03318  12.64585 -20.63016  -83.76  423.07 -145.35  0.8773     3     44.29    
  33.25818  12.99585 -20.59683  -68.61  466.67 -146.93  0.9696     4    -14.74    
  33.35818  12.79585 -20.63016  -70.28  477.40 -152.24  0.9411     4     42.49    
  33.40818  12.79585 -20.43016  -69.16  464.90 -149.49  0.9210     4     21.46    
  33.30818  13.02085 -20.43016  -67.91  460.45 -144.56  0.9693     4    -14.74    
  29.25818  13.19585 -20.43671 -133.47  299.21 -140.39  0.9610     8     7.649    
  29.45818  13.19763 -20.69683 -129.15  303.65 -142.12  0.8940     8    -162.3    
  29.27485  13.37085 -20.59683 -137.00  298.70 -137.43  1.0037     8     6.832    
  29.15818  13.34763 -20.39683 -137.94  298.36 -137.45  1.0362     8    -46.03    
  33.20818  13.16906 -20.62183  -72.70  453.05 -144.20  0.9480     3    -83.62    
  33.25818  13.10085 -20.53016  -70.34  456.91 -144.33  0.9613     4     21.46    
  33.25818  13.36573 -20.59683  -85.25  417.30 -145.90  0.8661     9     13.16    
  33.40818  13.39585 -20.39004  -89.88  400.07 -147.68  0.8523     9     66.99    
  29.07485  13.64085 -20.39683 -143.06  304.27 -132.93  1.1455     8    -149.9    
  29.25818  13.67418 -20.69683 -140.83  302.18 -133.25  1.0867     8    -49.79    
  29.05818  13.79585 -20.39683 -144.33  308.54 -131.05  1.1862     8    -109.3    
  29.15818  13.84013 -20.57599 -143.83  307.92 -130.67  1.1643     8    -149.9    
  33.35818  13.54585 -20.59683 -100.28  371.83 -148.93  0.8017     9    -85.35    
  33.45818  13.49585 -20.39683  -98.10  375.73 -149.19  0.8198     9     75.89    
  33.45818  13.71668 -20.59683 -112.46  337.22 -148.74  0.7981     9    -205.3    
  33.60818  13.78097 -20.39683 -117.24  324.43 -147.96  0.8264     9    -262.1    
  29.07485  13.97585 -20.42183 -144.91  312.68 -129.22  1.2126     8    -109.3    
  29.25818  14.04585 -20.69683 -142.54  308.48 -129.62  1.1548     8    -149.9    
  29.25818  14.31073 -20.59683 -142.30  311.44 -127.84  1.1736     8    -150.1    
  29.10818  14.20656 -20.39683 -144.71  315.40 -127.53  1.2201     8    -127.1    
  33.55818  13.95835 -20.59683 -125.07  309.54 -144.67  0.8585     9    -177.1    
  33.60818  14.19585 -20.59683 -133.42  299.53 -140.00  0.9508     9     7.649    
  33.65818  13.91430 -20.39683 -123.76  311.16 -145.66  0.8630     9    -177.1    
  33.65818  14.12085 -20.49683 -131.51  300.75 -141.52  0.9315     9    -61.41    
  29.15818  14.34763 -20.39683 -143.82  314.73 -126.93  1.2035     8    -127.1    
  29.30818  14.41573 -20.59683 -141.17  309.93 -127.82  1.1530     8    -149.9    
  29.30818  14.59585 -20.43016 -139.86  309.06 -127.40  1.1322     8    -118.9    
  29.45818  14.64585 -20.57361 -137.77  304.79 -128.92  1.0785     8    -49.79    
  33.60818  14.45418 -20.59683 -139.37  299.64 -135.60  1.0563     9    -65.22    
  33.55818  14.56251 -20.64683 -140.60  301.50 -133.99  1.0884     9    -50.09    
  33.65818  14.35739 -20.53016 -137.51  298.52 -137.31  1.0261     9    -46.03    
  33.65818  14.53751 -20.49683 -140.94  301.09 -134.60  1.0997     9    -49.79    
  29.64306  14.79585 -20.59683 -132.30  301.51 -132.37  0.9915     8    -10.60    
  29.65818  14.94585 -20.39683 -128.93  301.83 -133.76  0.9500     8    -10.60    
  29.87639  14.89585 -20.64683 -124.34  305.38 -138.56  0.9040     8    -162.3    
  29.85818  14.99585 -20.49683 -122.75  306.27 -138.91  0.8895     8    -162.3    
  30.02997  14.99585 -20.59683 -116.77  315.38 -143.58  0.8545     8    -95.64    
  30.17985  14.99585 -20.64683 -110.45  328.77 -147.18  0.8341     8    -121.3    
  30.56651  14.99585 -20.69171  -88.73  391.40 -149.43  0.8658     8    -101.1    
  30.57485  14.99585 -20.69171  -88.20  393.13 -149.38  0.8679     8     69.47    
  31.02997  14.99585 -20.69683  -63.22  478.36 -146.89  1.0007     3     6.760    
  31.05818  14.99585 -20.69683  -62.33  480.96 -146.87  1.0048     3     6.837    
  31.28913  15.09585 -20.64683  -62.59  477.63 -146.26  0.9991     3     24.79    
  33.40818  14.99585 -20.59683 -143.83  311.86 -128.93  1.1979     9    -109.3    
  33.45818  14.91906 -20.59683 -143.67  310.47 -129.68  1.1900     9    -109.3    
  33.45818  15.09585 -20.41766 -144.56  314.87 -128.22  1.2288     9    -125.9    
  33.64151  14.77323 -20.39683 -144.11  307.13 -131.70  1.1819     9    -109.2    
  30.07639  15.09585 -20.44683 -112.35  322.20 -145.53  0.8285     8    -252.6    
  30.30318  15.14585 -20.43016  -99.73  351.22 -148.83  0.8152     8     85.87    
  30.48318  15.17918 -20.39683  -87.70  383.97 -147.49  0.8417     8    -128.3    
  30.56973  15.17918 -20.39683  -82.23  400.26 -146.40  0.8639     8     67.43    
  30.85818  15.17918 -20.42183  -65.41  454.00 -143.59  0.9550     3    -45.64    
  30.87485  15.19585 -20.39683  -63.99  456.60 -143.03  0.9588     3    -59.34    
  31.21985  15.19585 -20.49683  -60.09  476.55 -143.98  0.9949     3    -1.456    
  31.43580  15.19585 -20.59683  -69.18  452.62 -146.21  0.9567     3    -51.47    
  31.45818  15.34585 -20.39683  -69.07  440.62 -143.72  0.9304     3    -32.60    
  31.63497  15.29585 -20.59683  -82.54  408.17 -147.92  0.8837     3     61.94    
  31.58139  15.39585 -20.39683  -77.24  415.06 -145.27  0.8857     3     57.50    
  31.87306  15.37918 -20.62183  -98.88  358.09 -149.55  0.8274     9     86.38    
  31.80818  15.49585 -20.39683  -92.94  368.34 -148.28  0.8213     9     84.00    
  32.08056  15.39585 -20.69683 -110.58  328.85 -147.25  0.8333     9    -229.0    
  32.20818  15.49585 -20.59683 -116.52  315.63 -143.66  0.8492     9    -220.9    
  32.57163  15.49585 -20.60516 -129.84  301.61 -133.96  0.9606     9    -10.60    
  32.60818  15.49585 -20.59683 -130.89  301.46 -133.15  0.9739     9    -10.60    
  32.94068  15.39585 -20.59683 -138.33  306.10 -128.50  1.1005     9    -118.9    
  33.10818  15.29585 -20.59683 -141.29  310.16 -127.60  1.1561     9    -149.9    
  33.05818  15.39585 -20.49683 -140.63  309.56 -127.29  1.1423     9    -149.9    
  33.25818  15.29585 -20.42361 -143.55  314.36 -126.84  1.2016     9    -127.1    
  32.08318  15.57918 -20.39683 -109.23  327.49 -146.66  0.8129     9    -225.4    
  32.15818  15.59585 -20.39683 -112.85  320.17 -144.96  0.8237     9    -187.9    
  32.46318  15.59585 -20.44683 -125.53  303.41 -136.42  0.9104     9    -161.4    
  32.65818  15.59585 -20.39683 -131.34  301.60 -131.97  0.9777     9    -10.60    
  32.84568  15.54585 -20.39683 -136.16  304.00 -128.95  1.0535     9    -63.50    
  30.19151   9.79585 -20.10837  -88.59  332.59 -160.76  1.1406     6    -106.0    
  30.47306   9.61251 -20.19683  -89.21  320.84 -160.42  1.0374     6    -235.1    
  30.25818   9.79585 -19.83433  -88.09  334.04 -160.94  1.1526     6    -103.4    
  30.42485   9.64585 -20.04183  -88.68  326.80 -160.58  1.0855     6    -162.7    
  30.50818   9.59585 -20.13849  -89.08  320.71 -160.44  1.0359     6    -235.1    
  30.55818   9.59585 -19.94683  -88.78  321.38 -160.57  1.0455     6    -235.1    
  30.81389   9.49585 -20.21349  -90.06  303.69 -160.25  0.8845     6    -290.4    
  30.90818   9.49585 -19.99683  -89.92  302.17 -160.38  0.8781     6    -290.4    
  31.03318   9.46763 -20.19683  -90.37  294.58 -160.29  0.7868     6    -240.2    
  31.05818   9.49585 -19.94683  -90.26  295.80 -160.44  0.8134     6    -234.4    
  31.30818   9.49585 -20.19683  -90.93  287.59 -160.56  0.6708     6    -158.3    
  31.20818   9.49585 -19.99683  -90.62  290.42 -160.50  0.7396     6    -168.1    
  31.60818   9.59585 -20.30611  -90.44  292.66 -161.49  0.5694     6    -315.9    
  31.55818   9.59585 -19.93111  -90.30  288.54 -161.19  0.6187     6    -185.5    
  31.65818   9.61251 -20.19683  -90.21  294.11 -161.61  0.5721     6    -315.9    
  31.69151   9.64585 -19.99683  -89.93  294.59 -161.66  0.5842     6    -316.0    
  31.95818   9.79585 -20.19683  -87.77  336.51 -162.66  0.5849     6    -122.7    
  31.95818   9.79585 -20.16861  -87.80  335.58 -162.64  0.5853     6    -150.4    
  29.85818  10.19585 -20.01683  -89.33  322.84 -161.34  1.1246     6    -66.97    
  30.05818   9.91668 -20.19111  -89.00  329.81 -160.87  1.1385     6    -123.1    
  29.87485  10.17085 -20.01683  -89.28  324.23 -161.30  1.1316     6    -123.3    
  30.05818   9.94585 -19.93849  -88.36  334.35 -161.08  1.1715     6    -103.4    
  32.08163   9.89585 -20.18016  -86.41  373.06 -162.61  0.6341     6     31.94    
  32.05818   9.89585 -19.99683  -86.67  360.91 -162.61  0.6243     6    -30.57    
  32.25818   9.99585 -20.09683  -85.03  413.89 -162.42  0.6977     6     30.93    
  32.25818  10.01251 -19.97516  -84.94  411.00 -162.43  0.6956     6     30.93    
  32.45818   9.99585 -20.29683  -85.46  393.01 -162.46  0.6639     5     45.54    
  32.45818  10.01251 -19.98849  -85.97  379.10 -162.50  0.6515     5     32.07    
  32.42985   9.99585 -20.19683  -85.53  395.33 -162.47  0.6691     5     48.77    
  32.55818   9.99585 -19.94683  -86.82  351.51 -162.51  0.6187     5    -59.61    
  32.95401   9.91347 -20.19683  -90.07  297.77 -161.68  0.5747     5    -174.3    
  32.84389   9.94585 -19.90183  -88.95  303.02 -161.90  0.5894     5    -180.5    
  33.03818   9.91073 -20.16349  -90.45  292.39 -161.34  0.5891     5    -316.0    
  33.05818   9.90001 -20.11087  -89.98  291.30 -161.28  0.5988     5    -255.7    
  33.23830   9.92085 -20.19683  -90.86  287.43 -160.72  0.6330     5    -182.4    
  33.33651   9.94585 -19.99683  -90.45  287.83 -160.53  0.6943     5    -156.9    
  33.53318   9.99585 -20.10004  -90.52  291.84 -160.25  0.7613     5    -169.5    
  33.45818   9.99585 -19.89683  -90.13  290.85 -160.43  0.7589     5    -168.1    
  33.65818  10.04585 -20.17361  -90.28  295.75 -160.14  0.8070     5    -234.4    
  33.70818  10.09585 -19.94421  -89.63  301.07 -160.28  0.8743     5    -290.4    
  33.85818  10.19585 -20.42516  -90.30  300.46 -160.03  0.8522     5    -294.4    
  33.85818  10.19585 -19.94683  -89.11  310.16 -160.31  0.9554     5    -306.0    
  29.75818  10.39585 -20.06849  -90.23  310.93 -161.53  1.0515     6    -330.8    
  29.75818  10.39585 -20.08016  -90.29  310.78 -161.52  1.0504     6    -193.7    
  29.70818  10.53751 -20.19683  -90.99  301.65 -161.60  0.9772     6    -286.9    
  29.70818  10.59585 -19.99683  -90.62  301.29 -161.75  0.9727     6    -286.9    
  34.05818  10.36073 -20.21849  -89.22  317.69 -160.23  1.0095     5    -289.1    
  34.05818  10.39585 -19.91766  -88.31  324.82 -160.48  1.0699     5    -165.6    
  34.20818  10.56251 -20.28528  -88.92  323.44 -160.38  1.0618     5    -261.3    
  34.20818  10.59585 -19.94087  -87.87  333.47 -160.65  1.1345     5    -103.1    
  29.67485  10.71989 -20.19683  -91.32  294.12 -161.75  0.8977     6    -291.8    
  29.67485  10.79585 -20.05849  -91.00  292.77 -161.81  0.8758     6    -294.6    
  29.67485  10.99585 -20.19683  -91.12  288.22 -161.69  0.7751     6    -220.7    
  29.67485  10.98156 -20.07099  -90.66  288.74 -161.69  0.7895     6    -220.7    
  34.35818  10.87918 -20.19683  -88.69  328.11 -160.76  1.1191     5    -108.2    
  34.25818  10.69585 -19.93611  -87.90  335.21 -160.75  1.1516     5    -103.4    
  34.40818  11.09085 -20.19683  -89.22  322.08 -160.98  1.0969     5    -128.2    
  34.35818  10.94585 -19.96349  -88.23  332.29 -160.98  1.1526     5    -123.1    
  29.70818  11.19585 -20.19683  -89.97  290.83 -161.01  0.6958     6    -126.6    
  29.70818  11.13751 -19.99683  -89.61  289.33 -161.13  0.7237     6    -252.4    
  29.75818  11.34585 -20.25516  -88.64  299.89 -159.76  0.6484     6    -154.0    
  29.85818  11.54585 -19.99683  -83.15  324.28 -154.30  0.6207     6    -149.3    
  34.40818  11.08656 -20.19683  -89.18  322.23 -160.98  1.0976     5    -261.3    
  34.40818  11.19585 -19.99683  -89.00  322.06 -161.22  1.1054     5    -73.90    
  34.40818  11.51763 -20.19683  -90.60  302.89 -161.43  0.9720     5    -288.1    
  34.40818  11.42918 -19.99683  -89.76  310.16 -161.45  1.0307     5    -297.7    
  29.87485  11.59585 -20.28528  -83.98  337.97 -155.42  0.6321     6    -104.1    
  29.90818  11.62918 -19.97183  -80.30  342.44 -151.59  0.6294     6    -103.8    
  29.95818  11.74585 -20.08754  -77.52  374.94 -149.95  0.6741     6     20.39    
  30.05818  11.94585 -19.96349  -66.47  435.21 -144.34  0.8306     4    -11.80    
  34.40818  11.52085 -20.17683  -90.54  303.10 -161.44  0.9741     5    -286.9    
  34.35818  11.67918 -19.97183  -90.27  298.04 -161.66  0.9254     5    -287.6    
  34.35818  11.73847 -20.17599  -90.82  293.98 -161.62  0.8817     5    -294.6    
  34.25818  11.94585 -20.03016  -90.20  289.31 -161.60  0.7930     5    -220.7    
  30.04985  11.95918 -20.19683  -70.57  438.86 -147.57  0.8317     4    -15.84    
  30.07485  12.02085 -19.94587  -62.93  448.97 -142.94  0.8935     4     14.50    
  30.07485  12.15085 -20.19683  -65.62  459.49 -144.19  0.9456     4    -14.74    
  30.05818  12.19585 -20.11349  -63.90  458.80 -142.67  0.9670     3     11.50    
  34.24151  11.99585 -20.17183  -90.40  288.37 -161.53  0.7618     5    -215.2    
  34.20818  12.02918 -20.02183  -89.76  288.71 -161.40  0.7520     5    -252.4    
  34.05818  12.22085 -20.32695  -88.97  297.04 -160.38  0.6566     5    -193.1    
  34.05818  12.19585 -19.89683  -87.14  293.88 -159.73  0.6721     5    -193.4    
  29.95818  12.34585 -19.99683  -66.83  449.45 -143.24  0.9897     3     2.265    
  29.95818  12.39585 -20.14683  -71.71  443.62 -143.80  0.9618     3    -3.389    
  29.75818  12.59585 -20.22504  -92.96  389.01 -148.86  0.8525     8     39.96    
  29.85818  12.44585 -19.99683  -75.73  429.81 -146.01  0.9500     3     40.08    
  33.50818  12.69585 -20.27516  -71.16  439.72 -149.32  0.8323     4    -40.65    
  33.69151  12.54585 -20.19683  -78.35  374.43 -151.73  0.6795     5     17.08    
  33.50818  12.69585 -20.03016  -67.10  435.22 -145.45  0.8306     4    -20.88    
  33.65818  12.54585 -19.95849  -74.64  376.85 -148.35  0.6811     5   -0.7077    
  33.85818  12.39585 -20.40516  -85.14  330.17 -157.40  0.6336     5    -129.1    
  33.85818  12.39585 -19.94683  -82.36  321.85 -154.37  0.6229     5    -89.86    
  29.25818  12.99585 -20.09683 -126.31  306.31 -145.12  0.9037     8    -162.3    
  29.45818  12.79585 -20.12361 -114.04  330.78 -149.19  0.8370     8    -262.1    
  29.30818  12.99585 -20.23587 -126.75  306.40 -144.72  0.8941     8    -162.3    
  29.65818  12.61251 -20.04183  -95.72  377.56 -150.14  0.8549     8    -78.99    
  29.60818  12.69585 -20.19683 -104.70  355.24 -150.10  0.8250     8     32.15    
  33.44151  12.79585 -20.17183  -65.88  455.29 -145.50  0.9101     4    -91.44    
  33.44151  12.79585 -19.99683  -61.98  453.96 -143.04  0.9212     4    -62.00    
  33.35818  13.02918 -20.24683  -66.17  456.97 -143.00  0.9754     3    -59.34    
  33.40818  12.99585 -19.96349  -60.24  458.39 -141.74  1.0012     3    -34.38    
  29.10818  13.19585 -20.01849 -133.35  298.24 -141.61  0.9861     8     5.902    
  29.15818  13.19585 -20.20421 -134.60  298.16 -140.59  0.9854     8     5.902    
  29.07485  13.37085 -20.20254 -139.05  298.07 -137.49  1.0602     8    -46.03    
  29.05818  13.29585 -19.99683 -136.13  297.14 -139.99  1.0241     8    -38.43    
  33.40818  13.22918 -20.19683  -75.76  433.58 -144.95  0.9356     3    -24.06    
  33.44151  13.19585 -20.02183  -70.88  439.86 -144.72  0.9689     3    0.2441    
  33.45818  13.39585 -20.27087  -89.71  397.57 -148.20  0.8582     9     63.86    
  33.55818  13.39585 -19.88849  -83.92  405.11 -149.32  0.9115     9     66.21    
  28.95818  13.59585 -19.94683 -141.00  299.72 -135.84  1.1190     8    -80.88    
  29.05818  13.59823 -20.34683 -142.45  303.14 -133.63  1.1371     8    -80.88    
  28.95818  13.77585 -20.08849 -143.77  305.79 -132.48  1.1806     8    -149.9    
  28.95818  13.83251 -20.10516 -144.00  307.42 -131.76  1.1929     8    -108.1    
  33.60818  13.59585 -20.16349 -104.53  354.18 -150.27  0.8260     9     159.0    
  33.64151  13.59585 -20.02183 -102.47  357.77 -150.70  0.8399     9     64.75    
  33.65818  13.79585 -20.28433 -117.93  322.49 -147.97  0.8364     9    -285.8    
  33.75818  13.84585 -19.93849 -116.09  323.90 -148.90  0.8616     9    -262.1    
  28.95818  13.99585 -20.06849 -144.29  310.24 -130.29  1.2087     8    -108.1    
  28.95818  14.02918 -20.04683 -144.19  310.35 -130.12  1.2077     8    -108.1    
  29.05818  14.29585 -20.19683 -144.20  314.84 -127.42  1.2143     8    -127.1    
  28.95818  14.06751 -19.99683 -144.11  309.81 -130.07  1.2008     8    -109.3    
  33.75818  14.00930 -20.19683 -126.70  305.61 -144.75  0.9037     9    -162.3    
  33.80818  14.05418 -19.99683 -126.12  305.66 -145.31  0.9162     9    -162.3    
  33.75818  14.15085 -20.28016 -132.11  299.65 -141.80  0.9553     9     7.649    
  33.84151  14.22501 -19.93754 -130.44  299.81 -143.14  0.9697     9    -63.16    
  29.05818  14.39585 -20.04683 -142.59  311.77 -127.75  1.1812     8    -109.3    
  29.10818  14.39585 -20.23016 -143.44  314.31 -126.95  1.1993     8    -127.1    
  29.25818  14.69585 -20.14683 -138.58  307.03 -127.71  1.0993     8    -118.9    
  29.15818  14.59585 -20.02683 -139.83  308.20 -127.77  1.1236     8    -118.9    
  33.80818  14.39585 -20.13849 -137.45  297.38 -138.72  1.0475     9    -47.02    
  33.84151  14.39585 -19.90837 -134.85  297.10 -140.72  1.0239     9    -38.38    
  33.75818  14.64585 -20.19683 -141.92  301.67 -134.63  1.1398     9    -80.88    
  33.80818  14.59585 -19.99683 -139.80  298.44 -136.93  1.1020     9    -30.58    
  29.35818  14.79585 -20.18195 -136.29  304.33 -128.67  1.0534     8    -63.50    
  29.40818  14.89585 -20.01849 -132.14  301.71 -130.98  0.9859     8    -10.60    
  29.65818  14.99585 -20.29683 -127.31  302.19 -134.56  0.9305     8    -10.60    
  29.65818  15.09585 -19.82504 -118.90  306.95 -139.82  0.8367     8    -204.3    
  33.65818  14.89585 -20.23766 -144.25  309.03 -131.11  1.2080     9    -108.1    
  33.60818  14.99585 -20.23016 -144.63  311.52 -129.99  1.2233     9    -108.1    
  33.65818  14.99585 -20.03516 -143.60  307.66 -131.36  1.1998     9    -108.1    
  33.75818  14.79585 -19.94683 -141.75  301.39 -134.61  1.1481     9    -80.88    
  29.80818  15.09585 -20.23016 -120.66  307.29 -139.43  0.8625     8    -204.1    
  29.85818  15.17918 -19.97183 -112.84  315.74 -143.67  0.8065     8    -62.65    
  30.05818  15.17918 -20.24183 -109.01  325.84 -146.26  0.8076     8    -231.3    
  29.90818  15.19585 -19.98849 -110.70  319.31 -144.78  0.7989     8    -246.7    
  30.24151  15.19585 -20.29683 -100.22  346.59 -148.34  0.8038     8     70.99    
  30.30818  15.29585 -19.96349  -86.20  370.66 -144.99  0.7975     8     94.25    
  30.42485  15.19585 -20.34683  -90.25  374.59 -147.71  0.8274     8    -7.765    
  30.42485  15.29585 -20.04683  -81.05  386.71 -143.65  0.8242     8     45.97    
  30.63318  15.29585 -20.11349  -69.25  420.70 -140.56  0.8847     3     50.49    
  30.67818  15.34585 -19.93849  -60.02  430.71 -136.00  0.8966     3    -7.560    
  30.90818  15.29585 -20.19683  -56.99  459.27 -139.03  0.9573     3    -57.62    
  30.85818  15.34585 -20.03016  -53.60  452.02 -135.86  0.9388     3    -94.64    
  31.05818  15.29585 -20.24683  -54.47  470.18 -139.51  0.9772     3   -0.4446    
  31.03818  15.37918 -20.02183  -48.22  462.38 -134.81  0.9557     3    -71.86    
  31.28318  15.37918 -20.19683  -56.34  460.59 -138.89  0.9595     3    -62.00    
  31.20818  15.39585 -20.09683  -51.47  462.78 -136.53  0.9595     3    -52.68    
  31.45818  15.39585 -20.29683  -67.36  438.37 -142.19  0.9229     3    -18.05    
  33.25818  15.39585 -20.21861 -142.56  312.77 -126.91  1.1837     9    -109.3    
  33.45818  15.19585 -20.24683 -144.61  314.94 -127.90  1.2292     9    -125.9    
  33.34151  15.39585 -19.89528 -140.94  307.00 -128.94  1.1377     9    -149.9    
  33.45818  15.29585 -19.82504 -140.70  305.63 -130.36  1.1442     9    -149.9    
  31.45818  15.49585 -20.02183  -60.43  435.26 -137.14  0.9075     3     11.16    
  31.60818  15.49585 -20.21171  -75.78  408.85 -143.16  0.8667     3     66.07    
  31.65818  15.57918 -19.97183  -72.76  402.83 -140.20  0.8441     3     42.77    
  31.83318  15.57918 -20.20433  -91.40  365.80 -147.23  0.8046     9    -73.99    
  31.75818  15.59585 -20.04921  -82.35  382.87 -144.06  0.8152     9     9.696    
  32.05818  15.59585 -20.34683 -107.25  330.83 -147.17  0.8062     9    -121.3    
  32.05818  15.69585 -19.94683  -99.24  340.29 -147.36  0.7707     9     29.95    
  32.29151  15.69585 -20.14683 -115.53  313.12 -142.53  0.8220     9    -95.79    
  32.24151  15.69585 -20.12516 -112.91  317.00 -143.99  0.8084     9    -252.3    
  32.41318  15.69585 -20.16528 -120.86  306.53 -138.99  0.8572     9    -204.3    
  32.45818  15.72085 -20.02695 -120.45  306.33 -139.00  0.8481     9    -204.3    
  32.63818  15.69585 -20.08849 -127.45  301.70 -134.04  0.9208     9    -96.57    
  32.70818  15.69585 -20.02183 -128.44  301.32 -133.29  0.9337     9    -10.60    
  32.83139  15.59585 -20.29683 -134.72  303.26 -129.46  1.0342     9    -63.80    
  33.00818  15.59585 -20.03016 -136.25  304.05 -128.91  1.0547     9    -63.50    
  33.10818  15.49585 -20.23016 -139.97  309.26 -127.20  1.1339     9    -118.9    
  33.05818  15.57918 -19.97183 -136.68  304.09 -128.98  1.0603     9    -65.25    
  30.45818   9.69585 -19.75361  -88.30  326.40 -160.84  1.0950     6    -162.7    
  30.61318   9.61251 -19.79683  -88.74  318.86 -160.68  1.0336     6    -235.1    
  30.45818   9.79585 -19.54683  -88.33  321.78 -161.09  1.0781     6    -128.2    
  30.60818   9.69585 -19.59683  -88.59  316.71 -160.92  1.0317     6    -297.7    
  30.79413   9.59585 -19.69683  -89.20  308.52 -160.71  0.9551     6    -288.1    
  30.83318   9.64585 -19.56349  -89.05  304.96 -160.86  0.9334     6    -288.1    
  31.07247   9.54585 -19.75433  -89.97  295.53 -160.63  0.8228     6    -292.8    
  31.04568   9.61251 -19.57921  -89.34  295.65 -160.83  0.8374     6    -292.8    
  31.22485   9.59585 -19.64683  -89.82  290.08 -160.83  0.7578     6    -168.1    
  31.30318   9.64585 -19.56349  -89.40  288.15 -161.00  0.7258     6    -156.7    
  31.45401   9.59585 -19.77683  -89.99  287.19 -161.02  0.6629     6    -182.4    
  31.44330   9.69585 -19.54683  -89.15  287.39 -161.21  0.6735     6    -252.6    
  31.65818   9.69585 -19.73433  -89.14  292.69 -161.59  0.6091     6    -321.9    
  31.60818   9.79585 -19.49683  -88.00  292.32 -161.61  0.6273     6    -310.5    
  29.90818  10.19585 -19.81671  -89.06  324.26 -161.45  1.1324     6    -123.1    
  30.25818   9.81251 -19.79683  -88.17  333.70 -160.98  1.1526     6    -103.4    
  30.15818   9.99585 -19.59683  -88.22  327.94 -161.33  1.1376     6    -123.1    
  30.05818  10.19585 -19.49861  -88.59  318.44 -161.61  1.0884     6    -128.2    
  31.88318   9.81251 -19.80195  -87.84  317.10 -162.33  0.5900     6    -198.5    
  31.85818   9.89585 -19.59683  -86.64  317.65 -162.22  0.6024     6    -108.2    
  32.05818   9.99585 -19.69861  -84.97  367.00 -162.44  0.6446     6     28.80    
  32.10818  10.09585 -19.59683  -83.06  391.65 -162.28  0.6797     6     51.91    
  32.33080  10.09585 -19.74683  -83.98  405.25 -162.34  0.6935     5     41.24    
  32.29151  10.19585 -19.54683  -81.49  415.74 -162.13  0.7134     5    -10.13    
  32.46056  10.04585 -19.83016  -85.51  374.44 -162.45  0.6508     5     29.85    
  32.47247  10.19585 -19.49683  -82.72  369.68 -162.13  0.6571     5     16.27    
  32.63318  10.01251 -19.79683  -87.00  331.81 -162.37  0.6060     5    -142.7    
  32.61235  10.09585 -19.59683  -85.50  334.31 -162.23  0.6176     5    -134.3    
  32.90818   9.99585 -19.69683  -88.53  296.31 -161.63  0.6103     5    -180.5    
  32.85318  10.04585 -19.59683  -87.68  300.17 -161.76  0.6105     5    -317.8    
  33.18651   9.99585 -19.69683  -89.49  287.41 -160.94  0.6762     5    -252.6    
  33.05818  10.04585 -19.56349  -88.51  289.25 -161.27  0.6496     5    -240.8    
  33.36330   9.99585 -19.79683  -90.01  288.88 -160.60  0.7312     5    -156.7    
  33.23818  10.04585 -19.59683  -89.21  287.53 -160.92  0.7029     5    -156.9    
  33.43318  10.01251 -19.79683  -89.85  290.57 -160.53  0.7608     5    -168.1    
  33.45306  10.09585 -19.59683  -89.15  291.74 -160.70  0.7909     5    -232.5    
  33.65818  10.09585 -19.84171  -89.63  299.50 -160.38  0.8644     5    -294.4    
  33.65818  10.19585 -19.59504  -88.98  300.73 -160.65  0.8923     5    -290.4    
  29.85818  10.29585 -19.79683  -89.33  318.60 -161.57  1.1004     6    -131.0    
  29.75818  10.56763 -19.79683  -90.03  303.53 -161.81  0.9892     6    -286.9    
  29.85818  10.49585 -19.59683  -89.45  306.09 -161.83  1.0053     6    -271.3    
  29.90818  10.36251 -19.59683  -89.15  312.97 -161.73  1.0583     6    -193.7    
  33.85818  10.24585 -19.78671  -88.81  312.14 -160.47  0.9802     5    -304.6    
  33.85818  10.39585 -19.50195  -88.01  312.03 -160.84  0.9988     5    -289.1    
  34.15818  10.59585 -19.76087  -87.66  332.13 -160.79  1.1320     5    -123.1    
  34.05818  10.59585 -19.55933  -87.80  324.84 -160.95  1.0939     5    -162.7    
  29.70818  10.81585 -19.85516  -90.31  293.04 -161.84  0.8720     6    -294.6    
  29.85818  10.74585 -19.49683  -88.95  294.44 -161.86  0.8763     6    -290.4    
  29.75818  10.99585 -19.71349  -89.05  289.55 -161.47  0.7800     6    -220.7    
  29.85818  10.96251 -19.49683  -87.85  290.00 -161.33  0.7733     6    -215.2    
  34.25818  10.79585 -19.75754  -87.65  334.36 -160.98  1.1577     5    -103.4    
  34.15818  10.77597 -19.54683  -87.57  327.55 -161.13  1.1208     5    -108.2    
  34.25818  10.99585 -19.59683  -87.93  326.59 -161.30  1.1257     5    -123.1    
  34.35818  10.99585 -19.89028  -88.18  331.25 -161.09  1.1509     5    -123.3    
  29.75818  11.15323 -19.79683  -88.38  290.19 -160.72  0.7138     6    -252.4    
  29.85818  11.24347 -19.59683  -85.21  295.15 -158.79  0.6667     6    -196.5    
  29.85818  11.39585 -19.73766  -83.91  305.30 -156.39  0.6303     6    -157.2    
  29.90818  11.37835 -19.59683  -82.27  306.43 -155.54  0.6284     6    -184.9    
  34.35818  11.12085 -19.79683  -88.39  326.13 -161.27  1.1283     5    -123.1    
  34.25818  11.28430 -19.51349  -88.37  312.74 -161.61  1.0420     5    -157.7    
  34.35818  11.31751 -19.75933  -88.99  316.24 -161.49  1.0710     5    -193.7    
  34.25818  11.33989 -19.52266  -88.63  310.45 -161.65  1.0253     5    -160.5    
  29.95818  11.64585 -19.81171  -77.06  350.08 -149.12  0.6347     6    -51.62    
  30.05818  11.69585 -19.62087  -70.12  375.13 -145.03  0.6717     6     22.00    
  30.05818  11.79585 -19.74683  -68.15  399.73 -144.28  0.7251     6     45.36    
  30.10818  11.77501 -19.59683  -64.77  403.23 -142.84  0.7342     6     29.56    
  34.20818  11.76668 -19.59683  -88.77  293.36 -161.70  0.8529     5    -294.4    
  34.25818  11.61668 -19.59683  -89.02  299.13 -161.76  0.9269     5    -287.6    
  34.25818  11.79585 -19.73099  -89.27  293.32 -161.71  0.8589     5    -294.4    
  34.35818  11.58180 -19.84683  -89.72  302.86 -161.66  0.9706     5    -288.1    
  30.10818  11.99585 -19.71849  -56.95  450.78 -140.87  0.9123     3     13.64    
  30.15818  11.96251 -19.54683  -52.26  453.39 -139.76  0.9247     3    -34.35    
  30.05818  12.17918 -19.63516  -50.94  464.99 -140.73  1.0371     3    -16.98    
  30.05818  12.19585 -19.49683  -46.99  470.12 -141.10  1.0684     3    -25.36    
  33.85818  12.34585 -19.77695  -81.48  316.29 -154.17  0.6220     5    -202.6    
  34.15818  11.99585 -19.74683  -88.41  289.45 -161.22  0.7561     5    -252.4    
  33.85818  12.19585 -19.51504  -81.31  304.69 -155.75  0.6315     5    -192.0    
  34.05818  11.99585 -19.54683  -86.50  290.36 -160.59  0.7245     5    -252.4    
  29.65818  12.59585 -19.98016  -93.47  382.78 -150.14  0.8679     8     45.24    
  29.85818  12.41251 -19.79683  -68.98  440.29 -145.88  0.9973     3    -33.29    
  29.65818  12.59585 -19.46349  -77.54  417.68 -151.04  0.9785     3     34.47    
  29.85818  12.41251 -19.53516  -60.80  453.22 -146.51  1.0562     3    -13.46    
  29.92485  12.34585 -19.79683  -63.19  451.70 -143.93  1.0205     3    -55.88    
  29.92485  12.34585 -19.57183  -56.38  460.22 -144.51  1.0657     3     2.393    
  33.44151  12.62085 -19.59683  -56.27  439.57 -140.75  0.8570     3    -50.56    
  33.49151  12.54585 -19.59111  -61.32  415.86 -142.06  0.7722     5     14.54    
  33.45818  12.69585 -19.78349  -59.36  443.70 -141.90  0.8747     4    -37.01    
  33.65818  12.49585 -19.78111  -73.20  367.35 -147.16  0.6631     5     21.61    
  33.65818  12.39585 -19.57337  -72.62  351.59 -147.12  0.6377     5     8.993    
  29.40818  12.79585 -19.91861 -112.20  333.36 -149.84  0.8507     8    -20.33    
  29.25818  12.94585 -19.79683 -119.77  316.20 -147.94  0.8858     8    -177.4    
  29.45818  12.79585 -19.41349  -95.33  371.95 -152.35  0.9013     8     223.1    
  29.25818  12.99585 -19.50933 -114.32  326.09 -149.62  0.8843     8    -200.1    
  33.40818  12.87418 -19.79683  -54.39  460.91 -140.67  0.9944     3    -2.999    
  33.40818  12.77918 -19.67516  -52.09  459.34 -140.10  0.9695     3    -52.68    
  33.40818  12.93751 -19.79683  -54.54  461.74 -140.95  1.0157     3     7.094    
  33.40818  12.96251 -19.59683  -49.07  467.51 -141.27  1.0576     3    -17.65    
  29.10818  13.16251 -19.81445 -129.62  300.87 -143.85  0.9577     8    -78.12    
  29.10818  13.19585 -19.61349 -126.72  304.00 -145.35  0.9406     8    -164.1    
  29.05818  13.26906 -19.81683 -133.34  297.91 -141.97  0.9945     8     5.902    
  29.05818  13.29585 -19.62183 -130.11  299.97 -143.66  0.9707     8    -63.16    
  33.45818  13.19585 -19.94683  -69.50  441.25 -144.92  0.9812     3    -34.25    
  33.45818  13.14585 -19.59683  -56.36  459.87 -144.72  1.0625     3    -23.85    
  33.55818  13.39585 -19.88016  -83.69  405.46 -149.34  0.9129     9     61.33    
  33.55818  13.39585 -19.51349  -71.49  431.40 -149.88  1.0053     3    -4.728    
  28.95818  13.57085 -19.74587 -138.18  297.24 -138.15  1.0733     8    -31.56    
  28.95818  13.64585 -19.59683 -136.31  296.85 -138.98  1.0506     8    -47.02    
  28.93473  13.77918 -19.79683 -141.69  300.56 -134.80  1.1288     8    -80.88    
  28.95818  13.82085 -19.51349 -136.22  297.16 -138.02  1.0494     8    -47.02    
  33.65818  13.59585 -19.89683  -99.86  363.07 -151.08  0.8545     9     220.6    
  33.64151  13.57085 -19.57683  -87.90  391.21 -151.80  0.9173     9     66.92    
  33.75818  13.87918 -19.59683 -109.10  337.61 -150.70  0.8738     9   -0.3968    
  33.75818  13.82263 -19.80016 -111.74  332.57 -150.04  0.8626     9    -264.2    
  28.95818  14.14085 -19.79683 -141.96  305.31 -131.24  1.1532     8    -149.9    
  28.95818  13.99585 -19.54683 -137.68  298.51 -135.71  1.0720     8    -65.22    
  28.95818  14.14585 -19.79683 -141.82  305.34 -131.22  1.1530     8    -149.9    
  28.95818  14.05085 -19.59683 -138.91  299.74 -134.44  1.0902     8    -49.76    
  33.80818  14.01585 -19.77421 -120.70  313.94 -147.63  0.8953     9    -177.4    
  33.80818  14.10513 -19.59683 -119.78  314.81 -147.96  0.9035     9    -54.00    
  33.84151  14.24085 -19.79683 -129.09  301.17 -144.11  0.9593     9    -78.12    
  33.80818  14.19585 -19.53849 -121.55  311.37 -147.33  0.9158     9    -177.4    
  29.05818  14.44585 -19.77516 -139.38  304.76 -129.94  1.1062     8    -49.79    
  29.05818  14.39585 -19.56587 -136.29  300.21 -132.92  1.0446     8    -65.22    
  29.15818  14.63001 -19.76587 -136.18  302.71 -130.31  1.0503     8    -65.55    
  29.15818  14.59585 -19.59683 -134.04  300.18 -132.55  1.0042     8    -10.45    
  33.84151  14.39585 -19.79683 -133.33  297.60 -141.79  1.0070     9     5.902    
  33.80818  14.39585 -19.51849 -127.14  302.64 -144.89  0.9561     9    -63.16    
  33.80818  14.65180 -19.82933 -138.36  297.53 -137.80  1.0880     9    -30.58    
  33.80818  14.53751 -19.59683 -132.46  297.73 -142.00  1.0059     9     5.902    
  29.45247  14.94585 -19.74266 -126.61  301.38 -135.08  0.8996     8    -96.57    
  29.40818  14.89585 -19.60183 -125.13  301.59 -136.47  0.8860     8    -92.35    
  29.65818  15.09585 -19.81171 -118.63  307.18 -139.99  0.8343     8    -206.1    
  29.55818  14.99585 -19.51349 -116.76  308.41 -141.60  0.8127     8    -206.2    
  33.64151  15.02085 -19.60254 -137.83  298.57 -135.70  1.0852     9    -49.76    
  33.75818  14.74585 -19.57516 -135.09  296.81 -139.50  1.0441     9    -47.02    
  33.65818  14.99585 -19.61683 -138.03  298.56 -135.80  1.0888     9    -50.09    
  33.75818  14.79585 -19.71349 -138.60  297.85 -137.06  1.0929     9    -30.58    
  29.83318  15.17918 -19.79683 -110.05  318.62 -144.75  0.7864     8    -62.82    
  29.85818  15.17918 -19.62183 -103.97  327.08 -146.48  0.7620     8    -228.3    
  29.87485  15.19585 -19.79683 -107.84  322.18 -145.61  0.7792     8    -336.3    
  29.90818  15.19585 -19.59683 -100.30  333.27 -146.86  0.7554     8    -25.02    
  30.25818  15.29585 -19.88016  -86.90  366.19 -144.94  0.7866     8    -126.9    
  30.25818  15.29585 -19.56349  -75.21  380.86 -138.84  0.7892     8     37.32    
  30.53651  15.34585 -19.79683  -64.03  412.92 -135.69  0.8571     3     31.72    
  30.49151  15.34585 -19.59683  -59.11  411.49 -131.97  0.8473     3    -63.26    
  30.74663  15.37918 -19.79683  -50.55  438.56 -131.71  0.9062     3     4.961    
  30.65818  15.37918 -19.59683  -47.78  429.05 -128.25  0.8818     3    -95.58    
  30.85818  15.39585 -19.82183  -46.23  447.90 -131.11  0.9234     3    -110.5    
  30.75818  15.39585 -19.59683  -42.01  436.25 -126.85  0.8942     3    -71.48    
  30.84985  15.39585 -19.79683  -45.53  446.71 -130.62  0.9203     3    -84.29    
  33.35580  15.39585 -19.82099 -139.24  305.09 -129.94  1.1189     9    -118.9    
  33.45818  15.29585 -19.81861 -140.62  305.45 -130.43  1.1423     9    -149.9    
  33.25818  15.39585 -19.42087 -130.44  298.79 -136.32  0.9611     9     8.579    
  33.45818  15.29585 -19.76861 -139.79  304.08 -131.03  1.1269     9    -49.79    
  30.97985  15.44585 -19.59683  -34.50  444.38 -125.21  0.9059     3    -26.34    
  31.25818  15.49585 -19.74683  -41.77  447.94 -128.98  0.9201     3    -90.36    
  31.20818  15.49585 -19.59683  -34.89  443.75 -125.28  0.9054     3    -26.34    
  31.45818  15.54585 -19.76349  -51.63  433.70 -131.43  0.8961     3   -0.2823    
  31.42485  15.54585 -19.59683  -43.08  434.48 -127.02  0.8917     3    -101.2    
  31.65818  15.59585 -19.84683  -68.43  405.77 -137.64  0.8438     3     14.10    
  31.65818  15.59585 -19.44683  -51.51  415.26 -127.66  0.8509     3    -52.21    
  31.79985  15.64585 -19.77683  -76.31  385.56 -140.28  0.8042     9     35.49    
  31.82485  15.64585 -19.59683  -70.80  389.69 -136.88  0.8031     3     38.39    
  32.00818  15.69585 -19.79683  -91.55  353.21 -146.06  0.7652     9     79.35    
  32.05818  15.69585 -19.59683  -87.49  357.14 -144.41  0.7570     9    -73.25    
  32.36747  15.73335 -19.79683 -111.90  315.87 -143.92  0.7866     9    -246.6    
  32.25818  15.69585 -19.46849  -95.02  341.19 -146.36  0.7438     9     29.85    
  32.39985  15.73335 -19.81683 -113.93  313.19 -142.90  0.7965     9    -188.0    
  32.45818  15.69585 -19.46849 -105.90  322.84 -146.06  0.7586     9    -249.8    
  32.76651  15.69585 -19.79683 -126.43  301.32 -134.94  0.9042     9    -111.5    
  32.65080  15.69585 -19.56349 -117.12  307.91 -141.27  0.8147     9    -206.2    
  32.76913  15.69585 -19.81766 -126.86  301.21 -134.61  0.9101     9    -10.60    
  33.00818  15.59585 -19.63016 -130.03  299.96 -133.89  0.9468     9    -25.57    
  33.08139  15.57918 -19.83349 -134.90  302.21 -130.38  1.0317     9    -63.80    
  33.09151  15.54585 -19.57183 -130.61  299.61 -134.18  0.9581     9    -10.60    
  31.02997   9.79585 -19.29683  -88.29  292.30 -161.22  0.8162     6    -212.4    
  31.05818   9.79585 -19.29683  -88.28  291.50 -161.22  0.8047     6    -221.1    
  31.08639   9.79585 -19.29683  -88.23  290.76 -161.23  0.7934     6    -221.1    
  31.45818   9.79585 -19.39683  -87.96  288.23 -161.41  0.6657     6    -240.9    
  30.15818  10.16489 -19.39683  -88.44  315.41 -161.62  1.0627     6    -190.8    
  30.45818   9.89585 -19.39683  -88.26  315.53 -161.30  1.0442     6    -160.5    
  30.35818  10.19585 -19.19683  -88.22  303.78 -161.71  0.9635     6    -288.1    
  30.61830   9.81251 -19.39683  -88.42  310.33 -161.19  0.9971     6    -289.1    
  30.61735   9.99585 -19.19683  -88.00  301.48 -161.49  0.9328     6    -287.6    
  30.96651   9.89585 -19.19683  -87.84  291.99 -161.37  0.8180     6    -212.4    
  31.14151   9.89585 -19.19683  -87.43  288.41 -161.38  0.7525     6    -215.2    
  31.14985   9.89585 -19.19683  -87.38  288.30 -161.38  0.7495     6    -215.2    
  31.49806   9.99585 -19.19683  -84.99  293.54 -161.57  0.6420     6    -320.6    
  31.65818   9.89585 -19.39683  -86.49  298.12 -161.79  0.6193     6    -180.7    
  31.65818  10.09585 -19.19683  -82.75  309.38 -161.61  0.6211     6    -195.6    
  31.90818  10.19585 -19.29683  -80.30  358.51 -161.78  0.6509     6    -53.77    
  32.68973  10.19585 -19.39683  -84.25  320.84 -161.93  0.6176     5    -133.0    
  33.04389  10.19585 -19.32933  -86.77  290.08 -161.39  0.6575     5    -244.1    
  33.38497  10.19585 -19.39683  -88.35  289.83 -160.97  0.7729     5    -215.2    
  30.05818  10.32739 -19.39683  -88.86  309.70 -161.78  1.0251     6    -160.5    
  29.95818  10.55597 -19.39683  -88.81  300.12 -161.90  0.9418     6    -287.6    
  30.25818  10.30835 -19.19683  -88.09  302.02 -161.80  0.9509     6    -287.6    
  30.25818  10.54585 -19.09683  -86.98  292.93 -161.76  0.8393     6    -281.4    
  31.97163  10.39585 -19.19683  -74.71  410.23 -161.17  0.7178     6     35.68    
  32.05997  10.39585 -19.24683  -74.82  431.75 -161.37  0.7456     6    -3.536    
  32.03139  10.59585 -19.09683  -67.97  465.48 -160.32  0.8008     4     46.96    
  32.25818  10.39585 -19.29683  -75.77  438.56 -161.54  0.7525     4    -3.180    
  32.32151  10.49585 -19.19683  -73.34  432.32 -161.09  0.7469     5     1.099    
  32.49151  10.29585 -19.34683  -80.49  367.64 -161.83  0.6597     5     18.92    
  32.41235  10.59585 -19.09683  -71.44  411.61 -160.36  0.7208     5     35.68    
  32.63318  10.21251 -19.39683  -83.52  331.17 -161.97  0.6235     5    -188.9    
  32.60818  10.39585 -19.19683  -79.29  342.56 -161.35  0.6382     5    -129.9    
  32.84651  10.29585 -19.23016  -83.67  303.17 -161.55  0.6257     5    -180.7    
  33.07485  10.29585 -19.21504  -85.70  289.79 -161.37  0.6667     5    -265.6    
  33.31651  10.29585 -19.24683  -87.09  288.29 -161.18  0.7460     5    -215.2    
  33.45818  10.24585 -19.36349  -88.18  291.78 -160.98  0.8054     5    -221.1    
  33.45818  10.59585 -19.04683  -85.45  289.65 -161.34  0.7814     5    -225.1    
  33.75818  10.39585 -19.39683  -88.03  305.22 -160.95  0.9483     5    -288.1    
  33.75818  10.62501 -19.19683  -87.36  301.41 -161.30  0.9264     5    -290.4    
  33.85818  10.59585 -19.29683  -87.54  308.33 -161.19  0.9842     5    -286.7    
  29.95818  10.76251 -19.34683  -88.05  292.57 -161.76  0.8385     6    -281.4    
  29.95818  10.96251 -19.34683  -86.49  290.15 -160.98  0.7479     6    -225.1    
  30.20818  10.73751 -19.09683  -85.81  290.35 -161.35  0.7718     6    -225.1    
  30.20818  10.99585 -19.09683  -82.33  293.71 -159.08  0.6755     6    -197.6    
  33.85818  10.74585 -19.19683  -87.24  304.74 -161.39  0.9602     5    -288.1    
  34.05818  10.77835 -19.39683  -87.71  319.16 -161.25  1.0692     5    -131.0    
  33.85818  10.98001 -19.09683  -86.65  299.01 -161.59  0.9098     5    -290.4    
  34.05818  10.95597 -19.29683  -87.57  312.41 -161.48  1.0284     5    -160.5    
  29.95818  11.17406 -19.39683  -83.91  294.72 -158.72  0.6700     6    -194.7    
  30.05818  11.43013 -19.39683  -76.70  322.63 -151.01  0.6140     6    -149.8    
  30.25818  11.18573 -19.09683  -77.62  307.78 -154.48  0.6219     6    -194.8    
  30.25818  11.44585 -19.19683  -70.15  345.34 -146.64  0.6220     6    -85.59    
  33.90818  11.19585 -19.09683  -86.54  296.57 -161.67  0.8828     5    -290.4    
  34.15818  11.25989 -19.35099  -87.88  307.56 -161.68  0.9977     5    -134.1    
  33.90818  11.39585 -19.09683  -85.94  292.91 -161.57  0.8286     5    -281.4    
  34.15818  11.31751 -19.36171  -88.19  305.76 -161.72  0.9825     5    -286.9    
  30.15818  11.61906 -19.39683  -67.45  371.23 -144.10  0.6616     6     16.45    
  30.25818  11.89585 -19.34683  -47.87  455.67 -138.68  0.9223     3    -46.88    
  30.45818  11.64585 -19.09683  -53.83  428.56 -139.31  0.7860     6     27.33    
  30.35818  11.83751 -19.19683  -45.73  459.09 -137.86  0.9211     3    -102.7    
  33.85818  11.60835 -19.09683  -84.26  290.55 -160.87  0.7497     5    -225.1    
  34.15818  11.55323 -19.39683  -88.12  297.71 -161.77  0.9043     5    -290.4    
  33.85818  11.84585 -19.19683  -82.88  292.47 -159.51  0.6930     5    -262.5    
  34.05818  11.83335 -19.39683  -86.52  290.46 -161.17  0.7706     5    -215.2    
  30.25818  11.99585 -19.24683  -40.44  473.18 -138.21  1.0235     3    -54.43    
  30.07485  12.19585 -19.39683  -43.73  474.45 -141.18  1.0854     3    -60.23    
  30.15818  12.14585 -19.19683  -37.74  483.43 -140.34  1.0987     3    -60.19    
  30.27485  11.99585 -19.19683  -39.24  476.16 -138.08  1.0342     3    -63.69    
  33.48497  12.19585 -19.19683  -66.85  358.46 -144.74  0.6398     5    -4.736    
  33.75818  11.96097 -19.19683  -79.90  299.95 -156.71  0.6428     5    -183.4    
  33.75818  12.19585 -19.39683  -77.74  314.56 -152.79  0.6195     5    -209.7    
  33.85818  12.09585 -19.39683  -81.65  299.61 -157.01  0.6450     5    -194.8    
  29.85818  12.44585 -19.30183  -54.53  466.34 -147.51  1.1038     3     38.03    
  29.90818  12.39585 -19.30183  -50.56  472.06 -146.22  1.1145     3     4.452    
  29.95818  12.39585 -19.08849  -43.40  488.03 -146.06  1.1489     3    -53.26    
  29.75818  12.59585 -19.14683  -60.07  459.58 -150.39  1.0939     3     38.03    
  33.25818  12.50918 -19.15933  -42.43  468.37 -137.31  0.9617     3    -59.90    
  33.49389  12.39585 -19.39683  -63.26  389.30 -142.57  0.6995     5     9.933    
  33.35818  12.59585 -19.39683  -48.10  455.00 -138.86  0.9212     3    -109.3    
  33.25818  12.59585 -19.14683  -38.82  477.07 -137.41  1.0170     3    -50.93    
  29.30818  12.99585 -19.34361 -106.98  342.10 -151.15  0.8847     8    -31.04    
  29.65818  12.61251 -19.39683  -75.82  421.65 -151.26  0.9918     3     36.97    
  29.55818  12.79585 -19.16861  -80.36  411.47 -152.76  0.9792     3     30.60    
  29.45818  12.89585 -19.19683  -90.99  383.00 -152.79  0.9253     8     112.3    
  33.35818  12.82918 -19.39683  -41.61  473.67 -139.67  1.0580     3    -63.69    
  33.30818  12.69585 -19.25516  -39.35  475.61 -138.34  1.0350     3    -63.69    
  33.40818  13.02918 -19.39683  -44.90  475.61 -142.90  1.1018     3     6.584    
  33.35818  12.94585 -19.19683  -38.07  486.75 -141.91  1.1182     3    -56.18    
  29.15818  13.19585 -19.40933 -120.31  313.63 -147.79  0.9084     8    -54.00    
  29.07485  13.39585 -19.38766 -126.21  303.90 -145.29  0.9427     8    -164.1    
  29.25818  13.19585 -19.16587 -108.59  337.26 -150.69  0.8870     8    -244.3    
  29.15818  13.38513 -19.19683 -118.07  316.68 -148.23  0.8996     8    -244.0    
  33.45818  13.19585 -19.34683  -51.13  470.87 -146.32  1.1079     3    -19.54    
  33.44151  13.22085 -19.19683  -47.57  480.03 -146.95  1.1329     3     5.031    
  33.45818  13.29585 -19.17516  -50.73  475.99 -148.24  1.1273     3    -51.69    
  33.55818  13.44585 -19.39683  -70.36  433.81 -150.68  1.0191     3    -54.78    
  29.05818  13.55156 -19.29683 -126.39  302.92 -144.71  0.9449     8    -63.16    
  28.95818  13.79585 -19.52516 -136.46  297.10 -138.11  1.0505     8    -47.02    
  29.10818  13.61513 -19.16349 -122.36  308.27 -146.24  0.9131     8    -159.5    
  29.07485  13.71989 -19.19683 -125.44  303.55 -144.56  0.9308     8    -162.3    
  33.60818  13.56251 -19.39683  -79.57  412.12 -151.96  0.9702     3     48.69    
  33.55818  13.57085 -19.21171  -71.02  433.99 -151.98  1.0280     3    -15.51    
  33.65818  13.69585 -19.39683  -89.49  386.53 -152.54  0.9228     9     13.25    
  33.60818  13.79073 -19.16349  -84.15  400.85 -152.94  0.9572     9     58.71    
  29.05818  14.02918 -19.24683 -129.63  298.93 -140.77  0.9552     8     7.649    
  29.05818  14.29585 -19.41028 -133.46  298.24 -135.99  0.9998     8    -10.60    
  29.07485  13.99585 -19.19683 -127.52  300.47 -142.11  0.9372     8    -162.3    
  29.10818  14.16489 -19.19683 -127.50  300.25 -141.09  0.9264     8    -93.28    
  33.65818  13.92418 -19.19683  -94.50  373.16 -152.60  0.9129     9     89.57    
  33.75818  13.99585 -19.44683 -109.85  335.12 -150.58  0.8838     9    -242.2    
  33.75818  14.19585 -19.34683 -114.87  323.35 -149.31  0.8970     9    -159.0    
  33.65818  14.25501 -19.10754 -106.26  341.83 -150.94  0.8888     9    -40.93    
  29.10818  14.39585 -19.38945 -132.14  298.47 -136.13  0.9731     8     8.579    
  29.25818  14.41097 -19.09683 -120.20  306.79 -143.53  0.8511     8    -204.1    
  29.25818  14.59585 -19.28195 -124.34  301.77 -139.60  0.8811     8    -162.3    
  29.30818  14.59585 -19.19683 -120.78  305.19 -141.94  0.8467     8    -206.1    
  33.75818  14.39585 -19.34683 -121.84  309.93 -146.97  0.9230     9    -177.4    
  33.65818  14.35263 -19.12183 -110.98  330.73 -150.00  0.8873     9    -264.4    
  33.75818  14.54585 -19.39683 -127.28  302.01 -144.47  0.9585     9    -78.12    
  33.65818  14.64013 -19.19683 -121.87  308.45 -146.28  0.9192     9    -159.5    
  29.35818  14.79585 -19.43766 -124.17  301.98 -138.10  0.8719     8    -162.3    
  29.65818  14.94585 -19.21504 -103.88  326.36 -146.76  0.7544     8    -228.3    
  29.65818  14.99585 -19.31028 -106.30  322.24 -146.18  0.7618     8    -249.8    
  29.75818  14.99585 -19.17695  -96.14  338.78 -146.47  0.7449     8    -64.30    
  33.60818  14.78156 -19.19683 -124.44  304.47 -144.77  0.9276     9    -162.3    
  33.65818  14.78906 -19.29683 -127.90  300.44 -143.06  0.9615     9    -63.16    
  33.55818  15.04585 -19.36861 -131.97  297.67 -139.10  0.9969     9     5.846    
  33.45818  14.95835 -19.09683 -121.45  307.32 -145.11  0.8934     9    -162.3    
  29.80818  15.09585 -19.35099  -98.72  334.36 -146.75  0.7466     8    -25.02    
  30.05818  15.19585 -19.34683  -81.74  364.21 -141.45  0.7576     8     1.759    
  30.05818  15.14585 -19.19683  -75.78  372.84 -137.99  0.7662     8     48.41    
  30.30139  15.19585 -19.09683  -52.21  404.04 -125.50  0.8222     3    -20.63    
  30.34151  15.29585 -19.42183  -63.07  397.80 -132.27  0.8147     3    -14.80    
  30.37485  15.29585 -19.37183  -58.36  403.33 -129.82  0.8246     3    -40.69    
  30.50818  15.29585 -19.19683  -41.02  416.98 -121.83  0.8481     3    -93.67    
  30.70318  15.37918 -19.39683  -36.99  428.99 -122.87  0.8739     3    -39.30    
  30.65818  15.34585 -19.23016  -32.91  423.69 -119.79  0.8587     3    -14.85    
  30.75818  15.39585 -19.39683  -34.39  431.17 -122.17  0.8769     3    -22.70    
  30.85818  15.39585 -19.19683  -23.08  425.91 -117.03  0.8558     3    0.4418    
  33.05818  15.49585 -19.34683 -124.10  301.75 -139.20  0.8814     9    -162.3    
  33.25818  15.37918 -19.37861 -129.32  298.98 -137.25  0.9472     9     8.579    
  33.05818  15.39585 -19.14683 -117.18  309.06 -143.94  0.8317     9    -206.1    
  33.25818  15.19585 -19.08945 -119.71  307.85 -144.37  0.8611     9    -204.1    
  31.18651  15.49585 -19.39683  -27.54  435.20 -120.65  0.8806     3     12.41    
  30.84985  15.39585 -19.19683  -23.51  425.83 -117.08  0.8560     3    0.4418    
  31.20818  15.49585 -19.36349  -26.47  433.56 -120.00  0.8763     3     10.58    
  31.25818  15.49585 -19.24683  -23.40  428.08 -117.68  0.8617     3     15.78    
  31.45818  15.54585 -19.36349  -35.28  428.15 -121.91  0.8719     3    -22.83    
  31.45818  15.49585 -19.06849  -23.21  420.42 -115.50  0.8451     3     11.27    
  31.61318  15.57918 -19.39683  -45.97  419.68 -125.33  0.8586     3    -84.63    
  31.65818  15.54585 -19.16349  -37.88  417.79 -120.43  0.8499     3    -43.33    
  31.88318  15.59585 -19.24683  -58.00  399.67 -128.83  0.8148     3    -9.454    
  31.85818  15.57918 -19.19683  -53.44  404.23 -126.49  0.8241     3    -20.62    
  32.00818  15.59585 -19.19683  -64.69  389.51 -131.92  0.7938     3    -6.557    
  32.05818  15.64585 -19.33849  -75.89  373.97 -138.37  0.7685     9     5.193    
  32.23318  15.69585 -19.48016  -94.03  343.08 -146.19  0.7441     9    -41.39    
  32.12806  15.59585 -19.17183  -72.12  378.10 -135.91  0.7731     9     20.56    
  32.50318  15.69585 -19.48016 -108.43  319.04 -145.35  0.7672     9    -142.2    
  32.54485  15.59585 -19.19683  -99.31  333.39 -146.87  0.7470     9     9.986    
  32.63318  15.57918 -19.19683 -103.74  326.51 -146.83  0.7558     9    -124.3    
  32.65818  15.59585 -19.24683 -107.01  321.38 -146.23  0.7640     9    -252.8    
  32.90818  15.49585 -19.19683 -114.77  311.43 -144.26  0.8066     9    -252.3    
  32.84330  15.59585 -19.37683 -118.90  306.21 -141.27  0.8274     9    -206.1    
  30.63973  10.19585 -19.04683  -87.06  293.44 -161.66  0.8470     6    -283.0    
  30.80818  10.19585 -18.99683  -85.99  289.72 -161.55  0.7850     6    -225.1    
  31.04889  10.14585 -18.99683  -84.84  288.01 -161.40  0.7230     6    -225.1    
  31.30818  10.19585 -18.99683  -82.39  293.13 -161.07  0.6531     6    -320.6    
  31.47163  10.19585 -19.04683  -81.56  301.02 -161.09  0.6310     6    -316.4    
  30.42485  10.38335 -19.04683  -86.89  293.61 -161.75  0.8506     6    -283.0    
  30.45818  10.48239 -18.99683  -86.00  290.78 -161.60  0.7981     6    -225.5    
  30.63139  10.29585 -18.99683  -86.33  291.19 -161.64  0.8117     6    -221.1    
  30.65818  10.54585 -18.89683  -83.08  289.57 -160.71  0.7145     6    -225.2    
  30.85818  10.39585 -18.89683  -83.07  289.06 -160.90  0.7079     6    -225.3    
  30.82485  10.59585 -18.84683  -80.07  293.36 -159.21  0.6630     6    -323.1    
  31.05818  10.36168 -18.89683  -81.63  291.20 -160.52  0.6705     6    -228.4    
  31.05818  10.67180 -18.81349  -74.80  308.94 -155.78  0.6223     6    -201.2    
  31.25818  10.39585 -18.89683  -78.75  300.45 -159.58  0.6346     6    -320.6    
  31.25818  10.56251 -18.84683  -74.67  313.79 -156.97  0.6224     6    -208.4    
  31.48163  10.29585 -18.99683  -79.30  308.59 -160.48  0.6257     6    -190.6    
  31.50818  10.57597 -18.89683  -71.29  344.84 -157.11  0.6400     6    -167.8    
  31.65818  10.40323 -19.01349  -75.23  342.30 -159.88  0.6401     6    -155.1    
  31.75818  10.56847 -18.99683  -69.65  392.09 -159.09  0.6974     6    -13.14    
  31.90735  10.59585 -19.04683  -67.96  437.25 -159.78  0.7610     6     2.276    
  32.67306  10.56251 -19.04683  -76.19  337.48 -160.24  0.6356     5    -168.9    
  32.80818  10.59585 -18.99683  -77.43  316.72 -160.04  0.6256     5    -208.4    
  33.26651  10.59585 -18.99683  -83.64  288.38 -161.17  0.7077     5    -225.3    
  33.26651  10.59585 -18.99683  -83.64  288.38 -161.17  0.7077     5    -225.3    
  30.35818  10.71251 -18.99683  -84.37  289.98 -160.95  0.7377     6    -225.1    
  30.35818  10.99585 -18.99683  -79.90  297.96 -157.57  0.6471     6    -183.4    
  30.71651  10.77585 -18.84683  -78.21  298.53 -157.36  0.6412     6    -320.6    
  30.71651  10.99585 -18.84683  -72.89  318.49 -152.07  0.6124     6    -209.0    
  30.85818  10.82085 -18.81349  -74.51  309.68 -154.39  0.6200     6    -201.2    
  30.85818  10.99585 -18.81349  -69.71  331.89 -149.72  0.6154     6    -187.5    
  31.05818  10.85930 -18.78849  -69.31  332.51 -150.73  0.6208     6    -161.8    
  30.97485  10.99585 -18.79683  -67.06  345.29 -148.28  0.6257     6    -120.4    
  31.25818  10.75085 -18.81349  -69.29  337.72 -152.99  0.6275     6    -157.2    
  31.35818  10.99585 -18.79683  -58.93  405.14 -148.78  0.7121     6    -6.359    
  31.49151  10.77918 -18.84683  -64.72  380.36 -153.83  0.6784     6    -22.86    
  31.47818  10.97085 -18.81349  -57.78  422.31 -150.68  0.7428     6    -16.23    
  31.65818  10.75501 -18.89683  -63.66  410.58 -156.15  0.7241     6     18.60    
  31.67818  10.96251 -18.84683  -55.39  461.56 -153.50  0.8131     4     32.46    
  31.89306  10.69585 -18.99683  -64.36  455.63 -158.94  0.7914     4     37.48    
  31.89651  10.94585 -18.89683  -54.76  497.96 -156.16  0.8729     4     36.34    
  32.05818  10.79585 -18.99683  -60.81  498.94 -158.91  0.8605     4     41.15    
  32.05818  10.99585 -18.89683  -53.25  511.98 -156.22  0.8974     4     51.99    
  32.27818  10.77085 -19.01349  -63.85  470.02 -159.20  0.8112     4     46.02    
  32.34151  10.99585 -18.89683  -57.21  471.00 -156.01  0.8224     4     47.65    
  32.30818  10.79585 -18.99683  -63.48  463.58 -158.89  0.8020     4     47.02    
  32.49151  10.94585 -18.89683  -62.08  420.26 -155.94  0.7369     5     15.77    
  32.68913  10.84585 -18.89683  -69.30  354.48 -156.58  0.6482     5    -120.6    
  32.69151  10.99585 -18.84683  -65.33  368.68 -153.75  0.6618     5    -37.94    
  32.80818  10.79585 -18.89683  -72.95  327.50 -157.51  0.6269     5    -198.5    
  32.85818  11.04085 -18.81349  -68.24  337.96 -152.78  0.6289     5    -157.2    
  33.04247  10.75835 -18.89683  -78.13  299.25 -159.43  0.6378     5    -320.6    
  33.05818  11.02085 -18.81349  -73.64  308.74 -155.63  0.6240     5    -338.4    
  33.25818  10.79585 -18.89683  -81.00  290.24 -160.45  0.6831     5    -229.8    
  33.27818  10.96251 -18.84683  -79.16  292.39 -159.37  0.6685     5    -228.4    
  33.47639  10.69585 -18.99683  -84.79  289.47 -161.33  0.7758     5    -225.1    
  33.45818  10.94585 -18.89683  -82.48  289.02 -160.83  0.7294     5    -225.1    
  33.65818  10.77501 -19.04683  -86.11  293.94 -161.46  0.8487     5    -283.0    
  33.65818  10.89585 -18.99683  -85.39  292.32 -161.47  0.8254     5    -291.4    
  30.45818  11.27263 -18.99683  -70.67  335.39 -148.48  0.6122     6    -164.5    
  30.45818  11.43835 -19.04683  -64.46  370.70 -143.73  0.6512     6    -10.25    
  30.65818  11.24585 -18.89683  -66.45  354.93 -145.98  0.6295     6    -36.37    
  30.50818  11.36930 -18.99683  -65.88  361.37 -144.86  0.6368     6    -2.715    
  30.79985  11.21585 -18.84683  -63.90  368.07 -144.93  0.6466     6    -26.89    
  30.85306  11.37085 -18.84683  -56.23  417.81 -141.18  0.7359     6     2.620    
  31.02485  11.19585 -18.79683  -58.80  398.97 -143.68  0.6973     6    -8.453    
  30.95818  11.42418 -18.79683  -50.77  450.32 -138.80  0.8180     4    0.8727E-01
  31.45818  11.04585 -18.79683  -55.09  436.49 -148.96  0.7695     6    -20.27    
  31.57485  11.09585 -18.79683  -51.24  466.86 -149.44  0.8310     4     20.78    
  32.06651  11.19585 -18.79683  -45.68  507.19 -150.77  0.9129     4     49.89    
  32.05818  11.19585 -18.79683  -45.62  507.26 -150.77  0.9133     4     49.89    
  32.25818  11.19585 -18.81349  -48.50  496.20 -151.54  0.8849     4     33.09    
  32.23318  11.39585 -18.69683  -40.36  491.75 -140.86  0.9019     4    -14.39    
  32.50318  11.19585 -18.81349  -54.34  446.34 -150.69  0.7847     4    -8.147    
  32.46151  11.25656 -18.79683  -51.21  463.25 -149.32  0.8198     4     28.47    
  32.65818  11.15085 -18.81349  -60.11  396.45 -150.66  0.6982     5    -3.085    
  32.62485  11.24585 -18.79683  -56.36  419.06 -148.74  0.7349     5    -11.61    
  32.75818  11.19585 -18.79683  -61.78  376.16 -149.26  0.6672     5    -69.70    
  33.12485  11.14585 -18.79683  -73.06  308.88 -154.39  0.6228     5    -268.4    
  33.28318  11.17585 -18.81349  -76.48  297.91 -156.98  0.6439     5    -320.2    
  33.20818  11.36251 -18.79683  -71.77  313.75 -152.06  0.6178     5    -209.0    
  33.28318  11.41585 -18.81349  -73.17  309.29 -153.14  0.6210     5    -201.2    
  33.42485  11.17085 -18.84683  -79.65  291.74 -159.24  0.6811     5    -228.4    
  33.42485  11.42085 -18.84683  -76.85  298.61 -156.52  0.6442     5    -320.2    
  33.75818  11.14585 -18.99683  -85.24  292.24 -161.49  0.8197     5    -222.3    
  33.75818  11.44585 -18.99683  -83.61  290.34 -160.85  0.7481     5    -225.1    
  30.55818  11.70418 -18.99683  -46.67  459.79 -137.10  0.8897     3    -116.3    
  30.50818  11.79585 -18.99683  -42.37  472.73 -136.34  0.9589     3    -53.86    
  30.63973  11.79585 -18.65183  -41.76  486.05 -133.29  1.0284     3    -126.5    
  30.85818  11.59585 -18.75195  -44.90  476.34 -134.26  0.9285     3    -37.98    
  33.04151  11.59585 -18.79683  -61.94  367.69 -143.81  0.6485     5    -32.38    
  33.07247  11.65751 -18.81349  -61.91  369.46 -143.60  0.6497     5    -32.38    
  32.92818  11.78751 -18.79683  -52.71  431.47 -139.13  0.7650     5     15.10    
  33.09151  11.81251 -18.84683  -59.02  391.83 -141.59  0.6845     5     14.56    
  33.31651  11.59585 -18.84683  -71.55  318.36 -150.94  0.6138     5    -209.0    
  33.30639  11.79585 -18.89683  -67.78  340.47 -146.92  0.6186     5    -176.1    
  33.45818  11.64585 -18.89683  -74.99  307.01 -154.06  0.6245     5    -183.4    
  33.46735  11.89585 -18.99683  -71.84  324.63 -149.98  0.6116     5    -187.5    
  33.65818  11.69406 -18.99683  -79.66  295.87 -157.97  0.6612     5    -183.1    
  33.65818  11.82001 -19.04683  -78.40  300.55 -156.39  0.6412     5    -183.4    
  30.35818  11.99585 -18.96683  -35.94  489.09 -137.55  1.0705     3    -60.84    
  30.25818  12.09585 -18.97183  -35.19  493.32 -139.42  1.1051     3    -56.85    
  30.40818  11.99585 -18.71849  -38.52  494.24 -137.13  1.0872     3    -50.96    
  30.25818  12.14585 -18.76349  -36.69  500.07 -140.19  1.1240     3    -48.97    
  32.95818  12.04585 -18.79683  -45.78  469.33 -134.89  0.8939     3    -113.2    
  33.10818  11.97085 -18.89683  -55.47  416.55 -139.82  0.7366     5     7.274    
  33.00818  12.19585 -18.76849  -42.71  481.00 -133.41  0.9639     3    -54.97    
  33.15818  12.24585 -18.99683  -47.78  454.19 -137.21  0.8625     3    -65.07    
  33.35306  11.99585 -18.99683  -65.47  358.34 -144.61  0.6363     5    -4.736    
  33.30818  12.20501 -19.09683  -57.73  404.94 -140.57  0.7224     5     15.76    
  33.46056  11.99585 -19.04683  -69.86  336.33 -147.78  0.6156     5    -164.5    
  30.05818  12.29585 -19.04683  -38.33  493.41 -143.74  1.1455     3    -52.95    
  29.85818  12.59585 -18.89683  -47.95  489.86 -149.12  1.1579     3    -23.39    
  29.90818  12.59585 -18.76349  -44.22  500.90 -148.18  1.1716     3     3.987    
  30.05818  12.39585 -18.73849  -38.73  505.65 -144.85  1.1640     3    -51.24    
  33.05818  12.29585 -18.79683  -41.30  484.01 -134.00  0.9907     3    -110.5    
  33.15818  12.34585 -18.99683  -43.38  469.78 -136.26  0.9351     3    -94.10    
  33.20818  12.59585 -18.96849  -36.35  488.99 -137.08  1.0575     3    -60.84    
  33.15818  12.54585 -18.79683  -37.78  492.50 -136.18  1.0638     3    -51.07    
  29.50818  12.99585 -18.98278  -82.93  405.01 -152.85  0.9656     8     65.09    
  29.65818  12.79585 -18.97754  -66.84  448.24 -152.15  1.0658     3    -71.02    
  29.65818  12.94585 -18.79683  -64.80  456.59 -151.79  1.0793     3    -45.23    
  29.75818  12.79585 -18.79683  -55.23  479.66 -150.80  1.1343     3    -1.301    
  33.25818  12.79585 -18.89683  -34.87  498.19 -139.85  1.1140     3    -56.85    
  33.24151  12.77085 -18.79683  -36.41  499.22 -139.47  1.1122     3    -50.49    
  33.25818  12.84585 -18.76349  -36.72  501.08 -140.56  1.1252     3    -48.97    
  33.35818  13.07918 -18.99683  -37.81  497.74 -144.50  1.1522     3    -52.95    
  29.35818  13.21406 -18.99683  -98.38  362.45 -151.94  0.8969     8     31.23    
  29.27485  13.38906 -18.99683 -106.54  340.96 -150.72  0.8793     8     36.95    
  29.45818  13.31906 -18.79683  -87.10  392.07 -151.66  0.9303     8     67.02    
  29.55818  13.19406 -18.74683  -75.71  425.36 -151.61  0.9989     3    -16.31    
  33.40818  13.25418 -18.99683  -43.72  493.10 -147.38  1.1582     3    0.2959    
  33.35818  13.24585 -18.79683  -40.75  504.63 -146.62  1.1694     3    -48.27    
  33.44151  13.39585 -18.99683  -50.08  483.55 -149.42  1.1449     3     3.904    
  33.35818  13.39585 -18.71349  -43.81  504.27 -147.89  1.1724     3     5.213    
  29.25818  13.53751 -18.94683 -108.06  336.08 -150.17  0.8722     8    -244.3    
  29.25818  13.79585 -18.89683 -110.09  329.11 -149.23  0.8555     8    -264.2    
  29.45818  13.59585 -18.69683  -88.51  384.07 -150.08  0.8997     8    -49.33    
  29.35818  13.63656 -18.79683  -99.07  356.31 -150.52  0.8680     8     32.13    
  33.45818  13.64585 -18.89683  -59.66  467.17 -151.48  1.1074     3    -17.26    
  33.40818  13.59585 -18.79683  -52.66  485.71 -150.39  1.1450     3     2.752    
  33.44151  13.85751 -18.79683  -66.10  453.15 -151.71  1.0691     3    -21.33    
  33.55818  13.79585 -19.04683  -77.68  418.89 -152.86  0.9956     3     27.68    
  29.25818  13.91251 -18.89683 -111.25  325.44 -148.69  0.8489     8    -199.9    
  29.25818  14.26906 -18.99683 -116.56  312.51 -145.88  0.8415     8    -95.64    
  29.35818  14.02085 -18.79683 -103.89  339.19 -149.21  0.8282     8     32.92    
  29.45818  14.33335 -18.79683 -100.21  341.34 -148.15  0.7965     8    -4.872    
  33.44151  14.01430 -18.77683  -73.10  433.40 -151.66  1.0201     3    -9.760    
  33.55818  13.91251 -18.99683  -82.05  407.36 -152.83  0.9709     9     34.12    
  33.44151  14.17168 -18.78611  -81.37  407.86 -151.49  0.9613     9     58.93    
  33.55818  14.19585 -18.94683  -94.15  372.91 -152.00  0.9093     9     89.57    
  29.35818  14.39585 -18.94683 -111.14  320.12 -147.14  0.8077     8    -250.6    
  29.45818  14.60323 -18.99683 -108.25  322.63 -147.06  0.7824     8    -143.0    
  29.65818  14.39585 -18.64683  -81.72  377.64 -142.60  0.8183     8     46.92    
  29.65818  14.60597 -18.79683  -88.90  357.59 -144.71  0.7751     8    -9.670    
  33.40818  14.37085 -18.76349  -87.93  387.02 -150.76  0.9154     9     25.50    
  33.55818  14.30085 -18.94683  -98.70  360.06 -151.52  0.8930     9     157.5    
  33.25818  14.66906 -18.69683  -89.91  375.10 -148.87  0.8736     9    -82.42    
  33.55818  14.54585 -18.99683 -110.02  331.00 -149.74  0.8762     9    -264.4    
  29.67401  14.79585 -18.97183  -94.77  343.28 -146.32  0.7529     8    -64.40    
  29.82485  14.59585 -18.64683  -70.33  391.47 -136.05  0.8236     3     22.59    
  29.85818  14.94585 -18.99683  -82.84  361.94 -141.55  0.7564     8     3.783    
  30.00818  14.89585 -18.79683  -62.76  393.73 -130.50  0.8097     3    -44.05    
  30.05818  14.99585 -18.89683  -63.08  391.50 -130.45  0.8011     3    -17.38    
  30.18973  14.99585 -18.79683  -48.24  407.17 -123.21  0.8318     3    -37.86    
  33.15818  14.99406 -18.79683 -100.15  344.16 -148.70  0.8196     9     58.68    
  33.25818  14.85263 -18.79683 -100.78  345.97 -149.30  0.8359     9     77.98    
  33.35818  14.99585 -18.99683 -115.77  315.22 -146.94  0.8578     9    -285.4    
  33.45818  14.83906 -18.99683 -115.00  318.01 -147.77  0.8701     9    -221.6    
  30.26556  15.14585 -18.99683  -50.78  404.56 -124.37  0.8237     3    -88.29    
  30.50306  15.19585 -18.89683  -29.60  415.75 -116.08  0.8380     3    -32.69    
  30.47901  15.14585 -18.79683  -27.91  415.27 -115.02  0.8356     3     1.840    
  30.60639  15.19585 -18.79683  -20.60  414.92 -112.82  0.8277     3     26.94    
  30.65818  15.29585 -19.01849  -25.10  418.94 -115.59  0.8416     3     5.187    
  30.82485  15.34585 -18.99683  -17.84  418.37 -113.48  0.8337     3     26.36    
  30.86651  15.29585 -18.79683  -11.58  411.87 -110.11  0.8113     3     27.84    
  31.00818  15.39585 -18.99683  -14.07  417.71 -112.60  0.8290     3     21.62    
  31.05818  15.34585 -18.79683   -8.55  410.58 -109.38  0.8057     3     20.76    
  31.25818  15.37918 -18.77183   -8.99  410.22 -109.24  0.8055     3     20.76    
  31.25818  15.39585 -18.81349  -10.16  411.39 -109.83  0.8099     3     11.04    
  31.30818  15.39585 -18.79683  -10.32  411.28 -109.79  0.8099     3     11.04    
  32.30818  15.39585 -18.79683  -61.60  395.19 -130.03  0.8152     3    -15.05    
  32.43818  15.34585 -18.76349  -67.61  389.28 -133.68  0.8089     3     11.70    
  32.50818  15.49585 -18.99683  -87.01  355.32 -143.59  0.7539     9    -101.5    
  32.70818  15.29585 -18.79683  -85.12  364.02 -143.18  0.7830     9     1.790    
  32.65306  15.39585 -18.89683  -88.94  354.48 -144.53  0.7645     9     157.5    
  32.89568  15.37918 -18.99683 -105.28  326.89 -147.42  0.7793     9     12.63    
  32.90818  15.19585 -18.79683  -93.69  351.55 -146.74  0.7900     9     62.77    
  33.05818  15.19585 -18.89683 -105.01  330.68 -148.11  0.7994     9    -227.7    
  31.49151  15.49585 -19.04683  -23.85  419.63 -115.42  0.8440     3     11.27    
  31.60818  15.49585 -18.99683  -27.44  417.66 -115.92  0.8428     3     1.840    
  31.66651  15.39585 -18.73171  -19.21  414.21 -112.14  0.8270     3     27.35    
  31.89151  15.49585 -18.94683  -42.16  410.73 -120.61  0.8371     3    -88.18    
  31.93497  15.39585 -18.74183  -33.71  414.75 -117.22  0.8437     3    -27.62    
  32.05818  15.49585 -18.94683  -53.73  401.13 -125.74  0.8193     3    -42.42    
  32.30318  15.39585 -18.79683  -61.25  395.54 -129.86  0.8157     3    -60.07    
  32.19985  15.49585 -18.94683  -63.94  389.77 -131.00  0.7979     3    -16.52    
  31.25818  10.92406 -18.79683  -63.55  370.33 -149.36  0.6588     6    -33.63    
  31.22985  11.39585 -18.69683  -44.78  474.37 -136.03  0.8827     4    -37.67    
  31.42485  11.39585 -18.59683  -39.21  480.57 -129.88  0.9044     4    -104.1    
  31.49889  11.39585 -18.49683  -34.88  475.59 -122.59  0.8990     2    -81.15    
  31.35818  11.39585 -18.39683  -33.30  470.21 -118.60  0.9025     2    -107.7    
  31.49889  11.39585 -18.49683  -34.88  475.59 -122.59  0.8990     2    -78.70    
  31.95818  11.39585 -18.59683  -35.15  485.32 -131.11  0.8992     4    -50.45    
  31.90818  11.39585 -18.49683  -31.37  475.74 -121.68  0.8825     2    -57.57    
  32.05818  11.34585 -18.69683  -39.51  495.37 -141.65  0.9106     4    -32.26    
  32.84389  11.15085 -18.79683  -65.36  351.28 -150.34  0.6379     5    -105.6    
  30.83318  11.64585 -18.54587  -42.83  480.63 -129.55  0.9878     1    -77.48    
  30.63973  11.79585 -18.65183  -41.76  486.05 -133.29  1.0284     3    -88.49    
  30.55818  11.79585 -18.31683  -44.25  481.11 -131.79  1.0477     2    -101.2    
  30.83318  11.61251 -18.39683  -41.65  477.51 -126.86  0.9898     2    -23.57    
  30.90818  11.59585 -18.67516  -43.63  480.03 -132.16  0.9499     3    -78.92    
  31.05818  11.49585 -18.39683  -38.33  474.14 -122.84  0.9468     2    -121.8    
  31.25818  11.44585 -18.59683  -40.74  478.98 -129.36  0.9145     4    -82.35    
  31.25818  11.41251 -18.37183  -34.12  470.25 -119.06  0.9132     2    -107.7    
  32.03318  11.41251 -18.59683  -35.10  485.18 -130.99  0.8985     4    -98.56    
  32.08318  11.41251 -18.39683  -26.61  465.35 -114.44  0.8609     2    -67.52    
  32.25818  11.49585 -18.54683  -34.13  479.19 -125.37  0.8898     2    -71.16    
  32.30818  11.49585 -18.39683  -27.96  465.61 -114.79  0.8671     2    -70.87    
  32.49151  11.59585 -18.64683  -40.16  480.05 -132.97  0.8899     4    -43.94    
  32.45818  11.59585 -18.44683  -32.12  470.26 -118.19  0.8854     2    -64.48    
  32.48318  11.61251 -18.59683  -38.21  479.22 -128.68  0.8946     4    -89.37    
  32.57485  11.59585 -18.69683  -43.64  474.06 -136.77  0.8676     4    -23.78    
  32.65818  11.74585 -18.63016  -41.26  476.76 -130.02  0.8979     4    -89.34    
  32.75818  11.79585 -18.34683  -33.56  468.11 -118.27  0.9162     2    -107.7    
  30.40818  11.99585 -18.59683  -41.16  491.47 -136.76  1.0885     3    -45.91    
  30.25818  12.14585 -18.71861  -37.78  500.08 -140.17  1.1241     3    -94.52    
  30.45818  11.89585 -18.34183  -45.17  483.10 -133.98  1.0699     1    -98.54    
  30.25818  12.14585 -18.38754  -45.13  489.14 -138.44  1.1149     3    -87.26    
  32.85818  11.99585 -18.59683  -41.83  478.36 -128.41  0.9474     1    -73.98    
  32.85818  11.99585 -18.60516  -41.95  478.46 -128.69  0.9462     1    -23.83    
  32.95818  12.14585 -18.63016  -42.28  481.27 -130.47  0.9783     3    -54.97    
  33.04151  12.19585 -18.38945  -41.60  477.40 -127.37  1.0023     2    -73.72    
  29.95818  12.59585 -18.59683  -43.04  506.81 -146.72  1.1727     3    -69.49    
  30.10818  12.36251 -18.59683  -40.36  503.97 -143.41  1.1545     3    -49.01    
  30.10818  12.38906 -18.34683  -45.67  493.79 -141.44  1.1433     3     44.22    
  30.05818  12.48097 -18.26849  -47.09  493.30 -141.71  1.1475     3     38.72    
  33.05818  12.29585 -18.51349  -42.50  480.96 -130.54  1.0199     1    -77.48    
  33.15818  12.44585 -18.37516  -43.74  480.90 -131.96  1.0506     1    -91.97    
  33.15818  12.54585 -18.63016  -40.78  489.98 -135.52  1.0694     3    -95.78    
  33.20818  12.59585 -18.39683  -44.43  483.96 -134.63  1.0761     1    -108.6    
  29.75818  12.99585 -18.59683  -54.48  485.73 -149.67  1.1339     3     26.26    
  29.85818  12.79585 -18.59111  -47.29  501.49 -148.54  1.1671     3     6.623    
  29.85818  12.97418 -18.39683  -48.20  502.14 -146.61  1.1567     3     6.623    
  29.90818  12.82918 -18.39683  -46.47  504.11 -146.06  1.1644     3    -38.93    
  33.24151  12.79585 -18.59683  -40.66  495.69 -139.15  1.1130     3    -96.56    
  33.24151  12.73418 -18.39683  -44.72  486.29 -136.70  1.0971     1    -83.64    
  33.25818  12.85418 -18.57683  -41.12  496.71 -139.91  1.1210     3    -48.45    
  33.25818  12.81251 -18.39683  -44.84  487.98 -137.82  1.1080     3    -95.62    
  29.65818  13.33751 -18.54683  -64.81  455.02 -148.75  1.0506     3     17.02    
  29.67485  13.19168 -18.59683  -62.73  462.47 -149.84  1.0763     3     19.10    
  29.85818  13.14585 -18.29683  -48.63  499.12 -144.82  1.1405     3     22.43    
  29.75818  13.42918 -18.39683  -55.82  476.13 -145.38  1.0822     3     26.73    
  33.30818  13.16251 -18.59683  -41.07  505.15 -144.26  1.1586     3    -49.01    
  33.30306  13.15418 -18.39683  -45.29  496.90 -142.18  1.1459     3     44.22    
  33.35818  13.39585 -18.70516  -43.89  504.61 -147.84  1.1726     3     5.213    
  33.27485  13.47180 -18.29683  -47.09  498.08 -143.50  1.1566     3     9.186    
  29.55818  13.57918 -18.59683  -77.63  413.58 -148.62  0.9497     3     42.55    
  29.65818  13.94085 -18.49683  -71.82  415.88 -143.25  0.9236     3     55.29    
  29.75818  13.48239 -18.38849  -56.17  473.32 -144.81  1.0724     3     25.49    
  29.75818  13.90418 -18.39683  -60.69  442.81 -140.28  0.9782     3    -29.05    
  33.24151  13.82085 -18.39683  -48.86  500.31 -146.22  1.1505     3     22.43    
  33.25818  13.59585 -18.29683  -47.40  500.00 -144.13  1.1572     3    -38.93    
  33.35818  13.80263 -18.64683  -55.57  483.10 -149.96  1.1302     3   -0.9055    
  33.35818  13.68097 -18.65016  -51.29  493.35 -149.53  1.1529     3     29.07    
  29.55818  13.99585 -18.59683  -83.53  386.34 -146.14  0.8675     8     40.26    
  29.65818  14.29406 -18.59683  -79.05  386.48 -142.21  0.8408     8     43.32    
  29.85818  13.94085 -18.29683  -51.62  459.88 -136.59  1.0027     3    -66.97    
  29.85818  14.21668 -18.39683  -56.06  433.72 -134.15  0.9332     3    -4.019    
  33.20818  13.96251 -18.39683  -50.63  494.48 -145.99  1.1330     3     25.55    
  33.25818  13.99585 -18.49683  -55.02  483.62 -147.76  1.1162     3     40.53    
  33.15818  14.14585 -18.39683  -53.48  482.99 -145.11  1.1000     3    -19.36    
  33.25818  14.37918 -18.59683  -73.73  424.30 -148.16  0.9753     3     28.34    
  29.85818  14.41156 -18.49683  -60.82  414.87 -133.48  0.8822     3    -21.03    
  29.95818  14.39585 -18.39683  -49.79  432.41 -129.22  0.9148     3    -40.69    
  30.00818  14.59585 -18.49683  -50.09  420.26 -126.87  0.8784     3    -40.67    
  30.26330  14.62918 -18.29683  -28.70  435.62 -118.05  0.8802     3    -21.64    
  32.95818  14.59073 -18.39683  -58.32  449.34 -139.98  0.9971     3    0.3818E-01
  33.05818  14.41513 -18.39683  -57.46  461.91 -142.61  1.0382     3     18.52    
  33.05818  14.60263 -18.49683  -68.09  427.98 -143.44  0.9590     3     47.46    
  33.14151  14.44085 -18.49683  -66.16  440.76 -145.23  0.9995     3    -47.62    
  30.25818  14.89585 -18.59683  -35.56  417.95 -118.45  0.8515     3    -28.12    
  30.45997  14.79585 -18.29683  -18.95  426.91 -112.69  0.8402     3     22.72    
  30.42068  14.99585 -18.59683  -25.09  417.33 -114.18  0.8376     3     5.187    
  30.63318  14.97918 -18.39683  -12.05  416.07 -109.35  0.8099     3     27.84    
  30.60818  15.09585 -18.59683  -15.63  413.70 -110.67  0.8170     3     24.53    
  30.87818  15.09585 -18.39683   -5.91  409.47 -106.55  0.7851     3     23.67    
  32.50818  14.99585 -18.39683  -45.68  434.63 -127.19  0.9183     3    -98.59    
  32.65818  14.89585 -18.39683  -51.45  436.66 -131.61  0.9367     3    -26.89    
  32.68973  14.99585 -18.49683  -60.61  417.95 -134.10  0.8970     3    -25.62    
  32.85818  14.79406 -18.44683  -61.73  429.70 -137.87  0.9408     3     16.10    
  32.85818  14.99585 -18.59683  -75.57  393.06 -141.03  0.8556     3     46.40    
  33.05818  14.79585 -18.59683  -79.92  393.40 -144.98  0.8806     9     31.02    
  30.84985  15.19585 -18.59683   -7.69  408.76 -108.00  0.7958     3     23.98    
  31.04485  15.14585 -18.39683   -3.43  407.38 -105.70  0.7772     3     29.83    
  31.00818  15.19585 -18.49683   -4.32  406.47 -106.36  0.7823     3     29.83    
  31.25818  15.17918 -18.37183   -3.48  407.81 -105.56  0.7768     3     29.83    
  31.20818  15.29585 -18.59683   -5.18  406.45 -107.04  0.7881     3     29.56    
  31.27485  15.19585 -18.39683   -3.51  407.45 -105.72  0.7781     3     29.83    
  31.39985  15.29585 -18.54683   -6.55  407.97 -107.36  0.7922     3     29.56    
  31.64985  15.29585 -18.53171  -12.51  412.92 -109.55  0.8121     3     24.53    
  31.88651  15.19585 -18.39683  -18.03  421.45 -112.07  0.8356     3     24.33    
  31.85818  15.29585 -18.54683  -21.37  417.43 -112.84  0.8358     3     12.77    
  31.90818  15.19585 -18.39683  -19.14  422.01 -112.46  0.8386     3     23.35    
  32.03318  15.14585 -18.36349  -23.15  427.26 -114.71  0.8570     3    0.3205    
  32.09985  15.29585 -18.59683  -36.04  418.22 -118.69  0.8569     3    -26.95    
  32.28913  15.09585 -18.39683  -35.78  431.72 -121.05  0.8920     3    -22.56    
  32.21318  15.19585 -18.49683  -36.70  423.79 -120.17  0.8734     3    -27.60    
  32.47818  15.19585 -18.59683  -57.83  408.59 -129.97  0.8579     3    -63.40    
  30.98830  11.29585 -17.99683  -30.33  458.75 -120.81  0.9234     2    -79.51    
  31.25485  11.19585 -17.99683  -21.90  446.23 -114.75  0.8701     2     32.31    
  31.20818  11.39585 -18.29683  -32.36  467.70 -118.11  0.9133     2    -82.79    
  31.39985  11.29585 -18.19683  -24.08  456.22 -113.34  0.8700     2    -2.212    
  31.39985  11.19585 -18.04683  -18.94  443.98 -112.16  0.8498     2     36.79    
  31.62485  11.29585 -18.24683  -22.13  454.64 -111.17  0.8503     2     7.072    
  31.70818  11.19585 -18.09683  -14.39  438.21 -108.25  0.8162     2     21.80    
  31.82485  11.29585 -18.24683  -19.77  451.27 -109.51  0.8342     2     21.40    
  31.72985  11.19585 -18.09683  -14.07  437.69 -108.04  0.8142     2     21.80    
  32.00818  11.29585 -18.19683  -16.01  444.43 -107.73  0.8174     2     20.50    
  32.16651  11.19585 -17.99683   -7.47  423.75 -105.55  0.7854     2     21.31    
  32.25818  11.24585 -18.03016   -9.41  427.29 -106.03  0.7919     2     23.75    
  32.32806  11.39585 -18.19683  -17.61  445.82 -108.48  0.8255     2     19.40    
  32.47306  11.39585 -18.09683  -14.95  438.31 -108.39  0.8197     2     21.80    
  30.45818  11.79585 -18.09683  -44.38  486.13 -134.33  1.0629     2    -134.2    
  30.65818  11.59585 -18.09683  -40.22  479.81 -129.37  1.0128     2    -68.36    
  30.60818  11.69585 -18.19683  -42.56  481.49 -130.45  1.0314     2    -63.56    
  30.81497  11.39585 -17.99683  -35.61  467.53 -125.32  0.9629     2    -141.0    
  30.85818  11.49585 -18.17778  -36.83  474.14 -124.36  0.9715     2    -123.3    
  31.03318  11.41251 -18.19683  -32.99  468.59 -120.39  0.9353     2    -97.66    
  32.50818  11.49585 -18.19683  -20.36  449.75 -110.33  0.8443     2     50.24    
  32.66830  11.44585 -17.99683  -15.54  436.01 -110.42  0.8336     2     20.27    
  32.65818  11.61251 -18.21611  -24.89  456.11 -113.09  0.8713     2    -2.212    
  33.00818  11.78513 -17.99683  -28.59  456.48 -119.72  0.9188     2    -32.87    
  30.27485  11.99585 -18.02183  -46.96  491.55 -138.80  1.1041     2     5.920    
  30.35818  11.99585 -18.28016  -46.09  484.44 -135.83  1.0907     1    -112.7    
  30.25818  12.09585 -18.16349  -47.26  487.14 -137.86  1.1100     2    -25.70    
  30.15818  12.19585 -17.98016  -47.92  493.66 -141.03  1.1302     2     16.58    
  33.00818  11.99585 -18.19683  -35.32  471.51 -122.69  0.9621     2    -110.1    
  33.05818  11.96763 -18.09683  -33.92  468.97 -123.07  0.9582     2    -102.4    
  33.05818  12.09585 -18.21945  -38.00  474.94 -124.98  0.9843     2    -173.8    
  33.20818  12.19585 -18.03016  -39.40  477.24 -129.46  1.0104     2    -68.36    
  30.10818  12.36251 -18.15183  -48.22  489.13 -140.21  1.1373     1    -16.29    
  30.07485  12.39585 -17.97183  -48.40  493.05 -141.69  1.1443     2    -7.676    
  30.05818  12.49347 -18.22599  -47.55  491.50 -141.35  1.1465     3    -7.676    
  30.05818  12.44585 -17.96349  -48.42  492.83 -141.79  1.1467     2    -15.07    
  33.20818  12.42918 -18.19683  -43.35  482.35 -131.94  1.0507     2    -76.85    
  33.25818  12.28418 -17.99683  -41.45  479.91 -131.90  1.0288     2    -73.52    
  33.24151  12.57585 -18.22183  -45.04  483.76 -134.15  1.0742     2    -98.54    
  33.35818  12.70513 -17.94683  -46.86  491.98 -139.38  1.1006     2    -42.19    
  29.95818  12.79585 -18.19683  -47.86  495.51 -142.80  1.1532     3    -5.926    
  29.95818  12.87918 -17.99683  -48.70  490.19 -140.96  1.1446     1    -18.77    
  29.90818  13.02918 -18.19683  -47.96  497.96 -143.22  1.1461     3     9.186    
  29.95818  12.97085 -17.91349  -48.22  489.16 -140.39  1.1396     1    -16.29    
  33.25818  12.74585 -18.30516  -45.81  484.97 -136.40  1.0976     1    -93.48    
  33.35818  12.79585 -17.94683  -47.22  493.49 -140.22  1.1125     2    -45.42    
  33.30818  12.99585 -18.17504  -47.79  488.28 -139.14  1.1261     1    -33.06    
  33.35818  12.99585 -17.91349  -47.88  496.09 -142.05  1.1346     2     16.58    
  29.90818  13.19585 -18.13849  -47.83  495.60 -141.78  1.1309     3     9.186    
  29.95818  13.22085 -17.91349  -47.68  487.71 -138.71  1.1198     3    -10.41    
  29.87485  13.39585 -18.19683  -48.21  493.94 -141.64  1.1097     3    -39.20    
  29.95818  13.44585 -17.99683  -46.57  489.39 -137.62  1.0972     3     14.12    
  33.30639  13.20085 -18.19683  -48.18  490.74 -140.74  1.1414     1    -20.77    
  33.30818  13.27418 -17.99683  -48.71  492.00 -141.43  1.1462     2    -7.676    
  33.25818  13.49585 -18.14683  -48.53  492.00 -141.70  1.1496     3    -7.676    
  33.25818  13.49585 -17.99683  -48.86  490.71 -141.24  1.1480     1    -24.46    
  29.90818  13.64085 -18.16349  -46.70  486.89 -138.20  1.0716     3    -4.117    
  29.95818  13.59585 -18.04683  -45.55  489.06 -136.65  1.0776     3    -129.4    
  29.90818  13.79585 -18.19683  -46.89  478.44 -136.57  1.0424     3    -79.29    
  30.05818  13.88180 -17.99683  -41.51  481.67 -130.98  1.0254     3    -73.52    
  33.24151  13.59585 -18.19683  -48.16  495.25 -142.59  1.1514     3     44.22    
  33.20818  13.65418 -17.99683  -48.74  490.14 -140.82  1.1438     1    -34.19    
  33.15818  13.87918 -18.19683  -48.01  497.00 -142.57  1.1387     3     9.186    
  33.15818  13.79585 -18.04683  -48.43  491.08 -140.63  1.1374     3    -7.676    
  29.95818  13.98751 -18.19683  -44.52  469.67 -132.90  1.0061     3    -85.60    
  30.05818  14.22180 -18.19683  -39.26  459.21 -127.33  0.9601     3    -126.3    
  30.10818  13.99585 -17.99683  -39.12  477.80 -128.50  1.0019     3    -68.36    
  30.25818  14.27239 -17.99683  -32.33  465.91 -121.78  0.9394     3    -97.66    
  33.04151  14.02085 -18.01683  -47.29  489.84 -138.80  1.1152     3     41.76    
  33.05818  14.09585 -18.16766  -47.50  494.02 -140.72  1.1135     3    -40.44    
  33.00818  14.19585 -18.18337  -47.04  491.40 -139.88  1.0984     3    -22.89    
  32.85818  14.29585 -18.01766  -44.40  486.67 -135.01  1.0713     3    -86.07    
  30.25818  14.49823 -18.19683  -28.38  446.04 -119.28  0.8990     3    -12.13    
  30.35818  14.39585 -17.99683  -28.04  459.36 -118.35  0.9086     3    -46.04    
  30.45818  14.69585 -18.19683  -19.24  434.52 -113.34  0.8502     3     22.51    
  30.55818  14.59585 -17.99683  -20.90  447.71 -112.89  0.8583     3     47.10    
  32.45818  14.59585 -17.89683  -37.06  474.25 -124.76  0.9816     3    -123.3    
  32.75818  14.39585 -17.99171  -42.54  483.51 -132.41  1.0475     3    -102.2    
  32.65818  14.59585 -18.11028  -40.06  474.89 -130.01  1.0071     3    -68.10    
  32.85818  14.39585 -18.14683  -44.58  484.28 -135.82  1.0584     3    -88.63    
  30.58497  14.79585 -18.19683  -14.75  428.14 -110.52  0.8254     3     14.32    
  30.83830  14.77918 -17.99683  -13.98  436.86 -108.23  0.8147     3     21.80    
  30.85818  14.94585 -18.19683   -7.72  418.72 -106.67  0.7901     3     20.85    
  31.05818  14.79585 -17.89683  -15.76  443.66 -107.84  0.8176     3     21.77    
  30.99985  14.99585 -18.19683   -5.44  416.24 -105.65  0.7806     3     22.74    
  31.31651  14.89585 -17.94683  -13.10  437.51 -106.81  0.8057     3     22.15    
  31.29151  14.99585 -18.09683   -7.19  422.80 -105.58  0.7849     3     21.31    
  31.45818  14.94585 -17.99683  -12.09  433.92 -106.93  0.8043     3     25.97    
  31.52723  15.09585 -18.20099   -8.00  418.66 -106.71  0.7922     3     20.85    
  31.65818  14.94585 -17.99683  -15.01  438.28 -108.71  0.8220     3     21.80    
  31.53556  15.09585 -18.20099   -8.13  418.86 -106.78  0.7929     3     20.85    
  31.94151  14.89585 -17.99683  -20.91  448.14 -112.85  0.8626     3     47.10    
  31.80818  14.99585 -18.09683  -15.09  434.77 -110.24  0.8310     3     20.81    
  32.05818  14.79585 -17.89683  -27.26  459.85 -115.76  0.8966     3    -1.908    
  32.10818  14.99585 -18.19683  -23.10  440.07 -115.76  0.8754     3     22.29    
  32.25818  14.77918 -17.99683  -29.51  461.98 -119.47  0.9246     3    -79.51    
  32.25818  14.89585 -18.14683  -27.99  450.89 -119.24  0.9088     3     5.271    
  32.50818  14.79585 -18.19683  -36.93  458.76 -125.96  0.9575     3    -135.3    
  31.49151  10.89585 -17.64683  -17.11  418.67 -111.32  0.8254     2     20.50    
  31.56318  10.89585 -17.64683  -14.12  416.76 -110.20  0.8166     2     24.53    
  31.50818  10.99585 -17.79683  -14.01  422.99 -110.27  0.8207     2     21.87    
  31.82485  10.89585 -17.64683   -7.21  410.06 -107.17  0.7905     2     23.98    
  31.85818  10.99585 -17.79683   -5.76  413.28 -106.24  0.7841     2     22.74    
  32.04151  10.89585 -17.59683   -4.48  406.45 -106.24  0.7815     2     29.83    
  30.45818  11.36763 -17.69683  -57.47  441.64 -136.97  0.9628     2    -37.83    
  30.65818  11.09585 -17.59683  -59.16  418.90 -133.10  0.8919     2    -43.49    
  30.56330  11.39585 -17.79683  -48.02  457.37 -133.15  0.9831     2    -147.0    
  30.87639  11.11251 -17.72183  -40.97  437.41 -124.87  0.9116     2    -65.84    
  30.84330  11.19585 -17.79683  -38.98  446.49 -125.18  0.9293     2    -66.38    
  31.12151  10.99585 -17.69683  -31.36  430.37 -118.58  0.8757     2    -26.03    
  31.06318  11.09585 -17.79683  -30.34  439.09 -119.35  0.8914     2    -22.01    
  31.22485  11.04585 -17.79683  -23.93  433.29 -115.58  0.8640     2     23.76    
  31.25818  10.89585 -17.59683  -28.71  422.80 -116.33  0.8547     2     3.154    
  31.39651  11.01251 -17.79683  -17.46  427.05 -112.15  0.8368     2     16.46    
  32.05818  11.04585 -17.83016   -4.23  412.11 -105.22  0.7755     2     23.95    
  32.30818  11.09585 -17.79683   -4.31  411.37 -105.54  0.7784     2     23.95    
  32.39985  10.99585 -17.59683   -5.72  407.49 -106.67  0.7867     2     29.56    
  32.46056  11.04585 -17.63016   -6.16  409.05 -106.94  0.7897     2     23.67    
  32.53497  11.19585 -17.79683   -8.06  416.11 -107.37  0.7966     2     23.04    
  32.68139  11.19585 -17.69683  -12.55  416.35 -109.33  0.8129     2     23.59    
  32.70818  11.29585 -17.79683  -13.33  422.06 -109.91  0.8205     2     21.87    
  32.86497  11.24585 -17.59683  -21.15  419.50 -113.04  0.8394     2     11.66    
  30.15818  11.64585 -17.59683  -66.63  439.66 -145.22  0.9935     2    -33.34    
  30.45818  11.50501 -17.79683  -50.10  463.69 -136.13  1.0091     2    -79.23    
  30.27485  11.77263 -17.79683  -50.95  480.68 -141.03  1.0702     2    -14.56    
  30.10818  11.76251 -17.59683  -64.28  450.80 -146.23  1.0262     2    -49.95    
  32.87247  11.60835 -17.98016  -22.21  445.50 -115.07  0.8759     2     22.40    
  33.07306  11.39585 -17.59683  -33.89  423.60 -118.58  0.8686     2    -15.15    
  33.05818  11.57323 -17.78016  -29.75  436.63 -118.73  0.8897     2    -21.67    
  33.20818  11.79585 -17.79683  -38.23  446.25 -124.91  0.9328     2    -60.52    
  33.25818  11.58573 -17.59683  -46.63  423.39 -125.55  0.8874     2    -101.5    
  33.25818  11.79585 -17.74683  -42.24  441.68 -126.51  0.9309     2    -82.17    
  30.05818  11.94585 -17.59683  -59.23  469.45 -147.29  1.0773     2    -9.168    
  30.15818  12.02168 -17.79683  -49.59  493.92 -143.57  1.1172     2    -4.083    
  30.10818  12.16251 -17.79683  -48.65  498.39 -144.27  1.1363     2    -23.12    
  30.05818  12.17585 -17.69683  -50.25  496.72 -146.20  1.1382     2    -23.12    
  33.25818  11.88573 -17.79683  -41.19  449.48 -127.38  0.9489     2    -99.80    
  33.35818  12.11251 -17.79683  -47.10  457.81 -133.00  0.9882     2    -134.6    
  33.45818  11.86168 -17.59683  -60.98  418.48 -134.65  0.9002     2    -11.30    
  33.45818  12.11251 -17.69683  -56.23  441.59 -136.32  0.9646     2    -77.80    
  29.95818  12.39585 -17.54683  -49.13  499.82 -148.33  1.1596     2     22.43    
  30.05818  12.39585 -17.88849  -48.09  496.87 -142.95  1.1489     2     9.186    
  30.00818  12.53751 -17.79683  -47.27  499.46 -144.01  1.1578     2     16.58    
  29.95818  12.64585 -17.59683  -44.84  505.68 -146.18  1.1693     2     5.692    
  33.40818  12.47180 -17.83016  -48.89  478.62 -138.75  1.0584     2    -30.36    
  33.55818  12.42918 -17.64683  -62.46  445.65 -142.87  1.0005     2    -49.37    
  33.40818  12.51989 -17.83016  -48.80  481.10 -139.39  1.0672     2    -30.36    
  33.55818  12.50085 -17.64683  -61.78  450.70 -143.65  1.0164     2    -29.29    
  29.95818  12.95513 -17.80933  -47.30  491.86 -141.04  1.1425     2    -7.676    
  29.95818  12.84585 -17.59683  -43.44  503.06 -144.29  1.1612     2    -116.7    
  29.95818  12.99585 -17.88016  -47.97  489.29 -140.29  1.1381     1    -16.29    
  29.95818  12.94585 -17.59683  -43.32  501.03 -143.21  1.1538     2    -121.7    
  33.40818  12.79585 -17.83016  -48.75  493.06 -142.40  1.1130     2    -21.64    
  33.55818  12.79585 -17.59683  -60.13  466.09 -147.04  1.0703     2    -8.907    
  33.40818  12.93751 -17.79683  -48.87  496.73 -143.92  1.1312     2     22.43    
  33.45818  13.10930 -17.59683  -51.48  493.89 -147.83  1.1420     2    -16.48    
  29.95818  13.17085 -17.88016  -47.71  487.84 -138.99  1.1241     1    -17.81    
  29.99151  13.22180 -17.59683  -43.30  493.33 -139.66  1.1237     2    -50.27    
  30.00818  13.45418 -17.79683  -46.21  484.69 -135.81  1.0901     1    -112.7    
  30.05818  13.49585 -17.54683  -42.93  488.49 -136.06  1.0840     2    -41.43    
  33.35818  13.19585 -17.79683  -47.76  500.51 -144.40  1.1531     2    -43.91    
  33.40818  13.20597 -17.63016  -48.61  500.98 -147.16  1.1569     2     22.43    
  33.25818  13.49585 -17.90516  -48.27  492.51 -141.82  1.1501     2     42.47    
  33.35818  13.39585 -17.54921  -46.09  504.77 -147.49  1.1691     2     7.849    
  30.05818  13.59585 -17.74683  -45.18  482.62 -133.73  1.0680     1    -98.54    
  30.10818  13.65418 -17.59683  -43.85  483.70 -133.37  1.0561     1    -91.97    
  30.10818  13.79585 -17.81028  -43.43  480.96 -130.63  1.0354     3    -50.38    
  30.15818  13.79585 -17.64683  -43.74  480.61 -130.79  1.0306     1    -86.07    
  33.20818  13.64501 -17.83611  -47.55  492.85 -141.61  1.1469     2    -7.676    
  33.24151  13.59585 -17.64183  -44.55  502.84 -144.50  1.1613     2    -41.56    
  33.05818  13.91251 -17.73516  -45.68  489.82 -139.42  1.1251     2    -90.96    
  33.05818  13.91073 -17.57183  -42.48  497.35 -141.01  1.1330     2    -46.93    
  30.25818  13.99585 -17.68016  -41.72  477.28 -126.94  0.9917     3    -83.03    
  30.27485  13.99585 -17.62183  -42.24  478.11 -127.61  0.9893     3    -73.98    
  30.35818  14.19585 -17.76766  -36.84  472.60 -122.11  0.9514     3    -160.7    
  30.45818  14.23001 -17.51349  -41.47  478.20 -127.63  0.9343     3    -75.42    
  32.70818  14.29585 -17.60516  -43.16  483.33 -133.04  1.0534     1    -91.97    
  32.95818  14.04585 -17.65516  -44.23  489.17 -137.94  1.1073     2    -23.57    
  32.85818  14.19585 -17.79683  -45.23  483.32 -134.61  1.0798     1    -118.4    
  33.00818  13.99585 -17.76349  -46.00  487.36 -138.06  1.1132     1    -106.4    
  30.65818  14.49585 -17.76445  -28.93  464.02 -115.27  0.8859     3    -71.97    
  30.60818  14.39585 -17.46349  -40.86  479.20 -130.41  0.9065    10    -94.65    
  30.85818  14.59585 -17.69683  -28.53  465.98 -115.28  0.8737     3    -49.33    
  30.82485  14.54585 -17.59683  -33.39  474.16 -121.10  0.8918     3    -92.86    
  30.90818  14.59585 -17.59683  -32.39  474.21 -120.82  0.8867     3    -64.05    
  31.97485  14.69585 -17.59683  -36.94  473.46 -122.00  0.9140     3    -107.5    
  32.28318  14.57918 -17.59683  -40.57  476.34 -125.54  0.9615     3    -80.65    
  32.35818  14.59585 -17.77337  -37.95  473.40 -123.42  0.9697     3    -158.9    
  32.45818  14.54585 -17.79683  -39.30  475.40 -125.41  0.9896     3    -94.39    
  32.55818  14.39585 -17.51349  -42.22  482.93 -131.46  1.0202     2    -27.33    
  32.65818  14.39585 -17.79683  -42.73  479.65 -130.07  1.0345     3    -86.07    
  31.09151  14.74585 -17.79683  -20.89  454.12 -110.00  0.8384     3     21.40    
  31.25818  14.77918 -17.77183  -21.91  456.17 -110.50  0.8415     3     7.193    
  31.14985  14.69585 -17.59683  -30.70  474.11 -120.38  0.8792     3    -96.26    
  31.27485  14.79585 -17.79683  -20.60  453.54 -109.71  0.8360     3     21.40    
  31.39985  14.74585 -17.59683  -30.97  473.65 -120.18  0.8796     3    -86.70    
  31.68318  14.74585 -17.56349  -34.62  475.44 -122.74  0.8927     3    -90.99    
  31.69151  14.79585 -17.74683  -26.87  461.54 -113.33  0.8681     3    -1.908    
  31.83818  14.74585 -17.65516  -33.09  469.62 -118.17  0.8948     3    -75.88    
  31.85818  14.79585 -17.79683  -27.26  460.61 -113.90  0.8789     3    -1.908    
  32.05818  14.74585 -17.79683  -31.27  465.32 -117.04  0.9089     3    -82.79    
  30.25818  10.89585 -17.19683 -105.61  330.10 -148.07  0.7955    15    -32.23    
  30.43580  10.79585 -17.19683  -99.79  338.19 -147.57  0.7729    15     29.95    
  30.42389  10.99585 -17.39683  -85.89  369.95 -144.40  0.8107    15    -99.45    
  30.65639  10.79585 -17.29683  -83.13  367.20 -142.10  0.7801    15    -131.4    
  30.62723  10.99585 -17.49683  -69.09  399.11 -136.50  0.8483     2     33.93    
  30.93651  10.69585 -17.24683  -70.06  383.91 -134.56  0.7909     2     10.29    
  30.88318  10.84585 -17.43016  -60.36  402.33 -130.33  0.8361     2    -43.61    
  30.96318  10.69585 -17.24683  -68.26  386.13 -133.58  0.7938     2     2.738    
  30.98318  10.79585 -17.39683  -56.66  404.05 -127.89  0.8345     2    -52.18    
  31.24151  10.64585 -17.17861  -53.18  401.95 -125.43  0.8186     2    -27.41    
  31.23651  10.79585 -17.44683  -37.61  416.46 -119.03  0.8493     2    -43.33    
  31.45818  10.64585 -17.16349  -38.98  412.51 -119.34  0.8366     2    -42.83    
  31.49985  10.79585 -17.48171  -22.06  416.23 -112.82  0.8307     2     12.77    
  31.69151  10.69585 -17.24683  -21.73  415.36 -113.28  0.8298     2     12.77    
  31.60818  10.79585 -17.48337  -17.27  414.27 -111.08  0.8200     2     23.99    
  31.85818  10.69585 -17.19683  -16.81  415.30 -112.20  0.8250     2     21.44    
  32.00818  10.79585 -17.39683   -7.52  408.70 -108.31  0.7978     2     23.98    
  32.05818  10.69585 -17.08849  -15.20  417.71 -112.73  0.8296     2     21.62    
  32.05818  10.81251 -17.42183   -6.73  407.72 -107.82  0.7939     2     29.56    
  32.24985  10.84585 -17.39683   -6.61  407.68 -107.90  0.7948     2     29.56    
  32.33818  10.79585 -17.19683  -11.61  413.53 -110.78  0.8167     2     27.84    
  32.40818  10.89585 -17.39683   -8.35  408.81 -108.43  0.7999     2     23.98    
  32.49151  10.84585 -17.19683  -14.76  414.54 -111.57  0.8227     2     21.51    
  32.65818  10.89585 -17.14683  -22.26  416.84 -114.06  0.8362     2     11.66    
  29.85818  11.37656 -17.19683 -107.70  334.32 -149.61  0.8576    15    -208.9    
  29.95818  11.19585 -17.19683 -109.62  327.84 -148.77  0.8422    15    -229.0    
  30.05818  11.39168 -17.39683  -90.99  372.25 -148.81  0.8640    15     73.24    
  30.28830  11.09585 -17.39683  -89.91  365.63 -146.49  0.8214    15    -73.99    
  30.25818  11.36251 -17.54683  -75.00  407.72 -143.90  0.9072     2     71.95    
  30.45818  11.16251 -17.54683  -71.26  404.58 -139.67  0.8773     2     53.97    
  32.68318  11.01251 -17.39683  -16.58  413.24 -111.06  0.8210     2     23.99    
  32.85139  11.09585 -17.39683  -25.39  415.53 -113.96  0.8370     2     5.187    
  32.88318  11.01251 -17.19683  -33.76  414.35 -117.33  0.8410     2    -27.62    
  33.05818  11.09585 -17.19683  -46.72  407.55 -122.34  0.8334     2    -74.16    
  33.09151  11.24585 -17.39683  -41.43  413.59 -120.48  0.8493     2    -93.67    
  33.28889  11.39585 -17.39683  -56.81  403.64 -128.19  0.8382     2    -52.18    
  33.27068  11.21251 -17.19683  -63.77  390.80 -130.86  0.8036     2    -13.64    
  33.53235  11.39585 -17.19683  -83.88  362.50 -142.18  0.7692    14    -13.98    
  29.85818  11.65418 -17.29683  -93.36  372.56 -150.86  0.8930    15     163.9    
  29.95818  11.62085 -17.39683  -86.09  390.59 -149.75  0.9107    15     12.01    
  29.75818  11.84585 -17.19683  -93.13  375.72 -151.84  0.9098    15    -65.46    
  29.95818  11.82918 -17.44683  -74.52  426.12 -149.68  0.9872     2     27.68    
  33.40818  11.49585 -17.39683  -66.23  394.31 -133.43  0.8258     2     15.10    
  33.45818  11.76251 -17.54683  -63.32  409.81 -134.42  0.8757     2     26.68    
  33.65818  11.52406 -17.19683  -92.90  348.43 -146.00  0.7668    14    -85.50    
  33.65818  11.77085 -17.38016  -84.98  369.58 -143.88  0.8080    14    -127.2    
  33.85818  11.79585 -17.19683 -104.42  331.51 -148.08  0.7955    14    -121.5    
  29.90818  11.90085 -17.39683  -75.56  424.53 -150.60  0.9899     2    -3.749    
  29.75818  11.99585 -17.19683  -85.78  397.05 -152.33  0.9473    15     59.41    
  29.90818  12.27180 -17.43016  -57.04  479.22 -150.25  1.1225     2     34.63    
  29.75818  12.03656 -17.19683  -83.61  403.48 -152.42  0.9603    15     54.96    
  33.75818  12.01823 -17.39683  -89.77  366.30 -146.73  0.8284    14     29.95    
  33.70818  12.31763 -17.49683  -79.74  398.81 -146.21  0.9021    14     61.28    
  33.85818  12.02501 -17.29683  -99.96  344.27 -148.63  0.8152    14     30.03    
  33.95818  12.11989 -17.21349 -107.73  329.80 -148.73  0.8303    14    -121.3    
  29.90818  12.39585 -17.43016  -52.22  490.95 -149.77  1.1492     2     29.00    
  29.85818  12.47918 -17.29683  -53.39  484.25 -150.50  1.1431     2     17.25    
  29.90818  12.65418 -17.39683  -44.71  503.48 -148.15  1.1731     2     3.987    
  29.85818  12.74585 -17.19683  -45.11  495.55 -148.30  1.1659     2     6.623    
  33.70818  12.39585 -17.49683  -78.90  403.37 -146.76  0.9165     2     64.34    
  33.75818  12.70085 -17.39683  -81.98  403.32 -150.04  0.9403    14     61.54    
  33.95818  12.35180 -17.24266 -104.48  339.78 -149.67  0.8492    14     32.92    
  33.95818  12.59585 -17.19683 -103.66  345.09 -150.47  0.8679    14     77.80    
  29.90818  12.77085 -17.36349  -42.24  505.29 -147.14  1.1737     2    -57.48    
  29.87485  12.82085 -17.19683  -42.26  498.82 -147.25  1.1681     2    -49.49    
  29.95818  13.07918 -17.39683  -38.79  504.08 -142.87  1.1501     2    -52.47    
  29.90818  12.99585 -17.19683  -37.98  501.93 -144.63  1.1601     2    -52.95    
  33.65818  12.71585 -17.49683  -71.17  433.25 -148.50  0.9984     2    -2.119    
  33.64151  12.99585 -17.39683  -68.81  445.31 -150.78  1.0423     2    -60.25    
  33.75818  12.99585 -17.24683  -82.27  406.44 -152.07  0.9630    14     60.85    
  33.85818  12.88573 -17.19683  -92.76  376.29 -151.83  0.9103    14     92.68    
  29.95818  13.08751 -17.39683  -38.84  503.96 -142.77  1.1491     2    -52.47    
  29.95818  13.19585 -17.19683  -35.56  500.01 -141.41  1.1345     2    -61.20    
  30.05818  13.47680 -17.40849  -39.97  493.35 -136.97  1.0877     2    -54.46    
  30.05818  13.49585 -17.24683  -37.10  493.07 -136.93  1.0762     2    -52.71    
  33.45818  13.24168 -17.49683  -51.56  493.73 -149.10  1.1503     2     31.64    
  33.40818  13.39585 -17.41766  -48.39  498.10 -149.15  1.1637     2     6.623    
  33.45818  13.39585 -17.32099  -52.33  487.74 -150.25  1.1486     2    -21.53    
  33.65818  13.19585 -17.20421  -72.59  433.85 -152.39  1.0268     2    -45.73    
  30.10818  13.60335 -17.36587  -39.92  490.47 -135.33  1.0597     2    -99.19    
  30.07485  13.57085 -17.19683  -37.73  489.04 -136.14  1.0496     2    -58.17    
  30.25818  13.94585 -17.36349  -43.31  481.63 -132.85  0.9697     2    -115.5    
  30.15818  13.87918 -17.19683  -44.98  471.53 -135.69  0.9253     2    -60.59    
  33.25818  13.59585 -17.54683  -43.29  506.20 -145.70  1.1675     2    -69.49    
  33.15818  13.79585 -17.36349  -38.64  506.12 -144.40  1.1595     2    -51.24    
  33.15818  13.84585 -17.19683  -37.26  502.46 -144.23  1.1555     2    -49.45    
  33.35818  13.59585 -17.20421  -46.01  494.33 -148.75  1.1629     2     2.932    
  30.25818  13.99585 -17.29683  -44.80  475.76 -134.49  0.9303     2    -100.6    
  30.30818  14.02918 -17.39683  -43.66  480.37 -132.09  0.9555     2    -77.48    
  30.45818  14.24585 -17.43016  -43.22  477.95 -131.48  0.9174    10    -91.38    
  30.10818  14.17418 -17.19683  -57.67  409.06 -141.16  0.7197    11     13.39    
  32.68235  14.29585 -17.39683  -40.40  489.28 -134.55  1.0477     2    -80.85    
  32.95818  14.04585 -17.27504  -36.04  499.77 -139.87  1.1170     2    -50.22    
  32.70818  14.29585 -17.19683  -38.30  486.99 -135.57  1.0270     2    -79.37    
  32.85818  14.14585 -17.25516  -36.29  495.70 -137.83  1.0892     2    -61.54    
  29.85818  14.39585 -17.19683  -72.12  323.17 -150.85  0.6112    11    -146.4    
  29.70818  14.61585 -17.19683  -79.19  296.64 -157.88  0.6493    11    -320.2    
  30.05080  14.24585 -17.19683  -62.12  380.16 -143.47  0.6647    11    -15.67    
  30.10818  14.50739 -17.26349  -65.35  355.77 -146.48  0.6337    11    -36.71    
  30.36651  14.39585 -17.29683  -52.34  440.09 -140.87  0.7841    11    -10.73    
  30.38651  14.59585 -17.29683  -56.57  413.29 -144.55  0.7245    11     9.026    
  30.49151  14.39585 -17.34683  -46.88  467.15 -138.06  0.8572    10     41.06    
  30.40818  14.59585 -17.29683  -55.80  418.78 -144.55  0.7349    11     11.79    
  30.55818  14.39585 -17.39683  -43.75  476.36 -134.90  0.8891    10    -68.71    
  30.66318  14.59585 -17.34683  -45.93  474.84 -141.81  0.8634    10     32.52    
  30.78223  14.59585 -17.39683  -41.52  484.65 -138.06  0.8946    10    -33.35    
  32.05818  14.69585 -17.39683  -43.54  474.27 -132.95  0.8914    10    -75.54    
  32.25818  14.57918 -17.42183  -42.71  478.68 -130.75  0.9390     2    -28.77    
  32.25818  14.67918 -17.29683  -48.04  459.31 -136.44  0.8468    10    -59.13    
  32.55818  14.39585 -17.31349  -40.95  484.99 -133.74  0.9994     2    -86.79    
  32.45818  14.59585 -17.19683  -49.00  452.75 -137.20  0.8390    12    -65.09    
  32.60818  14.39585 -17.19683  -41.28  480.07 -135.05  0.9748     2    -71.86    
  29.67485  14.79585 -17.19683  -81.58  291.24 -159.88  0.6860    11    -228.4    
  30.16651  14.83930 -17.27683  -69.68  331.08 -151.64  0.6192    11    -184.6    
  29.75818  15.04585 -17.19683  -82.27  289.76 -160.55  0.6968    11    -225.3    
  30.03818  15.05418 -17.24683  -76.52  303.03 -157.42  0.6303    11    -320.6    
  30.31413  14.68001 -17.29683  -61.03  382.52 -146.17  0.6736    11    -15.20    
  30.25818  15.07418 -17.24683  -71.35  328.46 -154.81  0.6240    11    -195.1    
  30.47818  14.68751 -17.29683  -55.41  424.38 -146.09  0.7459    11     6.142    
  30.45818  15.17918 -17.19683  -68.62  359.90 -155.99  0.6538    11    -51.99    
  30.65818  14.74585 -17.29683  -50.74  461.90 -147.45  0.8224    10     22.68    
  30.63318  15.09585 -17.19683  -61.94  417.44 -155.31  0.7334    11     20.02    
  30.80818  14.79585 -17.29683  -47.66  485.37 -148.53  0.8725    10     25.37    
  30.85818  15.05835 -17.19683  -55.07  485.63 -155.46  0.8518    10     61.10    
  31.06318  14.69585 -17.44683  -37.01  488.35 -134.71  0.9037    10    -53.95    
  31.05818  14.79585 -17.34683  -41.78  498.68 -145.13  0.9119    10    -5.706    
  31.14151  15.09585 -17.19683  -52.09  511.63 -155.60  0.9001    10     69.43    
  31.21318  14.77918 -17.39683  -38.79  493.95 -140.15  0.9099    10    -29.42    
  31.21318  14.79585 -17.38016  -39.60  495.75 -141.89  0.9115    10    -12.64    
  31.25818  15.14585 -17.19683  -53.40  499.92 -155.53  0.8782    10     50.77    
  31.30818  14.79585 -17.39683  -38.88  492.96 -139.90  0.9082    10    -31.17    
  31.54151  14.99585 -17.29683  -48.28  478.01 -148.23  0.8551    10     40.02    
  31.79151  14.79585 -17.39683  -42.49  477.47 -135.99  0.8794    10    -37.67    
  31.54985  14.99585 -17.29683  -48.38  476.92 -148.16  0.8529    10     38.38    
  31.85818  14.77918 -17.39683  -42.97  475.52 -135.22  0.8776    10    -85.91    
  31.85818  14.79585 -17.38016  -43.91  473.43 -136.66  0.8690    10    -21.07    
  31.83818  15.10418 -17.29683  -56.89  407.47 -146.58  0.7143    12    0.8673    
  32.05318  14.76251 -17.34683  -46.80  463.08 -136.71  0.8464    10    -96.12    
  32.10818  14.99585 -17.29683  -58.17  393.13 -143.08  0.6867    12    -10.97    
  32.17485  14.77085 -17.29683  -50.41  445.51 -138.55  0.7996    12     3.334    
  32.11318  14.99585 -17.29683  -58.27  392.49 -143.06  0.6857    12    -13.15    
  32.55818  15.04585 -17.19683  -70.41  326.55 -149.53  0.6123    12    -184.6    
  29.91651  15.19585 -17.19683  -80.88  291.97 -160.20  0.6676    11    -265.6    
  30.40818  15.19585 -17.19683  -70.29  347.02 -156.33  0.6405    11    -105.4    
  31.35818  15.19585 -17.19683  -55.51  477.29 -155.36  0.8371    10     71.30    
  31.56318  15.19585 -17.24683  -56.73  436.15 -152.23  0.7663    12    -27.06    
  31.55818  15.43013 -17.19683  -65.58  381.43 -155.58  0.6813    12    -22.64    
  31.90818  15.19585 -17.29683  -61.48  373.72 -147.47  0.6624    12    -36.70    
  31.82806  15.34585 -17.27183  -65.65  353.17 -151.31  0.6411    12    -97.53    
  32.10818  15.19585 -17.29683  -65.35  346.24 -147.50  0.6277    12    -112.6    
  32.05818  15.28751 -17.29683  -67.28  335.79 -149.50  0.6221    12    -153.5    
  32.14985  15.19585 -17.29683  -66.07  341.88 -147.64  0.6240    12    -153.6    
  32.15401  15.32823 -17.29683  -70.01  321.34 -151.11  0.6176    12    -183.3    
  32.60818  15.29085 -17.19683  -77.53  298.46 -156.86  0.6466    12    -320.2    
  32.60818  15.28656 -17.19683  -77.44  298.72 -156.77  0.6456    12    -320.2    
  31.80818  15.69585 -17.19683  -75.86  308.26 -158.40  0.6257    12    -316.4    
  32.01318  15.77918 -17.19683  -79.62  293.17 -159.94  0.6581    12    -284.7    
  32.31651  15.74585 -17.19683  -81.89  289.25 -160.65  0.7140    12    -226.5    
  32.45818  15.64585 -17.19683  -81.87  289.66 -160.51  0.7183    12    -225.2    
  30.42806  10.59585 -16.89683 -114.70  311.81 -144.30  0.7998    15    -187.9    
  30.60818  10.49585 -16.79683 -111.39  315.20 -144.84  0.7783    15    -246.0    
  30.59330  10.59585 -16.99683 -103.73  327.69 -147.07  0.7586    15    -124.3    
  30.91985  10.49585 -16.88016  -92.45  344.86 -145.60  0.7395    15     72.86    
  30.99330  10.59585 -17.09349  -76.16  372.59 -137.86  0.7665    15     53.62    
  31.01318  10.49585 -16.88016  -86.73  354.55 -143.51  0.7433    15    -101.5    
  31.08223  10.59585 -17.08433  -70.58  380.42 -134.77  0.7767     2     13.37    
  31.30818  10.49585 -16.79683  -70.44  382.46 -135.26  0.7799     2     13.37    
  31.09889  10.59585 -17.08433  -69.40  382.09 -134.10  0.7795     2     7.218    
  31.42985  10.49585 -16.71349  -65.49  392.24 -133.03  0.8001     2    -33.26    
  31.56651  10.59585 -16.99683  -40.50  414.06 -120.72  0.8401     2    -46.99    
  31.65818  10.59585 -16.94683  -36.91  417.70 -119.94  0.8467     2    -69.58    
  29.85818  10.99585 -16.88195 -127.27  300.61 -141.59  0.9288    15    -147.4    
  30.05818  10.79585 -16.89266 -124.15  302.38 -141.36  0.8894    15    -162.3    
  29.95818  10.99585 -17.03111 -119.67  308.67 -145.05  0.8704    15    -201.4    
  30.25818  10.61251 -16.78671 -123.26  302.56 -139.96  0.8685    15    -162.3    
  30.15818  10.79585 -16.99683 -118.37  308.90 -144.28  0.8400    15    -203.3    
  30.44473  10.64585 -16.99683 -109.93  318.95 -146.28  0.7811    15    -246.7    
  31.68318  10.61251 -16.99683  -33.03  418.33 -118.32  0.8458     2    -28.12    
  31.89151  10.64585 -16.99683  -22.70  421.24 -115.56  0.8446     2     8.963    
  31.90318  10.61251 -16.79683  -30.07  427.56 -119.67  0.8650     2    -28.18    
  32.09151  10.69585 -17.04683  -15.60  419.30 -113.35  0.8338     2     20.51    
  32.05818  10.64585 -16.79683  -24.74  429.78 -118.49  0.8656     2     12.02    
  32.14985  10.69585 -16.99683  -16.66  421.27 -114.12  0.8394     2     16.85    
  32.25818  10.69585 -16.81349  -22.05  429.58 -117.71  0.8631     2     16.16    
  32.45818  10.79585 -17.06683  -17.48  418.68 -113.47  0.8351     2     19.98    
  32.60818  10.79585 -16.83016  -31.16  425.38 -119.44  0.8626     2    -27.24    
  32.65818  10.84585 -16.99349  -27.71  420.28 -116.76  0.8486     2     1.335    
  32.65818  10.81251 -16.82183  -34.00  424.07 -120.32  0.8618     2    -22.17    
  32.80818  10.89585 -16.96349  -37.68  416.60 -120.03  0.8473     2    -65.20    
  32.94151  10.89585 -16.79683  -54.58  405.39 -127.51  0.8287     2    -37.47    
  33.20818  10.99585 -16.81028  -75.09  374.38 -137.80  0.7703    14     40.49    
  29.67485  11.19585 -16.77695 -130.42  298.66 -141.44  0.9747    15     5.902    
  29.85818  11.09585 -16.99683 -121.98  306.60 -144.76  0.8922    15    -162.3    
  29.70818  11.39073 -16.99683 -119.11  313.02 -147.17  0.8958    15    -177.4    
  29.65818  11.36906 -16.89683 -123.88  305.79 -145.37  0.9243    15    -162.3    
  33.08318  11.01251 -16.99683  -57.16  398.24 -127.64  0.8130     2    -41.30    
  33.25997  11.09585 -16.99683  -71.47  378.76 -135.39  0.7769    14     14.66    
  33.25818  11.01251 -16.80099  -79.29  367.41 -140.07  0.7609    14     1.826    
  33.45818  11.09585 -16.77599  -94.47  341.33 -146.17  0.7443    14     93.18    
  33.45818  11.21251 -17.02183  -85.35  357.22 -142.81  0.7536    14    -73.25    
  33.65818  11.39585 -17.07278  -96.95  339.10 -146.77  0.7577    14    -5.051    
  33.69151  11.24585 -16.78195 -108.47  319.12 -145.70  0.7707    14    -246.7    
  29.55818  11.56251 -16.79683 -123.47  307.10 -146.12  0.9312    15    -159.5    
  29.65818  11.55989 -16.99683 -115.16  321.17 -148.73  0.8907    15    -285.9    
  29.65818  11.81763 -17.04683 -103.72  348.37 -151.26  0.8891    15     43.74    
  29.55818  11.79585 -16.84683 -114.48  324.10 -149.34  0.8965    15    -264.4    
  33.85818  11.59585 -17.04683 -109.55  320.04 -146.69  0.7917    14    -250.6    
  34.00818  11.59585 -16.80695 -123.07  302.80 -140.33  0.8701    14    -162.3    
  34.00818  11.78906 -16.99683 -118.20  309.01 -144.38  0.8431    14    -77.98    
  34.05818  11.76668 -16.89683 -122.90  303.44 -141.73  0.8757    14    -162.3    
  29.65818  12.12585 -16.99683  -91.09  382.63 -152.75  0.9273    15     77.25    
  29.55818  12.04585 -16.79683 -105.81  344.69 -151.33  0.8889    15    -238.3    
  29.55818  12.19585 -16.71349 -101.13  356.70 -151.98  0.8916    15     50.77    
  29.67485  12.22085 -16.99683  -85.20  398.72 -152.95  0.9550    15     62.37    
  34.05818  11.89585 -16.99683 -119.71  307.47 -144.19  0.8621    14    -204.1    
  34.05818  12.18751 -17.09683 -115.90  315.52 -147.10  0.8596    14    -221.1    
  34.15818  11.95835 -16.84683 -127.43  300.01 -140.38  0.9277    14     7.649    
  34.20818  12.15085 -16.83016 -128.66  299.33 -140.95  0.9510    14     7.649    
  29.70818  12.36585 -16.99683  -75.47  424.54 -152.71  1.0093     2    -64.68    
  29.65818  12.44585 -16.79683  -80.36  410.61 -152.45  0.9738     2     53.75    
  29.75818  12.56251 -16.99683  -61.91  457.16 -151.23  1.0883     2     38.97    
  29.70818  12.59585 -16.79683  -69.08  437.98 -151.13  1.0369     2    -45.60    
  34.05818  12.47918 -17.09683 -113.19  322.96 -148.71  0.8716    14    -159.0    
  34.05818  12.74585 -16.99683 -112.88  325.77 -149.38  0.8854    14    -200.1    
  34.20818  12.34489 -16.85516 -126.93  301.13 -143.03  0.9429    14    -162.3    
  34.20818  12.56251 -16.79683 -126.79  302.08 -144.16  0.9470    14    -164.1    
  29.85818  12.94585 -16.99683  -41.46  490.32 -145.48  1.1505     2    -60.20    
  29.75818  12.74585 -16.79683  -58.29  460.37 -148.92  1.0918     2    -46.89    
  29.85818  13.09585 -16.78016  -41.98  480.08 -142.33  1.1122     2    -65.92    
  29.87485  13.02085 -16.99683  -39.34  491.83 -144.18  1.1462     2    -58.39    
  33.85818  13.02239 -17.09683  -93.60  375.03 -152.29  0.9139    14     35.80    
  34.04151  12.79073 -16.99683 -111.38  329.24 -149.79  0.8846    14    -262.3    
  34.15818  12.74585 -16.79683 -123.01  307.76 -146.34  0.9236    14    -159.5    
  34.04151  12.99585 -16.79861 -114.20  324.80 -149.48  0.8915    14    -262.3    
  29.90818  13.13751 -16.99683  -36.65  491.86 -142.11  1.1317     2    -51.20    
  29.87485  13.15085 -16.79683  -40.40  480.75 -141.41  1.1052     2    -63.69    
  29.95818  13.38251 -16.94683  -37.08  482.63 -138.34  1.0650     2    -60.19    
  29.90818  13.39585 -16.76349  -42.34  469.97 -138.43  1.0120     2    -75.50    
  33.60818  13.39585 -17.03016  -70.21  438.15 -152.41  1.0408     2    -60.49    
  33.75818  13.24585 -16.99683  -85.72  396.94 -152.94  0.9508    14     34.96    
  33.65818  13.39585 -16.93254  -77.23  419.01 -152.72  0.9951     2     36.97    
  33.85818  13.19585 -16.89683  -96.81  367.02 -152.42  0.9045    14     100.6    
  30.05818  13.61251 -17.09683  -39.18  481.24 -136.18  1.0112     2    -50.93    
  29.90818  13.56251 -16.79683  -47.84  453.62 -138.41  0.9046     2    -43.42    
  29.85818  13.79585 -16.89683  -58.92  404.03 -140.91  0.7253    11     23.71    
  30.05818  13.92418 -17.09683  -52.01  438.82 -138.56  0.8071    11    -50.55    
  33.24151  13.79585 -17.04183  -40.69  493.50 -145.67  1.1533     2    -56.43    
  33.44151  13.59585 -16.99683  -55.07  471.28 -149.98  1.1201     2    -22.86    
  33.25818  13.79585 -16.98016  -42.23  489.29 -145.79  1.1474     2    -53.26    
  33.45818  13.59585 -16.94683  -57.54  464.88 -150.18  1.1050     2     13.60    
  29.45818  14.19585 -16.94683  -81.13  296.94 -157.87  0.6523    11    -183.4    
  29.65818  13.94585 -16.89683  -71.93  335.14 -148.23  0.6152    11    -164.5    
  29.65818  14.09585 -16.99683  -74.32  320.40 -151.26  0.6102    11    -209.7    
  29.43735  13.99585 -16.79683  -79.91  304.09 -155.54  0.6301    11    -194.8    
  29.78056  13.99585 -16.99683  -67.71  353.46 -145.52  0.6309    11    -4.425    
  29.82663  14.14585 -17.09683  -68.90  343.69 -147.07  0.6198    11    -176.5    
  30.00818  13.99585 -17.09683  -57.08  412.43 -140.41  0.7337    11     14.47    
  30.03318  14.19585 -17.18016  -61.56  384.52 -142.91  0.6727    11     11.89    
  32.85818  14.19585 -17.04683  -36.22  485.54 -137.32  1.0518     2    -70.76    
  33.05818  13.99585 -17.01349  -35.28  492.42 -141.09  1.1198     2    -57.35    
  32.95818  14.19585 -16.79683  -41.41  470.81 -138.21  1.0068     2    -75.50    
  33.05818  14.04585 -16.83016  -38.09  481.22 -140.02  1.0864     2    -60.19    
  29.15818  14.41347 -16.79683  -87.56  292.08 -161.72  0.8185    11    -212.4    
  29.45818  14.29585 -16.99683  -81.94  294.14 -158.91  0.6692    11    -334.7    
  29.25818  14.59585 -16.94683  -86.82  292.13 -161.72  0.8184    11    -212.4    
  29.45818  14.70418 -17.09683  -84.71  289.85 -161.20  0.7514    11    -225.1    
  29.69151  14.39585 -17.14683  -77.11  304.59 -155.41  0.6263    11    -183.4    
  29.65818  14.62085 -17.18016  -80.39  294.15 -158.78  0.6634    11    -334.7    
  32.75818  14.37680 -16.99683  -44.16  464.55 -137.03  0.9260     2    -82.58    
  32.75818  14.66513 -16.99683  -61.45  384.39 -142.15  0.6766    12     1.332    
  32.85818  14.39585 -16.84683  -49.92  444.03 -138.67  0.8529     2    -35.56    
  32.85818  14.60156 -16.89683  -61.59  387.44 -142.01  0.6873    12     21.11    
  29.24747  14.82835 -16.94683  -87.72  296.50 -161.86  0.8850    11    -290.4    
  29.45818  14.84585 -17.09683  -85.50  290.29 -161.51  0.7817    11    -225.5    
  29.20818  14.99251 -16.89683  -88.00  302.14 -161.79  0.9459    11    -150.5    
  29.45818  14.86751 -17.09683  -85.55  290.40 -161.54  0.7861    11    -225.5    
  29.63318  14.81585 -17.18016  -82.59  290.14 -160.42  0.7038    11    -262.5    
  29.65818  14.95085 -17.18016  -83.16  289.33 -160.82  0.7176    11    -225.1    
  32.48318  14.77585 -17.18016  -58.77  396.26 -141.42  0.6924    12     21.09    
  32.65818  14.79347 -17.09683  -64.24  365.19 -144.01  0.6427    12    -52.17    
  32.65818  14.99585 -17.14683  -71.16  325.56 -149.82  0.6121    12    -184.7    
  32.89151  14.80835 -16.94683  -71.02  334.59 -148.17  0.6150    12    -164.5    
  32.85818  14.86763 -16.99683  -71.94  328.13 -149.35  0.6131    12    -184.7    
  33.05818  15.12418 -16.89683  -82.04  294.10 -158.84  0.6784    12    -197.6    
  29.15818  15.14585 -16.79683  -88.28  309.95 -161.61  1.0109    11    -289.1    
  29.45818  15.26430 -16.99683  -87.31  294.80 -161.64  0.8642    11    -294.4    
  29.40818  15.39585 -16.89683  -87.93  299.26 -161.50  0.9113    11    -290.4    
  29.60818  15.22347 -17.09683  -85.61  289.64 -161.55  0.7831    11    -225.1    
  29.57306  15.39585 -16.99683  -87.07  291.97 -161.56  0.8260    11    -212.4    
  29.83318  15.19585 -17.18016  -82.32  289.61 -160.75  0.6920    11    -265.6    
  29.83735  15.39585 -17.09683  -84.35  288.20 -161.35  0.7138    11    -225.2    
  29.96318  15.44585 -17.09683  -83.14  289.97 -161.17  0.6782    11    -228.4    
  30.31651  15.44585 -17.09683  -77.61  316.41 -160.00  0.6259    11    -208.4    
  30.45818  15.22085 -17.18016  -69.71  356.12 -156.74  0.6502    11    -123.8    
  30.49651  15.39585 -17.09683  -73.07  352.33 -159.15  0.6489    11    -114.1    
  30.63318  15.22918 -17.14683  -65.77  404.05 -157.37  0.7129    11     33.26    
  30.65818  15.49585 -16.99683  -72.73  389.72 -160.33  0.6924    11     42.00    
  30.79651  15.27918 -17.09683  -63.70  453.10 -158.61  0.7870    10     36.03    
  31.01651  15.44585 -16.99683  -66.02  483.97 -160.14  0.8295    10     58.61    
  31.11651  15.19585 -17.14683  -56.05  508.48 -157.37  0.8848    10     63.33    
  31.12747  15.49585 -16.99683  -67.10  465.76 -160.14  0.8021    10     46.96    
  31.28318  15.19585 -17.18016  -55.38  490.64 -156.15  0.8588    10     45.74    
  31.25818  15.39585 -17.09683  -63.10  458.99 -158.59  0.7972    10     45.99    
  31.48318  15.39585 -17.18016  -63.82  405.18 -156.13  0.7154    12     33.26    
  32.63318  15.17585 -17.18016  -75.51  305.71 -154.64  0.6264    12    -183.4    
  32.71651  15.35918 -17.14683  -80.62  292.61 -159.22  0.6850    12    -265.6    
  32.95818  15.24585 -16.99683  -82.35  292.08 -159.69  0.6991    12    -262.5    
  32.95818  15.31251 -16.99683  -83.36  290.87 -160.39  0.7239    12    -262.4    
  33.15818  15.17918 -16.79683  -84.51  291.10 -160.25  0.7192    12    -262.4    
  33.15818  15.42918 -16.79683  -86.86  292.29 -161.60  0.8288    12    -281.4    
  29.64068  15.59585 -16.89683  -87.69  291.41 -161.41  0.8149    11    -221.1    
  29.85818  15.59585 -16.98016  -85.93  287.73 -161.47  0.7234    11    -225.1    
  29.85818  15.79585 -16.79683  -87.75  287.65 -161.35  0.7306    11    -215.2    
  29.92985  15.59585 -16.99683  -85.19  288.18 -161.46  0.6987    11    -225.3    
  29.84985  15.79585 -16.79683  -87.72  287.71 -161.34  0.7336    11    -215.2    
  30.35818  15.59585 -16.99683  -79.77  316.66 -161.02  0.6260    11    -198.5    
  30.42723  15.79585 -16.79683  -82.85  320.95 -161.84  0.6224    11    -147.5    
  30.46151  15.62918 -16.94683  -79.10  332.16 -161.17  0.6318    11    -188.9    
  30.74485  15.59585 -16.89683  -74.22  410.72 -161.09  0.7179    11     35.94    
  30.78318  15.69585 -16.79683  -76.52  416.29 -161.56  0.7225    11    -12.95    
  31.00818  15.59585 -16.89683  -71.16  462.30 -160.98  0.7916    10     39.32    
  31.25818  15.63180 -16.99683  -71.43  404.82 -160.24  0.7135    12     50.60    
  31.25818  15.81573 -16.89683  -77.04  367.63 -161.19  0.6645    12     13.13    
  31.45818  15.62763 -17.09683  -71.82  360.30 -158.95  0.6575    12    -108.9    
  31.49330  15.89585 -16.99683  -79.24  318.08 -160.90  0.6245    12    -133.0    
  31.65818  15.62085 -17.18016  -72.58  331.03 -157.50  0.6293    12    -198.9    
  31.60818  15.79585 -17.09683  -77.23  315.82 -159.92  0.6247    12    -208.4    
  31.85818  15.77085 -17.18016  -78.13  299.70 -159.51  0.6358    12    -320.6    
  32.00723  15.82085 -17.18016  -80.40  291.89 -160.31  0.6651    12    -228.4    
  32.30318  15.79585 -17.18016  -82.55  288.92 -160.91  0.7258    12    -225.1    
  32.45818  15.79585 -17.14683  -83.94  289.71 -161.28  0.7702    12    -225.1    
  32.65818  15.56251 -17.14683  -82.96  289.92 -160.81  0.7416    12    -225.1    
  32.75818  15.84406 -16.99683  -86.50  297.07 -161.69  0.8927    12    -290.4    
  32.85818  15.69585 -16.99683  -86.22  294.47 -161.69  0.8601    12    -283.0    
  32.85818  15.80001 -16.94683  -87.02  298.52 -161.74  0.9108    12    -153.3    
  33.05818  15.74585 -16.79683  -87.86  302.34 -161.79  0.9571    12    -288.1    
  31.44473  15.99585 -16.89683  -81.75  313.67 -161.46  0.6208    12    -198.5    
  31.63139  15.99585 -16.99683  -82.00  299.00 -161.19  0.6325    12    -316.4    
  31.54568  16.19585 -16.79683  -85.36  294.79 -161.56  0.6328    12    -310.6    
  31.82806  16.09585 -16.99683  -84.34  289.00 -161.33  0.6791    12    -228.4    
  31.76747  16.29585 -16.79683  -87.05  287.68 -161.29  0.6935    12    -225.3    
  32.05818  15.99585 -17.09683  -83.75  288.24 -161.24  0.7163    12    -225.1    
  31.97985  16.34585 -16.79683  -87.64  289.89 -161.16  0.7732    12    -215.2    
  32.17485  15.99585 -17.09683  -84.38  288.63 -161.34  0.7497    12    -225.1    
  32.25818  16.29585 -16.84683  -87.52  296.88 -161.22  0.8716    12    -290.4    
  32.58973  15.99585 -16.99683  -86.55  297.65 -161.59  0.8954    12    -290.4    
  32.45139  16.19585 -16.89683  -87.20  300.73 -161.38  0.9191    12    -290.4    
  32.67723  15.99585 -16.94683  -87.11  301.09 -161.61  0.9320    12    -290.4    
  32.84901  16.04585 -16.79683  -87.55  311.31 -161.54  1.0240    12    -151.9    
  30.15818  10.59585 -16.58433 -130.98  299.32 -134.73  0.9582    15    -25.57    
  30.40818  10.49585 -16.63016 -123.71  302.23 -138.26  0.8658    15    -162.3    
  30.30818  10.49585 -16.45516 -130.37  300.06 -133.64  0.9472    15    -10.60    
  30.42485  10.44585 -16.39683 -128.50  300.55 -134.18  0.9220    15    -96.57    
  30.67485  10.41251 -16.55183 -116.62  308.61 -141.63  0.8064    15    -206.2    
  30.65818  10.39585 -16.42183 -120.70  304.86 -138.93  0.8379    15    -204.3    
  30.85818  10.41251 -16.62183 -106.39  322.21 -145.94  0.7575    15    -249.8    
  30.85818  10.39585 -16.54683 -108.83  318.75 -145.14  0.7672    15    -62.32    
  31.05818  10.41251 -16.59683  -96.50  338.89 -146.58  0.7432    15     67.42    
  31.05818  10.39585 -16.49683 -100.18  333.25 -146.82  0.7490    15    -124.2    
  31.29151  10.44585 -16.59683  -81.31  367.13 -141.50  0.7619    15     1.826    
  31.23318  10.41251 -16.39683  -93.21  347.77 -146.25  0.7541    15    -12.43    
  31.50818  10.49585 -16.59683  -65.09  396.30 -133.56  0.8110     2   -0.7050    
  31.56651  10.49585 -16.39683  -69.42  396.34 -136.77  0.8185     2     41.56    
  31.71651  10.54585 -16.59683  -49.71  419.89 -127.43  0.8597     2    -75.78    
  31.55556  10.49585 -16.40933  -69.71  395.03 -136.86  0.8152     2     33.78    
  31.85818  10.59585 -16.74683  -34.36  427.55 -121.32  0.8681     2    -22.35    
  31.85818  10.59585 -16.29683  -52.46  434.00 -131.95  0.8963     2    -32.10    
  29.85818  10.79585 -16.44683 -138.41  301.30 -132.43  1.0851    15    -49.79    
  29.70818  10.96251 -16.39683 -140.11  301.45 -133.27  1.1197    15    -80.88    
  29.75818  10.94585 -16.58766 -136.10  298.22 -135.78  1.0490    15    -65.22    
  30.02485  10.64585 -16.39683 -137.00  301.95 -131.20  1.0597    15    -65.55    
  30.00818  10.69585 -16.58337 -133.73  299.07 -134.27  1.0026    15    -10.60    
  32.11651  10.64585 -16.59683  -30.94  439.04 -122.64  0.8910     2    -17.08    
  32.05818  10.64585 -16.36349  -40.68  447.07 -128.29  0.9165     2    -46.36    
  32.30818  10.69585 -16.59683  -30.05  439.56 -122.50  0.8917     2    -22.15    
  32.25818  10.69585 -16.39683  -36.69  449.02 -127.03  0.9174     2    -60.52    
  32.49151  10.74585 -16.59683  -34.61  435.98 -123.46  0.8885     2    -22.70    
  32.68651  10.79585 -16.39683  -53.17  425.73 -130.89  0.8787     2    -43.03    
  32.65818  10.79585 -16.69683  -39.00  426.33 -123.14  0.8704     2    -57.15    
  32.65818  10.79585 -16.29683  -55.47  428.49 -132.74  0.8873     2    -31.22    
  32.89151  10.84585 -16.59683  -59.36  405.69 -131.01  0.8332     2    -56.56    
  32.93651  10.84585 -16.39683  -71.13  392.68 -137.54  0.8147     2     45.60    
  33.05818  10.89585 -16.63016  -70.75  385.53 -136.08  0.7935     2     13.18    
  33.14151  10.89585 -16.42183  -85.10  363.47 -143.62  0.7703    14    -93.03    
  33.35818  10.99585 -16.59921  -93.79  343.66 -146.14  0.7486    14    -162.8    
  33.14985  10.89585 -16.39683  -86.53  361.17 -144.23  0.7695    14     68.94    
  29.65818  11.09585 -16.59171 -135.82  297.40 -137.43  1.0484    15    -46.03    
  29.55818  11.31251 -16.59683 -133.87  297.03 -140.19  1.0247    15    -2.531    
  29.55818  11.20418 -16.28337 -140.65  300.43 -134.96  1.1332    15    -80.88    
  29.50818  11.36251 -16.42183 -136.92  296.96 -138.63  1.0663    15    -47.02    
  33.45818  11.04585 -16.63016  -99.02  334.10 -146.76  0.7501    14     9.986    
  33.45818  11.01251 -16.45849 -104.23  326.45 -146.39  0.7635    14    -228.3    
  33.65818  11.19585 -16.73433 -107.58  320.14 -145.79  0.7687    14    -252.4    
  33.75818  11.19585 -16.48016 -119.25  305.94 -139.94  0.8337    14    -206.1    
  33.85818  11.29585 -16.54683 -122.30  303.24 -138.47  0.8587    14    -204.3    
  33.95818  11.36013 -16.31433 -131.00  300.55 -132.48  0.9594    14    -10.60    
  29.50818  11.57585 -16.65516 -127.84  301.75 -144.41  0.9618    15    -78.12    
  29.45818  11.62418 -16.44683 -131.94  298.33 -142.55  0.9967    15     5.902    
  29.47485  11.79585 -16.59683 -123.29  308.41 -146.63  0.9291    15    -161.2    
  29.45818  11.87918 -16.49683 -123.30  308.84 -146.70  0.9245    15    -162.3    
  34.05818  11.59585 -16.69683 -127.26  300.01 -137.43  0.9141    14     7.593    
  34.05818  11.49585 -16.44683 -131.94  300.01 -132.94  0.9755    14    -10.60    
  34.20818  11.82918 -16.59683 -134.04  298.77 -134.69  1.0116    14    -12.20    
  34.20818  11.73751 -16.37683 -137.66  302.39 -130.99  1.0749    14    -65.25    
  29.50818  12.01585 -16.65516 -112.97  328.51 -149.91  0.8893    15    -262.3    
  29.45818  11.99585 -16.39683 -121.52  312.36 -147.38  0.9074    15    -177.4    
  29.55818  12.27918 -16.62183  -99.89  360.20 -152.03  0.8888    15     218.3    
  29.50818  12.22918 -16.39683 -110.48  335.38 -150.39  0.8704    15    -242.2    
  34.25818  11.98335 -16.59683 -135.16  298.44 -135.30  1.0338    14    -65.22    
  34.25818  11.89585 -16.47516 -137.31  300.57 -132.87  1.0701    14    -65.55    
  34.25818  12.14585 -16.69683 -133.13  297.52 -138.18  1.0039    14     5.846    
  34.31651  12.19585 -16.46028 -139.03  299.49 -134.68  1.0933    14    -50.09    
  29.55818  12.31251 -16.57183  -99.72  360.85 -151.97  0.8862    15    -35.18    
  29.55818  12.39073 -16.31349 -103.06  354.16 -151.26  0.8633    15     89.01    
  29.65818  12.59585 -16.51349  -81.27  408.42 -151.00  0.9508     2     33.91    
  29.67485  12.62085 -16.57683  -76.80  419.20 -150.75  0.9792     2     28.34    
  34.25818  12.49918 -16.69683 -130.92  298.23 -141.71  0.9873    14     5.902    
  34.25818  12.64585 -16.59683 -131.74  297.94 -141.95  0.9963    14     5.902    
  34.32485  12.39585 -16.43528 -138.51  298.15 -136.50  1.0867    14    -30.58    
  34.25818  12.74585 -16.45516 -133.35  297.26 -141.40  1.0123    14     5.902    
  29.75818  12.84585 -16.53849  -61.21  452.78 -146.70  1.0556     2    -68.95    
  29.75818  12.84585 -16.39683  -65.69  444.63 -146.36  1.0216     2    -33.29    
  29.85818  13.20418 -16.59683  -45.31  470.23 -140.19  1.0558     2    -87.88    
  29.80818  13.00085 -16.39683  -56.39  460.19 -143.06  1.0505     2     2.393    
  34.05818  13.09585 -16.58099 -118.81  316.36 -148.27  0.8998    14    -177.8    
  34.20818  12.79585 -16.61266 -128.06  301.26 -144.25  0.9614    14    -63.16    
  34.24151  12.79585 -16.44183 -132.70  297.67 -141.95  1.0021    14     5.902    
  34.15818  12.99585 -16.38016 -128.46  301.62 -144.40  0.9544    14    -164.1    
  29.85818  13.19585 -16.59683  -45.26  470.40 -140.28  1.0585     2    -87.88    
  29.85818  13.22085 -16.58016  -45.78  469.08 -139.98  1.0465     2    -88.06    
  29.85818  13.39585 -16.59683  -48.65  458.65 -139.16  0.9544     2    -52.68    
  29.75818  13.44585 -16.40254  -60.40  431.23 -141.73  0.8246    11     18.85    
  33.65818  13.49585 -16.70516  -82.35  405.16 -152.25  0.9571    14     59.14    
  33.95818  13.19585 -16.66528 -109.90  335.07 -150.59  0.8818    14    -134.5    
  33.65818  13.54585 -16.43016  -90.21  385.93 -151.58  0.9023    14    -79.87    
  34.00818  13.19585 -16.49183 -116.70  320.80 -148.90  0.8879    14    -285.9    
  29.45818  13.69585 -16.42754  -78.32  328.47 -151.01  0.6171    11    -130.9    
  29.65818  13.59585 -16.51266  -67.51  383.82 -143.93  0.6913    11     17.25    
  29.65818  13.69585 -16.64683  -68.34  367.51 -144.58  0.6574    11     21.96    
  29.75818  13.59585 -16.62028  -60.82  409.32 -141.58  0.7505    11    -19.05    
  33.33651  13.79585 -16.54028  -57.50  458.14 -145.78  1.0654     2     2.393    
  33.45818  13.69585 -16.54683  -67.92  439.24 -148.77  1.0225     2    -63.01    
  33.35247  13.79585 -16.44266  -61.69  452.22 -145.74  1.0424     2    -68.27    
  33.45818  13.69585 -16.52516  -68.66  437.51 -148.74  1.0163     2    -53.15    
  29.05818  14.09585 -16.41861  -88.74  289.67 -161.46  0.7692    11    -215.2    
  29.15818  13.94585 -16.39683  -87.15  291.28 -160.24  0.6943    11    -115.4    
  29.10818  14.18573 -16.59683  -87.91  290.24 -161.45  0.7763    11    -215.5    
  29.25818  13.99585 -16.61087  -84.90  293.42 -159.28  0.6747    11    -197.6    
  29.45818  13.81251 -16.62183  -78.08  318.39 -152.11  0.6159    11    -209.7    
  33.00818  14.22085 -16.63016  -47.81  458.75 -139.04  0.9486     2    -52.68    
  33.15818  13.99585 -16.51349  -48.07  468.14 -140.85  1.0539     2    -17.65    
  33.05818  14.19585 -16.49683  -51.48  455.48 -139.82  0.9374     2    -103.2    
  33.15818  13.99585 -16.48016  -48.92  466.89 -140.80  1.0475     2    -17.65    
  28.90818  14.39585 -16.39683  -89.80  299.07 -161.90  0.9298    11    -287.6    
  29.05818  14.28073 -16.59683  -88.57  292.08 -161.76  0.8261    11    -212.4    
  28.95818  14.63251 -16.59683  -89.11  305.66 -161.87  0.9870    11    -286.7    
  28.87485  14.59585 -16.42183  -89.52  308.42 -161.81  1.0147    11    -134.1    
  33.00818  14.41751 -16.63016  -59.37  414.24 -141.29  0.7624    12    -36.33    
  33.05818  14.33751 -16.49683  -59.07  427.12 -141.39  0.8066    12     13.25    
  33.05818  14.49585 -16.59683  -65.48  385.26 -143.37  0.6907    12     22.03    
  33.20818  14.59585 -16.41266  -75.54  343.69 -148.82  0.6299    12    -113.1    
  28.85818  14.86251 -16.39683  -88.92  321.95 -161.56  1.1065    11    -73.90    
  28.95818  14.90418 -16.59683  -88.72  316.72 -161.67  1.0687    11    -193.7    
  28.87485  14.99585 -16.39683  -88.58  327.12 -161.44  1.1336    11    -123.3    
  28.95818  14.91251 -16.59683  -88.68  317.01 -161.66  1.0706    11    -190.8    
  33.20818  14.80597 -16.59683  -79.51  311.21 -153.92  0.6244    12    -209.8    
  33.25818  14.79585 -16.49683  -80.96  309.42 -154.74  0.6268    12    -212.7    
  33.25818  14.96168 -16.59683  -83.47  296.41 -158.20  0.6630    12    -195.0    
  33.35818  14.95501 -16.39683  -85.62  294.35 -159.19  0.6759    12    -181.9    
  29.05818  15.27739 -16.59683  -88.19  322.46 -161.34  1.0936    11    -128.2    
  28.95818  15.22918 -16.44683  -88.15  329.84 -161.26  1.1390    11    -123.3    
  29.05818  15.39585 -16.48433  -88.29  326.30 -161.13  1.1097    11    -108.1    
  29.15818  15.39585 -16.64683  -88.33  317.24 -161.28  1.0544    11    -160.5    
  33.25818  15.28430 -16.68016  -86.75  290.56 -161.30  0.7868    12    -215.5    
  33.25818  15.30739 -16.68016  -86.93  290.82 -161.39  0.7975    12    -215.5    
  33.40818  15.17085 -16.36349  -88.36  289.49 -161.26  0.7663    12    -215.2    
  33.40818  15.42085 -16.36349  -89.39  294.34 -161.78  0.8852    12    -294.6    
  29.15818  15.59585 -16.41921  -88.56  321.05 -160.90  1.0641    11    -131.0    
  29.42485  15.74585 -16.58195  -89.04  303.03 -160.97  0.9274    11    -287.6    
  29.35818  15.79585 -16.41861  -89.22  307.22 -160.76  0.9541    11    -288.1    
  29.63056  15.79585 -16.69683  -88.65  292.88 -161.12  0.8259    11    -292.8    
  30.42485  15.94585 -16.59683  -85.52  318.35 -162.15  0.6135    11    -108.2    
  30.62223  15.89585 -16.59683  -83.04  360.61 -162.21  0.6477    11    -52.86    
  30.93818  15.79585 -16.69683  -77.88  434.21 -161.81  0.7442    10     4.222    
  31.03973  15.79585 -16.74683  -77.29  422.85 -161.69  0.7306    12    -10.09    
  33.15818  15.79585 -16.64683  -88.33  308.45 -161.73  1.0168    12    -134.1    
  33.25818  15.62835 -16.59683  -88.56  301.53 -161.81  0.9591    12    -288.1    
  33.25818  15.76823 -16.49683  -88.88  309.76 -161.70  1.0330    12    -160.5    
  33.35818  15.62406 -16.39683  -89.27  302.90 -161.76  0.9798    12    -286.9    
  29.63997  15.97918 -16.39683  -89.72  292.54 -160.76  0.8025    11    -298.6    
  29.85818  15.94585 -16.59683  -88.97  287.63 -161.15  0.7241    11    -215.2    
  29.83056  15.99585 -16.49683  -89.42  287.89 -161.02  0.7278    11    -215.2    
  30.13413  15.97918 -16.59683  -87.87  291.55 -161.60  0.6402    11    -241.4    
  30.13651  16.09585 -16.34683  -89.19  291.91 -161.56  0.6220    11    -252.8    
  30.30318  15.94585 -16.63016  -86.40  303.19 -161.94  0.6168    11    -180.7    
  30.28318  16.09585 -16.31349  -88.66  301.90 -162.00  0.5992    11    -317.7    
  30.45818  15.99585 -16.49683  -86.06  323.82 -162.29  0.6113    11    -108.5    
  30.67818  15.97918 -16.42183  -84.29  375.75 -162.40  0.6586    11     30.75    
  30.81318  15.97918 -16.39683  -83.31  408.66 -162.33  0.7001    11     30.50    
  31.05818  16.09585 -16.39921  -84.66  370.63 -162.38  0.6507    12     29.85    
  31.25818  16.14585 -16.59683  -85.06  323.75 -162.09  0.6122    12    -108.5    
  31.15818  16.19585 -16.39171  -86.08  337.17 -162.36  0.6129    12    -162.0    
  31.45247  16.29585 -16.59683  -87.29  295.96 -161.66  0.6172    12    -317.7    
  32.65997  16.34585 -16.59683  -87.85  320.55 -161.07  1.0675    12    -131.0    
  32.85818  16.19585 -16.61861  -87.81  322.83 -161.29  1.0980    12    -128.2    
  33.05818  15.99585 -16.60695  -88.17  318.58 -161.53  1.0853    12    -128.2    
  32.90818  16.29585 -16.39683  -87.68  332.49 -161.05  1.1495    12    -103.1    
  33.15818  15.99585 -16.44683  -88.37  322.57 -161.45  1.1161    12    -73.90    
  31.45818  16.39585 -16.44445  -88.42  293.13 -161.54  0.6145    12    -321.9    
  31.63639  16.39585 -16.59683  -88.34  288.03 -161.24  0.6624    12    -240.8    
  31.60818  16.49585 -16.37695  -89.53  287.73 -161.08  0.6499    12    -240.8    
  31.82068  16.39585 -16.69683  -88.04  287.94 -161.12  0.7230    12    -215.2    
  31.83139  16.54585 -16.43016  -89.54  289.11 -160.77  0.7343    12    -156.7    
  32.10080  16.49585 -16.59683  -88.60  296.55 -160.85  0.8484    12    -294.4    
  32.05818  16.57918 -16.42183  -89.25  296.46 -160.63  0.8340    12    -292.8    
  32.09889  16.49585 -16.59683  -88.60  296.47 -160.85  0.8475    12    -294.4    
  32.23318  16.57918 -16.39683  -89.00  304.71 -160.60  0.9146    12    -290.4    
  32.55818  16.39585 -16.59683  -87.96  316.86 -161.00  1.0362    12    -297.7    
  32.45818  16.54585 -16.36349  -88.42  316.80 -160.64  1.0149    12    -289.1    
  32.75818  16.39585 -16.40099  -87.80  329.75 -160.91  1.1205    12    -123.1    
  30.27068  10.49585 -16.28111 -134.04  301.69 -130.80  1.0101    15    -10.78    
  30.39985  10.44585 -16.26028 -131.40  300.95 -131.92  0.9670    15    -10.60    
  30.15818  10.59585 -15.94683 -140.26  309.31 -127.29  1.1331    15    -118.9    
  30.49151  10.44585 -15.99683 -132.85  302.03 -130.50  0.9925    15    -10.60    
  30.65818  10.39585 -16.09683 -126.80  301.79 -134.44  0.9076    15    -96.57    
  30.65818  10.41251 -15.99683 -128.32  301.58 -133.45  0.9273    15    -96.57    
  30.79651  10.39585 -16.01349 -123.52  303.84 -136.85  0.8749    15    -226.4    
  30.85818  10.38751 -16.04778 -120.62  306.17 -138.83  0.8495    15    -357.6    
  31.15818  10.39585 -16.24683 -102.36  332.33 -146.93  0.7642    15     30.95    
  31.08318  10.41251 -15.99683 -111.97  318.24 -144.37  0.8015    15    -250.1    
  31.23318  10.41251 -16.19683  -99.41  338.96 -147.23  0.7658    15     29.95    
  31.25818  10.44585 -15.99683 -102.80  335.70 -147.41  0.7819    15     29.95    
  31.50818  10.49585 -16.13849  -82.95  377.34 -143.74  0.8005    15     9.447    
  31.45818  10.49585 -16.04683  -89.08  365.94 -146.06  0.7924    15    -73.99    
  31.80818  10.59585 -16.19183  -59.33  428.16 -135.17  0.8885     2     20.58    
  31.65818  10.59585 -15.94683  -77.28  400.46 -143.00  0.8479     2     52.05    
  29.85818  10.79585 -16.07683 -142.99  311.04 -128.57  1.1913    15    -109.3    
  29.67485  10.99585 -16.26028 -141.85  304.39 -132.16  1.1611    15    -149.9    
  29.70818  10.99585 -15.99683 -144.38  311.02 -129.82  1.2165    15    -108.1    
  30.02485  10.64585 -16.15183 -140.52  307.69 -128.42  1.1317    15    -149.9    
  30.05818  10.64585 -16.01111 -141.50  310.34 -127.41  1.1546    15    -149.9    
  31.85818  10.61251 -16.19683  -55.90  434.79 -134.20  0.9012     2    -4.019    
  31.82485  10.64585 -15.99683  -64.25  431.29 -138.82  0.9018     2     1.110    
  32.10818  10.69585 -16.16349  -46.03  456.59 -132.58  0.9413     2    -118.4    
  32.07747  10.79585 -15.84683  -55.56  466.38 -139.33  0.9701     2    -17.40    
  32.33651  10.74585 -16.19683  -44.80  455.61 -131.80  0.9385     2    -122.9    
  32.30818  10.79585 -15.99683  -50.84  463.15 -136.17  0.9594     2    -52.68    
  32.45818  10.79585 -16.09683  -52.25  450.61 -134.79  0.9346     2    -60.53    
  32.45818  10.84585 -15.93849  -57.71  452.16 -138.26  0.9430     2    -22.34    
  32.68318  10.81251 -16.19683  -61.10  424.21 -135.57  0.8824     2    -22.49    
  32.65818  10.84585 -16.03016  -65.85  424.60 -138.88  0.8892     2     46.37    
  32.89151  10.84585 -16.19683  -75.62  391.91 -140.64  0.8230     2     46.40    
  32.89151  10.89585 -15.94683  -84.58  381.03 -145.22  0.8209    14     9.476    
  33.14151  10.89585 -16.19683  -92.74  352.95 -146.53  0.7757    14     79.50    
  33.05818  10.89585 -16.06849  -91.65  359.02 -146.63  0.7886    14     88.46    
  33.12985  10.89585 -16.18016  -92.63  353.64 -146.55  0.7770    14     241.4    
  33.35818  10.99585 -15.96087 -111.64  318.98 -144.61  0.8100    14    -246.7    
  29.55818  11.20263 -16.26349 -140.87  300.82 -134.74  1.1385    15    -80.88    
  29.50818  11.33751 -16.21683 -140.41  299.28 -136.03  1.1211    15    -80.55    
  29.65818  11.09585 -15.94683 -144.63  309.89 -130.57  1.2141    15    -108.1    
  29.50818  11.42918 -15.99683 -141.61  300.52 -135.30  1.1315    15    -80.88    
  33.48318  11.01251 -16.19683 -112.35  315.53 -143.70  0.8015    14    -62.68    
  33.49151  11.04585 -15.98433 -117.53  309.90 -141.06  0.8386    14    -224.0    
  33.63318  11.09585 -16.34361 -116.65  309.17 -141.27  0.8174    14    -206.1    
  33.75818  11.19585 -16.04445 -127.76  301.55 -133.80  0.9275    14    -111.5    
  33.95818  11.35835 -16.25516 -131.96  300.89 -131.70  0.9747    14    -10.60    
  33.95818  11.39585 -15.98171 -135.71  303.71 -128.97  1.0459    14    -63.50    
  29.45818  11.59585 -16.09683 -137.90  297.24 -138.60  1.0647    15    -47.02    
  29.45818  11.79585 -16.01349 -134.23  297.84 -141.00  1.0009    15     5.902    
  29.47485  11.59585 -15.99683 -138.96  297.80 -137.74  1.0756    15    -30.58    
  29.47485  11.79585 -15.93516 -134.94  297.74 -140.41  1.0051    15     5.902    
  34.05818  11.49585 -16.06849 -137.51  305.20 -128.45  1.0790    14    -49.79    
  34.05818  11.49585 -16.07516 -137.54  305.10 -128.47  1.0776    14    -49.79    
  34.24151  11.79823 -16.25433 -139.93  305.78 -129.70  1.1273    14    -118.9    
  34.20818  11.79585 -15.99004 -142.72  312.08 -127.50  1.1850    14    -109.3    
  29.45818  11.99585 -16.14683 -126.51  305.33 -145.26  0.9233    15    -162.3    
  29.47485  11.97085 -15.99683 -129.26  302.18 -143.75  0.9378    15    -162.3    
  29.50818  12.22918 -16.19683 -115.44  325.56 -149.14  0.8645    15    -264.2    
  29.50818  12.13751 -15.99683 -122.94  311.74 -146.54  0.8836    15    -54.00    
  34.25818  11.84585 -16.25516 -140.49  305.98 -129.84  1.1358    14    -149.9    
  34.25818  12.03073 -15.89683 -144.68  314.23 -128.23  1.2242    14    -127.1    
  34.32485  12.15739 -16.19683 -143.01  306.22 -131.26  1.1739    14    -149.9    
  34.25818  12.17085 -15.81349 -144.85  313.55 -129.05  1.2267    14    -125.9    
  29.55818  12.39073 -16.30516 -103.29  353.65 -151.23  0.8624    15     89.01    
  29.65818  12.49585 -15.93671 -103.50  357.43 -150.28  0.8303    15     159.0    
  29.65818  12.59585 -16.16349  -92.09  384.94 -150.37  0.8774    15     54.25    
  29.70818  12.62918 -15.99683  -92.57  386.54 -149.57  0.8623    15     44.60    
  34.33056  12.34585 -16.17599 -143.09  303.80 -132.94  1.1633    14    -149.9    
  34.25818  12.33239 -15.78849 -144.53  310.36 -130.52  1.2085    14    -108.1    
  34.25818  12.77918 -16.19683 -137.36  296.97 -139.00  1.0551    14    -47.02    
  34.25818  12.69585 -15.97695 -140.60  299.57 -136.03  1.1083    14    -81.17    
  29.75818  12.79585 -16.14683  -76.22  426.12 -146.85  0.9501     2    -16.72    
  29.75818  12.74585 -16.03016  -82.49  413.17 -147.61  0.9100     2     12.86    
  29.84151  13.09585 -16.10837  -60.59  458.13 -141.66  0.9954     2    -18.92    
  29.85818  13.09585 -15.94683  -64.13  457.97 -142.46  0.9774     2    -53.04    
  34.24151  12.82085 -16.17683 -136.78  296.90 -139.47  1.0439    14    -47.02    
  34.20818  12.82918 -15.95933 -138.34  297.71 -137.97  1.0605    14    -47.02    
  34.15818  12.99585 -16.14683 -132.55  298.41 -142.15  0.9826    14     5.902    
  34.05818  13.09585 -15.94683 -131.01  300.34 -142.75  0.9467    14    -61.41    
  29.84151  13.09585 -16.10837  -60.59  458.13 -141.66  0.9954     2    -46.93    
  29.85818  13.09585 -15.94683  -64.13  457.97 -142.46  0.9774     2    -45.64    
  29.75818  13.34585 -16.16349  -63.58  442.36 -143.18  0.8652    10    -21.46    
  29.70818  13.39585 -16.10611  -67.96  426.15 -145.09  0.8013    11    -2.948    
  33.65818  13.54585 -16.19683  -97.09  370.57 -151.02  0.8622    14     59.27    
  34.00818  13.21668 -16.27278 -121.74  312.52 -147.29  0.8928    14    -177.4    
  33.65818  13.49585 -15.94683 -104.76  353.45 -150.32  0.8285    14     88.85    
  33.95818  13.24585 -16.00849 -123.67  309.98 -146.22  0.8865    14    -177.3    
  29.25818  13.79585 -16.30195  -85.20  300.31 -157.80  0.6403    11    -184.7    
  29.45818  13.61251 -16.22361  -79.25  338.27 -151.01  0.6259    11    -111.3    
  29.45818  13.59585 -16.16254  -79.67  340.63 -151.27  0.6287    11    -105.8    
  29.17068  13.79585 -15.88849  -88.84  296.58 -160.07  0.6540    11    -181.7    
  29.62485  13.44585 -15.95183  -74.53  401.28 -148.82  0.7309    11     40.96    
  29.60818  13.49585 -16.19183  -72.54  387.11 -146.55  0.7001    11     25.00    
  33.25818  13.84585 -16.10183  -65.05  451.07 -143.12  0.9958     2    -60.86    
  33.45818  13.69585 -16.24683  -77.72  420.14 -148.25  0.9479     2     42.55    
  33.25818  13.79585 -15.93016  -70.52  445.32 -143.67  0.9658     2     15.90    
  33.55818  13.59585 -16.05849  -93.02  383.78 -150.02  0.8640    14     39.48    
  29.05818  13.99585 -16.25599  -89.08  289.18 -161.25  0.7379    11    -252.4    
  28.90818  14.19585 -16.15611  -90.46  292.25 -161.85  0.8510    11    -294.4    
  29.05818  13.90835 -15.94111  -89.84  289.71 -161.16  0.7049    11    -252.6    
  28.90818  14.16251 -16.05849  -90.78  291.03 -161.83  0.8340    11    -226.7    
  33.15818  14.01251 -16.15754  -58.40  459.47 -141.38  0.9861     2    -34.38    
  33.15818  13.99585 -15.99683  -62.49  459.10 -142.48  0.9719     2    -16.03    
  33.10818  14.19585 -16.29183  -58.53  448.38 -141.61  0.8967     2     14.50    
  33.15818  14.24585 -15.96349  -69.08  435.93 -146.76  0.8264    10    -20.71    
  28.85818  14.44585 -16.29683  -90.06  302.46 -161.85  0.9663    11    -288.1    
  28.85818  14.24585 -15.93849  -91.13  293.03 -161.81  0.8697    11    -294.6    
  28.85818  14.59585 -16.38016  -89.59  309.16 -161.79  1.0214    11    -289.1    
  28.75818  14.69585 -15.95183  -90.03  314.00 -161.44  1.0583    11    -330.8    
  33.15818  14.34585 -16.19683  -68.49  410.45 -145.19  0.7535    12     38.83    
  33.20818  14.39585 -16.03016  -74.15  392.95 -148.48  0.7105    12     40.52    
  33.25818  14.59585 -16.26587  -78.33  338.84 -150.69  0.6268    12    -113.1    
  33.25818  14.49585 -16.03016  -78.14  362.49 -150.65  0.6567    12     20.59    
  28.80818  14.81585 -16.25516  -89.16  322.00 -161.51  1.1090    11    -73.90    
  28.75818  14.79585 -15.94683  -89.76  318.77 -161.33  1.0873    11    -131.0    
  28.85818  15.00418 -16.34683  -88.59  328.60 -161.39  1.1419    11    -123.3    
  28.75818  14.85323 -15.96766  -89.39  321.81 -161.29  1.1049    11    -73.90    
  33.35818  14.79585 -16.24004  -84.32  305.27 -156.89  0.6360    12    -184.9    
  33.40818  14.82918 -16.02183  -86.78  301.56 -158.69  0.6459    12    -157.2    
  33.40818  14.91751 -16.19683  -86.88  295.12 -159.43  0.6696    12    -193.4    
  33.46651  15.04680 -15.99683  -89.47  289.88 -161.04  0.7143    12    -255.0    
  28.85818  15.29585 -15.91349  -88.63  331.32 -160.80  1.1324    11    -123.1    
  28.87485  15.22085 -16.21683  -88.21  335.10 -161.09  1.1654    11    -103.4    
  28.95818  15.39585 -16.24683  -88.15  333.65 -160.94  1.1468    11    -103.1    
  28.90818  15.39585 -15.99683  -88.43  332.57 -160.76  1.1341    11    -103.1    
  33.45818  15.19585 -16.19683  -89.45  289.17 -161.49  0.7815    12    -220.7    
  33.45818  15.01251 -16.02183  -89.06  290.81 -160.79  0.7022    12    -264.0    
  33.46651  15.39585 -16.16016  -90.13  293.00 -161.75  0.8746    12    -294.6    
  33.45818  15.57918 -15.99683  -90.63  298.81 -161.64  0.9487    12    -287.6    
  29.05818  15.59585 -16.16028  -88.54  326.95 -160.69  1.0922    11    -162.7    
  29.07485  15.59585 -16.22183  -88.48  326.43 -160.74  1.0912    11    -165.6    
  29.25818  15.79585 -16.23671  -89.08  312.79 -160.60  0.9893    11    -289.1    
  29.20818  15.79585 -16.05516  -89.28  313.91 -160.45  0.9894    11    -289.1    
  33.40818  15.65418 -16.21171  -89.78  304.25 -161.67  0.9968    12    -286.7    
  33.44151  15.64085 -16.02778  -90.37  302.01 -161.60  0.9791    12    -286.9    
  33.35818  15.79585 -16.19861  -89.53  312.06 -161.54  1.0572    12    -190.8    
  33.35818  15.87918 -15.95183  -89.80  313.31 -161.32  1.0639    12    -330.8    
  29.45818  15.94585 -16.23016  -89.79  300.00 -160.54  0.8758    11    -290.4    
  29.43318  15.97918 -15.94587  -90.32  298.25 -160.31  0.8425    11    -234.2    
  29.55818  15.99585 -16.24504  -90.00  295.18 -160.58  0.8252    11    -234.4    
  29.70818  16.09585 -16.03516  -90.75  288.97 -160.55  0.7247    11    -168.1    
  29.85818  16.09585 -16.24683  -90.30  287.31 -160.88  0.6925    11    -156.9    
  29.89151  16.14585 -15.99683  -90.75  287.16 -160.88  0.6500    11    -182.4    
  30.05818  16.14585 -16.13849  -90.19  289.67 -161.33  0.6196    11    -244.0    
  30.05818  16.15751 -16.02361  -90.55  290.18 -161.34  0.6076    11    -255.4    
  30.23818  16.14585 -16.13849  -89.37  299.61 -161.93  0.5903    11    -317.7    
  30.37997  16.14585 -15.99683  -88.72  317.81 -162.46  0.5803    11    -132.9    
  30.50485  16.09585 -16.19683  -87.28  335.84 -162.56  0.6052    11    -162.0    
  30.39985  16.14585 -15.99683  -88.47  321.06 -162.51  0.5826    11    -108.5    
  30.62723  16.09585 -16.06849  -86.41  368.60 -162.62  0.6368    11     29.70    
  30.70818  16.09585 -15.96349  -85.68  394.01 -162.54  0.6685    11     51.91    
  30.90818  16.09585 -16.15611  -84.92  406.18 -162.45  0.6902    12     34.05    
  30.80818  16.09585 -15.99683  -85.09  411.99 -162.46  0.6956    11     30.93    
  31.05818  16.17918 -16.22183  -86.05  363.08 -162.51  0.6341    12    -29.68    
  31.05818  16.19585 -16.16945  -86.29  362.35 -162.54  0.6309    12    -32.81    
  31.25818  16.34585 -16.22504  -88.23  312.17 -162.18  0.5851    12    -198.5    
  33.05818  16.19585 -16.31028  -87.98  332.84 -161.14  1.1632    12    -103.4    
  33.24151  16.02085 -16.19445  -88.64  324.98 -161.29  1.1334    12    -123.3    
  33.25818  15.99585 -16.19266  -88.74  323.58 -161.32  1.1264    12    -67.01    
  33.05639  16.29585 -15.88849  -88.49  329.23 -160.75  1.1276    12    -123.1    
  31.25818  16.37918 -16.07278  -88.71  312.57 -162.23  0.5756    12    -198.4    
  31.45818  16.49585 -16.14683  -89.75  292.17 -161.42  0.5959    12    -252.8    
  31.42247  16.49585 -15.88933  -90.07  296.41 -161.66  0.5674    12    -311.7    
  31.65818  16.57918 -16.17183  -90.21  287.27 -160.83  0.6524    12    -182.4    
  31.65818  16.59585 -16.08016  -90.38  287.26 -160.79  0.6433    12    -182.4    
  31.83973  16.59585 -16.29683  -89.97  289.48 -160.63  0.7318    12    -168.1    
  32.08318  16.59585 -16.38016  -89.30  297.71 -160.58  0.8446    12    -292.7    
  32.25818  16.59585 -16.34683  -88.98  306.23 -160.55  0.9249    12    -288.1    
  32.45818  16.59585 -16.19683  -88.68  316.96 -160.47  1.0058    12    -289.1    
  32.70818  16.49585 -16.19683  -88.03  329.53 -160.64  1.1037    12    -162.4    
  32.55818  16.59585 -15.99683  -88.76  319.49 -160.35  1.0193    12    -226.5    
  32.65818  16.54585 -16.07516  -88.32  325.91 -160.49  1.0718    12    -162.7    
  32.85818  16.39585 -16.24004  -87.72  334.35 -160.82  1.1472    12    -103.4    
  32.90818  16.39585 -16.09183  -87.94  334.40 -160.73  1.1462    12    -103.1    
  31.82485  16.64585 -16.04183  -90.52  288.66 -160.47  0.7000    12    -169.7    
  32.02568  16.67323 -15.91349  -90.75  293.32 -160.21  0.7646    12    -234.7    
  32.28413  16.66251 -15.99683  -89.69  305.44 -160.23  0.8981    12    -290.4    
  30.25818  10.59585 -15.79171 -139.89  308.71 -127.17  1.1214    15    -118.9    
  30.50818  10.49585 -15.79683 -134.23  302.90 -129.76  1.0206    15    -55.21    
  30.66318  10.49585 -15.71349 -130.77  301.65 -132.23  0.9693    15    -10.60    
  30.80318  10.59585 -15.49683 -127.58  302.49 -135.52  0.9339    15    -10.60    
  30.85818  10.44585 -15.80361 -123.74  304.27 -137.12  0.8869    15    -162.3    
  30.85818  10.59585 -15.49683 -125.91  303.62 -136.85  0.9150    15    -147.4    
  31.05818  10.49585 -15.71349 -117.03  312.91 -142.37  0.8398    15    -221.1    
  30.91318  10.59585 -15.49683 -123.92  305.33 -138.35  0.8972    15    -162.3    
  31.22163  10.49585 -15.79683 -108.37  327.69 -146.59  0.8029    15    -225.5    
  31.25818  10.59585 -15.59683 -108.42  330.81 -147.29  0.8166    15    -229.0    
  31.55818  10.59585 -15.83278  -86.94  379.63 -146.45  0.8234    15    -6.891    
  29.95818  10.79585 -15.79683 -143.93  315.18 -127.06  1.2136    15    -127.1    
  29.85818  10.89585 -15.79683 -144.77  315.44 -127.73  1.2292    15    -127.1    
  30.05818  10.84585 -15.56349 -142.91  313.39 -127.30  1.1927    15    -109.3    
  30.25306  10.69585 -15.59683 -140.75  309.47 -127.26  1.1381    15    -149.9    
  30.43318  10.61251 -15.59683 -137.17  304.87 -128.69  1.0710    15    -65.25    
  31.45818  10.69585 -15.54683  -96.82  361.73 -149.19  0.8247    15     84.14    
  31.65818  10.64585 -15.81445  -80.09  399.68 -144.83  0.8538    15     55.89    
  31.74306  10.79585 -15.59683  -76.78  421.81 -145.99  0.9007     2     59.11    
  31.87401  10.79585 -15.69683  -67.24  445.60 -143.25  0.9385     2    -31.08    
  31.86735  10.89585 -15.54683  -68.75  450.45 -145.41  0.9512     2    -27.01    
  32.05580  10.81251 -15.79683  -57.25  466.57 -140.36  0.9721     2    -19.15    
  32.01556  10.99585 -15.49683  -62.11  475.51 -145.39  0.9944     2    -2.892    
  32.25818  10.89585 -15.74683  -56.83  472.14 -141.13  0.9830     2     20.23    
  32.30818  10.99585 -15.59683  -61.26  471.31 -143.92  0.9857     2    -23.83    
  32.40818  10.89585 -15.79683  -59.97  458.83 -140.75  0.9592     2    -54.50    
  32.59985  10.89585 -15.84683  -68.57  430.67 -141.64  0.9075     2     17.26    
  32.98651  10.99585 -15.69683  -97.77  354.83 -148.62  0.8134    14    -155.0    
  33.19901  10.99585 -15.79683 -107.25  329.77 -146.96  0.8074    14     12.81    
  29.65818  11.19585 -15.77754 -144.36  309.60 -130.82  1.2076    15    -108.1    
  29.55818  11.44585 -15.79683 -142.21  302.26 -134.17  1.1395    15    -80.88    
  29.75818  11.19073 -15.59683 -144.69  310.50 -129.96  1.1997    15    -109.3    
  29.67485  11.37085 -15.59683 -143.19  305.38 -132.22  1.1562    15    -149.9    
  32.45818  11.01251 -15.59683  -67.71  450.64 -144.65  0.9507     2    -42.43    
  32.73413  11.04585 -15.56349  -85.52  395.20 -147.83  0.8624    14     61.46    
  32.79651  11.04585 -15.56349  -89.37  383.31 -148.42  0.8474    14    -69.86    
  33.11651  11.09585 -15.54683 -108.36  331.61 -147.49  0.8246    14    -225.4    
  33.25818  11.01251 -15.79683 -110.35  323.47 -145.76  0.8146    14    -63.15    
  33.22163  11.09585 -15.59683 -112.94  321.33 -145.31  0.8327    14    -285.4    
  33.45818  11.09585 -15.77028 -120.13  307.99 -139.91  0.8656    14    -204.1    
  33.47663  11.19585 -15.59683 -124.37  304.66 -137.63  0.9018    14    -162.3    
  33.68318  11.21251 -15.79861 -128.58  301.71 -133.50  0.9474    14    -10.60    
  33.65818  11.29585 -15.60361 -130.36  301.58 -132.85  0.9751    14    -10.60    
  33.85818  11.39585 -15.73671 -135.87  303.82 -129.00  1.0507    14    -63.50    
  29.55818  11.62085 -15.71349 -139.77  299.12 -136.27  1.0758    15    -30.58    
  29.65818  11.58418 -15.53016 -140.08  300.23 -135.09  1.0761    15    -49.76    
  29.50818  11.85751 -15.83016 -134.15  298.43 -140.72  0.9830    15     5.902    
  29.65818  11.80001 -15.51111 -135.94  298.62 -138.50  0.9870    15     5.846    
  33.85818  11.49585 -15.59171 -137.64  305.15 -128.50  1.0812    14    -49.79    
  34.04151  11.59585 -15.77599 -140.24  309.95 -127.06  1.1432    14    -149.9    
  34.15818  11.79585 -15.81671 -143.36  314.22 -126.85  1.1997    14    -109.3    
  34.04151  11.79585 -15.57183 -142.61  312.58 -127.09  1.1813    14    -109.3    
  29.55818  12.02918 -15.74683 -128.97  303.37 -143.37  0.9143    15    -162.3    
  29.65818  12.14585 -15.59683 -124.45  310.71 -145.20  0.8620    15    -177.1    
  29.55818  12.18335 -15.84683 -122.16  313.73 -146.58  0.8670    15    -179.1    
  29.67485  12.19585 -15.59683 -122.26  314.84 -146.13  0.8460    15    -95.79    
  34.05818  11.96406 -15.49683 -143.49  312.73 -127.77  1.1914    14    -109.3    
  34.20818  11.99585 -15.76349 -144.52  315.57 -127.65  1.2270    14    -127.1    
  34.24151  12.15918 -15.77183 -144.94  314.01 -128.82  1.2275    14    -125.9    
  34.15818  12.14085 -15.59683 -144.73  313.70 -128.50  1.2144    14    -127.1    
  29.65818  12.39585 -15.79683 -111.27  338.62 -149.42  0.8201    15    -101.2    
  29.75818  12.39585 -15.59683 -111.27  340.29 -149.07  0.8043    15     32.92    
  29.75818  12.59585 -15.79683  -97.07  377.54 -149.36  0.8326    15    -107.7    
  29.87485  12.62085 -15.59683  -94.55  388.22 -148.25  0.8285    15     43.71    
  34.24151  12.39585 -15.75183 -144.33  308.90 -131.08  1.1957    14    -109.3    
  34.15818  12.50418 -15.59683 -143.19  305.62 -132.15  1.1530    14    -149.9    
  34.24151  12.58001 -15.82183 -142.93  303.50 -133.54  1.1500    14    -149.9    
  34.15818  12.51251 -15.59683 -142.98  305.39 -132.28  1.1508    14    -149.9    
  29.85818  12.80097 -15.79683  -80.38  424.91 -145.62  0.9088     2    -4.075    
  29.95818  12.81251 -15.59683  -79.21  432.96 -144.69  0.9089     2    -33.97    
  29.90818  12.99585 -15.76349  -69.10  453.90 -143.25  0.9665     2    -59.34    
  29.95818  13.03751 -15.59683  -69.05  460.21 -144.74  0.9657    10    -14.74    
  33.95818  12.98097 -15.57183 -134.08  299.13 -139.98  0.9561    14     7.649    
  34.05818  12.84168 -15.59683 -137.74  298.51 -137.25  1.0284    14    -46.03    
  34.05818  12.99585 -15.75754 -134.42  298.30 -140.17  0.9815    14     5.902    
  34.15818  12.78239 -15.74683 -139.63  299.14 -136.32  1.0745    14    -30.58    
  29.85818  13.19585 -15.74683  -67.28  462.48 -146.08  0.9442    10     21.46    
  29.75818  13.34585 -15.68754  -72.01  449.37 -150.41  0.8569    10    -40.65    
  29.70818  13.39585 -15.67516  -74.24  435.16 -151.62  0.8108    10    -16.45    
  29.90818  13.16251 -15.59683  -68.41  467.02 -147.40  0.9567    10    -14.74    
  33.45818  13.39585 -15.49683 -104.49  359.48 -149.26  0.7958    14     46.10    
  33.65818  13.29585 -15.54683 -116.61  326.65 -147.90  0.8135    14    -264.2    
  33.65818  13.39585 -15.71611 -112.21  336.72 -149.14  0.8117    14    -205.3    
  33.85818  13.19585 -15.67837 -126.04  307.82 -144.69  0.8740    14    -162.3    
  29.45818  13.59585 -15.58849  -83.61  353.40 -156.53  0.6536    11    -51.43    
  29.17068  13.79585 -15.88254  -88.86  296.62 -160.08  0.6539    11    -181.7    
  29.45818  13.59585 -15.59683  -83.62  352.83 -156.48  0.6525    11    -51.43    
  29.25818  13.79585 -15.47504  -88.72  309.11 -160.31  0.6364    11    -198.5    
  29.62485  13.44585 -15.79683  -76.30  405.07 -151.03  0.7385    11     40.13    
  29.60818  13.49585 -15.58016  -79.00  401.69 -154.59  0.7295    11     43.86    
  33.20818  13.79585 -15.79683  -70.65  449.22 -143.40  0.9613     2    -33.94    
  33.25818  13.69585 -15.73766  -77.54  433.60 -144.76  0.9216     2    -48.24    
  33.05818  13.79585 -15.44683  -69.57  463.17 -145.97  0.9665    10    -39.03    
  33.25818  13.59585 -15.58671  -83.66  420.34 -145.79  0.8804     2     44.95    
  33.45818  13.57918 -15.80933  -93.25  387.90 -148.86  0.8447    14    -85.83    
  29.05818  13.91906 -15.86683  -90.42  289.53 -161.30  0.7040    11    -264.0    
  28.90818  14.13751 -15.86028  -91.26  289.40 -161.79  0.8095    11    -232.1    
  29.05818  13.99585 -15.52337  -91.23  289.66 -161.59  0.6972    11    -264.0    
  28.90818  14.19585 -15.63016  -91.83  288.70 -161.74  0.7997    11    -232.1    
  33.15818  13.88751 -15.79683  -66.88  457.73 -143.36  0.9723     2    -83.62    
  33.05818  14.05418 -15.44683  -69.94  477.38 -151.65  0.9489    10     10.67    
  33.15818  14.24585 -15.85516  -70.81  438.14 -148.47  0.8279    10    -15.72    
  33.10818  14.25418 -15.49683  -73.75  457.57 -154.04  0.8592    10     9.949    
  28.85818  14.24585 -15.85516  -91.35  292.28 -161.78  0.8606    11    -294.4    
  28.75818  14.70418 -15.79683  -90.39  310.77 -161.34  1.0326    11    -297.7    
  28.85818  14.40835 -15.49683  -91.85  291.66 -161.54  0.8511    11    -225.4    
  28.80818  14.59585 -15.53849  -91.45  298.56 -161.34  0.9270    11    -287.6    
  33.20818  14.39585 -15.76349  -77.10  399.78 -152.19  0.7243    12     43.58    
  33.15818  14.34585 -15.56683  -76.30  428.68 -154.14  0.7857    12    -9.227    
  33.25818  14.49585 -15.74683  -80.52  369.87 -153.91  0.6718    12     26.36    
  33.25818  14.59585 -15.52004  -83.52  356.98 -157.30  0.6589    12    -55.89    
  28.75818  14.79585 -15.79683  -90.13  314.81 -161.24  1.0580    11    -330.8    
  28.75818  14.79585 -15.76861  -90.15  313.89 -161.23  1.0511    11    -330.8    
  28.75818  14.83656 -15.79683  -89.95  316.50 -161.20  1.0678    11    -330.8    
  28.80818  14.97585 -15.55516  -90.43  311.28 -160.92  1.0158    11    -289.1    
  33.40818  14.82918 -15.79683  -87.84  303.76 -159.39  0.6436    12    -153.0    
  33.35818  14.79585 -15.55933  -87.55  314.50 -159.51  0.6369    12    -182.4    
  33.46651  15.04680 -15.79683  -90.10  290.35 -161.18  0.7039    12    -129.4    
  33.40818  14.97763 -15.53849  -89.77  296.89 -160.98  0.6646    12    -193.1    
  28.85818  15.29585 -15.84683  -88.84  329.00 -160.75  1.1172    11    -111.1    
  28.85818  15.19585 -15.55695  -89.98  314.97 -160.69  1.0264    11    -297.7    
  28.90818  15.39585 -15.76349  -89.15  324.65 -160.60  1.0804    11    -302.7    
  28.95818  15.44585 -15.59683  -89.77  315.58 -160.46  1.0109    11    -289.1    
  33.45818  15.17085 -15.61349  -91.05  288.47 -161.55  0.7292    12    -252.4    
  33.44151  15.19585 -15.53516  -91.20  288.45 -161.57  0.7270    12    -252.4    
  33.44151  15.39585 -15.53516  -91.69  288.26 -161.59  0.7972    12    -232.1    
  33.45818  15.57918 -15.77183  -91.13  295.67 -161.54  0.9156    12    -287.6    
  29.05818  15.64585 -15.81861  -89.26  318.62 -160.40  1.0234    11    -226.5    
  29.05818  15.59585 -15.59004  -90.06  310.87 -160.31  0.9632    11    -306.0    
  29.20818  15.79585 -15.70183  -90.12  305.95 -160.23  0.9129    11    -287.6    
  29.25818  15.79585 -15.52421  -90.69  298.96 -160.17  0.8423    11    -234.2    
  33.44151  15.65751 -15.81111  -90.88  299.46 -161.48  0.9548    12    -287.6    
  33.40818  15.65418 -15.57921  -91.41  294.82 -161.38  0.9016    12    -291.8    
  33.35818  15.87918 -15.82183  -90.15  310.19 -161.25  1.0390    12    -297.7    
  33.35818  15.79585 -15.58671  -91.16  300.11 -161.21  0.9513    12    -287.6    
  29.43318  15.97918 -15.81683  -90.55  296.44 -160.25  0.8175    11    -234.4    
  29.45818  15.94585 -15.54028  -91.08  291.60 -160.22  0.7482    11    -169.5    
  29.70818  16.09585 -15.73849  -91.13  287.63 -160.50  0.6779    11    -169.7    
  29.55818  15.99585 -15.52921  -91.19  288.91 -160.32  0.7017    11    -169.7    
  29.89151  16.14585 -15.79683  -90.97  287.50 -160.91  0.6237    11    -185.5    
  29.83556  16.09585 -15.54683  -91.01  287.78 -160.91  0.6062    11    -186.9    
  30.01473  16.15918 -15.82183  -90.83  290.08 -161.28  0.5951    11    -249.4    
  30.08318  16.14585 -15.63016  -90.20  295.86 -161.74  0.5649    11    -311.7    
  30.24056  16.17085 -15.80933  -89.33  305.19 -162.19  0.5672    11    -174.5    
  30.25818  16.14585 -15.65516  -89.18  310.76 -162.39  0.5586    11    -192.3    
  30.39985  16.14585 -15.79683  -88.34  326.72 -162.63  0.5764    11    -142.6    
  30.49151  16.09585 -15.54683  -86.39  357.70 -162.72  0.6051    11    -56.17    
  30.70818  16.09585 -15.73849  -84.97  404.87 -162.47  0.6815    11     55.16    
  30.62485  16.09585 -15.64683  -85.33  387.48 -162.56  0.6529    11     43.23    
  30.77485  16.09585 -15.73516  -84.44  419.53 -162.38  0.7051    11    -10.51    
  30.85818  16.09585 -15.59683  -83.28  434.66 -162.26  0.7318    10     4.222    
  31.00818  16.19585 -15.79183  -85.60  389.87 -162.52  0.6579    12     39.75    
  31.05818  16.19585 -15.58278  -84.97  390.36 -162.48  0.6555    12     39.75    
  33.05639  16.29585 -15.88016  -88.51  328.93 -160.75  1.1256    12    -125.9    
  33.25818  16.04585 -15.77516  -89.73  316.78 -161.01  1.0736    12    -330.8    
  33.05818  16.19585 -15.45195  -90.43  307.40 -160.60  0.9732    12    -288.1    
  33.25818  15.99585 -15.59683  -90.53  308.20 -160.96  1.0084    12    -271.3    
  31.25818  16.37918 -15.72087  -88.45  322.32 -162.51  0.5626    12    -136.1    
  31.25818  16.34585 -15.56766  -87.75  331.68 -162.64  0.5660    12    -170.2    
  31.42306  16.49585 -15.87516  -90.08  296.58 -161.67  0.5663    12    -311.7    
  31.45818  16.49585 -15.67445  -90.03  297.97 -161.76  0.5530    12    -311.6    
  31.65818  16.59585 -15.74683  -90.85  287.96 -160.86  0.5995    12    -179.6    
  31.68318  16.57918 -15.59683  -90.82  288.61 -160.94  0.5841    12    -190.9    
  31.85639  16.59585 -15.49683  -91.19  287.21 -160.55  0.6157    12    -186.9    
  32.55818  16.59585 -15.79683  -89.39  313.99 -160.22  0.9732    12    -305.8    
  32.67901  16.54585 -15.87278  -88.95  321.76 -160.35  1.0392    12    -235.1    
  32.45818  16.59585 -15.57754  -90.29  302.56 -160.08  0.8681    12    -290.4    
  32.70818  16.49585 -15.56861  -89.87  310.47 -160.23  0.9554    12    -306.0    
  32.93651  16.39585 -15.84028  -88.55  327.56 -160.58  1.1016    12    -165.3    
  32.85818  16.39585 -15.54171  -89.97  312.36 -160.36  0.9859    12    -289.1    
  31.82485  16.64585 -15.77183  -90.97  287.58 -160.43  0.6575    12    -146.5    
  32.02568  16.67323 -15.88016  -90.81  292.95 -160.19  0.7584    12    -236.0    
  32.10318  16.59585 -15.42599  -91.34  288.92 -160.20  0.6839    12    -169.7    
  32.29663  16.66251 -15.79683  -90.09  302.19 -160.11  0.8613    12    -231.8    
  32.25818  16.59585 -15.44683  -91.09  292.61 -160.08  0.7484    12    -168.1    
  30.24568  10.94585 -15.29683 -139.37  305.52 -129.68  1.1075    15    -118.9    
  30.32723  10.79585 -15.39683 -138.78  305.97 -128.93  1.1038    15    -118.9    
  30.35818  10.99585 -15.19683 -136.74  302.12 -131.69  1.0525    15    -65.55    
  30.60818  10.69585 -15.39683 -133.32  301.57 -132.02  1.0052    15    -10.45    
  30.70818  10.99585 -15.09683 -127.65  302.87 -138.15  0.9307    15    -61.41    
  30.82723  10.69585 -15.35433 -126.47  303.31 -137.06  0.9269    15    -147.4    
  30.71318  10.99585 -15.09683 -127.55  302.98 -138.24  0.9292    15    -162.3    
  31.12223  10.69585 -15.39683 -115.62  318.43 -144.67  0.8468    15    -221.1    
  31.01651  10.99585 -15.09683 -116.65  318.58 -145.43  0.8566    15    -285.4    
  31.17485  10.79585 -15.29683 -112.52  325.77 -146.75  0.8402    15    -258.5    
  31.40818  10.99585 -15.19683  -97.02  368.40 -150.63  0.8459    15     159.7    
  31.45818  10.96251 -15.24683  -94.74  374.81 -150.46  0.8501    15    -82.24    
  31.62223  10.99585 -15.29683  -83.74  409.77 -149.48  0.8916    15     51.51    
  29.85818  11.26763 -15.39683 -142.38  306.62 -130.92  1.1474    15    -149.9    
  30.00818  11.19585 -15.29683 -141.63  305.71 -130.56  1.1245    15    -149.9    
  30.05818  11.30835 -15.19683 -139.22  301.99 -132.56  1.0670    15    -65.55    
  30.15818  11.17347 -15.19683 -139.28  302.92 -131.54  1.0777    15    -49.79    
  31.50818  11.19585 -15.09683  -85.82  404.65 -150.63  0.8865    15     35.43    
  31.75818  11.19585 -15.19683  -71.07  454.45 -149.08  0.9622     2    -31.68    
  31.89151  11.19585 -15.24683  -64.87  475.52 -148.33  0.9961     2     34.60    
  31.85818  11.39585 -15.09683  -61.41  485.01 -148.95  1.0074     2     6.166    
  32.05818  11.09585 -15.39683  -61.33  483.71 -146.60  1.0088     2     32.41    
  31.97985  11.29585 -15.19683  -60.61  489.77 -148.49  1.0171     2     31.60    
  32.33651  11.24585 -15.29683  -66.72  468.42 -148.00  0.9850     2    -10.36    
  32.23639  11.34585 -15.19683  -62.90  482.94 -148.56  1.0071     2     6.166    
  32.39985  11.19585 -15.34683  -69.43  458.18 -147.68  0.9682     2    -8.444    
  32.23639  11.34585 -15.19683  -62.90  482.94 -148.56  1.0071     2     19.86    
  32.43639  11.19585 -15.34683  -71.43  451.38 -147.84  0.9571     2    -21.28    
  32.67997  11.34585 -15.19683  -88.63  395.25 -150.42  0.8753    14     63.68    
  33.10318  11.19585 -15.39683 -110.39  329.16 -147.28  0.8359    14    -301.2    
  32.83639  11.34585 -15.19683  -98.39  364.17 -150.57  0.8452    14     87.09    
  33.10318  11.19585 -15.39683 -110.39  329.16 -147.28  0.8359    14    -118.9    
  33.12723  11.39585 -15.19683 -114.54  322.24 -146.15  0.8518    14    -285.8    
  33.28139  11.24585 -15.39683 -118.78  312.56 -142.59  0.8685    14    -219.2    
  33.56056  11.39585 -15.39683 -130.25  301.52 -134.23  0.9664    14    -10.60    
  29.75818  11.54585 -15.39683 -139.68  300.67 -134.49  1.0679    15    -65.22    
  29.75818  11.82680 -15.36266 -133.35  299.73 -139.30  0.9531    15     7.649    
  30.05818  11.67918 -15.09683 -131.70  300.73 -139.02  0.9301    15     7.649    
  30.05818  11.87918 -15.09683 -126.37  306.76 -142.85  0.8638    15    -162.2    
  33.28997  11.59585 -15.09683 -122.68  308.45 -141.66  0.8912    14    -162.3    
  33.51497  11.59585 -15.19683 -130.54  301.27 -135.39  0.9659    14    -10.60    
  33.65818  11.57763 -15.29683 -133.70  301.47 -132.25  1.0199    14    -10.45    
  33.65818  11.73335 -15.19683 -134.52  301.20 -132.66  1.0240    14    -10.45    
  33.85818  11.69585 -15.39683 -138.98  306.07 -128.84  1.1078    14    -118.9    
  29.75818  12.01751 -15.39683 -128.02  305.22 -142.88  0.8836    15    -162.3    
  29.85818  12.30263 -15.39683 -114.77  332.05 -148.19  0.7991    15    -231.1    
  29.95818  12.02918 -15.19683 -124.03  311.37 -144.53  0.8401    15    -285.4    
  30.05818  12.29585 -15.19683 -109.74  344.33 -148.90  0.7833    15     32.82    
  33.65818  11.98001 -15.09683 -134.82  300.49 -133.92  1.0118    14    -10.45    
  33.95818  12.01406 -15.34683 -141.96  308.38 -129.05  1.1477    14    -149.9    
  33.70818  12.13751 -15.09683 -136.00  300.43 -133.95  1.0180    14    -12.20    
  34.00818  12.17085 -15.36349 -142.43  308.26 -129.76  1.1535    14    -149.9    
  30.05818  12.41073 -15.24683 -103.49  362.68 -148.94  0.7867    15     62.51    
  30.05818  12.71013 -15.39683  -84.08  422.40 -145.32  0.8725     2     44.29    
  30.25818  12.39585 -15.09683  -97.28  379.34 -148.18  0.7943    15    -13.35    
  30.25818  12.75835 -15.18254  -75.50  447.08 -143.35  0.9168     2    -30.73    
  33.65580  12.30501 -15.04683 -133.40  299.87 -136.52  0.9706    14     8.579    
  34.04151  12.39585 -15.39683 -142.18  305.48 -131.52  1.1316    14    -149.9    
  33.65818  12.64168 -15.09683 -130.92  301.31 -139.70  0.9143    14    -61.41    
  34.00818  12.59585 -15.39683 -140.20  301.26 -134.02  1.0740    14    -49.76    
  30.05818  12.99251 -15.39683  -70.16  462.20 -145.70  0.9626    10    -14.74    
  30.10818  12.79585 -15.36349  -77.37  441.40 -144.05  0.9133     2     5.847    
  30.25818  12.75835 -15.18254  -75.50  447.08 -143.35  0.9168     2    -18.57    
  30.15818  13.01406 -15.19683  -69.54  470.74 -148.07  0.9644    10    -15.00    
  33.55818  12.99585 -15.19683 -121.88  315.28 -145.57  0.8220    14    -285.5    
  33.65818  12.87823 -15.19683 -128.03  305.17 -142.34  0.8708    14    -162.3    
  33.65818  13.04585 -15.29683 -124.19  311.03 -144.62  0.8423    14    -219.1    
  33.85818  12.76168 -15.29683 -135.06  299.19 -137.79  0.9713    14     7.593    
  29.95818  13.19585 -15.38611  -69.61  477.95 -151.03  0.9603    10     42.49    
  30.05818  13.19585 -15.14683  -70.27  490.54 -153.49  0.9661    10     10.26    
  29.85818  13.39585 -15.26171  -73.20  484.79 -156.13  0.9129    10    -12.40    
  29.90818  13.39585 -15.14921  -72.95  497.88 -156.90  0.9332    10     19.66    
  32.90818  13.38251 -15.09683  -74.29  449.48 -142.79  0.9164     2     18.91    
  33.05818  13.19585 -15.09683  -89.40  403.97 -146.22  0.8243    14     52.65    
  33.09151  13.39585 -15.24683  -83.91  422.71 -145.00  0.8634     2     13.04    
  33.28735  13.19585 -15.19683 -103.61  362.02 -148.99  0.7820    14     62.51    
  33.32163  13.39585 -15.39683  -97.58  380.76 -148.38  0.8053    14     34.23    
  33.47163  13.19585 -15.29683 -113.08  336.22 -148.47  0.7876    14    -205.4    
  29.40818  13.69585 -15.40421  -85.76  340.34 -158.90  0.6447    11    -109.3    
  29.55818  13.59585 -15.39171  -81.91  385.06 -157.50  0.6999    11     28.06    
  29.62485  13.64585 -15.19683  -81.10  409.96 -158.90  0.7392    11     31.56    
  29.45818  13.79585 -15.17599  -85.88  350.08 -160.17  0.6559    11    -57.21    
  29.80818  13.49585 -15.18337  -75.46  477.26 -157.78  0.8750    10    -3.844    
  32.95818  13.54585 -15.19683  -72.30  456.76 -144.19  0.9417    10    -81.88    
  33.05818  13.69585 -15.39683  -71.67  457.30 -144.75  0.9545    10     21.46    
  33.04151  13.79585 -15.39683  -69.70  465.56 -146.65  0.9676    10    -14.74    
  32.95818  13.87918 -15.19683  -69.72  483.38 -151.83  0.9700    10    -42.42    
  29.05818  14.09585 -15.34861  -91.45  289.33 -161.69  0.6988    11    -264.0    
  29.10818  13.99585 -15.39683  -90.98  292.32 -161.56  0.6760    11    -193.1    
  29.10818  14.16251 -15.19683  -91.49  290.96 -161.71  0.6815    11    -264.3    
  29.25818  13.99585 -15.15421  -89.66  306.88 -161.44  0.6415    11    -189.2    
  33.04151  14.02085 -15.39683  -69.82  479.74 -151.76  0.9577    10     10.67    
  32.95818  13.88751 -15.19683  -69.72  484.07 -152.02  0.9699    10     42.49    
  33.05818  14.15085 -15.39683  -71.69  479.09 -153.99  0.9238    10     13.22    
  33.00818  14.19585 -15.23016  -72.73  491.81 -156.47  0.9262    10     12.18    
  28.85818  14.55751 -15.39683  -91.85  293.26 -161.35  0.8662    11    -294.4    
  28.90818  14.36251 -15.39683  -92.05  288.90 -161.57  0.8039    11    -232.1    
  29.05818  14.42406 -15.09683  -92.24  287.66 -161.56  0.7158    11    -226.6    
  28.95818  14.54585 -15.19683  -92.28  288.50 -161.36  0.7843    11    -173.7    
  33.04151  14.37597 -15.19683  -76.48  467.06 -158.13  0.8481    10    -7.125    
  33.15818  14.44585 -15.41587  -79.18  413.84 -156.72  0.7490    12     34.77    
  33.05818  14.58001 -15.09683  -80.89  422.77 -159.71  0.7547    12    -9.884    
  33.20818  14.59585 -15.37933  -83.08  371.01 -158.21  0.6784    12     32.07    
  28.85818  14.99918 -15.39683  -90.94  304.14 -160.83  0.9518    11    -288.1    
  28.95818  14.78835 -15.14921  -91.99  290.69 -161.07  0.8110    11    -173.7    
  28.87485  14.97918 -15.35183  -91.25  301.63 -160.84  0.9290    11    -287.6    
  28.95818  15.01823 -15.19683  -91.77  295.17 -160.78  0.8545    11    -236.0    
  33.25818  14.79585 -15.29683  -86.87  331.43 -160.08  0.6426    12    -131.8    
  33.20818  14.80501 -15.19683  -86.48  340.15 -160.36  0.6488    12    -109.3    
  33.25818  14.96489 -15.19683  -88.87  313.34 -161.12  0.6420    12    -182.5    
  33.35818  14.98073 -15.39683  -89.73  300.82 -161.07  0.6544    12    -189.2    
  28.90818  15.19585 -15.39683  -90.68  306.36 -160.62  0.9550    11    -288.1    
  29.05818  15.31097 -15.19683  -91.59  295.86 -160.48  0.8375    11    -234.4    
  29.05818  15.49585 -15.38195  -90.68  302.98 -160.33  0.8994    11    -290.4    
  29.10818  15.40263 -15.19683  -91.60  295.04 -160.40  0.8200    11    -235.8    
  33.40818  15.19585 -15.43016  -91.21  289.28 -161.57  0.7111    12    -263.8    
  33.25818  15.13751 -15.14683  -90.47  299.64 -161.57  0.6556    12    -326.3    
  33.40818  15.39585 -15.43016  -91.79  287.71 -161.56  0.7748    12    -232.1    
  33.25818  15.45418 -15.14683  -91.99  288.03 -161.50  0.7197    12    -226.6    
  29.15818  15.59585 -15.32754  -90.99  297.72 -160.26  0.8382    11    -234.2    
  29.25818  15.59585 -15.19004  -91.74  291.49 -160.31  0.7573    11    -175.0    
  29.45818  15.89585 -15.40195  -91.26  289.87 -160.26  0.7192    11    -169.5    
  29.45818  15.77918 -15.19683  -91.60  287.91 -160.43  0.6772    11    -169.7    
  29.68473  15.89585 -15.19683  -91.42  287.86 -160.88  0.6008    11    -192.4    
  33.15818  15.79585 -15.14683  -92.10  289.23 -161.06  0.7928    12    -173.7    
  33.25818  15.62180 -15.19683  -92.05  287.98 -161.30  0.7756    12    -173.7    
  33.25818  15.78335 -15.29683  -91.76  292.12 -161.10  0.8503    12    -166.9    
  33.35818  15.61156 -15.39683  -91.93  290.38 -161.35  0.8363    12    -168.2    
  29.63318  15.97918 -15.39683  -91.43  287.22 -160.51  0.6486    11    -157.9    
  29.80818  15.99585 -15.29683  -90.96  289.30 -161.13  0.5815    11    -190.9    
  29.83735  15.94585 -15.19683  -90.85  291.75 -161.40  0.5645    11    -188.3    
  30.03318  15.97918 -15.19683  -89.64  303.73 -162.20  0.5420    11    -311.6    
  30.05818  16.09585 -15.44683  -90.05  297.98 -161.88  0.5532    11    -311.6    
  30.31985  15.97918 -15.19683  -86.54  343.69 -162.81  0.5763    11    -136.3    
  30.22485  16.09585 -15.44683  -88.84  313.92 -162.51  0.5508    11    -164.5    
  30.50318  15.94585 -15.16349  -83.37  391.13 -162.50  0.6564    11     38.66    
  30.42485  15.99585 -15.24683  -85.34  362.85 -162.71  0.6071    11    -52.86    
  30.67818  15.94585 -15.17361  -80.64  437.56 -162.18  0.7473    10   -0.5727E-01
  30.65818  15.99585 -15.29683  -82.13  422.07 -162.27  0.7142    11    -9.884    
  30.88318  15.97918 -15.19683  -79.24  464.36 -162.05  0.8012    10     18.65    
  30.87818  15.99585 -15.24683  -79.77  460.94 -162.06  0.7921    10     43.10    
  31.07068  15.99585 -15.09683  -79.38  451.53 -162.10  0.7777    10     36.89    
  31.05818  16.14585 -15.41254  -83.31  410.07 -162.33  0.6899    12     30.93    
  31.15818  16.19585 -15.36528  -84.48  382.40 -162.51  0.6399    12     31.08    
  31.22485  16.14585 -15.19683  -83.62  388.28 -162.47  0.6496    12     43.23    
  31.44568  16.29585 -15.19683  -87.43  329.57 -162.69  0.5525    12    -142.5    
  32.85818  16.34585 -15.39861  -90.48  304.98 -160.35  0.9269    12    -288.1    
  33.15818  16.04585 -15.39683  -90.95  301.80 -160.79  0.9396    12    -287.6    
  32.85818  16.19585 -15.15599  -91.51  293.51 -160.49  0.8149    12    -234.4    
  33.05818  15.99013 -15.16349  -91.72  292.23 -160.78  0.8254    12    -168.2    
  31.45818  16.39585 -15.36028  -88.79  312.13 -162.38  0.5393    12    -329.4    
  31.65639  16.39585 -15.19683  -89.80  301.84 -162.00  0.5344    12    -311.6    
  31.63163  16.49585 -15.39683  -90.26  294.46 -161.53  0.5478    12    -315.8    
  31.85580  16.54585 -15.36349  -91.16  287.88 -160.76  0.5895    12    -191.0    
  31.87247  16.39585 -15.09683  -90.72  293.61 -161.45  0.5496    12    -257.3    
  32.10913  16.57918 -15.37183  -91.22  288.38 -160.25  0.6721    12    -169.7    
  32.09568  16.49585 -15.21445  -91.58  287.31 -160.48  0.6255    12    -198.3    
  32.25818  16.57918 -15.39683  -91.13  291.54 -160.11  0.7334    12    -169.5    
  32.23830  16.49585 -15.22183  -91.56  288.24 -160.29  0.6727    12    -169.7    
  32.42485  16.54585 -15.39683  -90.99  295.71 -160.08  0.7952    12    -240.2    
  32.56497  16.39585 -15.19683  -91.57  292.38 -160.23  0.7670    12    -175.0    
  32.68080  16.34585 -15.19683  -91.33  293.96 -160.29  0.7988    12    -240.2    
  32.75818  16.39585 -15.36528  -90.65  302.12 -160.26  0.8901    12    -232.0    
  30.25818  11.36930 -15.04683 -133.52  299.94 -136.13  0.9771    15     8.579    
  30.43973  11.19585 -15.04683 -132.41  300.36 -135.97  0.9708    15    -10.60    
  30.35818  11.39585 -14.99683 -130.75  300.94 -138.13  0.9381    15    -93.33    
  30.62985  11.19585 -14.99683 -126.88  303.76 -139.75  0.9131    15    -162.3    
  30.69151  11.44585 -14.89683 -118.90  315.41 -145.52  0.8478    15    -219.2    
  30.85318  11.14585 -14.99683 -119.94  312.79 -143.99  0.8694    15    -221.1    
  30.85818  11.39585 -14.89683 -113.57  325.56 -147.87  0.8342    15    -264.2    
  31.14985  11.19585 -14.99683 -105.84  343.88 -150.02  0.8350    15    -201.2    
  30.94985  11.39585 -14.89683 -109.50  334.70 -149.28  0.8282    15    -101.2    
  31.21889  11.19585 -15.01349 -102.49  353.08 -150.62  0.8366    15     88.85    
  31.25818  11.24585 -14.99683  -98.84  363.41 -151.02  0.8413    15     87.09    
  31.50818  11.39585 -14.99683  -78.90  425.17 -150.25  0.9125     2     45.46    
  31.67723  11.39585 -15.04683  -69.22  457.86 -149.50  0.9646     2    -32.62    
  30.25818  11.58418 -14.99683 -129.31  302.30 -139.98  0.9080    15    -162.3    
  30.25818  12.02418 -14.99683 -115.38  326.97 -147.87  0.7973    15    -41.64    
  30.50818  11.63418 -14.89683 -120.08  314.20 -145.39  0.8401    15    -220.9    
  30.48318  11.74489 -14.89683 -117.71  319.32 -146.77  0.8211    15    -283.8    
  30.52985  11.59585 -14.89683 -120.48  313.34 -145.09  0.8447    15    -95.64    
  30.69151  11.79585 -14.84683 -107.20  341.84 -149.89  0.8012    15    -11.97    
  30.85818  11.62918 -14.84683 -105.99  343.71 -150.18  0.8127    15    -7.868    
  30.79473  11.79585 -14.83849 -102.66  352.85 -150.38  0.8033    15     18.12    
  31.05818  11.62918 -14.84683  -95.61  370.93 -150.81  0.8298    15     56.19    
  31.05818  11.81406 -14.83016  -87.58  392.42 -149.58  0.8425    15     16.17    
  31.25818  11.51251 -14.89683  -89.12  390.67 -150.80  0.8589    15     46.00    
  31.28318  11.76251 -14.84683  -76.39  425.00 -148.62  0.8965     2     50.49    
  31.45818  11.64585 -14.89683  -71.34  443.20 -148.91  0.9322     2    0.5196    
  31.45818  11.85418 -14.84683  -61.88  463.96 -146.61  0.9563     2    -2.333    
  31.66651  11.49585 -14.99683  -66.11  465.13 -149.20  0.9733     2     40.75    
  31.62485  11.74585 -14.89683  -58.22  478.92 -147.50  0.9846     2     31.25    
  31.88318  11.59585 -14.99683  -55.21  497.23 -148.46  1.0185     2     32.25    
  31.89151  11.84585 -14.89683  -48.40  502.85 -146.64  1.0134     2     31.14    
  32.01318  11.59585 -15.01349  -54.75  500.54 -148.52  1.0241     2     32.25    
  32.09151  11.64585 -14.99683  -55.06  498.15 -148.45  1.0198     2     32.25    
  32.19651  11.56251 -15.04683  -59.72  488.51 -148.89  1.0103     2     5.361    
  32.24901  11.65656 -14.99683  -61.04  481.51 -148.83  0.9976     2    -17.84    
  32.48318  11.56251 -15.04683  -76.03  436.39 -150.01  0.9318     2    -39.18    
  32.55318  11.64585 -14.99683  -80.59  420.23 -150.40  0.9058     2     40.07    
  32.56973  11.56251 -15.04683  -82.04  416.27 -150.50  0.9017     2     50.44    
  32.65818  11.87918 -14.89683  -86.68  397.89 -150.62  0.8675    14     36.26    
  32.93413  11.56251 -15.04683 -105.58  344.65 -150.00  0.8375    14     37.02    
  32.85818  11.87918 -14.89683 -100.33  358.48 -150.97  0.8311    14     219.9    
  33.09151  11.59585 -15.04683 -113.95  324.34 -147.07  0.8486    14    -264.2    
  33.11151  11.69585 -14.99683 -115.04  322.21 -146.76  0.8494    14    -285.8    
  33.30639  11.79585 -14.99683 -123.26  307.70 -141.91  0.8908    14    -162.3    
  33.45818  11.82406 -15.04683 -129.18  301.83 -137.69  0.9406    14    -61.47    
  30.25818  12.02418 -14.99683 -115.38  326.97 -147.87  0.7973    15    -225.5    
  30.25818  12.23097 -15.04683 -106.38  351.41 -149.25  0.7790    15     88.66    
  30.50818  11.99585 -14.89683 -107.11  344.76 -149.67  0.7878    15    -97.12    
  30.35818  12.23097 -14.99683 -102.42  361.22 -149.23  0.7818    15     62.51    
  30.71651  11.97585 -14.84683  -98.34  365.73 -149.86  0.7998    15     43.87    
  30.60818  12.19585 -14.89683  -92.79  384.45 -148.12  0.8051    15     34.23    
  30.79473  11.99585 -14.83849  -93.45  378.36 -149.31  0.8111    15    -7.300    
  30.82485  12.19585 -14.84683  -81.34  412.72 -145.66  0.8482     2     57.44    
  31.10318  11.99585 -14.81349  -75.67  424.72 -146.55  0.8822     2     47.65    
  31.05818  12.19585 -14.81349  -68.19  442.84 -143.07  0.9023     2    -9.254    
  31.23318  11.99585 -14.81349  -67.94  444.40 -145.54  0.9164     2    -16.65    
  31.25818  12.25930 -14.78849  -55.23  468.16 -140.40  0.9410     2     8.841    
  31.44151  12.04085 -14.81349  -54.68  474.95 -143.86  0.9633     2     20.23    
  31.30818  12.19585 -14.79683  -54.89  469.35 -141.47  0.9464     2     8.841    
  31.65818  11.93751 -14.84683  -49.87  491.75 -145.24  0.9925     2     25.70    
  31.75818  12.19585 -14.79683  -41.28  495.59 -141.50  0.9796     2    -36.63    
  31.85818  11.99585 -14.84683  -44.95  501.89 -144.81  1.0024     2     16.18    
  31.87485  12.15085 -14.81349  -41.75  498.79 -142.66  0.9883     2    -37.30    
  32.05818  12.05418 -14.84683  -46.75  497.30 -144.88  0.9974     2     15.33    
  32.05818  12.19585 -14.81349  -44.82  493.86 -142.94  0.9844     2    -58.33    
  32.28318  11.89763 -14.89683  -59.87  475.51 -147.71  0.9802     2    -27.18    
  32.25818  12.24085 -14.81349  -53.65  477.51 -143.85  0.9666     2     26.73    
  32.49485  11.88751 -14.89683  -74.51  434.40 -149.32  0.9191     2    -18.57    
  32.45818  12.28430 -14.81349  -66.56  448.36 -145.57  0.9235     2    -30.97    
  32.65818  12.05751 -14.84683  -84.82  401.75 -149.90  0.8646    14     63.86    
  32.65818  12.28430 -14.81349  -81.75  409.37 -148.34  0.8638     2     56.70    
  32.85818  12.07418 -14.84683  -98.73  362.47 -150.88  0.8238    14     62.51    
  32.87068  12.08656 -14.84683  -99.52  360.33 -150.85  0.8216    14     85.95    
  33.08818  11.94585 -14.89683 -113.05  326.65 -148.09  0.8343    14    -262.1    
  33.05818  12.22918 -14.84683 -109.46  335.63 -149.51  0.8116    14    -11.97    
  33.20818  12.05418 -14.89683 -118.51  316.06 -145.70  0.8474    14    -221.1    
  33.25818  12.13251 -14.89683 -120.36  313.08 -144.85  0.8520    14    -220.9    
  33.45818  11.97239 -14.99683 -128.96  302.00 -138.52  0.9302    14    -162.3    
  33.55818  12.24585 -14.99683 -130.94  300.77 -138.10  0.9385    14    -93.33    
  30.45818  12.42085 -14.99683  -87.27  406.31 -145.72  0.8279    15     41.21    
  30.42485  12.59585 -15.04683  -78.47  434.60 -142.95  0.8799     2    -18.05    
  30.70818  12.39585 -14.89683  -76.73  429.34 -142.83  0.8680     2    -10.81    
  30.65818  12.65656 -14.89683  -67.85  456.34 -139.92  0.9154     2    -67.01    
  30.85818  12.47418 -14.84683  -66.06  452.03 -139.38  0.9070     2    -34.89    
  30.87068  12.60656 -14.81349  -62.46  459.45 -137.95  0.9104     2    -20.89    
  31.01318  12.39585 -14.81349  -61.87  456.70 -139.29  0.9166     2    -20.89    
  31.05818  12.44585 -14.79683  -58.47  461.89 -138.04  0.9213     2    -35.76    
  31.22485  12.24585 -14.79683  -57.09  464.48 -140.85  0.9363     2     8.841    
  31.85818  12.21251 -14.79683  -41.01  496.63 -141.60  0.9809     2    -36.63    
  32.10818  12.29585 -14.79683  -45.70  488.51 -141.77  0.9733     2     16.52    
  32.25818  12.39585 -14.79683  -51.76  475.83 -141.63  0.9561     2     21.26    
  32.47247  12.33418 -14.81349  -66.81  446.52 -145.19  0.9181     2    -16.65    
  32.40818  12.59585 -14.79683  -58.97  461.33 -140.53  0.9286     2     8.841    
  32.53413  12.59585 -14.81349  -67.38  444.79 -142.66  0.9036     2     18.75    
  32.65818  12.39585 -14.81349  -80.07  413.45 -147.34  0.8634     2     44.93    
  32.56973  12.59585 -14.81349  -70.02  439.50 -143.29  0.8952     2    -16.82    
  32.76973  12.39585 -14.81349  -88.31  391.78 -148.95  0.8342    14     53.61    
  32.85818  12.62918 -14.84683  -90.76  387.33 -148.36  0.8152    14     36.99    
  33.05818  12.42918 -14.84683 -107.12  342.45 -149.92  0.7984    14     37.12    
  33.07485  12.64085 -14.88016 -104.88  350.23 -149.88  0.7875    14     152.0    
  33.30818  12.33751 -14.89683 -120.80  312.94 -145.02  0.8431    14    -95.64    
  33.20818  12.57918 -14.89683 -113.41  329.25 -148.51  0.7983    14    -231.3    
  33.55818  12.34585 -14.99683 -130.45  301.21 -138.90  0.9244    14    -93.28    
  33.45818  12.65097 -14.99683 -123.93  309.81 -143.99  0.8435    14    -219.2    
  30.45818  12.76489 -14.99683  -70.22  458.20 -142.34  0.9294    10    -57.59    
  30.30818  12.99585 -14.98671  -69.63  474.98 -149.13  0.9486    10    -25.89    
  30.45818  12.99585 -14.76266  -71.99  463.80 -150.28  0.8789    10     43.60    
  30.65818  12.79585 -14.81349  -67.27  461.01 -142.31  0.9020    10     1.871    
  30.64568  12.81251 -14.79683  -68.02  460.87 -142.99  0.8966    10     38.07    
  30.85818  12.64585 -14.79683  -62.87  459.75 -138.16  0.9054     2    -47.14    
  32.44151  12.84085 -14.79683  -59.60  461.17 -137.85  0.9169     2    -35.76    
  32.48318  12.79585 -14.81349  -61.64  457.47 -138.97  0.9155     2    -47.14    
  32.45818  12.92918 -14.79683  -60.51  460.65 -137.50  0.9114     2    -20.89    
  32.68318  12.76251 -14.84683  -75.24  429.90 -143.30  0.8725     2     1.244    
  32.70818  12.99585 -14.89683  -72.22  442.60 -140.98  0.8898     2     11.39    
  32.85818  12.84585 -14.89683  -86.04  404.26 -146.10  0.8281    14     47.93    
  32.91235  13.09585 -14.99683  -83.00  419.19 -144.33  0.8478     2     45.25    
  33.02485  12.74585 -14.89683  -99.74  365.21 -149.46  0.7890    14     84.14    
  33.06056  12.99585 -14.99683  -95.99  380.44 -148.19  0.7941    14    -132.5    
  33.35818  12.77763 -14.99683 -117.71  322.05 -147.11  0.8028    14    -280.2    
  33.22663  12.99585 -15.04683 -106.18  352.25 -149.27  0.7774    14     88.66    
  33.45818  12.81168 -15.04683 -121.18  315.23 -145.60  0.8214    14    -221.2    
  30.05818  13.29585 -15.00195  -71.80  504.09 -156.38  0.9542    10     26.01    
  30.15818  13.19585 -14.95421  -71.34  494.68 -154.84  0.9495    10     42.16    
  30.10818  13.36251 -14.79683  -74.54  495.87 -158.11  0.9059    10     12.72    
  30.25818  13.19585 -14.74683  -74.41  474.17 -155.79  0.8785    10    -4.021    
  32.55818  13.17918 -14.79683  -65.91  459.24 -139.94  0.8978    10    -42.73    
  32.66889  13.14585 -14.89683  -67.97  455.39 -139.80  0.9122     2    -42.73    
  32.64151  13.37597 -14.79683  -69.52  460.96 -144.67  0.8919    10    -46.84    
  32.75818  13.39585 -14.94683  -69.42  462.88 -143.41  0.9307    10    -12.99    
  32.85818  13.20418 -15.01349  -76.37  439.40 -142.30  0.8875     2    -18.05    
  29.62663  13.79585 -14.99683  -82.67  406.94 -160.41  0.7284    11     38.85    
  29.85818  13.59585 -14.95695  -76.40  496.56 -159.53  0.8877    10    -2.065    
  29.85818  13.74585 -14.79683  -78.78  489.65 -160.70  0.8566    10     13.78    
  29.95818  13.59585 -14.79683  -76.56  504.25 -160.00  0.8940    10    -7.005    
  32.65818  13.49585 -14.72695  -72.62  454.86 -148.82  0.8551    10     9.949    
  32.80818  13.60085 -14.96349  -70.07  473.10 -148.51  0.9431    10    -42.60    
  32.85818  13.79585 -14.99683  -70.53  486.27 -152.81  0.9543    10     42.08    
  32.75818  13.76489 -14.74683  -74.48  467.04 -154.63  0.8697    10     8.404    
  29.25818  14.19406 -14.99683  -90.73  301.87 -161.80  0.6427    11    -177.3    
  29.40818  14.00835 -14.99683  -88.19  330.68 -161.42  0.6401    11    -131.8    
  29.42485  14.19585 -14.84683  -89.04  327.17 -161.92  0.6345    11    -154.3    
  29.65818  13.97597 -14.81349  -84.08  408.27 -161.41  0.7223    11     41.77    
  29.65818  14.17823 -14.69683  -86.14  391.96 -162.04  0.6930    11     55.18    
  29.80818  13.94763 -14.69683  -81.98  461.45 -161.54  0.7986    10     43.10    
  32.80818  13.99585 -14.76349  -75.20  482.62 -157.73  0.8839    10    -12.40    
  32.85818  14.04585 -14.89683  -73.17  503.40 -157.52  0.9336    10     24.57    
  32.84151  14.22085 -14.79683  -75.82  500.74 -159.42  0.8983    10    -10.70    
  32.85818  14.22918 -14.84683  -75.16  507.31 -159.28  0.9126    10     17.81    
  29.25818  14.38180 -14.89683  -91.38  297.78 -161.86  0.6436    11    -314.7    
  29.25818  14.52323 -14.84683  -91.68  295.04 -161.81  0.6447    11    -314.7    
  29.35818  14.43513 -14.79683  -90.93  306.70 -162.04  0.6270    11    -153.0    
  29.45818  14.55918 -14.69683  -90.63  315.85 -162.26  0.6163    11    -198.5    
  32.84151  14.42835 -14.77421  -77.89  497.62 -160.52  0.8735    10    -2.065    
  32.95818  14.46585 -14.99683  -77.69  478.66 -159.80  0.8499    10     13.08    
  32.85818  14.59585 -14.79683  -79.87  478.62 -161.01  0.8318    10     38.94    
  32.95818  14.57918 -14.94683  -79.88  456.64 -160.40  0.8039    10     37.44    
  29.25818  14.78097 -14.81349  -92.13  290.63 -161.56  0.6507    11    -194.1    
  29.25818  15.03835 -14.84683  -92.40  287.93 -161.17  0.6655    11    -193.9    
  29.43413  14.80835 -14.69683  -91.70  302.00 -162.04  0.6089    11    -317.8    
  29.45818  14.97918 -14.69683  -91.81  298.62 -161.91  0.6026    11    -317.7    
  33.05818  14.77763 -14.99683  -84.49  380.54 -160.79  0.6895    12     34.69    
  32.85818  14.61251 -14.79683  -80.12  475.37 -161.06  0.8256    10     70.73    
  32.90818  14.91751 -14.79683  -85.43  390.50 -161.69  0.6947    12     41.93    
  33.05818  15.15513 -14.89683  -89.43  319.21 -161.82  0.6355    12    -97.27    
  29.25818  15.19585 -14.89683  -92.30  287.43 -160.93  0.6801    11    -168.3    
  29.45818  15.29763 -14.79683  -92.08  290.54 -161.36  0.6091    11    -255.7    
  29.45818  15.39585 -14.84683  -92.02  289.04 -161.17  0.6155    11    -198.3    
  29.65997  15.49585 -14.79683  -91.11  296.87 -161.81  0.5683    11    -311.7    
  32.94330  15.26585 -14.79683  -90.00  320.13 -162.04  0.6284    12    -119.8    
  33.05818  15.16251 -14.89683  -89.52  318.27 -161.82  0.6353    12    -147.5    
  32.94330  15.26751 -14.79683  -90.02  319.93 -162.04  0.6283    12    -144.9    
  33.05818  15.39585 -14.89683  -91.24  298.06 -161.76  0.6466    12    -314.7    
  29.44389  15.59585 -14.99683  -91.74  287.33 -160.74  0.6440    11    -195.2    
  29.60818  15.59585 -14.89683  -91.49  290.91 -161.33  0.5843    11    -191.2    
  29.86556  15.44585 -14.69683  -89.47  322.59 -162.71  0.5623    11    -133.5    
  29.87818  15.62085 -14.81349  -89.73  311.24 -162.47  0.5490    11    -329.4    
  29.81330  15.79585 -14.99683  -90.56  296.05 -161.76  0.5537    11    -311.6    
  29.87485  15.59585 -14.79683  -89.76  312.33 -162.50  0.5502    11    -192.2    
  30.02485  15.79585 -14.94683  -88.80  316.65 -162.63  0.5450    11    -189.4    
  30.27639  15.66251 -14.79683  -84.54  381.54 -162.72  0.6351    11     36.72    
  30.22568  15.79585 -14.93611  -86.28  349.77 -162.84  0.5827    11    -37.21    
  30.49151  15.59585 -14.69683  -80.32  448.87 -162.40  0.7646    10     57.35    
  30.47068  15.79585 -14.92421  -81.86  411.16 -162.43  0.6942    11     27.81    
  30.54985  15.69585 -14.79683  -79.65  447.56 -162.31  0.7672    10     30.64    
  30.74151  15.79585 -14.89683  -77.49  470.43 -162.14  0.8212    10     17.71    
  30.88318  15.74585 -14.76349  -76.29  483.17 -162.19  0.8493    10     12.53    
  30.82485  15.89585 -15.04683  -77.90  470.85 -162.06  0.8203    10     1.692    
  31.00485  15.79585 -14.79683  -76.30  482.86 -162.16  0.8487    10     12.53    
  32.75818  15.82739 -14.79683  -92.03  291.16 -161.41  0.6373    12    -252.6    
  32.85818  15.65930 -14.79683  -91.95  294.30 -161.63  0.6361    12    -318.9    
  32.85818  15.79585 -14.84683  -92.13  289.38 -161.31  0.6605    12    -193.9    
  33.05818  15.74585 -14.99683  -92.22  287.56 -161.18  0.7224    12    -168.1    
  31.02663  15.89585 -14.94683  -77.27  474.10 -162.09  0.8294    10     38.77    
  31.20306  15.99585 -14.99683  -80.18  434.98 -162.21  0.7435    10     2.037    
  31.25818  15.79585 -14.69683  -78.16  470.56 -162.29  0.8140    10     17.83    
  31.45818  15.79585 -14.64683  -80.59  452.20 -162.43  0.7670    10     34.05    
  31.45818  16.09585 -14.94683  -84.59  371.89 -162.65  0.6170    12     31.94    
  31.57068  15.99585 -14.79683  -84.37  383.52 -162.66  0.6366    12     37.13    
  31.55818  16.19585 -14.99683  -87.03  337.56 -162.76  0.5612    12    -150.3    
  31.84151  16.09585 -14.79683  -88.43  327.97 -162.72  0.5549    12    -142.6    
  31.78889  16.29585 -14.99683  -89.61  305.53 -162.18  0.5357    12    -311.6    
  32.10818  15.97763 -14.69683  -89.95  319.42 -162.54  0.5604    12    -135.7    
  32.05818  16.24585 -14.89683  -90.89  296.23 -161.65  0.5541    12    -311.7    
  32.34151  16.09585 -14.79683  -91.62  293.77 -161.49  0.5828    12    -315.9    
  32.19985  16.24585 -14.89683  -91.38  291.44 -161.27  0.5775    12    -191.2    
  32.57068  15.99585 -14.79683  -91.95  290.72 -161.29  0.6184    12    -197.3    
  32.42223  16.29585 -14.99683  -91.96  287.49 -160.59  0.6538    12    -157.9    
  32.66556  15.99585 -14.84683  -92.30  288.53 -161.08  0.6468    12    -193.8    
  32.85818  16.02597 -14.99683  -92.30  288.30 -160.76  0.7339    12    -168.1    
  31.25818  12.59585 -14.69683  -53.34  462.51 -135.61  0.8873     2    -41.19    
  31.45818  12.16751 -14.79683  -49.27  480.87 -141.64  0.9639     2     3.706    
  31.51651  12.55097 -14.69683  -46.39  470.41 -135.31  0.9056     2    -91.24    
  31.65818  12.18751 -14.79683  -42.66  492.43 -141.40  0.9762     2    -38.38    
  31.67580  12.57085 -14.69683  -44.15  472.10 -135.24  0.9074     2    -66.11    
  31.80818  12.59585 -14.69683  -44.05  472.85 -135.33  0.9094     2    -66.11    
  32.09151  12.59585 -14.74683  -45.48  476.70 -136.90  0.9348     2    -66.24    
  30.65818  12.89585 -14.64683  -72.41  440.81 -146.75  0.8120    10    -40.40    
  30.85818  12.81251 -14.58433  -70.77  428.31 -143.01  0.7753    13    -17.77    
  30.60818  12.99585 -14.33849  -82.66  356.67 -153.75  0.6553    13    -54.08    
  30.89151  12.84585 -14.39683  -77.63  374.86 -146.74  0.6665    13     15.10    
  31.00818  12.79585 -14.46349  -73.03  396.47 -142.90  0.6991    13    -18.53    
  31.09485  12.78751 -14.39683  -74.41  378.70 -143.25  0.6665    13     39.61    
  31.25818  12.69585 -14.59683  -60.11  441.39 -136.74  0.8056     2    -52.19    
  31.22485  12.79585 -14.24683  -78.63  341.31 -146.75  0.6226    13    -110.0    
  31.61747  12.69585 -14.59683  -53.76  448.33 -135.18  0.8214     2    -43.17    
  31.49151  12.79585 -14.24683  -76.37  343.45 -144.73  0.6210    13    -111.3    
  31.60818  12.69585 -14.59683  -53.85  448.02 -135.20  0.8205     2    -52.60    
  31.68413  12.79585 -14.39683  -68.12  385.99 -139.02  0.6714    13     5.151    
  31.93223  12.79585 -14.59683  -55.37  446.22 -135.47  0.8161     2    -39.82    
  31.85818  12.84585 -14.41349  -67.80  390.34 -138.86  0.6796    13     19.89    
  32.07485  12.74585 -14.69683  -49.59  466.16 -135.31  0.8947     2    -16.63    
  32.10818  12.89585 -14.59683  -59.57  441.93 -136.47  0.8067     2    -22.03    
  32.15818  12.99585 -14.47445  -69.17  402.49 -139.89  0.7071    13     39.32    
  32.25818  12.99585 -14.63111  -62.29  444.35 -137.65  0.8197    10    -28.95    
  30.15818  13.39585 -14.54683  -79.95  429.37 -159.18  0.7752    13     2.550    
  30.40818  13.09585 -14.61349  -76.71  436.00 -154.07  0.7944    10    -15.22    
  30.45818  13.09585 -14.39683  -82.27  372.40 -155.60  0.6812    13     32.07    
  30.25818  13.29585 -14.39683  -83.14  377.05 -158.81  0.6962    13     32.98    
  32.40818  13.19585 -14.56349  -71.59  420.54 -142.91  0.7556    13    -26.35    
  32.25818  13.09585 -14.39683  -75.29  375.91 -143.75  0.6636    13     34.57    
  32.55818  13.39585 -14.59111  -74.89  423.99 -147.81  0.7687    13    -13.37    
  32.45818  13.29585 -14.44683  -77.80  384.73 -147.45  0.6861    13     40.08    
  29.95818  13.74585 -14.59683  -80.52  464.35 -161.11  0.8162    10     15.47    
  30.05818  13.59585 -14.44683  -82.75  405.43 -160.83  0.7368    13     43.87    
  29.95818  13.87918 -14.42183  -84.22  410.14 -161.90  0.7367    13     40.85    
  30.07485  13.57085 -14.41683  -83.30  394.26 -160.80  0.7223    13     55.35    
  32.65818  13.59585 -14.57183  -77.82  419.10 -152.76  0.7604    13     34.77    
  32.60818  13.56251 -14.33516  -83.69  353.01 -155.03  0.6565    13    -60.44    
  32.65818  13.64585 -14.43016  -81.91  378.09 -155.10  0.6905    13     34.73    
  32.75818  13.90418 -14.59683  -78.75  433.79 -157.50  0.7876    13     2.790    
  29.85818  14.24585 -14.49683  -85.43  433.65 -162.46  0.7474    10     2.037    
  29.87485  13.99585 -14.57183  -82.85  456.47 -161.88  0.7906    10     37.45    
  29.95818  13.97085 -14.31349  -86.26  378.34 -162.37  0.6968    13     35.20    
  29.90818  14.22918 -14.39683  -86.13  413.43 -162.62  0.7262    13     31.11    
  32.75818  13.91251 -14.59683  -78.78  433.81 -157.60  0.7874    13     2.790    
  32.75818  14.07918 -14.39683  -83.81  376.49 -160.00  0.6998    13     35.20    
  32.80818  14.19585 -14.69183  -77.56  476.05 -159.64  0.8522    10     70.73    
  32.75818  14.17085 -14.38016  -84.33  373.82 -160.62  0.6974    13     35.20    
  29.62485  14.37085 -14.64683  -88.13  364.61 -162.38  0.6546    11    -34.94    
  29.65818  14.50085 -14.59683  -88.65  363.06 -162.57  0.6471    11    -34.85    
  29.85818  14.43430 -14.46349  -86.73  420.88 -162.73  0.7217    11    -9.884    
  29.81330  14.60418 -14.49683  -87.84  398.00 -162.82  0.6827    11     55.03    
  29.90818  14.39585 -14.39683  -86.85  414.76 -162.82  0.7192    13    -10.13    
  29.95818  14.59585 -14.34683  -87.66  405.21 -163.09  0.6991    13     41.24    
  32.75818  14.41251 -14.46849  -83.03  412.20 -161.31  0.7441    13     32.22    
  32.75818  14.37085 -14.44683  -83.36  402.55 -161.23  0.7322    13     55.36    
  32.75818  14.59585 -14.59683  -81.63  460.81 -161.55  0.8034    10     43.10    
  32.65818  14.74585 -14.38278  -85.77  397.52 -162.41  0.7147    13     55.36    
  29.65818  14.97918 -14.59683  -90.52  323.93 -162.61  0.5911    11    -120.2    
  29.63318  15.01251 -14.61349  -90.77  317.69 -162.51  0.5873    11    -133.0    
  29.85818  14.86585 -14.49683  -88.46  381.68 -162.96  0.6511    11     34.69    
  29.90818  14.96251 -14.49683  -88.23  383.91 -162.99  0.6500    11     34.21    
  30.05818  14.80263 -14.29683  -87.91  396.13 -163.29  0.6795    13     48.67    
  30.02485  14.99585 -14.44683  -87.14  410.14 -163.03  0.6866    11     26.30    
  30.10818  15.01097 -14.39683  -86.69  418.39 -163.09  0.7007    10    -10.51    
  32.64151  14.79585 -14.39445  -85.81  403.29 -162.47  0.7192    13     55.34    
  32.65818  14.84585 -14.49683  -84.73  434.52 -162.32  0.7541    13     4.879    
  32.55818  14.99585 -14.42445  -86.40  416.90 -162.71  0.7241    13    -14.31    
  32.65818  15.20418 -14.59683  -87.74  384.44 -162.52  0.6719    12     28.06    
  29.65818  15.18180 -14.64683  -90.83  311.19 -162.39  0.5759    11    -198.1    
  29.82306  15.19585 -14.59683  -89.58  336.45 -162.84  0.5856    11    -100.2    
  30.07068  15.14585 -14.49683  -86.67  405.16 -162.96  0.6752    11     55.16    
  30.05818  15.42918 -14.64683  -87.15  362.49 -162.92  0.6063    11    -37.97    
  30.25818  15.22918 -14.44683  -84.67  432.70 -162.91  0.7219    10     2.037    
  30.19985  15.39585 -14.59683  -84.94  405.36 -162.79  0.6741    11     37.97    
  30.45818  15.34585 -14.39683  -83.15  431.98 -162.92  0.7262    10     4.222    
  30.45818  15.49585 -14.59683  -80.99  453.07 -162.52  0.7677    10     36.89    
  30.55818  15.39585 -14.35695  -82.94  421.34 -163.00  0.7094    13    -10.18    
  32.05818  15.49585 -14.39683  -86.80  416.77 -163.10  0.6970    10    -10.30    
  32.40818  15.19585 -14.39171  -87.45  410.54 -163.00  0.7044    13     30.93    
  32.29151  15.39585 -14.44683  -87.63  409.48 -162.99  0.6904    12     30.50    
  32.45818  15.19585 -14.44683  -87.19  416.67 -162.87  0.7110    10    -10.13    
  32.60818  15.39585 -14.59683  -89.30  352.48 -162.61  0.6303    12    -52.06    
  32.65818  15.19585 -14.59683  -87.66  386.21 -162.51  0.6742    12     42.55    
  32.63318  15.41585 -14.61349  -89.63  344.05 -162.55  0.6232    12    -123.0    
  30.67806  15.57918 -14.59683  -78.49  469.95 -162.41  0.8113    10     22.43    
  30.87306  15.59585 -14.49683  -78.87  455.53 -162.56  0.7848    10     4.804    
  30.85818  15.54585 -14.38433  -81.03  426.19 -162.85  0.7237    10     1.893    
  31.00818  15.59585 -14.39683  -80.64  429.36 -162.81  0.7306    10     1.893    
  31.05818  15.69585 -14.59683  -77.42  473.06 -162.37  0.8234    10     38.77    
  31.22485  15.69585 -14.54683  -78.74  464.57 -162.47  0.7998    10     23.37    
  31.17485  15.59585 -14.29683  -82.89  399.96 -163.15  0.6713    13     37.99    
  31.39985  15.74585 -14.59683  -79.82  462.69 -162.45  0.7892    10     43.10    
  31.54151  15.59585 -14.29683  -84.54  400.84 -163.22  0.6710    13     42.62    
  31.65818  15.69585 -14.51349  -83.00  443.04 -162.70  0.7406    10     41.02    
  31.65818  15.79585 -14.61349  -83.34  425.26 -162.62  0.7089    12    -7.137    
  31.76651  15.59585 -14.39683  -84.78  426.61 -163.00  0.7117    10     1.893    
  31.83318  15.57918 -14.39683  -85.30  424.70 -163.03  0.7081    10    -10.18    
  31.93651  15.64585 -14.49683  -85.93  416.44 -162.90  0.6910    12    -10.30    
  31.80818  15.79585 -14.59683  -85.33  401.11 -162.78  0.6650    12     51.91    
  32.10818  15.59585 -14.49683  -87.34  399.38 -162.95  0.6668    12     48.67    
  32.10818  15.79585 -14.59683  -88.69  351.59 -162.87  0.5975    12    -59.61    
  32.27068  15.51251 -14.49683  -88.10  390.26 -162.94  0.6593    12     48.01    
  32.27485  15.79585 -14.61349  -89.95  329.57 -162.67  0.5820    12    -170.4    
  32.45139  15.64585 -14.59683  -90.17  331.74 -162.62  0.5976    12    -142.7    
  32.42485  15.79585 -14.64683  -90.88  313.51 -162.33  0.5820    12    -335.6    
  32.70818  15.62918 -14.69683  -91.32  306.13 -162.06  0.6075    12    -177.8    
  30.65818  12.99585 -14.15754  -86.19  320.41 -156.95  0.6339    13    -97.27    
  30.85818  12.89585 -14.18611  -84.19  325.67 -153.67  0.6259    13    -124.0    
  30.75818  12.99585 -13.97337  -88.59  298.55 -159.93  0.6557    13    -193.4    
  30.99985  12.84585 -14.19683  -82.54  328.91 -151.35  0.6225    13    -123.9    
  31.05818  12.89585 -13.94683  -87.33  297.37 -158.74  0.6569    13    -181.5    
  31.25818  12.81251 -14.15183  -81.47  322.68 -150.38  0.6177    13    -112.2    
  31.31651  12.84585 -13.99683  -84.94  302.65 -155.92  0.6401    13    -182.0    
  31.45818  12.81251 -14.15183  -80.11  323.82 -149.02  0.6159    13    -139.9    
  31.39985  12.84585 -13.99683  -84.54  302.92 -155.55  0.6393    13    -182.0    
  31.71651  12.84585 -14.19683  -77.82  333.10 -146.35  0.6162    13    -146.3    
  31.65818  12.89585 -13.94683  -85.05  298.78 -156.74  0.6523    13    -181.7    
  31.85818  12.89585 -14.19445  -78.44  331.66 -146.92  0.6159    13    -146.4    
  31.95818  12.99585 -13.97695  -85.13  300.79 -156.32  0.6461    13    -182.0    
  32.05818  12.99585 -14.18945  -80.22  328.98 -148.58  0.6177    13    -123.9    
  30.35818  13.19585 -14.32516  -84.35  355.66 -158.08  0.6673    13    -59.61    
  30.25818  13.39585 -14.04504  -89.18  307.31 -161.81  0.6550    13    -161.5    
  30.27485  13.39585 -13.98433  -89.69  301.09 -162.06  0.6618    13    -189.2    
  30.45818  13.19585 -13.98766  -89.48  299.91 -161.34  0.6592    13    -189.2    
  30.65818  13.04585 -13.97754  -88.85  299.01 -160.37  0.6571    13    -193.4    
  32.05818  13.04585 -13.99683  -85.31  302.17 -156.19  0.6426    13    -182.0    
  32.35818  13.24585 -14.16349  -84.57  320.83 -153.79  0.6261    13    -89.86    
  32.40818  13.36251 -13.99683  -88.17  300.02 -159.18  0.6525    13    -181.5    
  32.45818  13.39585 -14.08433  -87.30  308.67 -157.82  0.6382    13    -152.5    
  30.10818  13.59585 -14.16349  -87.82  328.62 -161.90  0.6582    13    -128.7    
  30.15818  13.59585 -13.98278  -89.96  302.56 -162.45  0.6599    13    -188.9    
  30.05818  13.69585 -14.19683  -87.46  337.80 -162.06  0.6637    13    -108.7    
  30.07485  13.80835 -13.98254  -90.10  305.12 -162.69  0.6543    13    -186.3    
  32.55818  13.59585 -14.00933  -89.09  300.65 -160.52  0.6562    13    -189.2    
  32.60818  13.59585 -14.23016  -85.99  330.61 -157.25  0.6420    13    -129.1    
  32.65818  13.79585 -14.09683  -88.56  310.45 -160.66  0.6496    13    -179.3    
  32.64151  13.82597 -13.99683  -89.68  299.89 -161.60  0.6622    13    -189.2    
  29.95818  14.02085 -14.28016  -86.92  369.84 -162.54  0.6862    13     37.85    
  30.05818  14.00918 -13.89683  -90.80  299.04 -162.79  0.6516    13    -189.2    
  29.95818  14.21585 -14.22004  -88.21  359.28 -162.95  0.6680    13    -23.26    
  30.05818  14.28430 -13.88016  -91.15  300.28 -162.86  0.6329    13    -177.3    
  32.65818  13.89585 -13.99683  -89.78  300.11 -161.80  0.6626    13    -188.9    
  32.70818  13.99251 -14.13849  -88.28  317.48 -161.23  0.6522    13    -156.8    
  32.75818  14.19585 -14.35611  -84.79  368.21 -160.83  0.6914    13     32.06    
  32.65818  14.19013 -13.89683  -90.69  294.00 -162.56  0.6762    13    -188.9    
  29.95818  14.36251 -14.24683  -88.21  371.56 -163.08  0.6735    13     37.85    
  30.05818  14.34585 -13.89683  -91.09  302.61 -162.92  0.6270    13    -180.7    
  30.05818  14.69585 -14.16528  -89.09  357.88 -163.45  0.6399    13    -32.18    
  30.07485  14.58156 -13.99683  -90.55  319.00 -163.28  0.6117    13    -135.9    
  32.60818  14.62918 -13.98671  -90.37  305.83 -162.83  0.6473    13    -188.9    
  32.65818  14.47680 -13.99683  -90.05  305.13 -162.70  0.6539    13    -189.2    
  32.65818  14.59585 -14.12837  -88.92  325.98 -162.70  0.6524    13    -128.7    
  32.70818  14.42085 -14.16349  -88.23  328.62 -162.32  0.6577    13    -126.3    
  30.10818  14.82918 -14.19683  -88.60  369.02 -163.48  0.6447    13     35.23    
  30.15818  14.79585 -13.99683  -90.21  322.55 -163.41  0.5964    13    -136.2    
  30.25818  14.99585 -14.07504  -89.16  340.05 -163.61  0.5977    13    -101.8    
  30.30818  15.02918 -14.00195  -89.53  326.16 -163.54  0.5791    13    -170.4    
  32.40818  14.99585 -13.98171  -90.73  311.44 -163.10  0.6214    13    -198.3    
  32.55818  14.79585 -14.04683  -89.97  316.99 -163.00  0.6393    13    -207.0    
  32.45818  14.99585 -14.12445  -89.59  335.94 -163.22  0.6376    13    -111.8    
  32.60818  14.79585 -14.24028  -87.87  357.27 -162.81  0.6693    13    -44.85    
  30.35818  15.19585 -14.26504  -86.06  393.18 -163.35  0.6621    13     54.82    
  30.60818  15.29585 -13.99683  -88.46  326.45 -163.61  0.5565    13    -167.6    
  30.65818  15.39585 -14.19683  -85.28  372.59 -163.49  0.6232    13     29.43    
  30.87639  15.39585 -13.89683  -89.09  311.21 -163.32  0.5317    13    -192.2    
  31.85818  15.49585 -14.22837  -87.32  378.46 -163.48  0.6414    13     37.23    
  32.08318  15.37918 -14.21111  -88.49  369.90 -163.49  0.6406    13     29.43    
  31.85818  15.39585 -13.91433  -90.27  310.72 -163.24  0.5653    13    -198.2    
  32.10818  15.29585 -14.00695  -90.22  322.12 -163.41  0.5938    13    -136.2    
  32.25818  15.19585 -14.06611  -90.12  329.80 -163.40  0.6133    13    -131.8    
  30.85818  15.49585 -14.22337  -84.23  378.82 -163.39  0.6325    13     34.73    
  31.03889  15.54585 -14.19683  -84.54  371.63 -163.47  0.6189    13     29.43    
  31.09151  15.49585 -13.99683  -87.82  326.38 -163.64  0.5463    13    -177.1    
  31.28318  15.57918 -14.19683  -85.01  371.50 -163.49  0.6193    13     23.65    
  31.17985  15.49585 -13.94683  -88.44  318.37 -163.52  0.5378    13    -127.0    
  31.43318  15.57918 -14.19683  -85.55  371.64 -163.50  0.6210    13     23.65    
  31.51651  15.49585 -13.94683  -89.14  317.24 -163.46  0.5473    13    -126.8    
  31.67068  15.54585 -14.19683  -86.68  371.26 -163.53  0.6251    13     31.94    
  31.62747  15.49585 -13.99683  -88.91  325.13 -163.58  0.5609    13    -177.2    
  31.09330  12.99585 -13.69683  -89.74  288.48 -162.10  0.7520    13    -215.2    
  31.35318  12.99585 -13.64683  -89.37  289.14 -162.21  0.7774    13    -221.1    
  31.34889  12.99585 -13.64683  -89.37  289.13 -162.21  0.7774    13    -221.1    
  31.77997  12.99585 -13.79683  -87.82  290.65 -160.52  0.7085    13    -252.6    
  30.45818  13.29585 -13.78195  -90.90  288.61 -162.48  0.7109    13    -252.7    
  30.55818  13.19585 -13.79861  -90.64  289.10 -162.29  0.7077    13    -252.9    
  30.62068  13.29585 -13.59683  -91.42  287.81 -162.71  0.7875    13    -220.7    
  30.87068  13.01251 -13.79683  -89.76  289.52 -161.68  0.7093    13    -252.6    
  30.75818  13.19585 -13.59683  -91.09  288.27 -162.70  0.7935    13    -221.1    
  31.09151  13.09585 -13.54683  -90.40  290.51 -162.72  0.8274    13    -212.4    
  31.16318  13.04585 -13.59683  -90.11  289.49 -162.56  0.8022    13    -221.1    
  31.53651  13.04585 -13.59683  -89.55  290.11 -162.45  0.8055    13    -221.1    
  31.74151  13.09585 -13.59683  -89.47  290.11 -162.43  0.8057    13    -221.1    
  31.87306  13.04585 -13.76349  -88.24  289.84 -161.03  0.7232    13    -252.4    
  31.95401  13.19585 -13.59683  -89.78  289.84 -162.50  0.8056    13    -221.1    
  32.05818  13.19585 -13.69683  -89.58  288.73 -162.02  0.7559    13    -215.2    
  32.09473  13.29585 -13.59683  -90.14  289.49 -162.57  0.8048    13    -221.1    
  32.25818  13.29585 -13.81171  -89.56  289.88 -161.38  0.7077    13    -252.6    
  30.25818  13.59585 -13.74683  -91.31  288.08 -162.63  0.7082    13    -252.6    
  30.15818  13.76335 -13.79683  -91.17  290.52 -162.65  0.6841    13    -261.4    
  30.35818  13.59585 -13.59683  -91.59  286.86 -162.57  0.7624    13    -220.7    
  30.27485  13.77085 -13.59683  -91.71  286.64 -162.46  0.7455    13    -156.7    
  32.25818  13.59585 -13.49683  -91.00  291.62 -162.77  0.8509    13    -221.2    
  32.45818  13.62739 -13.74683  -91.07  287.74 -162.44  0.7331    13    -252.4    
  32.44151  13.80835 -13.59683  -91.52  287.85 -162.70  0.7905    13    -220.7    
  32.55818  13.79823 -13.79683  -91.00  288.62 -162.44  0.7120    13    -252.7    
  30.10818  13.96251 -13.79683  -91.35  291.54 -162.65  0.6698    13    -257.2    
  30.25818  13.81251 -13.59683  -91.67  286.60 -162.43  0.7409    13    -156.7    
  30.10818  14.27180 -13.76349  -91.65  291.63 -162.56  0.6476    13    -245.5    
  30.25818  14.25930 -13.52183  -91.95  286.84 -161.97  0.7132    13    -156.7    
  32.45818  13.84763 -13.59683  -91.43  287.68 -162.68  0.7877    13    -220.7    
  32.60818  14.02918 -13.79683  -91.19  288.77 -162.59  0.7057    13    -252.9    
  32.60818  14.25930 -13.78849  -91.42  288.94 -162.63  0.6975    13    -252.9    
  32.45818  14.21585 -13.52361  -91.49  288.17 -162.45  0.7906    13    -220.7    
  30.10818  14.41347 -13.79683  -91.48  294.74 -162.66  0.6285    13    -314.6    
  30.25818  14.54585 -13.59683  -91.90  287.13 -161.98  0.6492    13    -182.4    
  30.15818  14.59585 -13.79683  -91.51  296.01 -162.67  0.6091    13    -317.7    
  30.27485  14.59585 -13.59683  -91.84  287.24 -161.96  0.6421    13    -182.4    
  32.40818  14.59585 -13.56349  -91.73  286.74 -162.20  0.7304    13    -156.7    
  32.45818  14.52001 -13.59683  -91.73  286.59 -162.32  0.7296    13    -215.2    
  32.55818  14.56906 -13.79683  -91.34  290.71 -162.63  0.6733    13    -261.4    
  32.60818  14.33751 -13.79683  -91.28  289.59 -162.63  0.6905    13    -264.3    
  30.25818  14.79585 -13.78111  -91.45  296.11 -162.63  0.5875    13    -317.7    
  30.45818  14.79585 -13.49683  -91.56  286.76 -161.55  0.6395    13    -183.8    
  30.45818  14.99585 -13.68099  -91.18  291.25 -162.21  0.5724    13    -246.8    
  30.65247  15.09585 -13.59683  -91.40  288.19 -161.77  0.5724    13    -180.8    
  32.05818  15.09585 -13.59683  -91.83  287.17 -161.90  0.6355    13    -182.4    
  32.25818  14.89585 -13.59683  -91.94  286.76 -162.03  0.6745    13    -194.0    
  32.25818  14.99585 -13.69683  -91.71  289.16 -162.30  0.6384    13    -252.6    
  32.45818  14.79585 -13.79683  -91.52  292.15 -162.61  0.6510    13    -314.7    
  30.65818  15.19585 -13.72837  -90.79  294.42 -162.42  0.5439    13    -311.6    
  30.79330  15.19585 -13.59683  -90.99  288.50 -161.79  0.5609    13    -180.8    
  30.85818  15.34585 -13.79683  -89.95  300.33 -162.83  0.5289    13    -311.6    
  30.99235  15.39585 -13.79683  -89.81  300.47 -162.84  0.5265    13    -311.6    
  31.05306  15.29585 -13.59683  -91.05  288.47 -161.74  0.5537    13    -180.8    
  31.22485  15.29585 -13.54683  -91.13  287.33 -161.53  0.5698    13    -180.8    
  31.30818  15.39585 -13.69683  -90.68  292.62 -162.25  0.5387    13    -315.8    
  31.46651  15.29585 -13.54683  -91.34  287.19 -161.54  0.5819    13    -180.8    
  31.40818  15.39585 -13.69683  -90.77  292.47 -162.25  0.5432    13    -315.8    
  31.65818  15.29585 -13.59683  -91.42  287.95 -161.78  0.5829    13    -179.5    
  31.70818  15.39585 -13.79683  -90.74  298.60 -162.73  0.5532    13    -311.6    
  31.85401  15.34585 -13.79683  -90.94  297.97 -162.71  0.5662    13    -311.7    
  31.90818  15.19585 -13.59683  -91.65  287.50 -161.84  0.6122    13    -185.5    
  32.05818  15.19585 -13.72861  -91.48  291.94 -162.38  0.5991    13    -321.9    
  30.74568  13.39585 -13.39683  -90.81  295.01 -162.66  0.8878    13    -290.4    
  31.09151  13.34585 -13.29683  -90.05  304.14 -162.72  0.9690    13    -286.9    
  31.16318  13.39585 -13.24683  -89.72  308.89 -162.68  1.0023    13    -289.1    
  31.53651  13.39585 -13.24683  -89.49  310.31 -162.76  1.0147    13    -289.1    
  31.74151  13.39585 -13.29683  -89.71  305.63 -162.81  0.9824    13    -286.9    
  31.94568  13.39585 -13.39683  -90.31  298.11 -162.84  0.9196    13    -287.6    
  30.45818  13.74823 -13.39683  -91.20  292.31 -162.30  0.8414    13    -236.1    
  30.55818  13.59585 -13.39683  -91.25  293.59 -162.46  0.8643    13    -290.2    
  30.65818  13.76251 -13.24683  -90.44  303.28 -162.19  0.9355    13    -287.6    
  30.87068  13.59585 -13.21349  -89.93  309.21 -162.40  0.9914    13    -289.1    
  30.75818  13.74585 -13.19683  -89.93  308.62 -162.19  0.9749    13    -286.9    
  31.08556  13.49585 -13.19683  -89.44  312.89 -162.54  1.0237    13    -289.1    
  31.35318  13.64585 -13.09683  -88.44  326.10 -162.39  1.0929    13    -165.6    
  31.34889  13.44585 -13.19683  -89.18  314.58 -162.65  1.0394    13    -160.5    
  31.60818  13.49585 -13.19683  -89.18  315.26 -162.66  1.0441    13    -297.7    
  31.86830  13.56251 -13.24683  -89.72  309.70 -162.69  1.0082    13    -289.1    
  31.95818  13.77239 -13.19683  -89.58  313.23 -162.48  1.0226    13    -289.1    
  32.05818  13.49585 -13.39683  -90.56  297.64 -162.81  0.9153    13    -287.6    
  32.05818  13.77597 -13.24683  -89.91  307.54 -162.54  0.9870    13    -286.7    
  32.25818  13.78906 -13.39683  -90.99  295.83 -162.65  0.8951    13    -290.4    
  30.35818  14.16763 -13.39683  -91.43  290.12 -161.86  0.7784    13    -174.0    
  30.35818  14.19585 -13.39683  -91.44  290.00 -161.83  0.7739    13    -174.0    
  30.65818  13.93239 -13.19683  -90.15  306.16 -161.95  0.9396    13    -288.1    
  30.60818  14.20085 -13.19683  -90.26  302.90 -161.62  0.8861    13    -290.4    
  32.05818  13.97918 -13.19683  -89.81  310.90 -162.29  0.9963    13    -289.1    
  32.35818  13.92168 -13.44683  -91.22  292.24 -162.59  0.8554    13    -290.2    
  32.05818  14.40418 -13.19683  -90.15  305.76 -161.81  0.9235    13    -287.6    
  32.35818  14.21013 -13.40599  -91.14  292.52 -162.32  0.8446    13    -290.2    
  30.35818  14.22406 -13.39683  -91.43  289.86 -161.80  0.7692    13    -174.0    
  30.45818  14.60989 -13.39683  -91.58  288.67 -161.42  0.7058    13    -169.7    
  30.65818  14.44585 -13.19683  -90.43  300.76 -161.33  0.8392    13    -288.5    
  30.65818  14.62406 -13.24683  -90.71  295.53 -161.19  0.7747    13    -240.2    
  30.75818  14.63847 -13.19683  -90.36  299.06 -161.12  0.8015    13    -288.6    
  31.95818  14.61847 -13.19683  -90.21  302.91 -161.52  0.8750    13    -290.4    
  32.05818  14.40156 -13.19683  -90.16  305.83 -161.81  0.9242    13    -287.6    
  32.05818  14.59585 -13.24683  -90.62  299.42 -161.63  0.8575    13    -231.8    
  32.35818  14.44906 -13.44683  -91.50  289.71 -162.13  0.7946    13    -174.0    
  30.65818  14.89585 -13.39683  -91.32  287.99 -161.20  0.6583    13    -157.9    
  30.85306  14.82918 -13.24683  -90.83  294.69 -160.98  0.7409    13    -236.0    
  30.78639  14.99585 -13.39683  -91.38  287.91 -161.12  0.6442    13    -157.9    
  30.92163  14.79585 -13.19683  -90.36  298.14 -160.97  0.7750    13    -236.0    
  30.99568  14.99585 -13.29683  -90.88  291.28 -160.94  0.6900    13    -170.0    
  31.12985  14.89585 -13.19683  -90.39  297.92 -160.91  0.7645    13    -230.5    
  31.23318  14.99585 -13.24683  -90.68  294.23 -160.90  0.7245    13    -236.0    
  31.56651  14.89585 -13.19683  -90.42  299.19 -161.04  0.7920    13    -236.0    
  31.45818  14.99585 -13.24683  -90.73  294.76 -160.96  0.7386    13    -236.0    
  31.78080  14.79585 -13.19683  -90.30  300.58 -161.25  0.8270    13    -288.6    
  31.69568  14.99585 -13.29683  -91.08  292.60 -161.12  0.7316    13    -236.0    
  31.85818  14.82918 -13.24683  -90.69  296.88 -161.30  0.7991    13    -236.0    
  31.91830  14.99585 -13.39683  -91.56  288.95 -161.39  0.7050    13    -169.7    
  32.03830  14.89585 -13.39683  -91.61  289.46 -161.52  0.7304    13    -169.5    
  31.04568  13.74585 -13.09683  -88.80  323.03 -162.20  1.0634    13    -268.5    
  31.29151  13.79585 -13.04683  -88.07  331.66 -162.18  1.1066    13    -108.2    
  31.39985  13.79585 -13.04683  -88.02  332.41 -162.21  1.1125    13    -106.0    
  31.65818  13.74585 -13.09683  -88.50  326.28 -162.37  1.0921    13    -165.6    
  30.85818  13.96751 -13.09683  -89.13  318.37 -161.88  1.0125    13    -226.5    
  30.80818  14.19585 -13.09683  -89.34  314.55 -161.58  0.9624    13    -305.8    
  30.99985  13.99585 -13.04683  -88.46  325.96 -161.85  1.0515    13    -132.4    
  31.10080  14.19585 -13.01349  -88.26  328.59 -161.61  1.0414    13    -269.6    
  31.23818  13.97085 -13.01349  -87.91  334.22 -161.93  1.0989    13    -88.28    
  31.25818  14.29585 -12.99683  -88.04  330.17 -161.52  1.0399    13    -129.6    
  31.45818  13.97085 -13.01349  -87.81  335.78 -162.00  1.1118    13    -103.1    
  31.45818  14.24585 -12.99683  -87.94  332.84 -161.65  1.0654    13    -112.5    
  31.69151  13.99585 -13.04683  -88.23  330.50 -162.06  1.0915    13    -165.3    
  31.61080  14.19585 -13.01349  -88.01  331.49 -161.77  1.0711    13    -165.6    
  31.85818  13.99585 -13.09683  -88.77  322.86 -162.15  1.0583    13    -268.5    
  31.88735  14.20156 -13.09683  -89.07  319.97 -161.91  1.0231    13    -226.5    
  30.85818  14.42918 -13.09683  -89.44  311.22 -161.30  0.9125    13    -306.0    
  31.02485  14.42085 -13.04683  -88.90  318.71 -161.32  0.9590    13    -243.2    
  31.05818  14.64585 -13.09683  -89.58  309.36 -161.08  0.8746    13    -308.2    
  31.23818  14.42085 -13.01349  -88.43  324.87 -161.36  0.9965    13    -261.0    
  31.33651  14.59585 -13.04683  -88.90  317.18 -161.19  0.9357    13    -306.0    
  31.45818  14.42085 -13.01349  -88.36  326.23 -161.43  1.0110    13    -261.0    
  31.36318  14.59585 -13.04683  -88.89  317.31 -161.20  0.9374    13    -306.0    
  31.69151  14.39585 -13.04683  -88.68  322.75 -161.57  1.0067    13    -226.8    
  31.70818  14.59585 -13.09683  -89.43  312.88 -161.36  0.9279    13    -306.0    
  31.85818  14.39085 -13.09683  -89.17  316.38 -161.67  0.9808    13    -289.1    
  6820               Area     Atom    dRho/dR      Angle(Rho)      MEP        Field(norm)     dMEP/dR      Angle(MEP)     IE(L)      dIE(L)/dR     Angle(IE(L))      EA(L)    dEA(L)/dR     Angle(EA(L))     alpa(L)
     1     3     2   0.01396     7    0.5873E-01     179.2        -90.94        -43.85         44.00         175.3         296.4         43.56         99.74        -161.2         2.045         151.5        0.7914    
     2     3     4   0.03029     7    0.6278E-01     173.0        -91.27        -44.77         44.86         176.5         296.1         43.25         94.32        -161.1         2.150         152.7        0.7726    
     3     5     4   0.03553     7    0.6333E-01     174.8        -90.94        -43.41         44.15         169.5         300.2         48.66         103.4        -161.1         1.938         153.6        0.8073    
     4     6     5   0.00142     7    0.6047E-01     171.1        -90.96        -44.36         44.68         173.1         296.4         43.33         94.14        -161.0         2.201         157.0        0.7609    
     5     7     6   0.02910     7    0.6189E-01     176.6        -90.61        -43.30         43.68         172.4         302.0         50.34         99.33        -161.0         1.888         153.0        0.8143    
     6     7     8   0.06228     7    0.6547E-01     178.6        -91.26        -45.17         45.26         176.3         297.5         45.32         97.81        -160.9         2.164         168.5        0.7624    
     7     9     8   0.03150     7    0.6275E-01     174.3        -90.67        -43.40         44.01         170.5         301.6         49.95         100.2        -160.9         1.937         159.9        0.7998    
     8     9    10   0.03766     7    0.6155E-01     178.6        -91.01        -44.98         45.07         176.4         296.1         42.81         97.84        -160.9         2.287         175.8        0.7445    
     9    11    10   0.02050     7    0.6065E-01     176.9        -90.72        -43.99         44.30         173.2         298.9         46.83         99.50        -160.9         2.066         163.5        0.7765    
    10    11    12   0.01450     7    0.5918E-01     178.4        -90.93        -44.71         44.80         176.4         295.1         40.98         98.13        -160.9         2.331         168.9        0.7424    
    13    15    14   0.03187     7    0.6117E-01     179.1        -90.56        -41.70         41.92         174.1         304.9         52.98         98.79        -161.7         1.580         124.9        0.9111    
     1    14     3   0.02069     7    0.6067E-01     176.7        -90.82        -42.88         43.34         171.7         300.3         48.85         101.5        -161.4         1.811         144.2        0.8400    
    14    16     3   0.02135     7    0.5987E-01     179.6        -90.21        -41.63         41.88         173.6         306.6         53.60         97.81        -161.4         1.647         134.9        0.8932    
    15    17    16   0.00694     7    0.6033E-01     170.8        -89.61        -38.46         39.94         164.3         314.7         54.94         105.5        -161.6         1.522         122.5        0.9636    
    14    15    16   0.03004     7    0.6147E-01     178.5        -90.04        -40.73         40.90         174.9         310.8         55.11         96.02        -161.6         1.553         125.2        0.9407    
    16    18     5   0.01301     7    0.5945E-01     176.8        -89.73        -40.64         41.13         171.2         310.9         54.87         98.26        -161.2         1.619         137.9        0.9052    
     3    16     5   0.02452     7    0.6009E-01     178.7        -90.12        -41.85         42.00         175.2         307.1         53.80         95.76        -161.2         1.677         140.2        0.8812    
    17    19    18   0.02185     7    0.6006E-01     176.9        -89.21        -39.09         39.22         175.2         318.6         53.55         93.60        -161.4         1.521         124.7        0.9717    
    16    17    18   0.00555     7    0.5857E-01     178.4        -89.43        -39.90         40.13         173.9         314.2         54.86         95.58        -161.4         1.557         129.3        0.9400    
     5    18     7   0.01287     7    0.5856E-01     178.4        -89.72        -41.34         41.47         175.4         309.5         54.50         94.52        -161.1         1.659         144.0        0.8831    
    18    20     7   0.00229     7    0.5821E-01     170.4        -89.51        -39.52         40.96         164.7         311.6         54.86         104.1        -161.1         1.625         135.7        0.8976    
    18    19    20   0.01792     7    0.6212E-01     173.5        -89.40        -39.72         39.77         177.2         317.7         54.16         89.62        -161.3         1.552         132.0        0.9534    
    19    21    20   0.06322     7    0.6535E-01     177.3        -89.03        -37.63         37.91         173.1         326.0         46.89         96.55        -161.4         1.502         119.3         1.012    
     7    20     9   0.00431     7    0.5951E-01     170.2        -89.80        -41.63         41.82         174.5         309.0         54.39         87.30        -161.0         1.690         153.6        0.8687    
    20    22     9   0.02800     7    0.6123E-01     177.1        -89.85        -41.68         41.75         176.6         310.2         54.85         92.95        -161.0         1.674         149.1        0.8766    
    20    21    22   0.08627     7    0.6824E-01     178.9        -89.53        -39.31         39.44         175.4         321.6         52.22         93.85        -161.2         1.555         130.2        0.9690    
    21    23    22   0.01075     7    0.6323E-01     150.8        -88.91        -32.76         38.05         149.4         325.1         48.00         100.4        -161.3         1.509         109.9        0.9977    
     9    24    11   0.03084     7    0.6161E-01     177.9        -90.26        -42.75         42.83         176.4         305.7         53.05         94.49        -161.0         1.772         153.7        0.8424    
     9    22    24   0.01171     7    0.6016E-01     168.9        -89.82        -39.95         41.72         163.2         309.6         54.62         106.1        -161.0         1.676         137.4        0.8755    
    22    23    25   0.04364     7    0.6264E-01     178.6        -89.35        -39.36         39.62         173.4         318.8         53.70         95.37        -161.3         1.552         131.2        0.9547    
    22    25    24   0.01541     7    0.6042E-01     171.4        -89.58        -40.61         40.66         177.4         313.6         55.04         87.05        -161.2         1.596         141.1        0.9186    
    11    24    12   0.02650     7    0.6216E-01     176.0        -90.74        -43.56         43.93         172.5         300.9         49.31         98.58        -161.0         1.929         159.8        0.8054    
    24    26    12   0.03662     7    0.6255E-01     177.1        -90.75        -43.35         43.67         173.0         301.8         50.21         99.20        -161.1         1.865         148.5        0.8224    
    24    27    26   0.01519     7    0.5856E-01     179.2        -89.97        -41.58         41.76         174.8         307.5         53.79         96.00        -161.2         1.668         140.2        0.8819    
    24    25    27   0.01265     7    0.5844E-01     179.0        -89.59        -40.36         40.66         173.0         312.1         54.90         96.80        -161.3         1.589         133.1        0.9196    
    12    26    28   0.03009     7    0.6176E-01     177.4        -91.15        -44.18         44.50         173.1         296.8         44.29         101.7        -161.1         2.074         152.1        0.7839    
    26    27    28   0.01103     7    0.5907E-01     173.3        -90.54        -42.42         42.99         170.7         301.6         49.93         98.60        -161.3         1.799         150.6        0.8406    
    27    29    28   0.02122     7    0.6010E-01     177.9        -90.87        -43.38         43.46         176.5         299.3         47.74         97.67        -161.3         1.850         142.8        0.8289    
    13    30    15   0.04471     7    0.6205E-01     179.6        -90.79        -41.72         41.95         174.0         303.6         52.31         100.2        -161.9         1.517         116.9        0.9186    
    30    31    15   0.02065     7    0.6036E-01     178.6        -90.14        -40.04         40.43         172.1         309.5         55.03         100.2        -162.0         1.438         111.7        0.9674    
    30    32    31   0.03679     7    0.6138E-01     178.2        -90.53        -40.74         40.88         175.4         306.1         53.99         98.49        -162.2         1.369         104.4        0.9577    
    32    33    31   0.01695     7    0.6028E-01     175.0        -90.08        -39.22         39.87         169.7         310.2         55.33         102.1        -162.2         1.335         99.08        0.9890    
    15    31    17   0.01460     7    0.6157E-01     170.3        -89.66        -39.48         39.54         176.9         315.9         54.81         87.37        -161.8         1.478         115.6        0.9891    
    31    34    17   0.02217     7    0.6254E-01     176.5        -89.49        -38.34         38.87         170.5         319.1         53.49         99.69        -161.8         1.460         111.9         1.010    
    31    33    34   0.01291     7    0.5972E-01     176.4        -89.48        -38.55         38.69         175.2         316.9         54.52         94.96        -162.1         1.384         107.3         1.020    
    33    35    34   0.03082     7    0.6074E-01     178.9        -89.26        -37.59         37.89         172.8         320.6         52.55         98.11        -162.1         1.362         102.3         1.046    
    17    34    19   0.02560     7    0.6100E-01     176.9        -89.09        -37.79         38.22         171.3         322.1         51.09         97.99        -161.7         1.469         118.6         1.014    
    34    36    19   0.02487     7    0.6006E-01     178.7        -88.62        -36.52         36.76         173.5         327.4         43.96         97.06        -161.8         1.428         112.2         1.053    
    34    35    36   0.02928     7    0.6036E-01     179.8        -88.66        -36.32         36.47         174.7         327.7         43.59         96.61        -162.0         1.389         105.7         1.072    
    35    37    36   0.03342     7    0.6140E-01     176.8        -88.54        -35.71         35.73         178.4         330.4         37.72         94.47        -162.1         1.356         99.78         1.096    
    19    36    21   0.02472     7    0.5909E-01     178.6        -88.19        -35.64         35.77         175.0         331.7         33.69         97.24        -161.7         1.428         112.2         1.066    
    36    38    21   0.00225     7    0.5715E-01     160.2        -87.85        -33.31         34.99         162.2         334.4         22.62         78.29        -161.7         1.413         130.6         1.080    
    36    37    38   0.05463     7    0.6495E-01     175.7        -88.41        -34.96         35.03         176.3         335.2         18.41         100.4        -161.9         1.403         108.2         1.104    
    37    39    38   0.03789     7    0.6399E-01     172.4        -88.34        -34.46         34.77         172.3         335.5         15.48         105.8        -162.0         1.380         100.4         1.114    
    21    38    23   0.00567     7    0.5717E-01     174.8        -87.99        -35.42         35.78         171.9         331.8         33.49         99.23        -161.5         1.440         112.9         1.052    
    38    40    23   0.01910     7    0.5922E-01     174.8        -88.17        -35.60         35.94         172.1         331.6         34.11         98.17        -161.6         1.447         115.6         1.053    
    38    39    40   0.02624     7    0.6082E-01     176.5        -88.06        -34.68         34.78         175.6         335.7         13.34         106.0        -161.8         1.407         111.1         1.096    
    39    41    40   0.02288     7    0.6074E-01     176.1        -88.16        -34.87         34.89         178.6         334.7         20.89         97.33        -161.9         1.388         103.4         1.102    
    23    40    25   0.04692     7    0.6379E-01     178.3        -88.92        -37.52         37.69         174.5         326.2         46.35         94.85        -161.5         1.492         122.0         1.017    
    40    42    25   0.04655     7    0.6347E-01     177.7        -89.09        -37.81         37.91         175.8         324.5         48.60         94.02        -161.6         1.477         116.3         1.022    
    40    41    42   0.03553     7    0.6216E-01     178.5        -88.60        -36.07         36.23         174.5         330.1         38.40         97.28        -161.8         1.424         108.6         1.070    
    41    43    42   0.01975     7    0.6015E-01     176.9        -88.76        -36.69         36.79         175.8         326.6         45.45         94.42        -161.9         1.404         105.2         1.061    
    25    42    27   0.01584     7    0.6067E-01     174.2        -89.55        -39.06         39.83         168.7         315.8         54.70         99.86        -161.5         1.530         127.3        0.9623    
    42    44    27   0.01972     7    0.6065E-01     175.1        -89.69        -39.87         39.99         175.7         314.5         54.98         93.30        -161.6         1.521         119.5        0.9637    
    42    43    44   0.00893     7    0.6003E-01     166.6        -89.29        -36.45         38.50         161.2         319.6         52.99         105.8        -161.8         1.447         122.3         1.014    
    43    45    44   0.01278     7    0.6048E-01     172.9        -89.49        -38.87         38.95         176.5         317.6         54.13         90.95        -161.8         1.450         108.6         1.005    
    27    44    29   0.03798     7    0.6225E-01     178.0        -90.55        -41.91         42.29         172.3         305.6         53.25         99.53        -161.5         1.653         133.8        0.8914    
    44    46    29   0.04322     7    0.6301E-01     179.1        -90.98        -42.65         42.87         174.3         302.1         50.93         99.77        -161.6         1.667         128.6        0.8793    
    44    45    46   0.02034     7    0.6095E-01     176.6        -90.30        -40.58         41.12         170.7         308.3         54.55         100.9        -161.8         1.527         122.5        0.9389    
    45    47    46   0.03739     7    0.6213E-01     178.7        -90.76        -41.54         41.77         174.0         304.5         52.97         99.65        -161.9         1.511         115.4        0.9248    
    32    48    33   0.01902     7    0.5934E-01     178.2        -90.28        -39.95         40.10         175.0         306.4         54.10         99.25        -162.4         1.219         92.63        0.9740    
    33    49    35   0.02422     7    0.6039E-01     177.3        -89.25        -37.23         37.69         171.1         320.3         52.95         100.3        -162.3         1.304         98.79         1.055    
    33    48    49   0.03782     7    0.6227E-01     178.9        -89.96        -38.95         39.17         173.9         313.0         55.81         98.72        -162.4         1.246         92.06         1.019    
    48    50    49   0.05449     7    0.6439E-01     178.5        -90.15        -39.07         39.38         172.7         311.6         55.99         101.1        -162.6         1.146         81.21         1.017    
    35    49    37   0.01613     7    0.5844E-01     179.5        -88.69        -36.21         36.35         175.0         325.5         47.44         96.79        -162.3         1.288         94.92         1.085    
    49    51    37   0.00642     7    0.5817E-01     175.8        -88.64        -35.72         36.20         170.7         325.6         47.37         101.4        -162.4         1.260         96.76         1.089    
    49    50    51   0.03729     7    0.6250E-01     177.8        -89.45        -37.54         37.81         173.2         318.7         54.35         99.39        -162.5         1.194         86.44         1.059    
    50    52    51   0.00879     7    0.6100E-01     164.8        -89.44        -36.53         37.92         164.5         316.9         55.11         95.69        -162.6         1.143         73.91         1.052    
    37    53    39   0.00421     7    0.5841E-01     177.6        -88.28        -35.18         35.21         177.9         330.9         36.54         95.71        -162.2         1.303         94.19         1.109    
    37    51    53   0.00101     7    0.5674E-01     178.7        -88.38        -35.49         35.67         174.3         327.6         43.92         98.09        -162.3         1.265         94.47         1.099    
    51    54    53   0.00300     7    0.5963E-01     170.2        -88.81        -36.03         36.41         171.7         324.6         48.89         92.25        -162.4         1.233         84.72         1.089    
    51    52    54   0.01903     7    0.5955E-01     179.0        -89.07        -36.97         37.09         175.3         320.7         52.92         97.26        -162.5         1.180         83.55         1.071    
    39    53    41   0.00870     7    0.6141E-01     156.8        -88.31        -31.28         34.94         153.5         333.6         27.19         121.4        -162.1         1.345         117.9         1.114    
    53    55    41   0.03751     7    0.6337E-01     177.4        -88.60        -35.38         35.44         176.5         331.8         34.02         97.31        -162.2         1.344         98.71         1.108    
    53    54    55   0.05452     7    0.6406E-01     179.0        -89.04        -36.34         36.47         175.2         326.4         46.71         97.43        -162.4         1.276         90.90         1.095    
    54    56    55   0.03990     7    0.6273E-01     178.2        -89.34        -37.22         37.40         174.4         321.4         52.47         97.52        -162.4         1.244         89.83         1.070    
    41    55    43   0.01837     7    0.5894E-01     179.0        -88.53        -35.84         36.04         173.9         328.5         41.92         97.66        -162.1         1.360         102.5         1.084    
    55    57    43   0.01620     7    0.5873E-01     178.9        -88.89        -36.83         36.97         174.9         323.8         49.34         95.93        -162.1         1.345         100.6         1.065    
    55    56    57   0.02354     7    0.5948E-01     179.0        -89.17        -37.10         37.40         172.8         321.1         52.31         98.43        -162.3         1.293         96.60         1.061    
    56    58    57   0.02485     7    0.6089E-01     177.4        -89.86        -38.41         38.84         171.5         313.7         55.70         100.4        -162.4         1.233         89.95         1.024    
    43    57    45   0.01797     7    0.5993E-01     177.8        -89.30        -37.70         38.14         171.2         319.8         52.95         99.27        -162.0         1.394         106.6         1.033    
    57    59    45   0.01899     7    0.5974E-01     177.2        -89.65        -38.88         38.99         175.7         315.5         54.97         95.19        -162.1         1.391         104.2         1.011    
    57    58    59   0.03001     7    0.6256E-01     175.9        -90.11        -38.74         39.43         169.2         312.8         55.79         103.0        -162.3         1.302         99.21         1.011    
    45    59    47   0.02440     7    0.6014E-01     178.4        -90.23        -40.11         40.45         172.6         308.9         54.91         99.71        -162.0         1.427         108.7        0.9660    
    52    60    54   0.01482     7    0.6209E-01     167.7        -89.67        -36.73         38.39         163.1         314.6         55.80         110.0        -162.7         1.098         85.16         1.039    
    54    60    56   0.03441     7    0.6182E-01     178.3        -89.75        -38.41         38.52         175.8         314.1         55.83         97.46        -162.6         1.120         75.40         1.035    
    61    63    62   0.02490     7    0.5946E-01     177.7        -91.87        -43.82         43.90         176.5         288.1         24.89         67.28        -161.8         5.328         139.6        0.5966    
    64    62    65   0.00647     7    0.5910E-01     176.8        -91.63        -43.88         44.13         173.9         288.5         27.82         67.35        -161.8         5.829         138.9        0.5780    
    62    63    65   0.03619     7    0.6128E-01     179.6        -91.98        -45.20         45.22         178.3         287.0         9.355         63.01        -161.5         4.983         145.6        0.6033    
    64    65    66   0.03363     7    0.6075E-01     177.6        -91.71        -45.04         45.05         178.8         287.7         19.85         61.37        -161.6         5.771         146.2        0.5759    
    65    67    66   0.01535     7    0.5870E-01     178.5        -91.51        -45.43         45.47         177.5         286.9         5.075         47.43        -161.4         5.117         146.7        0.5913    
    66    67    68   0.01268     7    0.5862E-01     174.5        -91.38        -44.89         45.23         173.0         287.3         14.89         64.46        -161.5         5.757         141.0        0.5711    
    67    69    68   0.01928     7    0.5965E-01     177.8        -91.50        -45.68         45.73         177.2         286.9         6.954         51.89        -161.3         5.370         148.0        0.5806    
    68    69    70   0.02269     7    0.5972E-01     178.6        -91.35        -45.07         45.12         177.3         288.1         23.99         61.91        -161.6         6.282         144.1        0.5564    
    69    71    70   0.03689     7    0.6071E-01     179.6        -91.57        -45.67         45.69         178.3         287.2         12.89         59.95        -161.4         5.715         146.5        0.5709    
    70    71    72   0.02481     7    0.5885E-01     178.1        -91.30        -44.42         44.56         175.4         288.7         29.76         64.20        -161.8         6.375         140.9        0.5560    
    73    75    74   0.02572     7    0.6194E-01     175.3        -92.37        -43.97         44.10         175.6         286.6         1.067         171.8        -161.9         3.064         138.9        0.6869    
    74    76    61   0.07392     7    0.6597E-01     179.2        -92.68        -45.22         45.22         179.8         286.8         4.450         79.40        -161.7         3.967         142.9        0.6479    
    75     1    76   0.02115     7    0.6126E-01     178.6        -91.72        -44.71         44.85         175.5         291.4         33.47         103.9        -161.4         2.322         148.7        0.7557    
    74    75    76   0.04728     7    0.6348E-01     179.2        -92.34        -45.12         45.17         177.3         287.6         17.28         109.7        -161.6         2.822         144.4        0.7094    
    76     2    63   0.02631     7    0.6071E-01     178.6        -91.79        -45.26         45.40         175.5         289.2         25.25         105.2        -161.3         2.909         154.5        0.7019    
    61    76    63   0.03043     7    0.6271E-01     175.1        -92.28        -45.13         45.37         174.1         286.8         2.121         102.7        -161.5         4.023         149.1        0.6433    
    76     1     2   0.01220     7    0.5880E-01     178.8        -91.34        -44.47         44.65         174.7         292.2         35.31         103.0        -161.3         2.372         153.8        0.7493    
    63     2    65   0.04169     7    0.6326E-01     177.4        -92.05        -46.13         46.14         178.8         288.0         18.59         102.2        -161.2         3.456         152.3        0.6643    
     2     4    65   0.04212     7    0.6319E-01     177.1        -91.80        -45.89         46.12         174.3         290.0         28.43         104.3        -161.0         2.983         163.7        0.6894    
    65     4    67   0.02732     7    0.6136E-01     177.8        -91.74        -46.20         46.21         179.1         287.8         16.64         99.44        -161.1         3.803         154.9        0.6402    
     4    67     6   0.00125     7    0.6105E-01     175.0        -91.53        -45.79         45.99         174.6         289.9         27.52         101.4        -161.0         3.124         160.7        0.6762    
    67     6    69   0.03085     7    0.6454E-01     173.6        -91.97        -46.66         46.84         175.0         287.9         17.08         96.17        -161.0         3.873         152.3        0.6337    
     6     8    69   0.05010     7    0.6488E-01     175.6        -91.84        -46.44         46.74         173.5         289.7         27.09         104.4        -160.9         3.237         169.0        0.6652    
    69     8    71   0.04240     7    0.6210E-01     178.0        -91.73        -46.50         46.52         178.4         287.6         15.06         98.38        -161.0         4.034         156.0        0.6252    
     8    10    71   0.03962     7    0.6204E-01     177.8        -91.59        -46.16         46.29         175.8         289.7         26.63         102.5        -160.9         3.242         165.7        0.6655    
    71    10    77   0.02638     7    0.6034E-01     179.8        -91.57        -45.98         46.01         177.7         288.6         21.60         101.3        -161.0         3.488         159.9        0.6545    
    71    77    72   0.02836     7    0.6192E-01     172.9        -91.85        -45.55         45.98         172.2         286.8         3.351         41.70        -161.3         5.002         150.8        0.5946    
    10    12    77   0.01247     7    0.5912E-01     179.0        -91.26        -45.29         45.42         175.6         291.3         32.14         101.6        -161.0         2.803         165.4        0.6994    
    72    77    78   0.08061     7    0.6681E-01     179.4        -92.39        -46.08         46.11         177.8         287.2         12.52         67.41        -161.5         5.338         144.9        0.5888    
    77    12    79   0.01708     7    0.5953E-01     179.6        -91.47        -45.43         45.48         177.2         290.1         28.57         101.3        -161.1         2.927         159.4        0.6934    
    77    79    78   0.04084     7    0.6285E-01     176.3        -92.13        -45.82         45.94         175.9         287.1         9.162         105.6        -161.3         3.947         152.1        0.6401    
    78    79    80   0.04918     7    0.6314E-01     176.7        -92.34        -44.89         45.00         175.9         287.0         8.659         70.78        -161.7         4.488         142.7        0.6237    
    81    82    83   0.02081     7    0.5976E-01     177.0        -92.06        -42.51         42.58         176.7         286.6         1.818         148.1        -162.3         1.785         124.6        0.7241    
    73    81    75   0.06893     7    0.6777E-01     176.9        -92.85        -44.62         44.67         177.4         286.7         3.838         141.9        -162.1         2.590         134.4        0.7062    
    81    84    75   0.05179     7    0.6845E-01     176.9        -92.65        -44.99         45.21         174.3         289.1         26.53         112.5        -161.9         2.073         136.8        0.7662    
    83    13    84   0.00768     7    0.5909E-01     177.8        -91.46        -43.25         43.49         174.0         292.9         37.92         105.9        -161.9         1.793         132.7        0.8163    
    81    83    84   0.00714     7    0.6419E-01     75.50        -92.36         11.92         44.32         74.40         288.2         21.80         106.2        -162.0         1.970         62.98        0.7618    
    75    84     1   0.02904     7    0.6249E-01     176.7        -91.65        -44.41         44.44         178.0         293.7         39.45         100.3        -161.5         2.005         138.1        0.7970    
    84    14     1   0.03538     7    0.6286E-01     177.4        -91.24        -43.31         43.73         172.0         298.4         46.99         103.5        -161.5         1.808         136.3        0.8395    
    84    13    14   0.00666     7    0.5864E-01     177.8        -90.85        -42.61         42.74         175.5         299.0         47.64         99.68        -161.7         1.687         128.1        0.8623    
    12    28    79   0.03037     7    0.6107E-01     176.2        -91.49        -45.23         45.24         179.5         292.3         35.36         97.98        -161.1         2.487         155.0        0.7327    
    79    28    85   0.03178     7    0.6047E-01     178.5        -91.76        -45.03         45.18         175.4         289.8         27.70         104.7        -161.3         2.704         153.5        0.7167    
    79    85    80   0.03460     7    0.6293E-01     175.7        -92.34        -45.16         45.31         175.3         286.9         6.062         111.6        -161.6         3.655         147.4        0.6591    
    28    29    85   0.02126     7    0.6029E-01     177.4        -91.60        -44.44         44.73         173.4         291.7         34.12         105.6        -161.4         2.322         150.6        0.7539    
    29    86    85   0.03988     7    0.6193E-01     177.6        -91.89        -44.53         44.80         173.7         290.9         32.10         107.4        -161.6         2.263         144.7        0.7591    
    80    85    87   0.02005     7    0.5928E-01     178.0        -92.12        -43.65         43.67         178.3         287.1         11.70         70.10        -161.9         3.956         139.9        0.6456    
    87    86    88   0.02800     7    0.6246E-01     177.0        -92.43        -44.24         44.27         177.7         286.7         2.526         131.7        -161.9         3.008         137.0        0.6885    
    85    86    87   0.04454     7    0.6342E-01     178.2        -92.41        -44.95         45.00         177.5         287.2         13.46         110.9        -161.7         2.877         143.8        0.7021    
    83    82    89   0.07042     7    0.6676E-01     177.7        -92.55        -44.00         44.01         179.3         287.9         20.08         112.5        -162.3         1.508         116.5        0.7741    
    82    90    89   0.03715     7    0.6307E-01     176.4        -92.21        -42.56         42.67         175.9         287.0         10.89         119.1        -162.5         1.011         95.90        0.7611    
    89    90    91   0.02931     7    0.6186E-01     177.2        -91.96        -42.31         42.42         175.8         288.6         23.74         114.5        -162.6        0.9198         84.46        0.8026    
    90    92    91   0.01255     7    0.6079E-01     171.1        -91.90        -41.18         41.78         170.2         287.2         12.13         112.5        -162.6        0.7397         42.25        0.7721    
    83    89    13   0.06870     7    0.6766E-01     177.4        -92.26        -44.19         44.31         175.8         292.5         37.53         106.2        -162.1         1.630         122.7        0.8274    
    89    30    13   0.03249     7    0.6416E-01     170.3        -91.57        -41.63         43.03         165.3         296.9         45.54         112.9        -162.1         1.476         113.9        0.8776    
    89    91    30   0.01780     7    0.6112E-01     172.0        -91.52        -42.19         42.34         175.1         293.9         40.38         99.39        -162.4         1.201         98.22        0.8661    
    91    32    30   0.03710     7    0.6207E-01     176.8        -91.30        -41.60         42.02         171.9         297.5         46.29         106.8        -162.4         1.227         96.89        0.9001    
    29    46    86   0.02644     7    0.6002E-01     176.5        -91.35        -43.64         43.66         178.5         295.2         42.13         99.24        -161.7         1.841         133.5        0.8214    
    46    93    86   0.00410     7    0.5715E-01     175.3        -91.26        -43.23         43.25         178.5         293.4         38.78         99.35        -161.8         1.815         128.8        0.8153    
    46    47    93   0.01975     7    0.6133E-01     175.6        -91.36        -42.58         43.10         171.1         296.9         45.29         105.6        -161.9         1.627         127.7        0.8600    
    47    94    93   0.05378     7    0.6392E-01     179.2        -91.89        -43.44         43.60         175.0         293.8         40.23         105.8        -162.1         1.582         119.2        0.8415    
    86    93    88   0.00912     7    0.6188E-01     173.3        -92.21        -43.94         44.45         171.3         288.0         20.32         114.9        -161.9         2.338         144.9        0.7389    
    93    95    88   0.08061     7    0.6632E-01     179.3        -92.74        -44.47         44.48         178.7         286.7         6.759         127.7        -162.1         2.410         135.1        0.7152    
    93    96    95   0.01498     7    0.6271E-01     174.9        -92.38        -43.43         43.57         175.5         286.8         9.289         116.5        -162.2         1.906         125.5        0.7366    
    93    94    96   0.05743     7    0.6461E-01     178.7        -92.43        -43.98         44.03         177.4         288.2         22.27         112.4        -162.2         1.711         123.0        0.7727    
    91    92    97   0.02755     7    0.5988E-01     179.2        -91.72        -41.28         41.30         178.0         287.5         13.22         115.7        -162.7        0.9734         16.70        0.7787    
    91    98    32   0.02190     7    0.5979E-01     178.0        -91.15        -41.28         41.49         174.2         296.0         43.82         105.3        -162.6         1.043         79.36        0.8936    
    91    97    98   0.02722     7    0.6155E-01     176.1        -91.68        -41.74         41.82         176.6         290.0         28.57         110.0        -162.7        0.9034         41.21        0.8268    
    97    99    98   0.03944     7    0.6291E-01     177.7        -91.72        -41.51         41.56         177.1         288.6         19.97         110.2        -162.7         1.506         15.63        0.8002    
    99   100    98   0.03669     7    0.6279E-01     177.8        -91.50        -41.48         41.62         175.3         290.9         30.59         109.6        -162.7         1.301         8.765        0.8385    
    32    98    48   0.01688     7    0.5884E-01     179.2        -90.64        -40.55         40.69         175.3         301.0         50.14         101.6        -162.5         1.098         82.59        0.9379    
    98   101    48   0.01739     7    0.5991E-01     177.6        -90.65        -40.30         40.60         173.1         300.9         49.90         104.5        -162.6         1.013         70.58        0.9403    
    98   100   101   0.02834     7    0.6099E-01     179.7        -90.97        -40.98         41.08         176.1         296.8         44.39         104.1        -162.7        0.9698         42.46        0.9050    
    48   101    50   0.02034     7    0.6199E-01     172.2        -90.41        -40.04         40.12         176.4         304.9         53.29         93.38        -162.7         1.025         57.76        0.9736    
    58   102    59   0.02583     7    0.6248E-01     175.1        -90.57        -40.32         40.34         178.3         307.2         54.72         95.57        -162.4         1.244         90.43        0.9791    
    59   103    47   0.01629     7    0.5892E-01     178.3        -90.65        -40.99         41.13         175.2         303.1         51.96         99.50        -162.2         1.376         106.9        0.9343    
    59   102   103   0.03089     7    0.6066E-01     179.0        -90.71        -40.73         40.93         174.3         304.0         52.82         100.4        -162.3         1.305         100.2        0.9495    
   102   104   103   0.03297     7    0.6040E-01     179.0        -91.29        -41.55         41.67         175.7         296.9         45.39         103.4        -162.5         1.151         90.83        0.8984    
    47   103    94   0.01865     7    0.5971E-01     177.2        -91.38        -42.07         42.37         173.1         295.4         43.17         106.0        -162.2         1.382         108.1        0.8714    
   103   105    94   0.01517     7    0.6187E-01     169.4        -92.03        -42.18         43.02         168.6         289.9         29.94         111.0        -162.4         1.306         117.8        0.8139    
   103   104   105   0.05782     7    0.6441E-01     177.9        -92.18        -42.86         43.02         175.0         290.7         32.38         110.7        -162.5         1.147         96.18        0.8289    
   104   106   105   0.04033     7    0.6288E-01     177.4        -92.24        -42.22         42.27         177.2         287.3         14.51         115.5        -162.6        0.7905         66.61        0.7761    
    94   105    96   0.01655     7    0.5913E-01     176.3        -92.01        -42.29         42.38         176.1         286.8         9.323         118.3        -162.4         1.305         111.0        0.7525    
    99   107   100   0.02859     7    0.6115E-01     178.8        -91.13        -40.92         41.01         176.2         289.3         20.84         110.5        -162.7         2.759         25.29        0.8076    
   100   108   101   0.02488     7    0.6079E-01     179.3        -90.82        -40.89         40.95         176.7         295.5         41.55         105.3        -162.8         1.233         12.52        0.8929    
   100   107   108   0.01623     7    0.5950E-01     177.1        -90.76        -40.73         40.86         175.6         291.7         30.82         103.7        -162.8         2.253         23.19        0.8455    
   107   109   108   0.02034     7    0.6002E-01     177.6        -90.45        -40.80         40.89         176.2         290.0         21.09         105.8        -162.6         4.275         32.71        0.8123    
   101   110    50   0.01916     7    0.5993E-01     178.1        -90.24        -39.81         40.00         174.4         302.7         51.16         103.1        -162.8         1.001         40.58        0.9583    
   101   108   110   0.02385     7    0.6067E-01     179.5        -90.55        -40.60         40.65         177.2         298.0         45.46         103.1        -162.8         1.191         13.78        0.9171    
   109   111   110   0.02588     7    0.6173E-01     173.9        -90.39        -40.76         41.28         170.8         291.4         27.20         104.5        -162.7         3.885         33.17        0.8340    
   108   109   110   0.02567     7    0.6251E-01     175.7        -90.65        -41.29         41.32         178.0         292.5         32.23         106.5        -162.8         2.782         23.52        0.8521    
    50   110    52   0.00658     7    0.6046E-01     160.8        -89.98        -37.09         39.38         160.3         307.3         54.40         103.0        -162.7         1.004         65.48        0.9933    
   110   112    52   0.03149     7    0.6176E-01     177.4        -90.05        -39.38         39.51         175.2         307.3         54.43         100.1        -162.8         1.005         51.14        0.9931    
   110   111   112   0.03693     7    0.6293E-01     176.7        -90.51        -40.89         40.94         177.1         297.6         44.27         104.5        -162.8         1.578         6.324        0.9115    
   111   113   112   0.04975     7    0.6468E-01     177.1        -90.57        -41.50         41.64         175.4         293.6         34.79         102.8        -162.8         2.943         27.36        0.8638    
    52   112    60   0.03500     7    0.6295E-01     175.7        -89.95        -39.05         39.08         177.4         310.8         55.75         95.97        -162.7         1.042         59.52         1.017    
   112   114    60   0.04090     7    0.6261E-01     177.7        -90.35        -40.17         40.30         175.4         302.2         50.58         103.0        -162.8         1.113         22.73        0.9545    
   112   113   114   0.01198     7    0.6231E-01     159.6        -90.41        -38.61         41.12         159.9         295.0         38.55         104.4        -162.8         2.408         27.56        0.8825    
    60   115    56   0.01482     7    0.5984E-01     177.3        -89.95        -39.04         39.08         177.2         309.5         55.29         97.14        -162.7         1.061         68.51         1.007    
    60   114   115   0.01941     7    0.6431E-01     171.1        -90.59        -39.62         40.54         167.8         302.3         50.88         110.5        -162.8         1.064         36.47        0.9547    
   114   116   115   0.09101     7    0.6954E-01     179.6        -91.25        -42.05         42.08         177.9         295.3         40.52         105.0        -162.9         1.832         11.42        0.8869    
    56   115    58   0.02039     7    0.5977E-01     179.7        -90.07        -39.10         39.30         174.2         308.9         55.13         99.90        -162.6         1.095         76.60         1.000    
   115   117    58   0.01656     7    0.5884E-01     178.3        -90.40        -39.88         39.96         176.4         303.0         51.66         99.88        -162.7        0.9931         57.64        0.9598    
   115   116   117   0.03567     7    0.6414E-01     175.0        -91.10        -41.16         41.27         175.8         296.2         42.76         105.3        -162.8         1.297         14.41        0.8993    
   116   118   117   0.02685     7    0.6226E-01     177.7        -91.06        -40.96         41.12         175.0         290.5         25.50         105.4        -162.7         3.117         29.69        0.8257    
    58   117   102   0.01608     7    0.6041E-01     175.3        -90.69        -39.82         40.45         169.9         302.4         51.44         106.1        -162.6         1.048         74.19        0.9525    
   117   119   102   0.03943     7    0.6147E-01     178.3        -91.18        -41.12         41.18         176.9         297.5         45.96         102.2        -162.7        0.9787         60.14        0.9117    
   117   118   119   0.05774     7    0.6436E-01     177.6        -91.57        -41.47         41.60         175.6         291.8         32.94         110.0        -162.8         1.576         8.509        0.8502    
   118   120   119   0.03144     7    0.6257E-01     174.1        -91.51        -40.72         40.98         173.6         288.7         17.26         105.5        -162.7         2.969         32.47        0.7966    
   102   119   104   0.02447     7    0.5951E-01     177.6        -91.34        -41.37         41.40         177.8         294.6         41.16         103.0        -162.6        0.9673         67.54        0.8816    
   119   121   104   0.01389     7    0.5675E-01     179.7        -91.41        -40.89         40.92         177.8         289.9         28.03         108.5        -162.7        0.9306         29.93        0.8282    
   119   120   121   0.02518     7    0.5930E-01     177.9        -91.56        -40.77         40.78         178.5         288.6         19.86         112.0        -162.7         1.728         15.66        0.8033    
   104   121   106   0.02270     7    0.5925E-01     177.2        -91.82        -41.17         41.27         176.0         287.8         17.06         115.1        -162.7        0.9039         22.70        0.7899    
   113   122   114   0.01731     7    0.5886E-01     177.1        -89.76        -40.56         40.96         172.0         290.2         18.20         101.7        -162.4         6.384         38.09        0.8071    
   114   122   116   0.04143     7    0.6368E-01     175.9        -90.38        -41.05         41.63         170.4         290.3         20.23         102.2        -162.5         5.500         38.94        0.8102    
   123    61   124   0.02621     7    0.5856E-01     178.0        -91.62        -40.08         40.24         174.9         295.7         75.04         63.00        -162.6         5.563         135.2        0.5857    
   125   126   124   0.00751     7    0.5413E-01     175.1        -90.19        -30.41         31.91         162.4         323.0         190.9         65.37        -163.4         2.868         124.4        0.5901    
   126   123   124   0.03627     7    0.5820E-01     178.6        -91.11        -35.44         36.03         169.6         308.4         135.1         63.40        -163.1         4.513         128.6        0.5862    
   125   128   127   0.03257     7    0.5789E-01     177.8        -89.90        -32.22         33.70         162.9         322.4         186.2         62.16        -163.5         3.284         129.4        0.5706    
   128   124    62   0.03263     7    0.5897E-01     179.0        -91.11        -39.36         39.78         171.7         299.9         95.10         62.76        -162.8         6.155         133.2        0.5602    
   124    61    62   0.02256     7    0.5825E-01     177.0        -91.49        -41.09         41.14         177.1         294.3         67.22         61.78        -162.4         6.011         137.4        0.5742    
   125   124   128   0.02338     7    0.5806E-01     175.8        -90.58        -35.30         35.66         171.8         312.8         151.5         58.64        -163.2         4.533         133.1        0.5702    
   128    64   129   0.01964     7    0.5765E-01     178.9        -90.81        -40.13         40.63         171.0         298.3         86.90         63.56        -162.7         6.590         133.1        0.5483    
   130   127   129   0.02836     7    0.5659E-01     178.1        -89.19        -32.87         34.83         160.7         322.0         181.8         62.68        -163.5         3.382         129.5        0.5562    
   127   128   129   0.01450     7    0.5675E-01     174.1        -89.92        -36.38         36.91         170.2         311.9         145.5         58.32        -163.3         5.005         133.8        0.5506    
   128    62    64   0.00583     7    0.5725E-01     178.8        -91.10        -41.10         41.29         174.4         295.1         71.14         62.05        -162.5         6.483         136.6        0.5575    
   129    64   131   0.00579     7    0.6048E-01     144.1        -90.86        -30.62         41.43         137.6         298.1         85.59         93.98        -162.6         6.881         102.2        0.5402    
    64    66   131   0.05949     7    0.6325E-01     177.8        -91.42        -43.36         43.59         174.2         292.8         57.80         62.64        -162.2         7.026         138.9        0.5433    
   130   129   132   0.01968     7    0.5576E-01     178.5        -88.91        -33.38         35.36         160.7         321.2         177.6         62.21        -163.5         3.500         129.9        0.5502    
   129   131   132   0.01736     7    0.5642E-01     178.4        -89.45        -36.50         37.78         165.0         311.5         141.9         61.23        -163.3         5.224         130.8        0.5385    
   131    66   133   0.03355     7    0.6015E-01     177.2        -90.46        -40.79         41.66         168.2         299.1         89.20         64.24        -162.7         7.096         132.2        0.5289    
    66    68   133   0.02760     7    0.6082E-01     177.4        -91.05        -43.54         43.68         175.4         292.5         55.73         61.05        -162.2         7.198         140.1        0.5354    
   132   131   134   0.02428     7    0.5601E-01     178.5        -88.20        -32.99         35.14         159.8         325.8         190.7         60.26        -163.6         2.612         134.3        0.5486    
   131   133   134   0.01710     7    0.5590E-01     176.9        -88.51        -34.90         36.52         162.8         319.6         169.6         58.98        -163.5         3.748         133.2        0.5394    
   133    68   135   0.03183     7    0.5971E-01     177.9        -90.27        -40.55         41.55         167.4         299.8         92.51         64.23        -162.7         7.095         131.8        0.5254    
   134   133   136   0.01917     7    0.5481E-01     178.4        -87.55        -31.39         34.38         155.9         330.9         204.9         61.49        -163.6         1.633         139.7        0.5523    
   133   135   136   0.02006     7    0.5555E-01     177.6        -88.41        -35.04         36.60         163.2         319.6         169.1         58.81        -163.5         3.733         133.4        0.5378    
    68    70   135   0.03172     7    0.6014E-01     177.9        -90.83        -42.86         43.23         172.5         293.9         63.17         62.88        -162.3         7.299         136.9        0.5309    
   136   135   137   0.01742     7    0.5443E-01     177.2        -87.58        -30.71         34.00         154.6         331.8         208.2         62.54        -163.6         1.511         139.8        0.5545    
   135   138   137   0.03414     7    0.5682E-01     179.8        -88.73        -34.82         36.66         161.8         318.8         167.2         61.02        -163.5         3.919         131.1        0.5394    
   135    70   138   0.02579     7    0.5824E-01     178.9        -90.16        -40.27         41.02         169.0         300.6         96.00         62.22        -162.8         6.926         133.3        0.5275    
    70    72   138   0.02076     7    0.5807E-01     177.8        -90.68        -42.09         42.33         173.9         295.1         69.93         61.19        -162.4         7.121         137.4        0.5343    
   138    72   139   0.03601     7    0.6048E-01     177.6        -90.75        -40.65         41.07         171.8         299.5         91.94         60.74        -162.7         6.794         135.6        0.5379    
   138   139   137   0.05116     7    0.6090E-01     176.7        -89.50        -35.46         36.94         163.7         317.0         162.8         59.78        -163.4         4.311         132.3        0.5438    
   137   139   140   0.01412     7    0.5842E-01     162.0        -88.89        -28.11         34.22         145.2         326.9         197.5         76.62        -163.6         2.539         118.4        0.5576    
   141   142    73   0.01704     7    0.5805E-01     178.1        -91.80        -39.99         40.14         175.0         291.9         54.30         66.97        -162.5         3.299         131.3        0.6449    
   143   142   144   0.01894     7    0.5726E-01     175.8        -90.75        -33.32         34.42         165.5         309.6         142.4         63.62        -163.0         1.740         120.0        0.6335    
   141   144   142   0.04280     7    0.5898E-01     178.7        -91.32        -36.20         36.53         172.3         303.2         113.5         62.20        -162.9         2.811         127.6        0.6279    
   141    74   123   0.02290     7    0.5843E-01     177.5        -91.95        -41.09         41.13         177.7         290.9         47.85         64.52        -162.4         4.255         136.4        0.6276    
   141   123   126   0.04686     7    0.6158E-01     176.5        -91.72        -37.57         37.75         174.4         302.3         108.8         61.03        -162.9         4.462         132.8        0.6012    
   144   141   126   0.07271     7    0.6155E-01     178.1        -91.16        -32.93         33.71         167.6         315.2         164.3         62.80        -163.2         2.802         126.0        0.6120    
   141    73    74   0.01024     7    0.5663E-01     178.1        -91.84        -41.25         41.32         176.7         289.3         35.93         67.95        -162.3         3.665         134.8        0.6471    
   123    74    61   0.02973     7    0.6129E-01     175.8        -92.20        -42.17         42.46         173.4         289.9         40.36         70.90        -162.2         4.834         133.2        0.6143    
    72    78   139   0.05426     7    0.6253E-01     178.0        -91.59        -42.29         42.67         172.4         293.6         62.58         66.00        -162.3         6.626         134.7        0.5547    
   139    78   145   0.01716     7    0.5732E-01     176.8        -91.07        -39.38         39.84         171.3         298.7         89.41         64.65        -162.7         6.108         131.7        0.5611    
   139   145   140   0.01135     7    0.5718E-01     172.8        -90.07        -35.86         36.29         171.2         313.2         151.3         54.85        -163.3         4.694         136.8        0.5550    
   140   145   146   0.04482     7    0.6043E-01     173.5        -90.16        -33.80         34.24         170.9         321.0         181.4         55.32        -163.4         3.462         136.5        0.5681    
    78    80   145   0.03339     7    0.6044E-01     175.2        -91.84        -41.65         41.83         174.7         292.7         57.87         61.91        -162.3         5.753         139.5        0.5820    
   145    80   147   0.03460     7    0.6066E-01     176.5        -91.78        -39.83         40.19         172.3         296.4         78.94         66.26        -162.6         5.471         131.4        0.5850    
   146   147   148   0.00890     7    0.5480E-01     173.3        -90.52        -31.82         33.03         164.5         317.8         172.6         65.76        -163.3         3.276         124.6        0.5904    
   145   147   146   0.03776     7    0.5789E-01     178.7        -90.89        -34.90         35.62         168.4         310.8         144.3         63.44        -163.2         4.421         128.2        0.5785    
   143   149   150   0.03476     7    0.5863E-01     178.6        -90.83        -35.49         36.29         168.0         302.5         110.5         63.90        -162.8        0.9482         103.3        0.6483    
   150   149   151   0.03968     7    0.5969E-01     179.5        -90.87        -36.27         37.05         168.2         299.5         95.39         63.99        -162.7        0.6777         57.32        0.6570    
   149   152   151   0.02374     7    0.5686E-01     178.2        -89.56        -31.52         33.51         160.2         312.5         153.4         62.63        -162.6         2.721         51.29        0.6524    
   150    81   142   0.01321     7    0.5855E-01     178.0        -91.71        -40.03         40.26         173.9         290.3         43.54         68.16        -162.6         1.976         125.7        0.6715    
    73   142    81   0.03513     7    0.6116E-01     177.1        -92.10        -41.12         41.38         173.6         289.3         36.32         71.81        -162.5         2.652         128.3        0.6669    
   143   150   142   0.01554     7    0.5764E-01     177.6        -91.27        -37.63         38.00         172.1         296.6         81.23         64.70        -162.7         1.878         123.4        0.6505    
   150   151    81   0.01362     7    0.5999E-01     174.7        -91.64        -39.42         39.96         170.5         290.6         45.53         71.02        -162.6         1.080         112.1        0.6784    
   151    82    81   0.02298     7    0.6009E-01     175.8        -91.75        -40.44         40.52         176.4         289.0         33.67         66.11        -162.6        0.9857         114.2        0.6900    
   147    87   153   0.01221     7    0.5801E-01     178.9        -91.89        -40.99         41.03         177.5         291.4         50.55         65.07        -162.4         4.450         135.8        0.6194    
    80    87   147   0.01737     7    0.5816E-01     179.2        -91.90        -41.39         41.44         177.1         290.9         47.29         65.55        -162.3         4.693         136.5        0.6140    
   147   153   148   0.01349     7    0.5904E-01     164.5        -91.55        -36.83         37.90         166.3         301.2         103.3         55.88        -162.8         4.598         137.9        0.5971    
    87    88   153   0.00564     7    0.5642E-01     178.6        -91.85        -41.79         41.79         179.7         288.6         30.43         65.93        -162.2         3.830         138.0        0.6433    
   148   153   154   0.07103     7    0.6112E-01     178.4        -91.33        -34.35         35.09         168.2         310.6         145.4         64.26        -163.1         3.437         126.1        0.6041    
   153    88   155   0.01275     7    0.5738E-01     178.4        -91.82        -40.44         40.48         177.6         291.5         51.48         64.56        -162.5         3.744         134.8        0.6356    
   153   156   154   0.03840     7    0.5898E-01     177.3        -91.18        -34.34         35.16         167.7         308.5         137.2         64.51        -163.0         2.840         124.5        0.6177    
   153   155   156   0.00915     7    0.5808E-01     167.1        -91.51        -37.00         37.81         168.1         299.0         93.54         57.47        -162.8         3.363         135.0        0.6246    
   151   152   157   0.01875     7    0.5722E-01     176.8        -89.95        -34.11         35.03         166.8         304.5         118.7         60.02        -162.5         3.223         42.44        0.6570    
   152   158   157   0.02129     7    0.5689E-01     177.5        -89.27        -31.17         33.49         158.6         311.2         146.9         62.58        -162.2         4.985         50.66        0.6540    
   157   158   159   0.02235     7    0.6055E-01     171.9        -90.58        -36.16         36.83         169.1         297.0         81.57         61.17        -162.3         4.325         36.46        0.6671    
   158   160   159   0.01651     7    0.5999E-01     167.0        -90.31        -32.76         36.17         154.9         298.5         89.17         71.44        -162.2         5.646         56.31        0.6639    
   151   157    82   0.02414     7    0.5958E-01     176.4        -91.26        -38.05         38.80         168.7         292.1         55.09         69.77        -162.6        0.8366         22.46        0.6791    
   157    90    82   0.03411     7    0.6092E-01     178.5        -91.74        -40.32         40.43         175.8         288.3         27.15         70.06        -162.6        0.5226         28.14        0.7030    
   157   159    90   0.03240     7    0.6033E-01     179.8        -91.47        -39.27         39.50         173.7         289.1         32.67         69.39        -162.6         1.723         27.26        0.7007    
   159    92    90   0.01131     7    0.5863E-01     176.5        -91.60        -40.38         40.42         177.5         287.0         9.083         76.59        -162.6         1.058         7.256        0.7324    
    96   161    95   0.00844     7    0.5794E-01     176.6        -91.77        -40.75         40.77         178.6         288.5         29.25         66.96        -162.5         1.594         126.8        0.6880    
    88   162   155   0.03417     7    0.6055E-01     176.3        -91.94        -39.76         40.15         172.1         292.6         58.68         69.15        -162.6         3.064         128.2        0.6445    
    88    95   162   0.04639     7    0.6323E-01     177.6        -92.32        -41.74         41.94         174.4         288.7         31.15         72.09        -162.4         2.517         128.7        0.6715    
   155   163   156   0.01535     7    0.5668E-01     174.2        -90.60        -32.35         33.72         163.6         312.3         153.6         66.00        -163.0         1.541         112.4        0.6317    
   155   162   163   0.04117     7    0.5914E-01     179.3        -91.06        -35.52         36.16         169.1         304.0         117.3         62.88        -162.9         1.723         121.0        0.6378    
    95   161   162   0.00660     7    0.5759E-01     179.0        -91.57        -39.41         39.67         173.4         291.2         49.94         67.74        -162.6         1.693         123.1        0.6690    
   162   164   163   0.02595     7    0.5679E-01     179.0        -90.25        -32.89         34.16         164.4         310.3         145.1         62.75        -162.8        0.8792         73.83        0.6448    
   162   161   164   0.00502     7    0.5680E-01     176.3        -90.81        -36.06         36.53         170.8         300.7         101.8         60.58        -162.8        0.8826         106.6        0.6507    
   159   160   165   0.02129     7    0.5796E-01     179.0        -90.62        -36.46         37.10         169.3         292.8         58.19         64.80        -162.2         5.625         42.25        0.6805    
   160   166   165   0.01562     7    0.5686E-01     179.0        -89.73        -33.39         34.86         163.3         300.1         97.23         63.01        -161.7         8.938         46.26        0.6603    
   159   165    92   0.00675     7    0.5901E-01     168.2        -91.33        -37.89         39.29         164.6         288.2         23.02         78.75        -162.5         2.814         39.05        0.7140    
   165    97    92   0.02774     7    0.5959E-01     177.1        -91.44        -39.60         39.77         174.6         287.5         13.83         72.96        -162.6         2.658         30.46        0.7271    
   165   167    97   0.02232     7    0.5761E-01     179.4        -90.79        -37.74         38.16         171.6         289.2         30.68         67.35        -162.3         6.008         40.63        0.7057    
    97   167    99   0.02027     7    0.5803E-01     179.8        -90.97        -38.91         39.14         173.8         287.8         12.86         70.15        -162.4         4.916         37.50        0.7307    
   165   166   167   0.01903     7    0.5961E-01     169.5        -90.17        -36.09         36.25         174.7         295.6         73.23         54.62        -161.7         9.902         34.35        0.6684    
   166   168   167   0.04394     7    0.6063E-01     177.2        -89.40        -32.57         34.98         158.6         301.3         102.3         63.23        -160.9         14.92         48.94        0.6526    
    96   105   161   0.01393     7    0.6110E-01     165.3        -92.07        -40.61         41.50         168.1         287.7         20.87         63.20        -162.5         1.332         132.4        0.7001    
   105   169   161   0.05832     7    0.6354E-01     177.9        -92.02        -40.40         40.68         173.2         289.5         37.16         70.24        -162.6        0.6722         94.65        0.6877    
   105   170   169   0.02816     7    0.5938E-01     177.7        -91.63        -39.33         39.71         172.0         288.9         32.18         71.86        -162.6        0.8620         12.18        0.6998    
   105   106   170   0.02681     7    0.6019E-01     178.7        -91.90        -40.57         40.69         175.8         287.2         12.86         77.70        -162.6        0.7408         10.38        0.7244    
   170   171   169   0.01642     7    0.5613E-01     179.3        -90.54        -35.65         36.37         168.6         296.5         79.85         63.48        -162.4         3.466         41.23        0.6701    
   161   172   164   0.02096     7    0.5801E-01     174.2        -90.21        -32.73         34.82         160.0         307.7         133.4         67.10        -162.7         1.447         49.41        0.6508    
   161   169   172   0.04423     7    0.6085E-01     177.9        -90.85        -35.87         36.98         166.0         299.8         96.57         64.94        -162.6         1.286         43.11        0.6588    
   169   171   172   0.02015     7    0.5637E-01     178.6        -89.91        -33.48         34.74         164.5         304.7         119.3         61.29        -162.4         3.878         46.04        0.6579    
   167   168   173   0.03161     7    0.5860E-01     178.1        -89.09        -34.13         35.69         163.0         298.1         86.58         59.31        -160.4         18.93         44.10        0.6570    
    99   167   107   0.02590     7    0.6303E-01     171.3        -91.15        -40.40         40.46         176.8         287.8         3.164         77.18        -162.4         5.309         29.97        0.7484    
   167   174   107   0.07227     7    0.6655E-01     178.5        -90.75        -40.07         40.73         169.6         288.6         14.91         67.24        -162.1         9.198         41.20        0.7240    
   167   173   174   0.02641     7    0.6189E-01     171.8        -89.53        -35.10         38.28         156.5         292.8         54.75         70.00        -160.9         17.25         52.27        0.6765    
   173   175   174   0.01493     7    0.5817E-01     177.7        -88.03        -35.21         38.25         157.0         295.8         73.61         59.83        -159.5         26.53         46.90        0.6624    
   174   176   109   0.02801     7    0.5948E-01     178.3        -88.63        -38.57         40.43         162.6         290.6         33.27         59.31        -160.8         18.96         45.09        0.7022    
   107   174   109   0.03416     7    0.6115E-01     178.9        -90.00        -40.17         40.68         170.9         288.6         4.676         51.72        -162.1         9.397         39.94        0.7482    
   174   175   176   0.01314     7    0.5712E-01     177.1        -87.43        -35.95         39.51         155.5         294.9         68.11         60.21        -159.2         29.09         47.84        0.6672    
   109   176   111   0.02079     7    0.5981E-01     176.9        -89.27        -40.40         40.99         170.2         289.0         7.764         44.40        -161.7         12.18         40.41        0.7441    
   177   121   120   0.02475     7    0.6151E-01     173.7        -91.46        -39.61         39.96         172.4         287.6         3.385         85.53        -162.5         4.618         33.14        0.7493    
   177   178   121   0.03827     7    0.6160E-01     175.9        -91.35        -38.60         39.16         170.2         288.2         18.11         72.74        -162.3         6.058         42.04        0.7222    
   177   179   178   0.03286     7    0.5988E-01     174.9        -89.89        -34.88         35.67         167.9         296.6         78.59         58.06        -160.9         15.98         40.92        0.6637    
   178   106   121   0.04501     7    0.6268E-01     175.9        -91.92        -40.33         40.41         176.5         287.2         6.561         82.19        -162.6         2.560         25.95        0.7397    
   178   170   106   0.04134     7    0.6355E-01     177.6        -91.79        -39.28         39.56         173.3         288.7         28.11         70.89        -162.5         3.264         34.43        0.7070    
   178   180   170   0.06279     7    0.6236E-01     177.9        -90.70        -35.14         36.50         164.3         295.8         74.83         66.01        -161.9         8.551         46.51        0.6688    
   178   179   180   0.02168     7    0.5707E-01     177.8        -89.08        -30.41         33.16         156.5         305.2         120.7         62.48        -160.4         17.07         49.29        0.6497    
   170   180   171   0.04037     7    0.5944E-01     178.3        -90.09        -33.76         35.07         164.3         301.7         104.9         61.86        -162.0         7.260         44.62        0.6595    
   175   181   176   0.01882     7    0.5670E-01     178.0        -85.98        -36.39         40.50         153.9         299.5         96.24         54.04        -157.3         39.53         43.89        0.6480    
   176   182   111   0.03970     7    0.6117E-01     178.5        -88.52        -39.84         41.61         163.3         290.1         24.78         57.30        -160.9         18.40         44.72        0.7141    
   181   183   182   0.01127     7    0.5697E-01     176.4        -84.62        -35.12         42.70         145.3         302.3         113.0         57.83        -155.7         47.48         48.95        0.6390    
   176   181   182   0.01886     7    0.5754E-01     177.0        -85.94        -37.96         41.72         155.5         297.5         84.70         53.88        -157.6         38.70         43.51        0.6550    
   182   184   113   0.00655     7    0.5877E-01     173.5        -87.93        -38.58         41.52         158.3         290.6         30.74         59.12        -160.5         21.38         48.08        0.7080    
   111   182   113   0.03609     7    0.6101E-01     177.9        -89.25        -41.00         41.56         170.6         289.2         3.513         13.35        -161.8         11.66         39.72        0.7551    
   182   183   184   0.00433     7    0.5659E-01     177.6        -85.50        -37.56         42.22         152.8         297.9         87.38         54.61        -157.2         40.90         45.13        0.6543    
   183   185   184   0.03716     7    0.5926E-01     176.5        -84.24        -38.72         44.21         151.1         303.1         117.7         50.88        -155.2         50.08         42.08        0.6353    
   113   184   122   0.02673     7    0.6014E-01     177.1        -88.85        -40.79         41.50         169.4         289.4         10.96         44.59        -161.5         14.52         39.99        0.7391    
   184   186   122   0.01344     7    0.5971E-01     175.0        -88.31        -39.23         41.53         160.8         290.1         24.69         57.88        -160.8         19.16         46.89        0.7162    
   184   185   186   0.03882     7    0.5962E-01     179.2        -86.29        -38.63         42.57         155.2         295.7         72.41         55.40        -158.1         36.30         44.92        0.6634    
   185   187   186   0.02155     7    0.5834E-01     178.3        -85.35        -36.55         42.52         149.3         299.9         98.99         56.64        -156.6         43.95         47.10        0.6462    
   122   186   116   0.01598     7    0.6121E-01     175.0        -89.63        -40.67         41.20         170.8         289.0         2.979         32.19        -161.9         10.69         38.08        0.7570    
   186   188   116   0.01803     7    0.6063E-01     173.0        -89.46        -39.08         40.91         162.8         289.1         9.370         55.46        -161.7         12.62         47.99        0.7411    
   186   187   188   0.02918     7    0.5968E-01     179.0        -87.51        -38.84         41.29         160.1         293.0         53.70         55.55        -159.5         28.22         43.64        0.6802    
   187   189   188   0.02109     7    0.5830E-01     178.3        -86.05        -35.75         41.11         150.4         299.4         95.91         57.33        -157.1         40.77         47.18        0.6482    
   116   188   190   0.03285     7    0.6055E-01     179.3        -89.73        -39.32         40.17         168.1         289.1         16.59         57.95        -161.6         13.06         42.21        0.7271    
   116   190   118   0.01347     7    0.5881E-01     173.8        -90.12        -39.56         39.71         174.9         288.6         8.771         52.03        -162.0         9.914         37.33        0.7418    
   188   191   190   0.01835     7    0.6144E-01     167.1        -88.85        -38.89         39.21         172.7         293.1         55.83         49.47        -160.1         23.15         33.76        0.6767    
   188   189   191   0.05806     7    0.6303E-01     177.2        -87.55        -35.81         40.27         152.8         297.3         82.80         59.73        -158.5         33.36         47.73        0.6538    
   118   190   120   0.02733     7    0.5957E-01     177.5        -90.51        -38.89         39.41         170.7         288.4         11.60         61.74        -162.1         9.035         40.34        0.7352    
   190   177   120   0.01956     7    0.5872E-01     175.5        -90.32        -37.40         38.42         166.8         289.4         27.12         66.40        -161.7         11.38         45.57        0.7111    
   190   191   192   0.00980     7    0.5669E-01     176.9        -88.21        -32.50         36.07         154.3         299.1         93.33         60.81        -159.0         28.38         48.72        0.6530    
   190   192   177   0.02041     7    0.5721E-01     178.0        -89.10        -35.11         36.53         164.0         295.0         69.33         58.26        -160.2         21.40         43.41        0.6687    
   177   192   179   0.03126     7    0.5964E-01     175.6        -88.98        -31.48         34.80         154.7         301.4         103.9         62.45        -159.8         22.79         49.99        0.6494    
   193   195   194   0.01895     7    0.4153E-01     176.6        -85.05        -4.808         12.14         113.3         421.5         214.0         83.23        -163.0         2.455         105.4        0.7059    
   195   196   130   0.00185     7    0.5053E-01     159.9        -86.98        -25.47         26.35         165.1         360.7         285.2         48.91        -163.6         1.636         72.19        0.6094    
   194   195   197   0.01755     4    0.4225E-01     172.6        -83.41        -1.501         13.77         96.26         431.6         221.5         91.19        -162.9         2.525         112.5        0.7248    
   195   196   197   0.05688     7    0.4521E-01     175.5        -84.75        -11.77         19.48         127.2         400.3         310.1         68.61        -163.2         2.957         88.62        0.6720    
   196   130   198   0.00754     7    0.4980E-01     179.7        -85.91        -20.98         26.18         143.3         368.0         294.2         63.46        -163.5         2.358         82.65        0.6170    
   130   132   198   0.02493     7    0.5015E-01     178.1        -86.02        -22.47         27.54         144.7         362.1         283.2         63.11        -163.5         2.080         83.35        0.6062    
   197   196   199   0.00551     7    0.4064E-01     175.5        -82.80        -6.542         17.19         112.4         421.8         284.3         76.62        -163.0         2.877         95.42        0.7106    
   196   198   199   0.02654     7    0.4348E-01     173.3        -83.34        -9.275         19.74         118.0         408.7         307.4         75.30        -163.1         3.107         93.25        0.6872    
   198   132   200   0.03909     7    0.4922E-01     176.8        -84.68        -18.48         26.00         135.3         376.4         300.5         66.75        -163.4         2.989         83.51        0.6288    
   132   134   200   0.02545     7    0.5324E-01     178.2        -86.26        -25.73         30.60         147.2         350.9         257.3         62.83        -163.6         1.398         90.01        0.5844    
   199   198   201   0.01783     4    0.4236E-01     177.0        -80.66        -1.820         17.33         96.03         438.8         256.5         77.92        -162.7         2.548         96.22        0.7470    
   198   200   201   0.02148     7    0.4473E-01     178.5        -81.82        -8.612         20.83         114.4         415.5         301.6         70.23        -162.9         3.151         87.81        0.7021    
   200   134   202   0.01301     7    0.5037E-01     178.8        -85.12        -22.63         28.54         142.5         363.8         280.0         62.99        -163.5         2.522         80.36        0.6052    
   201   200   203   0.00977     4    0.4268E-01     177.1        -80.81        -5.603         19.53         106.7         426.9         284.8         72.42        -162.8         2.896         89.59        0.7257    
   200   202   203   0.02475     7    0.4505E-01     177.5        -82.45        -11.57         22.77         120.5         402.2         307.6         70.29        -163.1         3.370         86.67        0.6764    
   203   202   204   0.04966     4    0.4328E-01     178.7        -81.08        -5.858         19.67         107.3         424.9         288.7         72.82        -162.8         2.962         90.18        0.7206    
   205   206   207   0.05010     7    0.3465E-01     168.7        -87.39        -6.296         6.381         170.6         410.5         98.68         103.8        -163.0         1.690         98.32        0.7025    
   205   209   208   0.02705     6    0.3402E-01     171.7        -87.20        -5.911         7.100         146.4         411.5         78.68         130.1        -163.1         1.494         125.8        0.6934    
   207   126   209   0.01951     7    0.5141E-01     177.6        -89.27        -21.60         23.16         158.8         355.1         278.3         63.97        -163.5        0.7823         97.32        0.6334    
   205   207   209   0.04927     7    0.3634E-01     167.3        -87.67        -8.822         11.38         140.8         397.5         227.3         94.10        -163.2         1.799         110.5        0.6838    
   209   125   210   0.02705     7    0.4805E-01     177.6        -88.38        -18.73         21.07         152.8         367.5         293.0         65.92        -163.5         1.360         90.66        0.6369    
   208   209   193   0.04267     7    0.3630E-01     169.8        -86.80        -5.764         7.349         141.7         414.6         104.0         111.9        -163.1         1.863         123.9        0.6970    
   209   210   193   0.00792     7    0.4326E-01     177.8        -87.04        -8.526         12.80         131.8         401.9         251.8         82.00        -163.3         2.218         103.8        0.6798    
   209   126   125   0.00881     7    0.5064E-01     179.5        -89.31        -24.21         25.67         160.6         346.5         260.2         63.63        -163.5        0.5856         138.0        0.6168    
   195   210   127   0.01976     7    0.4722E-01     179.2        -87.01        -16.97         21.02         143.8         378.0         305.1         67.37        -163.5         2.160         88.64        0.6411    
   210   125   127   0.04983     7    0.5159E-01     175.4        -88.51        -22.43         25.62         151.1         353.3         274.0         68.10        -163.6        0.7289         116.1        0.6114    
   193   210   195   0.00784     7    0.4209E-01     175.9        -86.11        -6.791         12.93         121.7         409.6         245.7         85.50        -163.2         2.416         107.6        0.6885    
   195   127   130   0.02276     7    0.5121E-01     178.5        -87.41        -23.32         26.75         150.7         356.8         278.7         63.27        -163.6         1.274         92.85        0.6054    
   134   136   202   0.01147     7    0.5227E-01     178.1        -86.12        -25.92         30.90         147.0         349.8         253.3         63.44        -163.6         1.354         90.81        0.5812    
   202   136   211   0.01834     7    0.5059E-01     178.2        -84.98        -22.00         27.76         142.4         368.0         287.8         61.64        -163.5         2.752         78.52        0.6127    
   136   137   211   0.01598     7    0.5032E-01     178.7        -85.42        -22.44         28.02         143.2         364.0         283.0         63.11        -163.5         2.446         80.93        0.6062    
   202   211   204   0.02136     7    0.4535E-01     176.3        -82.52        -9.378         21.62         115.7         407.3         308.6         73.25        -163.0         3.298         90.49        0.6851    
   211   137   212   0.02051     7    0.5012E-01     177.9        -85.33        -19.99         26.02         140.2         372.6         298.9         63.28        -163.4         2.774         80.86        0.6220    
   204   211   213   0.01758     4    0.4215E-01     178.5        -81.67        -2.800         16.93         99.52         432.8         265.2         78.30        -162.8         2.738         97.58        0.7312    
   211   212   213   0.02974     7    0.4558E-01     176.2        -83.81        -10.90         20.55         122.0         403.1         312.2         72.50        -163.1         3.203         90.51        0.6752    
   137   140   212   0.01737     7    0.5278E-01     178.2        -87.09        -25.64         29.58         150.1         349.4         259.1         63.26        -163.6         1.006         99.80        0.5864    
   213   212   214   0.03242     7    0.4040E-01     174.6        -83.67        -6.767         15.23         116.4         422.5         263.4         75.81        -163.0         2.800         95.36        0.7076    
   212   140   215   0.01868     7    0.4983E-01     179.5        -86.71        -20.83         25.18         145.8         366.4         294.7         64.21        -163.5         2.077         84.72        0.6165    
   212   215   214   0.02328     7    0.4140E-01     170.3        -84.76        -5.921         15.73         112.1         412.0         279.2         82.88        -163.1         2.829         103.4        0.6893    
   214   215   216   0.03219     4    0.3895E-01     171.7        -85.21        -2.562         8.573         107.4         428.0         80.38         115.7        -162.9         2.063         118.8        0.7122    
   217   218   219   0.01867     7    0.4266E-01     176.3        -85.20        -6.697         14.79         116.9         416.2         319.6         71.42        -162.3         2.831         68.88        0.7360    
   207   220   144   0.01810     7    0.5155E-01     176.9        -89.04        -21.37         23.10         157.7         355.2         284.9         61.64        -163.2         1.342         76.30        0.6527    
   217   220   206   0.03427     7    0.4058E-01     174.1        -86.56        -5.004         9.194         123.0         416.4         204.9         83.47        -162.7         2.078         82.70        0.7234    
   207   206   220   0.03831     7    0.4234E-01     171.6        -87.76        -10.28         14.04         137.1         391.2         284.7         82.18        -163.1         1.960         88.61        0.6894    
   143   144   220   0.02940     7    0.5393E-01     178.5        -89.51        -26.00         27.95         158.5         335.5         237.5         63.47        -163.1         1.070         78.89        0.6434    
   219   143   220   0.04398     7    0.5337E-01     179.9        -88.72        -23.65         26.26         154.3         345.2         267.5         61.98        -162.9         1.933         64.92        0.6572    
   217   219   220   0.02977     7    0.4508E-01     175.0        -86.52        -9.281         16.34         124.6         396.8         327.9         75.22        -162.6         2.594         77.81        0.7092    
   207   144   126   0.01666     7    0.5530E-01     168.6        -89.87        -22.77         26.37         149.7         341.8         252.1         74.71        -163.4        0.7616         111.3        0.6292    
   140   146   215   0.07398     7    0.5566E-01     174.4        -88.31        -22.45         26.82         146.8         353.2         273.7         68.91        -163.6        0.9355         108.0        0.6036    
   215   146   221   0.02881     7    0.5100E-01     178.4        -88.21        -18.92         21.61         151.1         368.6         296.2         65.44        -163.5         1.642         88.49        0.6323    
   215   221   216   0.05456     7    0.3885E-01     169.6        -86.53        -6.354         10.50         127.2         410.7         200.3         95.79        -163.1         2.283         114.6        0.6889    
   146   148   221   0.00895     7    0.5136E-01     178.8        -89.43        -25.46         26.85         161.5         342.2         249.7         63.30        -163.5        0.7300         139.5        0.6087    
   216   221   222   0.02991     4    0.3461E-01     172.7        -86.95        -5.511         6.647         146.0         414.0         54.70         146.8        -163.0         1.780         117.9        0.6942    
   221   148   223   0.01963     7    0.4956E-01     178.6        -89.01        -21.18         22.72         158.8         357.6         281.3         64.16        -163.5        0.9346         92.79        0.6302    
   221   223   222   0.02665     7    0.3736E-01     169.8        -87.48        -7.495         10.14         137.7         402.3         203.8         96.06        -163.2         2.000         109.9        0.6839    
   223   224   222   0.02685     5    0.3660E-01     172.2        -87.42        -5.010         5.309         160.7         411.8         54.55         165.0        -163.0         1.690         114.8        0.6958    
   143   219   149   0.03106     7    0.5494E-01     179.3        -89.20        -27.99         30.15         158.2         327.7         212.5         61.80        -162.8         1.798         60.09        0.6499    
   219   225   149   0.01937     7    0.5244E-01     179.7        -87.68        -22.67         26.57         148.6         348.3         277.6         61.45        -162.5         3.316         59.22        0.6679    
   219   218   225   0.01956     7    0.4711E-01     177.6        -85.73        -12.28         20.21         127.4         389.2         353.5         67.75        -162.3         3.439         66.49        0.7087    
   218   226   225   0.01590     7    0.4517E-01     179.0        -84.44        -8.405         18.57         116.9         409.4         364.7         67.27        -162.0         3.647         64.57        0.7345    
   149   225   152   0.01980     7    0.5413E-01     179.2        -88.15        -25.89         29.28         152.2         334.2         233.9         61.41        -162.4         3.710         55.63        0.6594    
   225   227   152   0.01573     7    0.5224E-01     178.7        -86.88        -21.95         27.09         144.1         349.3         279.4         60.96        -162.0         4.913         57.36        0.6720    
   228   227   226   0.00906     7    0.4609E-01     177.5        -83.75        -8.407         20.76         113.9         405.7         375.9         67.13        -161.6         4.627         63.87        0.7339    
   225   226   227   0.01965     7    0.4851E-01     178.5        -85.06        -13.67         22.56         127.3         384.2         354.8         64.65        -161.8         4.529         61.13        0.7073    
   148   229   223   0.03199     7    0.5135E-01     175.5        -89.16        -19.57         21.97         153.0         359.3         285.7         69.12        -163.4         1.121         87.35        0.6404    
   148   154   229   0.02459     7    0.5380E-01     176.8        -89.64        -23.88         25.34         160.5         345.8         262.0         62.76        -163.4        0.7387         101.1        0.6316    
   223   229   224   0.03239     7    0.3905E-01     171.2        -87.63        -6.907         9.464         136.9         402.8         206.9         95.97        -163.1         1.952         105.4        0.6927    
   229   230   224   0.02778     7    0.3739E-01     171.9        -87.15        -4.509         5.382         146.9         415.0         82.55         115.1        -162.9         1.818         96.94        0.7097    
   229   156   231   0.00978     7    0.4992E-01     176.1        -88.92        -20.91         23.47         153.0         353.7         282.5         66.17        -163.2         1.423         77.67        0.6512    
   154   156   229   0.01229     7    0.5149E-01     178.0        -89.41        -24.51         26.02         160.4         342.5         255.8         62.82        -163.2        0.9517         81.20        0.6394    
   229   231   230   0.00877     7    0.4010E-01     174.0        -87.30        -7.602         11.43         131.7         402.0         251.8         84.85        -162.9         2.087         92.27        0.7006    
   230   231   232   0.01964     7    0.3869E-01     174.3        -86.58        -4.321         7.693         124.2         418.4         156.9         92.92        -162.7         2.030         86.57        0.7218    
   152   227   158   0.01937     7    0.5413E-01     178.6        -87.59        -25.51         29.61         149.5         333.3         229.1         61.07        -161.9         5.929         52.88        0.6601    
   227   233   158   0.01257     7    0.5274E-01     176.8        -86.74        -22.37         28.32         142.2         342.3         256.5         62.45        -161.5         7.072         56.58        0.6660    
   228   234   227   0.03516     7    0.4959E-01     176.8        -83.37        -11.67         23.39         119.9         396.6         369.7         61.27        -161.0         6.250         54.55        0.7244    
   234   233   227   0.01711     7    0.5052E-01     176.1        -84.50        -16.81         25.34         131.6         372.9         331.4         57.83        -160.9         7.621         54.36        0.6956    
   158   233   160   0.01199     7    0.5579E-01     173.4        -88.27        -29.27         31.62         157.8         319.8         180.2         57.49        -161.6         7.977         44.11        0.6528    
   233   235   160   0.03527     7    0.5575E-01     178.0        -87.53        -25.93         30.50         148.2         326.9         205.1         61.15        -161.1         10.09         52.41        0.6532    
   234   236   233   0.01031     7    0.4880E-01     175.6        -83.03        -10.55         24.85         115.1         386.5         348.2         65.85        -159.9         9.876         53.49        0.7110    
   233   236   235   0.02853     7    0.5130E-01     178.6        -84.54        -16.83         26.47         129.5         363.6         307.3         60.68        -160.0         10.95         53.59        0.6825    
   156   163   231   0.03528     7    0.5393E-01     177.7        -89.40        -26.16         27.79         160.3         336.7         241.5         61.26        -163.1         1.177         70.95        0.6436    
   163   237   231   0.00618     7    0.5258E-01     171.3        -88.69        -20.77         25.28         145.2         349.2         277.1         69.93        -163.0         1.874         74.79        0.6567    
   163   238   237   0.01480     7    0.5419E-01     176.2        -88.39        -24.95         27.29         156.1         343.3         263.0         57.69        -162.7         2.558         57.36        0.6596    
   163   164   238   0.02106     7    0.5433E-01     178.1        -88.66        -26.98         29.44         156.4         332.5         228.9         59.49        -162.7         2.675         56.86        0.6551    
   238   239   237   0.02803     7    0.5289E-01     174.5        -86.53        -17.83         23.69         138.8         370.8         331.0         59.56        -162.3         3.661         62.55        0.6887    
   231   240   232   0.02417     7    0.4168E-01     173.9        -85.88        -2.690         10.08         105.5         422.9         211.5         91.48        -162.5         2.265         83.45        0.7338    
   231   237   240   0.05151     7    0.4583E-01     176.0        -86.82        -11.29         16.86         132.1         392.4         326.4         69.20        -162.7         2.555         74.82        0.7015    
   237   239   240   0.06300     7    0.4595E-01     172.5        -85.12        -7.547         17.89         115.0         406.2         353.7         75.03        -162.2         3.226         68.50        0.7266    
   160   235   166   0.01112     7    0.5480E-01     178.5        -88.26        -28.79         31.74         155.1         315.4         162.9         59.96        -161.1         11.42         49.44        0.6497    
   235   241   166   0.01503     7    0.5343E-01     179.4        -86.96        -24.80         29.75         146.5         327.8         207.1         59.97        -160.0         15.02         50.11        0.6494    
   235   236   241   0.01873     7    0.5109E-01     177.6        -84.57        -18.12         27.00         132.1         357.0         289.1         58.75        -159.1         14.96         48.37        0.6717    
   236   242   241   0.03420     7    0.5006E-01     178.4        -82.95        -13.21         26.57         119.8         372.9         317.2         59.79        -157.7         17.96         50.40        0.6870    
   166   241   243   0.02076     7    0.5593E-01     174.9        -87.28        -25.05         30.90         144.2         321.5         185.2         64.15        -159.5         18.85         51.87        0.6428    
   241   242   243   0.02754     7    0.5198E-01     178.4        -84.66        -18.78         28.39         131.4         346.2         261.1         59.90        -157.2         23.75         48.59        0.6531    
   242   244   243   0.03832     7    0.4923E-01     179.4        -81.94        -11.90         28.67         114.5         369.3         307.7         60.17        -154.4         28.87         48.27        0.6734    
   166   243   168   0.01270     7    0.5750E-01     177.8        -87.83        -28.28         32.18         151.5         314.3         158.6         59.56        -159.6         20.14         49.04        0.6408    
   164   245   238   0.01462     7    0.5297E-01     178.3        -87.63        -23.78         28.00         148.1         342.4         260.1         61.91        -162.3         4.064         56.33        0.6653    
   164   172   245   0.02146     7    0.5459E-01     179.3        -88.38        -27.30         30.37         154.0         328.6         214.5         60.70        -162.3         4.041         53.98        0.6570    
   238   246   239   0.01519     7    0.4796E-01     176.5        -84.38        -11.15         22.23         120.1         393.2         366.9         67.05        -161.6         4.775         60.64        0.7187    
   238   245   246   0.01053     7    0.4999E-01     176.3        -85.41        -16.96         24.32         134.2         373.6         337.1         59.61        -161.7         5.061         58.87        0.6963    
   172   247   245   0.03821     7    0.5593E-01     177.8        -86.95        -23.17         28.76         143.7         343.2         259.9         61.02        -161.6         6.698         52.72        0.6669    
   172   171   247   0.03700     7    0.5687E-01     176.7        -88.16        -28.06         31.13         154.4         325.0         199.3         57.78        -161.7         7.328         50.21        0.6554    
   245   248   246   0.02679     7    0.5168E-01     175.6        -84.61        -14.15         25.32         124.0         375.5         337.9         65.71        -161.1         6.888         56.87        0.6993    
   245   247   248   0.00152     7    0.5351E-01     172.3        -85.17        -20.08         26.78         138.6         362.8         308.9         53.67        -160.8         8.490         51.76        0.6844    
   243   249   168   0.01401     7    0.5688E-01     178.0        -86.05        -26.20         32.62         143.4         321.7         188.7         57.92        -156.7         32.83         46.62        0.6311    
   168   249   173   0.04404     7    0.5849E-01     178.7        -86.91        -29.65         34.63         148.9         311.1         148.1         57.71        -157.5         32.92         47.05        0.6322    
   243   244   249   0.06016     7    0.5301E-01     177.8        -82.75        -17.22         31.93         122.6         349.5         272.5         59.66        -153.2         36.84         47.84        0.6437    
   244   250   249   0.02519     7    0.4661E-01     175.1        -78.62        -5.969         34.69         99.91         380.0         322.5         62.93        -149.1         38.76         51.34        0.6787    
   173   249   175   0.04007     7    0.5788E-01     179.5        -86.51        -31.86         36.99         149.5         306.3         129.1         57.61        -157.1         37.59         46.70        0.6341    
   249   251   175   0.02093     7    0.5459E-01     176.9        -83.85        -27.00         37.72         135.7         320.0         189.9         58.00        -153.3         48.82         49.43        0.6220    
   249   250   251   0.02045     7    0.4871E-01     177.1        -79.80        -17.90         36.99         118.9         357.3         297.7         55.10        -148.7         45.03         43.76        0.6442    
   250   252   251   0.04563     7    0.4561E-01     177.7        -75.65        -10.72         42.61         104.6         381.6         332.8         56.88        -145.1         41.80         45.72        0.6738    
   253   180   179   0.00630     7    0.5429E-01     169.4        -87.00        -26.88         30.07         153.4         323.6         193.8         49.23        -158.4         24.13         43.16        0.6413    
   253   254   180   0.01882     7    0.5693E-01     170.8        -87.25        -27.46         30.35         154.8         325.0         197.6         50.06        -159.1         20.19         41.68        0.6439    
   255   254   253   0.05154     7    0.5487E-01     176.9        -84.56        -16.89         28.74         126.0         349.9         270.6         60.76        -156.5         25.50         51.21        0.6554    
   255   256   254   0.06759     7    0.5289E-01     178.0        -83.27        -12.92         27.23         118.3         371.0         313.6         61.30        -157.5         19.05         48.30        0.6847    
   254   171   180   0.01730     7    0.5683E-01     174.5        -88.61        -27.61         31.99         149.6         315.0         161.2         65.89        -161.1         11.39         53.45        0.6504    
   254   247   171   0.02870     7    0.5473E-01     179.2        -87.49        -25.38         30.01         147.7         328.7         211.1         60.59        -160.9         10.66         51.32        0.6550    
   256   247   254   0.01983     7    0.5040E-01     179.2        -84.55        -16.28         26.44         128.0         362.3         302.2         61.02        -159.4         13.21         51.56        0.6808    
   256   248   247   0.00047     7    0.4841E-01     170.0        -83.34        -14.57         25.30         125.1         380.0         335.1         54.84        -159.4         11.95         55.16        0.7030    
   251   257   181   0.03579     7    0.5574E-01     177.4        -81.07        -29.19         43.96         131.6         325.7         217.7         55.19        -149.9         57.38         47.88        0.6151    
   175   251   181   0.03918     7    0.5752E-01     177.0        -84.28        -33.62         40.55         146.0         311.2         154.8         52.98        -154.2         49.88         43.62        0.6240    
   251   252   257   0.04673     7    0.4880E-01     176.9        -76.34        -18.57         46.40         113.6         359.3         314.9         57.98        -144.7         48.58         48.67        0.6380    
   252   258   257   0.02164     7    0.4323E-01     176.7        -71.44        -11.51         52.97         102.6         383.8         350.9         59.29        -141.1         39.17         50.79        0.6709    
   181   257   183   0.01096     7    0.5354E-01     179.4        -81.63        -32.59         44.11         137.6         317.3         186.8         53.75        -151.0         58.70         46.53        0.6185    
   257   259   183   0.02601     7    0.5265E-01     179.4        -78.78        -31.41         47.92         131.0         330.1         240.4         52.63        -147.4         60.06         46.14        0.6145    
   257   258   259   0.03418     7    0.4769E-01     176.3        -73.24        -25.57         53.72         118.4         362.8         332.7         52.26        -142.2         46.88         44.69        0.6380    
   258   260   259   0.04340     7    0.4205E-01     175.9        -67.55        -12.73         61.08         102.0         391.2         363.5         59.54        -138.9         33.44         52.61        0.6800    
   183   259   185   0.04003     7    0.5638E-01     175.7        -80.46        -31.84         47.53         132.1         320.0         200.0         57.01        -149.7         61.47         50.15        0.6140    
   259   261   185   0.02542     7    0.5028E-01     177.6        -76.48        -28.25         50.86         123.7         340.7         279.6         54.65        -144.9         56.93         48.68        0.6184    
   259   260   261   0.02182     7    0.4172E-01     177.2        -69.01        -18.35         59.18         108.1         381.4         364.4         56.56        -139.4         36.77         50.42        0.6643    
   260   262   261   0.01288     7    0.3810E-01     177.7        -64.69        -11.20         64.61         99.99         403.7         361.6         58.57        -137.6         26.98         52.79        0.7044    
   185   261   187   0.01875     7    0.5314E-01     177.2        -79.71        -32.32         46.99         133.4         325.5         223.2         51.92        -148.4         60.86         45.66        0.6150    
   261   263   187   0.02438     7    0.5109E-01     178.3        -77.27        -28.05         49.36         124.6         339.8         274.7         54.19        -145.5         56.97         47.80        0.6185    
   261   262   263   0.01266     7    0.4272E-01     177.1        -69.83        -15.80         57.98         105.8         379.6         361.0         58.93        -139.8         38.05         52.42        0.6617    
   262   264   263   0.01960     7    0.4157E-01     178.1        -68.79        -16.07         58.80         105.9         388.3         363.2         55.90        -139.3         34.70         48.86        0.6764    
   187   263   189   0.01699     7    0.5372E-01     179.6        -81.38        -31.64         44.06         135.9         321.1         202.7         52.90        -150.2         59.04         45.88        0.6174    
   263   265   189   0.02496     7    0.5092E-01     179.0        -78.45        -26.41         46.16         124.9         340.2         271.9         53.89        -146.3         55.79         46.81        0.6209    
   263   264   265   0.01377     7    0.4463E-01     177.9        -72.56        -16.17         52.95         107.8         373.7         347.9         57.60        -141.4         42.08         50.05        0.6549    
   264   266   265   0.01191     7    0.4075E-01     177.6        -69.99        -9.763         54.88         100.2         393.9         354.2         58.82        -140.0         34.62         49.10        0.6895    
   189   265   191   0.05224     7    0.5788E-01     177.3        -83.34        -29.32         40.73         136.0         319.6         191.5         55.29        -152.1         53.62         47.40        0.6187    
   265   267   191   0.03385     7    0.5436E-01     173.9        -81.68        -22.75         39.81         124.9         334.7         245.1         59.64        -149.8         52.42         49.99        0.6221    
   265   266   267   0.01691     7    0.4382E-01     177.0        -74.06        -10.27         47.97         102.4         378.8         343.8         60.27        -142.6         41.42         50.51        0.6664    
   266   268   267   0.01592     7    0.4351E-01     176.4        -74.42        -10.81         45.84         103.6         384.7         341.6         55.46        -143.1         40.28         45.66        0.6778    
   191   269   192   0.01105     7    0.5476E-01     178.7        -86.86        -29.22         34.12         148.9         310.0         145.3         57.51        -156.9         36.38         46.70        0.6348    
   191   267   269   0.02593     7    0.5420E-01     178.3        -84.43        -25.63         35.33         136.5         323.9         203.0         56.64        -153.3         46.46         47.08        0.6251    
   267   268   269   0.01547     7    0.4913E-01     178.9        -80.34        -16.75         37.20         116.8         353.6         292.9         57.02        -148.4         46.59         47.43        0.6406    
   268   270   269   0.04080     7    0.4800E-01     178.8        -79.69        -12.58         35.45         110.8         368.1         314.2         56.94        -148.6         41.81         45.13        0.6606    
   192   269   253   0.01828     7    0.5426E-01     178.5        -86.04        -25.06         32.13         141.2         321.4         189.6         57.58        -155.9         36.66         48.17        0.6317    
   192   253   179   0.02597     7    0.5565E-01     177.3        -86.96        -25.26         31.46         143.4         319.0         178.5         60.81        -157.5         29.94         49.99        0.6356    
   270   253   269   0.03348     7    0.4995E-01     178.8        -82.59        -15.35         31.15         119.5         353.2         282.8         58.68        -152.2         38.56         47.69        0.6488    
   270   255   253   0.02142     7    0.4623E-01     179.2        -80.47        -7.756         30.06         105.0         380.7         321.1         59.62        -151.6         34.03         46.20        0.6873    
   271   273   272   0.04203     6    0.6143E-01     178.6        -92.70        -44.20         44.28         176.6         288.5         21.85         69.39        -161.1         4.356         138.0        0.6355    
   272   273   274   0.01817     6    0.5937E-01     177.4        -92.29        -43.86         43.86         179.4         289.5         31.38         63.39        -161.2         4.993         140.7        0.6102    
   273   275   274   0.02142     6    0.5936E-01     177.8        -92.05        -41.95         42.18         174.0         293.7         59.34         65.55        -161.6         5.462         133.6        0.5871    
   275   277   276   0.01726     6    0.6134E-01     174.4        -91.57        -39.36         40.57         166.0         300.8         95.73         68.42        -162.0         5.758         126.4        0.5619    
   274   275   276   0.04070     6    0.6261E-01     176.6        -92.09        -43.11         43.16         177.3         293.6         58.65         61.34        -161.5         5.875         138.4        0.5738    
   276   277   278   0.04641     6    0.6396E-01     175.1        -91.18        -40.41         40.77         172.4         303.6         107.6         57.96        -162.1         5.864         135.9        0.5470    
   277   279   278   0.06136     6    0.6129E-01     174.4        -89.89        -33.24         36.18         156.7         320.6         174.6         67.05        -162.6         3.758         124.3        0.5523    
   278   281   280   0.01743     6    0.5373E-01     179.9        -87.77        -30.33         33.25         155.8         335.3         218.2         60.89        -162.8         1.483         140.9        0.5604    
   278   279   281   0.02216     6    0.5348E-01     177.7        -87.76        -28.10         31.81         152.0         340.6         234.7         63.50        -162.9         1.164         146.3        0.5696    
   280   281   282   0.02841     6    0.4997E-01     179.1        -85.41        -21.05         27.32         140.4         369.0         291.2         64.10        -162.8         1.444         99.72        0.6111    
   283   284   271   0.01949     6    0.5770E-01     178.8        -92.50        -43.03         43.03         179.5         288.5         21.11         67.41        -161.3         3.591         138.6        0.6617    
   285   286   284   0.01812     6    0.5795E-01     176.2        -92.06        -38.62         39.17         170.3         297.5         80.85         67.69        -161.8         3.830         127.2        0.6202    
   283   285   284   0.03623     6    0.5988E-01     178.6        -92.56        -41.74         41.78         177.2         291.2         43.28         66.27        -161.5         3.601         134.9        0.6448    
   284   287   273   0.01306     6    0.5739E-01     178.2        -92.04        -39.89         40.16         173.3         296.2         73.90         65.57        -161.8         4.713         131.0        0.6037    
   271   284   273   0.03567     6    0.5967E-01     178.3        -92.53        -42.62         42.71         176.3         290.5         38.35         67.54        -161.4         4.351         135.2        0.6286    
   286   288   287   0.01782     6    0.5544E-01     179.5        -91.32        -34.89         35.39         170.4         309.9         138.3         62.34        -162.3         3.921         127.6        0.5979    
   284   286   287   0.00832     6    0.5555E-01     178.5        -91.79        -38.43         38.56         175.2         299.3         89.72         62.03        -161.9         4.271         132.0        0.6080    
   273   287   275   0.01505     6    0.5813E-01     174.1        -91.88        -39.77         39.81         177.4         298.7         86.52         57.67        -161.9         5.113         137.7        0.5878    
   287   289   275   0.04009     6    0.5862E-01     178.3        -91.37        -35.89         36.62         168.5         309.8         136.4         63.16        -162.3         4.649         128.0        0.5778    
   287   288   289   0.03685     6    0.5692E-01     178.1        -90.97        -32.37         33.27         166.6         319.8         176.8         62.82        -162.5         3.664         126.5        0.5881    
   288   290   289   0.01689     6    0.5261E-01     174.9        -89.86        -25.08         27.41         156.2         342.1         247.0         68.16        -162.8         2.161         124.6        0.6020    
   289   291   277   0.02594     6    0.5335E-01     179.4        -89.62        -29.22         30.89         161.0         333.3         219.8         62.41        -162.8         2.613         129.7        0.5789    
   275   289   277   0.01073     6    0.5518E-01     178.9        -90.71        -34.75         35.58         167.6         313.9         152.4         61.78        -162.5         4.442         128.5        0.5697    
   290   208   291   0.02348     6    0.4921E-01     174.4        -88.41        -17.05         20.98         144.3         371.8         294.6         73.14        -162.9         1.056         157.4        0.6293    
   289   290   291   0.01855     6    0.5214E-01     173.8        -89.11        -24.57         25.84         162.0         352.4         270.0         57.74        -162.9         1.490         146.9        0.6039    
   277   291   279   0.03509     6    0.5442E-01     176.2        -89.04        -28.22         30.91         156.0         337.5         230.7         64.83        -162.8         2.043         131.7        0.5758    
   291   292   279   0.00508     6    0.4942E-01     175.2        -87.47        -20.59         25.41         144.1         363.4         288.9         68.84        -162.9        0.8101         162.4        0.6080    
   291   208   292   0.00742     6    0.4823E-01     174.2        -87.67        -18.20         20.97         150.2         377.0         300.5         62.13        -162.9        0.9592         162.6        0.6320    
   208   193   292   0.04298     6    0.4005E-01     171.7        -86.57        -7.012         13.02         122.6         406.7         238.7         88.91        -163.0         1.280         161.1        0.6780    
   279   292   293   0.03277     6    0.4590E-01     177.7        -85.70        -14.73         21.24         133.9         389.5         311.0         68.07        -162.8         1.302         122.8        0.6466    
   279   293   281   0.02207     6    0.4569E-01     177.7        -85.18        -15.56         22.67         133.3         387.2         311.6         68.76        -162.8         1.437         112.1        0.6426    
   292   193   293   0.05465     6    0.4016E-01     173.4        -84.91        -6.204         12.90         118.7         421.8         219.2         81.17        -162.8         1.491         139.8        0.7014    
   193   194   293   0.02349     4    0.4026E-01     175.4        -83.82         1.185         10.31         83.40         438.3         80.21         124.0        -162.8         1.947         129.9        0.7326
[truncated: 1,364,714 more chars]
