# Supplementary material for: Ion-combination specific effects driving the enzymatic activity of halophilic alcohol dehydrogenase 2 from Haloferax volcanii in aqueous ionic liquid solvent mixtures
Source: RSC Sustain. 2024 Jul 8;2(9):2559–80. doi: 10.1039/d3su00412k (PMC11353702; doi:10.1039/d3su00412k)
Supplement: SU-002-D3SU00412K-s004 [file SU-002-D3SU00412K-s004.zip › IonDescriptors/anions_MEP_processed/bit_e.dat]

calc=opt charge=-1 sdf vwf
generated by VMD

C           10.185866682622263 1   -15.679304569053031 1    64.011615263723343 1
C           11.694823634485012 1   -15.806603906052537 1    64.117687043294538 1
O            9.597278489617697 1   -15.564284121932198 1    62.789681914276606 1
O            9.380596273146844 1   -15.749718977342063 1    64.944528271378800 1
O           12.073145867650872 1   -17.000736767624915 1    63.437087754249497 1
C           12.483982547679846 1   -14.651491540175954 1    63.481656283114582 1
O           11.772425497836943 1   -14.091415646901945 1    62.396337703232312 1
C           12.840885135711639 1   -13.583478201249232 1    64.558803951692042 1
O           12.503049705429635 1   -12.397826013614589 1    64.288213776281182 1
O           13.440131272071820 1   -13.970859057446390 1    65.593656194731906 1
H           11.981687360146475 1   -15.860671977944921 1    65.208490082553936 1
H           10.283369566642579 1   -15.450266871177526 1    62.110900001042992 1
H           11.865716104093506 1   -17.732186902789138 1    64.029121558859060 1
H           13.434943412681317 1   -15.076229950323958 1    63.055552827315211 1
H           11.547963699629758 1   -13.176177451008273 1    62.642275722758875 1
