# Supplementary material for: Ion-combination specific effects driving the enzymatic activity of halophilic alcohol dehydrogenase 2 from Haloferax volcanii in aqueous ionic liquid solvent mixtures
Source: RSC Sustain. 2024 Jul 8;2(9):2559–80. doi: 10.1039/d3su00412k (PMC11353702; doi:10.1039/d3su00412k)
Supplement: SU-002-D3SU00412K-s004 [file SU-002-D3SU00412K-s004.zip › IonDescriptors/anions_MEP_processed/ntf_e.arc]

                    ***  Summary of  AM1 Calculation  ***
                    ***   EMPIRE'20 (Revision A1)   ***

 <><><><><><><><><><><><><><><><><><><><><><><><><><><><><><><><><><><><><><>

    generated by VMD
    Molecular Formula = C2NO4F6S2
    Charge            = -1
    Multiplicity      = 1

 <> Geometry optimization
 <> Optimization completed

    Heat of formation              =          -533.169199 kcal/mol
    Electronic energy              =        -21522.077251 eV
    Core-core repulsion            =         16472.585760 eV
    No. of filled levels           =            46
    Ionization potential           =             7.701932 eV 
    Electron affinity              =            -1.870814 eV
    SCF calculations               =           108
    Computation time               =             0.334 seconds

 <> Final geometry obtained

    15
    generated by VMD
    N              31.630585       13.068742      -18.039732       -1.756692
    S              31.760874       12.548147      -16.695118        2.973378
    S              31.501805       13.589131      -19.384584        2.973579
    C              31.890810       11.815578      -20.428457       -0.120751
    F              33.115377       11.257426      -20.159648       -0.203873
    F              31.002759       10.800847      -20.173846       -0.202880
    F              31.870670       11.950991      -21.791827       -0.194826
    O              30.231230       13.887206      -19.853357       -0.936225
    O              32.516301       14.399327      -19.872242       -0.936652
    C              31.312179       14.307026      -15.649482       -0.120589
    F              30.063179       14.815160      -15.904036       -0.203044
    F              32.155746       15.355873      -15.917045       -0.203832
    F              31.354640       14.176575      -14.286147       -0.194893
    O              33.035701       12.285835      -16.215972       -0.936523
    O              30.765945       11.707487      -16.219117       -0.936178
