# Supplementary material for: Ion-combination specific effects driving the enzymatic activity of halophilic alcohol dehydrogenase 2 from Haloferax volcanii in aqueous ionic liquid solvent mixtures
Source: RSC Sustain. 2024 Jul 8;2(9):2559–80. doi: 10.1039/d3su00412k (PMC11353702; doi:10.1039/d3su00412k)
Supplement: SU-002-D3SU00412K-s005 [file SU-002-D3SU00412K-s005.zip]

Archive with 299 entries (292 files):
- MDAnalysis_Calculated_Plotted_Data/
- MDAnalysis_Calculated_Plotted_Data/JN_Scripts_exported/
- MDAnalysis_Calculated_Plotted_Data/JN_Scripts_exported/plot_IL_ions.ipynb
- MDAnalysis_Calculated_Plotted_Data/JN_Scripts_exported/plot_inter_ILions.ipynb
- MDAnalysis_Calculated_Plotted_Data/JN_Scripts_exported/Plot_KCL_ions.ipynb
- MDAnalysis_Calculated_Plotted_Data/JN_Scripts_exported/Plot_RDF_wat.ipynb
- MDAnalysis_Calculated_Plotted_Data/JN_Scripts_exported/plot_rmsd.ipynb
- MDAnalysis_Calculated_Plotted_Data/JN_Scripts_exported/plot_SP_ILanions2cations.ipynb
- MDAnalysis_Calculated_Plotted_Data/JN_Scripts_exported/plot_SP_ILions_2ProteinSurf_comp_same ion_systems.ipynb
- MDAnalysis_Calculated_Plotted_Data/JN_Scripts_exported/plot_SP_Pot_around_acidic_basic.ipynb
- MDAnalysis_Calculated_Plotted_Data/JN_Scripts_exported/plot_SP_wat_around_ions.ipynb
- MDAnalysis_Calculated_Plotted_Data/JN_Scripts_exported/plot_SP_wat_pot_ILions_to_acidic_basic.ipynb
- MDAnalysis_Calculated_Plotted_Data/JN_Scripts_exported/RDF_all_residues.ipynb
- MDAnalysis_Calculated_Plotted_Data/JN_Scripts_exported/RDF_inter_ion.ipynb
- MDAnalysis_Calculated_Plotted_Data/JN_Scripts_exported/RDF_negative_residues.ipynb
- MDAnalysis_Calculated_Plotted_Data/JN_Scripts_exported/RDF_positive_residues.ipynb
- MDAnalysis_Calculated_Plotted_Data/JN_Scripts_exported/RDF_Pot_to_pot_at_acidic.ipynb
- MDAnalysis_Calculated_Plotted_Data/JN_Scripts_exported/RDF_wat2acidic_in_ILs.ipynb
- MDAnalysis_Calculated_Plotted_Data/JN_Scripts_exported/RDF_wat2wat.ipynb
- MDAnalysis_Calculated_Plotted_Data/JN_Scripts_exported/RDF_wat_around_protein.ipynb
- MDAnalysis_Calculated_Plotted_Data/JN_Scripts_exported/RMSD.ipynb
- MDAnalysis_Calculated_Plotted_Data/JN_Scripts_exported/SP_anicat.ipynb
- MDAnalysis_Calculated_Plotted_Data/JN_Scripts_exported/SP_ILions.ipynb
- MDAnalysis_Calculated_Plotted_Data/JN_Scripts_exported/SP_ILions_around_Protein.ipynb
- MDAnalysis_Calculated_Plotted_Data/JN_Scripts_exported/SP_plot_wat_around_resi.ipynb
- MDAnalysis_Calculated_Plotted_Data/JN_Scripts_exported/SP_Pot_around_shells.ipynb
- MDAnalysis_Calculated_Plotted_Data/JN_Scripts_exported/SP_wat2pot_inILs.ipynb
- MDAnalysis_Calculated_Plotted_Data/JN_Scripts_exported/SP_wat_around_acidic.ipynb
- MDAnalysis_Calculated_Plotted_Data/JN_Scripts_exported/SP_wat_around_basic.ipynb
- MDAnalysis_Calculated_Plotted_Data/JN_Scripts_exported/SP_wat_around_ILs.ipynb
- MDAnalysis_Calculated_Plotted_Data/RDF/
- MDAnalysis_Calculated_Plotted_Data/RDF/IL/
- MDAnalysis_Calculated_Plotted_Data/RDF/IL/RDF_ILA_all.csv
- MDAnalysis_Calculated_Plotted_Data/RDF/IL/RDF_ILA_interILion.csv
- MDAnalysis_Calculated_Plotted_Data/RDF/IL/RDF_ILA_neg.csv
- MDAnalysis_Calculated_Plotted_Data/RDF/IL/RDF_ILA_pos.csv
- MDAnalysis_Calculated_Plotted_Data/RDF/IL/RDF_ILA_pot2pot_around_acidic_zone1_15A.csv
- MDAnalysis_Calculated_Plotted_Data/RDF/IL/RDF_ILA_wat2pot_around_acidic_zone1_15A.csv
- MDAnalysis_Calculated_Plotted_Data/RDF/IL/RDF_ILA_wat2wat_around_acidic_zone1_15A_OAtoms.csv
- MDAnalysis_Calculated_Plotted_Data/RDF/IL/RDF_ILB_all.csv
- MDAnalysis_Calculated_Plotted_Data/RDF/IL/RDF_ILB_interILion.csv
- MDAnalysis_Calculated_Plotted_Data/RDF/IL/RDF_ILB_neg.csv
- MDAnalysis_Calculated_Plotted_Data/RDF/IL/RDF_ILB_pos.csv
- MDAnalysis_Calculated_Plotted_Data/RDF/IL/RDF_ILB_pot2pot_around_acidic_zone1_15A.csv
- MDAnalysis_Calculated_Plotted_Data/RDF/IL/RDF_ILB_wat2pot_around_acidic_zone1_15A.csv
- MDAnalysis_Calculated_Plotted_Data/RDF/IL/RDF_ILB_wat2wat_around_acidic_zone1_15A_OAtoms.csv
- MDAnalysis_Calculated_Plotted_Data/RDF/IL/RDF_ILC_all.csv
- MDAnalysis_Calculated_Plotted_Data/RDF/IL/RDF_ILC_interILion.csv
- MDAnalysis_Calculated_Plotted_Data/RDF/IL/RDF_ILC_neg.csv
- MDAnalysis_Calculated_Plotted_Data/RDF/IL/RDF_ILC_pos.csv
- MDAnalysis_Calculated_Plotted_Data/RDF/IL/RDF_ILC_pot2pot_around_acidic_zone1_15A.csv
- MDAnalysis_Calculated_Plotted_Data/RDF/IL/RDF_ILC_wat2pot_around_acidic_zone1_15A.csv
- MDAnalysis_Calculated_Plotted_Data/RDF/IL/RDF_ILC_wat2wat_around_acidic_zone1_15A_OAtoms.csv
- MDAnalysis_Calculated_Plotted_Data/RDF/IL/RDF_ILD_all.csv
- MDAnalysis_Calculated_Plotted_Data/RDF/IL/RDF_ILD_interILion.csv
- MDAnalysis_Calculated_Plotted_Data/RDF/IL/RDF_ILD_neg.csv
- MDAnalysis_Calculated_Plotted_Data/RDF/IL/RDF_ILD_pos.csv
- MDAnalysis_Calculated_Plotted_Data/RDF/IL/RDF_ILD_pot2pot_around_acidic_zone1_15A.csv
- MDAnalysis_Calculated_Plotted_Data/RDF/IL/RDF_ILD_wat2pot_around_acidic_zone1_15A.csv
- MDAnalysis_Calculated_Plotted_Data/RDF/IL/RDF_ILD_wat2wat_around_acidic_zone1_15A_OAtoms.csv
- MDAnalysis_Calculated_Plotted_Data/RDF/IL/RDF_ILE_all.csv
- MDAnalysis_Calculated_Plotted_Data/RDF/IL/RDF_ILE_interILion.csv
- MDAnalysis_Calculated_Plotted_Data/RDF/IL/RDF_ILE_neg.csv
- MDAnalysis_Calculated_Plotted_Data/RDF/IL/RDF_ILE_pos.csv
- MDAnalysis_Calculated_Plotted_Data/RDF/IL/RDF_ILE_pot2pot_around_acidic_zone1_15A.csv
- MDAnalysis_Calculated_Plotted_Data/RDF/IL/RDF_ILE_wat2pot_around_acidic_zone1_15A.csv
- MDAnalysis_Calculated_Plotted_Data/RDF/IL/RDF_ILE_wat2wat_around_acidic_zone1_15A_OAtoms.csv
- MDAnalysis_Calculated_Plotted_Data/RDF/IL/RDF_ILF_all.csv
- MDAnalysis_Calculated_Plotted_Data/RDF/IL/RDF_ILF_interILion.csv
- MDAnalysis_Calculated_Plotted_Data/RDF/IL/RDF_ILF_neg.csv
- MDAnalysis_Calculated_Plotted_Data/RDF/IL/RDF_ILF_pos.csv
- MDAnalysis_Calculated_Plotted_Data/RDF/IL/RDF_ILF_pot2pot_around_acidic_zone1_15A.csv
- MDAnalysis_Calculated_Plotted_Data/RDF/IL/RDF_ILF_wat2pot_around_acidic_zone1_15A.csv
- MDAnalysis_Calculated_Plotted_Data/RDF/IL/RDF_ILF_wat2wat_around_acidic_zone1_15A_OAtoms.csv
- MDAnalysis_Calculated_Plotted_Data/RDF/IL/RDF_ILG_all.csv
- MDAnalysis_Calculated_Plotted_Data/RDF/IL/RDF_ILG_interILion.csv
- MDAnalysis_Calculated_Plotted_Data/RDF/IL/RDF_ILG_neg.csv
- MDAnalysis_Calculated_Plotted_Data/RDF/IL/RDF_ILG_pos.csv
- MDAnalysis_Calculated_Plotted_Data/RDF/IL/RDF_ILG_pot2pot_around_acidic_zone1_15A.csv
- MDAnalysis_Calculated_Plotted_Data/RDF/IL/RDF_ILG_wat2pot_around_acidic_zone1_15A.csv
- MDAnalysis_Calculated_Plotted_Data/RDF/IL/RDF_ILG_wat2wat_around_acidic_zone1_15A_OAtoms.csv
- MDAnalysis_Calculated_Plotted_Data/RDF/IL/RDF_ILH_all.csv
- MDAnalysis_Calculated_Plotted_Data/RDF/IL/RDF_ILH_interILion.csv
- MDAnalysis_Calculated_Plotted_Data/RDF/IL/RDF_ILH_neg.csv
- MDAnalysis_Calculated_Plotted_Data/RDF/IL/RDF_ILH_pos.csv
- MDAnalysis_Calculated_Plotted_Data/RDF/IL/RDF_ILH_pot2pot_around_acidic_zone1_15A.csv
- MDAnalysis_Calculated_Plotted_Data/RDF/IL/RDF_ILH_wat2pot_around_acidic_zone1_15A.csv
- MDAnalysis_Calculated_Plotted_Data/RDF/IL/RDF_ILH_wat2wat_around_acidic_zone1_15A_OAtoms.csv
- MDAnalysis_Calculated_Plotted_Data/RDF/IL/RDF_ILI_all.csv
- MDAnalysis_Calculated_Plotted_Data/RDF/IL/RDF_ILI_interILion.csv
- MDAnalysis_Calculated_Plotted_Data/RDF/IL/RDF_ILI_neg.csv
- MDAnalysis_Calculated_Plotted_Data/RDF/IL/RDF_ILI_pos.csv
- MDAnalysis_Calculated_Plotted_Data/RDF/IL/RDF_ILI_pot2pot_around_acidic_zone1_15A.csv
- MDAnalysis_Calculated_Plotted_Data/RDF/IL/RDF_ILI_wat2pot_around_acidic_zone1_15A.csv
- MDAnalysis_Calculated_Plotted_Data/RDF/IL/RDF_ILI_wat2wat_around_acidic_zone1_15A_OAtoms.csv
- MDAnalysis_Calculated_Plotted_Data/RDF/IL/RDF_ILJ_all.csv
- MDAnalysis_Calculated_Plotted_Data/RDF/IL/RDF_ILJ_interILion.csv
- MDAnalysis_Calculated_Plotted_Data/RDF/IL/RDF_ILJ_neg.csv
- MDAnalysis_Calculated_Plotted_Data/RDF/IL/RDF_ILJ_pos.csv
- MDAnalysis_Calculated_Plotted_Data/RDF/IL/RDF_ILJ_pot2pot_around_acidic_zone1_15A.csv
- MDAnalysis_Calculated_Plotted_Data/RDF/IL/RDF_ILJ_wat2pot_around_acidic_zone1_15A.csv
- MDAnalysis_Calculated_Plotted_Data/RDF/IL/RDF_ILJ_wat2wat_around_acidic_zone1_15A_OAtoms.csv
- MDAnalysis_Calculated_Plotted_Data/RDF/IL/RDF_ILK_all.csv
- MDAnalysis_Calculated_Plotted_Data/RDF/IL/RDF_ILK_interILion.csv
- MDAnalysis_Calculated_Plotted_Data/RDF/IL/RDF_ILK_neg.csv
- MDAnalysis_Calculated_Plotted_Data/RDF/IL/RDF_ILK_pos.csv
- MDAnalysis_Calculated_Plotted_Data/RDF/IL/RDF_ILK_pot2pot_around_acidic_zone1_15A.csv
- MDAnalysis_Calculated_Plotted_Data/RDF/IL/RDF_ILK_wat2pot_around_acidic_zone1_15A.csv
- MDAnalysis_Calculated_Plotted_Data/RDF/IL/RDF_ILK_wat2wat_around_acidic_zone1_15A_OAtoms.csv
- MDAnalysis_Calculated_Plotted_Data/RDF/IL/RDF_ILL_all.csv
- MDAnalysis_Calculated_Plotted_Data/RDF/IL/RDF_ILL_interILion.csv
- MDAnalysis_Calculated_Plotted_Data/RDF/IL/RDF_ILL_neg.csv
- MDAnalysis_Calculated_Plotted_Data/RDF/IL/RDF_ILL_pos.csv
- MDAnalysis_Calculated_Plotted_Data/RDF/IL/RDF_ILL_pot2pot_around_acidic_zone1_15A.csv
- MDAnalysis_Calculated_Plotted_Data/RDF/IL/RDF_ILL_wat2pot_around_acidic_zone1_15A.csv
- MDAnalysis_Calculated_Plotted_Data/RDF/IL/RDF_ILL_wat2wat_around_acidic_zone1_15A_OAtoms.csv
- MDAnalysis_Calculated_Plotted_Data/RDF/IL/RDF_ILM_all.csv
- MDAnalysis_Calculated_Plotted_Data/RDF/IL/RDF_ILM_interILion.csv
- MDAnalysis_Calculated_Plotted_Data/RDF/IL/RDF_ILM_neg.csv
- MDAnalysis_Calculated_Plotted_Data/RDF/IL/RDF_ILM_pos.csv
- MDAnalysis_Calculated_Plotted_Data/RDF/IL/RDF_ILM_pot2pot_around_acidic_zone1_15A.csv
- MDAnalysis_Calculated_Plotted_Data/RDF/IL/RDF_ILM_wat2pot_around_acidic_zone1_15A.csv
- MDAnalysis_Calculated_Plotted_Data/RDF/IL/RDF_ILM_wat2wat_around_acidic_zone1_15A_OAtoms.csv
- MDAnalysis_Calculated_Plotted_Data/RDF/IL/RDF_wat2acidic_ILA015.csv
- MDAnalysis_Calculated_Plotted_Data/RDF/IL/RDF_wat2acidic_ILB015.csv
- MDAnalysis_Calculated_Plotted_Data/RDF/IL/RDF_wat2acidic_ILC015.csv
- MDAnalysis_Calculated_Plotted_Data/RDF/IL/RDF_wat2acidic_ILD015.csv
- MDAnalysis_Calculated_Plotted_Data/RDF/IL/RDF_wat2acidic_ILE015.csv
- MDAnalysis_Calculated_Plotted_Data/RDF/IL/RDF_wat2acidic_ILF015.csv
- MDAnalysis_Calculated_Plotted_Data/RDF/IL/RDF_wat2acidic_ILG015.csv
- MDAnalysis_Calculated_Plotted_Data/RDF/IL/RDF_wat2acidic_ILH015.csv
- MDAnalysis_Calculated_Plotted_Data/RDF/IL/RDF_wat2acidic_ILI015.csv
- MDAnalysis_Calculated_Plotted_Data/RDF/IL/RDF_wat2acidic_ILJ015.csv
- MDAnalysis_Calculated_Plotted_Data/RDF/IL/RDF_wat2acidic_ILK015.csv
- MDAnalysis_Calculated_Plotted_Data/RDF/IL/RDF_wat2acidic_ILL015.csv
- MDAnalysis_Calculated_Plotted_Data/RDF/IL/RDF_wat2acidic_ILM015.csv
- MDAnalysis_Calculated_Plotted_Data/RDF/native/
- MDAnalysis_Calculated_Plotted_Data/RDF/native/compareRDF_ADH_KCl.csv
- MDAnalysis_Calculated_Plotted_Data/RDF/native/RDF_ADH.csv
- MDAnalysis_Calculated_Plotted_Data/RDF/native/RDF_ADH_KCl_all.csv
- MDAnalysis_Calculated_Plotted_Data/RDF/native/RDF_ADH_KCl_pos.csv
- MDAnalysis_Calculated_Plotted_Data/RDF/native/RDF_pot2pot_around_acidic.csv
- MDAnalysis_Calculated_Plotted_Data/RDF/native/RDF_pot2pot_around_acidic_10A.csv
- MDAnalysis_Calculated_Plotted_Data/RDF/native/RDF_pot2pot_around_acidic_15A.csv
- MDAnalysis_Calculated_Plotted_Data/RDF/native/RDF_pot2pot_around_acidic_25A.csv
- MDAnalysis_Calculated_Plotted_Data/RDF/native/RDF_pot2pot_around_acidic_500A.csv
- MDAnalysis_Calculated_Plotted_Data/RDF/native/RDF_wat2nonacidic_GLN_ASN.csv
- MDAnalysis_Calculated_Plotted_Data/RDF/native/RDF_wat2pot_around_acidic_zone1_10A.csv
- MDAnalysis_Calculated_Plotted_Data/RDF/native/RDF_wat2pot_around_acidic_zone1_15A.csv
- MDAnalysis_Calculated_Plotted_Data/RDF/native/RDF_wat2pot_around_acidic_zone1_25A.csv
- MDAnalysis_Calculated_Plotted_Data/RDF/native/RDF_wat2wat_around_acidic_zone1_10A_OAtoms.csv
- MDAnalysis_Calculated_Plotted_Data/RDF/native/RDF_wat2wat_around_acidic_zone1_15A_OAtoms.csv
- MDAnalysis_Calculated_Plotted_Data/RDF/native/RDF_wat2wat_around_acidic_zone1_25A_OAtoms.csv
- MDAnalysis_Calculated_Plotted_Data/RDF/native/RDF_wat_acidic_and_pot.csv
- MDAnalysis_Calculated_Plotted_Data/RDF/native/RDF_wat_all.csv
- MDAnalysis_Calculated_Plotted_Data/RDF/native/RDF_wat_basic.csv
- MDAnalysis_Calculated_Plotted_Data/RDF/native/RDF_wat_basic_acidic.csv
- MDAnalysis_Calculated_Plotted_Data/RDF/native/RDF_wat_neg.csv
- MDAnalysis_Calculated_Plotted_Data/RDF/native/RDF_wat_rest.csv
- MDAnalysis_Calculated_Plotted_Data/RMSD/
- MDAnalysis_Calculated_Plotted_Data/RMSD/ADHexp.csv
- MDAnalysis_Calculated_Plotted_Data/RMSD/ILAexp.csv
- MDAnalysis_Calculated_Plotted_Data/RMSD/ILBexp.csv
- MDAnalysis_Calculated_Plotted_Data/RMSD/ILCexp.csv
- MDAnalysis_Calculated_Plotted_Data/RMSD/ILDexp.csv
- MDAnalysis_Calculated_Plotted_Data/RMSD/ILEexp.csv
- MDAnalysis_Calculated_Plotted_Data/RMSD/ILFexp.csv
- MDAnalysis_Calculated_Plotted_Data/RMSD/ILGexp.csv
- MDAnalysis_Calculated_Plotted_Data/RMSD/ILHexp.csv
- MDAnalysis_Calculated_Plotted_Data/RMSD/ILIexp.csv
- MDAnalysis_Calculated_Plotted_Data/RMSD/ILJexp.csv
- MDAnalysis_Calculated_Plotted_Data/RMSD/ILKexp.csv
- MDAnalysis_Calculated_Plotted_Data/RMSD/ILLexp.csv
- MDAnalysis_Calculated_Plotted_Data/RMSD/ILMexp.csv
- MDAnalysis_Calculated_Plotted_Data/SurvivalProbability/
- MDAnalysis_Calculated_Plotted_Data/SurvivalProbability/ADH_Pot2acidic.csv
- MDAnalysis_Calculated_Plotted_Data/SurvivalProbability/ADH_Pot2acidic3A.csv
- MDAnalysis_Calculated_Plotted_Data/SurvivalProbability/ADH_Pot2basic.csv
- MDAnalysis_Calculated_Plotted_Data/SurvivalProbability/ILAexp.csv
- MDAnalysis_Calculated_Plotted_Data/SurvivalProbability/ILAmes_2protein.csv
- MDAnalysis_Calculated_Plotted_Data/SurvivalProbability/ILAosm_2protein.csv
- MDAnalysis_Calculated_Plotted_Data/SurvivalProbability/ILAwat_acidic.csv
- MDAnalysis_Calculated_Plotted_Data/SurvivalProbability/ILAwat_basic.csv
- MDAnalysis_Calculated_Plotted_Data/SurvivalProbability/ILAwat_mes.csv
- MDAnalysis_Calculated_Plotted_Data/SurvivalProbability/ILAwat_osm.csv
- MDAnalysis_Calculated_Plotted_Data/SurvivalProbability/ILA_Pot2acidic.csv
- MDAnalysis_Calculated_Plotted_Data/SurvivalProbability/ILA_Pot2basic.csv
- MDAnalysis_Calculated_Plotted_Data/SurvivalProbability/ILBchl_2protein.csv
- MDAnalysis_Calculated_Plotted_Data/SurvivalProbability/ILBexp.csv
- MDAnalysis_Calculated_Plotted_Data/SurvivalProbability/ILBtet_2protein.csv
- MDAnalysis_Calculated_Plotted_Data/SurvivalProbability/ILBwat_acidic.csv
- MDAnalysis_Calculated_Plotted_Data/SurvivalProbability/ILBwat_basic.csv
- MDAnalysis_Calculated_Plotted_Data/SurvivalProbability/ILBwat_chl.csv
- MDAnalysis_Calculated_Plotted_Data/SurvivalProbability/ILBwat_tet.csv
- MDAnalysis_Calculated_Plotted_Data/SurvivalProbability/ILB_Pot2acidic.csv
- MDAnalysis_Calculated_Plotted_Data/SurvivalProbability/ILB_Pot2basic.csv
- MDAnalysis_Calculated_Plotted_Data/SurvivalProbability/ILCchl_2protein.csv
- MDAnalysis_Calculated_Plotted_Data/SurvivalProbability/ILCcho_2protein.csv
- MDAnalysis_Calculated_Plotted_Data/SurvivalProbability/ILCexp.csv
- MDAnalysis_Calculated_Plotted_Data/SurvivalProbability/ILCwat_acidic.csv
- MDAnalysis_Calculated_Plotted_Data/SurvivalProbability/ILCwat_basic.csv
- MDAnalysis_Calculated_Plotted_Data/SurvivalProbability/ILCwat_chl.csv
- MDAnalysis_Calculated_Plotted_Data/SurvivalProbability/ILCwat_cho.csv
- MDAnalysis_Calculated_Plotted_Data/SurvivalProbability/ILC_Pot2acidic.csv
- MDAnalysis_Calculated_Plotted_Data/SurvivalProbability/ILC_Pot2basic.csv
- MDAnalysis_Calculated_Plotted_Data/SurvivalProbability/ILDbit_2protein.csv
- MDAnalysis_Calculated_Plotted_Data/SurvivalProbability/ILDcho_2protein.csv
- MDAnalysis_Calculated_Plotted_Data/SurvivalProbability/ILDexp.csv
- MDAnalysis_Calculated_Plotted_Data/SurvivalProbability/ILDwat_acidic.csv
- MDAnalysis_Calculated_Plotted_Data/SurvivalProbability/ILDwat_basic.csv
- MDAnalysis_Calculated_Plotted_Data/SurvivalProbability/ILDwat_bit.csv
- MDAnalysis_Calculated_Plotted_Data/SurvivalProbability/ILDwat_cho.csv
- MDAnalysis_Calculated_Plotted_Data/SurvivalProbability/ILD_Pot2acidic.csv
- MDAnalysis_Calculated_Plotted_Data/SurvivalProbability/ILD_Pot2basic.csv
- MDAnalysis_Calculated_Plotted_Data/SurvivalProbability/ILEdim_2protein.csv
- MDAnalysis_Calculated_Plotted_Data/SurvivalProbability/ILEexp.csv
- MDAnalysis_Calculated_Plotted_Data/SurvivalProbability/ILEosm_2protein.csv
- MDAnalysis_Calculated_Plotted_Data/SurvivalProbability/ILEwat_acidic.csv
- MDAnalysis_Calculated_Plotted_Data/SurvivalProbability/ILEwat_basic.csv
- MDAnalysis_Calculated_Plotted_Data/SurvivalProbability/ILEwat_dim.csv
- MDAnalysis_Calculated_Plotted_Data/SurvivalProbability/ILEwat_osm.csv
- MDAnalysis_Calculated_Plotted_Data/SurvivalProbability/ILE_Pot2acidic.csv
- MDAnalysis_Calculated_Plotted_Data/SurvivalProbability/ILE_Pot2basic.csv
- MDAnalysis_Calculated_Plotted_Data/SurvivalProbability/ILFexp.csv
- MDAnalysis_Calculated_Plotted_Data/SurvivalProbability/ILFmes_2protein.csv
- MDAnalysis_Calculated_Plotted_Data/SurvivalProbability/ILFntf_2protein.csv
- MDAnalysis_Calculated_Plotted_Data/SurvivalProbability/ILFwat_acidic.csv
- MDAnalysis_Calculated_Plotted_Data/SurvivalProbability/ILFwat_basic.csv
- MDAnalysis_Calculated_Plotted_Data/SurvivalProbability/ILFwat_mes.csv
- MDAnalysis_Calculated_Plotted_Data/SurvivalProbability/ILFwat_ntf.csv
- MDAnalysis_Calculated_Plotted_Data/SurvivalProbability/ILF_Pot2acidic.csv
- MDAnalysis_Calculated_Plotted_Data/SurvivalProbability/ILF_Pot2basic.csv
- MDAnalysis_Calculated_Plotted_Data/SurvivalProbability/ILGbmi_2protein.csv
- MDAnalysis_Calculated_Plotted_Data/SurvivalProbability/ILGexp.csv
- MDAnalysis_Calculated_Plotted_Data/SurvivalProbability/ILGmet_2protein.csv
- MDAnalysis_Calculated_Plotted_Data/SurvivalProbability/ILGwat_acidic.csv
- MDAnalysis_Calculated_Plotted_Data/SurvivalProbability/ILGwat_basic.csv
- MDAnalysis_Calculated_Plotted_Data/SurvivalProbability/ILGwat_bmi.csv
- MDAnalysis_Calculated_Plotted_Data/SurvivalProbability/ILGwat_met.csv
- MDAnalysis_Calculated_Plotted_Data/SurvivalProbability/ILG_Pot2acidic.csv
- MDAnalysis_Calculated_Plotted_Data/SurvivalProbability/ILG_Pot2basic.csv
- MDAnalysis_Calculated_Plotted_Data/SurvivalProbability/ILHexp.csv
- MDAnalysis_Calculated_Plotted_Data/SurvivalProbability/ILHnib_2protein.csv
- MDAnalysis_Calculated_Plotted_Data/SurvivalProbability/ILHsom_2protein.csv
- MDAnalysis_Calculated_Plotted_Data/SurvivalProbability/ILHwat_acidic.csv
- MDAnalysis_Calculated_Plotted_Data/SurvivalProbability/ILHwat_basic.csv
- MDAnalysis_Calculated_Plotted_Data/SurvivalProbability/ILHwat_nib.csv
- MDAnalysis_Calculated_Plotted_Data/SurvivalProbability/ILHwat_som.csv
- MDAnalysis_Calculated_Plotted_Data/SurvivalProbability/ILH_Pot2acidic.csv
- MDAnalysis_Calculated_Plotted_Data/SurvivalProbability/ILH_Pot2basic.csv
- MDAnalysis_Calculated_Plotted_Data/SurvivalProbability/ILIchl_2protein.csv
- MDAnalysis_Calculated_Plotted_Data/SurvivalProbability/ILIexp.csv
- MDAnalysis_Calculated_Plotted_Data/SurvivalProbability/ILIpaa_2protein.csv
- MDAnalysis_Calculated_Plotted_Data/SurvivalProbability/ILIwat_acidic.csv
- MDAnalysis_Calculated_Plotted_Data/SurvivalProbability/ILIwat_basic.csv
- MDAnalysis_Calculated_Plotted_Data/SurvivalProbability/ILIwat_chl.csv
- MDAnalysis_Calculated_Plotted_Data/SurvivalProbability/ILIwat_paa.csv
- MDAnalysis_Calculated_Plotted_Data/SurvivalProbability/ILI_Pot2acidic.csv
- MDAnalysis_Calculated_Plotted_Data/SurvivalProbability/ILI_Pot2basic.csv
- MDAnalysis_Calculated_Plotted_Data/SurvivalProbability/ILJexp.csv
- MDAnalysis_Calculated_Plotted_Data/SurvivalProbability/ILJmop_2protein.csv
- MDAnalysis_Calculated_Plotted_Data/SurvivalProbability/ILJnai_2protein.csv
- MDAnalysis_Calculated_Plotted_Data/SurvivalProbability/ILJwat_acidic.csv
- MDAnalysis_Calculated_Plotted_Data/SurvivalProbability/ILJwat_basic.csv
- MDAnalysis_Calculated_Plotted_Data/SurvivalProbability/ILJwat_mop.csv
- MDAnalysis_Calculated_Plotted_Data/SurvivalProbability/ILJwat_nai.csv
- MDAnalysis_Calculated_Plotted_Data/SurvivalProbability/ILJ_Pot2acidic.csv
- MDAnalysis_Calculated_Plotted_Data/SurvivalProbability/ILJ_Pot2basic.csv
- MDAnalysis_Calculated_Plotted_Data/SurvivalProbability/ILKexp.csv
- MDAnalysis_Calculated_Plotted_Data/SurvivalProbability/ILKntf_2protein.csv
- MDAnalysis_Calculated_Plotted_Data/SurvivalProbability/ILKpgg_2protein.csv
- MDAnalysis_Calculated_Plotted_Data/SurvivalProbability/ILKwat_acidic.csv
- MDAnalysis_Calculated_Plotted_Data/SurvivalProbability/ILKwat_basic.csv
- MDAnalysis_Calculated_Plotted_Data/SurvivalProbability/ILKwat_ntf.csv
- MDAnalysis_Calculated_Plotted_Data/SurvivalProbability/ILKwat_pgg.csv
- MDAnalysis_Calculated_Plotted_Data/SurvivalProbability/ILK_Pot2acidic.csv
- MDAnalysis_Calculated_Plotted_Data/SurvivalProbability/ILK_Pot2basic.csv
- MDAnalysis_Calculated_Plotted_Data/SurvivalProbability/ILLexp.csv
- MDAnalysis_Calculated_Plotted_Data/SurvivalProbability/ILLiod_2protein.csv
- MDAnalysis_Calculated_Plotted_Data/SurvivalProbability/ILLmso_2protein.csv
- MDAnalysis_Calculated_Plotted_Data/SurvivalProbability/ILLwat_acidic.csv
- MDAnalysis_Calculated_Plotted_Data/SurvivalProbability/ILLwat_basic.csv
- MDAnalysis_Calculated_Plotted_Data/SurvivalProbability/ILLwat_iod.csv
- MDAnalysis_Calculated_Plotted_Data/SurvivalProbability/ILLwat_mso.csv
- MDAnalysis_Calculated_Plotted_Data/SurvivalProbability/ILL_Pot2acidic.csv
- MDAnalysis_Calculated_Plotted_Data/SurvivalProbability/ILL_Pot2basic.csv
- MDAnalysis_Calculated_Plotted_Data/SurvivalProbability/ILMexp.csv
- MDAnalysis_Calculated_Plotted_Data/SurvivalProbability/ILMiod_2protein.csv
- MDAnalysis_Calculated_Plotted_Data/SurvivalProbability/ILMmes_2protein.csv
- MDAnalysis_Calculated_Plotted_Data/SurvivalProbability/ILMwat_acidic.csv
- MDAnalysis_Calculated_Plotted_Data/SurvivalProbability/ILMwat_basic.csv
- MDAnalysis_Calculated_Plotted_Data/SurvivalProbability/ILMwat_iod.csv
- MDAnalysis_Calculated_Plotted_Data/SurvivalProbability/ILMwat_mes.csv
- MDAnalysis_Calculated_Plotted_Data/SurvivalProbability/ILM_Pot2acidic.csv
- MDAnalysis_Calculated_Plotted_Data/SurvivalProbability/ILM_Pot2basic.csv
- MDAnalysis_Calculated_Plotted_Data/SurvivalProbability/SPwat_5Apot.csv
- MDAnalysis_Calculated_Plotted_Data/SurvivalProbability/SPwat_5Apot_25Aacidic.csv
- MDAnalysis_Calculated_Plotted_Data/SurvivalProbability/SPwat_acidic_native.csv
- MDAnalysis_Calculated_Plotted_Data/SurvivalProbability/SPwat_basic_native.csv
