# Supplementary material for: Ion-combination specific effects driving the enzymatic activity of halophilic alcohol dehydrogenase 2 from Haloferax volcanii in aqueous ionic liquid solvent mixtures
Source: RSC Sustain. 2024 Jul 8;2(9):2559–80. doi: 10.1039/d3su00412k (PMC11353702; doi:10.1039/d3su00412k)
Supplement: SU-002-D3SU00412K-s005 [file SU-002-D3SU00412K-s005.zip › MDAnalysis_Calculated_Plotted_Data/JN_Scripts_exported/plot_IL_ions.ipynb]

# %% [code]
import pandas as pd
import matplotlib.pyplot as plt

# %% [code]
header = ["x", "y1", "xfts", "y2"]
ILAall = pd.read_csv('all\\RDF_ILA_all.csv', names=header)
ILAneg = pd.read_csv('acidic\\RDF_ILA_neg.csv', names=header)
ILApos = pd.read_csv('basic\\RDF_ILA_pos.csv', names=header)

# %% [code]
fig = plt.figure(figsize=(20,20))
ax = fig.add_subplot(111)
ax.tick_params(axis='both', which='major', labelsize=30)
ax.plot(ILAall["x"], ILAall["y1"], 'k-', label='OSO$_{3}$Me to Protein surface', color='r')
ax.plot(ILAall["x"], ILAall["y2"], 'k-', label='Me$_{3}$S to Protein surface', color='blue')
ax.plot(ILAneg["x"], ILAneg["y1"], 'k--', label='OSO$_{3}$Me to Glu and Asp', color='r')
ax.plot(ILAneg["x"], ILAneg["y2"], 'k--', label='Me$_{3}$S to Glu and Asp', color='blue')
ax.plot(ILApos["x"], ILApos["y1"], 'k-.', label='OSO$_{3}$Me to His, Lys and Arg', color='r')
ax.plot(ILApos["x"], ILApos["y2"], 'k-.', label='Me$_{3}$S to His, Lys and Arg', color='blue')
ax.set_ylim([0, 3.5])
ax.set_xlabel('$\AA$', fontsize=30)
ax.set_ylabel('g(r)', fontsize=30)
ax.legend(loc='best', fontsize=30)
fig.savefig('RDF_ILA_ILions')

# %% [code]
header = ["x", "y1", "xfts", "y2"]
ILBall = pd.read_csv('all\\RDF_ILB_all.csv', names=header)
ILBneg = pd.read_csv('acidic\\RDF_ILB_neg.csv', names=header)
ILBpos = pd.read_csv('basic\\RDF_ILB_pos.csv', names=header)

# %% [code]
fig = plt.figure(figsize=(20,20))
ax = fig.add_subplot(111)
ax.tick_params(axis='both', which='major', labelsize=30)
ax.plot(ILBall["x"], ILBall["y1"], 'k-', label='Chloride to Protein surface', color='r')
ax.plot(ILBall["x"], ILBall["y2"], 'k-', label='Tetrakis to Protein surface', color='blue')
ax.plot(ILBneg["x"], ILBneg["y1"], 'k--', label='Chloride to Glu and Asp', color='r')
ax.plot(ILBneg["x"], ILBneg["y2"], 'k--', label='Tetrakis to Glu and Asp', color='blue')
ax.plot(ILBpos["x"], ILBpos["y1"], 'k-.', label='Chloride to His, Lys and Arg', color='r')
ax.plot(ILBpos["x"], ILBpos["y2"], 'k-.', label='Tetrakis to His, Lys and Arg', color='blue')
ax.set_ylim([0, 3.5])
ax.set_xlabel('$\AA$', fontsize=30)
ax.set_ylabel('g(r)', fontsize=30)
ax.legend(loc='best', fontsize=30)
fig.savefig('RDF_ILB_ILions')

# %% [code]
header = ["x", "y1", "xfts", "y2"]
ILCall = pd.read_csv('all\\RDF_ILC_all.csv', names=header)
ILCneg = pd.read_csv('acidic\\RDF_ILC_neg.csv', names=header)
ILCpos = pd.read_csv('basic\\RDF_ILC_pos.csv', names=header)

ILDall = pd.read_csv('all\\RDF_ILD_all.csv', names=header)
ILDneg = pd.read_csv('acidic\\RDF_ILD_neg.csv', names=header)
ILDpos = pd.read_csv('basic\\RDF_ILD_pos.csv', names=header)

ILEall = pd.read_csv('all\\RDF_ILE_all.csv', names=header)
ILEneg = pd.read_csv('acidic\\RDF_ILE_neg.csv', names=header)
ILEpos = pd.read_csv('basic\\RDF_ILE_pos.csv', names=header)

ILFall = pd.read_csv('all\\RDF_ILF_all.csv', names=header)
ILFneg = pd.read_csv('acidic\\RDF_ILF_neg.csv', names=header)
ILFpos = pd.read_csv('basic\\RDF_ILF_pos.csv', names=header)

ILGall = pd.read_csv('all\\RDF_ILG_all.csv', names=header)
ILGneg = pd.read_csv('acidic\\RDF_ILG_neg.csv', names=header)
ILGpos = pd.read_csv('basic\\RDF_ILG_pos.csv', names=header)

ILHall = pd.read_csv('all\\RDF_ILH_all.csv', names=header)
ILHneg = pd.read_csv('acidic\\RDF_ILH_neg.csv', names=header)
ILHpos = pd.read_csv('basic\\RDF_ILH_pos.csv', names=header)

ILIall = pd.read_csv('all\\RDF_ILI_all.csv', names=header)
ILIneg = pd.read_csv('acidic\\RDF_ILI_neg.csv', names=header)
ILIpos = pd.read_csv('basic\\RDF_ILI_pos.csv', names=header)

ILJall = pd.read_csv('all\\RDF_ILJ_all.csv', names=header)
ILJneg = pd.read_csv('acidic\\RDF_ILJ_neg.csv', names=header)
ILJpos = pd.read_csv('basic\\RDF_ILJ_pos.csv', names=header)

ILKall = pd.read_csv('all\\RDF_ILK_all.csv', names=header)
ILKneg = pd.read_csv('acidic\\RDF_ILK_neg.csv', names=header)
ILKpos = pd.read_csv('basic\\RDF_ILK_pos.csv', names=header)

ILLall = pd.read_csv('all\\RDF_ILL_all.csv', names=header)
ILLneg = pd.read_csv('acidic\\RDF_ILL_neg.csv', names=header)
ILLpos = pd.read_csv('basic\\RDF_ILL_pos.csv', names=header)

ILMall = pd.read_csv('all\\RDF_ILM_all.csv', names=header)
ILMneg = pd.read_csv('acidic\\RDF_ILM_neg.csv', names=header)
ILMpos = pd.read_csv('basic\\RDF_ILM_pos.csv', names=header)

# %% [code]
fig = plt.figure(figsize=(20,20))
ax = fig.add_subplot(111)
ax.tick_params(axis='both', which='major', labelsize=30)
ax.plot(ILCall["x"], ILCall["y1"], 'k-', label='Chloride to Protein surface', color='r')
ax.plot(ILCall["x"], ILCall["y2"], 'k-', label='Choline to Protein surface', color='blue')
ax.plot(ILCneg["x"], ILCneg["y1"], 'k--', label='Chloride to Glu and Asp', color='r')
ax.plot(ILCneg["x"], ILCneg["y2"], 'k--', label='Choline to Glu and Asp', color='blue')
ax.plot(ILCpos["x"], ILCpos["y1"], 'k-.', label='Chloride to His, Lys and Arg', color='r')
ax.plot(ILCpos["x"], ILCpos["y2"], 'k-.', label='Choline to His, Lys and Arg', color='blue')
ax.set_ylim([0, 3.5])
ax.set_xlabel('$\AA$', fontsize=30)
ax.set_ylabel('g(r)', fontsize=30)
ax.legend(loc='best', fontsize=30)
fig.savefig('RDF_ILC_ILions')

# %% [code]
fig = plt.figure(figsize=(20,20))
ax = fig.add_subplot(111)
ax.tick_params(axis='both', which='major', labelsize=30)
ax.plot(ILDall["x"], ILDall["y1"], 'k-', label='Bitartrate to Protein surface', color='r')
ax.plot(ILDall["x"], ILDall["y2"], 'k-', label='Choline to Protein surface', color='blue')
ax.plot(ILDneg["x"], ILDneg["y1"], 'k--', label='Bitartrate to Glu and Asp', color='r')
ax.plot(ILDneg["x"], ILDneg["y2"], 'k--', label='Choline to Glu and Asp', color='blue')
ax.plot(ILDpos["x"], ILDpos["y1"], 'k-.', label='Bitartrate to His, Lys and Arg', color='r')
ax.plot(ILDpos["x"], ILDpos["y2"], 'k-.', label='Choline to His, Lys and Arg', color='blue')
ax.set_ylim([0, 3.5])
ax.set_xlabel('$\AA$', fontsize=30)
ax.set_ylabel('g(r)', fontsize=30)
ax.legend(loc='best', fontsize=30)
fig.savefig('RDF_ILD_ILions')

# %% [code]
fig = plt.figure(figsize=(20,20))
ax = fig.add_subplot(111)
ax.tick_params(axis='both', which='major', labelsize=30)
ax.plot(ILEall["x"], ILEall["y1"], 'k-', label='MeSO$_{4}$ to Protein surface', color='r')
ax.plot(ILEall["x"], ILEall["y2"], 'k-', label='EMIM to Protein surface', color='blue')
ax.plot(ILEneg["x"], ILEneg["y1"], 'k--', label='MeSO$_{4}$ to Glu and Asp', color='r')
ax.plot(ILEneg["x"], ILEneg["y2"], 'k--', label='EMIM to Glu and Asp', color='blue')
ax.plot(ILEpos["x"], ILEpos["y1"], 'k-.', label='MeSO$_{4}$ to His, Lys and Arg', color='r')
ax.plot(ILEpos["x"], ILEpos["y2"], 'k-.', label='EMIM to His, Lys and Arg', color='blue')
ax.set_ylim([0, 3.5])
ax.set_xlabel('$\AA$', fontsize=30)
ax.set_ylabel('g(r)', fontsize=30)
ax.legend(loc='best', fontsize=30)
fig.savefig('RDF_ILE_ILions')

# %% [code]
fig = plt.figure(figsize=(20,20))
ax = fig.add_subplot(111)
ax.tick_params(axis='both', which='major', labelsize=30)
ax.plot(ILFall["x"], ILFall["y1"], 'k-', label='NTF$_{2}$ to Protein surface', color='r')
ax.plot(ILFall["x"], ILFall["y2"], 'k-', label='Me$_{3}$S to Protein surface', color='blue')
ax.plot(ILFneg["x"], ILFneg["y1"], 'k--', label='NTF$_{2}$ to Glu and Asp', color='r')
ax.plot(ILFneg["x"], ILFneg["y2"], 'k--', label='Me$_{3}$S to Glu and Asp', color='blue')
ax.plot(ILFpos["x"], ILFpos["y1"], 'k-.', label='NTF$_{2}$ to His, Lys and Arg', color='r')
ax.plot(ILFpos["x"], ILFpos["y2"], 'k-.', label='Me$_{3}$S to His, Lys and Arg', color='blue')
ax.set_ylim([0, 3.5])
ax.set_xlabel('$\AA$', fontsize=30)
ax.set_ylabel('g(r)', fontsize=30)
ax.legend(loc='best', fontsize=30)
fig.savefig('RDF_ILF_ILions')

# %% [code]
fig = plt.figure(figsize=(20,20))
ax = fig.add_subplot(111)
ax.tick_params(axis='both', which='major', labelsize=30)
ax.plot(ILGall["x"], ILGall["y1"], 'k-', label='MeOEtSO$_{4}$S to Protein surface', color='r')
ax.plot(ILGall["x"], ILGall["y2"], 'k-', label='BMIM to Protein surface', color='blue')
ax.plot(ILGneg["x"], ILGneg["y1"], 'k--', label='MeOEtSO$_{4}$S to Glu and Asp', color='r')
ax.plot(ILGneg["x"], ILGneg["y2"], 'k--', label='BMIM to Glu and Asp', color='blue')
ax.plot(ILGpos["x"], ILGpos["y1"], 'k-.', label='MeOEtSO$_{4}$S to His, Lys and Arg', color='r')
ax.plot(ILGpos["x"], ILGpos["y2"], 'k-.', label='BMIM to His, Lys and Arg', color='blue')
ax.set_ylim([0, 5])
ax.set_xlabel('$\AA$', fontsize=30)
ax.set_ylabel('g(r)', fontsize=30)
ax.legend(loc='best', fontsize=30)
fig.savefig('RDF_ILG_ILions')

# %% [code]
fig = plt.figure(figsize=(20,20))
ax = fig.add_subplot(111)
ax.tick_params(axis='both', which='major', labelsize=30)
ax.plot(ILHall["x"], ILHall["y1"], 'k-', label='MeSO$_{3}$ to Protein surface', color='r')
ax.plot(ILHall["x"], ILHall["y2"], 'k-', label='N$_{1,1,8,8}$ to Protein surface', color='blue')
ax.plot(ILHneg["x"], ILHneg["y1"], 'k--', label='MeSO$_{3}$ to Glu and Asp', color='r')
ax.plot(ILHneg["x"], ILHneg["y2"], 'k--', label='N$_{1,1,8,8}$ to Glu and Asp', color='blue')
ax.plot(ILHpos["x"], ILHpos["y1"], 'k-.', label='MeSO$_{3}$ to His, Lys and Arg', color='r')
ax.plot(ILHpos["x"], ILHpos["y2"], 'k-.', label='N$_{1,1,8,8}$ to His, Lys and Arg', color='blue')
ax.set_ylim([0, 3.5])
ax.set_xlabel('$\AA$', fontsize=30)
ax.set_ylabel('g(r)', fontsize=30)
ax.legend(loc='best', fontsize=30)
fig.savefig('RDF_ILH_ILions')

# %% [code]
fig = plt.figure(figsize=(20,20))
ax = fig.add_subplot(111)
ax.tick_params(axis='both', which='major', labelsize=30)
ax.plot(ILIall["x"], ILIall["y1"], 'k-', label='Chloride to Protein surface', color='r')
ax.plot(ILIall["x"], ILIall["y2"], 'k-', label='P$_{4,4,4,4}$ to Protein surface', color='blue')
ax.plot(ILIneg["x"], ILIneg["y1"], 'k--', label='Chloride to Glu and Asp', color='r')
ax.plot(ILIneg["x"], ILIneg["y2"], 'k--', label='P$_{4,4,4,4}$ to Glu and Asp', color='blue')
ax.plot(ILIpos["x"], ILIpos["y1"], 'k-.', label='Chloride to His, Lys and Arg', color='r')
ax.plot(ILIpos["x"], ILIpos["y2"], 'k-.', label='P$_{4,4,4,4}$ to His, Lys and Arg', color='blue')
ax.set_ylim([0, 3.5])
ax.set_xlabel('$\AA$', fontsize=30)
ax.set_ylabel('g(r)', fontsize=30)
ax.legend(loc='best', fontsize=30)
fig.savefig('RDF_ILI_ILions')

# %% [code]
fig = plt.figure(figsize=(20,20))
ax = fig.add_subplot(111)
ax.tick_params(axis='both', which='major', labelsize=30)
ax.plot(ILJall["x"], ILJall["y1"], 'k-', label='(MeO)$_{2}$(HO)PO to Protein surface', color='r')
ax.plot(ILJall["x"], ILJall["y2"], 'k-', label='N$_{4,1,1,1}$ to Protein surface', color='blue')
ax.plot(ILJneg["x"], ILJneg["y1"], 'k--', label='(MeO)$_{2}$(HO)PO to Glu and Asp', color='r')
ax.plot(ILJneg["x"], ILJneg["y2"], 'k--', label='N$_{4,1,1,1}$ to Glu and Asp', color='blue')
ax.plot(ILJpos["x"], ILJpos["y1"], 'k-.', label='(MeO)$_{2}$(HO)PO to His, Lys and Arg', color='r')
ax.plot(ILJpos["x"], ILJpos["y2"], 'k-.', label='N$_{4,1,1,1}$ to His, Lys and Arg', color='blue')
ax.set_ylim([0, 3.5])
ax.set_xlabel('$\AA$', fontsize=30)
ax.set_ylabel('g(r)', fontsize=30)
ax.legend(loc='best', fontsize=30)
fig.savefig('RDF_ILJ_ILions')

# %% [code]
fig = plt.figure(figsize=(20,20))
ax = fig.add_subplot(111)
ax.tick_params(axis='both', which='major', labelsize=30)
ax.plot(ILKall["x"], ILKall["y1"], 'k-', label='Chloride to Protein surface', color='r')
ax.plot(ILKall["x"], ILKall["y2"], 'k-', label='P$_{6,6,6,14}$ to Protein surface', color='blue')
ax.plot(ILKneg["x"], ILKneg["y1"], 'k--', label='Chloride to Glu and Asp', color='r')
ax.plot(ILKneg["x"], ILKneg["y2"], 'k--', label='P$_{6,6,6,14}$ to Glu and Asp', color='blue')
ax.plot(ILKpos["x"], ILKpos["y1"], 'k-.', label='Chloride to His, Lys and Arg', color='r')
ax.plot(ILKpos["x"], ILKpos["y2"], 'k-.', label='P$_{6,6,6,14}$ to His, Lys and Arg', color='blue')
ax.set_ylim([0, 3.5])
ax.set_xlabel('$\AA$', fontsize=30)
ax.set_ylabel('g(r)', fontsize=30)
ax.legend(loc='best', fontsize=30)
fig.savefig('RDF_ILK_ILKions')

# %% [code]
fig = plt.figure(figsize=(20,20))
ax = fig.add_subplot(111)
ax.tick_params(axis='both', which='major', labelsize=30)
ax.plot(ILLall["x"], ILLall["y1"], 'k-', label='Iodide to Protein surface', color='r')
ax.plot(ILLall["x"], ILLall["y2"], 'k-', label='Me$_{3}$SO to Protein surface', color='blue')
ax.plot(ILLneg["x"], ILLneg["y1"], 'k--', label='Iodide to Glu and Asp', color='r')
ax.plot(ILLneg["x"], ILLneg["y2"], 'k--', label='Me$_{3}$SO to Glu and Asp', color='blue')
ax.plot(ILLpos["x"], ILLpos["y1"], 'k-.', label='Iodide to His, Lys and Arg', color='r')
ax.plot(ILLpos["x"], ILLpos["y2"], 'k-.', label='Me$_{3}$SO to His, Lys and Arg', color='blue')
ax.set_ylim([0, 3.5])
ax.set_xlabel('$\AA$', fontsize=30)
ax.set_ylabel('g(r)', fontsize=30)
ax.legend(loc='best', fontsize=30)
fig.savefig('RDF_ILL_ILions')

# %% [code]
fig = plt.figure(figsize=(20,20))
ax = fig.add_subplot(111)
ax.tick_params(axis='both', which='major', labelsize=30)
ax.plot(ILMall["x"], ILMall["y1"], 'k-', label='Iodide to Protein surface', color='r')
ax.plot(ILMall["x"], ILMall["y2"], 'k-', label='Me$_{3}$S to Protein surface', color='blue')
ax.plot(ILMneg["x"], ILMneg["y1"], 'k--', label='Iodide to Glu and Asp', color='r')
ax.plot(ILMneg["x"], ILMneg["y2"], 'k--', label='Me$_{3}$S to Glu and Asp', color='blue')
ax.plot(ILMpos["x"], ILMpos["y1"], 'k-.', label='Iodide to His, Lys and Arg', color='r')
ax.plot(ILMpos["x"], ILMpos["y2"], 'k-.', label='Me$_{3}$S to His, Lys and Arg', color='blue')
ax.set_ylim([0, 3.5])
ax.set_xlabel('$\AA$', fontsize=30)
ax.set_ylabel('g(r)', fontsize=30)
ax.legend(loc='best', fontsize=30)
fig.savefig('RDF_ILM_ILions')
