# Supplementary material for: Ion-combination specific effects driving the enzymatic activity of halophilic alcohol dehydrogenase 2 from Haloferax volcanii in aqueous ionic liquid solvent mixtures
Source: RSC Sustain. 2024 Jul 8;2(9):2559–80. doi: 10.1039/d3su00412k (PMC11353702; doi:10.1039/d3su00412k)
Supplement: SU-002-D3SU00412K-s005 [file SU-002-D3SU00412K-s005.zip › MDAnalysis_Calculated_Plotted_Data/JN_Scripts_exported/Plot_KCL_ions.ipynb]

# %% [code]
import pandas as pd
import matplotlib.pyplot as plt

# %% [code]
header = ["x", "y1", "xfts", "y2"]
ADHall = pd.read_csv('RDF_ADH_KCl_all.csv', names=header)
ADHneg = pd.read_csv('RDF_ADH.csv', names=header)
ADHpos = pd.read_csv('RDF_ADH_KCl_pos.csv', names=header)

# %% [code]
header = ["x", "y1", "xfts", "y2"]
ADHall = pd.read_csv('RDF_pot2pot_around_acidic.csv', names=header)

# %% [code]
fig = plt.figure(figsize=(20,20))
ax = fig.add_subplot(111)
ax.tick_params(axis='both', which='major', labelsize=30)
#plt.title('[Me$_{3}$S][Iodide]', fontsize=30)
ax.plot(ADHall["x"], ADHall["y1"], 'k-', label='$K^+$ to $K^+$ within 5$\AA$ of GLU/ASP ', color='r')
ax.set_ylim([0, 3.0])
ax.set_xlabel('$\AA$', fontsize=30)
ax.set_ylabel('g(r)', fontsize=30)
ax.legend(loc='best', fontsize=30)
fig.savefig('RDF_pot2pot_at_acidic_ADH')

# %% [code]
fig = plt.figure(figsize=(20,20))
ax = fig.add_subplot(111)
ax.tick_params(axis='both', which='major', labelsize=40)
plt.title('RDF of $K^+$ and $Cl^-$ around ASP/GLU', fontsize=36, fontweight='bold')
#ax.plot(ADHall["x"], ADHall["y1"], 'k-', label='$Cl^-$ to Protein-surface', color='r')
#ax.plot(ADHall["x"], ADHall["y2"], 'k-', label='$K^+$ to Protein-surface', color='blue')
ax.plot(ADHneg["x"], ADHneg["y1"], 'k-', label='$Cl^-$ around $COO^-$ of ASP/GLU', color='r', linewidth=20)
ax.plot(ADHneg["x"], ADHneg["y2"], 'k-', label='$K^+$ around $COO^-$ of ASP/GLU', color='blue', linewidth=20)
#ax.plot(ADHpos["x"], ADHpos["y1"], 'k-.', label='$Cl^-$ to Positive Residues', color='r')
#ax.plot(ADHpos["x"], ADHpos["y2"], 'k-.', label='$K^+$ to Positive Rresidues', color='blue')
ax.set_ylim([0, 1.5])
ax.set_xlabel('$\AA$', fontsize=40)
ax.set_ylabel('g(r)', fontsize=40)
ax.legend(loc='best', fontsize=40)
fig.savefig('TOC_RDF_ADH_KCl')

# %% [code]
fig = plt.figure(figsize=(20,20))
ax = fig.add_subplot(111)
ax.tick_params(axis='both', which='major', labelsize=30)
plt.title('RDFs of $K^+$ ions and $Cl^-$ ions', fontsize=30)
ax.plot(ADHall["x"], ADHall["y1"], 'k-', label='$Cl^-$ to Protein surface', color='r')
ax.plot(ADHall["x"], ADHall["y2"], 'k-', label='$K^+$ to Protein surface', color='blue')
ax.plot(ADHneg["x"], ADHneg["y1"], 'k--', label='$Cl^-$ to Asp and Glu', color='r')
ax.plot(ADHneg["x"], ADHneg["y2"], 'k--', label='$K^+$ to Asp and Glu', color='blue')
ax.plot(ADHpos["x"], ADHpos["y1"], 'k-.', label='$Cl^-$ to His, Lys and Arg', color='r')
ax.plot(ADHpos["x"], ADHpos["y2"], 'k-.', label='$K^+$ to His, Lys and Arg', color='blue')
ax.set_ylim([0, 2.0])
ax.set_xlabel('$\AA$', fontsize=30)
ax.set_ylabel('g(r)', fontsize=30)
ax.legend(loc='best', fontsize=30)
fig.savefig('RDF_ADH_KCl_with_title')

# %% [code]
ILAall = pd.read_csv('RDF_all\\RDF_ILA_KCl_all.csv', names=header)
ILAneg = pd.read_csv('RDF_neg\\RDF_ILA_KCl.csv', names=header)
ILApos = pd.read_csv('RDF_pos\\RDF_ILA_KCl_pos.csv', names=header)

ILBall = pd.read_csv('RDF_all\\RDF_ILB_KCl_all.csv', names=header)
ILBneg = pd.read_csv('RDF_neg\\RDF_ILB_KCl.csv', names=header)
ILBpos = pd.read_csv('RDF_pos\\RDF_ILB_KCl_pos.csv', names=header)

ILCall = pd.read_csv('RDF_all\\RDF_ILC_KCl_all.csv', names=header)
ILCneg = pd.read_csv('RDF_neg\\RDF_ILC_KCl.csv', names=header)
ILCpos = pd.read_csv('RDF_pos\\RDF_ILC_KCl_pos.csv', names=header)

ILDall = pd.read_csv('RDF_all\\RDF_ILD_KCl_all.csv', names=header)
ILDneg = pd.read_csv('RDF_neg\\RDF_ILD_KCl.csv', names=header)
ILDpos = pd.read_csv('RDF_pos\\RDF_ILD_KCl_pos.csv', names=header)

ILEall = pd.read_csv('RDF_all\\RDF_ILE_KCl_all.csv', names=header)
ILEneg = pd.read_csv('RDF_neg\\RDF_ILE_KCl.csv', names=header)
ILEpos = pd.read_csv('RDF_pos\\RDF_ILE_KCl_pos.csv', names=header)

ILFall = pd.read_csv('RDF_all\\RDF_ILF_KCl_all.csv', names=header)
ILFneg = pd.read_csv('RDF_neg\\RDF_ILF_KCl.csv', names=header)
ILFpos = pd.read_csv('RDF_pos\\RDF_ILF_KCl_pos.csv', names=header)

ILGall = pd.read_csv('RDF_all\\RDF_ILG_KCl_all.csv', names=header)
ILGneg = pd.read_csv('RDF_neg\\RDF_ILG_KCl.csv', names=header)
ILGpos = pd.read_csv('RDF_pos\\RDF_ILG_KCl_pos.csv', names=header)

ILHall = pd.read_csv('RDF_all\\RDF_ILH_KCl_all.csv', names=header)
ILHneg = pd.read_csv('RDF_neg\\RDF_ILH_KCl.csv', names=header)
ILHpos = pd.read_csv('RDF_pos\\RDF_ILH_KCl_pos.csv', names=header)

ILIall = pd.read_csv('RDF_all\\RDF_ILI_KCl_all.csv', names=header)
ILIneg = pd.read_csv('RDF_neg\\RDF_ILI_KCl.csv', names=header)
ILIpos = pd.read_csv('RDF_pos\\RDF_ILI_KCl_pos.csv', names=header)

ILJall = pd.read_csv('RDF_all\\RDF_ILJ_KCl_all.csv', names=header)
ILJneg = pd.read_csv('RDF_neg\\RDF_ILJ_KCl.csv', names=header)
ILJpos = pd.read_csv('RDF_pos\\RDF_ILJ_KCl_pos.csv', names=header)

ILKall = pd.read_csv('RDF_all\\RDF_ILK_KCl_all.csv', names=header)
ILKneg = pd.read_csv('RDF_neg\\RDF_ILK_KCl.csv', names=header)
ILKpos = pd.read_csv('RDF_pos\\RDF_ILK_KCl_pos.csv', names=header)

ILLall = pd.read_csv('RDF_all\\RDF_ILL_KCl_all.csv', names=header)
ILLneg = pd.read_csv('RDF_neg\\RDF_ILL_KCl.csv', names=header)
ILLpos = pd.read_csv('RDF_pos\\RDF_ILL_KCl_pos.csv', names=header)

ILMall = pd.read_csv('RDF_all\\RDF_ILM_KCl_all.csv', names=header)
ILMneg = pd.read_csv('RDF_neg\\RDF_ILM_KCl.csv', names=header)
ILMpos = pd.read_csv('RDF_pos\\RDF_ILM_KCl_pos.csv', names=header)

# %% [code]
A[Me$_{3}$S][OSO$_{3}$Me]
B[Tetrakis][Chloride]
C[Choline][Chloride]
D[Choline][Bitartrate]
E[EMIM][MeSO$_{4}$]
F[Me$_{3}$S][NTF$_{2}$]
G[BMIM][MeOEtSO$_{4}$S]
H[N$_{1,1,8,8}$][MeSO$_{3}$]
I[P$_{4,4,4,4}$][Chloride]
J[N$_{4,1,1,1}$][(MeO)$_{2}$(HO)PO]
K[P$_{6,6,6,14}$][NTF$_{2}$]
L[Me$_{3}$SO][Iodide]
M[Me$_{3}$S][Iodide]

# %% [code]
fig = plt.figure(figsize=(20,20))
ax = fig.add_subplot(111)
ax.tick_params(axis='both', which='major', labelsize=30)
plt.title('RDFs of $K^+$ ions to negatively charged residues', fontsize=30)
line1, = ax.plot(ADHneg["x"], ADHneg["y2"], 'k-', label='4M KCl', color='black')
line2, = ax.plot(ILAneg["x"], ILAneg["y2"], 'k-', label='[Me$_{3}$S][MeSO$_{4}$]', color='r')
line3, = ax.plot(ILBneg["x"], ILBneg["y2"], 'k-', label='[Tetrakis][Chloride]', color='brown')
line4, = ax.plot(ILCneg["x"], ILCneg["y2"], 'k-', label='[Choline][Chloride]', color='blue')
line5, = ax.plot(ILDneg["x"], ILDneg["y2"], 'k-', label='[Choline][Bitartrate]', color='crimson')
line6, = ax.plot(ILEneg["x"], ILEneg["y2"], 'k-', label='[EMIM][MeSO$_{4}$]', color='olive')
line7, = ax.plot(ILFneg["x"], ILFneg["y2"], 'k-', label='[Me$_{3}$S][NTF$_{2}$]', color='pink')
line8, = ax.plot(ILGneg["x"], ILGneg["y2"], 'k-', label='[BMIM][MeOEtSO$_{4}$]', color='lime')
line9, = ax.plot(ILHneg["x"], ILHneg["y2"], 'k-', label='[N$_{1,1,8,8}$][MeSO$_{3}$]', color='darkgoldenrod')
line10, = ax.plot(ILIneg["x"], ILIneg["y2"], 'k-', label='[P$_{4,4,4,4}$][Chloride]', color='purple')
line11, = ax.plot(ILJneg["x"], ILJneg["y2"], 'k-', label='[N$_{4,1,1,1}$][(MeO)$_{2}$(HO)PO]', color='dodgerblue')
line12, = ax.plot(ILKneg["x"], ILKneg["y2"], 'k-', label='[P$_{6,6,6,14}$][NTF$_{2}$]', color='lightsteelblue')
line13, = ax.plot(ILLneg["x"], ILLneg["y2"], 'k-', label='[Me$_{3}$SO][Iodide]', color='green')
line14, = ax.plot(ILMneg["x"], ILMneg["y2"], 'k-', label='[Me$_{3}$S][Iodide]', color='orange')
ax.set_ylim([0, 2.0])
ax.set_xlim([0, 12.0])
ax.set_xlabel('$\AA$', fontsize=30)
ax.set_ylabel('g(r)', fontsize=30)
legendFig = plt.figure()
legendFig.legend([line1, line2, line3, line4, line5, line6, line7, line8, line9, line10, line11, line12, line13, line14], ["4M KCl", "[Me$_{3}$S][OSO$_{3}$Me]", "[Tetrakis][Chloride]", "[Choline][Chloride]", "[Choline][Bitartrate]", "[EMIM][MeSO$_{4}$]", "[Me$_{3}$S][NTF$_{2}$]", "[BMIM][MeOEtSO$_{4}$S]", "[N$_{1,1,8,8}$][MeSO$_{3}$]", "[P$_{4,4,4,4}$][Chloride]", "[N$_{4,1,1,1}$][(MeO)$_{2}$(HO)PO]", "[P$_{6,6,6,14}$][NTF$_{2}$]", "[Me$_{3}$SO][Iodide]", "[Me$_{3}$S][Iodide]"], loc='center', fontsize=20, ncol=2)
legendFig.savefig('legend_RDF_K_to_acidic.png')
plt.gca().set_axis_off()
#fig.savefig('RDF_K_to_acidic')

# %% [code]
fig = plt.figure(figsize=(20,20))
ax = fig.add_subplot(111)
ax.tick_params(axis='both', which='major', labelsize=30)
plt.title('RDFs of $K^+$ ions to positively charged residues', fontsize=30)
ax.plot(ADHpos["x"], ADHpos["y2"], 'k-', label='4M KCl', color='black')
ax.plot(ILApos["x"], ILApos["y2"], 'k-', label='[Me$_{3}$S][OSO$_{3}$Me]', color='r')
ax.plot(ILBpos["x"], ILBpos["y2"], 'k-', label='[Tetrakis][Chloride]', color='brown')
ax.plot(ILCpos["x"], ILCpos["y2"], 'k-', label='[Choline][Chloride]', color='blue')
ax.plot(ILDpos["x"], ILDpos["y2"], 'k-', label='[Choline][Bitartrate]', color='crimson')
ax.plot(ILEpos["x"], ILEpos["y2"], 'k-', label='[EMIM][MeSO$_{4}$]', color='olive')
ax.plot(ILFpos["x"], ILFpos["y2"], 'k-', label='[Me$_{3}$S][NTF$_{2}$]', color='pink')
ax.plot(ILGpos["x"], ILGpos["y2"], 'k-', label='[BMIM][MeOEtSO$_{4}$S]', color='lime')
ax.plot(ILHpos["x"], ILHpos["y2"], 'k-', label='[N$_{1,1,8,8}$][MeSO$_{3}$]', color='darkgoldenrod')
ax.plot(ILIpos["x"], ILIpos["y2"], 'k-', label='[P$_{4,4,4,4}$][Chloride]', color='purple')
ax.plot(ILJpos["x"], ILJpos["y2"], 'k-', label='[N$_{4,1,1,1}$][(MeO)$_{2}$(HO)PO]', color='dodgerblue')
ax.plot(ILKpos["x"], ILKpos["y2"], 'k-', label='[P$_{6,6,6,14}$][NTF$_{2}$]', color='lightsteelblue')
ax.plot(ILLpos["x"], ILLpos["y2"], 'k-', label='[Me$_{3}$SO][Iodide]', color='green')
ax.plot(ILMpos["x"], ILMpos["y2"], 'k-', label='[Me$_{3}$S][Iodide]', color='orange')
ax.set_ylim([0, 0.75])
ax.set_xlim([0, 12.0])
ax.set_xlabel('$\AA$', fontsize=30)
ax.set_ylabel('g(r)', fontsize=30)
legendFig = plt.figure()
legendFig.legend([line1, line2, line3, line4, line5, line6, line7, line8, line9, line10, line11, line12, line13, line14], ["4M KCl", "[Me$_{3}$S][OSO$_{3}$Me]", "[Tetrakis][Chloride]", "[Choline][Chloride]", "[Choline][Bitartrate]", "[EMIM][MeSO$_{4}$]", "[Me$_{3}$S][NTF$_{2}$]", "[BMIM][MeOEtSO$_{4}$S]", "[N$_{1,1,8,8}$][MeSO$_{3}$]", "[P$_{4,4,4,4}$][Chloride]", "[N$_{4,1,1,1}$][(MeO)$_{2}$(HO)PO]", "[P$_{6,6,6,14}$][NTF$_{2}$]", "[Me$_{3}$SO][Iodide]", "[Me$_{3}$S][Iodide]"], loc='center', fontsize=20, ncol=2)
legendFig.savefig('legend_RDF_K_to_basic.png')
plt.gca().set_axis_off()
fig.savefig('RDF_K_to_basic')

# %% [code]
fig = plt.figure(figsize=(20,20))
ax = fig.add_subplot(111)
ax.tick_params(axis='both', which='major', labelsize=30)
plt.title('RDFs of $K^+$ ions to protein residues', fontsize=30)
ax.plot(ADHall["x"], ADHall["y2"], 'k-', label='4M KCl', color='black')
ax.plot(ILAall["x"], ILAall["y2"], 'k-', label='[Me$_{3}$S][OSO$_{3}$Me]', color='r')
ax.plot(ILBall["x"], ILBall["y2"], 'k-', label='[Tetrakis][Chloride]', color='brown')
ax.plot(ILCall["x"], ILCall["y2"], 'k-', label='[Choline][Chloride]', color='blue')
ax.plot(ILDall["x"], ILDall["y2"], 'k-', label='[Choline][Bitartrate]', color='crimson')
ax.plot(ILEall["x"], ILEall["y2"], 'k-', label='[EMIM][MeSO$_{4}$]', color='olive')
ax.plot(ILFall["x"], ILFall["y2"], 'k-', label='[Me$_{3}$S][NTF$_{2}$]', color='pink')
ax.plot(ILGall["x"], ILGall["y2"], 'k-', label='[BMIM][MeOEtSO$_{4}$S]', color='lime')
ax.plot(ILHall["x"], ILHall["y2"], 'k-', label='[N$_{1,1,8,8}$][MeSO$_{3}$]', color='darkgoldenrod')
ax.plot(ILIall["x"], ILIall["y2"], 'k-', label='[P$_{4,4,4,4}$][Chloride]', color='purple')
ax.plot(ILJall["x"], ILJall["y2"], 'k-', label='[N$_{4,1,1,1}$][(MeO)$_{2}$(HO)PO]', color='dodgerblue')
ax.plot(ILKall["x"], ILKall["y2"], 'k-', label='[P$_{6,6,6,14}$][NTF$_{2}$]', color='lightsteelblue')
ax.plot(ILLall["x"], ILLall["y2"], 'k-', label='[Me$_{3}$SO][Iodide]', color='green')
ax.plot(ILMall["x"], ILMall["y2"], 'k-', label='[Me$_{3}$S][Iodide]', color='orange')
ax.set_ylim([0, 0.75])
ax.set_xlim([0, 12.0])
ax.set_xlabel('$\AA$', fontsize=30)
ax.set_ylabel('g(r)', fontsize=30)
legendFig = plt.figure()
legendFig.legend([line1, line2, line3, line4, line5, line6, line7, line8, line9, line10, line11, line12, line13, line14], ["4M KCl", "[Me$_{3}$S][OSO$_{3}$Me]", "[Tetrakis][Chloride]", "[Choline][Chloride]", "[Choline][Bitartrate]", "[EMIM][MeSO$_{4}$]", "[Me$_{3}$S][NTF$_{2}$]", "[BMIM][MeOEtSO$_{4}$S]", "[N$_{1,1,8,8}$][MeSO$_{3}$]", "[P$_{4,4,4,4}$][Chloride]", "[N$_{4,1,1,1}$][(MeO)$_{2}$(HO)PO]", "[P$_{6,6,6,14}$][NTF$_{2}$]", "[Me$_{3}$SO][Iodide]", "[Me$_{3}$S][Iodide]"], loc='center', fontsize=20, ncol=2)
legendFig.savefig('legend_RDF_K_to_all.png')
plt.gca().set_axis_off()
fig.savefig('RDF_K_to_all')

# %% [code]
fig = plt.figure(figsize=(20,20))
ax = fig.add_subplot(111)
ax.tick_params(axis='both', which='major', labelsize=30)
plt.title('RDFs of $Cl^-$ ions to negatively charged residues', fontsize=30)
ax.plot(ADHneg["x"], ADHneg["y1"], 'k-', label='4M KCl', color='black')
ax.plot(ILAneg["x"], ILAneg["y1"], 'k-', label='[Me$_{3}$S][OSO$_{3}$Me]', color='r')
ax.plot(ILBneg["x"], ILBneg["y1"], 'k-', label='[Tetrakis][Chloride]', color='brown')
ax.plot(ILCneg["x"], ILCneg["y1"], 'k-', label='[Choline][Chloride]', color='blue')
ax.plot(ILDneg["x"], ILDneg["y1"], 'k-', label='[Choline][Bitartrate]', color='crimson')
ax.plot(ILEneg["x"], ILEneg["y1"], 'k-', label='[EMIM][MeSO$_{4}$]', color='olive')
ax.plot(ILFneg["x"], ILFneg["y1"], 'k-', label='[Me$_{3}$S][NTF$_{2}$]', color='pink')
ax.plot(ILGneg["x"], ILGneg["y1"], 'k-', label='[BMIM][MeOEtSO$_{4}$S]', color='lime')
ax.plot(ILHneg["x"], ILHneg["y1"], 'k-', label='[N$_{1,1,8,8}$][MeSO$_{3}$]', color='darkgoldenrod')
ax.plot(ILIneg["x"], ILIneg["y1"], 'k-', label='[P$_{4,4,4,4}$][Chloride]', color='purple')
ax.plot(ILJneg["x"], ILJneg["y1"], 'k-', label='[N$_{4,1,1,1}$][(MeO)$_{2}$(HO)PO]', color='dodgerblue')
ax.plot(ILKneg["x"], ILKneg["y1"], 'k-', label='[P$_{6,6,6,14}$][NTF$_{2}$]', color='lightsteelblue')
ax.plot(ILLneg["x"], ILLneg["y1"], 'k-', label='[Me$_{3}$SO][Iodide]', color='green')
ax.plot(ILMneg["x"], ILMneg["y1"], 'k-', label='[Me$_{3}$S][Iodide]', color='orange')
ax.set_ylim([0, 0.75])
ax.set_xlim([0, 12.0])
ax.set_xlabel('$\AA$', fontsize=30)
ax.set_ylabel('g(r)', fontsize=30)
legendFig = plt.figure()
legendFig.legend([line1, line2, line3, line4, line5, line6, line7, line8, line9, line10, line11, line12, line13, line14], ["4M KCl", "[Me$_{3}$S][OSO$_{3}$Me]", "[Tetrakis][Chloride]", "[Choline][Chloride]", "[Choline][Bitartrate]", "[EMIM][MeSO$_{4}$]", "[Me$_{3}$S][NTF$_{2}$]", "[BMIM][MeOEtSO$_{4}$S]", "[N$_{1,1,8,8}$][MeSO$_{3}$]", "[P$_{4,4,4,4}$][Chloride]", "[N$_{4,1,1,1}$][(MeO)$_{2}$(HO)PO]", "[P$_{6,6,6,14}$][NTF$_{2}$]", "[Me$_{3}$SO][Iodide]", "[Me$_{3}$S][Iodide]"], loc='center', fontsize=20, ncol=2)
legendFig.savefig('legend_RDF_Cl_to_acidic.png')
plt.gca().set_axis_off()
fig.savefig('RDF_Cl_to_acidic')

# %% [code]
fig = plt.figure(figsize=(20,20))
ax = fig.add_subplot(111)
ax.tick_params(axis='both', which='major', labelsize=30)
plt.title('RDFs of $Cl^-$ ions to positively charged residues', fontsize=30)
ax.plot(ADHpos["x"], ADHpos["y1"], 'k-', label='4M KCl', color='black')
ax.plot(ILApos["x"], ILApos["y1"], 'k-', label='[Me$_{3}$S][OSO$_{3}$Me]', color='r')
ax.plot(ILBpos["x"], ILBpos["y1"], 'k-', label='[Tetrakis][Chloride]', color='brown')
ax.plot(ILCpos["x"], ILCpos["y1"], 'k-', label='[Choline][Chloride]', color='blue')
ax.plot(ILDpos["x"], ILDpos["y1"], 'k-', label='[Choline][Bitartrate]', color='crimson')
ax.plot(ILEpos["x"], ILEpos["y1"], 'k-', label='[EMIM][MeSO$_{4}$]', color='olive')
ax.plot(ILFpos["x"], ILFpos["y1"], 'k-', label='[Me$_{3}$S][NTF$_{2}$]', color='pink')
ax.plot(ILGpos["x"], ILGpos["y1"], 'k-', label='[BMIM][MeOEtSO$_{4}$S]', color='lime')
ax.plot(ILHpos["x"], ILHpos["y1"], 'k-', label='[N$_{1,1,8,8}$][MeSO$_{3}$]', color='darkgoldenrod')
ax.plot(ILIpos["x"], ILIpos["y1"], 'k-', label='[P$_{4,4,4,4}$][Chloride]', color='purple')
ax.plot(ILJpos["x"], ILJpos["y1"], 'k-', label='[N$_{4,1,1,1}$][(MeO)$_{2}$(HO)PO]', color='dodgerblue')
ax.plot(ILKpos["x"], ILKpos["y1"], 'k-', label='[P$_{6,6,6,14}$][NTF$_{2}$]', color='lightsteelblue')
ax.plot(ILLpos["x"], ILLpos["y1"], 'k-', label='[Me$_{3}$SO][Iodide]', color='green')
ax.plot(ILMpos["x"], ILMpos["y1"], 'k-', label='[Me$_{3}$S][Iodide]', color='orange')
ax.set_ylim([0, 0.75])
ax.set_xlim([0, 12.0])
ax.set_xlabel('$\AA$', fontsize=30)
ax.set_ylabel('g(r)', fontsize=30)
legendFig = plt.figure()
legendFig.legend([line1, line2, line3, line4, line5, line6, line7, line8, line9, line10, line11, line12, line13, line14], ["4M KCl", "[Me$_{3}$S][OSO$_{3}$Me]", "[Tetrakis][Chloride]", "[Choline][Chloride]", "[Choline][Bitartrate]", "[EMIM][MeSO$_{4}$]", "[Me$_{3}$S][NTF$_{2}$]", "[BMIM][MeOEtSO$_{4}$S]", "[N$_{1,1,8,8}$][MeSO$_{3}$]", "[P$_{4,4,4,4}$][Chloride]", "[N$_{4,1,1,1}$][(MeO)$_{2}$(HO)PO]", "[P$_{6,6,6,14}$][NTF$_{2}$]", "[Me$_{3}$SO][Iodide]", "[Me$_{3}$S][Iodide]"], loc='center', fontsize=20, ncol=2)
legendFig.savefig('legend_RDF_Cl_to_basic.png')
plt.gca().set_axis_off()
fig.savefig('RDF_Cl_to_basic')

# %% [code]
fig = plt.figure(figsize=(20,20))
ax = fig.add_subplot(111)
ax.tick_params(axis='both', which='major', labelsize=30)
plt.title('RDFs of $Cl^-$ ions to protein residues', fontsize=30)
ax.plot(ADHall["x"], ADHall["y1"], 'k-', label='4M KCl', color='black')
ax.plot(ILAall["x"], ILAall["y1"], 'k-', label='[Me$_{3}$S][OSO$_{3}$Me]', color='r')
ax.plot(ILBall["x"], ILBall["y1"], 'k-', label='[Tetrakis][Chloride]', color='brown')
ax.plot(ILCall["x"], ILCall["y1"], 'k-', label='[Choline][Chloride]', color='blue')
ax.plot(ILDall["x"], ILDall["y1"], 'k-', label='[Choline][Bitartrate]', color='crimson')
ax.plot(ILEall["x"], ILEall["y1"], 'k-', label='[EMIM][MeSO$_{4}$]', color='olive')
ax.plot(ILFall["x"], ILFall["y1"], 'k-', label='[Me$_{3}$S][NTF$_{2}$]', color='pink')
ax.plot(ILGall["x"], ILGall["y1"], 'k-', label='[BMIM][MeOEtSO$_{4}$S]', color='lime')
ax.plot(ILHall["x"], ILHall["y1"], 'k-', label='[N$_{1,1,8,8}$][MeSO$_{3}$]', color='darkgoldenrod')
ax.plot(ILIall["x"], ILIall["y1"], 'k-', label='[P$_{4,4,4,4}$][Chloride]', color='purple')
ax.plot(ILJall["x"], ILJall["y1"], 'k-', label='[N$_{4,1,1,1}$][(MeO)$_{2}$(HO)PO]', color='dodgerblue')
ax.plot(ILKall["x"], ILKall["y1"], 'k-', label='[P$_{6,6,6,14}$][NTF$_{2}$]', color='lightsteelblue')
ax.plot(ILLall["x"], ILLall["y1"], 'k-', label='[Me$_{3}$SO][Iodide]', color='green')
ax.plot(ILMall["x"], ILMall["y1"], 'k-', label='[Me$_{3}$S][Iodide]', color='orange')
ax.set_ylim([0, 0.75])
ax.set_xlabel('$\AA$', fontsize=30)
ax.set_ylabel('g(r)', fontsize=30)
#ax.legend(loc='best', fontsize=20)
fig.savefig('RDF_Cl_to_all')
