# Supplementary material for: Ion-combination specific effects driving the enzymatic activity of halophilic alcohol dehydrogenase 2 from Haloferax volcanii in aqueous ionic liquid solvent mixtures
Source: RSC Sustain. 2024 Jul 8;2(9):2559–80. doi: 10.1039/d3su00412k (PMC11353702; doi:10.1039/d3su00412k)
Supplement: SU-002-D3SU00412K-s005 [file SU-002-D3SU00412K-s005.zip › MDAnalysis_Calculated_Plotted_Data/JN_Scripts_exported/Plot_RDF_wat.ipynb]

# %% [code]
import pandas as pd
import matplotlib.pyplot as plt

# %% [code]
header = ["x", "y1", "xfts", "y2"]
ADH = pd.read_csv('RDF_wat_acidic_and_pot.csv', names=header)
ADH_KCl = pd.read_csv('compareRDF_ADH_KCl.csv', names=header)
ADH_wat = pd.read_csv('RDF_wat_neg.csv', names=header)
ADH_wat_nonacidic = pd.read_csv('RDF_wat2nonacidic_GLN_ASN.csv', names=header)
ADH_wat2wat_25 = pd.read_csv('RDF_wat2wat_around_acidic_zone1_25A_OAtoms.csv', names=header)
ADH_wat2wat = pd.read_csv('RDF_wat2wat_around_acidic_zone1_15A_OAtoms.csv', names=header)
ADH_wat2wat_10 = pd.read_csv('RDF_wat2wat_around_acidic_zone1_10A_OAtoms.csv', names=header)
ADH_pot2pot500 = pd.read_csv('RDF_pot2pot_around_acidic_500A.csv', names=header)
ADH_pot2pot25 = pd.read_csv('RDF_pot2pot_around_acidic_25A.csv', names=header)
ADH_pot2pot15 = pd.read_csv('RDF_pot2pot_around_acidic_15A.csv', names=header)
ADH_pot2pot10 = pd.read_csv('RDF_pot2pot_around_acidic_10A.csv', names=header)
ADH_wat2pot = pd.read_csv('RDF_wat2pot_around_acidic_zone1_25A.csv', names=header)
ADH_wat2pot_15 = pd.read_csv('RDF_wat2pot_around_acidic_zone1_15A.csv', names=header)
ADH_wat2pot_10 = pd.read_csv('RDF_wat2pot_around_acidic_zone1_10A.csv', names=header)
ADH_wat2protein = pd.read_csv('RDF_wat_basic_acidic.csv', names=header)

# %% [code]
fig = plt.figure(figsize=(20,20))
ax = fig.add_subplot(111)
ax.tick_params(axis='both', which='major', labelsize=30)
plt.title('RDFs of K$^{+}$ and H$_{2}$O around acidic residues in 4M KCl', fontsize=30)
line1, = ax.plot(ADH_KCl["x"], ADH_KCl["y2"], 'k-', color='black')
line2, = ax.plot(ADH_wat["x"], ADH_wat["y1"], 'k-', color='blue')
line3, = ax.plot(ADH_wat_nonacidic["x"], ADH_wat_nonacidic["y1"], 'k--', color='orange')
line4, = ax.plot(ADH_pot2pot500["x"], ADH_pot2pot500["y1"], 'k-', color='purple')
line5, = ax.plot(ADH_pot2pot25["x"], ADH_pot2pot25["y1"], 'k-.', color='purple')
line6, = ax.plot(ADH_pot2pot15["x"], ADH_pot2pot15["y1"], 'k--', color='purple')
line7, = ax.plot(ADH_pot2pot10["x"], ADH_pot2pot10["y1"], 'k+', color='purple')
line8, = ax.plot(ADH_wat2pot["x"], ADH_wat2pot["y1"], 'k-', color='green')
line9, = ax.plot(ADH_wat2pot_15["x"], ADH_wat2pot_15["y1"], 'k-.', color='green')
line10, = ax.plot(ADH_wat2pot_10["x"], ADH_wat2pot_10["y1"], 'k--', color='green')
line11, = ax.plot(ADH_wat2wat_25["x"], ADH_wat2wat_25["y1"], 'k-.', color='blue')
line12, = ax.plot(ADH_wat2wat["x"], ADH_wat2wat["y1"], 'k+', color='blue')
line13, = ax.plot(ADH_wat2wat_10["x"], ADH_wat2wat_10["y1"], 'k--', color='blue')
ax.set_ylim([0, 3.2])
ax.set_xlim([0, 10])
ax.set_xlabel('$\AA$', fontsize=30)
ax.set_ylabel('g(r)', fontsize=30)
ax.legend(loc='best', fontsize=30)
legendFig = plt.figure()
legendFig.legend([line1, line2, line3, line4, line5, line6, line7, line8, line9, line10, line11, line12, line13], ["K$^{+}$ around GLU/ASP", "H$_{2}$O around GLU/ASP", "H$_{2}$O around GLN/ASN", "K$^{+}$ around K$^{+}$ within 100$\AA$ of Glu/Asp", "K$^{+}$ around K$^{+}$ within 25$\AA$ of Glu/Asp", "K$^{+}$ around K$^{+}$ within 15$\AA$ of Glu/Asp", "K$^{+}$ around K$^{+}$ within 10$\AA$ of Glu/Asp", "H$_{2}$O around K$^{+}$ within 25$\AA$ of Glu/Asp", "H$_{2}$O around K$^{+}$ within 15$\AA$ of Glu/Asp", "H$_{2}$O around K$^{+}$ within 10$\AA$ of Glu/Asp", "H$_{2}$O around H$_{2}$O within 25$\AA$ of Glu/Asp", "H$_{2}$O around H$_{2}$O within 15$\AA$ of Glu/Asp", "H$_{2}$O around H$_{2}$O within 10$\AA$ of Glu/Asp"], loc='center', fontsize=20, ncol=2)
legendFig.savefig('legend_RDFs_ADH_pot_wat_2_acidic.png')
plt.gca().set_axis_off()
#fig.savefig('compRDF_ADH_pot_wat_2_acidic')

# %% [code]
fig = plt.figure(figsize=(20,20))
ax = fig.add_subplot(111)
ax.tick_params(axis='both', which='major', labelsize=35)
plt.title('RDF of $K^+$ and H$_{2}$O around negatively charged residues', fontsize=36, fontweight='bold')
ax.plot(ADH_wat2pot_15["x"], ADH_wat2pot_15["y1"], 'k-.', label='H$_{2}$O around K$^{+}$ within 15$\AA$ of Glu/Asp', color='orangered', linewidth=3)
ax.plot(ADH_wat2wat["x"], ADH_wat2wat["y1"], 'k--', label='H$_{2}$O around H$_{2}$O within 15$\AA$ of Glu/Asp', color='saddlebrown', linewidth=3)
ax.plot(ADH_pot2pot15["x"], ADH_pot2pot15["y1"], 'k--', label='K$^{+}$ around K$^{+}$ within 15$\AA$ of Glu/Asp', color='royalblue', linewidth=3)
ax.plot(ADH_wat["x"], ADH_wat["y1"], 'k-', label='H$_{2}$O around GLU/ASP', color='darkorange', linewidth=8)
ax.plot(ADH_KCl["x"], ADH_KCl["y2"], 'k-', label='K$^{+}$ around GLU/ASP', color='blue', linewidth=8)
ax.set_ylim([0, 3.2])
ax.set_xlim([0, 10])
ax.set_xlabel('$\AA$', fontsize=40)
ax.set_ylabel('g(r)', fontsize=40)
ax.legend(loc='best', fontsize=25)
fig.savefig('RDF_4SDF.png')

# %% [code]
fig = plt.figure(figsize=(20,20))
ax = fig.add_subplot(111)
ax.tick_params(axis='both', which='major', labelsize=30)
plt.title('RDFs of K$^{+}$ and H$_{2}$O around acidic residues in 4M KCl', fontsize=30)
ax.plot(ADH_KCl["x"], ADH_KCl["y2"], 'k-', color='blue', linewidth=5)
ax.plot(ADH_wat["x"], ADH_wat["y1"], 'k-', color='darkorange', linewidth=5)
ax.plot(ADH_pot2pot15["x"], ADH_pot2pot15["y1"], 'k--', color='royalblue', linewidth=3)
ax.plot(ADH_wat2wat["x"], ADH_wat2wat["y1"], 'k--', color='saddlebrown', linewidth=3)
ax.plot(ADH_wat2pot_15["x"], ADH_wat2pot_15["y1"], 'k-.', color='orangered', linewidth=3)
ax.set_ylim([0, 3.2])
ax.set_xlim([0, 10])
ax.set_xlabel('$\AA$', fontsize=30)
ax.set_ylabel('g(r)', fontsize=30)
ax.legend(loc='best', fontsize=30)
legendFig = plt.figure()
legendFig.legend([line1, line2, line3, line4, line5], [ "H$_{2}$O around K$^{+}$ within 15$\AA$ of Glu/Asp"], loc='center', fontsize=20, ncol=2)
legendFig.savefig('legend_RDFs_ADH_pot_wat_2_acidic.png')
plt.gca().set_axis_off()
fig.savefig('compRDF_ADH_pot_wat_2_acidic')

# %% [code]
ADHneg = pd.read_csv('RDF_wat_neg.csv', names=header)

ILAneg = pd.read_csv('RDF_wat2acidic_ILA015.csv', names=header)

ILBneg = pd.read_csv('RDF_wat2acidic_ILB015.csv', names=header)

ILCneg = pd.read_csv('RDF_wat2acidic_ILC015.csv', names=header)

ILDneg = pd.read_csv('RDF_wat2acidic_ILD015.csv', names=header)

ILEneg = pd.read_csv('RDF_wat2acidic_ILE015.csv', names=header)

ILFneg = pd.read_csv('RDF_wat2acidic_ILF015.csv', names=header)

ILGneg = pd.read_csv('RDF_wat2acidic_ILG015.csv', names=header)

ILHneg = pd.read_csv('RDF_wat2acidic_ILH015.csv', names=header)

ILIneg = pd.read_csv('RDF_wat2acidic_ILI015.csv', names=header)

ILJneg = pd.read_csv('RDF_wat2acidic_ILJ015.csv', names=header)

ILKneg = pd.read_csv('RDF_wat2acidic_ILK015.csv', names=header)

ILLneg = pd.read_csv('RDF_wat2acidic_ILL015.csv', names=header)

ILMneg = pd.read_csv('RDF_wat2acidic_ILM015.csv', names=header)


# %% [code]
fig = plt.figure(figsize=(20,20))
ax = fig.add_subplot(111)
ax.tick_params(axis='both', which='major', labelsize=30)
plt.title('RDFs of O$_{W}$ around acidic residues', fontsize=30)
line1, = ax.plot(ADHneg["x"], ADHneg["y2"], 'k-', label='4M KCl', color='black')
line2, = ax.plot(ILAneg["x"], ILAneg["y2"], 'k-', label='[Me$_{3}$S][OSO$_{3}$Me]', color='r')
line3, = ax.plot(ILBneg["x"], ILBneg["y2"], 'k-', label='[Tetrakis][Chloride]', color='brown')
line4, = ax.plot(ILCneg["x"], ILCneg["y2"], 'k-', label='[Choline][Chloride]', color='blue')
line5, = ax.plot(ILDneg["x"], ILDneg["y2"], 'k-', label='[Choline][Bitartrate]', color='crimson')
line6, = ax.plot(ILEneg["x"], ILEneg["y2"], 'k-', label='[EMIM][MeSO$_{4}$]', color='olive')
line7, = ax.plot(ILFneg["x"], ILFneg["y2"], 'k-', label='[Me$_{3}$S][NTF$_{2}$]', color='pink')
line8, = ax.plot(ILGneg["x"], ILGneg["y2"], 'k-', label='[BMIM][MeOEtSO$_{4}$S]', color='lime')
line9, = ax.plot(ILHneg["x"], ILHneg["y2"], 'k-', label='[N$_{1,1,8,8}$][MeSO$_{3}$]', color='darkgoldenrod')
line10, = ax.plot(ILIneg["x"], ILIneg["y2"], 'k-', label='[P$_{4,4,4,4}$][Chloride]', color='purple')
line11, = ax.plot(ILJneg["x"], ILJneg["y2"], 'k-', label='[N$_{4,1,1,1}$][(MeO)$_{2}$(HO)PO]', color='dodgerblue')
line12, = ax.plot(ILKneg["x"], ILKneg["y2"], 'k-', label='[P$_{6,6,6,14}$][NTF$_{2}$]', color='lightsteelblue')
line13, = ax.plot(ILLneg["x"], ILLneg["y2"], 'k-', label='[Me$_{3}$SO][Iodide]', color='green')
line14, = ax.plot(ILMneg["x"], ILMneg["y2"], 'k-', label='[Me$_{3}$S][Iodide]', color='orange')
ax.set_ylim([0, 0.8])
ax.set_xlim([0, 12.0])
ax.set_xlabel('$\AA$', fontsize=30)
ax.set_ylabel('g(r)', fontsize=30)
legendFig = plt.figure()
legendFig.legend([line1, line2, line3, line4, line5, line6, line7, line8, line9, line10, line11, line12, line13, line14], ["4M KCl", "[Me$_{3}$S][OSO$_{3}$Me]", "[Tetrakis][Chloride]", "[Choline][Chloride]", "[Choline][Bitartrate]", "[EMIM][MeSO$_{4}$]", "[Me$_{3}$S][NTF$_{2}$]", "[BMIM][MeOEtSO$_{4}$S]", "[N$_{1,1,8,8}$][MeSO$_{3}$]", "[P$_{4,4,4,4}$][Chloride]", "[N$_{4,1,1,1}$][(MeO)$_{2}$(HO)PO]", "[P$_{6,6,6,14}$][NTF$_{2}$]", "[Me$_{3}$SO][Iodide]", "[Me$_{3}$S][Iodide]"], loc='center', fontsize=20, ncol=2)
legendFig.savefig('legend_RDF_wat_to_acidic.png')
plt.gca().set_axis_off()
fig.savefig('RDF_wat_to_acidic')

# %% [code]
fig = plt.figure(figsize=(20,20))
ax = fig.add_subplot(111)
ax.tick_params(axis='both', which='major', labelsize=40)
plt.title('RDFs of K$^{+}$ and H$_{2}$O around ASP/GLU in 4M KCl', fontsize=36, fontweight='bold')
ax.plot(ADH_wat["x"], ADH_wat["y1"], 'k-', label='H$_{2}$O around $COO^-$ of ASP/GLU', color='black', linewidth=20)
ax.plot(ADH_wat_nonacidic["x"], ADH_wat_nonacidic["y1"], 'k--', label='H$_{2}$O around CONH$_{2}$ of ASN/GLN', color='orange', linewidth=20)
ax.set_ylim([0, 1.0])
ax.set_xlabel('$\AA$', fontsize=40)
ax.set_ylabel('g(r)', fontsize=40)
ax.legend(loc='best', fontsize=40)
fig.savefig('TOC_RDF_ADH_H2O')

# %% [code]
header = ["x", "y1", "xfts", "y2"]
ADH2wat = pd.read_csv('RDF_wat2wat_around_acidic_zone1_15A_OAtoms.csv', names=header)

ILA2wat = pd.read_csv('RDF_ILA_wat2wat_around_acidic_zone1_15A_OAtoms.csv', names=header)

ILB2wat = pd.read_csv('RDF_ILB_wat2wat_around_acidic_zone1_15A_OAtoms.csv', names=header)

ILC2wat = pd.read_csv('RDF_ILC_wat2wat_around_acidic_zone1_15A_OAtoms.csv', names=header)

ILD2wat = pd.read_csv('RDF_ILD_wat2wat_around_acidic_zone1_15A_OAtoms.csv', names=header)

ILE2wat = pd.read_csv('RDF_ILE_wat2wat_around_acidic_zone1_15A_OAtoms.csv', names=header)

ILF2wat = pd.read_csv('RDF_ILF_wat2wat_around_acidic_zone1_15A_OAtoms.csv', names=header)

ILG2wat = pd.read_csv('RDF_ILG_wat2wat_around_acidic_zone1_15A_OAtoms.csv', names=header)

ILH2wat = pd.read_csv('RDF_ILH_wat2wat_around_acidic_zone1_15A_OAtoms.csv', names=header)

ILI2wat = pd.read_csv('RDF_ILI_wat2wat_around_acidic_zone1_15A_OAtoms.csv', names=header)

ILJ2wat = pd.read_csv('RDF_ILJ_wat2wat_around_acidic_zone1_15A_OAtoms.csv', names=header)

ILK2wat = pd.read_csv('RDF_ILK_wat2wat_around_acidic_zone1_15A_OAtoms.csv', names=header)

ILL2wat = pd.read_csv('RDF_ILL_wat2wat_around_acidic_zone1_15A_OAtoms.csv', names=header)

ILM2wat = pd.read_csv('RDF_ILM_wat2wat_around_acidic_zone1_15A_OAtoms.csv', names=header)

# %% [code]
fig = plt.figure(figsize=(20,20))
ax = fig.add_subplot(111)
ax.tick_params(axis='both', which='major', labelsize=30)
plt.title('RDFs of O$_{W}$ to O$_{W}$ within 15$\AA$ of acidic residues', fontsize=30)
line1, = ax.plot(ADH2wat["x"], ADH2wat["y2"], 'k-', label='4M KCl', color='black')
line2, = ax.plot(ILA2wat["x"], ILA2wat["y2"], 'k-', label='[Me$_{3}$S][OSO$_{3}$Me]', color='r')
line3, = ax.plot(ILB2wat["x"], ILB2wat["y2"], 'k-', label='[Tetrakis][Chloride]', color='brown')
line4, = ax.plot(ILC2wat["x"], ILC2wat["y2"], 'k-', label='[Choline][Chloride]', color='blue')
line5, = ax.plot(ILD2wat["x"], ILD2wat["y2"], 'k-', label='[Choline][Bitartrate]', color='crimson')
line6, = ax.plot(ILE2wat["x"], ILE2wat["y2"], 'k-', label='[EMIM][MeSO$_{4}$]', color='olive')
line7, = ax.plot(ILF2wat["x"], ILF2wat["y2"], 'k-', label='[Me$_{3}$S][NTF$_{2}$]', color='pink')
line8, = ax.plot(ILG2wat["x"], ILG2wat["y2"], 'k-', label='[BMIM][MeOEtSO$_{4}$S]', color='lime')
line9, = ax.plot(ILH2wat["x"], ILH2wat["y2"], 'k-', label='[N$_{1,1,8,8}$][MeSO$_{3}$]', color='darkgoldenrod')
line10, = ax.plot(ILI2wat["x"], ILI2wat["y2"], 'k-', label='[P$_{4,4,4,4}$][Chloride]', color='purple')
line11, = ax.plot(ILJ2wat["x"], ILJ2wat["y2"], 'k-', label='[N$_{4,1,1,1}$][(MeO)$_{2}$(HO)PO]', color='dodgerblue')
line12, = ax.plot(ILK2wat["x"], ILK2wat["y2"], 'k-', label='[P$_{6,6,6,14}$][NTF$_{2}$]', color='lightsteelblue')
line13, = ax.plot(ILL2wat["x"], ILL2wat["y2"], 'k-', label='[Me$_{3}$SO][Iodide]', color='green')
line14, = ax.plot(ILM2wat["x"], ILM2wat["y2"], 'k-', label='[Me$_{3}$S][Iodide]', color='orange')
#ax.set_ylim([0, 0.8])
#ax.set_xlim([0, 12.0])
ax.set_xlabel('$\AA$', fontsize=30)
ax.set_ylabel('g(r)', fontsize=30)
legendFig = plt.figure()
legendFig.legend([line1, line2, line3, line4, line5, line6, line7, line8, line9, line10, line11, line12, line13, line14], ["4M KCl", "[Me$_{3}$S][OSO$_{3}$Me]", "[Tetrakis][Chloride]", "[Choline][Chloride]", "[Choline][Bitartrate]", "[EMIM][MeSO$_{4}$]", "[Me$_{3}$S][NTF$_{2}$]", "[BMIM][MeOEtSO$_{4}$S]", "[N$_{1,1,8,8}$][MeSO$_{3}$]", "[P$_{4,4,4,4}$][Chloride]", "[N$_{4,1,1,1}$][(MeO)$_{2}$(HO)PO]", "[P$_{6,6,6,14}$][NTF$_{2}$]", "[Me$_{3}$SO][Iodide]", "[Me$_{3}$S][Iodide]"], loc='center', fontsize=20, ncol=2)
legendFig.savefig('legend_RDF_wat_to_wat_sameasacidic.png')
plt.gca().set_axis_off()
fig.savefig('RDF_wat_to_wat')

# %% [code]
header = ["x", "y1", "xfts", "y2"]
ADH2pot = pd.read_csv('RDF_wat2pot_around_acidic_zone1_15A.csv', names=header)

ILA2pot = pd.read_csv('RDF_ILA_wat2pot_around_acidic_zone1_15A.csv', names=header)

ILB2pot = pd.read_csv('RDF_ILB_wat2pot_around_acidic_zone1_15A.csv', names=header)

ILC2pot = pd.read_csv('RDF_ILC_wat2pot_around_acidic_zone1_15A.csv', names=header)

ILD2pot = pd.read_csv('RDF_ILD_wat2pot_around_acidic_zone1_15A.csv', names=header)

ILE2pot = pd.read_csv('RDF_ILE_wat2pot_around_acidic_zone1_15A.csv', names=header)

ILF2pot = pd.read_csv('RDF_ILF_wat2pot_around_acidic_zone1_15A.csv', names=header)

ILG2pot = pd.read_csv('RDF_ILG_wat2pot_around_acidic_zone1_15A.csv', names=header)

ILH2pot = pd.read_csv('RDF_ILH_wat2pot_around_acidic_zone1_15A.csv', names=header)

ILI2pot = pd.read_csv('RDF_ILI_wat2pot_around_acidic_zone1_15A.csv', names=header)

ILJ2pot = pd.read_csv('RDF_ILJ_wat2pot_around_acidic_zone1_15A.csv', names=header)

ILK2pot = pd.read_csv('RDF_ILK_wat2pot_around_acidic_zone1_15A.csv', names=header)

ILL2pot = pd.read_csv('RDF_ILL_wat2pot_around_acidic_zone1_15A.csv', names=header)

ILM2pot = pd.read_csv('RDF_ILM_wat2pot_around_acidic_zone1_15A.csv', names=header)

# %% [code]
fig = plt.figure(figsize=(20,20))
ax = fig.add_subplot(111)
ax.tick_params(axis='both', which='major', labelsize=30)
plt.title('RDFs of O$_{W}$ to K$^{+}$ within 15$\AA$ of acidic residues', fontsize=30)
line1, = ax.plot(ADH2pot["x"], ADH2pot["y2"], 'k-', label='4M KCl', color='black')
line2, = ax.plot(ILA2pot["x"], ILA2pot["y2"], 'k-', label='[Me$_{3}$S][OSO$_{3}$Me]', color='r')
line3, = ax.plot(ILB2pot["x"], ILB2pot["y2"], 'k-', label='[Tetrakis][Chloride]', color='brown')
line4, = ax.plot(ILC2pot["x"], ILC2pot["y2"], 'k-', label='[Choline][Chloride]', color='blue')
line5, = ax.plot(ILD2pot["x"], ILD2pot["y2"], 'k-', label='[Choline][Bitartrate]', color='crimson')
line6, = ax.plot(ILE2pot["x"], ILE2pot["y2"], 'k-', label='[EMIM][MeSO$_{4}$]', color='olive')
line7, = ax.plot(ILF2pot["x"], ILF2pot["y2"], 'k-', label='[Me$_{3}$S][NTF$_{2}$]', color='pink')
line8, = ax.plot(ILG2pot["x"], ILG2pot["y2"], 'k-', label='[BMIM][MeOEtSO$_{4}$S]', color='lime')
line9, = ax.plot(ILH2pot["x"], ILH2pot["y2"], 'k-', label='[N$_{1,1,8,8}$][MeSO$_{3}$]', color='darkgoldenrod')
line10, = ax.plot(ILI2pot["x"], ILI2pot["y2"], 'k-', label='[P$_{4,4,4,4}$][Chloride]', color='purple')
line11, = ax.plot(ILJ2pot["x"], ILJ2pot["y2"], 'k-', label='[N$_{4,1,1,1}$][(MeO)$_{2}$(HO)PO]', color='dodgerblue')
line12, = ax.plot(ILK2pot["x"], ILK2pot["y2"], 'k-', label='[P$_{6,6,6,14}$][NTF$_{2}$]', color='lightsteelblue')
line13, = ax.plot(ILL2pot["x"], ILL2pot["y2"], 'k-', label='[Me$_{3}$SO][Iodide]', color='green')
line14, = ax.plot(ILM2pot["x"], ILM2pot["y2"], 'k-', label='[Me$_{3}$S][Iodide]', color='orange')
#ax.set_ylim([0, 0.8])
#ax.set_xlim([0, 12.0])
ax.set_xlabel('$\AA$', fontsize=30)
ax.set_ylabel('g(r)', fontsize=30)
legendFig = plt.figure()
legendFig.legend([line1, line2, line3, line4, line5, line6, line7, line8, line9, line10, line11, line12, line13, line14], ["4M KCl", "[Me$_{3}$S][OSO$_{3}$Me]", "[Tetrakis][Chloride]", "[Choline][Chloride]", "[Choline][Bitartrate]", "[EMIM][MeSO$_{4}$]", "[Me$_{3}$S][NTF$_{2}$]", "[BMIM][MeOEtSO$_{4}$S]", "[N$_{1,1,8,8}$][MeSO$_{3}$]", "[P$_{4,4,4,4}$][Chloride]", "[N$_{4,1,1,1}$][(MeO)$_{2}$(HO)PO]", "[P$_{6,6,6,14}$][NTF$_{2}$]", "[Me$_{3}$SO][Iodide]", "[Me$_{3}$S][Iodide]"], loc='center', fontsize=20, ncol=2)
legendFig.savefig('legend_RDF_wat_to_pot_sameasacidic.png')
plt.gca().set_axis_off()
fig.savefig('RDF_wat_to_pot')

# %% [code]
fig = plt.figure(figsize=(20,20))
ax = fig.add_subplot(111)
ax.tick_params(axis='both', which='major', labelsize=30)
plt.title('RDFs of H$_{2}$O around protein in 4M KCl', fontsize=30)
line1, = ax.plot(ADH_wat2protein["x"], ADH_wat2protein["y1"], 'k-', color='black')
#ax.set_ylim([0, 3.2])
#ax.set_xlim([0, 10])
ax.set_xlabel('$\AA$', fontsize=30)
ax.set_ylabel('g(r)', fontsize=30)
ax.legend(loc='best', fontsize=30)
legendFig = plt.figure()
legendFig.legend("H$_{2}$O around Protein", fontsize=20, ncol=2)
#legendFig.savefig('legend_RDFs_ADH_pot_wat_2_acidic.png')
plt.gca().set_axis_off()
#fig.savefig('compRDF_ADH_pot_wat_2_acidic')

# %% [code]
fig = plt.figure(figsize=(20,20))
ax = fig.add_subplot(111)
plt.title('RDFs of H$_{2}$O around protein in 4M KCl', fontsize=30)
ax.plot(ADH_wat2protein["x"], ADH_wat2protein["y1"], 'k-', label='H$_{2}$O to Protein-surface', color='black')
ax.set_xlabel('$\AA$', fontsize=30)
ax.set_ylabel('g(r)', fontsize=30)
ax.legend(loc='best', fontsize=30)
ax.tick_params(axis='both', which='major', labelsize=30)
#fig.savefig('RDF_ADH_wat2all.png')
