# Supplementary material for: Ion-combination specific effects driving the enzymatic activity of halophilic alcohol dehydrogenase 2 from Haloferax volcanii in aqueous ionic liquid solvent mixtures
Source: RSC Sustain. 2024 Jul 8;2(9):2559–80. doi: 10.1039/d3su00412k (PMC11353702; doi:10.1039/d3su00412k)
Supplement: SU-002-D3SU00412K-s005 [file SU-002-D3SU00412K-s005.zip › MDAnalysis_Calculated_Plotted_Data/JN_Scripts_exported/plot_rmsd.ipynb]

# %% [code]
import pandas as pd
import matplotlib.pyplot as plt

# %% [code]
header = ["a", "b", "x", "y"]

# %% [code]
ADH = pd.read_csv('ADHexp.csv', names=header)
ILA = pd.read_csv('ILAexp.csv', names=header)
ILB = pd.read_csv('ILBexp.csv', names=header)
ILC = pd.read_csv('ILCexp_repaired.csv', names=header)
ILD = pd.read_csv('ILDexp.csv', names=header)
ILE = pd.read_csv('ILEexp.csv', names=header)
ILF = pd.read_csv('ILFexp.csv', names=header)
ILG = pd.read_csv('ILGexp.csv', names=header)
ILH = pd.read_csv('ILHexp.csv', names=header)
ILI = pd.read_csv('ILIexp.csv', names=header)
ILJ = pd.read_csv('ILJexp.csv', names=header)
ILK = pd.read_csv('ILKexp.csv', names=header)
ILL = pd.read_csv('ILLexp.csv', names=header)
ILM = pd.read_csv('ILMexp.csv', names=header)

# %% [code]
fig = plt.figure(figsize=(20,20))
ax = fig.add_subplot(111)
ax.tick_params(axis='both', which='major', labelsize=30)
ax.plot(ADH["x"], ADH["y"], 'k-', label='4M KCl', color='black')
#ax.plot(ILM["x"], ILM["y"], 'k-', label='[Me$_{3}$S][Iodide]', color='blue')
ax.set_xlabel('time [ps]', fontsize=30)
ax.set_ylabel('RMSD [$\AA$]', fontsize=30)
ax.legend(loc='best', fontsize=30)
fig.savefig('RMSD_ADH')
