# Supplementary material for: Ion-combination specific effects driving the enzymatic activity of halophilic alcohol dehydrogenase 2 from Haloferax volcanii in aqueous ionic liquid solvent mixtures
Source: RSC Sustain. 2024 Jul 8;2(9):2559–80. doi: 10.1039/d3su00412k (PMC11353702; doi:10.1039/d3su00412k)
Supplement: SU-002-D3SU00412K-s005 [file SU-002-D3SU00412K-s005.zip › MDAnalysis_Calculated_Plotted_Data/JN_Scripts_exported/plot_SP_ILanions2cations.ipynb]

# %% [code]
import pandas as pd
import matplotlib.pyplot as plt

# %% [code]
header = ["x", "y"]
ILA = pd.read_csv('ILAexp.csv', names=header)

# %% [code]
ILB = pd.read_csv('ILBexp.csv', names=header)
ILC = pd.read_csv('ILCexp.csv', names=header)
ILD = pd.read_csv('ILDexp.csv', names=header)
ILE = pd.read_csv('ILEexp.csv', names=header)
ILF = pd.read_csv('ILFexp.csv', names=header)
ILG = pd.read_csv('ILGexp.csv', names=header)
ILH = pd.read_csv('ILHexp.csv', names=header)
ILI = pd.read_csv('ILIexp.csv', names=header)
ILJ = pd.read_csv('ILJexp.csv', names=header)
ILK = pd.read_csv('ILKexp.csv', names=header)
ILL = pd.read_csv('ILLexp.csv', names=header)
ILM = pd.read_csv('ILMexp.csv', names=header)

# %% [code]
A[Me$_{3}$S][OSO$_{3}$Me]
B[Tetrakis][Chloride]
C[Choline][Chloride]
D[Choline][Bitartrate]
E[EMIM][MeSO$_{4}$]
F[Me$_{3}$S][NTF$_{2}$]
G[BMIM][MeOEtSO$_{4}$S]
H[N$_{1,1,8,8}$][MeSO$_{3}$]
I[P$_{4,4,4,4}$][Chloride]
J[N$_{4,1,1,1}$][(MeO)$_{2}$(HO)PO]
K[P$_{6,6,6,14}$][NTF$_{2}$]
L[Me$_{3}$SO][Iodide]
M[Me$_{3}$S][Iodide]

# %% [code]
fig = plt.figure(figsize=(20,20))
ax = fig.add_subplot(111)
ax.tick_params(axis='both', which='major', labelsize=30)
plt.title('Survival Probability of anions around cations', fontsize=30)
ax.plot(ILA["x"], ILA["y"], 'k-', label='OSO$_{3}$Me to Me$_{3}$S', color='r')
ax.plot(ILB["x"], ILB["y"], 'k-', label='Chloride to Tetrakis', color='brown')
ax.plot(ILC["x"], ILC["y"], 'k-', label='Chloride to Choline', color='blue')
ax.plot(ILD["x"], ILD["y"], 'k-', label='Bitartrate to Choline', color='crimson')
ax.plot(ILE["x"], ILE["y"], 'k-', label='MeSO$_{4}$ to EMIM', color='olive')
ax.plot(ILF["x"], ILF["y"], 'k-', label='NTF$_{2}$ to Me$_{3}$S', color='pink')
ax.plot(ILG["x"], ILG["y"], 'k-', label='MeOEtSO$_{4}$S to BMIM', color='lime')
ax.plot(ILH["x"], ILH["y"], 'k-', label='MeSO$_{3}$ to N$_{1,1,8,8}$', color='darkgoldenrod')
ax.plot(ILI["x"], ILI["y"], 'k-', label='Chloride to P$_{4,4,4,4}$', color='purple')
ax.plot(ILJ["x"], ILJ["y"], 'k-', label='(MeO)$_{2}$(HO)PO to N$_{4,1,1,1}$', color='dodgerblue')
ax.plot(ILK["x"], ILK["y"], 'k-', label='NTF$_{2}$ to P$_{6,6,6,14}$', color='lightsteelblue')
ax.plot(ILL["x"], ILL["y"], 'k-', label='Iodide to Me$_{3}$SO', color='green')
ax.plot(ILM["x"], ILM["y"], 'k-', label='Iodide to Me$_{3}$S', color='orange')
ax.set_ylim([0, 1.1])
ax.set_xlabel('Tau', fontsize=30)
ax.set_ylabel('SP', fontsize=30)
#ax.legend(bbox_to_anchor=(.45, 1.15), loc='best', fontsize=30)
#ax.legend(loc='best', fontsize=30)
fig.savefig('SP_ILions')
