# Supplementary material for: Ion-combination specific effects driving the enzymatic activity of halophilic alcohol dehydrogenase 2 from Haloferax volcanii in aqueous ionic liquid solvent mixtures
Source: RSC Sustain. 2024 Jul 8;2(9):2559–80. doi: 10.1039/d3su00412k (PMC11353702; doi:10.1039/d3su00412k)
Supplement: SU-002-D3SU00412K-s005 [file SU-002-D3SU00412K-s005.zip › MDAnalysis_Calculated_Plotted_Data/JN_Scripts_exported/plot_SP_Pot_around_acidic_basic.ipynb]

# %% [code]
import pandas as pd
import matplotlib.pyplot as plt

# %% [code]
header = ["x", "y"]
ADH_acidic = pd.read_csv('ADH_Pot2acidic.csv', names=header)
ADH_basic = pd.read_csv('ADH_Pot2basic.csv', names=header)

ADH_wat_acidic = pd.read_csv('SPwat_acidic_native.csv', names=header)
ADH_wat_basic = pd.read_csv('SPwat_basic_native.csv', names=header)

# %% [code]
ILA_acidic = pd.read_csv('ILA_Pot2acidic.csv', names=header)
ILA_basic = pd.read_csv('ILA_Pot2basic.csv', names=header)
ILB_acidic = pd.read_csv('ILB_Pot2acidic.csv', names=header)
ILB_basic = pd.read_csv('ILB_Pot2basic.csv', names=header)
ILC_acidic = pd.read_csv('ILC_Pot2acidic.csv', names=header)
ILC_basic = pd.read_csv('ILC_Pot2basic.csv', names=header)
ILD_acidic = pd.read_csv('ILD_Pot2acidic.csv', names=header)
ILD_basic = pd.read_csv('ILD_Pot2basic.csv', names=header)
ILE_acidic = pd.read_csv('ILE_Pot2acidic.csv', names=header)
ILE_basic = pd.read_csv('ILE_Pot2basic.csv', names=header)
ILF_acidic = pd.read_csv('ILF_Pot2acidic.csv', names=header)
ILF_basic = pd.read_csv('ILF_Pot2basic.csv', names=header)
ILG_acidic = pd.read_csv('ILG_Pot2acidic.csv', names=header)
ILG_basic = pd.read_csv('ILG_Pot2basic.csv', names=header)
ILH_acidic = pd.read_csv('ILH_Pot2acidic.csv', names=header)
ILH_basic = pd.read_csv('ILH_Pot2basic.csv', names=header)
ILI_acidic = pd.read_csv('ILI_Pot2acidic.csv', names=header)
ILI_basic = pd.read_csv('ILI_Pot2basic.csv', names=header)
ILJ_acidic = pd.read_csv('ILJ_Pot2acidic.csv', names=header)
ILJ_basic = pd.read_csv('ILJ_Pot2basic.csv', names=header)
ILK_acidic = pd.read_csv('ILK_Pot2acidic.csv', names=header)
ILK_basic = pd.read_csv('ILK_Pot2basic.csv', names=header)
ILL_acidic = pd.read_csv('ILL_Pot2acidic.csv', names=header)
ILL_basic = pd.read_csv('ILL_Pot2basic.csv', names=header)
ILM_acidic = pd.read_csv('ILM_Pot2acidic.csv', names=header)
ILM_basic = pd.read_csv('ILM_Pot2basic.csv', names=header)

# %% [code]
fig = plt.figure(figsize=(20,20))
ax = fig.add_subplot(111)
ax.tick_params(axis='both', which='major', labelsize=30)
plt.title('Survival Probability of K$^{+}$ around acidic residues', fontsize=30)
ax.plot(ADH_acidic["x"], ADH_acidic["y"], 'k-', label='4M KCl', color='black')
ax.plot(ILA_acidic["x"], ILA_acidic["y"], 'k-', label='[OSO$_{3}$Me][Me$_{3}$S]', color='r')
ax.plot(ILB_acidic["x"], ILB_acidic["y"], 'k-', label='Chloride to Tetrakis', color='brown')
ax.plot(ILC_acidic["x"], ILC_acidic["y"], 'k-', label='Chloride to Choline', color='blue')
ax.plot(ILD_acidic["x"], ILD_acidic["y"], 'k-', label='Bitartrate to Choline', color='crimson')
ax.plot(ILE_acidic["x"], ILE_acidic["y"], 'k-', label='MeSO$_{4}$ to EMIM', color='olive')
ax.plot(ILF_acidic["x"], ILF_acidic["y"], 'k-', label='NTF$_{2}$ to Me$_{3}$S', color='pink')
ax.plot(ILG_acidic["x"], ILG_acidic["y"], 'k-', label='MeOEtSO$_{4}$S to BMIM', color='lime')
ax.plot(ILH_acidic["x"], ILH_acidic["y"], 'k-', label='MeSO$_{3}$ to N$_{1,1,8,8}$', color='darkgoldenrod')
ax.plot(ILI_acidic["x"], ILI_acidic["y"], 'k-', label='Chloride to P$_{4,4,4,4}$', color='purple')
ax.plot(ILJ_acidic["x"], ILJ_acidic["y"], 'k-', label='(MeO)$_{2}$(HO)PO to N$_{4,1,1,1}$', color='dodgerblue')
ax.plot(ILK_acidic["x"], ILK_acidic["y"], 'k-', label='NTF$_{2}$ to P$_{6,6,6,14}$', color='lightsteelblue')
ax.plot(ILL_acidic["x"], ILL_acidic["y"], 'k-', label='Iodide to Me$_{3}$SO', color='green')
ax.plot(ILM_acidic["x"], ILM_acidic["y"], 'k-', label='Iodide to Me$_{3}$S', color='orange')
#ax.set_ylim([0, 1])
ax.set_xlabel('Tau', fontsize=30)
ax.set_ylabel('SP', fontsize=30)
ax.legend(loc='best', fontsize=30)
fig.savefig('SP_POT_around_acidic')

# %% [code]
fig = plt.figure(figsize=(20,20))
ax = fig.add_subplot(111)
ax.tick_params(axis='both', which='major', labelsize=30)
plt.title('Survival Probability of K$^{+}$ around basic residues', fontsize=30)
ax.plot(ADH_basic["x"], ADH_basic["y"], 'k-', label='4M KCl', color='black')
ax.plot(ILA_basic["x"], ILA_basic["y"], 'k-', label='[OSO$_{3}$Me][Me$_{3}$S]', color='r')
ax.plot(ILB_basic["x"], ILB_basic["y"], 'k-', label='Chloride to Tetrakis', color='brown')
ax.plot(ILC_basic["x"], ILC_basic["y"], 'k-', label='Chloride to Choline', color='blue')
ax.plot(ILD_basic["x"], ILD_basic["y"], 'k-', label='Bitartrate to Choline', color='crimson')
ax.plot(ILE_basic["x"], ILE_basic["y"], 'k-', label='MeSO$_{4}$ to EMIM', color='olive')
ax.plot(ILF_basic["x"], ILF_basic["y"], 'k-', label='NTF$_{2}$ to Me$_{3}$S', color='pink')
ax.plot(ILG_basic["x"], ILG_basic["y"], 'k-', label='MeOEtSO$_{4}$S to BMIM', color='lime')
ax.plot(ILH_basic["x"], ILH_basic["y"], 'k-', label='MeSO$_{3}$ to N$_{1,1,8,8}$', color='darkgoldenrod')
ax.plot(ILI_basic["x"], ILI_basic["y"], 'k-', label='Chloride to P$_{4,4,4,4}$', color='purple')
ax.plot(ILJ_basic["x"], ILJ_basic["y"], 'k-', label='(MeO)$_{2}$(HO)PO to N$_{4,1,1,1}$', color='dodgerblue')
ax.plot(ILK_basic["x"], ILK_basic["y"], 'k-', label='NTF$_{2}$ to P$_{6,6,6,14}$', color='lightsteelblue')
ax.plot(ILL_basic["x"], ILL_basic["y"], 'k-', label='Iodide to Me$_{3}$SO', color='green')
ax.plot(ILM_basic["x"], ILM_basic["y"], 'k-', label='Iodide to Me$_{3}$S', color='orange')
#ax.set_ylim([0, 1])
ax.set_xlabel('Tau', fontsize=30)
ax.set_ylabel('SP', fontsize=30)
ax.legend(loc='best', fontsize=30)
fig.savefig('SP_POT_around_basic')

# %% [code]
fig = plt.figure(figsize=(20,20))
ax = fig.add_subplot(111)
ax.tick_params(axis='both', which='major', labelsize=30)
plt.title('Survival Probability of K$^{+}$ around acidic vs basic residues in 4M KCl', fontsize=30)
ax.plot(ADH_acidic["x"], ADH_acidic["y"], 'k-', label='K$^{+}$ to ASP/GLU', color='red')
ax.plot(ADH_basic["x"], ADH_basic["y"], 'k-', label='K$^{+}$ to HIS/LYS/ARG', color='blue')
ax.set_xlabel('Tau', fontsize=30)
ax.set_ylabel('SP', fontsize=30)
ax.legend(loc='best', fontsize=30)
fig.savefig('SP_POT_around_acidicvsbasic')

# %% [code]
fig = plt.figure(figsize=(20,20))
ax = fig.add_subplot(111)
ax.tick_params(axis='both', which='major', labelsize=30)
plt.title('Survival Probability of K$^{+}$ and H2O around acidic vs basic residues in 4M KCl', fontsize=30)
ax.plot(ADH_acidic["x"], ADH_acidic["y"], 'k-', label='K$^{+}$ to ASP/GLU', color='red')
ax.plot(ADH_basic["x"], ADH_basic["y"], 'k-', label='K$^{+}$ to HIS/LYS/ARG', color='blue')
ax.plot(ADH_wat_acidic["x"], ADH_wat_acidic["y"], 'k--', label='H$_{2}$O to ASP/GLU', color='red')
ax.plot(ADH_wat_basic["x"], ADH_wat_basic["y"], 'k--', label='H$_{2}$O to HIS/LYS/ARG', color='blue')
ax.set_xlabel('Tau', fontsize=30)
ax.set_ylabel('SP', fontsize=30)
ax.legend(loc='best', fontsize=30)
fig.savefig('SP_watvspot_around_acidicvsbasic')
