# Supplementary material for: Ion-combination specific effects driving the enzymatic activity of halophilic alcohol dehydrogenase 2 from Haloferax volcanii in aqueous ionic liquid solvent mixtures
Source: RSC Sustain. 2024 Jul 8;2(9):2559–80. doi: 10.1039/d3su00412k (PMC11353702; doi:10.1039/d3su00412k)
Supplement: SU-002-D3SU00412K-s005 [file SU-002-D3SU00412K-s005.zip › MDAnalysis_Calculated_Plotted_Data/JN_Scripts_exported/plot_SP_wat_around_ions.ipynb]

# %% [code]
import pandas as pd
import matplotlib.pyplot as plt

# %% [code]
header = ["x", "y"]
ILAcat = pd.read_csv('ILAwat_mes.csv', names=header)
ILAani = pd.read_csv('ILAwat_osm.csv', names=header)
ILBcat = pd.read_csv('ILBwat_tet.csv', names=header)
ILBani = pd.read_csv('ILBwat_chl.csv', names=header)
ILCcat = pd.read_csv('ILCwat_cho.csv', names=header)
ILCani = pd.read_csv('ILCwat_chl.csv', names=header)
ILDcat = pd.read_csv('ILDwat_cho.csv', names=header)
ILDani = pd.read_csv('ILDwat_bit.csv', names=header)
ILEcat = pd.read_csv('ILEwat_dim.csv', names=header)
ILEani = pd.read_csv('ILEwat_osm.csv', names=header)
ILFcat = pd.read_csv('ILFwat_mes.csv', names=header)
ILFani = pd.read_csv('ILFwat_ntf.csv', names=header)
ILGcat = pd.read_csv('ILGwat_bmi.csv', names=header)
ILGani = pd.read_csv('ILGwat_met.csv', names=header)
ILHcat = pd.read_csv('ILHwat_nib.csv', names=header)
ILHani = pd.read_csv('ILHwat_som.csv', names=header)
ILIcat = pd.read_csv('ILIwat_paa.csv', names=header)
ILIani = pd.read_csv('ILIwat_chl.csv', names=header)
ILJcat = pd.read_csv('ILJwat_nai.csv', names=header)
ILJani = pd.read_csv('ILJwat_mop.csv', names=header)
ILKcat = pd.read_csv('ILKwat_pgg.csv', names=header)
ILKani = pd.read_csv('ILKwat_ntf.csv', names=header)
ILLcat = pd.read_csv('ILLwat_mso.csv', names=header)
ILLani = pd.read_csv('ILLwat_iod.csv', names=header)
ILMcat = pd.read_csv('ILMwat_mes.csv', names=header)
ILMani = pd.read_csv('ILMwat_iod.csv', names=header)

# %% [code]
fig = plt.figure(figsize=(20,20))
ax = fig.add_subplot(111)
ax.tick_params(axis='both', which='major', labelsize=30)
ax.plot(ILAcat["x"], ILAcat["y"], 'k-', label='[Me$_{3}$S]', color='blue')
ax.plot(ILAani["x"], ILAani["y"], 'k-', label='[OSO$_{3}$Me]', color='r')
#ax.set_ylim([0, 1])
ax.set_xlabel('Tau', fontsize=30)
ax.set_ylabel('SP', fontsize=30)
ax.legend(loc='best', fontsize=30)
fig.savefig('SPwat_around_ILAions')

# %% [code]
fig = plt.figure(figsize=(20,20))
ax = fig.add_subplot(111)
ax.tick_params(axis='both', which='major', labelsize=30)
ax.plot(ILBcat["x"], ILBcat["y"], 'k-', label='[Tetrakis]', color='blue')
ax.plot(ILBani["x"], ILBani["y"], 'k-', label='[Chloride]', color='r')
#ax.set_ylim([0, 1])
ax.set_xlabel('Tau', fontsize=30)
ax.set_ylabel('SP', fontsize=30)
ax.legend(loc='best', fontsize=30)
fig.savefig('SPwat_around_ILBions')

# %% [code]
fig = plt.figure(figsize=(20,20))
ax = fig.add_subplot(111)
ax.tick_params(axis='both', which='major', labelsize=30)
ax.plot(ILCcat["x"], ILCcat["y"], 'k-', label='[Choline]', color='blue')
ax.plot(ILCani["x"], ILCani["y"], 'k-', label='[Chloride]', color='r')
#ax.set_ylim([0, 1])
ax.set_xlabel('Tau', fontsize=30)
ax.set_ylabel('SP', fontsize=30)
ax.legend(loc='best', fontsize=30)
fig.savefig('SPwat_around_ILCions')

# %% [code]
fig = plt.figure(figsize=(20,20))
ax = fig.add_subplot(111)
ax.tick_params(axis='both', which='major', labelsize=30)
ax.plot(ILDcat["x"], ILDcat["y"], 'k-', label='[Choline]', color='blue')
ax.plot(ILDani["x"], ILDani["y"], 'k-', label='[Bitartrate]', color='r')
#ax.set_ylim([0, 1])
ax.set_xlabel('Tau', fontsize=30)
ax.set_ylabel('SP', fontsize=30)
ax.legend(loc='best', fontsize=30)
fig.savefig('SPwat_around_ILDions')

# %% [code]
fig = plt.figure(figsize=(20,20))
ax = fig.add_subplot(111)
ax.tick_params(axis='both', which='major', labelsize=30)
plt.title('Survival Probability of H$_{2}$O around cations', fontsize=30)
ax.plot(ILAcat["x"], ILAcat["y"], 'k-', label='H$_{2}$O to Me$_{3}$S', color='r')
ax.plot(ILBcat["x"], ILBcat["y"], 'k-', label='H$_{2}$O to Tetrakis', color='brown')
ax.plot(ILCcat["x"], ILCcat["y"], 'k-', label='H$_{2}$O to Choline', color='blue')
ax.plot(ILDcat["x"], ILDcat["y"], 'k-', label='H$_{2}$O to Choline', color='crimson')
ax.plot(ILEcat["x"], ILEcat["y"], 'k-', label='H$_{2}$O to DiMIM', color='olive')
ax.plot(ILFcat["x"], ILFcat["y"], 'k-', label='H$_{2}$O to Me$_{3}$S', color='pink')
ax.plot(ILGcat["x"], ILGcat["y"], 'k-', label='H$_{2}$O to BMIM', color='lime')
ax.plot(ILHcat["x"], ILHcat["y"], 'k-', label='H$_{2}$O to N$_{1,1,8,8}$', color='darkgoldenrod')
ax.plot(ILIcat["x"], ILIcat["y"], 'k-', label='H$_{2}$O to P$_{4,4,4,4}$', color='purple')
ax.plot(ILJcat["x"], ILJcat["y"], 'k-', label='H$_{2}$O to N$_{4,1,1,1}$', color='dodgerblue')
ax.plot(ILKcat["x"], ILKcat["y"], 'k-', label='H$_{2}$O to P$_{6,6,6,14}$', color='lightsteelblue')
ax.plot(ILLcat["x"], ILLcat["y"], 'k-', label='H$_{2}$O to Me$_{3}$SO', color='green')
ax.plot(ILMcat["x"], ILMcat["y"], 'k-', label='H$_{2}$O to Me$_{3}$S', color='orange')
#ax.set_ylim([0, 1])
ax.set_xlabel('Tau', fontsize=30)
ax.set_ylabel('SP', fontsize=30)
ax.legend(loc='best', fontsize=30)
fig.savefig('SPwat_around_IL_cations')

# %% [code]
fig = plt.figure(figsize=(20,20))
ax = fig.add_subplot(111)
ax.tick_params(axis='both', which='major', labelsize=30)
plt.title('Survival Probability of H$_{2}$O around anions', fontsize=30)
ax.plot(ILAani["x"], ILAani["y"], 'k-', label='H$_{2}$O to MeSO$_{4}$', color='r')
ax.plot(ILBani["x"], ILBani["y"], 'k-', label='H$_{2}$O to Chloride', color='brown')
ax.plot(ILCani["x"], ILCani["y"], 'k-', label='H$_{2}$O to Chloride', color='blue')
ax.plot(ILDani["x"], ILDani["y"], 'k-', label='H$_{2}$O to Bitartrate', color='crimson')
ax.plot(ILEani["x"], ILEani["y"], 'k-', label='H$_{2}$O to MeSO$_{4}$', color='olive')
ax.plot(ILFani["x"], ILFani["y"], 'k-', label='H$_{2}$O to NTF$_{2}$', color='pink')
ax.plot(ILGani["x"], ILGani["y"], 'k-', label='H$_{2}$O to MeOEtSO$_{4}$', color='lime')
ax.plot(ILHani["x"], ILHani["y"], 'k-', label='H$_{2}$O to MeSO$_{3}$', color='darkgoldenrod')
ax.plot(ILIani["x"], ILIani["y"], 'k-', label='H$_{2}$O to Chloride', color='purple')
ax.plot(ILJani["x"], ILJani["y"], 'k-', label='H$_{2}$O to (MeO)$_{2}$(HO)PO', color='dodgerblue')
ax.plot(ILKani["x"], ILKani["y"], 'k-', label='H$_{2}$O to NTF$_{2}$', color='lightsteelblue')
ax.plot(ILLani["x"], ILLani["y"], 'k-', label='H$_{2}$O to Iodide', color='green')
ax.plot(ILMani["x"], ILMani["y"], 'k-', label='H$_{2}$O to Iodide', color='orange')
#ax.set_ylim([0, 1])
ax.set_xlabel('Tau', fontsize=30)
ax.set_ylabel('SP', fontsize=30)
ax.legend(loc='best', fontsize=30)
fig.savefig('SPwat_around_IL_anions')

# %% [code]


# %% [code]
