# Supplementary material for: Ion-combination specific effects driving the enzymatic activity of halophilic alcohol dehydrogenase 2 from Haloferax volcanii in aqueous ionic liquid solvent mixtures
Source: RSC Sustain. 2024 Jul 8;2(9):2559–80. doi: 10.1039/d3su00412k (PMC11353702; doi:10.1039/d3su00412k)
Supplement: SU-002-D3SU00412K-s005 [file SU-002-D3SU00412K-s005.zip › MDAnalysis_Calculated_Plotted_Data/JN_Scripts_exported/plot_SP_wat_pot_ILions_to_acidic_basic.ipynb]

# %% [code]
import pandas as pd
import matplotlib.pyplot as plt

# %% [code]
header = ["x", "y"]
ADH_acidic = pd.read_csv('ADH_Pot2acidic.csv', names=header)
ADH_basic = pd.read_csv('ADH_Pot2basic.csv', names=header)
ADH_wat_pot_acidic = pd.read_csv('SPwat_5Apot_25Aacidic.csv', names=header)
ADH_wat_pot = pd.read_csv('SPwat_5Apot.csv', names=header)


ADH_wat_acidic = pd.read_csv('SPwat_acidic_native.csv', names=header)
ADH_wat_basic = pd.read_csv('SPwat_basic_native.csv', names=header)

# %% [code]
ILA_pot_acidic = pd.read_csv('ILA_Pot2acidic.csv', names=header)
ILA_pot_basic = pd.read_csv('ILA_Pot2basic.csv', names=header)
ILB_pot_acidic = pd.read_csv('ILB_Pot2acidic.csv', names=header)
ILB_pot_basic = pd.read_csv('ILB_Pot2basic.csv', names=header)
ILC_pot_acidic = pd.read_csv('ILC_Pot2acidic.csv', names=header)
ILC_pot_basic = pd.read_csv('ILC_Pot2basic.csv', names=header)
ILD_pot_acidic = pd.read_csv('ILD_Pot2acidic.csv', names=header)
ILD_pot_basic = pd.read_csv('ILD_Pot2basic.csv', names=header)
ILE_pot_acidic = pd.read_csv('ILE_Pot2acidic.csv', names=header)
ILE_pot_basic = pd.read_csv('ILE_Pot2basic.csv', names=header)
ILF_pot_acidic = pd.read_csv('ILF_Pot2acidic.csv', names=header)
ILF_pot_basic = pd.read_csv('ILF_Pot2basic.csv', names=header)
ILG_pot_acidic = pd.read_csv('ILG_Pot2acidic.csv', names=header)
ILG_pot_basic = pd.read_csv('ILG_Pot2basic.csv', names=header)
ILH_pot_acidic = pd.read_csv('ILH_Pot2acidic.csv', names=header)
ILH_pot_basic = pd.read_csv('ILH_Pot2basic.csv', names=header)
ILI_pot_acidic = pd.read_csv('ILI_Pot2acidic.csv', names=header)
ILI_pot_basic = pd.read_csv('ILI_Pot2basic.csv', names=header)
ILJ_pot_acidic = pd.read_csv('ILJ_Pot2acidic.csv', names=header)
ILJ_pot_basic = pd.read_csv('ILJ_Pot2basic.csv', names=header)
ILK_pot_acidic = pd.read_csv('ILK_Pot2acidic.csv', names=header)
ILK_pot_basic = pd.read_csv('ILK_Pot2basic.csv', names=header)
ILL_pot_acidic = pd.read_csv('ILL_Pot2acidic.csv', names=header)
ILL_pot_basic = pd.read_csv('ILL_Pot2basic.csv', names=header)
ILM_pot_acidic = pd.read_csv('ILM_Pot2acidic.csv', names=header)
ILM_pot_basic = pd.read_csv('ILM_Pot2basic.csv', names=header)

# %% [code]
ILA_wat_acidic = pd.read_csv('ILAwat_acidic.csv', names=header)
ILB_wat_acidic = pd.read_csv('ILBwat_acidic.csv', names=header)
ILC_wat_acidic = pd.read_csv('ILCwat_acidic.csv', names=header)
ILD_wat_acidic = pd.read_csv('ILDwat_acidic.csv', names=header)
ILE_wat_acidic = pd.read_csv('ILEwat_acidic.csv', names=header)
ILF_wat_acidic = pd.read_csv('ILFwat_acidic.csv', names=header)
ILG_wat_acidic = pd.read_csv('ILGwat_acidic.csv', names=header)
ILH_wat_acidic = pd.read_csv('ILHwat_acidic.csv', names=header)
ILI_wat_acidic = pd.read_csv('ILIwat_acidic.csv', names=header)
ILJ_wat_acidic = pd.read_csv('ILJwat_acidic.csv', names=header)
ILK_wat_acidic = pd.read_csv('ILKwat_acidic.csv', names=header)
ILL_wat_acidic = pd.read_csv('ILLwat_acidic.csv', names=header)
ILM_wat_acidic = pd.read_csv('ILMwat_acidic.csv', names=header)

ILA_wat_basic = pd.read_csv('ILAwat_basic.csv', names=header)
ILB_wat_basic = pd.read_csv('ILBwat_basic.csv', names=header)
ILC_wat_basic = pd.read_csv('ILCwat_basic.csv', names=header)
ILD_wat_basic = pd.read_csv('ILDwat_basic.csv', names=header)
ILE_wat_basic = pd.read_csv('ILEwat_basic.csv', names=header)
ILF_wat_basic = pd.read_csv('ILFwat_basic.csv', names=header)
ILG_wat_basic = pd.read_csv('ILGwat_basic.csv', names=header)
ILH_wat_basic = pd.read_csv('ILHwat_basic.csv', names=header)
ILI_wat_basic = pd.read_csv('ILIwat_basic.csv', names=header)
ILJ_wat_basic = pd.read_csv('ILJwat_basic.csv', names=header)
ILK_wat_basic = pd.read_csv('ILKwat_basic.csv', names=header)
ILL_wat_basic = pd.read_csv('ILLwat_basic.csv', names=header)
ILM_wat_basic = pd.read_csv('ILMwat_basic.csv', names=header)

# %% [code]
ILAcat = pd.read_csv('ILAmes_2protein.csv', names=header)
ILAani = pd.read_csv('ILAosm_2protein.csv', names=header)
ILBcat = pd.read_csv('ILBtet_2protein.csv', names=header)
ILBani = pd.read_csv('ILBchl_2protein.csv', names=header)
ILCcat = pd.read_csv('ILCcho_2protein.csv', names=header)
ILCani = pd.read_csv('ILCchl_2protein.csv', names=header)
ILDcat = pd.read_csv('ILDcho_2protein.csv', names=header)
ILDani = pd.read_csv('ILDbit_2protein.csv', names=header)
ILEcat = pd.read_csv('ILEdim_2protein.csv', names=header)
ILEani = pd.read_csv('ILEosm_2protein.csv', names=header)
ILFcat = pd.read_csv('ILFmes_2protein.csv', names=header)
ILFani = pd.read_csv('ILFntf_2protein.csv', names=header)
ILGcat = pd.read_csv('ILGbmi_2protein.csv', names=header)
ILGani = pd.read_csv('ILGmet_2protein.csv', names=header)
ILHcat = pd.read_csv('ILHnib_2protein.csv', names=header)
ILHani = pd.read_csv('ILHsom_2protein.csv', names=header)
ILIcat = pd.read_csv('ILIpaa_2protein.csv', names=header)
ILIani = pd.read_csv('ILIchl_2protein.csv', names=header)
ILJcat = pd.read_csv('ILJnai_2protein.csv', names=header)
ILJani = pd.read_csv('ILJmop_2protein.csv', names=header)
ILKcat = pd.read_csv('ILKpgg_2protein.csv', names=header)
ILKani = pd.read_csv('ILKntf_2protein.csv', names=header)
ILLcat = pd.read_csv('ILLmso_2protein.csv', names=header)
ILLani = pd.read_csv('ILLiod_2protein.csv', names=header)
ILMcat = pd.read_csv('ILMmes_2protein.csv', names=header)
ILMani = pd.read_csv('ILMiod_2protein.csv', names=header)

# %% [code]
fig = plt.figure(figsize=(20,20))
ax = fig.add_subplot(111)
ax.tick_params(axis='both', which='major', labelsize=30)
plt.title('SP of K$^{+}$ and H$_{2}$O around acidic vs. basic residues in 4M KCl', fontsize=30)
ax.plot(ADH_wat_acidic["x"], ADH_wat_acidic["y"], 'k--', label='H$_{2}$O to ASP/GLU', color='red')
ax.plot(ADH_wat_basic["x"], ADH_wat_basic["y"], 'k--', label='H$_{2}$O to HIS/LYS/ARG', color='blue')
ax.plot(ADH_acidic["x"], ADH_acidic["y"], 'k-', label='K$^{+}$ to ASP/GLU', color='red')
ax.plot(ADH_basic["x"], ADH_basic["y"], 'k-', label='K$^{+}$ to HIS/LYS/ARG', color='blue')
ax.plot(ADH_wat_pot_acidic["x"], ADH_wat_pot_acidic["y"], 'k--', label='H$_{2}$O to K$^{+}$ around ASP/GLU', color='black')
ax.plot(ADH_wat_pot["x"], ADH_wat_pot["y"], 'k-', label='H$_{2}$O to K$^{+}$', color='black')
#ax.set_ylim([0, 1])
ax.set_xlabel('Tau', fontsize=30)
ax.set_ylabel('SP', fontsize=30)
ax.legend(loc='best', fontsize=30)
#fig.savefig('SP_watvspot_around_acidicvsbasic')

# %% [code]
fig = plt.figure(figsize=(20,20))
ax = fig.add_subplot(111)
ax.tick_params(axis='both', which='major', labelsize=30)
plt.title('Survival Probability of H$_{2}$O around acidic residues', fontsize=30)
ax.plot(ADH_wat_acidic["x"], ADH_wat_acidic["y"], 'k-', label='4M KCl', color='black')
ax.plot(ILA_wat_acidic["x"], ILA_wat_acidic["y"], 'k-', label='[OSO$_{3}$Me][Me$_{3}$S]', color='r')
ax.plot(ILB_wat_acidic["x"], ILB_wat_acidic["y"], 'k-', label='Chloride to Tetrakis', color='brown')
ax.plot(ILC_wat_acidic["x"], ILC_wat_acidic["y"], 'k-', label='Chloride to Choline', color='blue')
ax.plot(ILD_wat_acidic["x"], ILD_wat_acidic["y"], 'k-', label='Bitartrate to Choline', color='crimson')
ax.plot(ILE_wat_acidic["x"], ILE_wat_acidic["y"], 'k-', label='MeSO$_{4}$ to EMIM', color='olive')
ax.plot(ILF_wat_acidic["x"], ILF_wat_acidic["y"], 'k-', label='NTF$_{2}$ to Me$_{3}$S', color='pink')
ax.plot(ILG_wat_acidic["x"], ILG_wat_acidic["y"], 'k-', label='MeOEtSO$_{4}$S to BMIM', color='lime')
ax.plot(ILH_wat_acidic["x"], ILH_wat_acidic["y"], 'k-', label='MeSO$_{3}$ to N$_{1,1,8,8}$', color='darkgoldenrod')
ax.plot(ILI_wat_acidic["x"], ILI_wat_acidic["y"], 'k-', label='Chloride to P$_{4,4,4,4}$', color='purple')
ax.plot(ILJ_wat_acidic["x"], ILJ_wat_acidic["y"], 'k-', label='(MeO)$_{2}$(HO)PO to N$_{4,1,1,1}$', color='dodgerblue')
ax.plot(ILK_wat_acidic["x"], ILK_wat_acidic["y"], 'k-', label='NTF$_{2}$ to P$_{6,6,6,14}$', color='lightsteelblue')
ax.plot(ILL_wat_acidic["x"], ILL_wat_acidic["y"], 'k-', label='Iodide to Me$_{3}$SO', color='green')
ax.plot(ILM_wat_acidic["x"], ILM_wat_acidic["y"], 'k-', label='Iodide to Me$_{3}$S', color='orange')
#ax.set_ylim([0, 1])
ax.set_xlabel('Tau', fontsize=30)
ax.set_ylabel('SP', fontsize=30)
ax.legend(loc='best', fontsize=30)
#fig.savefig('SP_WAT_around_acidic')

# %% [code]
fig = plt.figure(figsize=(20,20))
ax = fig.add_subplot(111)
ax.tick_params(axis='both', which='major', labelsize=30)
plt.title('Survival Probability of K$^{+}$ and H$_{2}$O around acidic or basic residues \n in comparison to Survival Probability of Ionic Liquid ions around ADH', fontsize=30)
ax.plot(ILA_pot_acidic["x"], ILA_pot_acidic["y"], '--', label='K$^{+}$ around Asp/Glu(red) or Lys/His/Arg(blue)', color='black')
ax.plot(ILA_pot_acidic["x"], ILA_pot_acidic["y"], '--', color='red')
ax.plot(ILA_pot_basic["x"], ILA_pot_basic["y"], '--', color='blue')
ax.plot(ILA_wat_acidic["x"], ILA_wat_acidic["y"], ':', label='H$_{2}$O around Asp/Glu(red) or Lys/His/Arg(blue)', color='black')
ax.plot(ILA_wat_acidic["x"], ILA_wat_acidic["y"], ':', color='red')
ax.plot(ILA_wat_basic["x"], ILA_wat_basic["y"], ':', color='blue')
ax.plot(ILAani["x"], ILAani["y"], '^', label='[OSO$_{3}$Me]$^{-}$ around HvADH', color='firebrick')
ax.plot(ILAcat["x"], ILAcat["y"], 's', label='[Me$_{3}$S]$^{+}$ around HvADH', color='firebrick')
#ax.set_ylim([0, 1])
ax.set_xlabel('Tau', fontsize=30)
ax.set_ylabel('SP', fontsize=30)
ax.legend(loc=0, fontsize=30, framealpha=0.5)
fig.savefig('SP_wat_pot_ILions_comp_ILA')

# %% [code]
fig = plt.figure(figsize=(20,20))
ax = fig.add_subplot(111)
ax.tick_params(axis='both', which='major', labelsize=30)
plt.title('Survival Probability of K$^{+}$ and H$_{2}$O around acidic or basic residues \n in comparison to Survival Probability of Ionic Liquid ions around ADH', fontsize=30)
ax.plot(ILB_pot_acidic["x"], ILB_pot_acidic["y"], '--', label='K$^{+}$ around Asp/Glu(red) or Lys/His/Arg(blue)', color='black')
ax.plot(ILB_pot_acidic["x"], ILB_pot_acidic["y"], '--', color='red')
ax.plot(ILB_pot_basic["x"], ILB_pot_basic["y"], '--', color='blue')
ax.plot(ILB_wat_acidic["x"], ILB_wat_acidic["y"], ':', label='H$_{2}$O around Asp/Glu(red) or Lys/His/Arg(blue)', color='black')
ax.plot(ILB_wat_acidic["x"], ILB_wat_acidic["y"], ':', color='red')
ax.plot(ILB_wat_basic["x"], ILB_wat_basic["y"], ':', color='blue')
ax.plot(ILBani["x"], ILBani["y"], '^', label='[Chloride]$^{-}$ around HvADH', color='brown')
ax.plot(ILBcat["x"], ILBcat["y"], 's', label='[Tetrakis]$^{+}$ around HvADH', color='brown')
#ax.set_ylim([0, 1])
ax.set_xlabel('Tau', fontsize=30)
ax.set_ylabel('SP', fontsize=30)
ax.legend(loc=0, fontsize=30, framealpha=0.5)
fig.savefig('SP_wat_pot_ILions_comp_ILB')

# %% [code]
fig = plt.figure(figsize=(20,20))
ax = fig.add_subplot(111)
ax.tick_params(axis='both', which='major', labelsize=30)
plt.title('Survival Probability of K$^{+}$ and H$_{2}$O around acidic or basic residues \n in comparison to Survival Probability of Ionic Liquid ions around ADH', fontsize=30)
ax.plot(ILC_pot_acidic["x"], ILC_pot_acidic["y"], '--', label='K$^{+}$ around Asp/Glu(red) or Lys/His/Arg(blue)', color='black')
ax.plot(ILC_pot_acidic["x"], ILC_pot_acidic["y"], '--', color='red')
ax.plot(ILC_pot_basic["x"], ILC_pot_basic["y"], '--', color='blue')
ax.plot(ILC_wat_acidic["x"], ILC_wat_acidic["y"], ':', label='H$_{2}$O around Asp/Glu(red) or Lys/His/Arg(blue)', color='black')
ax.plot(ILC_wat_acidic["x"], ILC_wat_acidic["y"], ':', color='red')
ax.plot(ILC_wat_basic["x"], ILC_wat_basic["y"], ':', color='blue')
ax.plot(ILCani["x"], ILCani["y"], '^', label='[Chloride] around HvADH', color='darkblue')
ax.plot(ILCcat["x"], ILCcat["y"], 's', label='[Choline]$^{+}$ around HvADH', color='darkblue')
#ax.set_ylim([0, 1])
ax.set_xlabel('Tau', fontsize=30)
ax.set_ylabel('SP', fontsize=30)
ax.legend(loc=0, fontsize=30, framealpha=0.5)
fig.savefig('SP_wat_pot_ILions_comp_ILC')

# %% [code]
fig = plt.figure(figsize=(20,20))
ax = fig.add_subplot(111)
ax.tick_params(axis='both', which='major', labelsize=30)
plt.title('Survival Probability of K$^{+}$ and H$_{2}$O around acidic or basic residues \n in comparison to Survival Probability of Ionic Liquid ions around ADH', fontsize=30)
ax.plot(ILD_pot_acidic["x"], ILD_pot_acidic["y"], '--', label='K$^{+}$ around Asp/Glu(red) or Lys/His/Arg(blue)', color='black')
ax.plot(ILD_pot_acidic["x"], ILD_pot_acidic["y"], '--', color='red')
ax.plot(ILD_pot_basic["x"], ILD_pot_basic["y"], '--', color='blue')
ax.plot(ILD_wat_acidic["x"], ILD_wat_acidic["y"], ':', label='H$_{2}$O around Asp/Glu(red) or Lys/His/Arg(blue)', color='black')
ax.plot(ILD_wat_acidic["x"], ILD_wat_acidic["y"], ':', color='red')
ax.plot(ILD_wat_basic["x"], ILD_wat_basic["y"], ':', color='blue')
ax.plot(ILDani["x"], ILDani["y"], '^', label='[Bitartrate]$^{-}$ around HvADH', color='crimson')
ax.plot(ILDcat["x"], ILDcat["y"], 's', label='[Choline]$^{+}$ around HvADH', color='crimson')
#ax.set_ylim([0, 1])
ax.set_xlabel('Tau', fontsize=30)
ax.set_ylabel('SP', fontsize=30)
ax.legend(loc=0, fontsize=30, framealpha=0.5)
fig.savefig('SP_wat_pot_ILions_comp_ILD')

# %% [code]
fig = plt.figure(figsize=(20,20))
ax = fig.add_subplot(111)
ax.tick_params(axis='both', which='major', labelsize=30)
plt.title('Survival Probability of K$^{+}$ and H$_{2}$O around acidic or basic residues \n in comparison to Survival Probability of Ionic Liquid ions around ADH', fontsize=30)
ax.plot(ILE_pot_acidic["x"], ILE_pot_acidic["y"], '--', label='K$^{+}$ around Asp/Glu(red) or Lys/His/Arg(blue)', color='black')
ax.plot(ILE_pot_acidic["x"], ILE_pot_acidic["y"], '--', color='red')
ax.plot(ILE_pot_basic["x"], ILE_pot_basic["y"], '--', color='blue')
ax.plot(ILE_wat_acidic["x"], ILE_wat_acidic["y"], ':', label='H$_{2}$O around Asp/Glu(red) or Lys/His/Arg(blue)', color='black')
ax.plot(ILE_wat_acidic["x"], ILE_wat_acidic["y"], ':', color='red')
ax.plot(ILE_wat_basic["x"], ILE_wat_basic["y"], ':', color='blue')
ax.plot(ILEani["x"], ILEani["y"], '^', label='[MeSO$_{4}$]$^{-}$ around HvADH', color='olive')
ax.plot(ILEcat["x"], ILEcat["y"], 's', label='[EMIM]$^{+}$ around HvADH', color='olive')
#ax.set_ylim([0, 1])
ax.set_xlabel('Tau', fontsize=30)
ax.set_ylabel('SP', fontsize=30)
ax.legend(loc=0, fontsize=30, framealpha=0.5)
fig.savefig('SP_wat_pot_ILions_comp_ILE')

# %% [code]
fig = plt.figure(figsize=(20,20))
ax = fig.add_subplot(111)
ax.tick_params(axis='both', which='major', labelsize=30)
plt.title('Survival Probability of K$^{+}$ and H$_{2}$O around acidic or basic residues \n in comparison to Survival Probability of Ionic Liquid ions around ADH', fontsize=30)
ax.plot(ILF_pot_acidic["x"], ILF_pot_acidic["y"], '--', label='K$^{+}$ around Asp/Glu(red) or Lys/His/Arg(blue)', color='black')
ax.plot(ILF_pot_acidic["x"], ILF_pot_acidic["y"], '--', color='red')
ax.plot(ILF_pot_basic["x"], ILF_pot_basic["y"], '--', color='blue')
ax.plot(ILF_wat_acidic["x"], ILF_wat_acidic["y"], ':', label='H$_{2}$O around Asp/Glu(red) or Lys/His/Arg(blue)', color='black')
ax.plot(ILF_wat_acidic["x"], ILF_wat_acidic["y"], ':', color='red')
ax.plot(ILF_wat_basic["x"], ILF_wat_basic["y"], ':', color='blue')
ax.plot(ILFani["x"], ILFani["y"], '^', label='[NTF$_{2}$]$^{-}$ around HvADH', color='salmon')
ax.plot(ILFcat["x"], ILFcat["y"], 's', label='[Me$_{3}$S]$^{+}$ around HvADH', color='salmon')
#ax.set_ylim([0, 1])
ax.set_xlabel('Tau', fontsize=30)
ax.set_ylabel('SP', fontsize=30)
ax.legend(loc=0, fontsize=30, framealpha=0.5)
fig.savefig('SP_wat_pot_ILions_comp_ILF')

# %% [code]
fig = plt.figure(figsize=(20,20))
ax = fig.add_subplot(111)
ax.tick_params(axis='both', which='major', labelsize=30)
plt.title('Survival Probability of K$^{+}$ and H$_{2}$O around acidic or basic residues \n in comparison to Survival Probability of Ionic Liquid ions around ADH', fontsize=30)
ax.plot(ILG_pot_acidic["x"], ILG_pot_acidic["y"], '--', label='K$^{+}$ around Asp/Glu(red) or Lys/His/Arg(blue)', color='black')
ax.plot(ILG_pot_acidic["x"], ILG_pot_acidic["y"], '--', color='red')
ax.plot(ILG_pot_basic["x"], ILG_pot_basic["y"], '--', color='blue')
ax.plot(ILG_wat_acidic["x"], ILG_wat_acidic["y"], ':', label='H$_{2}$O around Asp/Glu(red) or Lys/His/Arg(blue)', color='black')
ax.plot(ILG_wat_acidic["x"], ILG_wat_acidic["y"], ':', color='red')
ax.plot(ILG_wat_basic["x"], ILG_wat_basic["y"], ':', color='blue')
ax.plot(ILGani["x"], ILGani["y"], '^', label='[MeOEtSO$_{4}$S]$^{-}$ around HvADH', color='limegreen')
ax.plot(ILGcat["x"], ILGcat["y"], 's', label='[BMIM]$^{+}$ around HvADH', color='limegreen')
#ax.set_ylim([0, 1])
ax.set_xlabel('Tau', fontsize=30)
ax.set_ylabel('SP', fontsize=30)
ax.legend(loc=0, fontsize=30, framealpha=0.5)
fig.savefig('SP_wat_pot_ILions_comp_ILG')

# %% [code]
fig = plt.figure(figsize=(20,20))
ax = fig.add_subplot(111)
ax.tick_params(axis='both', which='major', labelsize=30)
plt.title('Survival Probability of K$^{+}$ and H$_{2}$O around acidic or basic residues \n in comparison to Survival Probability of Ionic Liquid ions around ADH', fontsize=30)
ax.plot(ILH_pot_acidic["x"], ILH_pot_acidic["y"], '--', label='K$^{+}$ around Asp/Glu(red) or Lys/His/Arg(blue)', color='black')
ax.plot(ILH_pot_acidic["x"], ILH_pot_acidic["y"], '--', color='red')
ax.plot(ILH_pot_basic["x"], ILH_pot_basic["y"], '--', color='blue')
ax.plot(ILH_wat_acidic["x"], ILH_wat_acidic["y"], ':', label='H$_{2}$O around Asp/Glu(red) or Lys/His/Arg(blue)', color='black')
ax.plot(ILH_wat_acidic["x"], ILH_wat_acidic["y"], ':', color='red')
ax.plot(ILH_wat_basic["x"], ILH_wat_basic["y"], ':', color='blue')
ax.plot(ILHani["x"], ILHani["y"], '^', label='[MeSO$_{3}$]$^{-}$ around HvADH', color='darkgoldenrod')
ax.plot(ILHcat["x"], ILHcat["y"], 's', label='[N$_{1,1,8,8}$]$^{+}$ around HvADH', color='darkgoldenrod')
#ax.set_ylim([0, 1])
ax.set_xlabel('Tau', fontsize=30)
ax.set_ylabel('SP', fontsize=30)
ax.legend(loc=0, fontsize=30, framealpha=0.5)
fig.savefig('SP_wat_pot_ILions_comp_ILH')

# %% [code]
fig = plt.figure(figsize=(20,20))
ax = fig.add_subplot(111)
ax.tick_params(axis='both', which='major', labelsize=30)
plt.title('Survival Probability of K$^{+}$ and H$_{2}$O around acidic or basic residues \n in comparison to Survival Probability of Ionic Liquid ions around ADH', fontsize=30)
ax.plot(ILI_pot_acidic["x"], ILI_pot_acidic["y"], '--', label='K$^{+}$ around Asp/Glu(red) or Lys/His/Arg(blue)', color='black')
ax.plot(ILI_pot_acidic["x"], ILI_pot_acidic["y"], '--', color='red')
ax.plot(ILI_pot_basic["x"], ILI_pot_basic["y"], '--', color='blue')
ax.plot(ILI_wat_acidic["x"], ILI_wat_acidic["y"], ':', label='H$_{2}$O around Asp/Glu(red) or Lys/His/Arg(blue)', color='black')
ax.plot(ILI_wat_acidic["x"], ILI_wat_acidic["y"], ':', color='red')
ax.plot(ILI_wat_basic["x"], ILI_wat_basic["y"], ':', color='blue')
ax.plot(ILIani["x"], ILIani["y"], '^', label='[Chloride]$^{-}$ around HvADH', color='purple')
ax.plot(ILIcat["x"], ILIcat["y"], 's', label='[P$_{4,4,4,4}$]$^{+}$ around HvADH', color='purple')
#ax.set_ylim([0, 1])
ax.set_xlabel('Tau', fontsize=30)
ax.set_ylabel('SP', fontsize=30)
ax.legend(loc=0, fontsize=30, framealpha=0.5)
fig.savefig('SP_wat_pot_ILions_comp_ILI')

# %% [code]
fig = plt.figure(figsize=(20,20))
ax = fig.add_subplot(111)
ax.tick_params(axis='both', which='major', labelsize=30)
plt.title('Survival Probability of K$^{+}$ and H$_{2}$O around acidic or basic residues \n in comparison to Survival Probability of Ionic Liquid ions around ADH', fontsize=30)
ax.plot(ILJ_pot_acidic["x"], ILJ_pot_acidic["y"], '--', label='K$^{+}$ around Asp/Glu(red) or Lys/His/Arg(blue)', color='black')
ax.plot(ILJ_pot_acidic["x"], ILJ_pot_acidic["y"], '--', color='red')
ax.plot(ILJ_pot_basic["x"], ILJ_pot_basic["y"], '--', color='blue')
ax.plot(ILJ_wat_acidic["x"], ILJ_wat_acidic["y"], ':', label='H$_{2}$O around Asp/Glu(red) or Lys/His/Arg(blue)', color='black')
ax.plot(ILJ_wat_acidic["x"], ILJ_wat_acidic["y"], ':', color='red')
ax.plot(ILJ_wat_basic["x"], ILJ_wat_basic["y"], ':', color='blue')
ax.plot(ILJani["x"], ILJani["y"], '^', label='[(MeO)$_{2}$(HO)PO]$^{-}$ around HvADH', color='dodgerblue')
ax.plot(ILJcat["x"], ILJcat["y"], 's', label='[N$_{4,1,1,1}$]$^{+}$ around HvADH', color='dodgerblue')
#ax.set_ylim([0, 1])
ax.set_xlabel('Tau', fontsize=30)
ax.set_ylabel('SP', fontsize=30)
ax.legend(loc=0, fontsize=30, framealpha=0.5)
fig.savefig('SP_wat_pot_ILJons_comp_ILJ')

# %% [code]
fig = plt.figure(figsize=(20,20))
ax = fig.add_subplot(111)
ax.tick_params(axis='both', which='major', labelsize=30)
plt.title('Survival Probability of K$^{+}$ and H$_{2}$O around acidic or basic residues \n in comparison to Survival Probability of Ionic Liquid ions around ADH', fontsize=30)
ax.plot(ILK_pot_acidic["x"], ILK_pot_acidic["y"], '--', label='K$^{+}$ around Asp/Glu(red) or Lys/His/Arg(blue)', color='black')
ax.plot(ILK_pot_acidic["x"], ILK_pot_acidic["y"], '--', color='red')
ax.plot(ILK_pot_basic["x"], ILK_pot_basic["y"], '--', color='blue')
ax.plot(ILK_wat_acidic["x"], ILK_wat_acidic["y"], ':', label='H$_{2}$O around Asp/Glu(red) or Lys/His/Arg(blue)', color='black')
ax.plot(ILK_wat_acidic["x"], ILK_wat_acidic["y"], ':', color='red')
ax.plot(ILK_wat_basic["x"], ILK_wat_basic["y"], ':', color='blue')
ax.plot(ILKani["x"], ILKani["y"], '^', label='[NTF$_{2}$]$^{-}$ around HvADH', color='mediumslateblue')
ax.plot(ILKcat["x"], ILKcat["y"], 's', label='[P$_{6,6,6,14}$]$^{+}$ around HvADH', color='mediumslateblue')
#ax.set_ylim([0, 1])
ax.set_xlabel('Tau', fontsize=30)
ax.set_ylabel('SP', fontsize=30)
ax.legend(loc=0, fontsize=30, framealpha=0.5)
fig.savefig('SP_wat_pot_ILKons_comp_ILK')

# %% [code]
fig = plt.figure(figsize=(20,20))
ax = fig.add_subplot(111)
ax.tick_params(axis='both', which='major', labelsize=30)
plt.title('Survival Probability of K$^{+}$ and H$_{2}$O around acidic or basic residues \n in comparison to Survival Probability of Ionic Liquid ions around ADH', fontsize=30)
ax.plot(ILK_pot_acidic["x"], ILK_pot_acidic["y"], '--', label='K$^{+}$ around Asp/Glu(red) or Lys/His/Arg(blue)', color='black')
ax.plot(ILK_pot_acidic["x"], ILK_pot_acidic["y"], '--', color='red')
ax.plot(ILK_pot_basic["x"], ILK_pot_basic["y"], '--', color='blue')
ax.plot(ILK_wat_acidic["x"], ILK_wat_acidic["y"], ':', label='H$_{2}$O around Asp/Glu(red) or Lys/His/Arg(blue)', color='black')
ax.plot(ILK_wat_acidic["x"], ILK_wat_acidic["y"], ':', color='red')
ax.plot(ILK_wat_basic["x"], ILK_wat_basic["y"], ':', color='blue')
ax.plot(ILKani["x"], ILKani["y"], '^', label='[NTF$_{2}$]$^{-}$ around HvADH', color='mediumslateblue')
ax.plot(ILKcat["x"], ILKcat["y"], 's', label='[P$_{6,6,6,14}$]$^{+}$ around HvADH', color='mediumslateblue')
#ax.set_ylim([0, 1])
ax.set_xlabel('Tau', fontsize=30)
ax.set_ylabel('SP', fontsize=30)
ax.legend(loc=0, fontsize=30, framealpha=0.5)
fig.savefig('SP_wat_pot_ILKons_comp_ILK')

# %% [code]
fig = plt.figure(figsize=(20,20))
ax = fig.add_subplot(111)
ax.tick_params(axis='both', which='major', labelsize=30)
plt.title('Survival Probability of K$^{+}$ and H$_{2}$O around acidic or basic residues \n in comparison to Survival Probability of Ionic Liquid ions around ADH', fontsize=30)
ax.plot(ILL_pot_acidic["x"], ILL_pot_acidic["y"], '--', label='K$^{+}$ around Asp/Glu(red) or Lys/His/Arg(blue)', color='black')
ax.plot(ILL_pot_acidic["x"], ILL_pot_acidic["y"], '--', color='red')
ax.plot(ILL_pot_basic["x"], ILL_pot_basic["y"], '--', color='blue')
ax.plot(ILL_wat_acidic["x"], ILL_wat_acidic["y"], ':', label='H$_{2}$O around Asp/Glu(red) or Lys/His/Arg(blue)', color='black')
ax.plot(ILL_wat_acidic["x"], ILL_wat_acidic["y"], ':', color='red')
ax.plot(ILL_wat_basic["x"], ILL_wat_basic["y"], ':', color='blue')
ax.plot(ILLani["x"], ILLani["y"], '^', label='[Iodide]$^{-}$ around HvADH', color='green')
ax.plot(ILLcat["x"], ILLcat["y"], 's', label='[Me$_{3}$SO]$^{+}$ around HvADH', color='green')
#ax.set_ylim([0, 1])
ax.set_xlabel('Tau', fontsize=30)
ax.set_ylabel('SP', fontsize=30)
ax.legend(loc=0, fontsize=30, framealpha=0.5)
fig.savefig('SP_wat_pot_ILLons_comp_ILL')

# %% [code]
fig = plt.figure(figsize=(20,20))
ax = fig.add_subplot(111)
ax.tick_params(axis='both', which='major', labelsize=30)
plt.title('Survival Probability of K$^{+}$ and H$_{2}$O around acidic or basic residues \n in comparison to Survival Probability of Ionic Liquid ions around ADH', fontsize=30)
ax.plot(ILM_pot_acidic["x"], ILM_pot_acidic["y"], '--', label='K$^{+}$ around Asp/Glu(red) or Lys/His/Arg(blue)', color='black')
ax.plot(ILM_pot_acidic["x"], ILM_pot_acidic["y"], '--', color='red')
ax.plot(ILM_pot_basic["x"], ILM_pot_basic["y"], '--', color='blue')
ax.plot(ILM_wat_acidic["x"], ILM_wat_acidic["y"], ':', label='H$_{2}$O around Asp/Glu(red) or Lys/His/Arg(blue)', color='black')
ax.plot(ILM_wat_acidic["x"], ILM_wat_acidic["y"], ':', color='red')
ax.plot(ILM_wat_basic["x"], ILM_wat_basic["y"], ':', color='blue')
ax.plot(ILMani["x"], ILMani["y"], '^', label='[Iodide]$^{-}$ around HvADH', color='orange')
ax.plot(ILMcat["x"], ILMcat["y"], 's', label='[Me$_{3}$S]$^{+}$ around HvADH', color='orange')
#ax.set_ylim([0, 1])
ax.set_xlabel('Tau', fontsize=30)
ax.set_ylabel('SP', fontsize=30)
ax.legend(loc=0, fontsize=30, framealpha=0.5)
fig.savefig('SP_wat_pot_ILMons_comp_ILM')
