# Supplementary material for: Ion-combination specific effects driving the enzymatic activity of halophilic alcohol dehydrogenase 2 from Haloferax volcanii in aqueous ionic liquid solvent mixtures
Source: RSC Sustain. 2024 Jul 8;2(9):2559–80. doi: 10.1039/d3su00412k (PMC11353702; doi:10.1039/d3su00412k)
Supplement: SU-002-D3SU00412K-s005 [file SU-002-D3SU00412K-s005.zip › MDAnalysis_Calculated_Plotted_Data/JN_Scripts_exported/RDF_inter_ion.ipynb]

# %% [code]
import numpy as np
import MDAnalysis
from MDAnalysis.analysis.rdf import InterRDF
import matplotlib.pyplot as plt

# %% [code]
ADH = MDAnalysis.Universe("E:\\amber_out_WAT\\ADHwat\\190412_ADH4M.prmtop", 
                          "E:\\amber_out_WAT\\ADHwat\\ADH4Mwat_concat.mdcrd", 
                          format="TRJ", dt=10.0)

ILA015 = MDAnalysis.Universe("E:\\amber_out_WAT\\ILAwat\\015ILA190415.prmtop", 
                          "E:\\amber_out_WAT\\ILAwat\\015ILAwat_concat.mdcrd", 
                          format="TRJ", dt=10.0)

ILB015 = MDAnalysis.Universe("E:\\amber_out_WAT\\ILBwat\\015ILB190415.prmtop", 
                          "E:\\amber_out_WAT\\ILBwat\\015ILBwat_concat.mdcrd", 
                          format="TRJ", dt=10.0)

ILC015 = MDAnalysis.Universe("E:\\amber_out_WAT\\ILCwat\\015ILC190415.prmtop", 
                          "E:\\amber_out_WAT\\ILCwat\\015ILCwat_concat.mdcrd", 
                          format="TRJ", dt=10.0)

ILD015 = MDAnalysis.Universe("E:\\amber_out_WAT\\ILDwat\\015ILD190415.prmtop", 
                          "E:\\amber_out_WAT\\ILDwat\\015ILDwat_concat.mdcrd", 
                          format="TRJ", dt=10.0)

ILE015 = MDAnalysis.Universe("E:\\amber_out_WAT\\ILEwat\\015ILE190415.prmtop", 
                          "E:\\amber_out_WAT\\ILEwat\\015ILEwat_concat.mdcrd", 
                          format="TRJ", dt=10.0)

ILF015 = MDAnalysis.Universe("E:\\amber_out_WAT\\ILFwat\\015ILF190415.prmtop", 
                          "E:\\amber_out_WAT\\ILFwat\\015ILFwat_concat.mdcrd", 
                          format="TRJ", dt=10.0)

ILG015 = MDAnalysis.Universe("E:\\amber_out_WAT\\ILGwat\\015ILG190415.prmtop", 
                          "E:\\amber_out_WAT\\ILGwat\\015ILGwat_concat.mdcrd", 
                          format="TRJ", dt=10.0)

ILH015 = MDAnalysis.Universe("E:\\amber_out_WAT\\ILHwat\\015ILH190415.prmtop", 
                          "E:\\amber_out_WAT\\ILHwat\\015ILHwat_concat.mdcrd", 
                          format="TRJ", dt=10.0)

ILJ015 = MDAnalysis.Universe("E:\\amber_out_WAT\\ILJwat\\015ILJ190415.prmtop", 
                          "E:\\amber_out_WAT\\ILJwat\\015ILJwat_concat.mdcrd", 
                          format="TRJ", dt=10.0)

ILI015 = MDAnalysis.Universe("E:\\amber_out_WAT\\ILIwat\\015ILI190415.prmtop", 
                          "E:\\amber_out_WAT\\ILIwat\\015ILIwat_concat.mdcrd", 
                          format="TRJ", dt=10.0)

ILK015 = MDAnalysis.Universe("E:\\amber_out_WAT\\ILKwat\\015ILK190415.prmtop", 
                          "E:\\amber_out_WAT\\ILKwat\\015ILKwat_concat.mdcrd", 
                          format="TRJ", dt=10.0)

ILL015 = MDAnalysis.Universe("E:\\amber_out_WAT\\ILLwat\\015ILL190415.prmtop", 
                          "E:\\amber_out_WAT\\ILLwat\\015ILLwat_concat.mdcrd", 
                          format="TRJ", dt=10.0)

ILM015 = MDAnalysis.Universe("E:\\amber_out_WAT\\ILMwat\\015ILM190415.prmtop", 
                          "E:\\amber_out_WAT\\ILMwat\\015ILMwat_concat.mdcrd", 
                          format="TRJ", dt=10.0)

# %% [code]
rdf_cat_ILA = ILA015.select_atoms('resname mes')
rdf_ani_ILA = ILA015.select_atoms('resname osm')

RDF_ILA = InterRDF(rdf_cat_ILA, rdf_ani_ILA)

RDF_ILA.run(start=8000, stop=18000)

# %% [code]
ADH_IL = np.vstack((RDF_cat_ILJ.bins, RDF_cat_ILJ.rdf))
#ADH_K = np.vstack()
ADH_IL = ADH_IL.T
#ADH_K = ADH_K.T
np.savetxt('RDF_ILJ_interILion.csv', ADH_IL, delimiter=',')

# %% [code]
fig = plt.figure(figsize=(20,20))
ax = fig.add_subplot(111)
ax.tick_params(axis='both', which='major', labelsize=20)
ax.plot(RDF_cat_ILJ.bins, RDF_cat_ILJ.rdf, 'k-', label='ADH ILJ [Cl]', color='dodgerblue')
ax.plot(RDF_K_ILJ.bins, RDF_K_ILJ.rdf, 'k--', label='ADH ILJ [K]', color='lime')
ax.set_xlabel('$\AA$', fontsize=20)
ax.set_ylabel('g(r)', fontsize=20)
ax.legend(loc='best', fontsize=20)
fig.savefig('RDF_ADH_ILJ_KCl')

# %% [code]
rdf_cat_ILB = ILB015.select_atoms('resname tet')
rdf_ani_ILB = ILB015.select_atoms('resname Cl- or resname chl')

RDF_cat_ILB = InterRDF(rdf_cat_ILB, rdf_ani_ILB)

RDF_cat_ILB.run(start=8000, stop=18000)

# %% [code]
rdf_cat_ILC = ILC015.select_atoms('resname cho')
rdf_ani_ILC = ILC015.select_atoms('resname Cl- or resname chl')

RDF_cat_ILC = InterRDF(rdf_cat_ILC, rdf_ani_ILC)

RDF_cat_ILC.run(start=8000, stop=18000)


# %% [code]
rdf_cat_ILD = ILD015.select_atoms('resname cho')
rdf_ani_ILD = ILD015.select_atoms('resname bit')

RDF_cat_ILD = InterRDF(rdf_cat_ILD, rdf_ani_ILD)

RDF_cat_ILD.run(start=8000, stop=18000)

# %% [code]
rdf_cat_ILE = ILE015.select_atoms('resname dim')
rdf_ani_ILE = ILE015.select_atoms('resname osm')

RDF_cat_ILE = InterRDF(rdf_cat_ILE, rdf_ani_ILE)

RDF_cat_ILE.run(start=8000, stop=18000)

# %% [code]
rdf_cat_ILF = ILF015.select_atoms('resname mes')
rdf_ani_ILF = ILF015.select_atoms('resname ntf or resname ntt')

RDF_cat_ILF = InterRDF(rdf_cat_ILF, rdf_ani_ILF)

RDF_cat_ILF.run(start=8000, stop=18000)


# %% [code]
rdf_cat_ILG = ILG015.select_atoms('resname bmi')
rdf_ani_ILG = ILG015.select_atoms('resname met')

RDF_cat_ILG = InterRDF(rdf_cat_ILG, rdf_ani_ILG)

RDF_cat_ILG.run(start=8000, stop=18000)

# %% [code]
rdf_cat_ILH = ILH015.select_atoms('resname nib')
rdf_ani_ILH = ILH015.select_atoms('resname som')

RDF_cat_ILH = InterRDF(rdf_cat_ILH, rdf_ani_ILH)

RDF_cat_ILH.run(start=8000, stop=18000)

# %% [code]
rdf_cat_ILI = ILI015.select_atoms('resname paa')
rdf_ani_ILI = ILI015.select_atoms('resname Cl- or resname chl')

RDF_cat_ILI = InterRDF(rdf_cat_ILI, rdf_ani_ILI)

RDF_cat_ILI.run(start=8000, stop=18000)

# %% [code]
rdf_cat_ILJ = ILJ015.select_atoms('resname nai')
rdf_ani_ILJ = ILJ015.select_atoms('resname mop')

RDF_cat_ILJ = InterRDF(rdf_cat_ILJ, rdf_ani_ILJ)

RDF_cat_ILJ.run(start=8000, stop=18000)

# %% [code]
rdf_cat_ILK = ILK015.select_atoms('resname pgg')
rdf_ani_ILK = ILK015.select_atoms('resname ntf or resname ntt')

RDF_cat_ILK = InterRDF(rdf_cat_ILK, rdf_ani_ILK)

RDF_cat_ILK.run(start=8000, stop=18000)

# %% [code]
rdf_cat_ILL = ILL015.select_atoms('resname mso')
rdf_ani_ILL = ILL015.select_atoms('resname iod')

RDF_cat_ILL = InterRDF(rdf_cat_ILL, rdf_ani_ILL)

RDF_cat_ILL.run(start=8000, stop=16000)

# %% [code]
rdf_cat_ILM = ILM015.select_atoms('resname mes')
rdf_ani_ILM = ILM015.select_atoms('resname iod')

RDF_cat_ILM = InterRDF(rdf_cat_ILM, rdf_ani_ILM)

RDF_cat_ILM.run(start=8000, stop=18000)
