# Supplementary material for: Ion-combination specific effects driving the enzymatic activity of halophilic alcohol dehydrogenase 2 from Haloferax volcanii in aqueous ionic liquid solvent mixtures
Source: RSC Sustain. 2024 Jul 8;2(9):2559–80. doi: 10.1039/d3su00412k (PMC11353702; doi:10.1039/d3su00412k)
Supplement: SU-002-D3SU00412K-s005 [file SU-002-D3SU00412K-s005.zip › MDAnalysis_Calculated_Plotted_Data/JN_Scripts_exported/RDF_positive_residues.ipynb]

# %% [code]
import numpy as np
import MDAnalysis
from MDAnalysis.analysis.rdf import InterRDF
import matplotlib.pyplot as plt

# %% [code]
ADH = MDAnalysis.Universe("E:\\amber_out_NOWAT\\ADHonly\\190516_ADH4M_NOWAT.prmtop", 
                          "E:\\amber_out_NOWAT\\ADHonly\\ADH4M_concat.mdcrd", 
                          format="TRJ", dt=10.0)

ILA015 = MDAnalysis.Universe("E:\\amber_out_NOWAT\\ILA\\190415_015ILA_NOWAT.prmtop", 
                          "E:\\amber_out_NOWAT\\ILA\\015ILA_concat.mdcrd", 
                          format="TRJ", dt=10.0)

ILB015 = MDAnalysis.Universe("E:\\amber_out_NOWAT\\ILB\\190415_015ILB_NOWAT.prmtop", 
                          "E:\\amber_out_NOWAT\\ILB\\015ILB_concat.mdcrd", 
                          format="TRJ", dt=10.0)

ILC015 = MDAnalysis.Universe("E:\\amber_out_NOWAT\\ILC\\190415_015ILC_NOWAT.prmtop", 
                          "E:\\amber_out_NOWAT\\ILC\\015ILC_concat.mdcrd", 
                          format="TRJ", dt=10.0)

ILD015 = MDAnalysis.Universe("E:\\amber_out_NOWAT\\ILD\\190415_015ILD_NOWAT.prmtop", 
                          "E:\\amber_out_NOWAT\\ILD\\015ILD_concat.mdcrd", 
                          format="TRJ", dt=10.0)

ILE015 = MDAnalysis.Universe("E:\\amber_out_NOWAT\\ILE\\190415_015ILE_NOWAT.prmtop", 
                          "E:\\amber_out_NOWAT\\ILE\\015ILE_concat.mdcrd", 
                          format="TRJ", dt=10.0)

ILF015 = MDAnalysis.Universe("E:\\amber_out_NOWAT\\ILF\\190415_015ILF_NOWAT.prmtop", 
                          "E:\\amber_out_NOWAT\\ILF\\015ILF_concat.mdcrd", 
                          format="TRJ", dt=10.0)

ILG015 = MDAnalysis.Universe("E:\\amber_out_NOWAT\\ILG\\190415_015ILG_NOWAT.prmtop", 
                          "E:\\amber_out_NOWAT\\ILG\\015ILG_concat.mdcrd", 
                          format="TRJ", dt=10.0)

ILH015 = MDAnalysis.Universe("E:\\amber_out_NOWAT\\ILH\\190415_015ILH_NOWAT.prmtop", 
                          "E:\\amber_out_NOWAT\\ILH\\015ILH_concat.mdcrd", 
                          format="TRJ", dt=10.0)

ILI015 = MDAnalysis.Universe("E:\\amber_out_NOWAT\\ILI\\190415_015ILI_NOWAT.prmtop", 
                          "E:\\amber_out_NOWAT\\ILI\\015ILI_concat.mdcrd", 
                          format="TRJ", dt=10.0)

ILJ015 = MDAnalysis.Universe("E:\\amber_out_NOWAT\\ILJ\\190415_015ILJ_NOWAT.prmtop", 
                          "E:\\amber_out_NOWAT\\ILJ\\015ILJ_concat.mdcrd", 
                          format="TRJ", dt=10.0)

ILK015 = MDAnalysis.Universe("E:\\amber_out_NOWAT\\ILK\\190415_015ILK_NOWAT.prmtop", 
                          "E:\\amber_out_NOWAT\\ILK\\015ILK_concat.mdcrd", 
                          format="TRJ", dt=10.0)

ILL015 = MDAnalysis.Universe("E:\\amber_out_NOWAT\\ILL\\190415_015ILL_NOWAT.prmtop", 
                          "E:\\amber_out_NOWAT\\ILL\\015ILL_concat.mdcrd", 
                          format="TRJ", dt=10.0)

ILM015 = MDAnalysis.Universe("E:\\amber_out_NOWAT\\ILM\\190415_015ILM_NOWAT.prmtop", 
                          "E:\\amber_out_NOWAT\\ILM\\015ILM_concat.mdcrd", 
                          format="TRJ", dt=10.0)

# %% [code]
rdf_Cl= ADH.select_atoms('resname Cl-')
rdf_K = ADH.select_atoms('resname K+')
rdf_acidic = ADH.select_atoms('resname LYS or resname HIS or resname ARG')

RDF_Cl = InterRDF(rdf_Cl, rdf_acidic)
RDF_K = InterRDF(rdf_K, rdf_acidic)

RDF_Cl.run(start=8000, stop=16000)
RDF_K.run(start=8000, stop=16000)

# %% [code]
rdf_Cl_ILA = ILA015.select_atoms('resname Cl-')
rdf_K_ILA = ILA015.select_atoms('resname K+')
rdf_acidic_ILA = ILA015.select_atoms('resname LYS or resname HIS or resname ARG')

RDF_Cl_ILA = InterRDF(rdf_Cl_ILA, rdf_acidic_ILA)
RDF_K_ILA = InterRDF(rdf_K_ILA, rdf_acidic_ILA)

RDF_Cl_ILA.run(start=8000, stop=16000)
RDF_K_ILA.run(start=8000, stop=16000)

# %% [code]
rdf_Cl_ILB = ILB015.select_atoms('resname Cl- or resname chl')
rdf_K_ILB = ILB015.select_atoms('resname K+')
rdf_acidic_ILB = ILB015.select_atoms('resname LYS or resname HIS or resname ARG')

RDF_Cl_ILB = InterRDF(rdf_Cl_ILB, rdf_acidic_ILB)
RDF_K_ILB = InterRDF(rdf_K_ILB, rdf_acidic_ILB)

RDF_Cl_ILB.run(start=8000, stop=16000)
RDF_K_ILB.run(start=8000, stop=16000)

# %% [code]
rdf_Cl_ILC = ILC015.select_atoms('resname Cl- or resname chl')
rdf_K_ILC = ILC015.select_atoms('resname K+')
rdf_acidic_ILC = ILC015.select_atoms('resname LYS or resname HIS or resname ARG')

RDF_Cl_ILC = InterRDF(rdf_Cl_ILC, rdf_acidic_ILC)
RDF_K_ILC = InterRDF(rdf_K_ILC, rdf_acidic_ILC)

RDF_Cl_ILC.run(start=8000, stop=16000)
RDF_K_ILC.run(start=8000, stop=16000)

# %% [code]
rdf_Cl_ILD = ILD015.select_atoms('resname Cl-')
rdf_K_ILD = ILD015.select_atoms('resname K+')
rdf_acidic_ILD = ILD015.select_atoms('resname LYS or resname HIS or resname ARG')

RDF_Cl_ILD = InterRDF(rdf_Cl_ILD, rdf_acidic_ILD)
RDF_K_ILD = InterRDF(rdf_K_ILD, rdf_acidic_ILD)

RDF_Cl_ILD.run(start=8000, stop=16000)
RDF_K_ILD.run(start=8000, stop=16000)

# %% [code]
rdf_Cl_ILE = ILE015.select_atoms('resname Cl-')
rdf_K_ILE = ILE015.select_atoms('resname K+')
rdf_acidic_ILE = ILE015.select_atoms('resname LYS or resname HIS or resname ARG')

RDF_Cl_ILE = InterRDF(rdf_Cl_ILE, rdf_acidic_ILE)
RDF_K_ILE = InterRDF(rdf_K_ILE, rdf_acidic_ILE)

RDF_Cl_ILE.run(start=8000, stop=16000)
RDF_K_ILE.run(start=8000, stop=16000)

# %% [code]
rdf_Cl_ILF = ILF015.select_atoms('resname Cl-')
rdf_K_ILF = ILF015.select_atoms('resname K+')
rdf_acidic_ILF = ILF015.select_atoms('resname LYS or resname HIS or resname ARG')

RDF_Cl_ILF = InterRDF(rdf_Cl_ILF, rdf_acidic_ILF)
RDF_K_ILF = InterRDF(rdf_K_ILF, rdf_acidic_ILF)

RDF_Cl_ILF.run(start=8000, stop=16000)
RDF_K_ILF.run(start=8000, stop=16000)

# %% [code]
fig = plt.figure(figsize=(20,20))
ax = fig.add_subplot(111)
ax.tick_params(axis='both', which='major', labelsize=20)
ax.plot(RDF_Cl.bins, RDF_Cl.rdf, 'k-', label='ADH [Cl]', color='k')
ax.plot(RDF_K.bins, RDF_K.rdf, 'k--', label='ADH [K]', color='k')
ax.plot(RDF_Cl_ILA.bins, RDF_Cl_ILA.rdf, 'k-', label='ADH ILA [Cl]', color='r')
ax.plot(RDF_K_ILA.bins, RDF_K_ILA.rdf, 'k--', label='ADH ILA [K]', color='r')
ax.plot(RDF_Cl_ILB.bins, RDF_Cl_ILB.rdf, 'k-', label='ADH ILB [Cl]', color='saddlebrown')
ax.plot(RDF_K_ILB.bins, RDF_K_ILB.rdf, 'k--', label='ADH ILB [K]', color='saddlebrown')
ax.plot(RDF_Cl_ILC.bins, RDF_Cl_ILC.rdf, 'k-', label='ADH ILC [Cl]', color='dodgerblue')
ax.plot(RDF_K_ILC.bins, RDF_K_ILC.rdf, 'k--', label='ADH ILC [K]', color='dodgerblue')
ax.plot(RDF_Cl_ILD.bins, RDF_Cl_ILD.rdf, 'k-', label='ADH ILD [Cl]', color='blue')
ax.plot(RDF_K_ILD.bins, RDF_K_ILD.rdf, 'k--', label='ADH ILD [K]', color='blue')
ax.plot(RDF_Cl_ILE.bins, RDF_Cl_ILE.rdf, 'k-', label='ADH ILE [Cl]', color='darkgoldenrod')
ax.plot(RDF_K_ILE.bins, RDF_K_ILE.rdf, 'k--', label='ADH ILE [K]', color='darkgoldenrod')
ax.plot(RDF_Cl_ILF.bins, RDF_Cl_ILF.rdf, 'k-', label='ADH ILF [Cl]', color='lime')
ax.plot(RDF_K_ILF.bins, RDF_K_ILF.rdf, 'k--', label='ADH ILF [K]', color='lime')
ax.set_xlabel('$\AA$', fontsize=20)
ax.set_ylabel('g(r)', fontsize=20)
ax.legend(loc='best', fontsize=20)
fig.savefig('RDF_ADH_ILAtoF_KCl_pos')

# %% [code]
fig = plt.figure(figsize=(20,20))
ax = fig.add_subplot(111)
ax.tick_params(axis='both', which='major', labelsize=20)
ax.plot(RDF_Cl_ILM.bins, RDF_Cl_ILM.rdf, 'k-', label='ADH ILM [Cl]', color='lime')
ax.plot(RDF_K_ILM.bins, RDF_K_ILM.rdf, 'k--', label='ADH ILM [K]', color='lime')
ax.set_xlabel('$\AA$', fontsize=20)
ax.set_ylabel('g(r)', fontsize=20)
ax.legend(loc='best', fontsize=20)
fig.savefig('RDF_ADH_ILM_KCl_pos')

# %% [code]
ILC_IL = np.vstack((RDF_Cl_ILC.bins, RDF_Cl_ILC.rdf, RDF_K_ILC.bins, RDF_K_ILC.rdf))
#ILC_K = np.vstack()
ILC_IL = ILC_IL.T
#ILC_K = ILC_K.T
np.savetxt('RDF_ILC_KCl_pos.csv', ILC_IL, delimiter=',')

# %% [code]
ADH_IL = np.vstack((RDF_Cl.bins, RDF_Cl.rdf, RDF_K.bins, RDF_K.rdf))
#ADH_K = np.vstack()
ADH_IL = ADH_IL.T
#ADH_K = ADH_K.T
np.savetxt('RDF_ADH_KCl_pos.csv', ADH_IL, delimiter=',')

# %% [code]
rdf_Cl_ILG = ILG015.select_atoms('resname Cl-')
rdf_K_ILG = ILG015.select_atoms('resname K+')
rdf_acidic_ILG = ILG015.select_atoms('resname LYS or resname HIS or resname ARG')

RDF_Cl_ILG = InterRDF(rdf_Cl_ILG, rdf_acidic_ILG)
RDF_K_ILG = InterRDF(rdf_K_ILG, rdf_acidic_ILG)

RDF_Cl_ILG.run(start=8000, stop=16000)
RDF_K_ILG.run(start=8000, stop=16000)

# %% [code]
rdf_Cl_ILH = ILH015.select_atoms('resname Cl-')
rdf_K_ILH = ILH015.select_atoms('resname K+')
rdf_acidic_ILH = ILH015.select_atoms('resname LYS or resname HIS or resname ARG')

RDF_Cl_ILH = InterRDF(rdf_Cl_ILH, rdf_acidic_ILH)
RDF_K_ILH = InterRDF(rdf_K_ILH, rdf_acidic_ILH)

RDF_Cl_ILH.run(start=8000, stop=16000)
RDF_K_ILH.run(start=8000, stop=16000)

# %% [code]
rdf_Cl_ILI = ILI015.select_atoms('resname Cl-')
rdf_K_ILI = ILI015.select_atoms('resname K+')
rdf_acidic_ILI = ILI015.select_atoms('resname LYS or resname HIS or resname ARG')

RDF_Cl_ILI = InterRDF(rdf_Cl_ILI, rdf_acidic_ILI)
RDF_K_ILI = InterRDF(rdf_K_ILI, rdf_acidic_ILI)

RDF_Cl_ILI.run(start=8000, stop=16000)
RDF_K_ILI.run(start=8000, stop=16000)

# %% [code]
rdf_Cl_ILJ = ILJ015.select_atoms('resname Cl-')
rdf_K_ILJ = ILJ015.select_atoms('resname K+')
rdf_acidic_ILJ = ILJ015.select_atoms('resname LYS or resname HIS or resname ARG')

RDF_Cl_ILJ = InterRDF(rdf_Cl_ILJ, rdf_acidic_ILJ)
RDF_K_ILJ = InterRDF(rdf_K_ILJ, rdf_acidic_ILJ)

RDF_Cl_ILJ.run(start=8000, stop=16000)
RDF_K_ILJ.run(start=8000, stop=16000)

# %% [code]
rdf_Cl_ILK = ILK015.select_atoms('resname Cl-')
rdf_K_ILK = ILK015.select_atoms('resname K+')
rdf_acidic_ILK = ILK015.select_atoms('resname LYS or resname HIS or resname ARG')

RDF_Cl_ILK = InterRDF(rdf_Cl_ILK, rdf_acidic_ILK)
RDF_K_ILK = InterRDF(rdf_K_ILK, rdf_acidic_ILK)

RDF_Cl_ILK.run(start=8000, stop=16000)
RDF_K_ILK.run(start=8000, stop=16000)

# %% [code]
rdf_Cl_ILL = ILL015.select_atoms('resname Cl-')
rdf_K_ILL = ILL015.select_atoms('resname K+')
rdf_acidic_ILL = ILL015.select_atoms('resname LYS or resname HIS or resname ARG')

RDF_Cl_ILL = InterRDF(rdf_Cl_ILL, rdf_acidic_ILL)
RDF_K_ILL = InterRDF(rdf_K_ILL, rdf_acidic_ILL)

RDF_Cl_ILL.run(start=8000, stop=16000)
RDF_K_ILL.run(start=8000, stop=16000)

# %% [code]
rdf_Cl_ILM = ILM015.select_atoms('resname Cl-')
rdf_K_ILM = ILM015.select_atoms('resname K+')
rdf_acidic_ILM = ILM015.select_atoms('resname LYS or resname HIS or resname ARG')

RDF_Cl_ILM = InterRDF(rdf_Cl_ILM, rdf_acidic_ILM)
RDF_K_ILM = InterRDF(rdf_K_ILM, rdf_acidic_ILM)

RDF_Cl_ILM.run(start=8000, stop=16000)
RDF_K_ILM.run(start=8000, stop=16000)

# %% [code]
fig = plt.figure(figsize=(20,20))
ax = fig.add_subplot(111)
ax.tick_params(axis='both', which='major', labelsize=20)
ax.plot(RDF_Cl.bins, RDF_Cl.rdf, 'k-', label='ADH [Cl]', color='k')
ax.plot(RDF_K.bins, RDF_K.rdf, 'k--', label='ADH [K]', color='k')
ax.plot(RDF_Cl_ILG.bins, RDF_Cl_ILG.rdf, 'k-', label='ADH ILG [Cl]', color='royalblue')
ax.plot(RDF_K_ILG.bins, RDF_K_ILG.rdf, 'k--', label='ADH ILG [K]', color='royalblue')
ax.plot(RDF_Cl_ILH.bins, RDF_Cl_ILH.rdf, 'k-', label='ADH ILH [Cl]', color='lightsteelblue')
ax.plot(RDF_K_ILH.bins, RDF_K_ILH.rdf, 'k--', label='ADH ILH [K]', color='lightsteelblue')
ax.plot(RDF_Cl_ILI.bins, RDF_Cl_ILI.rdf, 'k-', label='ADH ILI [Cl]', color='yellow')
ax.plot(RDF_K_ILI.bins, RDF_K_ILI.rdf, 'k--', label='ADH ILI [K]', color='yellow')
ax.plot(RDF_Cl_ILJ.bins, RDF_Cl_ILJ.rdf, 'k-', label='ADH ILJ [Cl]', color='gold')
ax.plot(RDF_K_ILJ.bins, RDF_K_ILJ.rdf, 'k--', label='ADH ILJ [K]', color='gold')
ax.plot(RDF_Cl_ILK.bins, RDF_Cl_ILK.rdf, 'k-', label='ADH ILK [Cl]', color='olive')
ax.plot(RDF_K_ILK.bins, RDF_K_ILK.rdf, 'k--', label='ADH ILK [K]', color='olive')
ax.plot(RDF_Cl_ILL.bins, RDF_Cl_ILL.rdf, 'k-', label='ADH ILL [Cl]', color='orange')
ax.plot(RDF_K_ILL.bins, RDF_K_ILL.rdf, 'k--', label='ADH ILL [K]', color='orange')
ax.plot(RDF_Cl_ILM.bins, RDF_Cl_ILM.rdf, 'k-', label='ADH ILM [Cl]', color='forestgreen')
ax.plot(RDF_K_ILM.bins, RDF_K_ILM.rdf, 'k--', label='ADH ILM [K]', color='forestgreen')
ax.set_xlabel('$\AA$', fontsize=20)
ax.set_ylabel('g(r)', fontsize=20)
ax.legend(loc='best', fontsize=20)
fig.savefig('RDF_ADH_ILGtoM_KCl_pos')

# %% [code]
fig = plt.figure(figsize=(20,20))
ax = fig.add_subplot(111)
ax.tick_params(axis='both', which='major', labelsize=20)
ax.plot(RDF_Cl_ILM.bins, RDF_Cl_ILM.rdf, 'k-', label='ADH ILM [Cl]', color='forestgreen')
ax.plot(RDF_K_ILM.bins, RDF_K_ILM.rdf, 'k--', label='ADH ILM [K]', color='forestgreen')
ax.set_xlabel('$\AA$', fontsize=20)
ax.set_ylabel('g(r)', fontsize=20)
ax.legend(loc='best', fontsize=20)
fig.savefig('RDF_ADH_ILM_KCl')


# %% [code]
ADH_IL = np.vstack((RDF_Cl_ILM.bins, RDF_Cl_ILM.rdf, RDF_K_ILM.bins, RDF_K_ILM.rdf))
#ADH_K = np.vstack()
ADH_IL = ADH_IL.T
#ADH_K = ADH_K.T
np.savetxt('RDF_ILM_KCl.csv', ADH_IL, delimiter=',')

# %% [code]
rdf_cat_ILA = ILA015.select_atoms('resname mes')
rdf_ani_ILA = ILA015.select_atoms('resname osm')
rdf_acidic_ILA = ILA015.select_atoms('resname LYS or resname HIS or resname ARG')

RDF_cat_ILA = InterRDF(rdf_cat_ILA, rdf_acidic_ILA)
RDF_ani_ILA = InterRDF(rdf_ani_ILA, rdf_acidic_ILA)

RDF_cat_ILA.run(start=8000, stop=16000)
RDF_ani_ILA.run(start=8000, stop=16000)

# %% [code]
rdf_cat_ILB = ILB015.select_atoms('resname tet')
rdf_ani_ILB = ILB015.select_atoms('resname Cl- or resname chl')
rdf_acidic_ILB = ILB015.select_atoms('resname LYS or resname HIS or resname ARG')

RDF_cat_ILB = InterRDF(rdf_cat_ILB, rdf_acidic_ILB)
RDF_ani_ILB = InterRDF(rdf_ani_ILB, rdf_acidic_ILB)

RDF_cat_ILB.run(start=8000, stop=16000)
RDF_ani_ILB.run(start=8000, stop=16000)

# %% [code]
rdf_cat_ILC = ILC015.select_atoms('resname cho')
rdf_ani_ILC = ILC015.select_atoms('resname Cl- or resname chl')
rdf_acidic_ILC = ILC015.select_atoms('resname LYS or resname HIS or resname ARG')

RDF_cat_ILC = InterRDF(rdf_cat_ILC, rdf_acidic_ILC)
RDF_ani_ILC = InterRDF(rdf_ani_ILC, rdf_acidic_ILC)

RDF_cat_ILC.run(start=8000, stop=16000)
RDF_ani_ILC.run(start=8000, stop=16000)

# %% [code]
rdf_cat_ILD = ILD015.select_atoms('resname cho')
rdf_ani_ILD = ILD015.select_atoms('resname bit')
rdf_acidic_ILD = ILD015.select_atoms('resname LYS or resname HIS or resname ARG')

RDF_cat_ILD = InterRDF(rdf_cat_ILD, rdf_acidic_ILD)
RDF_ani_ILD = InterRDF(rdf_ani_ILD, rdf_acidic_ILD)

RDF_cat_ILD.run(start=8000, stop=16000)
RDF_ani_ILD.run(start=8000, stop=16000)

# %% [code]
rdf_cat_ILE = ILE015.select_atoms('resname dim')
rdf_ani_ILE = ILE015.select_atoms('resname osm')
rdf_acidic_ILE = ILE015.select_atoms('resname LYS or resname HIS or resname ARG')

RDF_cat_ILE = InterRDF(rdf_cat_ILE, rdf_acidic_ILE)
RDF_ani_ILE = InterRDF(rdf_ani_ILE, rdf_acidic_ILE)

RDF_cat_ILE.run(start=8000, stop=16000)
RDF_ani_ILE.run(start=8000, stop=16000)

# %% [code]
rdf_cat_ILF = ILF015.select_atoms('resname mes')
rdf_ani_ILF = ILF015.select_atoms('resname ntf or resname ntt')
rdf_acidic_ILF = ILF015.select_atoms('resname LYS or resname HIS or resname ARG')

RDF_cat_ILF = InterRDF(rdf_cat_ILF, rdf_acidic_ILF)
RDF_ani_ILF = InterRDF(rdf_ani_ILF, rdf_acidic_ILF)

RDF_cat_ILF.run(start=8000, stop=16000)
RDF_ani_ILF.run(start=8000, stop=16000)

# %% [code]
rdf_cat_ILG = ILG015.select_atoms('resname bmi')
rdf_ani_ILG = ILG015.select_atoms('resname met')
rdf_acidic_ILG = ILG015.select_atoms('resname LYS or resname HIS or resname ARG')

RDF_cat_ILG = InterRDF(rdf_cat_ILG, rdf_acidic_ILG)
RDF_ani_ILG = InterRDF(rdf_ani_ILG, rdf_acidic_ILG)

RDF_cat_ILG.run(start=8000, stop=16000)
RDF_ani_ILG.run(start=8000, stop=16000)

# %% [code]
rdf_cat_ILH = ILH015.select_atoms('resname nib')
rdf_ani_ILH = ILH015.select_atoms('resname som')
rdf_acidic_ILH = ILH015.select_atoms('resname LYS or resname HIS or resname ARG')

RDF_cat_ILH = InterRDF(rdf_cat_ILH, rdf_acidic_ILH)
RDF_ani_ILH = InterRDF(rdf_ani_ILH, rdf_acidic_ILH)

RDF_cat_ILH.run(start=8000, stop=16000)
RDF_ani_ILH.run(start=8000, stop=16000)

# %% [code]
rdf_cat_ILI = ILI015.select_atoms('resname paa')
rdf_ani_ILI = ILI015.select_atoms('resname Cl- or resname chl')
rdf_acidic_ILI = ILI015.select_atoms('resname LYS or resname HIS or resname ARG')

RDF_cat_ILI = InterRDF(rdf_cat_ILI, rdf_acidic_ILI)
RDF_ani_ILI = InterRDF(rdf_ani_ILI, rdf_acidic_ILI)

RDF_cat_ILI.run(start=8000, stop=16000)
RDF_ani_ILI.run(start=8000, stop=16000)

# %% [code]
rdf_cat_ILJ = ILJ015.select_atoms('resname nai')
rdf_ani_ILJ = ILJ015.select_atoms('resname mop')
rdf_acidic_ILJ = ILJ015.select_atoms('resname LYS or resname HIS or resname ARG')

RDF_cat_ILJ = InterRDF(rdf_cat_ILJ, rdf_acidic_ILJ)
RDF_ani_ILJ = InterRDF(rdf_ani_ILJ, rdf_acidic_ILJ)

RDF_cat_ILJ.run(start=8000, stop=16000)
RDF_ani_ILJ.run(start=8000, stop=16000)

# %% [code]
rdf_cat_ILK = ILK015.select_atoms('resname pgg')
rdf_ani_ILK = ILK015.select_atoms('resname ntf or resname ntt')
rdf_acidic_ILK = ILK015.select_atoms('resname LYS or resname HIS or resname ARG')

RDF_cat_ILK = InterRDF(rdf_cat_ILK, rdf_acidic_ILK)
RDF_ani_ILK = InterRDF(rdf_ani_ILK, rdf_acidic_ILK)

RDF_cat_ILK.run(start=8000, stop=16000)
RDF_ani_ILK.run(start=8000, stop=16000)

# %% [code]
rdf_cat_ILL = ILL015.select_atoms('resname mso')
rdf_ani_ILL = ILL015.select_atoms('resname iod')
rdf_acidic_ILL = ILL015.select_atoms('resname LYS or resname HIS or resname ARG')

RDF_cat_ILL = InterRDF(rdf_cat_ILL, rdf_acidic_ILL)
RDF_ani_ILL = InterRDF(rdf_ani_ILL, rdf_acidic_ILL)

RDF_cat_ILL.run(start=8000, stop=16000)
RDF_ani_ILL.run(start=8000, stop=16000)

# %% [code]
rdf_cat_ILM = ILM015.select_atoms('resname mes')
rdf_ani_ILM = ILM015.select_atoms('resname iod')
rdf_acidic_ILM = ILM015.select_atoms('resname LYS or resname HIS or resname ARG')

RDF_cat_ILM = InterRDF(rdf_cat_ILM, rdf_acidic_ILM)
RDF_ani_ILM = InterRDF(rdf_ani_ILM, rdf_acidic_ILM)

RDF_cat_ILM.run(start=8000, stop=16000)
RDF_ani_ILM.run(start=8000, stop=16000)

# %% [code]
fig = plt.figure(figsize=(20,20))
ax = fig.add_subplot(111)
ax.tick_params(axis='both', which='major', labelsize=20)
ax.plot(RDF_ani_ILI.bins, RDF_ani_ILI.rdf, 'k-', label='ADH ILI [Chloride]', color='crimson')
ax.plot(RDF_cat_ILI.bins, RDF_cat_ILI.rdf, 'k--', label='ADH ILI [P$_{4,4,4,4}$]', color='crimson')
ax.set_xlabel('$\AA$', fontsize=20)
ax.set_ylabel('g(r)', fontsize=20)
ax.legend(loc='best', fontsize=20)
fig.savefig('RDF_ADH_ILI_paachl')

# %% [code]
ADH_IL = np.vstack((RDF_ani_ILB.bins, RDF_ani_ILB.rdf, RDF_cat_ILB.bins, RDF_cat_ILB.rdf))
#ADH_K = np.vstack()
ADH_IL = ADH_IL.T
#ADH_K = ADH_K.T
np.savetxt('RDF_ILB_pos.csv', ADH_IL, delimiter=',')

# %% [code]
fig = plt.figure(figsize=(20,20))
ax = fig.add_subplot(111)
ax.tick_params(axis='both', which='major', labelsize=20)
ax.plot(RDF_ani_ILB.bins, RDF_ani_ILB.rdf, 'k-', label='ADH ILB [Chloride]', color='saddlebrown')
ax.plot(RDF_cat_ILB.bins, RDF_cat_ILB.rdf, 'k--', label='ADH ILB [Tetrakis]', color='saddlebrown')
ax.plot(RDF_ani_ILC.bins, RDF_ani_ILC.rdf, 'k-', label='ADH ILC [Chloride]', color='dodgerblue')
ax.plot(RDF_cat_ILC.bins, RDF_cat_ILC.rdf, 'k--', label='ADH ILC [Choline]', color='dodgerblue')
ax.plot(RDF_ani_ILD.bins, RDF_ani_ILD.rdf, 'k-', label='ADH ILD [Bitartrate]', color='blue')
ax.plot(RDF_cat_ILD.bins, RDF_cat_ILD.rdf, 'k--', label='ADH ILD [Choline]', color='blue')
ax.set_xlabel('$\AA$', fontsize=20)
ax.set_ylabel('g(r)', fontsize=20)
ax.legend(loc='best', fontsize=20)
fig.savefig('RDF_ADH_ILBCD_anicat')

# %% [code]
fig = plt.figure(figsize=(20,20))
ax = fig.add_subplot(111)
ax.tick_params(axis='both', which='major', labelsize=20)
ax.plot(RDF_ani_ILC.bins, RDF_ani_ILC.rdf, 'k-', label='ADH ILC [Chloride]', color='dodgerblue')
ax.plot(RDF_cat_ILC.bins, RDF_cat_ILC.rdf, 'k--', label='ADH ILC [Choline]', color='dodgerblue')
ax.plot(RDF_ani_ILD.bins, RDF_ani_ILD.rdf, 'k-', label='ADH ILD [Bitartrate]', color='blue')
ax.plot(RDF_cat_ILD.bins, RDF_cat_ILD.rdf, 'k--', label='ADH ILD [Choline]', color='blue')
ax.plot(RDF_ani_ILJ.bins, RDF_ani_ILJ.rdf, 'k-', label='ADH ILJ [Dimethylphosphate]', color='gold')
ax.plot(RDF_cat_ILJ.bins, RDF_cat_ILJ.rdf, 'k--', label='ADH ILJ [N$_4,_1,_1,_1$]', color='gold')
ax.set_xlabel('$\AA$', fontsize=20)
ax.set_ylabel('g(r)', fontsize=20)
ax.legend(loc='best', fontsize=20)
fig.savefig('RDF_ADH_ILCDJ_anicat')

# %% [code]
fig = plt.figure(figsize=(20,20))
ax = fig.add_subplot(111)
ax.tick_params(axis='both', which='major', labelsize=20)
ax.plot(RDF_ani_ILA.bins, RDF_ani_ILA.rdf, 'k-', label='ADH ILA [MeSO$_4$]', color='r')
ax.plot(RDF_cat_ILA.bins, RDF_cat_ILA.rdf, 'k--', label='ADH ILA [Me$_3$S]', color='r')
ax.plot(RDF_ani_ILF.bins, RDF_ani_ILF.rdf, 'k-', label='ADH ILF [NTf$_2$]', color='lime')
ax.plot(RDF_cat_ILF.bins, RDF_cat_ILF.rdf, 'k--', label='ADH ILF [Me$_3$S]', color='lime')
ax.plot(RDF_ani_ILM.bins, RDF_ani_ILM.rdf, 'k-', label='ADH ILM [Iodide]', color='forestgreen')
ax.plot(RDF_cat_ILM.bins, RDF_cat_ILM.rdf, 'k--', label='ADH ILM [Me$_3$S]', color='forestgreen')
ax.set_xlabel('$\AA$', fontsize=20)
ax.set_ylabel('g(r)', fontsize=20)
ax.legend(loc='best', fontsize=20)
fig.savefig('RDF_ADH_ILAFM_anicat')

# %% [code]
fig = plt.figure(figsize=(20,20))
ax = fig.add_subplot(111)
ax.tick_params(axis='both', which='major', labelsize=20)
ax.plot(RDF_ani_ILA.bins, RDF_ani_ILA.rdf, 'k-', label='ADH ILA [MeSO$_4$]', color='r')
ax.plot(RDF_cat_ILA.bins, RDF_cat_ILA.rdf, 'k--', label='ADH ILA [Me$_3$S]', color='r')
ax.plot(RDF_ani_ILE.bins, RDF_ani_ILE.rdf, 'k-', label='ADH ILE [MeSO$_4$]', color='darkgoldenrod')
ax.plot(RDF_cat_ILE.bins, RDF_cat_ILE.rdf, 'k--', label='ADH ILE [DiMIM]', color='darkgoldenrod')
ax.plot(RDF_ani_ILG.bins, RDF_ani_ILG.rdf, 'k-', label='ADH ILG [(2-methoxyethyl)sulfate]', color='royalblue')
ax.plot(RDF_cat_ILG.bins, RDF_cat_ILG.rdf, 'k--', label='ADH ILG [BMIM]', color='royalblue')
ax.plot(RDF_ani_ILH.bins, RDF_ani_ILH.rdf, 'k-', label='ADH ILH [MeSO$_3$]', color='lightsteelblue')
ax.plot(RDF_cat_ILH.bins, RDF_cat_ILH.rdf, 'k--', label='ADH ILH [N$_1,_1,_8,_8$]', color='lightsteelblue')
ax.set_xlabel('$\AA$', fontsize=20)
ax.set_ylabel('g(r)', fontsize=20)
ax.legend(loc='best', fontsize=20)
fig.savefig('RDF_ADH_ILAEGH_anicat')

# %% [code]
fig = plt.figure(figsize=(20,20))
ax = fig.add_subplot(111)
ax.tick_params(axis='both', which='major', labelsize=20)
ax.plot(RDF_ani_ILE.bins, RDF_ani_ILE.rdf, 'k-', label='ADH ILE [MeSO$_4$]', color='darkgoldenrod')
ax.plot(RDF_cat_ILE.bins, RDF_cat_ILE.rdf, 'k--', label='ADH ILE [DiMIM]', color='darkgoldenrod')
ax.plot(RDF_ani_ILG.bins, RDF_ani_ILG.rdf, 'k-', label='ADH ILG [(2-methoxyethyl)sulfate]', color='royalblue')
ax.plot(RDF_cat_ILG.bins, RDF_cat_ILG.rdf, 'k--', label='ADH ILG [BMIM]', color='royalblue')
ax.legend(loc='best', fontsize=20)
fig.savefig('RDF_ADH_ILEG_anicat')

# %% [code]
fig = plt.figure(figsize=(20,20))
ax = fig.add_subplot(111)
ax.tick_params(axis='both', which='major', labelsize=20)
ax.plot(RDF_ani_ILJ.bins, RDF_ani_ILJ.rdf, 'k-', label='ADH ILJ [Dimethylphosphate]', color='gold')
ax.plot(RDF_cat_ILJ.bins, RDF_cat_ILJ.rdf, 'k--', label='ADH ILJ [N$_4,_1,_1,_1$]', color='gold')
ax.plot(RDF_ani_ILH.bins, RDF_ani_ILH.rdf, 'k-', label='ADH ILH [MeSO$_3$]', color='lightsteelblue')
ax.plot(RDF_cat_ILH.bins, RDF_cat_ILH.rdf, 'k--', label='ADH ILH [N$_1,_1,_8,_8$]', color='lightsteelblue')
ax.set_ylabel('g(r)', fontsize=20)
ax.legend(loc='best', fontsize=20)
fig.savefig('RDF_ADH_ILJH_anicat')

# %% [code]
fig = plt.figure(figsize=(20,20))
ax = fig.add_subplot(111)
ax.tick_params(axis='both', which='major', labelsize=20)
ax.plot(RDF_ani_ILL.bins, RDF_ani_ILL.rdf, 'k-', label='ADH ILL [Iodide]', color='orange')
ax.plot(RDF_cat_ILL.bins, RDF_cat_ILL.rdf, 'k--', label='ADH ILL [Me$_3$SO]', color='orange')
ax.plot(RDF_ani_ILM.bins, RDF_ani_ILM.rdf, 'k-', label='ADH ILM [Iodide]', color='forestgreen')
ax.plot(RDF_cat_ILM.bins, RDF_cat_ILM.rdf, 'k--', label='ADH ILM [Me$_3$S]', color='forestgreen')
ax.set_xlabel('$\AA$', fontsize=20)
ax.set_ylabel('g(r)', fontsize=20)
ax.legend(loc='best', fontsize=20)
fig.savefig('RDF_ADH_ILLM_anicat')

# %% [code]
fig = plt.figure(figsize=(20,20))
ax = fig.add_subplot(111)
ax.tick_params(axis='both', which='major', labelsize=20)
ax.plot(RDF_ani_ILF.bins, RDF_ani_ILF.rdf, 'k-', label='ADH ILF [NTf$_2$]', color='lime')
ax.plot(RDF_cat_ILF.bins, RDF_cat_ILF.rdf, 'k--', label='ADH ILF [Me$_3$S]', color='lime')
ax.plot(RDF_ani_ILK.bins, RDF_ani_ILK.rdf, 'k-', label='ADH ILK [NTf$_2$]', color='olive')
ax.plot(RDF_cat_ILK.bins, RDF_cat_ILK.rdf, 'k--', label='ADH ILK [P$_6,_6,_6,_{14}$]', color='olive')
ax.set_xlabel('$\AA$', fontsize=20)
ax.set_ylabel('g(r)', fontsize=20)
ax.legend(loc='best', fontsize=20)
fig.savefig('RDF_ADH_ILFK_anicat')

# %% [code]
fig = plt.figure(figsize=(20,20))
ax = fig.add_subplot(111)
ax.tick_params(axis='both', which='major', labelsize=20)
ax.plot(RDF_ani_ILI.bins, RDF_ani_ILI.rdf, 'k-', label='ADH ILI [Chloride]', color='crimson')
ax.plot(RDF_cat_ILI.bins, RDF_cat_ILI.rdf, 'k--', label='ADH ILI [P$_{4,4,4,4}$]', color='crimson')
ax.plot(RDF_ani_ILK.bins, RDF_ani_ILK.rdf, 'k-', label='ADH ILK [NTf$_2$]', color='olive')
ax.plot(RDF_cat_ILK.bins, RDF_cat_ILK.rdf, 'k--', label='ADH ILK [P$_6,_6,_6,_{14}$]', color='olive')
ax.set_xlabel('$\AA$', fontsize=20)
ax.set_ylabel('g(r)', fontsize=20)
ax.legend(loc='best', fontsize=20)
fig.savefig('RDF_ADH_ILIK_anicat')

# %% [code]
fig = plt.figure(figsize=(20,20))
ax = fig.add_subplot(111)
ax.tick_params(axis='both', which='major', labelsize=20)
ax.plot(RDF_ani_ILB.bins, RDF_ani_ILB.rdf, 'k-', label='ADH ILB [Chloride]', color='saddlebrown')
ax.plot(RDF_cat_ILB.bins, RDF_cat_ILB.rdf, 'k--', label='ADH ILB [Tetrakis]', color='saddlebrown')
ax.plot(RDF_ani_ILC.bins, RDF_ani_ILC.rdf, 'k-', label='ADH ILC [Chloride]', color='dodgerblue')
ax.plot(RDF_cat_ILC.bins, RDF_cat_ILC.rdf, 'k--', label='ADH ILC [Choline]', color='dodgerblue')
ax.plot(RDF_ani_ILI.bins, RDF_ani_ILI.rdf, 'k-', label='ADH ILI [Chloride]', color='crimson')
ax.plot(RDF_cat_ILI.bins, RDF_cat_ILI.rdf, 'k--', label='ADH ILI [P$_{4,4,4,4}$]', color='crimson')
ax.set_xlabel('$\AA$', fontsize=20)
ax.set_ylabel('g(r)', fontsize=20)
ax.legend(loc='best', fontsize=20)
fig.savefig('RDF_ADH_ILBCI_anicat')
