# Supplementary material for: Ion-combination specific effects driving the enzymatic activity of halophilic alcohol dehydrogenase 2 from Haloferax volcanii in aqueous ionic liquid solvent mixtures
Source: RSC Sustain. 2024 Jul 8;2(9):2559–80. doi: 10.1039/d3su00412k (PMC11353702; doi:10.1039/d3su00412k)
Supplement: SU-002-D3SU00412K-s005 [file SU-002-D3SU00412K-s005.zip › MDAnalysis_Calculated_Plotted_Data/JN_Scripts_exported/RDF_Pot_to_pot_at_acidic.ipynb]

# %% [code]
import numpy as np
import MDAnalysis
from MDAnalysis.analysis.rdf import InterRDF
import matplotlib.pyplot as plt

# %% [code]
ADH = MDAnalysis.Universe("E:\\amber_out_WAT\\ADHwat\\190412_ADH4M.prmtop", 
                          "E:\\amber_out_WAT\\ADHwat\\ADH4Mwat_concat.mdcrd", 
                          format="TRJ", dt=10.0)

# %% [code]
ILA015 = MDAnalysis.Universe("E:\\amber_out_WAT\\ILAwat\\015ILA190415.prmtop", 
                          "E:\\amber_out_WAT\\ILAwat\\015ILAwat_concat.mdcrd", 
                          format="TRJ", dt=10.0)

ILB015 = MDAnalysis.Universe("E:\\amber_out_WAT\\ILBwat\\015ILB190415.prmtop", 
                          "E:\\amber_out_WAT\\ILBwat\\015ILBwat_concat.mdcrd", 
                          format="TRJ", dt=10.0)

ILC015 = MDAnalysis.Universe("E:\\amber_out_WAT\\ILCwat\\015ILC190415.prmtop", 
                          "E:\\amber_out_WAT\\ILCwat\\015ILCwat_concat.mdcrd", 
                          format="TRJ", dt=10.0)

ILD015 = MDAnalysis.Universe("E:\\amber_out_WAT\\ILDwat\\015ILD190415.prmtop", 
                          "E:\\amber_out_WAT\\ILDwat\\015ILDwat_concat.mdcrd", 
                          format="TRJ", dt=10.0)

ILE015 = MDAnalysis.Universe("E:\\amber_out_WAT\\ILEwat\\015ILE190415.prmtop", 
                          "E:\\amber_out_WAT\\ILEwat\\015ILEwat_concat.mdcrd", 
                          format="TRJ", dt=10.0)

ILF015 = MDAnalysis.Universe("E:\\amber_out_WAT\\ILFwat\\015ILF190415.prmtop", 
                          "E:\\amber_out_WAT\\ILFwat\\015ILFwat_concat.mdcrd", 
                          format="TRJ", dt=10.0)

ILG015 = MDAnalysis.Universe("E:\\amber_out_WAT\\ILGwat\\015ILG190415.prmtop", 
                          "E:\\amber_out_WAT\\ILGwat\\015ILGwat_concat.mdcrd", 
                          format="TRJ", dt=10.0)

ILH015 = MDAnalysis.Universe("E:\\amber_out_WAT\\ILHwat\\015ILH190415.prmtop", 
                          "E:\\amber_out_WAT\\ILHwat\\015ILHwat_concat.mdcrd", 
                          format="TRJ", dt=10.0)

ILI015 = MDAnalysis.Universe("E:\\amber_out_WAT\\ILIwat\\015ILI190415.prmtop", 
                          "E:\\amber_out_WAT\\ILIwat\\015ILIwat_concat.mdcrd", 
                          format="TRJ", dt=10.0)

ILJ015 = MDAnalysis.Universe("E:\\amber_out_WAT\\ILJwat\\015ILJ190415.prmtop", 
                          "E:\\amber_out_WAT\\ILJwat\\015ILJwat_concat.mdcrd", 
                          format="TRJ", dt=10.0)

ILK015 = MDAnalysis.Universe("E:\\amber_out_WAT\\ILKwat\\015ILK190415.prmtop", 
                          "E:\\amber_out_WAT\\ILKwat\\015ILKwat_concat.mdcrd", 
                          format="TRJ", dt=10.0)

ILL015 = MDAnalysis.Universe("E:\\amber_out_WAT\\ILLwat\\015ILL190415.prmtop", 
                          "E:\\amber_out_WAT\\ILLwat\\015ILLwat_concat.mdcrd", 
                          format="TRJ", dt=10.0)

ILM015 = MDAnalysis.Universe("E:\\amber_out_WAT\\ILMwat\\015ILM190415.prmtop", 
                          "E:\\amber_out_WAT\\ILMwat\\015ILMwat_concat.mdcrd", 
                          format="TRJ", dt=10.0)

# %% [code]
rdf_K_ILA = ILA015.select_atoms('resname K+')
rdf_2pot_ILA = ILA015.select_atoms('resname K+ and sphzone 15.0 (resname ASP or resname GLU)')

RDF_pot_acidic_2pot_ILA = InterRDF(rdf_2pot_ILA, rdf_2pot_ILA, exclusion_block=(1,1))

RDF_pot_acidic_2pot_ILA.run(start=8000)

# %% [code]
rdf_K_ILB = ILB015.select_atoms('resname K+')
rdf_2pot_ILB = ILB015.select_atoms('resname K+ and sphzone 15.0 (resname ASP or resname GLU)')

RDF_pot_acidic_2pot_ILB = InterRDF(rdf_2pot_ILB, rdf_2pot_ILB, exclusion_block=(1,1))

RDF_pot_acidic_2pot_ILB.run(start=8000)

# %% [code]
rdf_K_ILC = ILC015.select_atoms('resname K+')
rdf_2pot_ILC = ILC015.select_atoms('resname K+ and sphzone 15.0 (resname ASP or resname GLU)')

RDF_pot_acidic_2pot_ILC = InterRDF(rdf_2pot_ILC, rdf_2pot_ILC, exclusion_block=(1,1))

RDF_pot_acidic_2pot_ILC.run(start=8000)

# %% [code]
rdf_K_ILD = ILD015.select_atoms('resname K+')
rdf_2pot_ILD = ILD015.select_atoms('resname K+ and sphzone 15.0 (resname ASP or resname GLU)')

RDF_pot_acidic_2pot_ILD = InterRDF(rdf_2pot_ILD, rdf_2pot_ILD, exclusion_block=(1,1))

RDF_pot_acidic_2pot_ILD.run(start=8000)

# %% [code]
rdf_K_ILE = ILE015.select_atoms('resname K+')
rdf_2pot_ILE = ILE015.select_atoms('resname K+ and sphzone 15.0 (resname ASP or resname GLU)')

RDF_pot_acidic_2pot_ILE = InterRDF(rdf_2pot_ILE, rdf_2pot_ILE, exclusion_block=(1,1))

RDF_pot_acidic_2pot_ILE.run(start=8000)

# %% [code]
rdf_K_ILF = ILF015.select_atoms('resname K+')
rdf_2pot_ILF = ILF015.select_atoms('resname K+ and sphzone 15.0 (resname ASP or resname GLU)')

RDF_pot_acidic_2pot_ILF = InterRDF(rdf_2pot_ILF, rdf_2pot_ILF, exclusion_block=(1,1))

RDF_pot_acidic_2pot_ILF.run(start=8000)

# %% [code]
rdf_K_ILG = ILG015.select_atoms('resname K+')
rdf_2pot_ILG = ILG015.select_atoms('resname K+ and sphzone 15.0 (resname ASP or resname GLU)')

RDF_pot_acidic_2pot_ILG = InterRDF(rdf_2pot_ILG, rdf_2pot_ILG, exclusion_block=(1,1))

RDF_pot_acidic_2pot_ILG.run(start=8000)

# %% [code]
rdf_K_ILH = ILH015.select_atoms('resname K+')
rdf_2pot_ILH = ILH015.select_atoms('resname K+ and sphzone 15.0 (resname ASP or resname GLU)')

RDF_pot_acidic_2pot_ILH = InterRDF(rdf_2pot_ILH, rdf_2pot_ILH, exclusion_block=(1,1))

RDF_pot_acidic_2pot_ILH.run(start=8000)

# %% [code]
rdf_K_ILI = ILI015.select_atoms('resname K+')
rdf_2pot_ILI = ILI015.select_atoms('resname K+ and sphzone 15.0 (resname ASP or resname GLU)')

RDF_pot_acidic_2pot_ILI = InterRDF(rdf_2pot_ILI, rdf_2pot_ILI, exclusion_block=(1,1))

RDF_pot_acidic_2pot_ILI.run(start=8000)

# %% [code]
rdf_K_ILJ = ILJ015.select_atoms('resname K+')
rdf_2pot_ILJ = ILJ015.select_atoms('resname K+ and sphzone 15.0 (resname ASP or resname GLU)')

RDF_pot_acidic_2pot_ILJ = InterRDF(rdf_2pot_ILJ, rdf_2pot_ILJ, exclusion_block=(1,1))

RDF_pot_acidic_2pot_ILJ.run(start=8000)

# %% [code]
rdf_K_ILK = ILK015.select_atoms('resname K+')
rdf_2pot_ILK = ILK015.select_atoms('resname K+ and sphzone 15.0 (resname ASP or resname GLU)')

RDF_pot_acidic_2pot_ILK = InterRDF(rdf_2pot_ILK, rdf_2pot_ILK, exclusion_block=(1,1))

RDF_pot_acidic_2pot_ILK.run(start=8000)

# %% [code]
rdf_K_ILL = ILL015.select_atoms('resname K+')
rdf_2pot_ILL = ILL015.select_atoms('resname K+ and sphzone 15.0 (resname ASP or resname GLU)')

RDF_pot_acidic_2pot_ILL = InterRDF(rdf_2pot_ILL, rdf_2pot_ILL, exclusion_block=(1,1))

RDF_pot_acidic_2pot_ILL.run(start=8000)

# %% [code]
rdf_K_ILM = ILM015.select_atoms('resname K+')
rdf_2pot_ILM = ILM015.select_atoms('resname K+ and sphzone 15.0 (resname ASP or resname GLU)')

RDF_pot_acidic_2pot_ILM = InterRDF(rdf_2pot_ILM, rdf_2pot_ILM, exclusion_block=(1,1))

RDF_pot_acidic_2pot_ILM.run(start=8000)

# %% [code]
ADH_IL = np.vstack((RDF_pot_acidic_2pot_ILA.bins, RDF_pot_acidic_2pot_ILA.rdf, RDF_pot_acidic_2pot_ILA.bins, RDF_pot_acidic_2pot_ILA.rdf))
#ADH_K = np.vstack()
ADH_IL = ADH_IL.T
#ADH_K = ADH_K.T
np.savetxt('RDF_ILA_pot2pot_around_acidic_zone1_15A.csv', ADH_IL, delimiter=',')

# %% [code]
