# Supplementary material for: Ion-combination specific effects driving the enzymatic activity of halophilic alcohol dehydrogenase 2 from Haloferax volcanii in aqueous ionic liquid solvent mixtures
Source: RSC Sustain. 2024 Jul 8;2(9):2559–80. doi: 10.1039/d3su00412k (PMC11353702; doi:10.1039/d3su00412k)
Supplement: SU-002-D3SU00412K-s005 [file SU-002-D3SU00412K-s005.zip › MDAnalysis_Calculated_Plotted_Data/JN_Scripts_exported/RDF_wat2acidic_in_ILs.ipynb]

# %% [code]
import numpy as np
import MDAnalysis
from MDAnalysis.analysis.rdf import InterRDF
from MDAnalysis.analysis import rdf
import matplotlib.pyplot as plt

# %% [code]
ADH = MDAnalysis.Universe("E:\\amber_out_WAT\\ADHwat\\190412_ADH4M.prmtop", 
                          "E:\\amber_out_WAT\\ADHwat\\ADH4Mwat_concat.mdcrd", 
                          format="TRJ", dt=10.0)

# %% [code]
ADH = MDAnalysis.Universe("E:\\amber_out_WAT\\ADHwat\\190412_ADH4M.prmtop", 
                          "E:\\amber_out_WAT\\ADHwat\\ADH4Mwat_concat.mdcrd", 
                          format="TRJ", dt=10.0)

ILA015 = MDAnalysis.Universe("E:\\amber_out_WAT\\ILAwat\\015ILA190415.prmtop", 
                          "E:\\amber_out_WAT\\ILAwat\\015ILAwat_concat.mdcrd", 
                          format="TRJ", dt=10.0)

ILB015 = MDAnalysis.Universe("E:\\amber_out_WAT\\ILBwat\\015ILB190415.prmtop", 
                          "E:\\amber_out_WAT\\ILBwat\\015ILBwat_concat.mdcrd", 
                          format="TRJ", dt=10.0)

ILC015 = MDAnalysis.Universe("E:\\amber_out_WAT\\ILCwat\\015ILC190415.prmtop", 
                          "E:\\amber_out_WAT\\ILCwat\\015ILCwat_concat.mdcrd", 
                          format="TRJ", dt=10.0)

ILD015 = MDAnalysis.Universe("E:\\amber_out_WAT\\ILDwat\\015ILD190415.prmtop", 
                          "E:\\amber_out_WAT\\ILDwat\\015ILDwat_concat.mdcrd", 
                          format="TRJ", dt=10.0)

ILE015 = MDAnalysis.Universe("E:\\amber_out_WAT\\ILEwat\\015ILE190415.prmtop", 
                          "E:\\amber_out_WAT\\ILEwat\\015ILEwat_concat.mdcrd", 
                          format="TRJ", dt=10.0)

ILF015 = MDAnalysis.Universe("E:\\amber_out_WAT\\ILFwat\\015ILF190415.prmtop", 
                          "E:\\amber_out_WAT\\ILFwat\\015ILFwat_concat.mdcrd", 
                          format="TRJ", dt=10.0)

ILG015 = MDAnalysis.Universe("E:\\amber_out_WAT\\ILGwat\\015ILG190415.prmtop", 
                          "E:\\amber_out_WAT\\ILGwat\\015ILGwat_concat.mdcrd", 
                          format="TRJ", dt=10.0)

ILH015 = MDAnalysis.Universe("E:\\amber_out_WAT\\ILHwat\\015ILH190415.prmtop", 
                          "E:\\amber_out_WAT\\ILHwat\\015ILHwat_concat.mdcrd", 
                          format="TRJ", dt=10.0)

ILI015 = MDAnalysis.Universe("E:\\amber_out_WAT\\ILIwat\\015ILI190415.prmtop", 
                          "E:\\amber_out_WAT\\ILIwat\\015ILIwat_concat.mdcrd", 
                          format="TRJ", dt=10.0)

ILJ015 = MDAnalysis.Universe("E:\\amber_out_WAT\\ILJwat\\015ILJ190415.prmtop", 
                          "E:\\amber_out_WAT\\ILJwat\\015ILJwat_concat.mdcrd", 
                          format="TRJ", dt=10.0)

ILK015 = MDAnalysis.Universe("E:\\amber_out_WAT\\ILKwat\\015ILK190415.prmtop", 
                          "E:\\amber_out_WAT\\ILKwat\\015ILKwat_concat.mdcrd", 
                          format="TRJ", dt=10.0)

ILL015 = MDAnalysis.Universe("E:\\amber_out_WAT\\ILLwat\\015ILL190415.prmtop", 
                          "E:\\amber_out_WAT\\ILLwat\\015ILLwat_concat.mdcrd", 
                          format="TRJ", dt=10.0)

ILM015 = MDAnalysis.Universe("E:\\amber_out_WAT\\ILMwat\\015ILM190415.prmtop", 
                          "E:\\amber_out_WAT\\ILMwat\\015ILMwat_concat.mdcrd", 
                          format="TRJ", dt=10.0)

# %% [code]
rdf_wat_ILA015 = ILA015.select_atoms('resname wat')
rdf_acidic_ILA015 = ILA015.select_atoms('resname ASP or resname GLU')

RDF_wat_ILA015 = InterRDF(rdf_wat_ILA015, rdf_acidic_ILA015)

RDF_wat_ILA015.run(start=8000)

# %% [code]
rdf_wat = ILA015.select_atoms('resname wat')
rdf_pot = ILA015.select_atoms('resname K+ and sphzone 25.0 (resname ASP or resname GLU)')

RDF_wat_acidic_and_pot = InterRDF(rdf_wat, rdf_pot)

RDF_wat_acidic_and_pot.run(start=8000)

# %% [code]
ADH_IL = np.vstack((RDF_wat_acidic_and_pot.bins, RDF_wat_acidic_and_pot.rdf, RDF_wat_acidic_and_pot.bins, RDF_wat_acidic_and_pot.rdf))
#ADH_K = np.vstack()
ADH_IL = ADH_IL.T
#ADH_K = ADH_K.T
np.savetxt('RDF_wat_pot_aroundPotatAcidic_ILA015.csv', ADH_IL, delimiter=',')

# %% [code]
rdf_wat_ILB015 = ILB015.select_atoms('resname wat')
rdf_acidic_ILB015 = ILB015.select_atoms('resname ASP or resname GLU')

RDF_wat_ILB015 = InterRDF(rdf_wat_ILB015, rdf_acidic_ILB015)

RDF_wat_ILB015.run(start=8000)

# %% [code]
rdf_wat_ILC015 = ILC015.select_atoms('resname wat')
rdf_acidic_ILC015 = ILC015.select_atoms('resname ASP or resname GLU')

RDF_wat_ILC015 = InterRDF(rdf_wat_ILC015, rdf_acidic_ILC015)

RDF_wat_ILC015.run(start=8000)

# %% [code]
rdf_wat_ILD015 = ILD015.select_atoms('resname wat')
rdf_acidic_ILD015 = ILD015.select_atoms('resname ASP or resname GLU')

RDF_wat_ILD015 = InterRDF(rdf_wat_ILD015, rdf_acidic_ILD015)

RDF_wat_ILD015.run(start=8000)

# %% [code]
rdf_wat_ILE015 = ILE015.select_atoms('resname wat')
rdf_acidic_ILE015 = ILE015.select_atoms('resname ASP or resname GLU')

RDF_wat_ILE015 = InterRDF(rdf_wat_ILE015, rdf_acidic_ILE015)

RDF_wat_ILE015.run(start=8000)

# %% [code]
rdf_wat_ILF015 = ILF015.select_atoms('resname wat')
rdf_acidic_ILF015 = ILF015.select_atoms('resname ASP or resname GLU')

RDF_wat_ILF015 = InterRDF(rdf_wat_ILF015, rdf_acidic_ILF015)

RDF_wat_ILF015.run(start=8000)

# %% [code]
rdf_wat_ILG015 = ILG015.select_atoms('resname wat')
rdf_acidic_ILG015 = ILG015.select_atoms('resname ASP or resname GLU')

RDF_wat_ILG015 = InterRDF(rdf_wat_ILG015, rdf_acidic_ILG015)

RDF_wat_ILG015.run(start=8000)

# %% [code]
rdf_wat_ILH015 = ILH015.select_atoms('resname wat')
rdf_acidic_ILH015 = ILH015.select_atoms('resname ASP or resname GLU')

RDF_wat_ILH015 = InterRDF(rdf_wat_ILH015, rdf_acidic_ILH015)

RDF_wat_ILH015.run(start=8000)

# %% [code]
rdf_wat_ILI015 = ILI015.select_atoms('resname wat')
rdf_acidic_ILI015 = ILI015.select_atoms('resname ASP or resname GLU')

RDF_wat_ILI015 = InterRDF(rdf_wat_ILI015, rdf_acidic_ILI015)

RDF_wat_ILI015.run(start=8000)

# %% [code]
rdf_wat_ILJ015 = ILJ015.select_atoms('resname wat')
rdf_acidic_ILJ015 = ILJ015.select_atoms('resname ASP or resname GLU')

RDF_wat_ILJ015 = InterRDF(rdf_wat_ILJ015, rdf_acidic_ILJ015)

RDF_wat_ILJ015.run(start=8000)

# %% [code]
rdf_wat_ILK015 = ILK015.select_atoms('resname wat')
rdf_acidic_ILK015 = ILK015.select_atoms('resname ASP or resname GLU')

RDF_wat_ILK015 = InterRDF(rdf_wat_ILK015, rdf_acidic_ILK015)

RDF_wat_ILK015.run(start=8000)

# %% [code]
rdf_wat_ILL015 = ILL015.select_atoms('resname wat')
rdf_acidic_ILL015 = ILL015.select_atoms('resname ASP or resname GLU')

RDF_wat_ILL015 = InterRDF(rdf_wat_ILL015, rdf_acidic_ILL015)

RDF_wat_ILL015.run(start=8000)

# %% [code]
rdf_wat_ILM015 = ILM015.select_atoms('resname wat')
rdf_acidic_ILM015 = ILM015.select_atoms('resname ASP or resname GLU')

RDF_wat_ILM015 = InterRDF(rdf_wat_ILM015, rdf_acidic_ILM015)

RDF_wat_ILM015.run(start=8000)

# %% [code]
fig = plt.figure(figsize=(20,20))
ax = fig.add_subplot(111)
ax.tick_params(axis='both', which='major', labelsize=20)
plt.title('RDF water around residues', fontsize=30)
ax.plot(RDF_wat_ILA015.bins, RDF_wat_ILA015.rdf, 'k-', label='ADH water to ASP or GLU', color='r')
ax.plot(RDF_wat_ILB015.bins, RDF_wat_ILB015.rdf, 'k-', label='ADH water to basic', color='blue')
ax.plot(RDF_wat_ILC015.bins, RDF_wat_ILC015.rdf, 'k-', label='ADH water to basic', color='green')
ax.plot(RDF_wat_ILD015.bins, RDF_wat_ILD015.rdf, 'k-', label='ADH water to basic', color='purple')
ax.plot(RDF_wat_ILE015.bins, RDF_wat_ILE015.rdf, 'k-', label='ADH water to basic', color='brown')
ax.plot(RDF_wat_ILF015.bins, RDF_wat_ILF015.rdf, 'k-', label='ADH water to basic', color='hotpink')
ax.plot(RDF_wat_ILG015.bins, RDF_wat_ILG015.rdf, 'k-', label='ADH water to basic', color='magenta')
ax.plot(RDF_wat_ILH015.bins, RDF_wat_ILH015.rdf, 'k-', label='ADH water to basic', color='darkgoldenrod')
ax.plot(RDF_wat_ILI015.bins, RDF_wat_ILI015.rdf, 'k-', label='ADH water to basic', color='violet')
ax.plot(RDF_wat_ILJ015.bins, RDF_wat_ILJ015.rdf, 'k-', label='ADH water to basic', color='aquamarine')
ax.plot(RDF_wat_ILK015.bins, RDF_wat_ILK015.rdf, 'k-', label='ADH water to basic', color='orange')
ax.plot(RDF_wat_ILL015.bins, RDF_wat_ILL015.rdf, 'k-', label='ADH water to basic', color='lime')
ax.plot(RDF_wat_ILM015.bins, RDF_wat_ILM015.rdf, 'k-', label='ADH water to basic', color='indigo')
ax.set_xlabel('$\AA$', fontsize=20)
ax.set_ylabel('g(r)', fontsize=20)
ax.legend(loc='best', fontsize=20)
#fig.savefig('RDF_ADH_wat_pos')

# %% [code]
ADH_IL = np.vstack((RDF_wat_ILM015.bins, RDF_wat_ILM015.rdf, RDF_wat_ILM015.bins, RDF_wat_ILM015.rdf))
#ADH_K = np.vstack()
ADH_IL = ADH_IL.T
#ADH_K = ADH_K.T
np.savetxt('RDF_wat2acidic_ILM015.csv', ADH_IL, delimiter=',')
