# Supplementary material for: Ion-combination specific effects driving the enzymatic activity of halophilic alcohol dehydrogenase 2 from Haloferax volcanii in aqueous ionic liquid solvent mixtures
Source: RSC Sustain. 2024 Jul 8;2(9):2559–80. doi: 10.1039/d3su00412k (PMC11353702; doi:10.1039/d3su00412k)
Supplement: SU-002-D3SU00412K-s005 [file SU-002-D3SU00412K-s005.zip › MDAnalysis_Calculated_Plotted_Data/JN_Scripts_exported/RDF_wat_around_protein.ipynb]

# %% [code]
import numpy as np
import MDAnalysis
from MDAnalysis.analysis.rdf import InterRDF
import matplotlib.pyplot as plt
import pandas as pd

# %% [code]
ADH = MDAnalysis.Universe("E:\\amber_out_WAT\\ADHwat\\190412_ADH4M.prmtop", 
                          "E:\\amber_out_WAT\\ADHwat\\ADH4Mwat_concat.mdcrd", 
                          format="TRJ", dt=10.0)

# %% [code]


ILA015 = MDAnalysis.Universe("E:\\amber_out_WAT\\ILAwat\\015ILA190415.prmtop", 
                          "E:\\amber_out_WAT\\ILAwat\\015ILAwat_concat.mdcrd", 
                          format="TRJ", dt=10.0)

ILB015 = MDAnalysis.Universe("E:\\amber_out_WAT\\ILBwat\\015ILB190415.prmtop", 
                          "E:\\amber_out_WAT\\ILBwat\\015ILBwat_concat.mdcrd", 
                          format="TRJ", dt=10.0)

ILC015 = MDAnalysis.Universe("E:\\amber_out_WAT\\ILCwat\\015ILC190415.prmtop", 
                          "E:\\amber_out_WAT\\ILCwat\\015ILCwat_concat.mdcrd", 
                          format="TRJ", dt=10.0)

ILD015 = MDAnalysis.Universe("E:\\amber_out_WAT\\ILDwat\\015ILD190415.prmtop", 
                          "E:\\amber_out_WAT\\ILDwat\\015ILDwat_concat.mdcrd", 
                          format="TRJ", dt=10.0)

ILE015 = MDAnalysis.Universe("E:\\amber_out_WAT\\ILEwat\\015ILE190415.prmtop", 
                          "E:\\amber_out_WAT\\ILEwat\\015ILEwat_concat.mdcrd", 
                          format="TRJ", dt=10.0)

ILF015 = MDAnalysis.Universe("E:\\amber_out_WAT\\ILFwat\\015ILF190415.prmtop", 
                          "E:\\amber_out_WAT\\ILFwat\\015ILFwat_concat.mdcrd", 
                          format="TRJ", dt=10.0)

ILG015 = MDAnalysis.Universe("E:\\amber_out_WAT\\ILGwat\\015ILG190415.prmtop", 
                          "E:\\amber_out_WAT\\ILGwat\\015ILGwat_concat.mdcrd", 
                          format="TRJ", dt=10.0)

ILH015 = MDAnalysis.Universe("E:\\amber_out_WAT\\ILHwat\\015ILH190415.prmtop", 
                          "E:\\amber_out_WAT\\ILHwat\\015ILHwat_concat.mdcrd", 
                          format="TRJ", dt=10.0)

ILI015 = MDAnalysis.Universe("E:\\amber_out_WAT\\ILIwat\\015ILI190415.prmtop", 
                          "E:\\amber_out_WAT\\ILIwat\\015ILIwat_concat.mdcrd", 
                          format="TRJ", dt=10.0)

ILJ015 = MDAnalysis.Universe("E:\\amber_out_WAT\\ILJwat\\015ILJ190415.prmtop", 
                          "E:\\amber_out_WAT\\ILJwat\\015ILJwat_concat.mdcrd", 
                          format="TRJ", dt=10.0)

ILK015 = MDAnalysis.Universe("E:\\amber_out_WAT\\ILKwat\\015ILK190415.prmtop", 
                          "E:\\amber_out_WAT\\ILKwat\\015ILKwat_concat.mdcrd", 
                          format="TRJ", dt=10.0)

ILL015 = MDAnalysis.Universe("E:\\amber_out_WAT\\ILLwat\\015ILL190415.prmtop", 
                          "E:\\amber_out_WAT\\ILLwat\\015ILLwat_concat.mdcrd", 
                          format="TRJ", dt=10.0)

ILM015 = MDAnalysis.Universe("E:\\amber_out_WAT\\ILMwat\\015ILM190415.prmtop", 
                          "E:\\amber_out_WAT\\ILMwat\\015ILMwat_concat.mdcrd", 
                          format="TRJ", dt=10.0)

# %% [code]
rdf_wat= ADH.select_atoms('resname wat')
rdf_acidic = ADH.select_atoms('resname ASP or resname GLU')

RDF_wat = InterRDF(rdf_wat, rdf_acidic)

RDF_wat.run(start=8000)

# %% [code]
rdf_wat= ADH.select_atoms('resname wat')
rdf_acidic = ADH.select_atoms('resname ASN or resname GLN')

RDF_wat = InterRDF(rdf_wat, rdf_acidic)

RDF_wat.run(start=8000)

# %% [code]
rdf_wat_zone = ADH.select_atoms('resname wat and sphzone 15.0 (resname ASP or resname GLU)')
rdf_pot_zone = ADH.select_atoms('resname K+ and sphzone 15.0 (resname ASP or resname GLU)')

RDF_wat_acidic_and_pot_zone = InterRDF(rdf_wat_zone, rdf_pot_zone)

RDF_wat_acidic_and_pot_zone.run(start=8000)

# %% [code]
rdf_wat_10 = ADH.select_atoms('resname wat and sphzone 10.0 (resname ASP or resname GLU)')
rdf_pot_10 = ADH.select_atoms('resname K+ and sphzone 10.0 (resname ASP or resname GLU)')

RDF_wat_acidic_and_pot_10 = InterRDF(rdf_wat_10, rdf_pot_10)

RDF_wat_acidic_and_pot_10.run(start=8000)

# %% [code]
rdf_wat_25 = ADH.select_atoms('resname wat and sphzone 25.0 (resname ASP or resname GLU)')
rdf_pot_25 = ADH.select_atoms('resname K+ and sphzone 25.0 (resname ASP or resname GLU)')

RDF_wat_acidic_and_pot_25 = InterRDF(rdf_wat_25, rdf_pot_25)

RDF_wat_acidic_and_pot_25.run(start=8000)

# %% [code]
ADH_IL = np.vstack((RDF_wat_acidic_zone.bins, RDF_wat_acidic_zone.rdf, RDF_wat_acidic_zone.bins, RDF_wat_acidic_zone.rdf))
#ADH_K = np.vstack()
ADH_IL = ADH_IL.T
#ADH_K = ADH_K.T
np.savetxt('RDF_wat2wat_around_acidic_zone1_25A.csv', ADH_IL, delimiter=',')

# %% [code]
ADH_IL = np.vstack((RDF_wat_acidic_and_pot_25.bins, RDF_wat_acidic_and_pot_25.rdf, RDF_wat_acidic_and_pot_25.bins, RDF_wat_acidic_and_pot_25.rdf))
#ADH_K = np.vstack()
ADH_IL = ADH_IL.T
#ADH_K = ADH_K.T
np.savetxt('RDF_wat2pot_around_acidic_zone1_25A.csv', ADH_IL, delimiter=',')

# %% [code]
rdf_wat= ADH.select_atoms('resname wat')
rdf_basic = ADH.select_atoms('resname HIS or resname LYS or resname ARG')

RDF_wat_basic = InterRDF(rdf_wat, rdf_basic)

RDF_wat_basic.run(start=8000)

# %% [code]
rdf_wat= ADH.select_atoms('resname wat')
rdf_basic_acidic = ADH.select_atoms('resname HIS or resname LYS or resname ARG or resname ASP or resname GLU')

RDF_wat_basic_acidic = InterRDF(rdf_wat, rdf_basic_acidic)

RDF_wat_basic_acidic.run(start=8000)

# %% [code]
rdf_wat= ADH.select_atoms('resname wat')
rdf_rest = ADH.select_atoms('resname SER or resname THR or resname ASN or resname GLN or resname CYS or resname GLY or resname PRO or resname ALA or resname VAL or resname ILE or resname LEU or resname MET or resname PHE or resname TYR or resname TRP')

RDF_wat_rest = InterRDF(rdf_wat, rdf_rest)

RDF_wat_rest.run(start=8000)

# %% [code]
rdf_wat= ADH.select_atoms('resname wat')
rdf_all = ADH.select_atoms('protein')

RDF_wat_all = InterRDF(rdf_wat, rdf_all)

RDF_wat_all.run(start=8000)

# %% [code]
ADH_IL = np.vstack((RDF_wat_basic_acidic.bins, RDF_wat_basic_acidic.rdf, RDF_wat_basic_acidic.bins, RDF_wat_basic_acidic.rdf))
#ADH_K = np.vstack()
ADH_IL = ADH_IL.T
#ADH_K = ADH_K.T
np.savetxt('RDF_wat_basic_acidic.csv', ADH_IL, delimiter=',')

# %% [code]
fig = plt.figure(figsize=(20,20))
ax = fig.add_subplot(111)
ax.tick_params(axis='both', which='major', labelsize=20)
plt.title('RDF water around residues', fontsize=30)
ax.plot(RDF_wat_acidic_and_pot.bins, RDF_wat_acidic_and_pot.rdf, 'k-', label='ADH water to ASP or GLU', color='r')
ax.set_xlabel('$\AA$', fontsize=20)
ax.set_ylabel('g(r)', fontsize=20)
ax.legend(loc='best', fontsize=20)
#fig.savefig('RDF_ADH_wat_pos')

# %% [code]
header = ["x", "y1", "xfts", "y2"]
ADH_neg = pd.read_csv('RDF_wat_neg.csv', names=header)
ADH_pos = pd.read_csv('RDF_wat_basic.csv', names=header)
ADH_surf = pd.read_csv('RDF_wat_rest.csv', names=header)
ADH_all = pd.read_csv('RDF_wat_all.csv', names=header)

# %% [code]
fig = plt.figure(figsize=(20,20))
ax = fig.add_subplot(111)
ax.tick_params(axis='both', which='major', labelsize=30)
#plt.title('[Me$_{3}$S][Iodide]', fontsize=30)
ax.plot(ADHall["x"], ADHall["y1"], 'k-', label='$K^+$ to $K^+$ within 5$\AA$ of GLU/ASP ', color='r')
ax.set_ylim([0, 3.0])
ax.set_xlabel('$\AA$', fontsize=30)
ax.set_ylabel('g(r)', fontsize=30)
ax.legend(loc='best', fontsize=30)
fig.savefig('RDF_pot2pot_at_acidic_ADH')

# %% [code]
fig = plt.figure(figsize=(20,20))
ax = fig.add_subplot(111)
ax.tick_params(axis='both', which='major', labelsize=30)
plt.title('RDF water around surface', fontsize=30)
ax.plot(ADH_neg["x"], ADH_neg["y1"], 'k-', label='Ow to ASP and GLU', color='r')
ax.plot(ADH_pos["x"], ADH_pos["y1"], 'k-', label='Ow to His, Lys and ARG', color='blue')
ax.plot(ADH_surf["x"], ADH_surf["y1"], 'k-', label='Ow to uncharged surface', color='black')
#ax.plot(RDF_wat.bins, RDF_wat.rdf, 'k-', label='Ow to ASP and GLU', color='r')
#ax.plot(RDF_wat_basic.bins, RDF_wat_basic.rdf, 'k-', label='Ow to His, Lys and ARG', color='blue')
#ax.plot(RDF_wat_rest.bins, RDF_wat_rest.rdf, 'k-', label='Ow to surface', color='k')
#ax.plot(RDF_wat_all.bins, RDF_wat_all.rdf, 'k-', label='ADH water to all', color='orange')
ax.set_xlabel('$\AA$', fontsize=30)
ax.set_ylabel('g(r)', fontsize=30)
ax.legend(loc='best', fontsize=30)
fig.savefig('RDF_ADH_wat')
