# Supplementary material for: Ion-combination specific effects driving the enzymatic activity of halophilic alcohol dehydrogenase 2 from Haloferax volcanii in aqueous ionic liquid solvent mixtures
Source: RSC Sustain. 2024 Jul 8;2(9):2559–80. doi: 10.1039/d3su00412k (PMC11353702; doi:10.1039/d3su00412k)
Supplement: SU-002-D3SU00412K-s005 [file SU-002-D3SU00412K-s005.zip › MDAnalysis_Calculated_Plotted_Data/JN_Scripts_exported/RMSD.ipynb]

# %% [code]
import numpy as np
import MDAnalysis.analysis.rms
import matplotlib.pyplot as plt

# %% [code]
ADH = MDAnalysis.Universe("E:\\amber_out_WAT\\ADHwat\\190412_ADH4M.prmtop", 
                          "E:\\amber_out_WAT\\ADHwat\\ADH4Mwat_concat.mdcrd", 
                          format="TRJ", dt=10.0)

ILA015 = MDAnalysis.Universe("E:\\amber_out_WAT\\ILAwat\\015ILA190415.prmtop", 
                          "E:\\amber_out_WAT\\ILAwat\\015ILAwat_concat.mdcrd", 
                          format="TRJ", dt=10.0)

ILB015 = MDAnalysis.Universe("E:\\amber_out_WAT\\ILBwat\\015ILB190415.prmtop", 
                          "E:\\amber_out_WAT\\ILBwat\\015ILBwat_concat.mdcrd", 
                          format="TRJ", dt=10.0)

ILC015 = MDAnalysis.Universe("E:\\amber_out_WAT\\ILCwat\\015ILC190415.prmtop", 
                          "E:\\amber_out_WAT\\ILCwat\\015ILCwat_concat.mdcrd", 
                          format="TRJ", dt=10.0)

ILD015 = MDAnalysis.Universe("E:\\amber_out_WAT\\ILDwat\\015ILD190415.prmtop", 
                          "E:\\amber_out_WAT\\ILDwat\\015ILDwat_concat.mdcrd", 
                          format="TRJ", dt=10.0)

ILE015 = MDAnalysis.Universe("E:\\amber_out_WAT\\ILEwat\\015ILE190415.prmtop", 
                          "E:\\amber_out_WAT\\ILEwat\\015ILEwat_concat.mdcrd", 
                          format="TRJ", dt=10.0)

ILF015 = MDAnalysis.Universe("E:\\amber_out_WAT\\ILFwat\\015ILF190415.prmtop", 
                          "E:\\amber_out_WAT\\ILFwat\\015ILFwat_concat.mdcrd", 
                          format="TRJ", dt=10.0)

ILG015 = MDAnalysis.Universe("E:\\amber_out_WAT\\ILGwat\\015ILG190415.prmtop", 
                          "E:\\amber_out_WAT\\ILGwat\\015ILGwat_concat.mdcrd", 
                          format="TRJ", dt=10.0)

ILH015 = MDAnalysis.Universe("E:\\amber_out_WAT\\ILHwat\\015ILH190415.prmtop", 
                          "E:\\amber_out_WAT\\ILHwat\\015ILHwat_concat.mdcrd", 
                          format="TRJ", dt=10.0)

ILI015 = MDAnalysis.Universe("E:\\amber_out_WAT\\ILIwat\\015ILI190415.prmtop", 
                          "E:\\amber_out_WAT\\ILIwat\\015ILIwat_concat.mdcrd", 
                          format="TRJ", dt=10.0)

ILJ015 = MDAnalysis.Universe("E:\\amber_out_WAT\\ILJwat\\015ILJ190415.prmtop", 
                          "E:\\amber_out_WAT\\ILJwat\\015ILJwat_concat.mdcrd", 
                          format="TRJ", dt=10.0)

ILK015 = MDAnalysis.Universe("E:\\amber_out_WAT\\ILKwat\\015ILK190415.prmtop", 
                          "E:\\amber_out_WAT\\ILKwat\\015ILKwat_concat.mdcrd", 
                          format="TRJ", dt=10.0)

ILL015 = MDAnalysis.Universe("E:\\amber_out_WAT\\ILLwat\\015ILL190415.prmtop", 
                          "E:\\amber_out_WAT\\ILLwat\\015ILLwat_concat.mdcrd", 
                          format="TRJ", dt=10.0)

ILM015 = MDAnalysis.Universe("E:\\amber_out_WAT\\ILMwat\\015ILM190415.prmtop", 
                          "E:\\amber_out_WAT\\ILMwat\\015ILMwat_concat.mdcrd", 
                          format="TRJ", dt=10.0)

# %% [code]
R_ADH = MDAnalysis.analysis.rms.RMSD(ADH, ADH, select="backbone")
R_ADH.run()

# %% [code]
R_ILB_ASP = MDAnalysis.analysis.rms.RMSD(ILB015, ILB015, select="backbone and resname ASP")
R_ILB_ASP.run()

# %% [code]
R_ILC1 = MDAnalysis.analysis.rms.RMSD(ILC015, ILC015, select="backbone")
R_ILC1.run()

# %% [code]
R_ILD = MDAnalysis.analysis.rms.RMSD(ILD015, ILD015, select="backbone")
R_ILD.run()

# %% [code]
len(ILJ015.trajectory)

# %% [code]
R_ILE = MDAnalysis.analysis.rms.RMSD(ILE015, ILE015, select="backbone")
R_ILE.run(stop=17000)

# %% [code]
R_ILF = MDAnalysis.analysis.rms.RMSD(ILF015, ILF015, select="backbone")
R_ILF.run(stop=16000)

# %% [code]
R_ILG = MDAnalysis.analysis.rms.RMSD(ILG015, ILG015, select="backbone")
R_ILG.run()

# %% [code]
R_ILH = MDAnalysis.analysis.rms.RMSD(ILH015, ILH015, select="backbone")
R_ILH.run(stop=17500)

# %% [code]
R_ILI = MDAnalysis.analysis.rms.RMSD(ILI015, ILI015, select="backbone")
R_ILI.run()

# %% [code]
R_ILJ = MDAnalysis.analysis.rms.RMSD(ILJ015, ILJ015, select="backbone")
R_ILJ.run()

# %% [code]
R_ILK = MDAnalysis.analysis.rms.RMSD(ILK015, ILK015, select="backbone")
R_ILK.run()

# %% [code]
R_ILL = MDAnalysis.analysis.rms.RMSD(ILL015, ILL015, select="backbone")
R_ILL.run()

# %% [code]
R_ILM = MDAnalysis.analysis.rms.RMSD(ILM015, ILM015, select="backbone")
R_ILM.run()

# %% [code]
rmsd_ADH_ASP = R_ADH_ASP_only.rmsd.T
time_ADH = rmsd_ADH[1]

# %% [code]
rmsd_ILB = R_ILB_ASP.rmsd.T
time_ILB = rmsd_ILB[1]

# %% [code]
fig = plt.figure(figsize=(4,4))
ax = fig.add_subplot(111)
ax.plot(time_ADH, rmsd_ADH[2], 'k-', label="4M KCl", color='k')
ax.plot(time_ADH, rmsd_ADH[2], 'k-', label="4M KCl", color='r')
ax.plot(time_ILB, rmsd_ILB[2], 'k-', label="015M ILC", color='dodgerblue')
ax.set_xlabel("time [ps]")
ax.set_ylabel(r"RMSD [$\AA$]")
ax.legend(loc="best")
fig.savefig("RMSD_ASP_test.pdf")

# %% [code]
ADHexp = np.vstack((time_ILC, rmsd_ILC))
ADHexp = ADHexp.T
np.savetxt('ILCexp.csv', ADHexp, delimiter=',')
