# Supplementary material for: Ion-combination specific effects driving the enzymatic activity of halophilic alcohol dehydrogenase 2 from Haloferax volcanii in aqueous ionic liquid solvent mixtures
Source: RSC Sustain. 2024 Jul 8;2(9):2559–80. doi: 10.1039/d3su00412k (PMC11353702; doi:10.1039/d3su00412k)
Supplement: SU-002-D3SU00412K-s005 [file SU-002-D3SU00412K-s005.zip › MDAnalysis_Calculated_Plotted_Data/JN_Scripts_exported/SP_anicat.ipynb]

# %% [code]
import pandas as pd
import matplotlib.pyplot as plt

# %% [code]
header = ["x", "y"]

ILAneg = pd.read_csv('ILAosm_2protein.csv', names=header)

ILBneg = pd.read_csv('ILBchl_2protein.csv', names=header)

ILCneg = pd.read_csv('ILCchl_2protein.csv', names=header)

ILDneg = pd.read_csv('ILDbit_2protein.csv', names=header)

ILEneg = pd.read_csv('ILEosm_2protein.csv', names=header)

ILFneg = pd.read_csv('ILFntf_2protein.csv', names=header)

ILGneg = pd.read_csv('ILGmet_2protein.csv', names=header)

ILHneg = pd.read_csv('ILHsom_2protein.csv', names=header)

ILIneg = pd.read_csv('ILIchl_2protein.csv', names=header)

ILJneg = pd.read_csv('ILJmop_2protein.csv', names=header)

ILKneg = pd.read_csv('ILKntf_2protein.csv', names=header)

ILLneg = pd.read_csv('ILLiod_2protein.csv', names=header)

ILMneg = pd.read_csv('ILMiod_2protein.csv', names=header)


# %% [code]
fig = plt.figure(figsize=(20,20))
ax = fig.add_subplot(111)
ax.tick_params(axis='both', which='major', labelsize=30)
plt.title('SP of Anions around ADH2', fontsize=30)
ax.plot(ILAneg["x"], ILAneg["y"], 'k-', label='[Me$_{3}$S][OSO$_{3}$Me]', color='r')
ax.plot(ILBneg["x"], ILBneg["y"], 'k-', label='[Tetrakis][Chloride]', color='brown')
ax.plot(ILCneg["x"], ILCneg["y"], 'k-', label='[Choline][Chloride]', color='blue')
ax.plot(ILDneg["x"], ILDneg["y"], 'k-', label='[Choline][Bitartrate]', color='crimson')
ax.plot(ILEneg["x"], ILEneg["y"], 'k-', label='[EMIM][MeSO$_{4}$]', color='olive')
ax.plot(ILFneg["x"], ILFneg["y"], 'k-', label='[Me$_{3}$S][NTF$_{2}$]', color='pink')
ax.plot(ILGneg["x"], ILGneg["y"], 'k-', label='[BMIM][MeOEtSO$_{4}$S]', color='lime')
ax.plot(ILHneg["x"], ILHneg["y"], 'k-', label='[N$_{1,1,8,8}$][MeSO$_{3}$]', color='darkgoldenrod')
ax.plot(ILIneg["x"], ILIneg["y"], 'k-', label='[P$_{4,4,4,4}$][Chloride]', color='purple')
ax.plot(ILJneg["x"], ILJneg["y"], 'k-', label='[N$_{4,1,1,1}$][(MeO)$_{2}$(HO)PO]', color='dodgerblue')
ax.plot(ILKneg["x"], ILKneg["y"], 'k-', label='[P$_{6,6,6,14}$][NTF$_{2}$]', color='lightsteelblue')
ax.plot(ILLneg["x"], ILLneg["y"], 'k-', label='[Me$_{3}$SO][Iodide]', color='green')
ax.plot(ILMneg["x"], ILMneg["y"], 'k-', label='[Me$_{3}$S][Iodide]', color='orange')
#ax.set_ylim([0, 0.8])
#ax.set_xlim([0, 12.0])
ax.set_xlabel('Tau', fontsize=30)
ax.set_ylabel('SP', fontsize=30)
legendFig = plt.figure()
#legendFig.legend([line1, line2, line3, line4, line5, line6, line7, line8, line9, line10, line11, line12, line13, line14], ["4M KCl", "[Me$_{3}$S][OSO$_{3}$Me]", "[Tetrakis][Chloride]", "[Choline][Chloride]", "[Choline][Bitartrate]", "[EMIM][MeSO$_{4}$]", "[Me$_{3}$S][NTF$_{2}$]", "[BMIM][MeOEtSO$_{4}$S]", "[N$_{1,1,8,8}$][MeSO$_{3}$]", "[P$_{4,4,4,4}$][Chloride]", "[N$_{4,1,1,1}$][(MeO)$_{2}$(HO)PO]", "[P$_{6,6,6,14}$][NTF$_{2}$]", "[Me$_{3}$SO][Iodide]", "[Me$_{3}$S][Iodide]"], loc='center', fontsize=20, ncol=2)
legendFig.savefig('SP_ILanions_sameas_legend_RDF_wat_to_acidic.png')
#plt.gca().set_axis_off()
fig.savefig('SP_anions2protein')

# %% [code]
header = ["x", "y"]

ILApos = pd.read_csv('ILAmes_2protein.csv', names=header)

ILBpos = pd.read_csv('ILBtet_2protein.csv', names=header)

ILCpos = pd.read_csv('ILCcho_2protein.csv', names=header)

ILDpos = pd.read_csv('ILDcho_2protein.csv', names=header)

ILEpos = pd.read_csv('ILEdim_2protein.csv', names=header)

ILFpos = pd.read_csv('ILFmes_2protein.csv', names=header)

ILGpos = pd.read_csv('ILGbmi_2protein.csv', names=header)

ILHpos = pd.read_csv('ILHnib_2protein.csv', names=header)

ILIpos = pd.read_csv('ILIpaa_2protein.csv', names=header)

ILJpos = pd.read_csv('ILJnai_2protein.csv', names=header)

ILKpos = pd.read_csv('ILKpgg_2protein.csv', names=header)

ILLpos = pd.read_csv('ILLmso_2protein.csv', names=header)

ILMpos = pd.read_csv('ILMmes_2protein.csv', names=header)

# %% [code]
fig = plt.figure(figsize=(20,20))
ax = fig.add_subplot(111)
ax.tick_params(axis='both', which='major', labelsize=30)
plt.title('SP of Cations around ADH2', fontsize=30)
ax.plot(ILApos["x"], ILApos["y"], 'k-', label='[Me$_{3}$S][OSO$_{3}$Me]', color='r')
ax.plot(ILBpos["x"], ILBpos["y"], 'k-', label='[Tetrakis][Chloride]', color='brown')
ax.plot(ILCpos["x"], ILCpos["y"], 'k-', label='[Choline][Chloride]', color='blue')
ax.plot(ILDpos["x"], ILDpos["y"], 'k-', label='[Choline][Bitartrate]', color='crimson')
ax.plot(ILEpos["x"], ILEpos["y"], 'k-', label='[EMIM][MeSO$_{4}$]', color='olive')
ax.plot(ILFpos["x"], ILFpos["y"], 'k-', label='[Me$_{3}$S][NTF$_{2}$]', color='pink')
ax.plot(ILGpos["x"], ILGpos["y"], 'k-', label='[BMIM][MeOEtSO$_{4}$S]', color='lime')
ax.plot(ILHpos["x"], ILHpos["y"], 'k-', label='[N$_{1,1,8,8}$][MeSO$_{3}$]', color='darkgoldenrod')
ax.plot(ILIpos["x"], ILIpos["y"], 'k-', label='[P$_{4,4,4,4}$][Chloride]', color='purple')
ax.plot(ILJpos["x"], ILJpos["y"], 'k-', label='[N$_{4,1,1,1}$][(MeO)$_{2}$(HO)PO]', color='dodgerblue')
ax.plot(ILKpos["x"], ILKpos["y"], 'k-', label='[P$_{6,6,6,14}$][NTF$_{2}$]', color='lightsteelblue')
ax.plot(ILLpos["x"], ILLpos["y"], 'k-', label='[Me$_{3}$SO][Iodide]', color='green')
ax.plot(ILMpos["x"], ILMpos["y"], 'k-', label='[Me$_{3}$S][Iodide]', color='orange')
#ax.set_ylim([0, 0.8])
#ax.set_xlim([0, 12.0])
ax.set_xlabel('Tau', fontsize=30)
ax.set_ylabel('SP', fontsize=30)
legendFig = plt.figure()
#legendFig.legend([line1, line2, line3, line4, line5, line6, line7, line8, line9, line10, line11, line12, line13, line14], ["4M KCl", "[Me$_{3}$S][OSO$_{3}$Me]", "[Tetrakis][Chloride]", "[Choline][Chloride]", "[Choline][Bitartrate]", "[EMIM][MeSO$_{4}$]", "[Me$_{3}$S][NTF$_{2}$]", "[BMIM][MeOEtSO$_{4}$S]", "[N$_{1,1,8,8}$][MeSO$_{3}$]", "[P$_{4,4,4,4}$][Chloride]", "[N$_{4,1,1,1}$][(MeO)$_{2}$(HO)PO]", "[P$_{6,6,6,14}$][NTF$_{2}$]", "[Me$_{3}$SO][Iodide]", "[Me$_{3}$S][Iodide]"], loc='center', fontsize=20, ncol=2)
legendFig.savefig('SP_ILcations_sameas_legend_RDF_wat_to_acidic.png')
#plt.gca().set_axis_off()
fig.savefig('SP_cations2protein')
