# Supplementary material for: Ion-combination specific effects driving the enzymatic activity of halophilic alcohol dehydrogenase 2 from Haloferax volcanii in aqueous ionic liquid solvent mixtures
Source: RSC Sustain. 2024 Jul 8;2(9):2559–80. doi: 10.1039/d3su00412k (PMC11353702; doi:10.1039/d3su00412k)
Supplement: SU-002-D3SU00412K-s005 [file SU-002-D3SU00412K-s005.zip › MDAnalysis_Calculated_Plotted_Data/JN_Scripts_exported/SP_ILions.ipynb]

# %% [code]
import MDAnalysis
from MDAnalysis.analysis.waterdynamics import SurvivalProbability as SP
import numpy as np
import matplotlib.pyplot as plt

# %% [code]
ILA015 = MDAnalysis.Universe("E:\\amber_out_NOWAT\\ILA\\190415_015ILA_NOWAT.prmtop", 
                          "E:\\amber_out_NOWAT\\ILA\\015ILA_concat.mdcrd", 
                          format="TRJ", dt=10.0)


# %% [code]

ILB015 = MDAnalysis.Universe("E:\\amber_out_NOWAT\\ILB\\190415_015ILB_NOWAT.prmtop", 
                          "E:\\amber_out_NOWAT\\ILB\\015ILB_concat.mdcrd", 
                          format="TRJ", dt=10.0)

ILC015 = MDAnalysis.Universe("E:\\amber_out_NOWAT\\ILC\\190415_015ILC_NOWAT.prmtop", 
                          "E:\\amber_out_NOWAT\\ILC\\015ILC_concat.mdcrd", 
                          format="TRJ", dt=10.0)

ILD015 = MDAnalysis.Universe("E:\\amber_out_NOWAT\\ILD\\190415_015ILD_NOWAT.prmtop", 
                          "E:\\amber_out_NOWAT\\ILD\\015ILD_concat.mdcrd", 
                          format="TRJ", dt=10.0)

ILE015 = MDAnalysis.Universe("E:\\amber_out_NOWAT\\ILE\\190415_015ILE_NOWAT.prmtop", 
                          "E:\\amber_out_NOWAT\\ILE\\015ILE_concat.mdcrd", 
                          format="TRJ", dt=10.0)

ILF015 = MDAnalysis.Universe("E:\\amber_out_NOWAT\\ILF\\190415_015ILF_NOWAT.prmtop", 
                          "E:\\amber_out_NOWAT\\ILF\\015ILF_concat.mdcrd", 
                          format="TRJ", dt=10.0)

ILG015 = MDAnalysis.Universe("E:\\amber_out_NOWAT\\ILG\\190415_015ILG_NOWAT.prmtop", 
                          "E:\\amber_out_NOWAT\\ILG\\015ILG_concat.mdcrd", 
                          format="TRJ", dt=10.0)

ILH015 = MDAnalysis.Universe("E:\\amber_out_NOWAT\\ILH\\190415_015ILH_NOWAT.prmtop", 
                          "E:\\amber_out_NOWAT\\ILH\\015ILH_concat.mdcrd", 
                          format="TRJ", dt=10.0)

ILI015 = MDAnalysis.Universe("E:\\amber_out_NOWAT\\ILI\\190415_015ILI_NOWAT.prmtop", 
                          "E:\\amber_out_NOWAT\\ILI\\015ILI_concat.mdcrd", 
                          format="TRJ", dt=10.0)

ILJ015 = MDAnalysis.Universe("E:\\amber_out_NOWAT\\ILJ\\190415_015ILJ_NOWAT.prmtop", 
                          "E:\\amber_out_NOWAT\\ILJ\\015ILJ_concat.mdcrd", 
                          format="TRJ", dt=10.0)

ILK015 = MDAnalysis.Universe("E:\\amber_out_NOWAT\\ILK\\190415_015ILK_NOWAT.prmtop", 
                          "E:\\amber_out_NOWAT\\ILK\\015ILK_concat.mdcrd", 
                          format="TRJ", dt=10.0)

ILL015 = MDAnalysis.Universe("E:\\amber_out_NOWAT\\ILL\\190415_015ILL_NOWAT.prmtop", 
                          "E:\\amber_out_NOWAT\\ILL\\015ILL_concat.mdcrd", 
                          format="TRJ", dt=10.0)

ILM015 = MDAnalysis.Universe("E:\\amber_out_NOWAT\\ILM\\190415_015ILM_NOWAT.prmtop", 
                          "E:\\amber_out_NOWAT\\ILM\\015ILM_concat.mdcrd", 
                          format="TRJ", dt=10.0)

# %% [code]
len(ILA015.trajectory)

# %% [code]
ILA_select_acidic = "resname osm and around 5 (resname mes) "
ILA_sp = SP(ILA015, ILA_select_acidic, verbose=True)
ILA_sp.run(start=8000, tau_max=20)
ILA_tau_timeseries = ILA_sp.tau_timeseries
ILA_sp_timeseries = ILA_sp.sp_timeseries

for tau, sp in zip(ILA_tau_timeseries, ILA_sp_timeseries):
    print("{time} {sp}".format(time=tau, sp=sp))


# %% [code]
ADHexp = np.vstack((ILA_tau_timeseries, ILA_sp_timeseries))
ADHexp = ADHexp.T
np.savetxt('ILAosm_exp.csv', ADHexp, delimiter=',')

# %% [code]
ILB_select_acidic = "resname chl and around 5 (resname tet) "
ILB_sp = SP(ILB015, ILB_select_acidic, verbose=True)
ILB_sp.run(start=8000, tau_max=20)
ILB_tau_timeseries = ILB_sp.tau_timeseries
ILB_sp_timeseries = ILB_sp.sp_timeseries

for tau, sp in zip(ILB_tau_timeseries, ILB_sp_timeseries):
    print("{time} {sp}".format(time=tau, sp=sp))

# %% [code]
ILC_select_acidic = "resname chl and around 5 (resname cho) "
ILC_sp = SP(ILC015, ILC_select_acidic, verbose=True)
ILC_sp.run(start=8000, tau_max=20)
ILC_tau_timeseries = ILC_sp.tau_timeseries
ILC_sp_timeseries = ILC_sp.sp_timeseries

for tau, sp in zip(ILC_tau_timeseries, ILC_sp_timeseries):
    print("{time} {sp}".format(time=tau, sp=sp))

# %% [code]
fig = plt.figure(figsize=(4,4))
ax = fig.add_subplot(111)
ax.plot(ILA_tau_timeseries, ILA_sp_timeseries, 'k-', label="015 ILA", color='r')
ax.plot(ILB_tau_timeseries, ILB_sp_timeseries, 'k-', label="015 ILB", color='saddlebrown')
ax.plot(ILC_tau_timeseries, ILC_sp_timeseries, 'k-', label="015 ILC", color='dodgerblue')
ax.set_xlabel("Tau")
ax.set_ylabel("SP")
ax.legend(loc="best")
fig.savefig("SP_015ILAtoC.pdf")

# %% [code]
ADHexp = np.vstack((ILM_tau_timeseries, ILM_sp_timeseries))
ADHexp = ADHexp.T
np.savetxt('ILMexp.csv', ADHexp, delimiter=',')

# %% [code]
ILD_select_acidic = "resname bit and around 5 (resname cho) "
ILD_sp = SP(ILD015, ILD_select_acidic, verbose=True)
ILD_sp.run(start=8000, tau_max=20)
ILD_tau_timeseries = ILD_sp.tau_timeseries
ILD_sp_timeseries = ILD_sp.sp_timeseries

for tau, sp in zip(ILD_tau_timeseries, ILD_sp_timeseries):
    print("{time} {sp}".format(time=tau, sp=sp))

# %% [code]
fig = plt.figure(figsize=(4,4))
ax = fig.add_subplot(111)
ax.plot(ILJ_tau_timeseries, ILJ_sp_timeseries, 'k-', label="015 ILJ", color='gold')
ax.plot(ILK_tau_timeseries, ILK_sp_timeseries, 'k-', label="015 ILK", color='olive')
ax.plot(ILL_tau_timeseries, ILL_sp_timeseries, 'k-', label="015 ILL", color='forestgreen')
ax.plot(ILM_tau_timeseries, ILM_sp_timeseries, 'k-', label="015 ILM", color='forestgreen')
ax.set_xlabel("Tau")
ax.set_ylabel("SP")
ax.legend(loc="best")
fig.savefig("SP_015ILJtoM.pdf")

# %% [code]


# %% [code]
ADHexp = np.vstack((ILD_tau_timeseries, ILD_sp_timeseries))
ADHexp = ADHexp.T
np.savetxt('ILDexp.csv', ADHexp, delimiter=',')

# %% [code]
ILE_select_acidic = "resname osm and around 5 (resname dim) "
ILE_sp = SP(ILE015, ILE_select_acidic, verbose=True)
ILE_sp.run(start=8000, tau_max=20)
ILE_tau_timeseries = ILE_sp.tau_timeseries
ILE_sp_timeseries = ILE_sp.sp_timeseries

for tau, sp in zip(ILE_tau_timeseries, ILE_sp_timeseries):
    print("{time} {sp}".format(time=tau, sp=sp))

# %% [code]
ILF_select_acidic = "resname ntf or resname ntt and around 5 (resname mes) "
ILF_sp = SP(ILF015, ILF_select_acidic, verbose=True)
ILF_sp.run(start=8000, tau_max=20)
ILF_tau_timeseries = ILF_sp.tau_timeseries
ILF_sp_timeseries = ILF_sp.sp_timeseries

for tau, sp in zip(ILF_tau_timeseries, ILF_sp_timeseries):
    print("{time} {sp}".format(time=tau, sp=sp))

# %% [code]
ILG_select_acidic = "resname met and around 5 (resname bmi) "
ILG_sp = SP(ILG015, ILG_select_acidic, verbose=True)
ILG_sp.run(start=8000, tau_max=20)
ILG_tau_timeseries = ILG_sp.tau_timeseries
ILG_sp_timeseries = ILG_sp.sp_timeseries

for tau, sp in zip(ILG_tau_timeseries, ILG_sp_timeseries):
    print("{time} {sp}".format(time=tau, sp=sp))

# %% [code]
fig = plt.figure(figsize=(4,4))
ax = fig.add_subplot(111)
ax.plot(ILE_tau_timeseries, ILE_sp_timeseries, 'k-', label="015 ILE", color='darkgoldenrod')
ax.plot(ILF_tau_timeseries, ILF_sp_timeseries, 'k-', label="015 ILF", color='lime')
ax.plot(ILG_tau_timeseries, ILG_sp_timeseries, 'k-', label="015 ILG", color='royalblue')
#ax.plot(ILD_tau_timeseries, ILD_sp_timeseries, 'k-', label="015 ILD", color='blue')
ax.set_xlabel("Tau")
ax.set_ylabel("SP")
ax.legend(loc="best")
fig.savefig("SP_015ILEtoG.pdf")

# %% [code]
ADHexp = np.vstack((ILG_tau_timeseries, ILG_sp_timeseries))
ADHexp = ADHexp.T
np.savetxt('ILGexp.csv', ADHexp, delimiter=',')

# %% [code]
ILH_select_acidic = "resname som and around 5 (resname nib) "
ILH_sp = SP(ILH015, ILH_select_acidic, verbose=True)
ILH_sp.run(start=8000, stop=16000, tau_max=20)
ILH_tau_timeseries = ILH_sp.tau_timeseries
ILH_sp_timeseries = ILH_sp.sp_timeseries

for tau, sp in zip(ILH_tau_timeseries, ILH_sp_timeseries):
    print("{time} {sp}".format(time=tau, sp=sp))

# %% [code]
ILI_select_acidic = "resname chl and around 5 (resname paa) "
ILI_sp = SP(ILI015, ILI_select_acidic, verbose=True)
ILI_sp.run(start=8000, tau_max=20)
ILI_tau_timeseries = ILI_sp.tau_timeseries
ILI_sp_timeseries = ILI_sp.sp_timeseries

for tau, sp in zip(ILI_tau_timeseries, ILI_sp_timeseries):
    print("{time} {sp}".format(time=tau, sp=sp))

# %% [code]
ILJ_select_acidic = "resname mop and around 5 (resname nai) "
ILJ_sp = SP(ILJ015, ILJ_select_acidic, verbose=True)
ILJ_sp.run(start=8000, tau_max=20)
ILJ_tau_timeseries = ILJ_sp.tau_timeseries
ILJ_sp_timeseries = ILJ_sp.sp_timeseries

for tau, sp in zip(ILJ_tau_timeseries, ILJ_sp_timeseries):
    print("{time} {sp}".format(time=tau, sp=sp))

# %% [code]
fig = plt.figure(figsize=(4,4))
ax = fig.add_subplot(111)
ax.plot(ILG1_tau_timeseries, ILG1_sp_timeseries, 'k-', label="015 ILG1", color='darkgoldenrod')
ax.plot(ILG2_tau_timeseries, ILG2_sp_timeseries, 'k-', label="015 ILG2", color='lime')
ax.plot(ILG_tau_timeseries, ILG_sp_timeseries, 'k-', label="015 ILG", color='royalblue')
ax.plot(ILG3_tau_timeseries, ILG3_sp_timeseries, 'k-', label="015 ILG3", color='orange')
ax.plot(ILG4_tau_timeseries, ILG4_sp_timeseries, 'k-', label="015 ILG4", color='r')
ax.set_xlabel("Tau")
ax.set_ylabel("SP")
ax.legend(loc="best")
#fig.savefig("SP_015ILEtoG.pdf")

# %% [code]
ILK_select_acidic = "resname ntf or resname ntt and around 5 (resname pgg) "
ILK_sp = SP(ILK015, ILK_select_acidic, verbose=True)
ILK_sp.run(start=8000, tau_max=20)
ILK_tau_timeseries = ILK_sp.tau_timeseries
ILK_sp_timeseries = ILK_sp.sp_timeseries

for tau, sp in zip(ILK_tau_timeseries, ILK_sp_timeseries):
    print("{time} {sp}".format(time=tau, sp=sp))

# %% [code]
ILL_select_acidic = "resname iod and around 5 (resname mso) "
ILL_sp = SP(ILL015, ILL_select_acidic, verbose=True)
ILL_sp.run(start=8000, tau_max=20)
ILL_tau_timeseries = ILL_sp.tau_timeseries
ILL_sp_timeseries = ILL_sp.sp_timeseries

for tau, sp in zip(ILL_tau_timeseries, ILL_sp_timeseries):
    print("{time} {sp}".format(time=tau, sp=sp))

# %% [code]
ILM_select_acidic = "resname iod and around 5 (resname mes) "
ILM_sp = SP(ILM015, ILM_select_acidic, verbose=True)
ILM_sp.run(start=8000, tau_max=20)
ILM_tau_timeseries = ILM_sp.tau_timeseries
ILM_sp_timeseries = ILM_sp.sp_timeseries

for tau, sp in zip(ILM_tau_timeseries, ILM_sp_timeseries):
    print("{time} {sp}".format(time=tau, sp=sp))

# %% [code]


# %% [code]
#site-specific-interaction:
select = "resname osm and sphzone 12.3 (resid 339 or resid 207 or resid 206 or resid 320 or resid 319 or resid 340) "
sp = SP(ILA015, select, verbose=True)
sp.run(start=1, tau_max=20)
tau_timeseries = sp.tau_timeseries
sp_timeseries = sp.sp_timeseries

for tau, sp in zip(tau_timeseries, sp_timeseries):
    print("{time} {sp}".format(time=tau, sp=sp))


# %% [code]


# %% [code]

plt.xlabel('Time')
plt.ylabel('SP')
plt.title('Survival Probability')
plt.plot(tau_timeseries, sp_timeseries)
plt.show()
