# Supplementary material for: Ion-combination specific effects driving the enzymatic activity of halophilic alcohol dehydrogenase 2 from Haloferax volcanii in aqueous ionic liquid solvent mixtures
Source: RSC Sustain. 2024 Jul 8;2(9):2559–80. doi: 10.1039/d3su00412k (PMC11353702; doi:10.1039/d3su00412k)
Supplement: SU-002-D3SU00412K-s005 [file SU-002-D3SU00412K-s005.zip › MDAnalysis_Calculated_Plotted_Data/JN_Scripts_exported/SP_ILions_around_Protein.ipynb]

# %% [code]
import MDAnalysis
from MDAnalysis.analysis.waterdynamics import SurvivalProbability as SP
import numpy as np
import matplotlib.pyplot as plt

# %% [code]
ADH = MDAnalysis.Universe("E:\\amber_out_WAT\\ADHwat\\190412_ADH4M.prmtop", 
                          "E:\\amber_out_WAT\\ADHwat\\ADH4Mwat_concat.mdcrd", 
                          format="TRJ", dt=10.0)

ILA015 = MDAnalysis.Universe("E:\\amber_out_WAT\\ILAwat\\015ILA190415.prmtop", 
                          "E:\\amber_out_WAT\\ILAwat\\015ILAwat_concat.mdcrd", 
                          format="TRJ", dt=10.0)

ILB015 = MDAnalysis.Universe("E:\\amber_out_WAT\\ILBwat\\015ILB190415.prmtop", 
                          "E:\\amber_out_WAT\\ILBwat\\015ILBwat_concat.mdcrd", 
                          format="TRJ", dt=10.0)

ILC015 = MDAnalysis.Universe("E:\\amber_out_WAT\\ILCwat\\015ILC190415.prmtop", 
                          "E:\\amber_out_WAT\\ILCwat\\015ILCwat_concat.mdcrd", 
                          format="TRJ", dt=10.0)

ILD015 = MDAnalysis.Universe("E:\\amber_out_WAT\\ILDwat\\015ILD190415.prmtop", 
                          "E:\\amber_out_WAT\\ILDwat\\015ILDwat_concat.mdcrd", 
                          format="TRJ", dt=10.0)

ILE015 = MDAnalysis.Universe("E:\\amber_out_WAT\\ILEwat\\015ILE190415.prmtop", 
                          "E:\\amber_out_WAT\\ILEwat\\015ILEwat_concat.mdcrd", 
                          format="TRJ", dt=10.0)

ILF015 = MDAnalysis.Universe("E:\\amber_out_WAT\\ILFwat\\015ILF190415.prmtop", 
                          "E:\\amber_out_WAT\\ILFwat\\015ILFwat_concat.mdcrd", 
                          format="TRJ", dt=10.0)

ILG015 = MDAnalysis.Universe("E:\\amber_out_WAT\\ILGwat\\015ILG190415.prmtop", 
                          "E:\\amber_out_WAT\\ILGwat\\015ILGwat_concat.mdcrd", 
                          format="TRJ", dt=10.0)

ILH015 = MDAnalysis.Universe("E:\\amber_out_WAT\\ILHwat\\015ILH190415.prmtop", 
                          "E:\\amber_out_WAT\\ILHwat\\015ILHwat_concat.mdcrd", 
                          format="TRJ", dt=10.0)

ILI015 = MDAnalysis.Universe("E:\\amber_out_WAT\\ILIwat\\015ILI190415.prmtop", 
                          "E:\\amber_out_WAT\\ILIwat\\015ILIwat_concat.mdcrd", 
                          format="TRJ", dt=10.0)

ILJ015 = MDAnalysis.Universe("E:\\amber_out_WAT\\ILJwat\\015ILJ190415.prmtop", 
                          "E:\\amber_out_WAT\\ILJwat\\015ILJwat_concat.mdcrd", 
                          format="TRJ", dt=10.0)

ILK015 = MDAnalysis.Universe("E:\\amber_out_WAT\\ILKwat\\015ILK190415.prmtop", 
                          "E:\\amber_out_WAT\\ILKwat\\015ILKwat_concat.mdcrd", 
                          format="TRJ", dt=10.0)

ILL015 = MDAnalysis.Universe("E:\\amber_out_WAT\\ILLwat\\015ILL190415.prmtop", 
                          "E:\\amber_out_WAT\\ILLwat\\015ILLwat_concat.mdcrd", 
                          format="TRJ", dt=10.0)

ILM015 = MDAnalysis.Universe("E:\\amber_out_WAT\\ILMwat\\015ILM190415.prmtop", 
                          "E:\\amber_out_WAT\\ILMwat\\015ILMwat_concat.mdcrd", 
                          format="TRJ", dt=10.0)

# %% [code]
len(ILA015.trajectory)

# %% [code]
ILAcat_select_acidic = "resname mes and around 5 protein"
ILAcat_sp = SP(ILA015, ILAcat_select_acidic, verbose=True)
ILAcat_sp.run(start=8000, stop=20000, tau_max=20)
ILAcat_tau_timeseries = ILAcat_sp.tau_timeseries
ILAcat_sp_timeseries = ILAcat_sp.sp_timeseries

for tau, sp in zip(ILAcat_tau_timeseries, ILAcat_sp_timeseries):
    print("{time} {sp}".format(time=tau, sp=sp))

# %% [code]
ILAani_select_acidic = "resname osm and around 5 protein"
ILAani_sp = SP(ILA015, ILAani_select_acidic, verbose=True)
ILAani_sp.run(start=8000, stop=20000, tau_max=20)
ILAani_tau_timeseries = ILAani_sp.tau_timeseries
ILAani_sp_timeseries = ILAani_sp.sp_timeseries

for tau, sp in zip(ILAani_tau_timeseries, ILAani_sp_timeseries):
    print("{time} {sp}".format(time=tau, sp=sp))

# %% [code]
ILBcat_select_acidic = "resname tet and around 5 protein"
ILBcat_sp = SP(ILB015, ILBcat_select_acidic, verbose=True)
ILBcat_sp.run(start=8000, stop=18500, tau_max=20)
ILBcat_tau_timeseries = ILBcat_sp.tau_timeseries
ILBcat_sp_timeseries = ILBcat_sp.sp_timeseries

for tau, sp in zip(ILBcat_tau_timeseries, ILBcat_sp_timeseries):
    print("{time} {sp}".format(time=tau, sp=sp))
    
ILBani_select_acidic = "resname chl or resname Cl- and around 5 protein"
ILBani_sp = SP(ILB015, ILBani_select_acidic, verbose=True)
ILBani_sp.run(start=8000, stop=18500, tau_max=20)
ILBani_tau_timeseries = ILBani_sp.tau_timeseries
ILBani_sp_timeseries = ILBani_sp.sp_timeseries

for tau, sp in zip(ILBani_tau_timeseries, ILBani_sp_timeseries):
    print("{time} {sp}".format(time=tau, sp=sp))

# %% [code]
ILCcat_select_acidic = "resname cho and around 5 protein"
ILCcat_sp = SP(ILC015, ILCcat_select_acidic, verbose=True)
ILCcat_sp.run(start=8000, stop=18500, tau_max=20)
ILCcat_tau_timeseries = ILCcat_sp.tau_timeseries
ILCcat_sp_timeseries = ILCcat_sp.sp_timeseries

for tau, sp in zip(ILCcat_tau_timeseries, ILCcat_sp_timeseries):
    print("{time} {sp}".format(time=tau, sp=sp))
    
ILCani_select_acidic = "resname chl or resname Cl- and around 5 protein"
ILCani_sp = SP(ILC015, ILCani_select_acidic, verbose=True)
ILCani_sp.run(start=8000, stop=18500, tau_max=20)
ILCani_tau_timeseries = ILCani_sp.tau_timeseries
ILCani_sp_timeseries = ILCani_sp.sp_timeseries

for tau, sp in zip(ILCani_tau_timeseries, ILCani_sp_timeseries):
    print("{time} {sp}".format(time=tau, sp=sp))

# %% [code]
ILDcat_select_acidic = "resname cho and around 5 protein"
ILDcat_sp = SP(ILD015, ILDcat_select_acidic, verbose=True)
ILDcat_sp.run(start=8000, stop=18500, tau_max=20)
ILDcat_tau_timeseries = ILDcat_sp.tau_timeseries
ILDcat_sp_timeseries = ILDcat_sp.sp_timeseries

for tau, sp in zip(ILDcat_tau_timeseries, ILDcat_sp_timeseries):
    print("{time} {sp}".format(time=tau, sp=sp))
    
ILDani_select_acidic = "resname bit and around 5 protein"
ILDani_sp = SP(ILD015, ILDani_select_acidic, verbose=True)
ILDani_sp.run(start=8000, stop=18500, tau_max=20)
ILDani_tau_timeseries = ILDani_sp.tau_timeseries
ILDani_sp_timeseries = ILDani_sp.sp_timeseries

for tau, sp in zip(ILDani_tau_timeseries, ILDani_sp_timeseries):
    print("{time} {sp}".format(time=tau, sp=sp))

# %% [code]
ILEcat_select_acidic = "resname dim and around 5 protein"
ILEcat_sp = SP(ILE015, ILEcat_select_acidic, verbose=True)
ILEcat_sp.run(start=8000, stop=18500, tau_max=20)
ILEcat_tau_timeseries = ILEcat_sp.tau_timeseries
ILEcat_sp_timeseries = ILEcat_sp.sp_timeseries

for tau, sp in zip(ILEcat_tau_timeseries, ILEcat_sp_timeseries):
    print("{time} {sp}".format(time=tau, sp=sp))
    
ILEani_select_acidic = "resname osm and around 5 protein"
ILEani_sp = SP(ILE015, ILEani_select_acidic, verbose=True)
ILEani_sp.run(start=8000, stop=18500, tau_max=20)
ILEani_tau_timeseries = ILEani_sp.tau_timeseries
ILEani_sp_timeseries = ILEani_sp.sp_timeseries

for tau, sp in zip(ILEani_tau_timeseries, ILEani_sp_timeseries):
    print("{time} {sp}".format(time=tau, sp=sp))

# %% [code]
ILFcat_select_acidic = "resname mes and around 5 protein"
ILFcat_sp = SP(ILF015, ILFcat_select_acidic, verbose=True)
ILFcat_sp.run(start=8000, stop=18500, tau_max=20)
ILFcat_tau_timeseries = ILFcat_sp.tau_timeseries
ILFcat_sp_timeseries = ILFcat_sp.sp_timeseries

for tau, sp in zip(ILFcat_tau_timeseries, ILFcat_sp_timeseries):
    print("{time} {sp}".format(time=tau, sp=sp))
    
ILFani_select_acidic = "resname ntf or resname ntt and around 5 protein"
ILFani_sp = SP(ILF015, ILFani_select_acidic, verbose=True)
ILFani_sp.run(start=8000, stop=18500, tau_max=20)
ILFani_tau_timeseries = ILFani_sp.tau_timeseries
ILFani_sp_timeseries = ILFani_sp.sp_timeseries

for tau, sp in zip(ILFani_tau_timeseries, ILFani_sp_timeseries):
    print("{time} {sp}".format(time=tau, sp=sp))

# %% [code]
ILGcat_select_acidic = "resname bmi and around 5 protein"
ILGcat_sp = SP(ILG015, ILGcat_select_acidic, verbose=True)
ILGcat_sp.run(start=8000, stop=18500, tau_max=20)
ILGcat_tau_timeseries = ILGcat_sp.tau_timeseries
ILGcat_sp_timeseries = ILGcat_sp.sp_timeseries

for tau, sp in zip(ILGcat_tau_timeseries, ILGcat_sp_timeseries):
    print("{time} {sp}".format(time=tau, sp=sp))
    
ILGani_select_acidic = "resname met and around 5 protein"
ILGani_sp = SP(ILG015, ILGani_select_acidic, verbose=True)
ILGani_sp.run(start=8000, stop=18500, tau_max=20)
ILGani_tau_timeseries = ILGani_sp.tau_timeseries
ILGani_sp_timeseries = ILGani_sp.sp_timeseries

for tau, sp in zip(ILGani_tau_timeseries, ILGani_sp_timeseries):
    print("{time} {sp}".format(time=tau, sp=sp))

# %% [code]
ILHcat_select_acidic = "resname nib and around 5 protein"
ILHcat_sp = SP(ILH015, ILHcat_select_acidic, verbose=True)
ILHcat_sp.run(start=8000, stop=18500, tau_max=20)
ILHcat_tau_timeseries = ILHcat_sp.tau_timeseries
ILHcat_sp_timeseries = ILHcat_sp.sp_timeseries

for tau, sp in zip(ILHcat_tau_timeseries, ILHcat_sp_timeseries):
    print("{time} {sp}".format(time=tau, sp=sp))
    
ILHani_select_acidic = "resname som and around 5 protein"
ILHani_sp = SP(ILH015, ILHani_select_acidic, verbose=True)
ILHani_sp.run(start=8000, stop=18500, tau_max=20)
ILHani_tau_timeseries = ILHani_sp.tau_timeseries
ILHani_sp_timeseries = ILHani_sp.sp_timeseries

for tau, sp in zip(ILHani_tau_timeseries, ILHani_sp_timeseries):
    print("{time} {sp}".format(time=tau, sp=sp))

# %% [code]
ILIcat_select_acidic = "resname paa and around 5 protein"
ILIcat_sp = SP(ILI015, ILIcat_select_acidic, verbose=True)
ILIcat_sp.run(start=8000, stop=18500, tau_max=20)
ILIcat_tau_timeseries = ILIcat_sp.tau_timeseries
ILIcat_sp_timeseries = ILIcat_sp.sp_timeseries

for tau, sp in zip(ILIcat_tau_timeseries, ILIcat_sp_timeseries):
    print("{time} {sp}".format(time=tau, sp=sp))
    
ILIani_select_acidic = "resname chl or resname Cl- and around 5 protein"
ILIani_sp = SP(ILI015, ILIani_select_acidic, verbose=True)
ILIani_sp.run(start=8000, stop=18500, tau_max=20)
ILIani_tau_timeseries = ILIani_sp.tau_timeseries
ILIani_sp_timeseries = ILIani_sp.sp_timeseries

for tau, sp in zip(ILIani_tau_timeseries, ILIani_sp_timeseries):
    print("{time} {sp}".format(time=tau, sp=sp))

# %% [code]
ILJcat_select_acidic = "resname nai and around 5 protein"
ILJcat_sp = SP(ILJ015, ILJcat_select_acidic, verbose=True)
ILJcat_sp.run(start=8000, stop=18500, tau_max=20)
ILJcat_tau_timeseries = ILJcat_sp.tau_timeseries
ILJcat_sp_timeseries = ILJcat_sp.sp_timeseries

for tau, sp in zip(ILJcat_tau_timeseries, ILJcat_sp_timeseries):
    print("{time} {sp}".format(time=tau, sp=sp))
    
ILJani_select_acidic = "resname mop and around 5 protein"
ILJani_sp = SP(ILJ015, ILJani_select_acidic, verbose=True)
ILJani_sp.run(start=8000, stop=18500, tau_max=20)
ILJani_tau_timeseries = ILJani_sp.tau_timeseries
ILJani_sp_timeseries = ILJani_sp.sp_timeseries

for tau, sp in zip(ILJani_tau_timeseries, ILJani_sp_timeseries):
    print("{time} {sp}".format(time=tau, sp=sp))

# %% [code]
ILKcat_select_acidic = "resname pgg and around 5 protein"
ILKcat_sp = SP(ILK015, ILKcat_select_acidic, verbose=True)
ILKcat_sp.run(start=8000, stop=19000, tau_max=20)
ILKcat_tau_timeseries = ILKcat_sp.tau_timeseries
ILKcat_sp_timeseries = ILKcat_sp.sp_timeseries

for tau, sp in zip(ILKcat_tau_timeseries, ILKcat_sp_timeseries):
    print("{time} {sp}".format(time=tau, sp=sp))
    
ILKani_select_acidic = "resname ntf or resname ntt and around 5 protein"
ILKani_sp = SP(ILK015, ILKani_select_acidic, verbose=True)
ILKani_sp.run(start=8000, stop=19000, tau_max=20)
ILKani_tau_timeseries = ILKani_sp.tau_timeseries
ILKani_sp_timeseries = ILKani_sp.sp_timeseries

for tau, sp in zip(ILKani_tau_timeseries, ILKani_sp_timeseries):
    print("{time} {sp}".format(time=tau, sp=sp))

# %% [code]
ILLcat_select_acidic = "resname mso and around 5 protein"
ILLcat_sp = SP(ILL015, ILLcat_select_acidic, verbose=True)
ILLcat_sp.run(start=8000, stop=15000, tau_max=20)
ILLcat_tau_timeseries = ILLcat_sp.tau_timeseries
ILLcat_sp_timeseries = ILLcat_sp.sp_timeseries

for tau, sp in zip(ILLcat_tau_timeseries, ILLcat_sp_timeseries):
    print("{time} {sp}".format(time=tau, sp=sp))
    
ILLani_select_acidic = "resname iod and around 5 protein"
ILLani_sp = SP(ILL015, ILLani_select_acidic, verbose=True)
ILLani_sp.run(start=8000, stop=15000, tau_max=20)
ILLani_tau_timeseries = ILLani_sp.tau_timeseries
ILLani_sp_timeseries = ILLani_sp.sp_timeseries

for tau, sp in zip(ILLani_tau_timeseries, ILLani_sp_timeseries):
    print("{time} {sp}".format(time=tau, sp=sp))

# %% [code]
ILMcat_select_acidic = "resname mes and around 5 protein"
ILMcat_sp = SP(ILM015, ILMcat_select_acidic, verbose=True)
ILMcat_sp.run(start=8000, stop=19500, tau_max=20)
ILMcat_tau_timeseries = ILMcat_sp.tau_timeseries
ILMcat_sp_timeseries = ILMcat_sp.sp_timeseries

for tau, sp in zip(ILMcat_tau_timeseries, ILMcat_sp_timeseries):
    print("{time} {sp}".format(time=tau, sp=sp))
    
ILMani_select_acidic = "resname iod and around 5 protein"
ILMani_sp = SP(ILM015, ILMani_select_acidic, verbose=True)
ILMani_sp.run(start=8000, stop=19500, tau_max=20)
ILMani_tau_timeseries = ILMani_sp.tau_timeseries
ILMani_sp_timeseries = ILMani_sp.sp_timeseries

for tau, sp in zip(ILMani_tau_timeseries, ILMani_sp_timeseries):
    print("{time} {sp}".format(time=tau, sp=sp))

# %% [code]
ILMwatani_select_acidic = "resname wat and around 5 (resname iod)"
ILMwatani_sp = SP(ILM015, ILMwatani_select_acidic, verbose=True)
ILMwatani_sp.run(start=8000, stop=19500, tau_max=20)
ILMwatani_tau_timeseries = ILMwatani_sp.tau_timeseries
ILMwatani_sp_timeseries = ILMwatani_sp.sp_timeseries

for tau, sp in zip(ILMwatani_tau_timeseries, ILMwatani_sp_timeseries):
    print("{time} {sp}".format(time=tau, sp=sp))

# %% [code]
ADHexp = np.vstack((ILMwatani_tau_timeseries, ILMwatani_sp_timeseries))
ADHexp = ADHexp.T
np.savetxt('ILMiod_2protein.csv', ADHexp, delimiter=',')
