# Supplementary material for: Ion-combination specific effects driving the enzymatic activity of halophilic alcohol dehydrogenase 2 from Haloferax volcanii in aqueous ionic liquid solvent mixtures
Source: RSC Sustain. 2024 Jul 8;2(9):2559–80. doi: 10.1039/d3su00412k (PMC11353702; doi:10.1039/d3su00412k)
Supplement: SU-002-D3SU00412K-s005 [file SU-002-D3SU00412K-s005.zip › MDAnalysis_Calculated_Plotted_Data/JN_Scripts_exported/SP_plot_wat_around_resi.ipynb]

# %% [code]
import pandas as pd
import matplotlib.pyplot as plt

# %% [code]
header = ["x", "y"]
ADH = pd.read_csv('SPwat_acidic_native.csv', names=header)
ADH_basic = pd.read_csv('SPwat_basic_native.csv', names=header)

# %% [code]
ILA = pd.read_csv('ILAwat_acidic.csv', names=header)
ILB = pd.read_csv('ILBwat_acidic.csv', names=header)
ILC = pd.read_csv('ILCwat_acidic.csv', names=header)
ILD = pd.read_csv('ILDwat_acidic.csv', names=header)
ILE = pd.read_csv('ILEwat_acidic.csv', names=header)
ILF = pd.read_csv('ILFwat_acidic.csv', names=header)
ILG = pd.read_csv('ILGwat_acidic.csv', names=header)
ILH = pd.read_csv('ILHwat_acidic.csv', names=header)
ILI = pd.read_csv('ILIwat_acidic.csv', names=header)
ILJ = pd.read_csv('ILJwat_acidic.csv', names=header)
ILK = pd.read_csv('ILKwat_acidic.csv', names=header)
ILL = pd.read_csv('ILLwat_acidic.csv', names=header)
ILM = pd.read_csv('ILMwat_acidic.csv', names=header)

# %% [code]
fig = plt.figure(figsize=(20,20))
ax = fig.add_subplot(111)
ax.tick_params(axis='both', which='major', labelsize=30)
plt.title('Survival Probability of H$_{2}$O around acidic residues', fontsize=30)
ax.plot(ADH["x"], ADH["y"], 'k-', label='4M KCl', color='black')
ax.plot(ILA["x"], ILA["y"], 'k-', label='[OSO$_{3}$Me] [Me$_{3}$S]', color='r')
ax.plot(ILB["x"], ILB["y"], 'k-', label='[Chloride] [Tetrakis]', color='brown')
ax.plot(ILC["x"], ILC["y"], 'k-', label='[Chloride] [Choline]', color='blue')
ax.plot(ILD["x"], ILD["y"], 'k-', label='[Bitartrate] [Choline]', color='crimson')
ax.plot(ILE["x"], ILE["y"], 'k-', label='[MeSO$_{4}$] [EMIM]', color='olive')
ax.plot(ILF["x"], ILF["y"], 'k-', label='[NTF$_{2}$] [Me$_{3}$S]', color='pink')
ax.plot(ILG["x"], ILG["y"], 'k-', label='[MeOEtSO$_{4}$S] [BMIM]', color='lime')
ax.plot(ILH["x"], ILH["y"], 'k-', label='[MeSO$_{3}$] [N$_{1,1,8,8}$]', color='darkgoldenrod')
ax.plot(ILI["x"], ILI["y"], 'k-', label='[Chloride] [P$_{4,4,4,4}$]', color='purple')
ax.plot(ILJ["x"], ILJ["y"], 'k-', label='[(MeO)$_{2}$(HO)PO] [N$_{4,1,1,1}$]', color='dodgerblue')
ax.plot(ILK["x"], ILK["y"], 'k-', label='[NTF$_{2}$] [P$_{6,6,6,14}$]', color='lightsteelblue')
ax.plot(ILL["x"], ILL["y"], 'k-', label='[Iodide] [Me$_{3}$SO]', color='green')
ax.plot(ILM["x"], ILM["y"], 'k-', label='[Iodide] [Me$_{3}$S]', color='orange')
#ax.set_ylim([0, 1])
ax.set_xlabel('Tau', fontsize=30)
ax.set_ylabel('SP', fontsize=30)
ax.legend(loc='best', fontsize=30)
fig.savefig('SPwat_around_acidic')

# %% [code]
fig = plt.figure(figsize=(20,20))
ax = fig.add_subplot(111)
ax.tick_params(axis='both', which='major', labelsize=30)
ax.plot(ADH["x"], ADH["y"], 'k-', label='H$_{2}$O around Asp/Glu', color='red')
ax.plot(ADH_basic["x"], ADH_basic["y"], 'k-', label='H$_{2}$O around Lys/His/Arg', color='blue')
ax.set_xlabel('Tau', fontsize=30)
ax.set_ylabel('SP', fontsize=30)
ax.legend(loc='best', fontsize=30)
fig.savefig('SPwat_acidic_basic_native')

# %% [code]
ILA = pd.read_csv('ILAwat_basic.csv', names=header)
ILB = pd.read_csv('ILBwat_basic.csv', names=header)
ILC = pd.read_csv('ILCwat_basic.csv', names=header)
ILD = pd.read_csv('ILDwat_basic.csv', names=header)
ILE = pd.read_csv('ILEwat_basic.csv', names=header)
ILF = pd.read_csv('ILFwat_basic.csv', names=header)
ILG = pd.read_csv('ILGwat_basic.csv', names=header)
ILH = pd.read_csv('ILHwat_basic.csv', names=header)
ILI = pd.read_csv('ILIwat_basic.csv', names=header)
ILJ = pd.read_csv('ILJwat_basic.csv', names=header)
ILK = pd.read_csv('ILKwat_basic.csv', names=header)
ILL = pd.read_csv('ILLwat_basic.csv', names=header)
ILM = pd.read_csv('ILMwat_basic.csv', names=header)

# %% [code]
fig = plt.figure(figsize=(20,20))
ax = fig.add_subplot(111)
ax.tick_params(axis='both', which='major', labelsize=30)
plt.title('Survival Probability of H$_{2}$O around basic residues', fontsize=30)
ax.plot(ADH["x"], ADH["y"], 'k-', label='4M KCl', color='black')
ax.plot(ILA["x"], ILA["y"], 'k-', label='[OSO$_{3}$Me] [Me$_{3}$S]', color='r')
ax.plot(ILB["x"], ILB["y"], 'k-', label='[Chloride] [Tetrakis]', color='brown')
ax.plot(ILC["x"], ILC["y"], 'k-', label='[Chloride] [Choline]', color='blue')
ax.plot(ILD["x"], ILD["y"], 'k-', label='[Bitartrate] [Choline]', color='crimson')
ax.plot(ILE["x"], ILE["y"], 'k-', label='[MeSO$_{4}$] [EMIM]', color='olive')
ax.plot(ILF["x"], ILF["y"], 'k-', label='[NTF$_{2}$] [Me$_{3}$S]', color='pink')
ax.plot(ILG["x"], ILG["y"], 'k-', label='[MeOEtSO$_{4}$S] [BMIM]', color='lime')
ax.plot(ILH["x"], ILH["y"], 'k-', label='[MeSO$_{3}$] [N$_{1,1,8,8}$]', color='darkgoldenrod')
ax.plot(ILI["x"], ILI["y"], 'k-', label='[Chloride] [P$_{4,4,4,4}$]', color='purple')
ax.plot(ILJ["x"], ILJ["y"], 'k-', label='[(MeO)$_{2}$(HO)PO] [N$_{4,1,1,1}$]', color='dodgerblue')
ax.plot(ILK["x"], ILK["y"], 'k-', label='[NTF$_{2}$] [P$_{6,6,6,14}$]', color='lightsteelblue')
ax.plot(ILL["x"], ILL["y"], 'k-', label='[Iodide] [Me$_{3}$SO]', color='green')
ax.plot(ILM["x"], ILM["y"], 'k-', label='[Iodide] [Me$_{3}$S]', color='orange')
#ax.set_ylim([0, 1])
ax.set_xlabel('Tau', fontsize=30)
ax.set_ylabel('SP', fontsize=30)
ax.legend(loc='best', fontsize=30)
fig.savefig('SPwat_around_basic')
