# Supplementary material for: Ion-combination specific effects driving the enzymatic activity of halophilic alcohol dehydrogenase 2 from Haloferax volcanii in aqueous ionic liquid solvent mixtures
Source: RSC Sustain. 2024 Jul 8;2(9):2559–80. doi: 10.1039/d3su00412k (PMC11353702; doi:10.1039/d3su00412k)
Supplement: SU-002-D3SU00412K-s005 [file SU-002-D3SU00412K-s005.zip › MDAnalysis_Calculated_Plotted_Data/JN_Scripts_exported/SP_Pot_around_shells.ipynb]

# %% [code]
import MDAnalysis
from MDAnalysis.analysis.waterdynamics import SurvivalProbability as SP
import numpy as np
import matplotlib.pyplot as plt

# %% [code]
ADH = MDAnalysis.Universe("E:\\amber_out_WAT\\ADHwat\\190412_ADH4M.prmtop", 
                          "E:\\amber_out_WAT\\ADHwat\\ADH4Mwat_concat.mdcrd", 
                          format="TRJ", dt=10.0)

ILA015 = MDAnalysis.Universe("E:\\amber_out_WAT\\ILAwat\\015ILA190415.prmtop", 
                          "E:\\amber_out_WAT\\ILAwat\\015ILAwat_concat.mdcrd", 
                          format="TRJ", dt=10.0)

ILB015 = MDAnalysis.Universe("E:\\amber_out_WAT\\ILBwat\\015ILB190415.prmtop", 
                          "E:\\amber_out_WAT\\ILBwat\\015ILBwat_concat.mdcrd", 
                          format="TRJ", dt=10.0)

ILC015 = MDAnalysis.Universe("E:\\amber_out_WAT\\ILCwat\\015ILC190415.prmtop", 
                          "E:\\amber_out_WAT\\ILCwat\\015ILCwat_concat.mdcrd", 
                          format="TRJ", dt=10.0)

ILD015 = MDAnalysis.Universe("E:\\amber_out_WAT\\ILDwat\\015ILD190415.prmtop", 
                          "E:\\amber_out_WAT\\ILDwat\\015ILDwat_concat.mdcrd", 
                          format="TRJ", dt=10.0)

ILE015 = MDAnalysis.Universe("E:\\amber_out_WAT\\ILEwat\\015ILE190415.prmtop", 
                          "E:\\amber_out_WAT\\ILEwat\\015ILEwat_concat.mdcrd", 
                          format="TRJ", dt=10.0)

ILF015 = MDAnalysis.Universe("E:\\amber_out_WAT\\ILFwat\\015ILF190415.prmtop", 
                          "E:\\amber_out_WAT\\ILFwat\\015ILFwat_concat.mdcrd", 
                          format="TRJ", dt=10.0)

ILG015 = MDAnalysis.Universe("E:\\amber_out_WAT\\ILGwat\\015ILG190415.prmtop", 
                          "E:\\amber_out_WAT\\ILGwat\\015ILGwat_concat.mdcrd", 
                          format="TRJ", dt=10.0)

ILH015 = MDAnalysis.Universe("E:\\amber_out_WAT\\ILHwat\\015ILH190415.prmtop", 
                          "E:\\amber_out_WAT\\ILHwat\\015ILHwat_concat.mdcrd", 
                          format="TRJ", dt=10.0)

ILI015 = MDAnalysis.Universe("E:\\amber_out_WAT\\ILIwat\\015ILI190415.prmtop", 
                          "E:\\amber_out_WAT\\ILIwat\\015ILIwat_concat.mdcrd", 
                          format="TRJ", dt=10.0)

ILJ015 = MDAnalysis.Universe("E:\\amber_out_WAT\\ILJwat\\015ILJ190415.prmtop", 
                          "E:\\amber_out_WAT\\ILJwat\\015ILJwat_concat.mdcrd", 
                          format="TRJ", dt=10.0)

ILK015 = MDAnalysis.Universe("E:\\amber_out_WAT\\ILKwat\\015ILK190415.prmtop", 
                          "E:\\amber_out_WAT\\ILKwat\\015ILKwat_concat.mdcrd", 
                          format="TRJ", dt=10.0)

ILL015 = MDAnalysis.Universe("E:\\amber_out_WAT\\ILLwat\\015ILL190415.prmtop", 
                          "E:\\amber_out_WAT\\ILLwat\\015ILLwat_concat.mdcrd", 
                          format="TRJ", dt=10.0)

ILM015 = MDAnalysis.Universe("E:\\amber_out_WAT\\ILMwat\\015ILM190415.prmtop", 
                          "E:\\amber_out_WAT\\ILMwat\\015ILMwat_concat.mdcrd", 
                          format="TRJ", dt=10.0)

# %% [code]
len(ADH.trajectory)

# %% [code]
len(ILB015.trajectory)

# %% [code]
len(ILC015.trajectory)

# %% [code]
len(ILD015.trajectory)

# %% [code]
ADH_select_basic = "resname K+ and around 1 (resname LYS or resname HIS or resname ARG)"
ADH_basic_sp = SP(ADH, ADH_select_basic, verbose=True)
ADH_basic_sp.run(start=8000, stop=20000, tau_max=20)
ADH_basic_tau_timeseries = ADH_basic_sp.tau_timeseries
ADH_basic_sp_timeseries = ADH_basic_sp.sp_timeseries

for tau, sp in zip(ADH_basic_tau_timeseries, ADH_basic_sp_timeseries):
    print("{time} {sp}".format(time=tau, sp=sp))

# %% [code]
ADHexp = np.vstack((ADH_acidic3_tau_timeseries, ADH_acidic3_sp_timeseries))
ADHexp = ADHexp.T
np.savetxt('ADH_Pot2acidic3A.csv', ADHexp, delimiter=',')

# %% [code]
ADH_select_acidic25 = "resname K+ and around 2.5 (resname ASP or resname GLU)"
ADH_acidic25_sp = SP(ADH, ADH_select_acidic25, verbose=True)
ADH_acidic25_sp.run(start=8000, stop=20000, tau_max=20)
ADH_acidic25_tau_timeseries = ADH_acidic25_sp.tau_timeseries
ADH_acidic25_sp_timeseries = ADH_acidic25_sp.sp_timeseries

for tau, sp in zip(ADH_acidic25_tau_timeseries, ADH_acidic25_sp_timeseries):
    print("{time} {sp}".format(time=tau, sp=sp))

# %% [code]
ADH_select_acidic4 = "resname K+ and around 4 (resname ASP or resname GLU)"
ADH_acidic4_sp = SP(ADH, ADH_select_acidic4, verbose=True)
ADH_acidic4_sp.run(start=8000, stop=40000, tau_max=40)
ADH_acidic4_tau_timeseries = ADH_acidic4_sp.tau_timeseries
ADH_acidic4_sp_timeseries = ADH_acidic4_sp.sp_timeseries

for tau, sp in zip(ADH_acidic4_tau_timeseries, ADH_acidic4_sp_timeseries):
    print("{time} {sp}".format(time=tau, sp=sp))

# %% [code]
ADH_select_acidic35 = "resname K+ and around 3.5 (resname ASP or resname GLU)"
ADH_acidic35_sp = SP(ADH, ADH_select_acidic35, verbose=True)
ADH_acidic35_sp.run(start=8000, stop=20000, tau_max=20)
ADH_acidic35_tau_timeseries = ADH_acidic35_sp.tau_timeseries
ADH_acidic35_sp_timeseries = ADH_acidic35_sp.sp_timeseries

for tau, sp in zip(ADH_acidic35_tau_timeseries, ADH_acidic35_sp_timeseries):
    print("{time} {sp}".format(time=tau, sp=sp))

# %% [code]
ILAacidic_select = "resname K+ and around 5 (resname ASP or resname GLU)"
ILAacidic_sp = SP(ILA015, ILAacidic_select, verbose=True)
ILAacidic_sp.run(start=8000, stop=20000, tau_max=20)
ILAacidic_tau_timeseries = ILAacidic_sp.tau_timeseries
ILAacidic_sp_timeseries = ILAacidic_sp.sp_timeseries

for tau, sp in zip(ILAacidic_tau_timeseries, ILAacidic_sp_timeseries):
    print("{time} {sp}".format(time=tau, sp=sp))

# %% [code]
ILAbasic_select = "resname K+ and around 5 (resname LYS or resname HIS or resname ARG)"
ILAbasic_sp = SP(ILA015, ILAbasic_select, verbose=True)
ILAbasic_sp.run(start=8000, stop=20000, tau_max=20)
ILAbasic_tau_timeseries = ILAbasic_sp.tau_timeseries
ILAbasic_sp_timeseries = ILAbasic_sp.sp_timeseries

for tau, sp in zip(ILAbasic_tau_timeseries, ILAbasic_sp_timeseries):
    print("{time} {sp}".format(time=tau, sp=sp))

# %% [code]
ILBacidic_select = "resname K+ and around 5 (resname ASP or resname GLU)"
ILBacidic_sp = SP(ILB015, ILBacidic_select, verbose=True)
ILBacidic_sp.run(start=8000, stop=18000, tau_max=20)
ILBacidic_tau_timeseries = ILBacidic_sp.tau_timeseries
ILBacidic_sp_timeseries = ILBacidic_sp.sp_timeseries

for tau, sp in zip(ILBacidic_tau_timeseries, ILBacidic_sp_timeseries):
    print("{time} {sp}".format(time=tau, sp=sp))
    
ILBbasic_select = "resname K+ and around 5 (resname LYS or resname HIS or resname ARG)"
ILBbasic_sp = SP(ILB015, ILBbasic_select, verbose=True)
ILBbasic_sp.run(start=8000, stop=18500, tau_max=20)
ILBbasic_tau_timeseries = ILBbasic_sp.tau_timeseries
ILBbasic_sp_timeseries = ILBbasic_sp.sp_timeseries

for tau, sp in zip(ILBbasic_tau_timeseries, ILBbasic_sp_timeseries):
    print("{time} {sp}".format(time=tau, sp=sp))

# %% [code]
ILCacidic_select = "resname K+ and around 5 (resname ASP or resname GLU)"
ILCacidic_sp = SP(ILC015, ILCacidic_select, verbose=True)
ILCacidic_sp.run(start=8000, stop=18500, tau_max=20)
ILCacidic_tau_timeseries = ILCacidic_sp.tau_timeseries
ILCacidic_sp_timeseries = ILCacidic_sp.sp_timeseries

for tau, sp in zip(ILCacidic_tau_timeseries, ILCacidic_sp_timeseries):
    print("{time} {sp}".format(time=tau, sp=sp))
    
ILCbasic_select = "resname K+ and around 5 (resname LYS or resname HIS or resname ARG)"
ILCbasic_sp = SP(ILC015, ILCbasic_select, verbose=True)
ILCbasic_sp.run(start=8000, stop=18500, tau_max=20)
ILCbasic_tau_timeseries = ILCbasic_sp.tau_timeseries
ILCbasic_sp_timeseries = ILCbasic_sp.sp_timeseries

for tau, sp in zip(ILCbasic_tau_timeseries, ILCbasic_sp_timeseries):
    print("{time} {sp}".format(time=tau, sp=sp))

# %% [code]
ILDacidic_select = "resname K+ and around 5 (resname ASP or resname GLU)"
ILDacidic_sp = SP(ILD015, ILDacidic_select, verbose=True)
ILDacidic_sp.run(start=8000, stop=18500, tau_max=20)
ILDacidic_tau_timeseries = ILDacidic_sp.tau_timeseries
ILDacidic_sp_timeseries = ILDacidic_sp.sp_timeseries

for tau, sp in zip(ILDacidic_tau_timeseries, ILDacidic_sp_timeseries):
    print("{time} {sp}".format(time=tau, sp=sp))
    
ILDbasic_select = "resname K+ and around 5 (resname LYS or resname HIS or resname ARG)"
ILDbasic_sp = SP(ILD015, ILDbasic_select, verbose=True)
ILDbasic_sp.run(start=8000, stop=18500, tau_max=20)
ILDbasic_tau_timeseries = ILDbasic_sp.tau_timeseries
ILDbasic_sp_timeseries = ILDbasic_sp.sp_timeseries

for tau, sp in zip(ILDbasic_tau_timeseries, ILDbasic_sp_timeseries):
    print("{time} {sp}".format(time=tau, sp=sp))

# %% [code]
len(ILE015.trajectory)

# %% [code]
len(ILF015.trajectory)

# %% [code]
len(ILG015.trajectory)

# %% [code]
len(ILH015.trajectory)

# %% [code]
len(ILI015.trajectory)

# %% [code]
ILEacidic_select = "resname K+ and around 5 (resname ASP or resname GLU)"
ILEacidic_sp = SP(ILE015, ILEacidic_select, verbose=True)
ILEacidic_sp.run(start=8000, stop=18500, tau_max=20)
ILEacidic_tau_timeseries = ILEacidic_sp.tau_timeseries
ILEacidic_sp_timeseries = ILEacidic_sp.sp_timeseries

for tau, sp in zip(ILEacidic_tau_timeseries, ILEacidic_sp_timeseries):
    print("{time} {sp}".format(time=tau, sp=sp))
    
ILEbasic_select = "resname K+ and around 5 (resname LYS or resname HIS or resname ARG)"
ILEbasic_sp = SP(ILE015, ILEbasic_select, verbose=True)
ILEbasic_sp.run(start=8000, stop=18500, tau_max=20)
ILEbasic_tau_timeseries = ILEbasic_sp.tau_timeseries
ILEbasic_sp_timeseries = ILEbasic_sp.sp_timeseries

for tau, sp in zip(ILEbasic_tau_timeseries, ILEbasic_sp_timeseries):
    print("{time} {sp}".format(time=tau, sp=sp))

# %% [code]
ILFacidic_select = "resname K+ and around 5 (resname ASP or resname GLU)"
ILFacidic_sp = SP(ILF015, ILFacidic_select, verbose=True)
ILFacidic_sp.run(start=8000, stop=18500, tau_max=20)
ILFacidic_tau_timeseries = ILFacidic_sp.tau_timeseries
ILFacidic_sp_timeseries = ILFacidic_sp.sp_timeseries

for tau, sp in zip(ILFacidic_tau_timeseries, ILFacidic_sp_timeseries):
    print("{time} {sp}".format(time=tau, sp=sp))
    
ILFbasic_select = "resname K+ and around 5 (resname LYS or resname HIS or resname ARG)"
ILFbasic_sp = SP(ILF015, ILFbasic_select, verbose=True)
ILFbasic_sp.run(start=8000, stop=18500, tau_max=20)
ILFbasic_tau_timeseries = ILFbasic_sp.tau_timeseries
ILFbasic_sp_timeseries = ILFbasic_sp.sp_timeseries

for tau, sp in zip(ILFbasic_tau_timeseries, ILFbasic_sp_timeseries):
    print("{time} {sp}".format(time=tau, sp=sp))

# %% [code]
ILGacidic_select = "resname K+ and around 5 (resname ASP or resname GLU)"
ILGacidic_sp = SP(ILG015, ILGacidic_select, verbose=True)
ILGacidic_sp.run(start=8000, stop=18500, tau_max=20)
ILGacidic_tau_timeseries = ILGacidic_sp.tau_timeseries
ILGacidic_sp_timeseries = ILGacidic_sp.sp_timeseries

for tau, sp in zip(ILGacidic_tau_timeseries, ILGacidic_sp_timeseries):
    print("{time} {sp}".format(time=tau, sp=sp))
    
ILGbasic_select = "resname K+ and around 5 (resname LYS or resname HIS or resname ARG)"
ILGbasic_sp = SP(ILG015, ILGbasic_select, verbose=True)
ILGbasic_sp.run(start=8000, stop=18500, tau_max=20)
ILGbasic_tau_timeseries = ILGbasic_sp.tau_timeseries
ILGbasic_sp_timeseries = ILGbasic_sp.sp_timeseries

for tau, sp in zip(ILGbasic_tau_timeseries, ILGbasic_sp_timeseries):
    print("{time} {sp}".format(time=tau, sp=sp))

# %% [code]
ILHacidic_select = "resname K+ and around 5 (resname ASP or resname GLU)"
ILHacidic_sp = SP(ILH015, ILHacidic_select, verbose=True)
ILHacidic_sp.run(start=8000, stop=18500, tau_max=20)
ILHacidic_tau_timeseries = ILHacidic_sp.tau_timeseries
ILHacidic_sp_timeseries = ILHacidic_sp.sp_timeseries

for tau, sp in zip(ILHacidic_tau_timeseries, ILHacidic_sp_timeseries):
    print("{time} {sp}".format(time=tau, sp=sp))
    
ILHbasic_select = "resname K+ and around 5 (resname LYS or resname HIS or resname ARG)"
ILHbasic_sp = SP(ILH015, ILHbasic_select, verbose=True)
ILHbasic_sp.run(start=8000, stop=18500, tau_max=20)
ILHbasic_tau_timeseries = ILHbasic_sp.tau_timeseries
ILHbasic_sp_timeseries = ILHbasic_sp.sp_timeseries

for tau, sp in zip(ILHbasic_tau_timeseries, ILHbasic_sp_timeseries):
    print("{time} {sp}".format(time=tau, sp=sp))

# %% [code]
ILIacidic_select = "resname K+ and around 5 (resname ASP or resname GLU)"
ILIacidic_sp = SP(ILI015, ILIacidic_select, verbose=True)
ILIacidic_sp.run(start=8000, stop=18500, tau_max=20)
ILIacidic_tau_timeseries = ILIacidic_sp.tau_timeseries
ILIacidic_sp_timeseries = ILIacidic_sp.sp_timeseries

for tau, sp in zip(ILIacidic_tau_timeseries, ILIacidic_sp_timeseries):
    print("{time} {sp}".format(time=tau, sp=sp))
    
ILIbasic_select = "resname K+ and around 5 (resname LYS or resname HIS or resname ARG)"
ILIbasic_sp = SP(ILI015, ILIbasic_select, verbose=True)
ILIbasic_sp.run(start=8000, stop=18500, tau_max=20)
ILIbasic_tau_timeseries = ILIbasic_sp.tau_timeseries
ILIbasic_sp_timeseries = ILIbasic_sp.sp_timeseries

for tau, sp in zip(ILIbasic_tau_timeseries, ILIbasic_sp_timeseries):
    print("{time} {sp}".format(time=tau, sp=sp))

# %% [code]
len(ILJ015.trajectory)

# %% [code]
len(ILK015.trajectory)

# %% [code]
len(ILL015.trajectory)

# %% [code]
len(ILM015.trajectory)

# %% [code]
ILJacidic_select = "resname K+ and around 5 (resname ASP or resname GLU)"
ILJacidic_sp = SP(ILJ015, ILJacidic_select, verbose=True)
ILJacidic_sp.run(start=8000, stop=18500, tau_max=20)
ILJacidic_tau_timeseries = ILJacidic_sp.tau_timeseries
ILJacidic_sp_timeseries = ILJacidic_sp.sp_timeseries

for tau, sp in zip(ILJacidic_tau_timeseries, ILJacidic_sp_timeseries):
    print("{time} {sp}".format(time=tau, sp=sp))
    
ILJbasic_select = "resname K+ and around 5 (resname LYS or resname HIS or resname ARG)"
ILJbasic_sp = SP(ILJ015, ILJbasic_select, verbose=True)
ILJbasic_sp.run(start=8000, stop=18500, tau_max=20)
ILJbasic_tau_timeseries = ILJbasic_sp.tau_timeseries
ILJbasic_sp_timeseries = ILJbasic_sp.sp_timeseries

for tau, sp in zip(ILJbasic_tau_timeseries, ILJbasic_sp_timeseries):
    print("{time} {sp}".format(time=tau, sp=sp))

# %% [code]
ILKacidic_select = "resname K+ and around 5 (resname ASP or resname GLU)"
ILKacidic_sp = SP(ILK015, ILKacidic_select, verbose=True)
ILKacidic_sp.run(start=8000, stop=19000, tau_max=20)
ILKacidic_tau_timeseries = ILKacidic_sp.tau_timeseries
ILKacidic_sp_timeseries = ILKacidic_sp.sp_timeseries

for tau, sp in zip(ILKacidic_tau_timeseries, ILKacidic_sp_timeseries):
    print("{time} {sp}".format(time=tau, sp=sp))
    
ILKbasic_select = "resname K+ and around 5 (resname LYS or resname HIS or resname ARG)"
ILKbasic_sp = SP(ILK015, ILKbasic_select, verbose=True)
ILKbasic_sp.run(start=8000, stop=19000, tau_max=20)
ILKbasic_tau_timeseries = ILKbasic_sp.tau_timeseries
ILKbasic_sp_timeseries = ILKbasic_sp.sp_timeseries

for tau, sp in zip(ILKbasic_tau_timeseries, ILKbasic_sp_timeseries):
    print("{time} {sp}".format(time=tau, sp=sp))

# %% [code]
ILLacidic_select = "resname K+ and around 5 (resname ASP or resname GLU)"
ILLacidic_sp = SP(ILL015, ILLacidic_select, verbose=True)
ILLacidic_sp.run(start=8000, stop=15000, tau_max=20)
ILLacidic_tau_timeseries = ILLacidic_sp.tau_timeseries
ILLacidic_sp_timeseries = ILLacidic_sp.sp_timeseries

for tau, sp in zip(ILLacidic_tau_timeseries, ILLacidic_sp_timeseries):
    print("{time} {sp}".format(time=tau, sp=sp))
    
ILLbasic_select = "resname K+ and around 5 (resname LYS or resname HIS or resname ARG)"
ILLbasic_sp = SP(ILL015, ILLbasic_select, verbose=True)
ILLbasic_sp.run(start=8000, stop=15000, tau_max=20)
ILLbasic_tau_timeseries = ILLbasic_sp.tau_timeseries
ILLbasic_sp_timeseries = ILLbasic_sp.sp_timeseries

for tau, sp in zip(ILLbasic_tau_timeseries, ILLbasic_sp_timeseries):
    print("{time} {sp}".format(time=tau, sp=sp))

# %% [code]
ILMacidic_select = "resname K+ and around 5 (resname ASP or resname GLU)"
ILMacidic_sp = SP(ILM015, ILMacidic_select, verbose=True)
ILMacidic_sp.run(start=8000, stop=19500, tau_max=20)
ILMacidic_tau_timeseries = ILMacidic_sp.tau_timeseries
ILMacidic_sp_timeseries = ILMacidic_sp.sp_timeseries

for tau, sp in zip(ILMacidic_tau_timeseries, ILMacidic_sp_timeseries):
    print("{time} {sp}".format(time=tau, sp=sp))
    
ILMbasic_select = "resname K+ and around 5 (resname LYS or resname HIS or resname ARG)"
ILMbasic_sp = SP(ILM015, ILMbasic_select, verbose=True)
ILMbasic_sp.run(start=8000, stop=19500, tau_max=20)
ILMbasic_tau_timeseries = ILMbasic_sp.tau_timeseries
ILMbasic_sp_timeseries = ILMbasic_sp.sp_timeseries

for tau, sp in zip(ILMbasic_tau_timeseries, ILMbasic_sp_timeseries):
    print("{time} {sp}".format(time=tau, sp=sp))
