# Supplementary material for: Ion-combination specific effects driving the enzymatic activity of halophilic alcohol dehydrogenase 2 from Haloferax volcanii in aqueous ionic liquid solvent mixtures
Source: RSC Sustain. 2024 Jul 8;2(9):2559–80. doi: 10.1039/d3su00412k (PMC11353702; doi:10.1039/d3su00412k)
Supplement: SU-002-D3SU00412K-s005 [file SU-002-D3SU00412K-s005.zip › MDAnalysis_Calculated_Plotted_Data/JN_Scripts_exported/SP_wat2pot_inILs.ipynb]

# %% [code]
import numpy as np
import MDAnalysis
from MDAnalysis.analysis.rdf import InterRDF
import matplotlib.pyplot as plt

# %% [code]
ADH = MDAnalysis.Universe("E:\\amber_out_WAT\\ADHwat\\190412_ADH4M.prmtop", 
                          "E:\\amber_out_WAT\\ADHwat\\ADH4Mwat_concat.mdcrd", 
                          format="TRJ", dt=10.0)

# %% [code]
ILA015 = MDAnalysis.Universe("E:\\amber_out_WAT\\ILAwat\\015ILA190415.prmtop", 
                          "E:\\amber_out_WAT\\ILAwat\\015ILAwat_concat.mdcrd", 
                          format="TRJ", dt=10.0)

ILB015 = MDAnalysis.Universe("E:\\amber_out_WAT\\ILBwat\\015ILB190415.prmtop", 
                          "E:\\amber_out_WAT\\ILBwat\\015ILBwat_concat.mdcrd", 
                          format="TRJ", dt=10.0)

ILC015 = MDAnalysis.Universe("E:\\amber_out_WAT\\ILCwat\\015ILC190415.prmtop", 
                          "E:\\amber_out_WAT\\ILCwat\\015ILCwat_concat.mdcrd", 
                          format="TRJ", dt=10.0)

ILD015 = MDAnalysis.Universe("E:\\amber_out_WAT\\ILDwat\\015ILD190415.prmtop", 
                          "E:\\amber_out_WAT\\ILDwat\\015ILDwat_concat.mdcrd", 
                          format="TRJ", dt=10.0)

ILE015 = MDAnalysis.Universe("E:\\amber_out_WAT\\ILEwat\\015ILE190415.prmtop", 
                          "E:\\amber_out_WAT\\ILEwat\\015ILEwat_concat.mdcrd", 
                          format="TRJ", dt=10.0)

ILF015 = MDAnalysis.Universe("E:\\amber_out_WAT\\ILFwat\\015ILF190415.prmtop", 
                          "E:\\amber_out_WAT\\ILFwat\\015ILFwat_concat.mdcrd", 
                          format="TRJ", dt=10.0)

ILG015 = MDAnalysis.Universe("E:\\amber_out_WAT\\ILGwat\\015ILG190415.prmtop", 
                          "E:\\amber_out_WAT\\ILGwat\\015ILGwat_concat.mdcrd", 
                          format="TRJ", dt=10.0)

ILH015 = MDAnalysis.Universe("E:\\amber_out_WAT\\ILHwat\\015ILH190415.prmtop", 
                          "E:\\amber_out_WAT\\ILHwat\\015ILHwat_concat.mdcrd", 
                          format="TRJ", dt=10.0)

ILI015 = MDAnalysis.Universe("E:\\amber_out_WAT\\ILIwat\\015ILI190415.prmtop", 
                          "E:\\amber_out_WAT\\ILIwat\\015ILIwat_concat.mdcrd", 
                          format="TRJ", dt=10.0)

ILJ015 = MDAnalysis.Universe("E:\\amber_out_WAT\\ILJwat\\015ILJ190415.prmtop", 
                          "E:\\amber_out_WAT\\ILJwat\\015ILJwat_concat.mdcrd", 
                          format="TRJ", dt=10.0)

ILK015 = MDAnalysis.Universe("E:\\amber_out_WAT\\ILKwat\\015ILK190415.prmtop", 
                          "E:\\amber_out_WAT\\ILKwat\\015ILKwat_concat.mdcrd", 
                          format="TRJ", dt=10.0)

ILL015 = MDAnalysis.Universe("E:\\amber_out_WAT\\ILLwat\\015ILL190415.prmtop", 
                          "E:\\amber_out_WAT\\ILLwat\\015ILLwat_concat.mdcrd", 
                          format="TRJ", dt=10.0)

ILM015 = MDAnalysis.Universe("E:\\amber_out_WAT\\ILMwat\\015ILM190415.prmtop", 
                          "E:\\amber_out_WAT\\ILMwat\\015ILMwat_concat.mdcrd", 
                          format="TRJ", dt=10.0)

# %% [code]
rdf_wat_ILA = ILA015.select_atoms('resname wat')
rdf_pot_ILA = ILA015.select_atoms('resname K+ and sphzone 15.0 (resname ASP or resname GLU)')

RDF_wat_acidic_and_pot_ILA = InterRDF(rdf_wat_ILA, rdf_pot_ILA)

RDF_wat_acidic_and_pot_ILA.run(start=8000)

# %% [code]
rdf_wat_ILB = ILB015.select_atoms('resname wat')
rdf_pot_ILB = ILB015.select_atoms('resname K+ and sphzone 15.0 (resname ASP or resname GLU)')

RDF_wat_acidic_and_pot_ILB = InterRDF(rdf_wat_ILB, rdf_pot_ILB)

RDF_wat_acidic_and_pot_ILB.run(start=8000)

# %% [code]
rdf_wat_ILC = ILC015.select_atoms('resname wat')
rdf_pot_ILC = ILC015.select_atoms('resname K+ and sphzone 15.0 (resname ASP or resname GLU)')

RDF_wat_acidic_and_pot_ILC = InterRDF(rdf_wat_ILC, rdf_pot_ILC)

RDF_wat_acidic_and_pot_ILC.run(start=8000)

# %% [code]
rdf_wat_ILD = ILD015.select_atoms('resname wat')
rdf_pot_ILD = ILD015.select_atoms('resname K+ and sphzone 15.0 (resname ASP or resname GLU)')

RDF_wat_acidic_and_pot_ILD = InterRDF(rdf_wat_ILD, rdf_pot_ILD)

RDF_wat_acidic_and_pot_ILD.run(start=8000)

# %% [code]
rdf_wat_ILE = ILE015.select_atoms('resname wat')
rdf_pot_ILE = ILE015.select_atoms('resname K+ and sphzone 15.0 (resname ASP or resname GLU)')

RDF_wat_acidic_and_pot_ILE = InterRDF(rdf_wat_ILE, rdf_pot_ILE)

RDF_wat_acidic_and_pot_ILE.run(start=8000)

# %% [code]
rdf_wat_ILF = ILF015.select_atoms('resname wat')
rdf_pot_ILF = ILF015.select_atoms('resname K+ and sphzone 15.0 (resname ASP or resname GLU)')

RDF_wat_acidic_and_pot_ILF = InterRDF(rdf_wat_ILF, rdf_pot_ILF)

RDF_wat_acidic_and_pot_ILF.run(start=8000)

# %% [code]
rdf_wat_ILG = ILG015.select_atoms('resname wat')
rdf_pot_ILG = ILG015.select_atoms('resname K+ and sphzone 15.0 (resname ASP or resname GLU)')

RDF_wat_acidic_and_pot_ILG = InterRDF(rdf_wat_ILG, rdf_pot_ILG)

RDF_wat_acidic_and_pot_ILG.run(start=8000)

# %% [code]
rdf_wat_ILH = ILH015.select_atoms('resname wat')
rdf_pot_ILH = ILH015.select_atoms('resname K+ and sphzone 15.0 (resname ASP or resname GLU)')

RDF_wat_acidic_and_pot_ILH = InterRDF(rdf_wat_ILH, rdf_pot_ILH)

RDF_wat_acidic_and_pot_ILH.run(start=8000)

# %% [code]
rdf_wat_ILI = ILI015.select_atoms('resname wat')
rdf_pot_ILI = ILI015.select_atoms('resname K+ and sphzone 15.0 (resname ASP or resname GLU)')

RDF_wat_acidic_and_pot_ILI = InterRDF(rdf_wat_ILI, rdf_pot_ILI)

RDF_wat_acidic_and_pot_ILI.run(start=8000)

# %% [code]
rdf_wat_ILJ = ILJ015.select_atoms('resname wat')
rdf_pot_ILJ = ILJ015.select_atoms('resname K+ and sphzone 15.0 (resname ASP or resname GLU)')

RDF_wat_acidic_and_pot_ILJ = InterRDF(rdf_wat_ILJ, rdf_pot_ILJ)

RDF_wat_acidic_and_pot_ILJ.run(start=8000)

# %% [code]
rdf_wat_ILK = ILK015.select_atoms('resname wat')
rdf_pot_ILK = ILK015.select_atoms('resname K+ and sphzone 15.0 (resname ASP or resname GLU)')

RDF_wat_acidic_and_pot_ILK = InterRDF(rdf_wat_ILK, rdf_pot_ILK)

RDF_wat_acidic_and_pot_ILK.run(start=8000)

# %% [code]
rdf_wat_ILL = ILL015.select_atoms('resname wat')
rdf_pot_ILL = ILL015.select_atoms('resname K+ and sphzone 15.0 (resname ASP or resname GLU)')

RDF_wat_acidic_and_pot_ILL = InterRDF(rdf_wat_ILL, rdf_pot_ILL)

RDF_wat_acidic_and_pot_ILL.run(start=8000)

# %% [code]
rdf_wat_ILM = ILM015.select_atoms('resname wat')
rdf_pot_ILM = ILM015.select_atoms('resname K+ and sphzone 15.0 (resname ASP or resname GLU)')

RDF_wat_acidic_and_pot_ILM = InterRDF(rdf_wat_ILM, rdf_pot_ILM)

RDF_wat_acidic_and_pot_ILM.run(start=8000)

# %% [code]
ADH_IL = np.vstack((RDF_wat_acidic_and_pot_ILM.bins, RDF_wat_acidic_and_pot_ILM.rdf, RDF_wat_acidic_and_pot_ILM.bins, RDF_wat_acidic_and_pot_ILM.rdf))
#ADH_K = np.vstack()
ADH_IL = ADH_IL.T
#ADH_K = ADH_K.T
np.savetxt('RDF_ILM_wat2pot_around_acidic_zone1_15A.csv', ADH_IL, delimiter=',')
