# Supplementary material for: Ion-combination specific effects driving the enzymatic activity of halophilic alcohol dehydrogenase 2 from Haloferax volcanii in aqueous ionic liquid solvent mixtures
Source: RSC Sustain. 2024 Jul 8;2(9):2559–80. doi: 10.1039/d3su00412k (PMC11353702; doi:10.1039/d3su00412k)
Supplement: SU-002-D3SU00412K-s005 [file SU-002-D3SU00412K-s005.zip › MDAnalysis_Calculated_Plotted_Data/JN_Scripts_exported/SP_wat_around_ILs.ipynb]

# %% [code]
import MDAnalysis
from MDAnalysis.analysis.waterdynamics import SurvivalProbability as SP
import numpy as np
import matplotlib.pyplot as plt

# %% [code]
ADH = MDAnalysis.Universe("E:\\amber_out_WAT\\ADHwat\\190412_ADH4M.prmtop", 
                          "E:\\amber_out_WAT\\ADHwat\\ADH4Mwat_concat.mdcrd", 
                          format="TRJ", dt=10.0)

ILA015 = MDAnalysis.Universe("E:\\amber_out_WAT\\ILAwat\\015ILA190415.prmtop", 
                          "E:\\amber_out_WAT\\ILAwat\\015ILAwat_concat.mdcrd", 
                          format="TRJ", dt=10.0)

ILB015 = MDAnalysis.Universe("E:\\amber_out_WAT\\ILBwat\\015ILB190415.prmtop", 
                          "E:\\amber_out_WAT\\ILBwat\\015ILBwat_concat.mdcrd", 
                          format="TRJ", dt=10.0)

ILC015 = MDAnalysis.Universe("E:\\amber_out_WAT\\ILCwat\\015ILC190415.prmtop", 
                          "E:\\amber_out_WAT\\ILCwat\\015ILCwat_concat.mdcrd", 
                          format="TRJ", dt=10.0)

ILD015 = MDAnalysis.Universe("E:\\amber_out_WAT\\ILDwat\\015ILD190415.prmtop", 
                          "E:\\amber_out_WAT\\ILDwat\\015ILDwat_concat.mdcrd", 
                          format="TRJ", dt=10.0)

ILE015 = MDAnalysis.Universe("E:\\amber_out_WAT\\ILEwat\\015ILE190415.prmtop", 
                          "E:\\amber_out_WAT\\ILEwat\\015ILEwat_concat.mdcrd", 
                          format="TRJ", dt=10.0)

# %% [code]
ILF015 = MDAnalysis.Universe("E:\\amber_out_WAT\\ILFwat\\015ILF190415.prmtop", 
                          "E:\\amber_out_WAT\\ILFwat\\015ILFwat_concat.mdcrd", 
                          format="TRJ", dt=10.0)

ILG015 = MDAnalysis.Universe("E:\\amber_out_WAT\\ILGwat\\015ILG190415.prmtop", 
                          "E:\\amber_out_WAT\\ILGwat\\015ILGwat_concat.mdcrd", 
                          format="TRJ", dt=10.0)

ILH015 = MDAnalysis.Universe("E:\\amber_out_WAT\\ILHwat\\015ILH190415.prmtop", 
                          "E:\\amber_out_WAT\\ILHwat\\015ILHwat_concat.mdcrd", 
                          format="TRJ", dt=10.0)

ILI015 = MDAnalysis.Universe("E:\\amber_out_WAT\\ILIwat\\015ILI190415.prmtop", 
                          "E:\\amber_out_WAT\\ILIwat\\015ILIwat_concat.mdcrd", 
                          format="TRJ", dt=10.0)

ILJ015 = MDAnalysis.Universe("E:\\amber_out_WAT\\ILJwat\\015ILJ190415.prmtop", 
                          "E:\\amber_out_WAT\\ILJwat\\015ILJwat_concat.mdcrd", 
                          format="TRJ", dt=10.0)

ILK015 = MDAnalysis.Universe("E:\\amber_out_WAT\\ILKwat\\015ILK190415.prmtop", 
                          "E:\\amber_out_WAT\\ILKwat\\015ILKwat_concat.mdcrd", 
                          format="TRJ", dt=10.0)

ILL015 = MDAnalysis.Universe("E:\\amber_out_WAT\\ILLwat\\015ILL190415.prmtop", 
                          "E:\\amber_out_WAT\\ILLwat\\015ILLwat_concat.mdcrd", 
                          format="TRJ", dt=10.0)

ILM015 = MDAnalysis.Universe("E:\\amber_out_WAT\\ILMwat\\015ILM190415.prmtop", 
                          "E:\\amber_out_WAT\\ILMwat\\015ILMwat_concat.mdcrd", 
                          format="TRJ", dt=10.0)

# %% [code]
ADH_select_acidic = "resname wat and around 5 (resname LYS or resname HIS or resname ARG) "
ADH_sp = SP(ADH, ADH_select_acidic, verbose=True)
ADH_sp.run(start=8000, stop=16000, tau_max=20)
ADH_tau_timeseries = ADH_sp.tau_timeseries
ADH_sp_timeseries = ADH_sp.sp_timeseries

for tau, sp in zip(ADH_tau_timeseries, ADH_sp_timeseries):
    print("{time} {sp}".format(time=tau, sp=sp))


# %% [code]
ADH_select_acidic = "resname wat and around 5 (resname K+ and around 15 (resname ASP or resname GLU))"
ADH_sp = SP(ADH, ADH_select_acidic, verbose=True)
ADH_sp.run(start=8000, stop=16000, tau_max=20)
ADH_tau_timeseries = ADH_sp.tau_timeseries
ADH_sp_timeseries = ADH_sp.sp_timeseries

for tau, sp in zip(ADH_tau_timeseries, ADH_sp_timeseries):
    print("{time} {sp}".format(time=tau, sp=sp))


# %% [code]
ADH_select_acidic = "resname wat and around 5 (resname K+)"
ADH_sp = SP(ADH, ADH_select_acidic, verbose=True)
ADH_sp.run(start=8000, stop=16000, tau_max=20)
ADH_tau_timeseries = ADH_sp.tau_timeseries
ADH_sp_timeseries = ADH_sp.sp_timeseries

for tau, sp in zip(ADH_tau_timeseries, ADH_sp_timeseries):
    print("{time} {sp}".format(time=tau, sp=sp))


# %% [code]
ADHexp = np.vstack((ADH_tau_timeseries, ADH_sp_timeseries))
ADHexp = ADHexp.T
np.savetxt('SPwat_5Apot.csv', ADHexp, delimiter=',')

# %% [code]
ILAcat_select_acidic = "resname wat and around 5 (resname mes) "
ILAcat_sp = SP(ILA015, ILAcat_select_acidic, verbose=True)
ILAcat_sp.run(start=8000, stop=16000, tau_max=20)
ILAcat_tau_timeseries = ILAcat_sp.tau_timeseries
ILAcat_sp_timeseries = ILAcat_sp.sp_timeseries

for tau, sp in zip(ILAcat_tau_timeseries, ILAcat_sp_timeseries):
    print("{time} {sp}".format(time=tau, sp=sp))


# %% [code]
ILAani_select_acidic = "resname wat and around 5 (resname osm) "
ILAani_sp = SP(ILA015, ILAani_select_acidic, verbose=True)
ILAani_sp.run(start=8000, stop=16000, tau_max=20)
ILAani_tau_timeseries = ILAani_sp.tau_timeseries
ILAani_sp_timeseries = ILAani_sp.sp_timeseries

for tau, sp in zip(ILAani_tau_timeseries, ILAani_sp_timeseries):
    print("{time} {sp}".format(time=tau, sp=sp))

# %% [code]
ADHexp = np.vstack((ILK_tau_timeseries, ILK_sp_timeseries))
ADHexp = ADHexp.T
np.savetxt('ILKwat_pgg.csv', ADHexp, delimiter=',')

# %% [code]
ADHexp = np.vstack((ILKani_tau_timeseries, ILKani_sp_timeseries))
ADHexp = ADHexp.T
np.savetxt('ILKwat_ntt.csv', ADHexp, delimiter=',')

# %% [code]
ILBcat_select_acidic = "resname wat and around 5 (resname tet) "
ILBcat_sp = SP(ILB015, ILBcat_select_acidic, verbose=True)
ILBcat_sp.run(start=8000, stop=16000, tau_max=20)
ILBcat_tau_timeseries = ILBcat_sp.tau_timeseries
ILBcat_sp_timeseries = ILBcat_sp.sp_timeseries

for tau, sp in zip(ILBcat_tau_timeseries, ILBcat_sp_timeseries):
    print("{time} {sp}".format(time=tau, sp=sp))

# %% [code]
ILBani_select_acidic = "resname wat and around 5 (resname chl) "
ILBani_sp = SP(ILB015, ILBani_select_acidic, verbose=True)
ILBani_sp.run(start=8000, stop=16000, tau_max=20)
ILBani_tau_timeseries = ILBani_sp.tau_timeseries
ILBani_sp_timeseries = ILBani_sp.sp_timeseries

for tau, sp in zip(ILBani_tau_timeseries, ILBani_sp_timeseries):
    print("{time} {sp}".format(time=tau, sp=sp))

# %% [code]
ILC_select_acidic = "resname wat and around 5 (resname cho) "
ILC_sp = SP(ILC015, ILC_select_acidic, verbose=True)
ILC_sp.run(start=8000, stop=16000, tau_max=20)
ILC_tau_timeseries = ILC_sp.tau_timeseries
ILC_sp_timeseries = ILC_sp.sp_timeseries

for tau, sp in zip(ILC_tau_timeseries, ILC_sp_timeseries):
    print("{time} {sp}".format(time=tau, sp=sp))

# %% [code]
ILCani_select_acidic = "resname wat and around 5 (resname chl) "
ILCani_sp = SP(ILC015, ILCani_select_acidic, verbose=True)
ILCani_sp.run(start=8000, stop=16000, tau_max=20)
ILCani_tau_timeseries = ILCani_sp.tau_timeseries
ILCani_sp_timeseries = ILCani_sp.sp_timeseries

for tau, sp in zip(ILCani_tau_timeseries, ILCani_sp_timeseries):
    print("{time} {sp}".format(time=tau, sp=sp))

# %% [code]
ILD_select_acidic = "resname wat and around 5 (resname cho) "
ILD_sp = SP(ILD015, ILD_select_acidic, verbose=True)
ILD_sp.run(start=8000, stop=16000, tau_max=20)
ILD_tau_timeseries = ILD_sp.tau_timeseries
ILD_sp_timeseries = ILD_sp.sp_timeseries

for tau, sp in zip(ILD_tau_timeseries, ILD_sp_timeseries):
    print("{time} {sp}".format(time=tau, sp=sp))

# %% [code]
ILDani_select_acidic = "resname wat and around 5 (resname bit) "
ILDani_sp = SP(ILD015, ILDani_select_acidic, verbose=True)
ILDani_sp.run(start=8000, stop=16000, tau_max=20)
ILDani_tau_timeseries = ILDani_sp.tau_timeseries
ILDani_sp_timeseries = ILDani_sp.sp_timeseries

for tau, sp in zip(ILDani_tau_timeseries, ILDani_sp_timeseries):
    print("{time} {sp}".format(time=tau, sp=sp))

# %% [code]
ILE_select_acidic = "resname wat and around 5 (resname ASP dim) "
ILE_sp = SP(ILE015, ILE_select_acidic, verbose=True)
ILE_sp.run(start=8000, stop=16000, tau_max=20)
ILE_tau_timeseries = ILE_sp.tau_timeseries
ILE_sp_timeseries = ILE_sp.sp_timeseries

for tau, sp in zip(ILE_tau_timeseries, ILE_sp_timeseries):
    print("{time} {sp}".format(time=tau, sp=sp))

# %% [code]
ILEani_select_acidic = "resname wat and around 5 (resname osm) "
ILEani_sp = SP(ILE015, ILEani_select_acidic, verbose=True)
ILEani_sp.run(start=8000, stop=16000, tau_max=20)
ILEani_tau_timeseries = ILEani_sp.tau_timeseries
ILEani_sp_timeseries = ILEani_sp.sp_timeseries

for tau, sp in zip(ILEani_tau_timeseries, ILEani_sp_timeseries):
    print("{time} {sp}".format(time=tau, sp=sp))

# %% [code]
ILF_select_acidic = "resname wat and around 5 (resname mes) "
ILF_sp = SP(ILF015, ILF_select_acidic, verbose=True)
ILF_sp.run(start=8000, stop=16000, tau_max=20)
ILF_tau_timeseries = ILF_sp.tau_timeseries
ILF_sp_timeseries = ILF_sp.sp_timeseries

for tau, sp in zip(ILF_tau_timeseries, ILF_sp_timeseries):
    print("{time} {sp}".format(time=tau, sp=sp))

# %% [code]
ILFani_select_acidic = "resname wat and around 5 (resname ntf or resname ntt) "
ILFani_sp = SP(ILF015, ILFani_select_acidic, verbose=True)
ILFani_sp.run(start=8000, stop=16000, tau_max=20)
ILFani_tau_timeseries = ILFani_sp.tau_timeseries
ILFani_sp_timeseries = ILFani_sp.sp_timeseries

for tau, sp in zip(ILFani_tau_timeseries, ILFani_sp_timeseries):
    print("{time} {sp}".format(time=tau, sp=sp))

# %% [code]
ILG_select_acidic = "resname wat and around 5 (resname bmi) "
ILG_sp = SP(ILG015, ILG_select_acidic, verbose=True)
ILG_sp.run(start=8000, stop=16000, tau_max=20)
ILG_tau_timeseries = ILG_sp.tau_timeseries
ILG_sp_timeseries = ILG_sp.sp_timeseries

for tau, sp in zip(ILG_tau_timeseries, ILG_sp_timeseries):
    print("{time} {sp}".format(time=tau, sp=sp))

# %% [code]
ILGani_select_acidic = "resname wat and around 5 (resname met) "
ILGani_sp = SP(ILG015, ILGani_select_acidic, verbose=True)
ILGani_sp.run(start=8000, stop=16000, tau_max=20)
ILGani_tau_timeseries = ILGani_sp.tau_timeseries
ILGani_sp_timeseries = ILGani_sp.sp_timeseries

for tau, sp in zip(ILGani_tau_timeseries, ILGani_sp_timeseries):
    print("{time} {sp}".format(time=tau, sp=sp))

# %% [code]
ILH_select_acidic = "resname wat and around 5 (resname nib) "
ILH_sp = SP(ILH015, ILH_select_acidic, verbose=True)
ILH_sp.run(start=8000, stop=16000, tau_max=20)
ILH_tau_timeseries = ILH_sp.tau_timeseries
ILH_sp_timeseries = ILH_sp.sp_timeseries

for tau, sp in zip(ILH_tau_timeseries, ILH_sp_timeseries):
    print("{time} {sp}".format(time=tau, sp=sp))

# %% [code]
ILHani_select_acidic = "resname wat and around 5 (resname som) "
ILHani_sp = SP(ILH015, ILHani_select_acidic, verbose=True)
ILHani_sp.run(start=8000, stop=16000, tau_max=20)
ILHani_tau_timeseries = ILHani_sp.tau_timeseries
ILHani_sp_timeseries = ILHani_sp.sp_timeseries

for tau, sp in zip(ILHani_tau_timeseries, ILHani_sp_timeseries):
    print("{time} {sp}".format(time=tau, sp=sp))

# %% [code]
ILI_select_acidic = "resname wat and around 5 (resname paa) "
ILI_sp = SP(ILI015, ILI_select_acidic, verbose=True)
ILI_sp.run(start=8000, stop=16000, tau_max=20)
ILI_tau_timeseries = ILI_sp.tau_timeseries
ILI_sp_timeseries = ILI_sp.sp_timeseries

for tau, sp in zip(ILI_tau_timeseries, ILI_sp_timeseries):
    print("{time} {sp}".format(time=tau, sp=sp))

# %% [code]
ILIani_select_acidic = "resname wat and around 5 (resname chl) "
ILIani_sp = SP(ILI015, ILIani_select_acidic, verbose=True)
ILIani_sp.run(start=8000, stop=16000, tau_max=20)
ILIani_tau_timeseries = ILIani_sp.tau_timeseries
ILIani_sp_timeseries = ILIani_sp.sp_timeseries

for tau, sp in zip(ILIani_tau_timeseries, ILIani_sp_timeseries):
    print("{time} {sp}".format(time=tau, sp=sp))

# %% [code]
ILJ_select_acidic = "resname wat and around 5 (resname nai) "
ILJ_sp = SP(ILJ015, ILJ_select_acidic, verbose=True)
ILJ_sp.run(start=8000, stop=16000, tau_max=20)
ILJ_tau_timeseries = ILJ_sp.tau_timeseries
ILJ_sp_timeseries = ILJ_sp.sp_timeseries

for tau, sp in zip(ILJ_tau_timeseries, ILJ_sp_timeseries):
    print("{time} {sp}".format(time=tau, sp=sp))

# %% [code]
ILJani_select_acidic = "resname wat and around 5 (resname mop) "
ILJani_sp = SP(ILJ015, ILJani_select_acidic, verbose=True)
ILJani_sp.run(start=8000, stop=16000, tau_max=20)
ILJani_tau_timeseries = ILJani_sp.tau_timeseries
ILJani_sp_timeseries = ILJani_sp.sp_timeseries

for tau, sp in zip(ILJani_tau_timeseries, ILJani_sp_timeseries):
    print("{time} {sp}".format(time=tau, sp=sp))

# %% [code]
ILK_select_acidic = "resname wat and around 5 (resname pgg) "
ILK_sp = SP(ILK015, ILK_select_acidic, verbose=True)
ILK_sp.run(start=8000, stop=16000, tau_max=20)
ILK_tau_timeseries = ILK_sp.tau_timeseries
ILK_sp_timeseries = ILK_sp.sp_timeseries

for tau, sp in zip(ILK_tau_timeseries, ILK_sp_timeseries):
    print("{time} {sp}".format(time=tau, sp=sp))

# %% [code]
ILKani_select_acidic = "resname wat and around 5 (resname ntt or resname ntf) "
ILKani_sp = SP(ILK015, ILKani_select_acidic, verbose=True)
ILKani_sp.run(start=8000, stop=16000, tau_max=20)
ILKani_tau_timeseries = ILKani_sp.tau_timeseries
ILKani_sp_timeseries = ILKani_sp.sp_timeseries

for tau, sp in zip(ILKani_tau_timeseries, ILKani_sp_timeseries):
    print("{time} {sp}".format(time=tau, sp=sp))

# %% [code]
ILL_select_acidic = "resname wat and around 5 (resname mso) "
ILL_sp = SP(ILL015, ILL_select_acidic, verbose=True)
ILL_sp.run(start=8000, stop=16000, tau_max=20)
ILL_tau_timeseries = ILL_sp.tau_timeseries
ILL_sp_timeseries = ILL_sp.sp_timeseries

for tau, sp in zip(ILL_tau_timeseries, ILL_sp_timeseries):
    print("{time} {sp}".format(time=tau, sp=sp))

# %% [code]
ILLani_select_acidic = "resname wat and around 5 (resname iod) "
ILLani_sp = SP(ILL015, ILLani_select_acidic, verbose=True)
ILLani_sp.run(start=8000, stop=16000, tau_max=20)
ILLani_tau_timeseries = ILLani_sp.tau_timeseries
ILLani_sp_timeseries = ILLani_sp.sp_timeseries

for tau, sp in zip(ILLani_tau_timeseries, ILLani_sp_timeseries):
    print("{time} {sp}".format(time=tau, sp=sp))

# %% [code]
ILM_select_acidic = "resname wat and around 5 (resname mes) "
ILM_sp = SP(ILM015, ILM_select_acidic, verbose=True)
ILM_sp.run(start=8000, stop=16000, tau_max=20)
ILM_tau_timeseries = ILM_sp.tau_timeseries
ILM_sp_timeseries = ILM_sp.sp_timeseries

for tau, sp in zip(ILM_tau_timeseries, ILM_sp_timeseries):
    print("{time} {sp}".format(time=tau, sp=sp))

# %% [code]
ILMani_select_acidic = "resname wat and around 5 (resname iod) "
ILMani_sp = SP(ILM015, ILMani_select_acidic, verbose=True)
ILMani_sp.run(start=8000, stop=16000, tau_max=20)
ILMani_tau_timeseries = ILMani_sp.tau_timeseries
ILMani_sp_timeseries = ILMani_sp.sp_timeseries

for tau, sp in zip(ILMani_tau_timeseries, ILMani_sp_timeseries):
    print("{time} {sp}".format(time=tau, sp=sp))

# %% [code]
ADHexp = np.vstack((ILM_tau_timeseries, ILM_sp_timeseries))
ADHexp = ADHexp.T
np.savetxt('ILMwat_acidic.csv', ADHexp, delimiter=',')
