# Supplementary material for: Ion-combination specific effects driving the enzymatic activity of halophilic alcohol dehydrogenase 2 from Haloferax volcanii in aqueous ionic liquid solvent mixtures
Source: RSC Sustain. 2024 Jul 8;2(9):2559–80. doi: 10.1039/d3su00412k (PMC11353702; doi:10.1039/d3su00412k)
Supplement: SU-002-D3SU00412K-s005 [file SU-002-D3SU00412K-s005.zip › MDAnalysis_Calculated_Plotted_Data/RDF/IL/RDF_ILA_all.csv]

1.000000000000000056e-01	0.000000000000000000e+00	1.000000000000000056e-01	0.000000000000000000e+00
3.000000000000000444e-01	0.000000000000000000e+00	3.000000000000000444e-01	0.000000000000000000e+00
5.000000000000000000e-01	0.000000000000000000e+00	5.000000000000000000e-01	0.000000000000000000e+00
7.000000000000000666e-01	0.000000000000000000e+00	7.000000000000000666e-01	0.000000000000000000e+00
9.000000000000000222e-01	0.000000000000000000e+00	9.000000000000000222e-01	0.000000000000000000e+00
1.100000000000000089e+00	0.000000000000000000e+00	1.100000000000000089e+00	0.000000000000000000e+00
1.300000000000000266e+00	0.000000000000000000e+00	1.300000000000000266e+00	0.000000000000000000e+00
1.500000000000000000e+00	1.474307752885976007e-03	1.500000000000000000e+00	2.268165773670732337e-06
1.700000000000000178e+00	4.500408586352363377e-02	1.700000000000000178e+00	3.709548539519553719e-05
1.899999999999999911e+00	1.400576528069424898e-01	1.899999999999999911e+00	1.779396973483193291e-03
2.100000000000000089e+00	1.834251255764216826e-01	2.100000000000000089e+00	1.239594395344949251e-02
2.300000000000000266e+00	2.710334280411374475e-01	2.300000000000000266e+00	3.091277990998316308e-02
2.500000000000000000e+00	4.401779708560945581e-01	2.500000000000000000e+00	5.403913177266939094e-02
2.700000000000000178e+00	6.362158438544444072e-01	2.700000000000000178e+00	7.557430913820269158e-02
2.900000000000000355e+00	8.277670531706780022e-01	2.900000000000000355e+00	9.793735280389280484e-02
3.100000000000000089e+00	9.788189134875981967e-01	3.100000000000000089e+00	1.229457747604943973e-01
3.300000000000000266e+00	1.121322867290209802e+00	3.300000000000000266e+00	1.454781566263114723e-01
3.500000000000000000e+00	1.250867801666908585e+00	3.500000000000000000e+00	1.654883019902241015e-01
3.700000000000000178e+00	1.360958576877242976e+00	3.700000000000000178e+00	1.830746846012822338e-01
3.900000000000000355e+00	1.440892734924441143e+00	3.900000000000000355e+00	2.000718833128399265e-01
4.099999999999999645e+00	1.498685102267216518e+00	4.099999999999999645e+00	2.146336744178799771e-01
4.300000000000000711e+00	1.539333436230995833e+00	4.300000000000000711e+00	2.273013074506838871e-01
4.500000000000000000e+00	1.582605899088599388e+00	4.500000000000000000e+00	2.396908386044908357e-01
4.700000000000001066e+00	1.621194802921687161e+00	4.700000000000001066e+00	2.511861131816542914e-01
4.900000000000000355e+00	1.638953982240152207e+00	4.900000000000000355e+00	2.637609916928378984e-01
5.099999999999999645e+00	1.638423854824405890e+00	5.099999999999999645e+00	2.756676051968011687e-01
5.300000000000000711e+00	1.635751571855676989e+00	5.300000000000000711e+00	2.879137196042612645e-01
5.500000000000000000e+00	1.634941407851445261e+00	5.500000000000000000e+00	2.999221493002347527e-01
5.700000000000001066e+00	1.628997411086106739e+00	5.700000000000001066e+00	3.113705184813187477e-01
5.900000000000000355e+00	1.617248074983036021e+00	5.900000000000000355e+00	3.224380507822693920e-01
6.099999999999999645e+00	1.606258080779280562e+00	6.099999999999999645e+00	3.329220175204518073e-01
6.300000000000000711e+00	1.597918307345855160e+00	6.300000000000000711e+00	3.416209270366308837e-01
6.500000000000000000e+00	1.592453835480156288e+00	6.500000000000000000e+00	3.497431661031116246e-01
6.700000000000001066e+00	1.591519545394436630e+00	6.700000000000001066e+00	3.567356854272532574e-01
6.900000000000000355e+00	1.590567244722434159e+00	6.900000000000000355e+00	3.634582209717718837e-01
7.099999999999999645e+00	1.589794459602547949e+00	7.099999999999999645e+00	3.700947148525312591e-01
7.300000000000000711e+00	1.590291086017241673e+00	7.300000000000000711e+00	3.768659117373482914e-01
7.500000000000000000e+00	1.590664344366956584e+00	7.500000000000000000e+00	3.834933683433969231e-01
7.700000000000001066e+00	1.591086211634530789e+00	7.700000000000001066e+00	3.903830339852499276e-01
7.900000000000000355e+00	1.594946953732949479e+00	7.900000000000000355e+00	3.981520682717786808e-01
8.100000000000001421e+00	1.599653608418710071e+00	8.100000000000001421e+00	4.052534608621085055e-01
8.300000000000000711e+00	1.605566223998401432e+00	8.300000000000000711e+00	4.123512211777924930e-01
8.500000000000000000e+00	1.610926923476738493e+00	8.500000000000000000e+00	4.196701276407082681e-01
8.699999999999999289e+00	1.612731289496580844e+00	8.699999999999999289e+00	4.261896026166417384e-01
8.900000000000000355e+00	1.612907643389724477e+00	8.900000000000000355e+00	4.333265990944368262e-01
9.100000000000001421e+00	1.611274752133274868e+00	9.100000000000001421e+00	4.392714073264448738e-01
9.300000000000000711e+00	1.607384673144969467e+00	9.300000000000000711e+00	4.457473468802729544e-01
9.500000000000000000e+00	1.601655957655113927e+00	9.500000000000000000e+00	4.510875288554499485e-01
9.700000000000001066e+00	1.592787959111793494e+00	9.700000000000001066e+00	4.569367415582680780e-01
9.900000000000000355e+00	1.583154192428698481e+00	9.900000000000000355e+00	4.628548777586956042e-01
1.010000000000000142e+01	1.573252621248508065e+00	1.010000000000000142e+01	4.679927068049740124e-01
1.030000000000000071e+01	1.564132038517918266e+00	1.030000000000000071e+01	4.741415681663280757e-01
1.050000000000000000e+01	1.555059017488954476e+00	1.050000000000000000e+01	4.788165790211963979e-01
1.070000000000000107e+01	1.545291887697456845e+00	1.070000000000000107e+01	4.845406945571670287e-01
1.090000000000000036e+01	1.534806383950929831e+00	1.090000000000000036e+01	4.898286502916859853e-01
1.110000000000000142e+01	1.526102743795845873e+00	1.110000000000000142e+01	4.954117315215809114e-01
1.130000000000000071e+01	1.518714809637638607e+00	1.130000000000000071e+01	5.005827197687657826e-01
1.150000000000000000e+01	1.513380300511974363e+00	1.150000000000000000e+01	5.058916436237131942e-01
1.170000000000000107e+01	1.508012792995747864e+00	1.170000000000000107e+01	5.110260639430674878e-01
1.190000000000000036e+01	1.503708485112879911e+00	1.190000000000000036e+01	5.162568841520995822e-01
1.210000000000000142e+01	1.500580758404318260e+00	1.210000000000000142e+01	5.215069686972766405e-01
1.230000000000000071e+01	1.499246179220372399e+00	1.230000000000000071e+01	5.264349607054940039e-01
1.250000000000000000e+01	1.497864129803818001e+00	1.250000000000000000e+01	5.316830154944066633e-01
1.270000000000000107e+01	1.497551527259111115e+00	1.270000000000000107e+01	5.371307448015867347e-01
1.290000000000000036e+01	1.496785321438316219e+00	1.290000000000000036e+01	5.423180010608151802e-01
1.310000000000000142e+01	1.495897554360867243e+00	1.310000000000000142e+01	5.477235611676862792e-01
1.330000000000000071e+01	1.495721892540484488e+00	1.330000000000000071e+01	5.528429532262252311e-01
1.350000000000000000e+01	1.494820911265974717e+00	1.350000000000000000e+01	5.582045499243117881e-01
1.370000000000000107e+01	1.494201175417460448e+00	1.370000000000000107e+01	5.635131538952899977e-01
1.390000000000000036e+01	1.493048890462207678e+00	1.390000000000000036e+01	5.686694085625634276e-01
1.410000000000000142e+01	1.492287806406672024e+00	1.410000000000000142e+01	5.736878770711945075e-01
1.430000000000000071e+01	1.490214432879529260e+00	1.430000000000000071e+01	5.786925068451672649e-01
1.450000000000000000e+01	1.487659257836601023e+00	1.450000000000000000e+01	5.836834955260487012e-01
1.470000000000000107e+01	1.485255354819416729e+00	1.470000000000000107e+01	5.886061076728015262e-01
1.490000000000000036e+01	1.482089121246213281e+00	1.490000000000000036e+01	5.936386681084965256e-01
