# Supplementary material for: Ion-combination specific effects driving the enzymatic activity of halophilic alcohol dehydrogenase 2 from Haloferax volcanii in aqueous ionic liquid solvent mixtures
Source: RSC Sustain. 2024 Jul 8;2(9):2559–80. doi: 10.1039/d3su00412k (PMC11353702; doi:10.1039/d3su00412k)
Supplement: SU-002-D3SU00412K-s005 [file SU-002-D3SU00412K-s005.zip › MDAnalysis_Calculated_Plotted_Data/RDF/IL/RDF_ILA_interILion.csv]

1.000000000000000056e-01	0.000000000000000000e+00
3.000000000000000444e-01	0.000000000000000000e+00
5.000000000000000000e-01	0.000000000000000000e+00
7.000000000000000666e-01	0.000000000000000000e+00
9.000000000000000222e-01	0.000000000000000000e+00
1.100000000000000089e+00	0.000000000000000000e+00
1.300000000000000266e+00	0.000000000000000000e+00
1.500000000000000000e+00	0.000000000000000000e+00
1.700000000000000178e+00	2.369923517668819774e-04
1.899999999999999911e+00	2.201317888810315482e-02
2.100000000000000089e+00	1.120214875540513633e-01
2.300000000000000266e+00	3.653456982040387824e-01
2.500000000000000000e+00	7.325563290421271967e-01
2.700000000000000178e+00	9.502305827235988378e-01
2.900000000000000355e+00	1.130939646455186409e+00
3.100000000000000089e+00	1.373868439124343421e+00
3.300000000000000266e+00	1.609963208397718670e+00
3.500000000000000000e+00	1.767425434868064693e+00
3.700000000000000178e+00	1.881162367924596790e+00
3.900000000000000355e+00	1.990056279837359554e+00
4.099999999999999645e+00	2.066854340367829668e+00
4.300000000000000711e+00	2.104528877023059241e+00
4.500000000000000000e+00	2.135775074123139827e+00
4.700000000000001066e+00	2.129687788979170993e+00
4.900000000000000355e+00	2.109777368425465038e+00
5.099999999999999645e+00	2.090007814069315906e+00
5.300000000000000711e+00	2.060185274359582763e+00
5.500000000000000000e+00	2.029056760100556467e+00
5.700000000000001066e+00	1.984071151292876589e+00
5.900000000000000355e+00	1.936879825323674309e+00
6.099999999999999645e+00	1.887720588490694018e+00
6.300000000000000711e+00	1.808617388644211843e+00
6.500000000000000000e+00	1.725680188190124920e+00
6.700000000000001066e+00	1.635359892994198150e+00
6.900000000000000355e+00	1.549521653772166108e+00
7.099999999999999645e+00	1.471847488008283689e+00
7.300000000000000711e+00	1.396412477789764406e+00
7.500000000000000000e+00	1.334002535849352133e+00
7.700000000000001066e+00	1.278833468325403899e+00
7.900000000000000355e+00	1.222533678761218212e+00
8.100000000000001421e+00	1.177777710450901738e+00
8.300000000000000711e+00	1.133830028275943702e+00
8.500000000000000000e+00	1.103756563476224972e+00
8.699999999999999289e+00	1.070555917038670701e+00
8.900000000000000355e+00	1.048912298901523377e+00
9.100000000000001421e+00	1.027426240995780837e+00
9.300000000000000711e+00	1.009921869888562806e+00
9.500000000000000000e+00	9.979188333589436022e-01
9.700000000000001066e+00	9.832797674583541037e-01
9.900000000000000355e+00	9.703776878510282922e-01
1.010000000000000142e+01	9.613370333061140860e-01
1.030000000000000071e+01	9.510987962101478121e-01
1.050000000000000000e+01	9.480339023860507863e-01
1.070000000000000107e+01	9.422636236959318623e-01
1.090000000000000036e+01	9.377616705064315550e-01
1.110000000000000142e+01	9.332736842722825221e-01
1.130000000000000071e+01	9.327588880228255830e-01
1.150000000000000000e+01	9.308371067512606345e-01
1.170000000000000107e+01	9.303538296542762653e-01
1.190000000000000036e+01	9.274723838675517085e-01
1.210000000000000142e+01	9.266849860461215949e-01
1.230000000000000071e+01	9.269551105353497356e-01
1.250000000000000000e+01	9.250660514881764440e-01
1.270000000000000107e+01	9.260719041064644497e-01
1.290000000000000036e+01	9.256358131805265677e-01
1.310000000000000142e+01	9.251833532045168340e-01
1.330000000000000071e+01	9.216956243142702121e-01
1.350000000000000000e+01	9.225994876406170553e-01
1.370000000000000107e+01	9.195387706296825892e-01
1.390000000000000036e+01	9.186652725158227506e-01
1.410000000000000142e+01	9.190574898030128281e-01
1.430000000000000071e+01	9.182794177123109192e-01
1.450000000000000000e+01	9.181226633269585768e-01
1.470000000000000107e+01	9.164825693842825194e-01
1.490000000000000036e+01	9.165984239782408727e-01
