# Supplementary material for: Ion-combination specific effects driving the enzymatic activity of halophilic alcohol dehydrogenase 2 from Haloferax volcanii in aqueous ionic liquid solvent mixtures
Source: RSC Sustain. 2024 Jul 8;2(9):2559–80. doi: 10.1039/d3su00412k (PMC11353702; doi:10.1039/d3su00412k)
Supplement: SU-002-D3SU00412K-s005 [file SU-002-D3SU00412K-s005.zip › MDAnalysis_Calculated_Plotted_Data/RDF/IL/RDF_ILA_neg.csv]

1.000000000000000056e-01	0.000000000000000000e+00	1.000000000000000056e-01	0.000000000000000000e+00
3.000000000000000444e-01	0.000000000000000000e+00	3.000000000000000444e-01	0.000000000000000000e+00
5.000000000000000000e-01	0.000000000000000000e+00	5.000000000000000000e-01	0.000000000000000000e+00
7.000000000000000666e-01	0.000000000000000000e+00	7.000000000000000666e-01	0.000000000000000000e+00
9.000000000000000222e-01	0.000000000000000000e+00	9.000000000000000222e-01	0.000000000000000000e+00
1.100000000000000089e+00	0.000000000000000000e+00	1.100000000000000089e+00	0.000000000000000000e+00
1.300000000000000266e+00	0.000000000000000000e+00	1.300000000000000266e+00	0.000000000000000000e+00
1.500000000000000000e+00	3.527820358986609407e-04	1.500000000000000000e+00	1.356853984225618859e-05
1.700000000000000178e+00	1.569112356905944319e-02	1.700000000000000178e+00	4.226881536112988679e-05
1.899999999999999911e+00	8.572690257586149110e-02	1.899999999999999911e+00	3.943087773937433739e-03
2.100000000000000089e+00	1.280362536481450264e-01	2.100000000000000089e+00	2.829983386162895215e-02
2.300000000000000266e+00	1.954049625818986280e-01	2.300000000000000266e+00	6.409080996764483784e-02
2.500000000000000000e+00	3.227130297365315426e-01	2.500000000000000000e+00	1.041910526705823181e-01
2.700000000000000178e+00	4.685929328132321103e-01	2.700000000000000178e+00	1.392492609906723355e-01
2.900000000000000355e+00	6.249776346302274854e-01	2.900000000000000355e+00	1.787587389034207275e-01
3.100000000000000089e+00	7.562591330600095807e-01	3.100000000000000089e+00	2.215290146118646941e-01
3.300000000000000266e+00	8.717330707297281656e-01	3.300000000000000266e+00	2.578974858981619711e-01
3.500000000000000000e+00	9.867313757349993608e-01	3.500000000000000000e+00	2.877008519811950493e-01
3.700000000000000178e+00	1.091775306705290438e+00	3.700000000000000178e+00	3.190935842680340806e-01
3.900000000000000355e+00	1.166007032829340817e+00	3.900000000000000355e+00	3.506668896168186333e-01
4.099999999999999645e+00	1.228144385067226896e+00	4.099999999999999645e+00	3.752364306372001912e-01
4.300000000000000711e+00	1.279643681629510477e+00	4.300000000000000711e+00	3.981913409037373675e-01
4.500000000000000000e+00	1.326270632386904014e+00	4.500000000000000000e+00	4.203860127746658626e-01
4.700000000000001066e+00	1.362482462576321662e+00	4.700000000000001066e+00	4.425719834169856148e-01
4.900000000000000355e+00	1.397910591884850229e+00	4.900000000000000355e+00	4.662216362033790862e-01
5.099999999999999645e+00	1.430977311630359683e+00	5.099999999999999645e+00	4.863933950298967579e-01
5.300000000000000711e+00	1.467107832573932402e+00	5.300000000000000711e+00	5.060705186299959690e-01
5.500000000000000000e+00	1.499931333921581400e+00	5.500000000000000000e+00	5.263510307794240228e-01
5.700000000000001066e+00	1.519697132811957063e+00	5.700000000000001066e+00	5.420163755578653042e-01
5.900000000000000355e+00	1.537702446798707490e+00	5.900000000000000355e+00	5.560792708812258844e-01
6.099999999999999645e+00	1.562208985088469060e+00	6.099999999999999645e+00	5.706170430742368849e-01
6.300000000000000711e+00	1.583948634189373816e+00	6.300000000000000711e+00	5.808278925148031568e-01
6.500000000000000000e+00	1.607266266189260495e+00	6.500000000000000000e+00	5.890828799083664968e-01
6.700000000000001066e+00	1.629384672943154477e+00	6.700000000000001066e+00	5.953128751149774356e-01
6.900000000000000355e+00	1.648250162576872402e+00	6.900000000000000355e+00	6.022024423533016702e-01
7.099999999999999645e+00	1.671262929050294055e+00	7.099999999999999645e+00	6.089946313389559274e-01
7.300000000000000711e+00	1.697662336103520797e+00	7.300000000000000711e+00	6.136398588225129291e-01
7.500000000000000000e+00	1.715949372985469790e+00	7.500000000000000000e+00	6.188955011392105465e-01
7.700000000000001066e+00	1.732139086635626324e+00	7.700000000000001066e+00	6.236572774484212545e-01
7.900000000000000355e+00	1.743850527680863349e+00	7.900000000000000355e+00	6.306625520585834588e-01
8.100000000000001421e+00	1.756967425203393551e+00	8.100000000000001421e+00	6.349906743021007660e-01
8.300000000000000711e+00	1.771175161980214297e+00	8.300000000000000711e+00	6.386922466476488980e-01
8.500000000000000000e+00	1.779340576116634765e+00	8.500000000000000000e+00	6.426019831277856031e-01
8.699999999999999289e+00	1.784671319104248255e+00	8.699999999999999289e+00	6.462229268146764127e-01
8.900000000000000355e+00	1.780001817855066726e+00	8.900000000000000355e+00	6.495825031926136806e-01
9.100000000000001421e+00	1.767376990819187865e+00	9.100000000000001421e+00	6.519031466388949259e-01
9.300000000000000711e+00	1.753833896598220976e+00	9.300000000000000711e+00	6.560604098200132350e-01
9.500000000000000000e+00	1.733828082769301115e+00	9.500000000000000000e+00	6.574072131463073454e-01
9.700000000000001066e+00	1.708798310784019892e+00	9.700000000000001066e+00	6.602003362035563372e-01
9.900000000000000355e+00	1.683952199577401165e+00	9.900000000000000355e+00	6.632815778878544677e-01
1.010000000000000142e+01	1.657011369300153802e+00	1.010000000000000142e+01	6.651236125032169433e-01
1.030000000000000071e+01	1.630932803223607452e+00	1.030000000000000071e+01	6.690189209336320220e-01
1.050000000000000000e+01	1.604216300082200508e+00	1.050000000000000000e+01	6.701826232531787886e-01
1.070000000000000107e+01	1.580670313463448773e+00	1.070000000000000107e+01	6.730272726201114164e-01
1.090000000000000036e+01	1.552465241270169161e+00	1.090000000000000036e+01	6.759114372060115450e-01
1.110000000000000142e+01	1.530390306132186629e+00	1.110000000000000142e+01	6.779268194085337207e-01
1.130000000000000071e+01	1.507899109224128509e+00	1.130000000000000071e+01	6.801205377176714473e-01
1.150000000000000000e+01	1.490424960747658956e+00	1.150000000000000000e+01	6.817355640737375877e-01
1.170000000000000107e+01	1.472321187225686945e+00	1.170000000000000107e+01	6.835804628381800807e-01
1.190000000000000036e+01	1.458413098821241372e+00	1.190000000000000036e+01	6.862638286411898436e-01
1.210000000000000142e+01	1.447022506538342190e+00	1.210000000000000142e+01	6.879834403880825677e-01
1.230000000000000071e+01	1.437459068552977115e+00	1.230000000000000071e+01	6.902758501692588533e-01
1.250000000000000000e+01	1.430171125297425183e+00	1.250000000000000000e+01	6.925543800388754834e-01
1.270000000000000107e+01	1.424046180046889765e+00	1.270000000000000107e+01	6.954644502473200651e-01
1.290000000000000036e+01	1.418429034863980753e+00	1.290000000000000036e+01	6.976740186051316739e-01
1.310000000000000142e+01	1.413606601927329676e+00	1.310000000000000142e+01	6.999815174073955593e-01
1.330000000000000071e+01	1.409019016502437438e+00	1.330000000000000071e+01	7.032554594534868864e-01
1.350000000000000000e+01	1.403553970264241002e+00	1.350000000000000000e+01	7.055420696987316775e-01
1.370000000000000107e+01	1.399161857855765190e+00	1.370000000000000107e+01	7.083175610243063192e-01
1.390000000000000036e+01	1.394235449861662701e+00	1.390000000000000036e+01	7.111901674501556192e-01
1.410000000000000142e+01	1.390243074568789927e+00	1.410000000000000142e+01	7.138859754985485973e-01
1.430000000000000071e+01	1.385237256240127612e+00	1.430000000000000071e+01	7.165842492942844366e-01
1.450000000000000000e+01	1.381824097128770967e+00	1.450000000000000000e+01	7.187992148300135220e-01
1.470000000000000107e+01	1.376980014082140213e+00	1.470000000000000107e+01	7.211997908658440704e-01
1.490000000000000036e+01	1.371635357715482284e+00	1.490000000000000036e+01	7.238827626009343152e-01
