# Supplementary material for: Ion-combination specific effects driving the enzymatic activity of halophilic alcohol dehydrogenase 2 from Haloferax volcanii in aqueous ionic liquid solvent mixtures
Source: RSC Sustain. 2024 Jul 8;2(9):2559–80. doi: 10.1039/d3su00412k (PMC11353702; doi:10.1039/d3su00412k)
Supplement: SU-002-D3SU00412K-s005 [file SU-002-D3SU00412K-s005.zip › MDAnalysis_Calculated_Plotted_Data/RDF/IL/RDF_ILA_pos.csv]

1.000000000000000056e-01	0.000000000000000000e+00	1.000000000000000056e-01	0.000000000000000000e+00
3.000000000000000444e-01	0.000000000000000000e+00	3.000000000000000444e-01	0.000000000000000000e+00
5.000000000000000000e-01	0.000000000000000000e+00	5.000000000000000000e-01	0.000000000000000000e+00
7.000000000000000666e-01	0.000000000000000000e+00	7.000000000000000666e-01	0.000000000000000000e+00
9.000000000000000222e-01	0.000000000000000000e+00	9.000000000000000222e-01	0.000000000000000000e+00
1.100000000000000089e+00	0.000000000000000000e+00	1.100000000000000089e+00	0.000000000000000000e+00
1.300000000000000266e+00	0.000000000000000000e+00	1.300000000000000266e+00	0.000000000000000000e+00
1.500000000000000000e+00	3.412036445930696684e-04	1.500000000000000000e+00	0.000000000000000000e+00
1.700000000000000178e+00	1.141617079063586698e-01	1.700000000000000178e+00	5.660521292788255808e-05
1.899999999999999911e+00	3.437872234812801020e-01	1.899999999999999911e+00	9.065189081439495094e-04
2.100000000000000089e+00	3.197418322654931866e-01	2.100000000000000089e+00	5.891174709514777549e-03
2.300000000000000266e+00	3.814545017397373838e-01	2.300000000000000266e+00	1.833217566541604782e-02
2.500000000000000000e+00	5.700516208201181767e-01	2.500000000000000000e+00	3.249582770370720158e-02
2.700000000000000178e+00	8.687705990358319807e-01	2.700000000000000178e+00	4.639371530210992939e-02
2.900000000000000355e+00	1.150421350121118014e+00	2.900000000000000355e+00	6.238024540023099501e-02
3.100000000000000089e+00	1.297300740990549484e+00	3.100000000000000089e+00	8.127272054802293921e-02
3.300000000000000266e+00	1.455391825929100547e+00	3.300000000000000266e+00	1.016306586479413937e-01
3.500000000000000000e+00	1.583815710685689382e+00	3.500000000000000000e+00	1.193681829838782599e-01
3.700000000000000178e+00	1.704402904445374789e+00	3.700000000000000178e+00	1.372336341287162809e-01
3.900000000000000355e+00	1.828781260823870491e+00	3.900000000000000355e+00	1.523924326995098610e-01
4.099999999999999645e+00	1.922144350089959541e+00	4.099999999999999645e+00	1.696677739371887927e-01
4.300000000000000711e+00	1.957994531484877898e+00	4.300000000000000711e+00	1.844846532114338689e-01
4.500000000000000000e+00	2.002039227201205307e+00	4.500000000000000000e+00	2.001337951507709823e-01
4.700000000000001066e+00	2.046522575116025422e+00	4.700000000000001066e+00	2.146024723773650722e-01
4.900000000000000355e+00	2.074062905179199667e+00	4.900000000000000355e+00	2.328717716132645554e-01
5.099999999999999645e+00	2.062514646388657003e+00	5.099999999999999645e+00	2.519090243582172706e-01
5.300000000000000711e+00	2.016152255572051022e+00	5.300000000000000711e+00	2.707667107252522687e-01
5.500000000000000000e+00	1.976670307257492709e+00	5.500000000000000000e+00	2.907221969537843731e-01
5.700000000000001066e+00	1.938734649654777931e+00	5.700000000000001066e+00	3.096714994911473062e-01
5.900000000000000355e+00	1.886419163030353507e+00	5.900000000000000355e+00	3.292306767182101579e-01
6.099999999999999645e+00	1.835657147950005896e+00	6.099999999999999645e+00	3.479613349772223696e-01
6.300000000000000711e+00	1.799579540251709853e+00	6.300000000000000711e+00	3.663265251049493965e-01
6.500000000000000000e+00	1.759760865560503484e+00	6.500000000000000000e+00	3.834732742628401692e-01
6.700000000000001066e+00	1.725436530769604460e+00	6.700000000000001066e+00	3.995274775628044339e-01
6.900000000000000355e+00	1.691195212994031305e+00	6.900000000000000355e+00	4.166090767572214193e-01
7.099999999999999645e+00	1.661385158538604800e+00	7.099999999999999645e+00	4.314767799183885089e-01
7.300000000000000711e+00	1.636085817132824083e+00	7.300000000000000711e+00	4.465099989531648439e-01
7.500000000000000000e+00	1.610884354924959405e+00	7.500000000000000000e+00	4.597500349133221142e-01
7.700000000000001066e+00	1.585558911803984339e+00	7.700000000000001066e+00	4.743659820207062894e-01
7.900000000000000355e+00	1.571462404496393850e+00	7.900000000000000355e+00	4.868388505378923314e-01
8.100000000000001421e+00	1.559674932822127325e+00	8.100000000000001421e+00	4.991260870726048626e-01
8.300000000000000711e+00	1.552672311097149871e+00	8.300000000000000711e+00	5.096530510205308229e-01
8.500000000000000000e+00	1.540653646793557874e+00	8.500000000000000000e+00	5.195600894517834467e-01
8.699999999999999289e+00	1.523814034285233321e+00	8.699999999999999289e+00	5.286614197755298283e-01
8.900000000000000355e+00	1.508385157884373884e+00	8.900000000000000355e+00	5.375197934022947210e-01
9.100000000000001421e+00	1.496368607308876442e+00	9.100000000000001421e+00	5.442567846366203055e-01
9.300000000000000711e+00	1.482801294367921630e+00	9.300000000000000711e+00	5.516857401992444343e-01
9.500000000000000000e+00	1.466773375061240392e+00	9.500000000000000000e+00	5.567017471322526223e-01
9.700000000000001066e+00	1.449992197853595455e+00	9.700000000000001066e+00	5.614241257317577061e-01
9.900000000000000355e+00	1.433172089819778394e+00	9.900000000000000355e+00	5.671044079436134977e-01
1.010000000000000142e+01	1.418353180728661789e+00	1.010000000000000142e+01	5.710468660646597083e-01
1.030000000000000071e+01	1.401635584472470830e+00	1.030000000000000071e+01	5.753772761114839263e-01
1.050000000000000000e+01	1.387620053945562093e+00	1.050000000000000000e+01	5.785758717705089538e-01
1.070000000000000107e+01	1.373660124912106095e+00	1.070000000000000107e+01	5.830637838344624457e-01
1.090000000000000036e+01	1.356388713081783992e+00	1.090000000000000036e+01	5.859352994941932069e-01
1.110000000000000142e+01	1.341111097305939248e+00	1.110000000000000142e+01	5.895816210681547043e-01
1.130000000000000071e+01	1.330594172163574784e+00	1.130000000000000071e+01	5.923677195902655734e-01
1.150000000000000000e+01	1.322662289062981111e+00	1.150000000000000000e+01	5.963975867184971857e-01
1.170000000000000107e+01	1.317007949829813507e+00	1.170000000000000107e+01	5.994692141075070868e-01
1.190000000000000036e+01	1.313161274613949381e+00	1.190000000000000036e+01	6.028503635806293781e-01
1.210000000000000142e+01	1.311105625985486745e+00	1.210000000000000142e+01	6.058321617629908173e-01
1.230000000000000071e+01	1.310620241564083521e+00	1.230000000000000071e+01	6.089967251565763240e-01
1.250000000000000000e+01	1.305748381345807063e+00	1.250000000000000000e+01	6.133681280168467032e-01
1.270000000000000107e+01	1.303064277812843619e+00	1.270000000000000107e+01	6.170424356751776918e-01
1.290000000000000036e+01	1.301064473239861519e+00	1.290000000000000036e+01	6.211373827118439328e-01
1.310000000000000142e+01	1.298983350010283200e+00	1.310000000000000142e+01	6.250095513577541562e-01
1.330000000000000071e+01	1.296982357683920339e+00	1.330000000000000071e+01	6.286075988199860687e-01
1.350000000000000000e+01	1.293160115601348803e+00	1.350000000000000000e+01	6.332522725096511040e-01
1.370000000000000107e+01	1.288703817843673383e+00	1.370000000000000107e+01	6.370655010922193773e-01
1.390000000000000036e+01	1.284478202621452514e+00	1.390000000000000036e+01	6.406001771313236670e-01
1.410000000000000142e+01	1.282825157173099972e+00	1.410000000000000142e+01	6.445243713854613699e-01
1.430000000000000071e+01	1.278712371477063847e+00	1.430000000000000071e+01	6.484358690054110586e-01
1.450000000000000000e+01	1.274217837861472358e+00	1.450000000000000000e+01	6.523516816460179779e-01
1.470000000000000107e+01	1.268620056126226414e+00	1.470000000000000107e+01	6.558432580719719684e-01
1.490000000000000036e+01	1.263344884894874509e+00	1.490000000000000036e+01	6.594919122535429779e-01
