# Supplementary material for: Ion-combination specific effects driving the enzymatic activity of halophilic alcohol dehydrogenase 2 from Haloferax volcanii in aqueous ionic liquid solvent mixtures
Source: RSC Sustain. 2024 Jul 8;2(9):2559–80. doi: 10.1039/d3su00412k (PMC11353702; doi:10.1039/d3su00412k)
Supplement: SU-002-D3SU00412K-s005 [file SU-002-D3SU00412K-s005.zip › MDAnalysis_Calculated_Plotted_Data/RDF/IL/RDF_ILA_pot2pot_around_acidic_zone1_15A.csv]

1.000000000000000056e-01	0.000000000000000000e+00	1.000000000000000056e-01	0.000000000000000000e+00
3.000000000000000444e-01	0.000000000000000000e+00	3.000000000000000444e-01	0.000000000000000000e+00
5.000000000000000000e-01	0.000000000000000000e+00	5.000000000000000000e-01	0.000000000000000000e+00
7.000000000000000666e-01	0.000000000000000000e+00	7.000000000000000666e-01	0.000000000000000000e+00
9.000000000000000222e-01	0.000000000000000000e+00	9.000000000000000222e-01	0.000000000000000000e+00
1.100000000000000089e+00	0.000000000000000000e+00	1.100000000000000089e+00	0.000000000000000000e+00
1.300000000000000266e+00	0.000000000000000000e+00	1.300000000000000266e+00	0.000000000000000000e+00
1.500000000000000000e+00	0.000000000000000000e+00	1.500000000000000000e+00	0.000000000000000000e+00
1.700000000000000178e+00	0.000000000000000000e+00	1.700000000000000178e+00	0.000000000000000000e+00
1.899999999999999911e+00	0.000000000000000000e+00	1.899999999999999911e+00	0.000000000000000000e+00
2.100000000000000089e+00	0.000000000000000000e+00	2.100000000000000089e+00	0.000000000000000000e+00
2.300000000000000266e+00	0.000000000000000000e+00	2.300000000000000266e+00	0.000000000000000000e+00
2.500000000000000000e+00	0.000000000000000000e+00	2.500000000000000000e+00	0.000000000000000000e+00
2.700000000000000178e+00	0.000000000000000000e+00	2.700000000000000178e+00	0.000000000000000000e+00
2.900000000000000355e+00	0.000000000000000000e+00	2.900000000000000355e+00	0.000000000000000000e+00
3.100000000000000089e+00	0.000000000000000000e+00	3.100000000000000089e+00	0.000000000000000000e+00
3.300000000000000266e+00	0.000000000000000000e+00	3.300000000000000266e+00	0.000000000000000000e+00
3.500000000000000000e+00	0.000000000000000000e+00	3.500000000000000000e+00	0.000000000000000000e+00
3.700000000000000178e+00	4.957898757042011328e-01	3.700000000000000178e+00	4.957898757042011328e-01
3.900000000000000355e+00	1.029817708517931418e+00	3.900000000000000355e+00	1.029817708517931418e+00
4.099999999999999645e+00	2.081059327598998809e+00	4.099999999999999645e+00	2.081059327598998809e+00
4.300000000000000711e+00	2.146158914007226137e+00	4.300000000000000711e+00	2.146158914007226137e+00
4.500000000000000000e+00	1.727594346347820276e+00	4.500000000000000000e+00	1.727594346347820276e+00
4.700000000000001066e+00	1.749177799255737575e+00	4.700000000000001066e+00	1.749177799255737575e+00
4.900000000000000355e+00	1.043884069222843047e+00	4.900000000000000355e+00	1.043884069222843047e+00
5.099999999999999645e+00	1.064004207879801100e+00	5.099999999999999645e+00	1.064004207879801100e+00
5.300000000000000711e+00	6.877996234852300494e-01	5.300000000000000711e+00	6.877996234852300494e-01
5.500000000000000000e+00	6.559546967227908310e-01	5.500000000000000000e+00	6.559546967227908310e-01
5.700000000000001066e+00	7.553827691791946686e-01	5.700000000000001066e+00	7.553827691791946686e-01
5.900000000000000355e+00	9.150560746911363674e-01	5.900000000000000355e+00	9.150560746911363674e-01
6.099999999999999645e+00	7.999074920444346759e-01	6.099999999999999645e+00	7.999074920444346759e-01
6.300000000000000711e+00	1.078846763457109281e+00	6.300000000000000711e+00	1.078846763457109281e+00
6.500000000000000000e+00	1.137078200258167415e+00	6.500000000000000000e+00	1.137078200258167415e+00
6.700000000000001066e+00	9.189856294237973566e-01	6.700000000000001066e+00	9.189856294237973566e-01
6.900000000000000355e+00	1.162627952715484803e+00	6.900000000000000355e+00	1.162627952715484803e+00
7.099999999999999645e+00	1.046259565787839074e+00	7.099999999999999645e+00	1.046259565787839074e+00
7.300000000000000711e+00	9.505223461399292528e-01	7.300000000000000711e+00	9.505223461399292528e-01
7.500000000000000000e+00	9.283574349521653835e-01	7.500000000000000000e+00	9.283574349521653835e-01
7.700000000000001066e+00	9.424132717174757978e-01	7.700000000000001066e+00	9.424132717174757978e-01
7.900000000000000355e+00	1.012445080507686557e+00	7.900000000000000355e+00	1.012445080507686557e+00
8.100000000000001421e+00	9.073528999374155246e-01	8.100000000000001421e+00	9.073528999374155246e-01
8.300000000000000711e+00	1.038500836993727194e+00	8.300000000000000711e+00	1.038500836993727194e+00
8.500000000000000000e+00	1.199813329024713493e+00	8.500000000000000000e+00	1.199813329024713493e+00
8.699999999999999289e+00	1.062494209585570060e+00	8.699999999999999289e+00	1.062494209585570060e+00
8.900000000000000355e+00	1.087800207002911579e+00	8.900000000000000355e+00	1.087800207002911579e+00
9.100000000000001421e+00	9.333078774325391791e-01	9.100000000000001421e+00	9.333078774325391791e-01
9.300000000000000711e+00	8.935987708853929679e-01	9.300000000000000711e+00	8.935987708853929679e-01
9.500000000000000000e+00	9.200201844763529202e-01	9.500000000000000000e+00	9.200201844763529202e-01
9.700000000000001066e+00	1.071178721108401843e+00	9.700000000000001066e+00	1.071178721108401843e+00
9.900000000000000355e+00	9.164457667077566816e-01	9.900000000000000355e+00	9.164457667077566816e-01
1.010000000000000142e+01	1.028969734192521024e+00	1.010000000000000142e+01	1.028969734192521024e+00
1.030000000000000071e+01	9.746318003977826327e-01	1.030000000000000071e+01	9.746318003977826327e-01
1.050000000000000000e+01	1.122587234588184657e+00	1.050000000000000000e+01	1.122587234588184657e+00
1.070000000000000107e+01	1.026279846354049896e+00	1.070000000000000107e+01	1.026279846354049896e+00
1.090000000000000036e+01	9.274291816982790371e-01	1.090000000000000036e+01	9.274291816982790371e-01
1.110000000000000142e+01	1.034178730015598902e+00	1.110000000000000142e+01	1.034178730015598902e+00
1.130000000000000071e+01	1.059241583667505759e+00	1.130000000000000071e+01	1.059241583667505759e+00
1.150000000000000000e+01	1.042463317641572740e+00	1.150000000000000000e+01	1.042463317641572740e+00
1.170000000000000107e+01	1.045277846449126580e+00	1.170000000000000107e+01	1.045277846449126580e+00
1.190000000000000036e+01	9.219329672496024974e-01	1.190000000000000036e+01	9.219329672496024974e-01
1.210000000000000142e+01	1.102151594191349560e+00	1.210000000000000142e+01	1.102151594191349560e+00
1.230000000000000071e+01	9.975657576630517775e-01	1.230000000000000071e+01	9.975657576630517775e-01
1.250000000000000000e+01	9.358197841604997125e-01	1.250000000000000000e+01	9.358197841604997125e-01
1.270000000000000107e+01	9.939978387578759511e-01	1.270000000000000107e+01	9.939978387578759511e-01
1.290000000000000036e+01	9.194814720715659417e-01	1.290000000000000036e+01	9.194814720715659417e-01
1.310000000000000142e+01	9.707404753027344402e-01	1.310000000000000142e+01	9.707404753027344402e-01
1.330000000000000071e+01	9.771922408825831630e-01	1.330000000000000071e+01	9.771922408825831630e-01
1.350000000000000000e+01	1.020088848072640886e+00	1.350000000000000000e+01	1.020088848072640886e+00
1.370000000000000107e+01	1.029476313620360850e+00	1.370000000000000107e+01	1.029476313620360850e+00
1.390000000000000036e+01	1.118991351513470400e+00	1.390000000000000036e+01	1.118991351513470400e+00
1.410000000000000142e+01	1.000789985166703255e+00	1.410000000000000142e+01	1.000789985166703255e+00
1.430000000000000071e+01	1.001083710687078909e+00	1.430000000000000071e+01	1.001083710687078909e+00
1.450000000000000000e+01	1.035754066543436380e+00	1.450000000000000000e+01	1.035754066543436380e+00
1.470000000000000107e+01	9.956789581304633652e-01	1.470000000000000107e+01	9.956789581304633652e-01
1.490000000000000036e+01	1.013821961314780529e+00	1.490000000000000036e+01	1.013821961314780529e+00
