# Supplementary material for: Ion-combination specific effects driving the enzymatic activity of halophilic alcohol dehydrogenase 2 from Haloferax volcanii in aqueous ionic liquid solvent mixtures
Source: RSC Sustain. 2024 Jul 8;2(9):2559–80. doi: 10.1039/d3su00412k (PMC11353702; doi:10.1039/d3su00412k)
Supplement: SU-002-D3SU00412K-s005 [file SU-002-D3SU00412K-s005.zip › MDAnalysis_Calculated_Plotted_Data/RDF/IL/RDF_ILA_wat2pot_around_acidic_zone1_15A.csv]

1.000000000000000056e-01	0.000000000000000000e+00	1.000000000000000056e-01	0.000000000000000000e+00
3.000000000000000444e-01	0.000000000000000000e+00	3.000000000000000444e-01	0.000000000000000000e+00
5.000000000000000000e-01	0.000000000000000000e+00	5.000000000000000000e-01	0.000000000000000000e+00
7.000000000000000666e-01	0.000000000000000000e+00	7.000000000000000666e-01	0.000000000000000000e+00
9.000000000000000222e-01	0.000000000000000000e+00	9.000000000000000222e-01	0.000000000000000000e+00
1.100000000000000089e+00	0.000000000000000000e+00	1.100000000000000089e+00	0.000000000000000000e+00
1.300000000000000266e+00	0.000000000000000000e+00	1.300000000000000266e+00	0.000000000000000000e+00
1.500000000000000000e+00	0.000000000000000000e+00	1.500000000000000000e+00	0.000000000000000000e+00
1.700000000000000178e+00	0.000000000000000000e+00	1.700000000000000178e+00	0.000000000000000000e+00
1.899999999999999911e+00	0.000000000000000000e+00	1.899999999999999911e+00	0.000000000000000000e+00
2.100000000000000089e+00	0.000000000000000000e+00	2.100000000000000089e+00	0.000000000000000000e+00
2.300000000000000266e+00	2.223803675787403792e-03	2.300000000000000266e+00	2.223803675787403792e-03
2.500000000000000000e+00	2.552130232161720080e-01	2.500000000000000000e+00	2.552130232161720080e-01
2.700000000000000178e+00	1.786783407985437666e+00	2.700000000000000178e+00	1.786783407985437666e+00
2.900000000000000355e+00	1.866726409320996538e+00	2.900000000000000355e+00	1.866726409320996538e+00
3.100000000000000089e+00	1.748634387239047738e+00	3.100000000000000089e+00	1.748634387239047738e+00
3.300000000000000266e+00	1.905061907740371208e+00	3.300000000000000266e+00	1.905061907740371208e+00
3.500000000000000000e+00	1.683028380699146842e+00	3.500000000000000000e+00	1.683028380699146842e+00
3.700000000000000178e+00	1.202746731529041657e+00	3.700000000000000178e+00	1.202746731529041657e+00
3.900000000000000355e+00	9.152456761933462914e-01	3.900000000000000355e+00	9.152456761933462914e-01
4.099999999999999645e+00	8.418805207862294360e-01	4.099999999999999645e+00	8.418805207862294360e-01
4.300000000000000711e+00	8.659575654169582304e-01	4.300000000000000711e+00	8.659575654169582304e-01
4.500000000000000000e+00	9.323881959592195123e-01	4.500000000000000000e+00	9.323881959592195123e-01
4.700000000000001066e+00	1.014713342258467099e+00	4.700000000000001066e+00	1.014713342258467099e+00
4.900000000000000355e+00	1.090244253178343170e+00	4.900000000000000355e+00	1.090244253178343170e+00
5.099999999999999645e+00	1.153567134051455945e+00	5.099999999999999645e+00	1.153567134051455945e+00
5.300000000000000711e+00	1.197033369764090471e+00	5.300000000000000711e+00	1.197033369764090471e+00
5.500000000000000000e+00	1.206634129703404890e+00	5.500000000000000000e+00	1.206634129703404890e+00
5.700000000000001066e+00	1.192909115588034696e+00	5.700000000000001066e+00	1.192909115588034696e+00
5.900000000000000355e+00	1.164370292532642681e+00	5.900000000000000355e+00	1.164370292532642681e+00
6.099999999999999645e+00	1.127131753915913581e+00	6.099999999999999645e+00	1.127131753915913581e+00
6.300000000000000711e+00	1.092230813162138325e+00	6.300000000000000711e+00	1.092230813162138325e+00
6.500000000000000000e+00	1.065536361361855811e+00	6.500000000000000000e+00	1.065536361361855811e+00
6.700000000000001066e+00	1.057796116530463904e+00	6.700000000000001066e+00	1.057796116530463904e+00
6.900000000000000355e+00	1.058504588511963052e+00	6.900000000000000355e+00	1.058504588511963052e+00
7.099999999999999645e+00	1.065570115838776921e+00	7.099999999999999645e+00	1.065570115838776921e+00
7.300000000000000711e+00	1.076605847925857562e+00	7.300000000000000711e+00	1.076605847925857562e+00
7.500000000000000000e+00	1.085587566817144856e+00	7.500000000000000000e+00	1.085587566817144856e+00
7.700000000000001066e+00	1.091491947488456127e+00	7.700000000000001066e+00	1.091491947488456127e+00
7.900000000000000355e+00	1.094407711487259016e+00	7.900000000000000355e+00	1.094407711487259016e+00
8.100000000000001421e+00	1.095622846076417689e+00	8.100000000000001421e+00	1.095622846076417689e+00
8.300000000000000711e+00	1.091511348359917699e+00	8.300000000000000711e+00	1.091511348359917699e+00
8.500000000000000000e+00	1.085742860266701859e+00	8.500000000000000000e+00	1.085742860266701859e+00
8.699999999999999289e+00	1.080570091467216054e+00	8.699999999999999289e+00	1.080570091467216054e+00
8.900000000000000355e+00	1.077239610132059378e+00	8.900000000000000355e+00	1.077239610132059378e+00
9.100000000000001421e+00	1.072606684068217131e+00	9.100000000000001421e+00	1.072606684068217131e+00
9.300000000000000711e+00	1.072283682597265253e+00	9.300000000000000711e+00	1.072283682597265253e+00
9.500000000000000000e+00	1.070749827815915989e+00	9.500000000000000000e+00	1.070749827815915989e+00
9.700000000000001066e+00	1.068589802579850367e+00	9.700000000000001066e+00	1.068589802579850367e+00
9.900000000000000355e+00	1.068578614721853892e+00	9.900000000000000355e+00	1.068578614721853892e+00
1.010000000000000142e+01	1.068161808016490300e+00	1.010000000000000142e+01	1.068161808016490300e+00
1.030000000000000071e+01	1.065692349427356689e+00	1.030000000000000071e+01	1.065692349427356689e+00
1.050000000000000000e+01	1.064870839450427153e+00	1.050000000000000000e+01	1.064870839450427153e+00
1.070000000000000107e+01	1.063104510406687409e+00	1.070000000000000107e+01	1.063104510406687409e+00
1.090000000000000036e+01	1.062389093087801717e+00	1.090000000000000036e+01	1.062389093087801717e+00
1.110000000000000142e+01	1.060187564384720504e+00	1.110000000000000142e+01	1.060187564384720504e+00
1.130000000000000071e+01	1.058137879893682909e+00	1.130000000000000071e+01	1.058137879893682909e+00
1.150000000000000000e+01	1.057903718808746119e+00	1.150000000000000000e+01	1.057903718808746119e+00
1.170000000000000107e+01	1.056549837470764253e+00	1.170000000000000107e+01	1.056549837470764253e+00
1.190000000000000036e+01	1.054083072714321556e+00	1.190000000000000036e+01	1.054083072714321556e+00
1.210000000000000142e+01	1.053493056099577885e+00	1.210000000000000142e+01	1.053493056099577885e+00
1.230000000000000071e+01	1.052329452924095854e+00	1.230000000000000071e+01	1.052329452924095854e+00
1.250000000000000000e+01	1.051382194866922859e+00	1.250000000000000000e+01	1.051382194866922859e+00
1.270000000000000107e+01	1.050491359460618446e+00	1.270000000000000107e+01	1.050491359460618446e+00
1.290000000000000036e+01	1.048366099701464549e+00	1.290000000000000036e+01	1.048366099701464549e+00
1.310000000000000142e+01	1.047428801165813050e+00	1.310000000000000142e+01	1.047428801165813050e+00
1.330000000000000071e+01	1.045769298930123936e+00	1.330000000000000071e+01	1.045769298930123936e+00
1.350000000000000000e+01	1.044721676568464153e+00	1.350000000000000000e+01	1.044721676568464153e+00
1.370000000000000107e+01	1.042789761105067159e+00	1.370000000000000107e+01	1.042789761105067159e+00
1.390000000000000036e+01	1.042396584976935658e+00	1.390000000000000036e+01	1.042396584976935658e+00
1.410000000000000142e+01	1.042990071846884970e+00	1.410000000000000142e+01	1.042990071846884970e+00
1.430000000000000071e+01	1.040623617717739924e+00	1.430000000000000071e+01	1.040623617717739924e+00
1.450000000000000000e+01	1.039847583000851339e+00	1.450000000000000000e+01	1.039847583000851339e+00
1.470000000000000107e+01	1.040785674010977990e+00	1.470000000000000107e+01	1.040785674010977990e+00
1.490000000000000036e+01	1.039604912099721723e+00	1.490000000000000036e+01	1.039604912099721723e+00
