# Supplementary material for: Ion-combination specific effects driving the enzymatic activity of halophilic alcohol dehydrogenase 2 from Haloferax volcanii in aqueous ionic liquid solvent mixtures
Source: RSC Sustain. 2024 Jul 8;2(9):2559–80. doi: 10.1039/d3su00412k (PMC11353702; doi:10.1039/d3su00412k)
Supplement: SU-002-D3SU00412K-s005 [file SU-002-D3SU00412K-s005.zip › MDAnalysis_Calculated_Plotted_Data/RDF/IL/RDF_ILA_wat2wat_around_acidic_zone1_15A_OAtoms.csv]

1.000000000000000056e-01	0.000000000000000000e+00	1.000000000000000056e-01	0.000000000000000000e+00
3.000000000000000444e-01	0.000000000000000000e+00	3.000000000000000444e-01	0.000000000000000000e+00
5.000000000000000000e-01	0.000000000000000000e+00	5.000000000000000000e-01	0.000000000000000000e+00
7.000000000000000666e-01	0.000000000000000000e+00	7.000000000000000666e-01	0.000000000000000000e+00
9.000000000000000222e-01	0.000000000000000000e+00	9.000000000000000222e-01	0.000000000000000000e+00
1.100000000000000089e+00	0.000000000000000000e+00	1.100000000000000089e+00	0.000000000000000000e+00
1.300000000000000266e+00	0.000000000000000000e+00	1.300000000000000266e+00	0.000000000000000000e+00
1.500000000000000000e+00	0.000000000000000000e+00	1.500000000000000000e+00	0.000000000000000000e+00
1.700000000000000178e+00	0.000000000000000000e+00	1.700000000000000178e+00	0.000000000000000000e+00
1.899999999999999911e+00	0.000000000000000000e+00	1.899999999999999911e+00	0.000000000000000000e+00
2.100000000000000089e+00	0.000000000000000000e+00	2.100000000000000089e+00	0.000000000000000000e+00
2.300000000000000266e+00	0.000000000000000000e+00	2.300000000000000266e+00	0.000000000000000000e+00
2.500000000000000000e+00	2.286130526346746572e-01	2.500000000000000000e+00	2.286130526346746572e-01
2.700000000000000178e+00	2.247162541933492186e+00	2.700000000000000178e+00	2.247162541933492186e+00
2.900000000000000355e+00	2.364313767051828385e+00	2.900000000000000355e+00	2.364313767051828385e+00
3.100000000000000089e+00	1.612285294485404252e+00	3.100000000000000089e+00	1.612285294485404252e+00
3.300000000000000266e+00	1.316397292182721390e+00	3.300000000000000266e+00	1.316397292182721390e+00
3.500000000000000000e+00	1.223113977733812030e+00	3.500000000000000000e+00	1.223113977733812030e+00
3.700000000000000178e+00	1.162508034681687841e+00	3.700000000000000178e+00	1.162508034681687841e+00
3.900000000000000355e+00	1.111460644954406662e+00	3.900000000000000355e+00	1.111460644954406662e+00
4.099999999999999645e+00	1.091521838368267883e+00	4.099999999999999645e+00	1.091521838368267883e+00
4.300000000000000711e+00	1.102611776330550297e+00	4.300000000000000711e+00	1.102611776330550297e+00
4.500000000000000000e+00	1.087927062031947889e+00	4.500000000000000000e+00	1.087927062031947889e+00
4.700000000000001066e+00	1.089763012589035185e+00	4.700000000000001066e+00	1.089763012589035185e+00
4.900000000000000355e+00	1.086660273834333168e+00	4.900000000000000355e+00	1.086660273834333168e+00
5.099999999999999645e+00	1.089566986923982794e+00	5.099999999999999645e+00	1.089566986923982794e+00
5.300000000000000711e+00	1.129740587949073616e+00	5.300000000000000711e+00	1.129740587949073616e+00
5.500000000000000000e+00	1.123466727128917153e+00	5.500000000000000000e+00	1.123466727128917153e+00
5.700000000000001066e+00	1.120941453252209508e+00	5.700000000000001066e+00	1.120941453252209508e+00
5.900000000000000355e+00	1.134605563294823094e+00	5.900000000000000355e+00	1.134605563294823094e+00
6.099999999999999645e+00	1.138505714631526722e+00	6.099999999999999645e+00	1.138505714631526722e+00
6.300000000000000711e+00	1.139593962571939567e+00	6.300000000000000711e+00	1.139593962571939567e+00
6.500000000000000000e+00	1.139732490981796964e+00	6.500000000000000000e+00	1.139732490981796964e+00
6.700000000000001066e+00	1.139963258754368880e+00	6.700000000000001066e+00	1.139963258754368880e+00
6.900000000000000355e+00	1.133556666816545100e+00	6.900000000000000355e+00	1.133556666816545100e+00
7.099999999999999645e+00	1.143664526045955698e+00	7.099999999999999645e+00	1.143664526045955698e+00
7.300000000000000711e+00	1.128771186241422475e+00	7.300000000000000711e+00	1.128771186241422475e+00
7.500000000000000000e+00	1.123911227961485126e+00	7.500000000000000000e+00	1.123911227961485126e+00
7.700000000000001066e+00	1.108249146689164411e+00	7.700000000000001066e+00	1.108249146689164411e+00
7.900000000000000355e+00	1.105038538500252132e+00	7.900000000000000355e+00	1.105038538500252132e+00
8.100000000000001421e+00	1.106873455250972027e+00	8.100000000000001421e+00	1.106873455250972027e+00
8.300000000000000711e+00	1.110328963208265574e+00	8.300000000000000711e+00	1.110328963208265574e+00
8.500000000000000000e+00	1.116419014867278126e+00	8.500000000000000000e+00	1.116419014867278126e+00
8.699999999999999289e+00	1.104842690910610159e+00	8.699999999999999289e+00	1.104842690910610159e+00
8.900000000000000355e+00	1.114719733792760792e+00	8.900000000000000355e+00	1.114719733792760792e+00
9.100000000000001421e+00	1.112523224879411465e+00	9.100000000000001421e+00	1.112523224879411465e+00
9.300000000000000711e+00	1.116098563608134198e+00	9.300000000000000711e+00	1.116098563608134198e+00
9.500000000000000000e+00	1.107748722843240552e+00	9.500000000000000000e+00	1.107748722843240552e+00
9.700000000000001066e+00	1.108046542708251758e+00	9.700000000000001066e+00	1.108046542708251758e+00
9.900000000000000355e+00	1.106931549307061946e+00	9.900000000000000355e+00	1.106931549307061946e+00
1.010000000000000142e+01	1.102039101805406540e+00	1.010000000000000142e+01	1.102039101805406540e+00
1.030000000000000071e+01	1.105580356518913954e+00	1.030000000000000071e+01	1.105580356518913954e+00
1.050000000000000000e+01	1.100165078695327203e+00	1.050000000000000000e+01	1.100165078695327203e+00
1.070000000000000107e+01	1.095160412610878931e+00	1.070000000000000107e+01	1.095160412610878931e+00
1.090000000000000036e+01	1.099120969346246257e+00	1.090000000000000036e+01	1.099120969346246257e+00
1.110000000000000142e+01	1.100532733065366919e+00	1.110000000000000142e+01	1.100532733065366919e+00
1.130000000000000071e+01	1.097525537636125481e+00	1.130000000000000071e+01	1.097525537636125481e+00
1.150000000000000000e+01	1.098840694839368526e+00	1.150000000000000000e+01	1.098840694839368526e+00
1.170000000000000107e+01	1.093728727409218671e+00	1.170000000000000107e+01	1.093728727409218671e+00
1.190000000000000036e+01	1.091717092983268689e+00	1.190000000000000036e+01	1.091717092983268689e+00
1.210000000000000142e+01	1.095812914739238142e+00	1.210000000000000142e+01	1.095812914739238142e+00
1.230000000000000071e+01	1.091542304890265047e+00	1.230000000000000071e+01	1.091542304890265047e+00
1.250000000000000000e+01	1.095913295743261573e+00	1.250000000000000000e+01	1.095913295743261573e+00
1.270000000000000107e+01	1.087505182478185617e+00	1.270000000000000107e+01	1.087505182478185617e+00
1.290000000000000036e+01	1.091715040052044783e+00	1.290000000000000036e+01	1.091715040052044783e+00
1.310000000000000142e+01	1.088572598529319313e+00	1.310000000000000142e+01	1.088572598529319313e+00
1.330000000000000071e+01	1.086648173132551243e+00	1.330000000000000071e+01	1.086648173132551243e+00
1.350000000000000000e+01	1.087293061893395363e+00	1.350000000000000000e+01	1.087293061893395363e+00
1.370000000000000107e+01	1.088801903032289520e+00	1.370000000000000107e+01	1.088801903032289520e+00
1.390000000000000036e+01	1.082885305507846230e+00	1.390000000000000036e+01	1.082885305507846230e+00
1.410000000000000142e+01	1.082300898606426864e+00	1.410000000000000142e+01	1.082300898606426864e+00
1.430000000000000071e+01	1.080540127509659554e+00	1.430000000000000071e+01	1.080540127509659554e+00
1.450000000000000000e+01	1.081330803697141185e+00	1.450000000000000000e+01	1.081330803697141185e+00
1.470000000000000107e+01	1.082808326859277415e+00	1.470000000000000107e+01	1.082808326859277415e+00
1.490000000000000036e+01	1.078398816793394221e+00	1.490000000000000036e+01	1.078398816793394221e+00
