# Supplementary material for: Ion-combination specific effects driving the enzymatic activity of halophilic alcohol dehydrogenase 2 from Haloferax volcanii in aqueous ionic liquid solvent mixtures
Source: RSC Sustain. 2024 Jul 8;2(9):2559–80. doi: 10.1039/d3su00412k (PMC11353702; doi:10.1039/d3su00412k)
Supplement: SU-002-D3SU00412K-s005 [file SU-002-D3SU00412K-s005.zip › MDAnalysis_Calculated_Plotted_Data/RDF/IL/RDF_ILB_all.csv]

1.000000000000000056e-01	0.000000000000000000e+00	1.000000000000000056e-01	0.000000000000000000e+00
3.000000000000000444e-01	0.000000000000000000e+00	3.000000000000000444e-01	0.000000000000000000e+00
5.000000000000000000e-01	0.000000000000000000e+00	5.000000000000000000e-01	0.000000000000000000e+00
7.000000000000000666e-01	0.000000000000000000e+00	7.000000000000000666e-01	0.000000000000000000e+00
9.000000000000000222e-01	0.000000000000000000e+00	9.000000000000000222e-01	0.000000000000000000e+00
1.100000000000000089e+00	0.000000000000000000e+00	1.100000000000000089e+00	0.000000000000000000e+00
1.300000000000000266e+00	0.000000000000000000e+00	1.300000000000000266e+00	3.732812743182363046e-06
1.500000000000000000e+00	0.000000000000000000e+00	1.500000000000000000e+00	1.139584659577307611e-02
1.700000000000000178e+00	0.000000000000000000e+00	1.700000000000000178e+00	1.128640445611597820e-01
1.899999999999999911e+00	1.789894993490952799e-04	1.899999999999999911e+00	1.094719169478654969e-01
2.100000000000000089e+00	7.343211927114664216e-03	2.100000000000000089e+00	1.187724571594283018e-01
2.300000000000000266e+00	2.502645028437082073e-02	2.300000000000000266e+00	2.173138458560696651e-01
2.500000000000000000e+00	2.264457567090833248e-02	2.500000000000000000e+00	3.777739572068715690e-01
2.700000000000000178e+00	3.652395740004950320e-02	2.700000000000000178e+00	5.545468453793541697e-01
2.900000000000000355e+00	5.942733180416984173e-02	2.900000000000000355e+00	6.432960676827707003e-01
3.100000000000000089e+00	8.028520770950721419e-02	3.100000000000000089e+00	7.474892672897277546e-01
3.300000000000000266e+00	1.024023710674377419e-01	3.300000000000000266e+00	8.830813315616177217e-01
3.500000000000000000e+00	1.162120803817730669e-01	3.500000000000000000e+00	9.928646648498419269e-01
3.700000000000000178e+00	1.313547558326924325e-01	3.700000000000000178e+00	1.068067442168646020e+00
3.900000000000000355e+00	1.404233387537000555e-01	3.900000000000000355e+00	1.126864425842790896e+00
4.099999999999999645e+00	1.428610885248058071e-01	4.099999999999999645e+00	1.181367049440595229e+00
4.300000000000000711e+00	1.466965151724881344e-01	4.300000000000000711e+00	1.247872407664149419e+00
4.500000000000000000e+00	1.503276492324968072e-01	4.500000000000000000e+00	1.313007496319417378e+00
4.700000000000001066e+00	1.534029996394545292e-01	4.700000000000001066e+00	1.362144319416112248e+00
4.900000000000000355e+00	1.576259191798679571e-01	4.900000000000000355e+00	1.402675929337650063e+00
5.099999999999999645e+00	1.631587917701841639e-01	5.099999999999999645e+00	1.446155170967293513e+00
5.300000000000000711e+00	1.683261662514435597e-01	5.300000000000000711e+00	1.493926765314683713e+00
5.500000000000000000e+00	1.747895742904298777e-01	5.500000000000000000e+00	1.536368072960861308e+00
5.700000000000001066e+00	1.814808977816060320e-01	5.700000000000001066e+00	1.573049571701691018e+00
5.900000000000000355e+00	1.869579843711969558e-01	5.900000000000000355e+00	1.608658864809887845e+00
6.099999999999999645e+00	1.928640620600856337e-01	6.099999999999999645e+00	1.646037137865558941e+00
6.300000000000000711e+00	1.995285932994778355e-01	6.300000000000000711e+00	1.682247350223455395e+00
6.500000000000000000e+00	2.073695062075810724e-01	6.500000000000000000e+00	1.712855647595537656e+00
6.700000000000001066e+00	2.152420139250343090e-01	6.700000000000001066e+00	1.738484885532476154e+00
6.900000000000000355e+00	2.225902904694422590e-01	6.900000000000000355e+00	1.758986919275794314e+00
7.099999999999999645e+00	2.302485072899297658e-01	7.099999999999999645e+00	1.774688875020379752e+00
7.300000000000000711e+00	2.380543101650901827e-01	7.300000000000000711e+00	1.787656895170490090e+00
7.500000000000000000e+00	2.459969636464970355e-01	7.500000000000000000e+00	1.795512622540650360e+00
7.700000000000001066e+00	2.530691450976071954e-01	7.700000000000001066e+00	1.800295207109349649e+00
7.900000000000000355e+00	2.597892860240488266e-01	7.900000000000000355e+00	1.805130235681792650e+00
8.100000000000001421e+00	2.666191857117648500e-01	8.100000000000001421e+00	1.808716288076265499e+00
8.300000000000000711e+00	2.732319771736564928e-01	8.300000000000000711e+00	1.811418685987620014e+00
8.500000000000000000e+00	2.799618417894419453e-01	8.500000000000000000e+00	1.813405396815054527e+00
8.699999999999999289e+00	2.861725537668615149e-01	8.699999999999999289e+00	1.815183546364971257e+00
8.900000000000000355e+00	2.925615396438989158e-01	8.900000000000000355e+00	1.818080498806836198e+00
9.100000000000001421e+00	2.991823929074920452e-01	9.100000000000001421e+00	1.819823569151018727e+00
9.300000000000000711e+00	3.057616708998284749e-01	9.300000000000000711e+00	1.822680406531963060e+00
9.500000000000000000e+00	3.125435289022309715e-01	9.500000000000000000e+00	1.824884603578534437e+00
9.700000000000001066e+00	3.191344249826363333e-01	9.700000000000001066e+00	1.827808313970221921e+00
9.900000000000000355e+00	3.253422178606515947e-01	9.900000000000000355e+00	1.829719116210557939e+00
1.010000000000000142e+01	3.316895626283282716e-01	1.010000000000000142e+01	1.832034283501628780e+00
1.030000000000000071e+01	3.380987191598339159e-01	1.030000000000000071e+01	1.834509121722901481e+00
1.050000000000000000e+01	3.441100490912363807e-01	1.050000000000000000e+01	1.835781817887875533e+00
1.070000000000000107e+01	3.499908245458169254e-01	1.070000000000000107e+01	1.836996862577940259e+00
1.090000000000000036e+01	3.558036151725320062e-01	1.090000000000000036e+01	1.838707664864581703e+00
1.110000000000000142e+01	3.618423889644074021e-01	1.110000000000000142e+01	1.840167191530360569e+00
1.130000000000000071e+01	3.678889726419193873e-01	1.130000000000000071e+01	1.841425157240294874e+00
1.150000000000000000e+01	3.738755650777662032e-01	1.150000000000000000e+01	1.841038895542424170e+00
1.170000000000000107e+01	3.800732323668237211e-01	1.170000000000000107e+01	1.841457477550360489e+00
1.190000000000000036e+01	3.859043379547500430e-01	1.190000000000000036e+01	1.840803723144019743e+00
1.210000000000000142e+01	3.921805682693672024e-01	1.210000000000000142e+01	1.839862731778107552e+00
1.230000000000000071e+01	3.981643631523630877e-01	1.230000000000000071e+01	1.838942691010319930e+00
1.250000000000000000e+01	4.043189661026197479e-01	1.250000000000000000e+01	1.837451791856323791e+00
1.270000000000000107e+01	4.101106762847076537e-01	1.270000000000000107e+01	1.836254166101184637e+00
1.290000000000000036e+01	4.159525490019602700e-01	1.290000000000000036e+01	1.834934751153390442e+00
1.310000000000000142e+01	4.214751382660976708e-01	1.310000000000000142e+01	1.833845572558806980e+00
1.330000000000000071e+01	4.271128442965426153e-01	1.330000000000000071e+01	1.832441262953740546e+00
1.350000000000000000e+01	4.326653986486537762e-01	1.350000000000000000e+01	1.832101851838076723e+00
1.370000000000000107e+01	4.381995194503559565e-01	1.370000000000000107e+01	1.831029401184413485e+00
1.390000000000000036e+01	4.437103280189671484e-01	1.390000000000000036e+01	1.830483811086169421e+00
1.410000000000000142e+01	4.493268720798352933e-01	1.410000000000000142e+01	1.830004873053559189e+00
1.430000000000000071e+01	4.548187551880074064e-01	1.430000000000000071e+01	1.829122863769516938e+00
1.450000000000000000e+01	4.603007238703134552e-01	1.450000000000000000e+01	1.828265886673132723e+00
1.470000000000000107e+01	4.658563289039621691e-01	1.470000000000000107e+01	1.827343735494988186e+00
1.490000000000000036e+01	4.713953923160987824e-01	1.490000000000000036e+01	1.826166827769839074e+00
