# Supplementary material for: Ion-combination specific effects driving the enzymatic activity of halophilic alcohol dehydrogenase 2 from Haloferax volcanii in aqueous ionic liquid solvent mixtures
Source: RSC Sustain. 2024 Jul 8;2(9):2559–80. doi: 10.1039/d3su00412k (PMC11353702; doi:10.1039/d3su00412k)
Supplement: SU-002-D3SU00412K-s005 [file SU-002-D3SU00412K-s005.zip › MDAnalysis_Calculated_Plotted_Data/RDF/IL/RDF_ILB_interILion.csv]

1.000000000000000056e-01	0.000000000000000000e+00
3.000000000000000444e-01	0.000000000000000000e+00
5.000000000000000000e-01	0.000000000000000000e+00
7.000000000000000666e-01	0.000000000000000000e+00
9.000000000000000222e-01	0.000000000000000000e+00
1.100000000000000089e+00	0.000000000000000000e+00
1.300000000000000266e+00	0.000000000000000000e+00
1.500000000000000000e+00	0.000000000000000000e+00
1.700000000000000178e+00	1.870734100004027312e-05
1.899999999999999911e+00	3.085813864884873192e-02
2.100000000000000089e+00	2.553801289326672608e-01
2.300000000000000266e+00	2.525372759373418763e-01
2.500000000000000000e+00	1.140812744148726604e-01
2.700000000000000178e+00	9.047400205947621343e-02
2.900000000000000355e+00	1.685429437965690613e-01
3.100000000000000089e+00	3.356992385029843873e-01
3.300000000000000266e+00	3.248538465745829940e-01
3.500000000000000000e+00	3.162075589748353788e-01
3.700000000000000178e+00	3.861261669063274504e-01
3.900000000000000355e+00	4.484512307633342632e-01
4.099999999999999645e+00	4.516177911010051949e-01
4.300000000000000711e+00	4.401930401947464211e-01
4.500000000000000000e+00	4.464319856249610585e-01
4.700000000000001066e+00	4.648474717836050263e-01
4.900000000000000355e+00	4.810127287882633995e-01
5.099999999999999645e+00	4.907637812713864789e-01
5.300000000000000711e+00	5.152492701424042920e-01
5.500000000000000000e+00	5.542004095338990410e-01
5.700000000000001066e+00	5.911034915775718046e-01
5.900000000000000355e+00	6.169714163274592211e-01
6.099999999999999645e+00	6.449764944874818440e-01
6.300000000000000711e+00	6.730263030267497060e-01
6.500000000000000000e+00	6.918534092043083783e-01
6.700000000000001066e+00	7.000497411185575558e-01
6.900000000000000355e+00	7.018807688899857400e-01
7.099999999999999645e+00	7.024758836431794773e-01
7.300000000000000711e+00	7.064919391061373899e-01
7.500000000000000000e+00	7.096857808240641941e-01
7.700000000000001066e+00	7.099292838530927297e-01
7.900000000000000355e+00	7.115360688403686851e-01
8.100000000000001421e+00	7.077739651671508536e-01
8.300000000000000711e+00	7.092398589436221812e-01
8.500000000000000000e+00	7.077623785109616872e-01
8.699999999999999289e+00	7.109497275726580634e-01
8.900000000000000355e+00	7.111212245226344875e-01
9.100000000000001421e+00	7.131315465508379914e-01
9.300000000000000711e+00	7.147799072208075311e-01
9.500000000000000000e+00	7.151178634912273013e-01
9.700000000000001066e+00	7.162591993465321494e-01
9.900000000000000355e+00	7.163483727231436671e-01
1.010000000000000142e+01	7.163617664333227220e-01
1.030000000000000071e+01	7.167533075852187130e-01
1.050000000000000000e+01	7.181910284399533051e-01
1.070000000000000107e+01	7.193329877453750187e-01
1.090000000000000036e+01	7.185594162950141861e-01
1.110000000000000142e+01	7.209740392328376490e-01
1.130000000000000071e+01	7.209022895831377342e-01
1.150000000000000000e+01	7.219463899237158477e-01
1.170000000000000107e+01	7.238518457677869389e-01
1.190000000000000036e+01	7.241186087531285009e-01
1.210000000000000142e+01	7.248348405243625336e-01
1.230000000000000071e+01	7.261909570022258009e-01
1.250000000000000000e+01	7.284841414560413453e-01
1.270000000000000107e+01	7.296446200688725403e-01
1.290000000000000036e+01	7.310346437948035403e-01
1.310000000000000142e+01	7.330884205013029620e-01
1.330000000000000071e+01	7.345194672662607172e-01
1.350000000000000000e+01	7.356069191381870986e-01
1.370000000000000107e+01	7.377065129264743781e-01
1.390000000000000036e+01	7.387103472507947632e-01
1.410000000000000142e+01	7.402491333381833183e-01
1.430000000000000071e+01	7.410468549650728320e-01
1.450000000000000000e+01	7.432975698913198981e-01
1.470000000000000107e+01	7.441786817642931373e-01
1.490000000000000036e+01	7.460112556433809994e-01
