# Supplementary material for: Ion-combination specific effects driving the enzymatic activity of halophilic alcohol dehydrogenase 2 from Haloferax volcanii in aqueous ionic liquid solvent mixtures
Source: RSC Sustain. 2024 Jul 8;2(9):2559–80. doi: 10.1039/d3su00412k (PMC11353702; doi:10.1039/d3su00412k)
Supplement: SU-002-D3SU00412K-s005 [file SU-002-D3SU00412K-s005.zip › MDAnalysis_Calculated_Plotted_Data/RDF/IL/RDF_ILB_neg.csv]

1.000000000000000056e-01	0.000000000000000000e+00	1.000000000000000056e-01	0.000000000000000000e+00
3.000000000000000444e-01	0.000000000000000000e+00	3.000000000000000444e-01	0.000000000000000000e+00
5.000000000000000000e-01	0.000000000000000000e+00	5.000000000000000000e-01	0.000000000000000000e+00
7.000000000000000666e-01	0.000000000000000000e+00	7.000000000000000666e-01	0.000000000000000000e+00
9.000000000000000222e-01	0.000000000000000000e+00	9.000000000000000222e-01	0.000000000000000000e+00
1.100000000000000089e+00	0.000000000000000000e+00	1.100000000000000089e+00	0.000000000000000000e+00
1.300000000000000266e+00	0.000000000000000000e+00	1.300000000000000266e+00	2.233029834833587211e-05
1.500000000000000000e+00	0.000000000000000000e+00	1.500000000000000000e+00	4.548424116267380662e-02
1.700000000000000178e+00	0.000000000000000000e+00	1.700000000000000178e+00	4.605017411723244525e-01
1.899999999999999911e+00	0.000000000000000000e+00	1.899999999999999911e+00	3.649739357708799981e-01
2.100000000000000089e+00	8.804800610562889577e-05	2.100000000000000089e+00	2.312668381488423297e-01
2.300000000000000266e+00	9.766761960809035737e-04	2.300000000000000266e+00	3.429175327379379579e-01
2.500000000000000000e+00	4.004008993331560108e-03	2.500000000000000000e+00	5.900132141068062941e-01
2.700000000000000178e+00	1.548812087116761653e-02	2.700000000000000178e+00	9.257918188120484171e-01
2.900000000000000355e+00	2.912380879032796036e-02	2.900000000000000355e+00	9.182493651387487743e-01
3.100000000000000089e+00	3.933361892053165859e-02	3.100000000000000089e+00	9.784079221626196254e-01
3.300000000000000266e+00	4.896347229853695998e-02	3.300000000000000266e+00	1.178286016393661262e+00
3.500000000000000000e+00	6.191680585141572102e-02	3.500000000000000000e+00	1.326762269639753633e+00
3.700000000000000178e+00	7.762902808259432297e-02	3.700000000000000178e+00	1.398239668977563133e+00
3.900000000000000355e+00	9.522321570885546038e-02	3.900000000000000355e+00	1.436313157659317552e+00
4.099999999999999645e+00	1.147306412106848250e-01	4.099999999999999645e+00	1.475202294039991147e+00
4.300000000000000711e+00	1.359999477088712494e-01	4.300000000000000711e+00	1.562147238296331508e+00
4.500000000000000000e+00	1.533363851530861743e-01	4.500000000000000000e+00	1.641382788035474993e+00
4.700000000000001066e+00	1.660416373291628833e-01	4.700000000000001066e+00	1.686303906603637159e+00
4.900000000000000355e+00	1.764062643663218966e-01	4.900000000000000355e+00	1.725627838982153772e+00
5.099999999999999645e+00	1.865129725396141303e-01	5.099999999999999645e+00	1.782119247898997783e+00
5.300000000000000711e+00	1.974929894850332990e-01	5.300000000000000711e+00	1.845311720812380374e+00
5.500000000000000000e+00	2.099960602497335793e-01	5.500000000000000000e+00	1.886489659762642823e+00
5.700000000000001066e+00	2.249764178624905908e-01	5.700000000000001066e+00	1.915787533262084841e+00
5.900000000000000355e+00	2.395299403837746477e-01	5.900000000000000355e+00	1.944217692617002502e+00
6.099999999999999645e+00	2.566708064658374533e-01	6.099999999999999645e+00	1.974190101726485347e+00
6.300000000000000711e+00	2.776171429598363050e-01	6.300000000000000711e+00	2.002958929469913052e+00
6.500000000000000000e+00	3.004195383189081081e-01	6.500000000000000000e+00	2.019814170787769481e+00
6.700000000000001066e+00	3.207216584711623519e-01	6.700000000000001066e+00	2.032021518713155395e+00
6.900000000000000355e+00	3.380017760356815448e-01	6.900000000000000355e+00	2.042509073770883976e+00
7.099999999999999645e+00	3.544992632786905240e-01	7.099999999999999645e+00	2.048806214104542889e+00
7.300000000000000711e+00	3.696247059562258186e-01	7.300000000000000711e+00	2.052513915344445383e+00
7.500000000000000000e+00	3.846944227349475276e-01	7.500000000000000000e+00	2.045066620615359376e+00
7.700000000000001066e+00	3.973052966898056870e-01	7.700000000000001066e+00	2.034344292971703272e+00
7.900000000000000355e+00	4.086625053294799526e-01	7.900000000000000355e+00	2.027374677905485978e+00
8.100000000000001421e+00	4.209838943301835723e-01	8.100000000000001421e+00	2.014600097498588482e+00
8.300000000000000711e+00	4.309551485736334842e-01	8.300000000000000711e+00	2.002669340461269432e+00
8.500000000000000000e+00	4.413986264895831679e-01	8.500000000000000000e+00	1.985521222075162129e+00
8.699999999999999289e+00	4.516924623500813696e-01	8.699999999999999289e+00	1.966584242925060177e+00
8.900000000000000355e+00	4.613465654407088445e-01	8.900000000000000355e+00	1.945866001854829053e+00
9.100000000000001421e+00	4.716294316175481116e-01	9.100000000000001421e+00	1.923712582435133545e+00
9.300000000000000711e+00	4.796866579205925629e-01	9.300000000000000711e+00	1.902043626085042405e+00
9.500000000000000000e+00	4.879463339070857497e-01	9.500000000000000000e+00	1.879685031108800031e+00
9.700000000000001066e+00	4.959706130023537329e-01	9.700000000000001066e+00	1.861302685288116709e+00
9.900000000000000355e+00	5.021559838690958788e-01	9.900000000000000355e+00	1.842313884352231979e+00
1.010000000000000142e+01	5.085036026790167307e-01	1.010000000000000142e+01	1.825850045332529259e+00
1.030000000000000071e+01	5.142959979484416078e-01	1.030000000000000071e+01	1.810323254848677621e+00
1.050000000000000000e+01	5.209414217801680014e-01	1.050000000000000000e+01	1.793263239389533359e+00
1.070000000000000107e+01	5.265601373674813068e-01	1.070000000000000107e+01	1.776810028209316661e+00
1.090000000000000036e+01	5.323032620786420921e-01	1.090000000000000036e+01	1.761749801601653953e+00
1.110000000000000142e+01	5.377410596871246007e-01	1.110000000000000142e+01	1.747358812360556790e+00
1.130000000000000071e+01	5.432083129168470137e-01	1.130000000000000071e+01	1.734095223457137847e+00
1.150000000000000000e+01	5.487001550566119601e-01	1.150000000000000000e+01	1.718769691595801730e+00
1.170000000000000107e+01	5.533576109811156885e-01	1.170000000000000107e+01	1.705208205206000249e+00
1.190000000000000036e+01	5.580647576191536396e-01	1.190000000000000036e+01	1.692110590261453718e+00
1.210000000000000142e+01	5.624714347086181565e-01	1.210000000000000142e+01	1.677861155010667238e+00
1.230000000000000071e+01	5.667557007640928735e-01	1.230000000000000071e+01	1.664695788160599266e+00
1.250000000000000000e+01	5.717646359321797433e-01	1.250000000000000000e+01	1.650160009509285430e+00
1.270000000000000107e+01	5.757648439343171498e-01	1.270000000000000107e+01	1.638263705241918000e+00
1.290000000000000036e+01	5.800562351480108569e-01	1.290000000000000036e+01	1.626991666370358969e+00
1.310000000000000142e+01	5.838427888157745604e-01	1.310000000000000142e+01	1.614731903982673300e+00
1.330000000000000071e+01	5.874614963823988623e-01	1.330000000000000071e+01	1.604991957723684859e+00
1.350000000000000000e+01	5.908703607150679327e-01	1.350000000000000000e+01	1.595480651878118827e+00
1.370000000000000107e+01	5.942004687186390743e-01	1.370000000000000107e+01	1.587243489380947281e+00
1.390000000000000036e+01	5.976384020853645618e-01	1.390000000000000036e+01	1.579886783969007391e+00
1.410000000000000142e+01	6.019196116888448911e-01	1.410000000000000142e+01	1.572150914990092296e+00
1.430000000000000071e+01	6.053771502091697121e-01	1.430000000000000071e+01	1.565613259150741010e+00
1.450000000000000000e+01	6.090904026794979886e-01	1.450000000000000000e+01	1.559115001764209474e+00
1.470000000000000107e+01	6.125896961087471393e-01	1.470000000000000107e+01	1.552941057040560180e+00
1.490000000000000036e+01	6.165686861100087013e-01	1.490000000000000036e+01	1.547841998322748713e+00
