# Supplementary material for: Ion-combination specific effects driving the enzymatic activity of halophilic alcohol dehydrogenase 2 from Haloferax volcanii in aqueous ionic liquid solvent mixtures
Source: RSC Sustain. 2024 Jul 8;2(9):2559–80. doi: 10.1039/d3su00412k (PMC11353702; doi:10.1039/d3su00412k)
Supplement: SU-002-D3SU00412K-s005 [file SU-002-D3SU00412K-s005.zip › MDAnalysis_Calculated_Plotted_Data/RDF/IL/RDF_ILB_pos.csv]

1.000000000000000056e-01	0.000000000000000000e+00	1.000000000000000056e-01	0.000000000000000000e+00
3.000000000000000444e-01	0.000000000000000000e+00	3.000000000000000444e-01	0.000000000000000000e+00
5.000000000000000000e-01	0.000000000000000000e+00	5.000000000000000000e-01	0.000000000000000000e+00
7.000000000000000666e-01	0.000000000000000000e+00	7.000000000000000666e-01	0.000000000000000000e+00
9.000000000000000222e-01	0.000000000000000000e+00	9.000000000000000222e-01	0.000000000000000000e+00
1.100000000000000089e+00	0.000000000000000000e+00	1.100000000000000089e+00	0.000000000000000000e+00
1.300000000000000266e+00	0.000000000000000000e+00	1.300000000000000266e+00	0.000000000000000000e+00
1.500000000000000000e+00	0.000000000000000000e+00	1.500000000000000000e+00	3.797821935813230129e-03
1.700000000000000178e+00	0.000000000000000000e+00	1.700000000000000178e+00	3.526548940398000626e-02
1.899999999999999911e+00	6.887782579672266793e-05	1.899999999999999911e+00	5.038770763917519574e-02
2.100000000000000089e+00	3.965412394059403267e-02	2.100000000000000089e+00	8.973645123865633955e-02
2.300000000000000266e+00	1.502418276392375185e-01	2.300000000000000266e+00	1.894653963469744851e-01
2.500000000000000000e+00	1.060182073958712140e-01	2.500000000000000000e+00	3.267017611948508926e-01
2.700000000000000178e+00	7.777816418642863328e-02	2.700000000000000178e+00	4.657886272739851785e-01
2.900000000000000355e+00	8.973934241359005082e-02	2.900000000000000355e+00	5.846448942790143377e-01
3.100000000000000089e+00	1.455143986660566435e-01	3.100000000000000089e+00	7.096764931902637130e-01
3.300000000000000266e+00	2.164512231984072610e-01	3.300000000000000266e+00	8.384842426280918470e-01
3.500000000000000000e+00	2.073355965110207921e-01	3.500000000000000000e+00	9.465234331769649678e-01
3.700000000000000178e+00	2.281808903447748726e-01	3.700000000000000178e+00	1.022839979966204016e+00
3.900000000000000355e+00	2.441958358765155268e-01	3.900000000000000355e+00	1.090574026120420426e+00
4.099999999999999645e+00	2.411130883391548185e-01	4.099999999999999645e+00	1.156384073758159881e+00
4.300000000000000711e+00	2.367082574775398462e-01	4.300000000000000711e+00	1.227068874440902180e+00
4.500000000000000000e+00	2.342893816449557742e-01	4.500000000000000000e+00	1.298451317819926398e+00
4.700000000000001066e+00	2.352627287697897362e-01	4.700000000000001066e+00	1.359914773310060943e+00
4.900000000000000355e+00	2.447341275633631297e-01	4.900000000000000355e+00	1.415621783920304910e+00
5.099999999999999645e+00	2.641170056755893225e-01	5.099999999999999645e+00	1.471184922265778017e+00
5.300000000000000711e+00	2.761773856707879227e-01	5.300000000000000711e+00	1.524454196683790785e+00
5.500000000000000000e+00	2.921336427821599191e-01	5.500000000000000000e+00	1.566841736908936911e+00
5.700000000000001066e+00	3.024985613447302990e-01	5.700000000000001066e+00	1.600639352302628549e+00
5.900000000000000355e+00	3.046093223707259656e-01	5.900000000000000355e+00	1.632887432225726521e+00
6.099999999999999645e+00	3.091171468476381357e-01	6.099999999999999645e+00	1.668479380634517284e+00
6.300000000000000711e+00	3.107605480254069796e-01	6.300000000000000711e+00	1.703776019229099159e+00
6.500000000000000000e+00	3.114589070188298892e-01	6.500000000000000000e+00	1.737779174336108845e+00
6.700000000000001066e+00	3.151278323797978009e-01	6.700000000000001066e+00	1.764996856327896158e+00
6.900000000000000355e+00	3.196172060478611465e-01	6.900000000000000355e+00	1.787954691330751578e+00
7.099999999999999645e+00	3.256915425684571153e-01	7.099999999999999645e+00	1.807652249824797552e+00
7.300000000000000711e+00	3.341273841151263246e-01	7.300000000000000711e+00	1.816077212409911601e+00
7.500000000000000000e+00	3.443390093047322686e-01	7.500000000000000000e+00	1.820139244026977465e+00
7.700000000000001066e+00	3.533850697944643793e-01	7.700000000000001066e+00	1.818188676860058584e+00
7.900000000000000355e+00	3.614058084501666768e-01	7.900000000000000355e+00	1.814002346485857675e+00
8.100000000000001421e+00	3.679371178835695311e-01	8.100000000000001421e+00	1.806426556303251996e+00
8.300000000000000711e+00	3.728626382994346677e-01	8.300000000000000711e+00	1.795739867879068141e+00
8.500000000000000000e+00	3.781025766980569136e-01	8.500000000000000000e+00	1.785475654384589328e+00
8.699999999999999289e+00	3.824353981968143801e-01	8.699999999999999289e+00	1.774871641621975193e+00
8.900000000000000355e+00	3.869352816465733147e-01	8.900000000000000355e+00	1.764352302055055111e+00
9.100000000000001421e+00	3.920850670324929621e-01	9.100000000000001421e+00	1.750112903699168498e+00
9.300000000000000711e+00	3.979716392029354344e-01	9.300000000000000711e+00	1.737623260405003256e+00
9.500000000000000000e+00	4.055125228477889365e-01	9.500000000000000000e+00	1.722827301892924545e+00
9.700000000000001066e+00	4.122947984872019633e-01	9.700000000000001066e+00	1.708713924995723721e+00
9.900000000000000355e+00	4.191237054488665126e-01	9.900000000000000355e+00	1.693639751388278603e+00
1.010000000000000142e+01	4.258400719210400087e-01	1.010000000000000142e+01	1.678439735424178680e+00
1.030000000000000071e+01	4.322074888880796384e-01	1.030000000000000071e+01	1.664279123154389195e+00
1.050000000000000000e+01	4.383663695037929853e-01	1.050000000000000000e+01	1.650770909219644755e+00
1.070000000000000107e+01	4.436287644529404717e-01	1.070000000000000107e+01	1.639256840979894880e+00
1.090000000000000036e+01	4.490184469698401681e-01	1.090000000000000036e+01	1.626529013600469975e+00
1.110000000000000142e+01	4.543148655119637613e-01	1.110000000000000142e+01	1.614454063816676221e+00
1.130000000000000071e+01	4.601373217576769092e-01	1.130000000000000071e+01	1.604854978116393882e+00
1.150000000000000000e+01	4.654557280176790934e-01	1.150000000000000000e+01	1.595178445186054006e+00
1.170000000000000107e+01	4.719614217920664601e-01	1.170000000000000107e+01	1.584752266907832219e+00
1.190000000000000036e+01	4.782870298337501547e-01	1.190000000000000036e+01	1.574644520823336835e+00
1.210000000000000142e+01	4.842910959919154434e-01	1.210000000000000142e+01	1.567346172020610773e+00
1.230000000000000071e+01	4.907014547150448935e-01	1.230000000000000071e+01	1.560507361353903777e+00
1.250000000000000000e+01	4.965628823622419419e-01	1.250000000000000000e+01	1.554066370395358554e+00
1.270000000000000107e+01	5.022160829592994258e-01	1.270000000000000107e+01	1.550041136082503268e+00
1.290000000000000036e+01	5.077558450285026836e-01	1.290000000000000036e+01	1.546976019920836221e+00
1.310000000000000142e+01	5.132903092423192204e-01	1.310000000000000142e+01	1.546125000387005732e+00
1.330000000000000071e+01	5.188492702109928079e-01	1.330000000000000071e+01	1.545034946667064313e+00
1.350000000000000000e+01	5.246039054046669481e-01	1.350000000000000000e+01	1.546853652414250435e+00
1.370000000000000107e+01	5.301395298879053586e-01	1.370000000000000107e+01	1.547248763062867960e+00
1.390000000000000036e+01	5.354365008335977283e-01	1.390000000000000036e+01	1.549550793066332144e+00
1.410000000000000142e+01	5.403404446887527524e-01	1.410000000000000142e+01	1.551711188056015933e+00
1.430000000000000071e+01	5.452780829384574757e-01	1.430000000000000071e+01	1.555189387041257643e+00
1.450000000000000000e+01	5.504063372764882445e-01	1.450000000000000000e+01	1.556851461368503164e+00
1.470000000000000107e+01	5.561081035529465977e-01	1.470000000000000107e+01	1.559206610179073804e+00
1.490000000000000036e+01	5.614043773440647866e-01	1.490000000000000036e+01	1.561312401217662904e+00
