# Supplementary material for: Ion-combination specific effects driving the enzymatic activity of halophilic alcohol dehydrogenase 2 from Haloferax volcanii in aqueous ionic liquid solvent mixtures
Source: RSC Sustain. 2024 Jul 8;2(9):2559–80. doi: 10.1039/d3su00412k (PMC11353702; doi:10.1039/d3su00412k)
Supplement: SU-002-D3SU00412K-s005 [file SU-002-D3SU00412K-s005.zip › MDAnalysis_Calculated_Plotted_Data/RDF/IL/RDF_ILB_pot2pot_around_acidic_zone1_15A.csv]

1.000000000000000056e-01	0.000000000000000000e+00	1.000000000000000056e-01	0.000000000000000000e+00
3.000000000000000444e-01	0.000000000000000000e+00	3.000000000000000444e-01	0.000000000000000000e+00
5.000000000000000000e-01	0.000000000000000000e+00	5.000000000000000000e-01	0.000000000000000000e+00
7.000000000000000666e-01	0.000000000000000000e+00	7.000000000000000666e-01	0.000000000000000000e+00
9.000000000000000222e-01	0.000000000000000000e+00	9.000000000000000222e-01	0.000000000000000000e+00
1.100000000000000089e+00	0.000000000000000000e+00	1.100000000000000089e+00	0.000000000000000000e+00
1.300000000000000266e+00	0.000000000000000000e+00	1.300000000000000266e+00	0.000000000000000000e+00
1.500000000000000000e+00	0.000000000000000000e+00	1.500000000000000000e+00	0.000000000000000000e+00
1.700000000000000178e+00	0.000000000000000000e+00	1.700000000000000178e+00	0.000000000000000000e+00
1.899999999999999911e+00	0.000000000000000000e+00	1.899999999999999911e+00	0.000000000000000000e+00
2.100000000000000089e+00	0.000000000000000000e+00	2.100000000000000089e+00	0.000000000000000000e+00
2.300000000000000266e+00	0.000000000000000000e+00	2.300000000000000266e+00	0.000000000000000000e+00
2.500000000000000000e+00	0.000000000000000000e+00	2.500000000000000000e+00	0.000000000000000000e+00
2.700000000000000178e+00	0.000000000000000000e+00	2.700000000000000178e+00	0.000000000000000000e+00
2.900000000000000355e+00	0.000000000000000000e+00	2.900000000000000355e+00	0.000000000000000000e+00
3.100000000000000089e+00	0.000000000000000000e+00	3.100000000000000089e+00	0.000000000000000000e+00
3.300000000000000266e+00	0.000000000000000000e+00	3.300000000000000266e+00	0.000000000000000000e+00
3.500000000000000000e+00	2.394155104545637319e-02	3.500000000000000000e+00	2.394155104545637319e-02
3.700000000000000178e+00	1.499668917969042004e-01	3.700000000000000178e+00	1.499668917969042004e-01
3.900000000000000355e+00	8.677500819323833436e-01	3.900000000000000355e+00	8.677500819323833436e-01
4.099999999999999645e+00	1.256276407276570639e+00	4.099999999999999645e+00	1.256276407276570639e+00
4.300000000000000711e+00	1.887723117434858544e+00	4.300000000000000711e+00	1.887723117434858544e+00
4.500000000000000000e+00	1.578834173650038863e+00	4.500000000000000000e+00	1.578834173650038863e+00
4.700000000000001066e+00	1.619963077920622219e+00	4.700000000000001066e+00	1.619963077920622219e+00
4.900000000000000355e+00	1.356054236866167440e+00	4.900000000000000355e+00	1.356054236866167440e+00
5.099999999999999645e+00	8.570854388615344321e-01	5.099999999999999645e+00	8.570854388615344321e-01
5.300000000000000711e+00	8.145127014904606222e-01	5.300000000000000711e+00	8.145127014904606222e-01
5.500000000000000000e+00	9.212063085163357812e-01	5.500000000000000000e+00	9.212063085163357812e-01
5.700000000000001066e+00	9.389567840461767734e-01	5.700000000000001066e+00	9.389567840461767734e-01
5.900000000000000355e+00	8.763836394946556974e-01	5.900000000000000355e+00	8.763836394946556974e-01
6.099999999999999645e+00	8.356296143110293340e-01	6.099999999999999645e+00	8.356296143110293340e-01
6.300000000000000711e+00	1.042096823284913043e+00	6.300000000000000711e+00	1.042096823284913043e+00
6.500000000000000000e+00	9.997882925691097267e-01	6.500000000000000000e+00	9.997882925691097267e-01
6.700000000000001066e+00	1.176243354303354360e+00	6.700000000000001066e+00	1.176243354303354360e+00
6.900000000000000355e+00	1.152177925459205499e+00	6.900000000000000355e+00	1.152177925459205499e+00
7.099999999999999645e+00	1.088184970064746349e+00	7.099999999999999645e+00	1.088184970064746349e+00
7.300000000000000711e+00	9.468083789475096879e-01	7.300000000000000711e+00	9.468083789475096879e-01
7.500000000000000000e+00	1.079514832905970945e+00	7.500000000000000000e+00	1.079514832905970945e+00
7.700000000000001066e+00	1.128068602126503173e+00	7.700000000000001066e+00	1.128068602126503173e+00
7.900000000000000355e+00	1.038774850626182245e+00	7.900000000000000355e+00	1.038774850626182245e+00
8.100000000000001421e+00	1.005997605654179727e+00	8.100000000000001421e+00	1.005997605654179727e+00
8.300000000000000711e+00	1.047525103745019281e+00	8.300000000000000711e+00	1.047525103745019281e+00
8.500000000000000000e+00	1.120618337954189414e+00	8.500000000000000000e+00	1.120618337954189414e+00
8.699999999999999289e+00	1.073565802146286829e+00	8.699999999999999289e+00	1.073565802146286829e+00
8.900000000000000355e+00	9.925286130428487841e-01	8.900000000000000355e+00	9.925286130428487841e-01
9.100000000000001421e+00	1.076911087566476688e+00	9.100000000000001421e+00	1.076911087566476688e+00
9.300000000000000711e+00	1.075184904457454182e+00	9.300000000000000711e+00	1.075184904457454182e+00
9.500000000000000000e+00	1.079148878176547255e+00	9.500000000000000000e+00	1.079148878176547255e+00
9.700000000000001066e+00	1.078757368871754219e+00	9.700000000000001066e+00	1.078757368871754219e+00
9.900000000000000355e+00	9.877233281942021659e-01	9.900000000000000355e+00	9.877233281942021659e-01
1.010000000000000142e+01	1.072650955197857581e+00	1.010000000000000142e+01	1.072650955197857581e+00
1.030000000000000071e+01	9.097338067292708441e-01	1.030000000000000071e+01	9.097338067292708441e-01
1.050000000000000000e+01	9.578936688691164214e-01	1.050000000000000000e+01	9.578936688691164214e-01
1.070000000000000107e+01	1.024911396798625862e+00	1.070000000000000107e+01	1.024911396798625862e+00
1.090000000000000036e+01	1.022213686461747040e+00	1.090000000000000036e+01	1.022213686461747040e+00
1.110000000000000142e+01	1.054757324637270122e+00	1.110000000000000142e+01	1.054757324637270122e+00
1.130000000000000071e+01	9.809936170408997125e-01	1.130000000000000071e+01	9.809936170408997125e-01
1.150000000000000000e+01	1.022588322851792464e+00	1.150000000000000000e+01	1.022588322851792464e+00
1.170000000000000107e+01	9.964997288409591647e-01	1.170000000000000107e+01	9.964997288409591647e-01
1.190000000000000036e+01	9.777872812245138601e-01	1.190000000000000036e+01	9.777872812245138601e-01
1.210000000000000142e+01	1.029885684467533702e+00	1.210000000000000142e+01	1.029885684467533702e+00
1.230000000000000071e+01	9.288000979784043487e-01	1.230000000000000071e+01	9.288000979784043487e-01
1.250000000000000000e+01	9.969462883455204594e-01	1.250000000000000000e+01	9.969462883455204594e-01
1.270000000000000107e+01	9.858013303000532357e-01	1.270000000000000107e+01	9.858013303000532357e-01
1.290000000000000036e+01	1.038325943990560551e+00	1.290000000000000036e+01	1.038325943990560551e+00
1.310000000000000142e+01	1.023958430662246011e+00	1.310000000000000142e+01	1.023958430662246011e+00
1.330000000000000071e+01	1.003345343598294415e+00	1.330000000000000071e+01	1.003345343598294415e+00
1.350000000000000000e+01	1.014078557962384108e+00	1.350000000000000000e+01	1.014078557962384108e+00
1.370000000000000107e+01	1.028450934168470221e+00	1.370000000000000107e+01	1.028450934168470221e+00
1.390000000000000036e+01	9.504817243216368006e-01	1.390000000000000036e+01	9.504817243216368006e-01
1.410000000000000142e+01	9.783056285523015205e-01	1.410000000000000142e+01	9.783056285523015205e-01
1.430000000000000071e+01	1.025730851450981529e+00	1.430000000000000071e+01	1.025730851450981529e+00
1.450000000000000000e+01	9.599576613997542474e-01	1.450000000000000000e+01	9.599576613997542474e-01
1.470000000000000107e+01	1.011396472575244454e+00	1.470000000000000107e+01	1.011396472575244454e+00
1.490000000000000036e+01	1.009533724931336529e+00	1.490000000000000036e+01	1.009533724931336529e+00
