# Supplementary material for: Ion-combination specific effects driving the enzymatic activity of halophilic alcohol dehydrogenase 2 from Haloferax volcanii in aqueous ionic liquid solvent mixtures
Source: RSC Sustain. 2024 Jul 8;2(9):2559–80. doi: 10.1039/d3su00412k (PMC11353702; doi:10.1039/d3su00412k)
Supplement: SU-002-D3SU00412K-s005 [file SU-002-D3SU00412K-s005.zip › MDAnalysis_Calculated_Plotted_Data/RDF/IL/RDF_ILB_wat2pot_around_acidic_zone1_15A.csv]

1.000000000000000056e-01	0.000000000000000000e+00	1.000000000000000056e-01	0.000000000000000000e+00
3.000000000000000444e-01	0.000000000000000000e+00	3.000000000000000444e-01	0.000000000000000000e+00
5.000000000000000000e-01	0.000000000000000000e+00	5.000000000000000000e-01	0.000000000000000000e+00
7.000000000000000666e-01	0.000000000000000000e+00	7.000000000000000666e-01	0.000000000000000000e+00
9.000000000000000222e-01	0.000000000000000000e+00	9.000000000000000222e-01	0.000000000000000000e+00
1.100000000000000089e+00	0.000000000000000000e+00	1.100000000000000089e+00	0.000000000000000000e+00
1.300000000000000266e+00	0.000000000000000000e+00	1.300000000000000266e+00	0.000000000000000000e+00
1.500000000000000000e+00	0.000000000000000000e+00	1.500000000000000000e+00	0.000000000000000000e+00
1.700000000000000178e+00	0.000000000000000000e+00	1.700000000000000178e+00	0.000000000000000000e+00
1.899999999999999911e+00	0.000000000000000000e+00	1.899999999999999911e+00	0.000000000000000000e+00
2.100000000000000089e+00	1.960469275188382569e-05	2.100000000000000089e+00	1.960469275188382569e-05
2.300000000000000266e+00	1.988699374323127204e-03	2.300000000000000266e+00	1.988699374323127204e-03
2.500000000000000000e+00	2.605346623783565962e-01	2.500000000000000000e+00	2.605346623783565962e-01
2.700000000000000178e+00	1.808805018540935894e+00	2.700000000000000178e+00	1.808805018540935894e+00
2.900000000000000355e+00	1.897335184303911237e+00	2.900000000000000355e+00	1.897335184303911237e+00
3.100000000000000089e+00	1.782213103308846858e+00	3.100000000000000089e+00	1.782213103308846858e+00
3.300000000000000266e+00	1.943817796238905826e+00	3.300000000000000266e+00	1.943817796238905826e+00
3.500000000000000000e+00	1.725001477520464510e+00	3.500000000000000000e+00	1.725001477520464510e+00
3.700000000000000178e+00	1.228541414705012214e+00	3.700000000000000178e+00	1.228541414705012214e+00
3.900000000000000355e+00	9.375243568255952065e-01	3.900000000000000355e+00	9.375243568255952065e-01
4.099999999999999645e+00	8.656441305381799012e-01	4.099999999999999645e+00	8.656441305381799012e-01
4.300000000000000711e+00	8.911910889795937596e-01	4.300000000000000711e+00	8.911910889795937596e-01
4.500000000000000000e+00	9.620009568907924580e-01	4.500000000000000000e+00	9.620009568907924580e-01
4.700000000000001066e+00	1.044065734591000272e+00	4.700000000000001066e+00	1.044065734591000272e+00
4.900000000000000355e+00	1.124110393489863524e+00	4.900000000000000355e+00	1.124110393489863524e+00
5.099999999999999645e+00	1.190747989481925284e+00	5.099999999999999645e+00	1.190747989481925284e+00
5.300000000000000711e+00	1.234127932659157212e+00	5.300000000000000711e+00	1.234127932659157212e+00
5.500000000000000000e+00	1.246071869324463233e+00	5.500000000000000000e+00	1.246071869324463233e+00
5.700000000000001066e+00	1.233632333119738966e+00	5.700000000000001066e+00	1.233632333119738966e+00
5.900000000000000355e+00	1.203276083237589944e+00	5.900000000000000355e+00	1.203276083237589944e+00
6.099999999999999645e+00	1.167857716866098405e+00	6.099999999999999645e+00	1.167857716866098405e+00
6.300000000000000711e+00	1.134079626760996273e+00	6.300000000000000711e+00	1.134079626760996273e+00
6.500000000000000000e+00	1.107787270272982516e+00	6.500000000000000000e+00	1.107787270272982516e+00
6.700000000000001066e+00	1.097056218500074731e+00	6.700000000000001066e+00	1.097056218500074731e+00
6.900000000000000355e+00	1.100287943825662307e+00	6.900000000000000355e+00	1.100287943825662307e+00
7.099999999999999645e+00	1.107906077886327889e+00	7.099999999999999645e+00	1.107906077886327889e+00
7.300000000000000711e+00	1.119248252171336278e+00	7.300000000000000711e+00	1.119248252171336278e+00
7.500000000000000000e+00	1.127359777525284823e+00	7.500000000000000000e+00	1.127359777525284823e+00
7.700000000000001066e+00	1.133815255426343427e+00	7.700000000000001066e+00	1.133815255426343427e+00
7.900000000000000355e+00	1.133461419044341945e+00	7.900000000000000355e+00	1.133461419044341945e+00
8.100000000000001421e+00	1.131124078911012854e+00	8.100000000000001421e+00	1.131124078911012854e+00
8.300000000000000711e+00	1.129002575176584866e+00	8.300000000000000711e+00	1.129002575176584866e+00
8.500000000000000000e+00	1.124092831089912758e+00	8.500000000000000000e+00	1.124092831089912758e+00
8.699999999999999289e+00	1.120398744694838244e+00	8.699999999999999289e+00	1.120398744694838244e+00
8.900000000000000355e+00	1.114620122753435805e+00	8.900000000000000355e+00	1.114620122753435805e+00
9.100000000000001421e+00	1.112307324030861855e+00	9.100000000000001421e+00	1.112307324030861855e+00
9.300000000000000711e+00	1.108875292298838078e+00	9.300000000000000711e+00	1.108875292298838078e+00
9.500000000000000000e+00	1.108856878348849939e+00	9.500000000000000000e+00	1.108856878348849939e+00
9.700000000000001066e+00	1.106546383979785109e+00	9.700000000000001066e+00	1.106546383979785109e+00
9.900000000000000355e+00	1.105913208313483276e+00	9.900000000000000355e+00	1.105913208313483276e+00
1.010000000000000142e+01	1.103816482971826440e+00	1.010000000000000142e+01	1.103816482971826440e+00
1.030000000000000071e+01	1.104193955970792951e+00	1.030000000000000071e+01	1.104193955970792951e+00
1.050000000000000000e+01	1.103000940903910987e+00	1.050000000000000000e+01	1.103000940903910987e+00
1.070000000000000107e+01	1.099935288891804586e+00	1.070000000000000107e+01	1.099935288891804586e+00
1.090000000000000036e+01	1.099117605177736268e+00	1.090000000000000036e+01	1.099117605177736268e+00
1.110000000000000142e+01	1.099392899960383252e+00	1.110000000000000142e+01	1.099392899960383252e+00
1.130000000000000071e+01	1.096679104230574131e+00	1.130000000000000071e+01	1.096679104230574131e+00
1.150000000000000000e+01	1.094868690348580920e+00	1.150000000000000000e+01	1.094868690348580920e+00
1.170000000000000107e+01	1.094082286156938588e+00	1.170000000000000107e+01	1.094082286156938588e+00
1.190000000000000036e+01	1.093817936767513821e+00	1.190000000000000036e+01	1.093817936767513821e+00
1.210000000000000142e+01	1.091132128700373016e+00	1.210000000000000142e+01	1.091132128700373016e+00
1.230000000000000071e+01	1.091075038545090692e+00	1.230000000000000071e+01	1.091075038545090692e+00
1.250000000000000000e+01	1.089456429885950595e+00	1.250000000000000000e+01	1.089456429885950595e+00
1.270000000000000107e+01	1.087689092464106055e+00	1.270000000000000107e+01	1.087689092464106055e+00
1.290000000000000036e+01	1.085575053551527169e+00	1.290000000000000036e+01	1.085575053551527169e+00
1.310000000000000142e+01	1.084936586442889483e+00	1.310000000000000142e+01	1.084936586442889483e+00
1.330000000000000071e+01	1.083685340446762568e+00	1.330000000000000071e+01	1.083685340446762568e+00
1.350000000000000000e+01	1.082162011593052142e+00	1.350000000000000000e+01	1.082162011593052142e+00
1.370000000000000107e+01	1.081021242856315290e+00	1.370000000000000107e+01	1.081021242856315290e+00
1.390000000000000036e+01	1.080228853926687327e+00	1.390000000000000036e+01	1.080228853926687327e+00
1.410000000000000142e+01	1.078976048228371676e+00	1.410000000000000142e+01	1.078976048228371676e+00
1.430000000000000071e+01	1.077753432734861905e+00	1.430000000000000071e+01	1.077753432734861905e+00
1.450000000000000000e+01	1.076585332923380767e+00	1.450000000000000000e+01	1.076585332923380767e+00
1.470000000000000107e+01	1.075233790105494913e+00	1.470000000000000107e+01	1.075233790105494913e+00
1.490000000000000036e+01	1.073992608748461031e+00	1.490000000000000036e+01	1.073992608748461031e+00
