# Supplementary material for: Ion-combination specific effects driving the enzymatic activity of halophilic alcohol dehydrogenase 2 from Haloferax volcanii in aqueous ionic liquid solvent mixtures
Source: RSC Sustain. 2024 Jul 8;2(9):2559–80. doi: 10.1039/d3su00412k (PMC11353702; doi:10.1039/d3su00412k)
Supplement: SU-002-D3SU00412K-s005 [file SU-002-D3SU00412K-s005.zip › MDAnalysis_Calculated_Plotted_Data/RDF/IL/RDF_ILB_wat2wat_around_acidic_zone1_15A_OAtoms.csv]

1.000000000000000056e-01	0.000000000000000000e+00	1.000000000000000056e-01	0.000000000000000000e+00
3.000000000000000444e-01	0.000000000000000000e+00	3.000000000000000444e-01	0.000000000000000000e+00
5.000000000000000000e-01	0.000000000000000000e+00	5.000000000000000000e-01	0.000000000000000000e+00
7.000000000000000666e-01	0.000000000000000000e+00	7.000000000000000666e-01	0.000000000000000000e+00
9.000000000000000222e-01	0.000000000000000000e+00	9.000000000000000222e-01	0.000000000000000000e+00
1.100000000000000089e+00	0.000000000000000000e+00	1.100000000000000089e+00	0.000000000000000000e+00
1.300000000000000266e+00	0.000000000000000000e+00	1.300000000000000266e+00	0.000000000000000000e+00
1.500000000000000000e+00	0.000000000000000000e+00	1.500000000000000000e+00	0.000000000000000000e+00
1.700000000000000178e+00	0.000000000000000000e+00	1.700000000000000178e+00	0.000000000000000000e+00
1.899999999999999911e+00	0.000000000000000000e+00	1.899999999999999911e+00	0.000000000000000000e+00
2.100000000000000089e+00	0.000000000000000000e+00	2.100000000000000089e+00	0.000000000000000000e+00
2.300000000000000266e+00	2.291253295528503672e-04	2.300000000000000266e+00	2.291253295528503672e-04
2.500000000000000000e+00	2.267280630451413426e-01	2.500000000000000000e+00	2.267280630451413426e-01
2.700000000000000178e+00	2.222434644100914625e+00	2.700000000000000178e+00	2.222434644100914625e+00
2.900000000000000355e+00	2.342399080066555062e+00	2.900000000000000355e+00	2.342399080066555062e+00
3.100000000000000089e+00	1.606924578416529359e+00	3.100000000000000089e+00	1.606924578416529359e+00
3.300000000000000266e+00	1.308772576267835941e+00	3.300000000000000266e+00	1.308772576267835941e+00
3.500000000000000000e+00	1.202608795826608068e+00	3.500000000000000000e+00	1.202608795826608068e+00
3.700000000000000178e+00	1.150408718724622359e+00	3.700000000000000178e+00	1.150408718724622359e+00
3.900000000000000355e+00	1.140103743348223064e+00	3.900000000000000355e+00	1.140103743348223064e+00
4.099999999999999645e+00	1.117810360333176156e+00	4.099999999999999645e+00	1.117810360333176156e+00
4.300000000000000711e+00	1.085781820881445148e+00	4.300000000000000711e+00	1.085781820881445148e+00
4.500000000000000000e+00	1.077540374226250819e+00	4.500000000000000000e+00	1.077540374226250819e+00
4.700000000000001066e+00	1.064901037426911445e+00	4.700000000000001066e+00	1.064901037426911445e+00
4.900000000000000355e+00	1.090694454304524941e+00	4.900000000000000355e+00	1.090694454304524941e+00
5.099999999999999645e+00	1.082088467512079211e+00	5.099999999999999645e+00	1.082088467512079211e+00
5.300000000000000711e+00	1.112923057715017761e+00	5.300000000000000711e+00	1.112923057715017761e+00
5.500000000000000000e+00	1.115666819497596718e+00	5.500000000000000000e+00	1.115666819497596718e+00
5.700000000000001066e+00	1.117923684267844608e+00	5.700000000000001066e+00	1.117923684267844608e+00
5.900000000000000355e+00	1.116270831484669879e+00	5.900000000000000355e+00	1.116270831484669879e+00
6.099999999999999645e+00	1.126784434753272945e+00	6.099999999999999645e+00	1.126784434753272945e+00
6.300000000000000711e+00	1.140655236137846806e+00	6.300000000000000711e+00	1.140655236137846806e+00
6.500000000000000000e+00	1.143492832274056514e+00	6.500000000000000000e+00	1.143492832274056514e+00
6.700000000000001066e+00	1.123715576915403247e+00	6.700000000000001066e+00	1.123715576915403247e+00
6.900000000000000355e+00	1.133009772626961453e+00	6.900000000000000355e+00	1.133009772626961453e+00
7.099999999999999645e+00	1.120590902914879061e+00	7.099999999999999645e+00	1.120590902914879061e+00
7.300000000000000711e+00	1.108985512063255463e+00	7.300000000000000711e+00	1.108985512063255463e+00
7.500000000000000000e+00	1.113231915922359372e+00	7.500000000000000000e+00	1.113231915922359372e+00
7.700000000000001066e+00	1.091645116853113606e+00	7.700000000000001066e+00	1.091645116853113606e+00
7.900000000000000355e+00	1.097460499550364066e+00	7.900000000000000355e+00	1.097460499550364066e+00
8.100000000000001421e+00	1.093540165346815307e+00	8.100000000000001421e+00	1.093540165346815307e+00
8.300000000000000711e+00	1.102256641800533510e+00	8.300000000000000711e+00	1.102256641800533510e+00
8.500000000000000000e+00	1.104008202823830720e+00	8.500000000000000000e+00	1.104008202823830720e+00
8.699999999999999289e+00	1.106646766659528325e+00	8.699999999999999289e+00	1.106646766659528325e+00
8.900000000000000355e+00	1.107912892344103506e+00	8.900000000000000355e+00	1.107912892344103506e+00
9.100000000000001421e+00	1.104294592703390032e+00	9.100000000000001421e+00	1.104294592703390032e+00
9.300000000000000711e+00	1.105372061183387933e+00	9.300000000000000711e+00	1.105372061183387933e+00
9.500000000000000000e+00	1.100180354558313311e+00	9.500000000000000000e+00	1.100180354558313311e+00
9.700000000000001066e+00	1.102245092940477900e+00	9.700000000000001066e+00	1.102245092940477900e+00
9.900000000000000355e+00	1.094164026523678279e+00	9.900000000000000355e+00	1.094164026523678279e+00
1.010000000000000142e+01	1.098270356232795564e+00	1.010000000000000142e+01	1.098270356232795564e+00
1.030000000000000071e+01	1.094359574521251099e+00	1.030000000000000071e+01	1.094359574521251099e+00
1.050000000000000000e+01	1.094759702390929235e+00	1.050000000000000000e+01	1.094759702390929235e+00
1.070000000000000107e+01	1.086648475142872661e+00	1.070000000000000107e+01	1.086648475142872661e+00
1.090000000000000036e+01	1.091308079961730959e+00	1.090000000000000036e+01	1.091308079961730959e+00
1.110000000000000142e+01	1.087906094442114391e+00	1.110000000000000142e+01	1.087906094442114391e+00
1.130000000000000071e+01	1.079841983225509949e+00	1.130000000000000071e+01	1.079841983225509949e+00
1.150000000000000000e+01	1.085193288643888643e+00	1.150000000000000000e+01	1.085193288643888643e+00
1.170000000000000107e+01	1.085107622939220473e+00	1.170000000000000107e+01	1.085107622939220473e+00
1.190000000000000036e+01	1.088114453431387574e+00	1.190000000000000036e+01	1.088114453431387574e+00
1.210000000000000142e+01	1.083907261444708281e+00	1.210000000000000142e+01	1.083907261444708281e+00
1.230000000000000071e+01	1.087384511513278085e+00	1.230000000000000071e+01	1.087384511513278085e+00
1.250000000000000000e+01	1.082929499571660736e+00	1.250000000000000000e+01	1.082929499571660736e+00
1.270000000000000107e+01	1.081138635268116488e+00	1.270000000000000107e+01	1.081138635268116488e+00
1.290000000000000036e+01	1.083645483251684416e+00	1.290000000000000036e+01	1.083645483251684416e+00
1.310000000000000142e+01	1.082704855375347108e+00	1.310000000000000142e+01	1.082704855375347108e+00
1.330000000000000071e+01	1.079571656270235769e+00	1.330000000000000071e+01	1.079571656270235769e+00
1.350000000000000000e+01	1.082446146926147712e+00	1.350000000000000000e+01	1.082446146926147712e+00
1.370000000000000107e+01	1.080603550222916764e+00	1.370000000000000107e+01	1.080603550222916764e+00
1.390000000000000036e+01	1.073932998523235538e+00	1.390000000000000036e+01	1.073932998523235538e+00
1.410000000000000142e+01	1.075634130190643800e+00	1.410000000000000142e+01	1.075634130190643800e+00
1.430000000000000071e+01	1.077321790559642167e+00	1.430000000000000071e+01	1.077321790559642167e+00
1.450000000000000000e+01	1.073618945575850692e+00	1.450000000000000000e+01	1.073618945575850692e+00
1.470000000000000107e+01	1.073093360979292976e+00	1.470000000000000107e+01	1.073093360979292976e+00
1.490000000000000036e+01	1.073924290152451055e+00	1.490000000000000036e+01	1.073924290152451055e+00
