# Supplementary material for: Ion-combination specific effects driving the enzymatic activity of halophilic alcohol dehydrogenase 2 from Haloferax volcanii in aqueous ionic liquid solvent mixtures
Source: RSC Sustain. 2024 Jul 8;2(9):2559–80. doi: 10.1039/d3su00412k (PMC11353702; doi:10.1039/d3su00412k)
Supplement: SU-002-D3SU00412K-s005 [file SU-002-D3SU00412K-s005.zip › MDAnalysis_Calculated_Plotted_Data/RDF/IL/RDF_ILC_all.csv]

1.000000000000000056e-01	0.000000000000000000e+00	1.000000000000000056e-01	0.000000000000000000e+00
3.000000000000000444e-01	0.000000000000000000e+00	3.000000000000000444e-01	0.000000000000000000e+00
5.000000000000000000e-01	0.000000000000000000e+00	5.000000000000000000e-01	0.000000000000000000e+00
7.000000000000000666e-01	0.000000000000000000e+00	7.000000000000000666e-01	0.000000000000000000e+00
9.000000000000000222e-01	0.000000000000000000e+00	9.000000000000000222e-01	0.000000000000000000e+00
1.100000000000000089e+00	0.000000000000000000e+00	1.100000000000000089e+00	0.000000000000000000e+00
1.300000000000000266e+00	0.000000000000000000e+00	1.300000000000000266e+00	0.000000000000000000e+00
1.500000000000000000e+00	0.000000000000000000e+00	1.500000000000000000e+00	4.117961176188970375e-03
1.700000000000000178e+00	0.000000000000000000e+00	1.700000000000000178e+00	2.683838999235476155e-02
1.899999999999999911e+00	9.447934597551508392e-05	1.899999999999999911e+00	2.819325405953572797e-02
2.100000000000000089e+00	6.388349860785745397e-03	2.100000000000000089e+00	5.293939345221723020e-02
2.300000000000000266e+00	2.331944854226863234e-02	2.300000000000000266e+00	1.003514396698409472e-01
2.500000000000000000e+00	2.153427681195640639e-02	2.500000000000000000e+00	1.523666278905477234e-01
2.700000000000000178e+00	3.504323119593448499e-02	2.700000000000000178e+00	2.060880713061125358e-01
2.900000000000000355e+00	5.701698165919197314e-02	2.900000000000000355e+00	2.466511566721009130e-01
3.100000000000000089e+00	7.618247698184441030e-02	3.100000000000000089e+00	2.954881221778418166e-01
3.300000000000000266e+00	9.800096642419500736e-02	3.300000000000000266e+00	3.455984823789545746e-01
3.500000000000000000e+00	1.113042976454540062e-01	3.500000000000000000e+00	3.865022822099539734e-01
3.700000000000000178e+00	1.262337699934363844e-01	3.700000000000000178e+00	4.228763615730656289e-01
3.900000000000000355e+00	1.347023325213992095e-01	3.900000000000000355e+00	4.573634113228685627e-01
4.099999999999999645e+00	1.385598690443566872e-01	4.099999999999999645e+00	4.888534280302260782e-01
4.300000000000000711e+00	1.426772969265588109e-01	4.300000000000000711e+00	5.190199605233872804e-01
4.500000000000000000e+00	1.466667231035576335e-01	4.500000000000000000e+00	5.468258241882605342e-01
4.700000000000001066e+00	1.501537484914683140e-01	4.700000000000001066e+00	5.721597205814525910e-01
4.900000000000000355e+00	1.546386620981214655e-01	4.900000000000000355e+00	5.992684295181440746e-01
5.099999999999999645e+00	1.596179169628874350e-01	5.099999999999999645e+00	6.258479060139265915e-01
5.300000000000000711e+00	1.649183905529011396e-01	5.300000000000000711e+00	6.524466172661170793e-01
5.500000000000000000e+00	1.717635982692533314e-01	5.500000000000000000e+00	6.784692995607257693e-01
5.700000000000001066e+00	1.785175783009759765e-01	5.700000000000001066e+00	7.016901858324418040e-01
5.900000000000000355e+00	1.838544525441562216e-01	5.900000000000000355e+00	7.232449315672169199e-01
6.099999999999999645e+00	1.902577157449165113e-01	6.099999999999999645e+00	7.405764436329479450e-01
6.300000000000000711e+00	1.970624178158363604e-01	6.300000000000000711e+00	7.555790278179828068e-01
6.500000000000000000e+00	2.048206052248561504e-01	6.500000000000000000e+00	7.681336264978766426e-01
6.700000000000001066e+00	2.131591348656927953e-01	6.700000000000001066e+00	7.793456769191778877e-01
6.900000000000000355e+00	2.205248274180136581e-01	6.900000000000000355e+00	7.909577092920659913e-01
7.099999999999999645e+00	2.279012114543411960e-01	7.099999999999999645e+00	8.018620707461616703e-01
7.300000000000000711e+00	2.356295242101423271e-01	7.300000000000000711e+00	8.128816366044843145e-01
7.500000000000000000e+00	2.437300714248707145e-01	7.500000000000000000e+00	8.229964994465065464e-01
7.700000000000001066e+00	2.514545287688152442e-01	7.700000000000001066e+00	8.329363500472080073e-01
7.900000000000000355e+00	2.588029242366841620e-01	7.900000000000000355e+00	8.432384099350299644e-01
8.100000000000001421e+00	2.656347130170010895e-01	8.100000000000001421e+00	8.524157593961358970e-01
8.300000000000000711e+00	2.725991860219949547e-01	8.300000000000000711e+00	8.613558210973923934e-01
8.500000000000000000e+00	2.794987905868735467e-01	8.500000000000000000e+00	8.695524087217474385e-01
8.699999999999999289e+00	2.861544582118153435e-01	8.699999999999999289e+00	8.775667681953749355e-01
8.900000000000000355e+00	2.927633702148608741e-01	8.900000000000000355e+00	8.845971036735812421e-01
9.100000000000001421e+00	2.994856103767737365e-01	9.100000000000001421e+00	8.915985120906161354e-01
9.300000000000000711e+00	3.066445798370443510e-01	9.300000000000000711e+00	8.986061723851410665e-01
9.500000000000000000e+00	3.130251225648342794e-01	9.500000000000000000e+00	9.049396299877123795e-01
9.700000000000001066e+00	3.194583694334702795e-01	9.700000000000001066e+00	9.104945075021624312e-01
9.900000000000000355e+00	3.255502336562421939e-01	9.900000000000000355e+00	9.161907130835023061e-01
1.010000000000000142e+01	3.316497098283338052e-01	1.010000000000000142e+01	9.211359958281399862e-01
1.030000000000000071e+01	3.379151014998930669e-01	1.030000000000000071e+01	9.272120893249375939e-01
1.050000000000000000e+01	3.439281742001793485e-01	1.050000000000000000e+01	9.327845270648440490e-01
1.070000000000000107e+01	3.500012825410489525e-01	1.070000000000000107e+01	9.379480667679839234e-01
1.090000000000000036e+01	3.559201815941532843e-01	1.090000000000000036e+01	9.433105656494561453e-01
1.110000000000000142e+01	3.618318521184027414e-01	1.110000000000000142e+01	9.487105827427866345e-01
1.130000000000000071e+01	3.681457769288681847e-01	1.130000000000000071e+01	9.538872091829687649e-01
1.150000000000000000e+01	3.741507486209814104e-01	1.150000000000000000e+01	9.588077260533400814e-01
1.170000000000000107e+01	3.804168843812417711e-01	1.170000000000000107e+01	9.640111432810732905e-01
1.190000000000000036e+01	3.862554140678416403e-01	1.190000000000000036e+01	9.688376942195744412e-01
1.210000000000000142e+01	3.923191323217460891e-01	1.210000000000000142e+01	9.739657001396041514e-01
1.230000000000000071e+01	3.982196104012410975e-01	1.230000000000000071e+01	9.788428856019558699e-01
1.250000000000000000e+01	4.041402851236307048e-01	1.250000000000000000e+01	9.840610681265553605e-01
1.270000000000000107e+01	4.099198760770924599e-01	1.270000000000000107e+01	9.888854824418360501e-01
1.290000000000000036e+01	4.156354295772987650e-01	1.290000000000000036e+01	9.939426701597253722e-01
1.310000000000000142e+01	4.215750682393094584e-01	1.310000000000000142e+01	9.991049739511502770e-01
1.330000000000000071e+01	4.270743140188739684e-01	1.330000000000000071e+01	1.003726039439802875e+00
1.350000000000000000e+01	4.327722888859072969e-01	1.350000000000000000e+01	1.008700517629843807e+00
1.370000000000000107e+01	4.386897618307489255e-01	1.370000000000000107e+01	1.013833044617089563e+00
1.390000000000000036e+01	4.442207351470327525e-01	1.390000000000000036e+01	1.018219584866226324e+00
1.410000000000000142e+01	4.501068473623253130e-01	1.410000000000000142e+01	1.022827341727527983e+00
1.430000000000000071e+01	4.558046344974402975e-01	1.430000000000000071e+01	1.027015452937806828e+00
1.450000000000000000e+01	4.613139855770444497e-01	1.450000000000000000e+01	1.031367012183380449e+00
1.470000000000000107e+01	4.671396608792620642e-01	1.470000000000000107e+01	1.035479303475565604e+00
1.490000000000000036e+01	4.725965433465953991e-01	1.490000000000000036e+01	1.039692863927081046e+00
