# Supplementary material for: Ion-combination specific effects driving the enzymatic activity of halophilic alcohol dehydrogenase 2 from Haloferax volcanii in aqueous ionic liquid solvent mixtures
Source: RSC Sustain. 2024 Jul 8;2(9):2559–80. doi: 10.1039/d3su00412k (PMC11353702; doi:10.1039/d3su00412k)
Supplement: SU-002-D3SU00412K-s005 [file SU-002-D3SU00412K-s005.zip › MDAnalysis_Calculated_Plotted_Data/RDF/IL/RDF_ILC_interILion.csv]

1.000000000000000056e-01	0.000000000000000000e+00
3.000000000000000444e-01	0.000000000000000000e+00
5.000000000000000000e-01	0.000000000000000000e+00
7.000000000000000666e-01	0.000000000000000000e+00
9.000000000000000222e-01	0.000000000000000000e+00
1.100000000000000089e+00	0.000000000000000000e+00
1.300000000000000266e+00	0.000000000000000000e+00
1.500000000000000000e+00	0.000000000000000000e+00
1.700000000000000178e+00	3.737825589915615420e-05
1.899999999999999911e+00	3.769707449144730355e-02
2.100000000000000089e+00	2.005225986735539867e-01
2.300000000000000266e+00	1.270089126749913144e-01
2.500000000000000000e+00	8.672285358799826371e-02
2.700000000000000178e+00	2.059651233150336658e-01
2.900000000000000355e+00	3.503768697419353262e-01
3.100000000000000089e+00	4.782388168194153244e-01
3.300000000000000266e+00	4.755357334284806003e-01
3.500000000000000000e+00	5.503002539747420263e-01
3.700000000000000178e+00	6.559392933990232377e-01
3.900000000000000355e+00	6.929358797286939708e-01
4.099999999999999645e+00	6.985146346580550780e-01
4.300000000000000711e+00	7.252137294252729571e-01
4.500000000000000000e+00	7.687852878321581596e-01
4.700000000000001066e+00	8.109392741264791482e-01
4.900000000000000355e+00	8.479525494569367661e-01
5.099999999999999645e+00	8.838064755008675499e-01
5.300000000000000711e+00	9.260164245509486802e-01
5.500000000000000000e+00	9.688488489740951781e-01
5.700000000000001066e+00	1.011309082481551380e+00
5.900000000000000355e+00	1.046481736073314961e+00
6.099999999999999645e+00	1.075723832733112229e+00
6.300000000000000711e+00	1.086879475871045608e+00
6.500000000000000000e+00	1.082440339022077147e+00
6.700000000000001066e+00	1.069186048884261941e+00
6.900000000000000355e+00	1.060586940729954408e+00
7.099999999999999645e+00	1.053505282452053882e+00
7.300000000000000711e+00	1.049304459972806747e+00
7.500000000000000000e+00	1.050235102151236832e+00
7.700000000000001066e+00	1.047913613249459530e+00
7.900000000000000355e+00	1.042336356225894933e+00
8.100000000000001421e+00	1.037701706722729211e+00
8.300000000000000711e+00	1.033307362008056174e+00
8.500000000000000000e+00	1.028234127062448433e+00
8.699999999999999289e+00	1.026013236987415311e+00
8.900000000000000355e+00	1.019726507932954718e+00
9.100000000000001421e+00	1.014587124338577784e+00
9.300000000000000711e+00	1.008084148755136855e+00
9.500000000000000000e+00	1.004772956149257768e+00
9.700000000000001066e+00	1.001070900775840933e+00
9.900000000000000355e+00	9.993495726362653375e-01
1.010000000000000142e+01	9.968313534611515925e-01
1.030000000000000071e+01	9.961706789068958123e-01
1.050000000000000000e+01	9.954530552103731944e-01
1.070000000000000107e+01	9.947504254446148941e-01
1.090000000000000036e+01	9.918029515697830423e-01
1.110000000000000142e+01	9.927644299985957099e-01
1.130000000000000071e+01	9.907499340214855899e-01
1.150000000000000000e+01	9.904314172041090991e-01
1.170000000000000107e+01	9.899848747621664558e-01
1.190000000000000036e+01	9.899990833126113277e-01
1.210000000000000142e+01	9.897343924567832962e-01
1.230000000000000071e+01	9.898625366914324264e-01
1.250000000000000000e+01	9.905897968964939571e-01
1.270000000000000107e+01	9.900883495199334083e-01
1.290000000000000036e+01	9.909316298798123146e-01
1.310000000000000142e+01	9.906588625865867526e-01
1.330000000000000071e+01	9.905481784789924582e-01
1.350000000000000000e+01	9.904547933015213079e-01
1.370000000000000107e+01	9.909423025549287667e-01
1.390000000000000036e+01	9.902902336481260726e-01
1.410000000000000142e+01	9.904125013641256192e-01
1.430000000000000071e+01	9.909317348800423808e-01
1.450000000000000000e+01	9.898868007598736751e-01
1.470000000000000107e+01	9.895692128131413634e-01
1.490000000000000036e+01	9.894277303635196086e-01
