# Supplementary material for: Ion-combination specific effects driving the enzymatic activity of halophilic alcohol dehydrogenase 2 from Haloferax volcanii in aqueous ionic liquid solvent mixtures
Source: RSC Sustain. 2024 Jul 8;2(9):2559–80. doi: 10.1039/d3su00412k (PMC11353702; doi:10.1039/d3su00412k)
Supplement: SU-002-D3SU00412K-s005 [file SU-002-D3SU00412K-s005.zip › MDAnalysis_Calculated_Plotted_Data/RDF/IL/RDF_ILC_neg.csv]

1.000000000000000056e-01	0.000000000000000000e+00	1.000000000000000056e-01	0.000000000000000000e+00
3.000000000000000444e-01	0.000000000000000000e+00	3.000000000000000444e-01	0.000000000000000000e+00
5.000000000000000000e-01	0.000000000000000000e+00	5.000000000000000000e-01	0.000000000000000000e+00
7.000000000000000666e-01	0.000000000000000000e+00	7.000000000000000666e-01	0.000000000000000000e+00
9.000000000000000222e-01	0.000000000000000000e+00	9.000000000000000222e-01	0.000000000000000000e+00
1.100000000000000089e+00	0.000000000000000000e+00	1.100000000000000089e+00	0.000000000000000000e+00
1.300000000000000266e+00	0.000000000000000000e+00	1.300000000000000266e+00	0.000000000000000000e+00
1.500000000000000000e+00	0.000000000000000000e+00	1.500000000000000000e+00	1.964710610630231516e-02
1.700000000000000178e+00	0.000000000000000000e+00	1.700000000000000178e+00	1.239567121802997995e-01
1.899999999999999911e+00	0.000000000000000000e+00	1.899999999999999911e+00	8.615781085346370383e-02
2.100000000000000089e+00	7.648585436586369767e-05	2.100000000000000089e+00	1.063643249371801075e-01
2.300000000000000266e+00	8.226371525360238286e-04	2.300000000000000266e+00	1.876286092014599338e-01
2.500000000000000000e+00	2.777292698417792131e-03	2.500000000000000000e+00	2.785834457533754582e-01
2.700000000000000178e+00	1.008970069347713515e-02	2.700000000000000178e+00	3.841247460545837988e-01
2.900000000000000355e+00	2.009898553796484258e-02	2.900000000000000355e+00	4.225049420183459303e-01
3.100000000000000089e+00	2.867191063882056079e-02	3.100000000000000089e+00	4.909958206914973311e-01
3.300000000000000266e+00	3.791480099534359077e-02	3.300000000000000266e+00	5.768822139211597921e-01
3.500000000000000000e+00	4.970939267722510047e-02	3.500000000000000000e+00	6.371823518930997965e-01
3.700000000000000178e+00	6.495353769066342098e-02	3.700000000000000178e+00	6.886214351789907706e-01
3.900000000000000355e+00	8.357212464964745846e-02	3.900000000000000355e+00	7.366211883213885647e-01
4.099999999999999645e+00	1.042717610955795071e-01	4.099999999999999645e+00	7.805833587972739185e-01
4.300000000000000711e+00	1.262263314926031499e-01	4.300000000000000711e+00	8.282171778703339982e-01
4.500000000000000000e+00	1.440641933227737037e-01	4.500000000000000000e+00	8.709291870963703497e-01
4.700000000000001066e+00	1.563393712060166252e-01	4.700000000000001066e+00	9.097308579389715710e-01
4.900000000000000355e+00	1.661505781747670552e-01	4.900000000000000355e+00	9.481448818221860364e-01
5.099999999999999645e+00	1.763969717591763187e-01	5.099999999999999645e+00	9.842175070586429708e-01
5.300000000000000711e+00	1.884739157904097850e-01	5.300000000000000711e+00	1.019862388812794451e+00
5.500000000000000000e+00	2.030159970491537957e-01	5.500000000000000000e+00	1.050260168626442114e+00
5.700000000000001066e+00	2.184139111916241216e-01	5.700000000000001066e+00	1.073407214523409703e+00
5.900000000000000355e+00	2.334145636066709550e-01	5.900000000000000355e+00	1.092056664237852859e+00
6.099999999999999645e+00	2.523232257555184099e-01	6.099999999999999645e+00	1.103933434188403506e+00
6.300000000000000711e+00	2.740547652354083930e-01	6.300000000000000711e+00	1.110470193581990284e+00
6.500000000000000000e+00	2.968750395212540472e-01	6.500000000000000000e+00	1.115094283641019368e+00
6.700000000000001066e+00	3.184181967048277384e-01	6.700000000000001066e+00	1.116245697834078676e+00
6.900000000000000355e+00	3.357200748787120825e-01	6.900000000000000355e+00	1.119678871866335967e+00
7.099999999999999645e+00	3.517243199261130826e-01	7.099999999999999645e+00	1.122610397631379042e+00
7.300000000000000711e+00	3.673107959848007087e-01	7.300000000000000711e+00	1.122970528719376304e+00
7.500000000000000000e+00	3.827892049417062625e-01	7.500000000000000000e+00	1.121576725821097575e+00
7.700000000000001066e+00	3.958782885335300761e-01	7.700000000000001066e+00	1.119945017925693120e+00
7.900000000000000355e+00	4.081654056333219871e-01	7.900000000000000355e+00	1.119007943701149976e+00
8.100000000000001421e+00	4.195525578566784985e-01	8.100000000000001421e+00	1.115133535430969713e+00
8.300000000000000711e+00	4.321774826264085934e-01	8.300000000000000711e+00	1.111369587638133760e+00
8.500000000000000000e+00	4.437329438082511235e-01	8.500000000000000000e+00	1.106546139150442309e+00
8.699999999999999289e+00	4.546199436056923560e-01	8.699999999999999289e+00	1.100772915583950073e+00
8.900000000000000355e+00	4.652799433640991134e-01	8.900000000000000355e+00	1.095580739545256144e+00
9.100000000000001421e+00	4.750200922412383675e-01	9.100000000000001421e+00	1.090310288245621484e+00
9.300000000000000711e+00	4.855792581733449076e-01	9.300000000000000711e+00	1.086717815724670855e+00
9.500000000000000000e+00	4.934958035524593667e-01	9.500000000000000000e+00	1.081195921754480427e+00
9.700000000000001066e+00	5.015964033000962496e-01	9.700000000000001066e+00	1.077073171049314215e+00
9.900000000000000355e+00	5.089128096351879238e-01	9.900000000000000355e+00	1.072865196400081489e+00
1.010000000000000142e+01	5.150413903307782260e-01	1.010000000000000142e+01	1.068129973195009352e+00
1.030000000000000071e+01	5.207505880872707049e-01	1.030000000000000071e+01	1.065692413192718790e+00
1.050000000000000000e+01	5.272679665223755086e-01	1.050000000000000000e+01	1.062508899489466696e+00
1.070000000000000107e+01	5.329029465005854505e-01	1.070000000000000107e+01	1.059850529532530672e+00
1.090000000000000036e+01	5.384467518265839692e-01	1.090000000000000036e+01	1.057325472248345388e+00
1.110000000000000142e+01	5.429520467402338957e-01	1.110000000000000142e+01	1.054521015940096840e+00
1.130000000000000071e+01	5.493071403296919675e-01	1.130000000000000071e+01	1.053040049669388800e+00
1.150000000000000000e+01	5.541107148378194847e-01	1.150000000000000000e+01	1.049921404323526986e+00
1.170000000000000107e+01	5.588662253370093591e-01	1.170000000000000107e+01	1.048559386452468267e+00
1.190000000000000036e+01	5.634572323801103622e-01	1.190000000000000036e+01	1.047249065384137534e+00
1.210000000000000142e+01	5.681707409734166880e-01	1.210000000000000142e+01	1.045714885720711917e+00
1.230000000000000071e+01	5.729047272683487346e-01	1.230000000000000071e+01	1.044308662015756006e+00
1.250000000000000000e+01	5.768570550551992415e-01	1.250000000000000000e+01	1.043425739080223735e+00
1.270000000000000107e+01	5.812308780301079780e-01	1.270000000000000107e+01	1.042389165935919237e+00
1.290000000000000036e+01	5.851118018474744664e-01	1.290000000000000036e+01	1.041091709347080174e+00
1.310000000000000142e+01	5.891949901418093161e-01	1.310000000000000142e+01	1.041555837771250603e+00
1.330000000000000071e+01	5.925427252622819108e-01	1.330000000000000071e+01	1.040744449941492622e+00
1.350000000000000000e+01	5.966028779936790594e-01	1.350000000000000000e+01	1.040967491853002969e+00
1.370000000000000107e+01	6.007068309808704099e-01	1.370000000000000107e+01	1.041504014361340991e+00
1.390000000000000036e+01	6.041390963027288841e-01	1.390000000000000036e+01	1.041877698258033780e+00
1.410000000000000142e+01	6.080214708795742551e-01	1.410000000000000142e+01	1.041343655650654121e+00
1.430000000000000071e+01	6.116655096897383181e-01	1.430000000000000071e+01	1.041824208786166883e+00
1.450000000000000000e+01	6.153060790485413989e-01	1.450000000000000000e+01	1.042450115604651728e+00
1.470000000000000107e+01	6.189964294039526083e-01	1.470000000000000107e+01	1.042348839899017943e+00
1.490000000000000036e+01	6.221735309851991191e-01	1.490000000000000036e+01	1.042898195803384276e+00
