# Supplementary material for: Ion-combination specific effects driving the enzymatic activity of halophilic alcohol dehydrogenase 2 from Haloferax volcanii in aqueous ionic liquid solvent mixtures
Source: RSC Sustain. 2024 Jul 8;2(9):2559–80. doi: 10.1039/d3su00412k (PMC11353702; doi:10.1039/d3su00412k)
Supplement: SU-002-D3SU00412K-s005 [file SU-002-D3SU00412K-s005.zip › MDAnalysis_Calculated_Plotted_Data/RDF/IL/RDF_ILC_pos.csv]

1.000000000000000056e-01	0.000000000000000000e+00	1.000000000000000056e-01	0.000000000000000000e+00
3.000000000000000444e-01	0.000000000000000000e+00	3.000000000000000444e-01	0.000000000000000000e+00
5.000000000000000000e-01	0.000000000000000000e+00	5.000000000000000000e-01	0.000000000000000000e+00
7.000000000000000666e-01	0.000000000000000000e+00	7.000000000000000666e-01	0.000000000000000000e+00
9.000000000000000222e-01	0.000000000000000000e+00	9.000000000000000222e-01	0.000000000000000000e+00
1.100000000000000089e+00	0.000000000000000000e+00	1.100000000000000089e+00	0.000000000000000000e+00
1.300000000000000266e+00	0.000000000000000000e+00	1.300000000000000266e+00	0.000000000000000000e+00
1.500000000000000000e+00	0.000000000000000000e+00	1.500000000000000000e+00	7.520593898582481323e-04
1.700000000000000178e+00	0.000000000000000000e+00	1.700000000000000178e+00	5.000349205503621351e-03
1.899999999999999911e+00	8.757380447490959049e-05	1.899999999999999911e+00	1.219390759792304130e-02
2.100000000000000089e+00	3.868694705436756531e-02	2.100000000000000089e+00	3.736660506366982354e-02
2.300000000000000266e+00	1.460458316188186501e-01	2.300000000000000266e+00	7.904743878363182374e-02
2.500000000000000000e+00	1.033878250026326606e-01	2.500000000000000000e+00	1.232797971628979000e-01
2.700000000000000178e+00	6.908085401855654228e-02	2.700000000000000178e+00	1.642401137517026100e-01
2.900000000000000355e+00	7.538574948125301156e-02	2.900000000000000355e+00	2.116176151204089695e-01
3.100000000000000089e+00	1.260897856954738550e-01	3.100000000000000089e+00	2.667593280857659122e-01
3.300000000000000266e+00	1.949745923817496340e-01	3.300000000000000266e+00	3.187539542152740268e-01
3.500000000000000000e+00	1.833836509544260474e-01	3.500000000000000000e+00	3.606522649000816205e-01
3.700000000000000178e+00	2.015215827054936126e-01	3.700000000000000178e+00	3.996544194352867341e-01
3.900000000000000355e+00	2.202825962596778875e-01	3.900000000000000355e+00	4.387839142800211145e-01
4.099999999999999645e+00	2.205251310539494691e-01	4.099999999999999645e+00	4.798817022086290796e-01
4.300000000000000711e+00	2.181366145198669892e-01	4.300000000000000711e+00	5.180001677437301444e-01
4.500000000000000000e+00	2.168578762714172270e-01	4.500000000000000000e+00	5.566697448434662077e-01
4.700000000000001066e+00	2.195599062350506447e-01	4.700000000000001066e+00	5.925887726514453835e-01
4.900000000000000355e+00	2.303409870638568335e-01	4.900000000000000355e+00	6.328832774772611414e-01
5.099999999999999645e+00	2.484057960029281975e-01	5.099999999999999645e+00	6.742233055804329744e-01
5.300000000000000711e+00	2.605723698382386155e-01	5.300000000000000711e+00	7.106565517172438451e-01
5.500000000000000000e+00	2.767399681301224712e-01	5.500000000000000000e+00	7.490685410410138356e-01
5.700000000000001066e+00	2.876600601967925219e-01	5.700000000000001066e+00	7.853341453839445263e-01
5.900000000000000355e+00	2.918005594505177491e-01	5.900000000000000355e+00	8.190030190215231709e-01
6.099999999999999645e+00	2.984164302365518440e-01	6.099999999999999645e+00	8.483488276265629402e-01
6.300000000000000711e+00	3.004748276520656791e-01	6.300000000000000711e+00	8.769821257169484463e-01
6.500000000000000000e+00	3.016802821671920043e-01	6.500000000000000000e+00	9.040264878130508386e-01
6.700000000000001066e+00	3.054161121457939498e-01	6.700000000000001066e+00	9.297455014219313529e-01
6.900000000000000355e+00	3.108946239696129821e-01	6.900000000000000355e+00	9.532599783623778578e-01
7.099999999999999645e+00	3.188401926490911364e-01	7.099999999999999645e+00	9.742985400699466503e-01
7.300000000000000711e+00	3.275359116586260555e-01	7.300000000000000711e+00	9.930318708745352607e-01
7.500000000000000000e+00	3.389867096027001092e-01	7.500000000000000000e+00	1.009385646483920373e+00
7.700000000000001066e+00	3.497686835299784192e-01	7.700000000000001066e+00	1.023475573819256468e+00
7.900000000000000355e+00	3.577580190122056636e-01	7.900000000000000355e+00	1.035249612330533475e+00
8.100000000000001421e+00	3.651196399306383400e-01	8.100000000000001421e+00	1.046724749573396451e+00
8.300000000000000711e+00	3.703875115195393586e-01	8.300000000000000711e+00	1.054309879512458581e+00
8.500000000000000000e+00	3.766268391540225635e-01	8.500000000000000000e+00	1.058447616393068502e+00
8.699999999999999289e+00	3.821204990492899634e-01	8.699999999999999289e+00	1.062591970165207123e+00
8.900000000000000355e+00	3.883086169736700843e-01	8.900000000000000355e+00	1.063648237727611967e+00
9.100000000000001421e+00	3.930726526206722027e-01	9.100000000000001421e+00	1.064143575079280035e+00
9.300000000000000711e+00	4.005743458605187102e-01	9.300000000000000711e+00	1.064091964197502627e+00
9.500000000000000000e+00	4.072693613154196868e-01	9.500000000000000000e+00	1.062990986311797004e+00
9.700000000000001066e+00	4.149750238311978312e-01	9.700000000000001066e+00	1.059273601144991472e+00
9.900000000000000355e+00	4.217939304400209477e-01	9.900000000000000355e+00	1.055157287263078558e+00
1.010000000000000142e+01	4.287749544392526757e-01	1.010000000000000142e+01	1.050836563124650569e+00
1.030000000000000071e+01	4.349442367009672128e-01	1.030000000000000071e+01	1.047598570069354640e+00
1.050000000000000000e+01	4.403585796808119901e-01	1.050000000000000000e+01	1.043593755859130834e+00
1.070000000000000107e+01	4.457599278535174792e-01	1.070000000000000107e+01	1.038810050041868438e+00
1.090000000000000036e+01	4.512863837223183294e-01	1.090000000000000036e+01	1.033280044400752162e+00
1.110000000000000142e+01	4.566449153689568496e-01	1.110000000000000142e+01	1.030784545777868377e+00
1.130000000000000071e+01	4.623532931410374025e-01	1.130000000000000071e+01	1.026341719480108994e+00
1.150000000000000000e+01	4.675726195084105030e-01	1.150000000000000000e+01	1.021882384191078685e+00
1.170000000000000107e+01	4.737079057764308487e-01	1.170000000000000107e+01	1.019556883604106678e+00
1.190000000000000036e+01	4.792811570139654531e-01	1.190000000000000036e+01	1.017269749087904129e+00
1.210000000000000142e+01	4.843604407120772892e-01	1.210000000000000142e+01	1.015406600856429309e+00
1.230000000000000071e+01	4.893683599018172070e-01	1.230000000000000071e+01	1.013686960755276090e+00
1.250000000000000000e+01	4.942150925844955300e-01	1.250000000000000000e+01	1.013135037990154919e+00
1.270000000000000107e+01	4.993960971227372481e-01	1.270000000000000107e+01	1.012947199836459644e+00
1.290000000000000036e+01	5.041676698247208321e-01	1.290000000000000036e+01	1.013331693096429564e+00
1.310000000000000142e+01	5.097691011475740108e-01	1.310000000000000142e+01	1.014198729178759306e+00
1.330000000000000071e+01	5.146191562104877049e-01	1.330000000000000071e+01	1.014568166332463495e+00
1.350000000000000000e+01	5.194143195707067173e-01	1.350000000000000000e+01	1.015552760196424487e+00
1.370000000000000107e+01	5.251983038021034167e-01	1.370000000000000107e+01	1.017952510502470931e+00
1.390000000000000036e+01	5.306659006276707169e-01	1.390000000000000036e+01	1.019645417013938182e+00
1.410000000000000142e+01	5.360678738740595195e-01	1.410000000000000142e+01	1.021395276712549594e+00
1.430000000000000071e+01	5.421105480071359839e-01	1.430000000000000071e+01	1.023399440305193364e+00
1.450000000000000000e+01	5.466218508823833533e-01	1.450000000000000000e+01	1.024661555264732904e+00
1.470000000000000107e+01	5.524778295936018102e-01	1.470000000000000107e+01	1.027015750906985492e+00
1.490000000000000036e+01	5.568579890600400262e-01	1.490000000000000036e+01	1.029941065547916201e+00
