# Supplementary material for: Ion-combination specific effects driving the enzymatic activity of halophilic alcohol dehydrogenase 2 from Haloferax volcanii in aqueous ionic liquid solvent mixtures
Source: RSC Sustain. 2024 Jul 8;2(9):2559–80. doi: 10.1039/d3su00412k (PMC11353702; doi:10.1039/d3su00412k)
Supplement: SU-002-D3SU00412K-s005 [file SU-002-D3SU00412K-s005.zip › MDAnalysis_Calculated_Plotted_Data/RDF/IL/RDF_ILC_pot2pot_around_acidic_zone1_15A.csv]

1.000000000000000056e-01	0.000000000000000000e+00	1.000000000000000056e-01	0.000000000000000000e+00
3.000000000000000444e-01	0.000000000000000000e+00	3.000000000000000444e-01	0.000000000000000000e+00
5.000000000000000000e-01	0.000000000000000000e+00	5.000000000000000000e-01	0.000000000000000000e+00
7.000000000000000666e-01	0.000000000000000000e+00	7.000000000000000666e-01	0.000000000000000000e+00
9.000000000000000222e-01	0.000000000000000000e+00	9.000000000000000222e-01	0.000000000000000000e+00
1.100000000000000089e+00	0.000000000000000000e+00	1.100000000000000089e+00	0.000000000000000000e+00
1.300000000000000266e+00	0.000000000000000000e+00	1.300000000000000266e+00	0.000000000000000000e+00
1.500000000000000000e+00	0.000000000000000000e+00	1.500000000000000000e+00	0.000000000000000000e+00
1.700000000000000178e+00	0.000000000000000000e+00	1.700000000000000178e+00	0.000000000000000000e+00
1.899999999999999911e+00	0.000000000000000000e+00	1.899999999999999911e+00	0.000000000000000000e+00
2.100000000000000089e+00	0.000000000000000000e+00	2.100000000000000089e+00	0.000000000000000000e+00
2.300000000000000266e+00	0.000000000000000000e+00	2.300000000000000266e+00	0.000000000000000000e+00
2.500000000000000000e+00	0.000000000000000000e+00	2.500000000000000000e+00	0.000000000000000000e+00
2.700000000000000178e+00	0.000000000000000000e+00	2.700000000000000178e+00	0.000000000000000000e+00
2.900000000000000355e+00	0.000000000000000000e+00	2.900000000000000355e+00	0.000000000000000000e+00
3.100000000000000089e+00	0.000000000000000000e+00	3.100000000000000089e+00	0.000000000000000000e+00
3.300000000000000266e+00	0.000000000000000000e+00	3.300000000000000266e+00	0.000000000000000000e+00
3.500000000000000000e+00	1.085108500726858494e-01	3.500000000000000000e+00	1.085108500726858494e-01
3.700000000000000178e+00	2.670243873867526041e-01	3.700000000000000178e+00	2.670243873867526041e-01
3.900000000000000355e+00	5.680890121903502399e-01	3.900000000000000355e+00	5.680890121903502399e-01
4.099999999999999645e+00	1.443233029109093346e+00	4.099999999999999645e+00	1.443233029109093346e+00
4.300000000000000711e+00	1.491867720078269954e+00	4.300000000000000711e+00	1.491867720078269954e+00
4.500000000000000000e+00	1.526349049236707778e+00	4.500000000000000000e+00	1.526349049236707778e+00
4.700000000000001066e+00	1.519593933750241543e+00	4.700000000000001066e+00	1.519593933750241543e+00
4.900000000000000355e+00	1.273511292607645062e+00	4.900000000000000355e+00	1.273511292607645062e+00
5.099999999999999645e+00	8.816993226498048841e-01	5.099999999999999645e+00	8.816993226498048841e-01
5.300000000000000711e+00	7.099297903426540213e-01	5.300000000000000711e+00	7.099297903426540213e-01
5.500000000000000000e+00	9.668895402245746284e-01	5.500000000000000000e+00	9.668895402245746284e-01
5.700000000000001066e+00	8.695450403598518063e-01	5.700000000000001066e+00	8.695450403598518063e-01
5.900000000000000355e+00	7.829529528703071950e-01	5.900000000000000355e+00	7.829529528703071950e-01
6.099999999999999645e+00	1.045092451842115633e+00	6.099999999999999645e+00	1.045092451842115633e+00
6.300000000000000711e+00	9.546731372787190528e-01	6.300000000000000711e+00	9.546731372787190528e-01
6.500000000000000000e+00	1.164308751979025169e+00	6.500000000000000000e+00	1.164308751979025169e+00
6.700000000000001066e+00	1.073627363115218003e+00	6.700000000000001066e+00	1.073627363115218003e+00
6.900000000000000355e+00	1.165883904592925457e+00	6.900000000000000355e+00	1.165883904592925457e+00
7.099999999999999645e+00	1.107723298361682041e+00	7.099999999999999645e+00	1.107723298361682041e+00
7.300000000000000711e+00	1.122708582625949969e+00	7.300000000000000711e+00	1.122708582625949969e+00
7.500000000000000000e+00	1.045905451847194412e+00	7.500000000000000000e+00	1.045905451847194412e+00
7.700000000000001066e+00	1.070766865437848825e+00	7.700000000000001066e+00	1.070766865437848825e+00
7.900000000000000355e+00	1.203645187726793964e+00	7.900000000000000355e+00	1.203645187726793964e+00
8.100000000000001421e+00	1.068950946288576676e+00	8.100000000000001421e+00	1.068950946288576676e+00
8.300000000000000711e+00	1.095257110809621404e+00	8.300000000000000711e+00	1.095257110809621404e+00
8.500000000000000000e+00	1.053525415604672055e+00	8.500000000000000000e+00	1.053525415604672055e+00
8.699999999999999289e+00	1.146173330437915583e+00	8.699999999999999289e+00	1.146173330437915583e+00
8.900000000000000355e+00	1.074259242194094632e+00	8.900000000000000355e+00	1.074259242194094632e+00
9.100000000000001421e+00	1.143963101625639078e+00	9.100000000000001421e+00	1.143963101625639078e+00
9.300000000000000711e+00	1.083761942467133865e+00	9.300000000000000711e+00	1.083761942467133865e+00
9.500000000000000000e+00	1.112272282001508961e+00	9.500000000000000000e+00	1.112272282001508961e+00
9.700000000000001066e+00	1.077477990687387699e+00	9.700000000000001066e+00	1.077477990687387699e+00
9.900000000000000355e+00	1.078473263737653731e+00	9.900000000000000355e+00	1.078473263737653731e+00
1.010000000000000142e+01	9.775337003345747622e-01	1.010000000000000142e+01	9.775337003345747622e-01
1.030000000000000071e+01	1.149861126572989889e+00	1.030000000000000071e+01	1.149861126572989889e+00
1.050000000000000000e+01	1.003968131430450050e+00	1.050000000000000000e+01	1.003968131430450050e+00
1.070000000000000107e+01	1.019047292334236410e+00	1.070000000000000107e+01	1.019047292334236410e+00
1.090000000000000036e+01	1.121880539724391834e+00	1.090000000000000036e+01	1.121880539724391834e+00
1.110000000000000142e+01	1.052141915770780978e+00	1.110000000000000142e+01	1.052141915770780978e+00
1.130000000000000071e+01	1.067291510882515837e+00	1.130000000000000071e+01	1.067291510882515837e+00
1.150000000000000000e+01	1.133541272274818601e+00	1.150000000000000000e+01	1.133541272274818601e+00
1.170000000000000107e+01	1.112117313170686295e+00	1.170000000000000107e+01	1.112117313170686295e+00
1.190000000000000036e+01	1.089133853794242546e+00	1.190000000000000036e+01	1.089133853794242546e+00
1.210000000000000142e+01	1.114726399404601498e+00	1.210000000000000142e+01	1.114726399404601498e+00
1.230000000000000071e+01	1.043617229840029470e+00	1.230000000000000071e+01	1.043617229840029470e+00
1.250000000000000000e+01	1.038144849257559121e+00	1.250000000000000000e+01	1.038144849257559121e+00
1.270000000000000107e+01	1.055166430995304605e+00	1.270000000000000107e+01	1.055166430995304605e+00
1.290000000000000036e+01	1.038682097442820140e+00	1.290000000000000036e+01	1.038682097442820140e+00
1.310000000000000142e+01	1.096308614495909328e+00	1.310000000000000142e+01	1.096308614495909328e+00
1.330000000000000071e+01	1.069222829621588877e+00	1.330000000000000071e+01	1.069222829621588877e+00
1.350000000000000000e+01	1.167271592266272195e+00	1.350000000000000000e+01	1.167271592266272195e+00
1.370000000000000107e+01	1.082081034905586048e+00	1.370000000000000107e+01	1.082081034905586048e+00
1.390000000000000036e+01	1.021919707107488140e+00	1.390000000000000036e+01	1.021919707107488140e+00
1.410000000000000142e+01	1.128562689815213016e+00	1.410000000000000142e+01	1.128562689815213016e+00
1.430000000000000071e+01	1.085837236304708853e+00	1.430000000000000071e+01	1.085837236304708853e+00
1.450000000000000000e+01	1.082966703397592267e+00	1.450000000000000000e+01	1.082966703397592267e+00
1.470000000000000107e+01	1.052160892088145117e+00	1.470000000000000107e+01	1.052160892088145117e+00
1.490000000000000036e+01	1.045066165835766281e+00	1.490000000000000036e+01	1.045066165835766281e+00
