# Supplementary material for: Ion-combination specific effects driving the enzymatic activity of halophilic alcohol dehydrogenase 2 from Haloferax volcanii in aqueous ionic liquid solvent mixtures
Source: RSC Sustain. 2024 Jul 8;2(9):2559–80. doi: 10.1039/d3su00412k (PMC11353702; doi:10.1039/d3su00412k)
Supplement: SU-002-D3SU00412K-s005 [file SU-002-D3SU00412K-s005.zip › MDAnalysis_Calculated_Plotted_Data/RDF/IL/RDF_ILC_wat2pot_around_acidic_zone1_15A.csv]

1.000000000000000056e-01	0.000000000000000000e+00	1.000000000000000056e-01	0.000000000000000000e+00
3.000000000000000444e-01	0.000000000000000000e+00	3.000000000000000444e-01	0.000000000000000000e+00
5.000000000000000000e-01	0.000000000000000000e+00	5.000000000000000000e-01	0.000000000000000000e+00
7.000000000000000666e-01	0.000000000000000000e+00	7.000000000000000666e-01	0.000000000000000000e+00
9.000000000000000222e-01	0.000000000000000000e+00	9.000000000000000222e-01	0.000000000000000000e+00
1.100000000000000089e+00	0.000000000000000000e+00	1.100000000000000089e+00	0.000000000000000000e+00
1.300000000000000266e+00	0.000000000000000000e+00	1.300000000000000266e+00	0.000000000000000000e+00
1.500000000000000000e+00	0.000000000000000000e+00	1.500000000000000000e+00	0.000000000000000000e+00
1.700000000000000178e+00	0.000000000000000000e+00	1.700000000000000178e+00	0.000000000000000000e+00
1.899999999999999911e+00	0.000000000000000000e+00	1.899999999999999911e+00	0.000000000000000000e+00
2.100000000000000089e+00	1.387129023808276361e-05	2.100000000000000089e+00	1.387129023808276361e-05
2.300000000000000266e+00	2.232089758890280079e-03	2.300000000000000266e+00	2.232089758890280079e-03
2.500000000000000000e+00	2.595803602940507937e-01	2.500000000000000000e+00	2.595803602940507937e-01
2.700000000000000178e+00	1.821941061534361861e+00	2.700000000000000178e+00	1.821941061534361861e+00
2.900000000000000355e+00	1.912295050011323605e+00	2.900000000000000355e+00	1.912295050011323605e+00
3.100000000000000089e+00	1.792268721262044506e+00	3.100000000000000089e+00	1.792268721262044506e+00
3.300000000000000266e+00	1.957056306409297175e+00	3.300000000000000266e+00	1.957056306409297175e+00
3.500000000000000000e+00	1.727811662888697475e+00	3.500000000000000000e+00	1.727811662888697475e+00
3.700000000000000178e+00	1.235318287309603580e+00	3.700000000000000178e+00	1.235318287309603580e+00
3.900000000000000355e+00	9.425582868676875004e-01	3.900000000000000355e+00	9.425582868676875004e-01
4.099999999999999645e+00	8.683602592699437572e-01	4.099999999999999645e+00	8.683602592699437572e-01
4.300000000000000711e+00	8.958586982981954216e-01	4.300000000000000711e+00	8.958586982981954216e-01
4.500000000000000000e+00	9.656321632541052802e-01	4.500000000000000000e+00	9.656321632541052802e-01
4.700000000000001066e+00	1.048598059230593238e+00	4.700000000000001066e+00	1.048598059230593238e+00
4.900000000000000355e+00	1.128718870974638300e+00	4.900000000000000355e+00	1.128718870974638300e+00
5.099999999999999645e+00	1.194190371958080643e+00	5.099999999999999645e+00	1.194190371958080643e+00
5.300000000000000711e+00	1.238928682287406824e+00	5.300000000000000711e+00	1.238928682287406824e+00
5.500000000000000000e+00	1.250775276988150386e+00	5.500000000000000000e+00	1.250775276988150386e+00
5.700000000000001066e+00	1.237870417527400457e+00	5.700000000000001066e+00	1.237870417527400457e+00
5.900000000000000355e+00	1.207213868367881471e+00	5.900000000000000355e+00	1.207213868367881471e+00
6.099999999999999645e+00	1.169202306955233750e+00	6.099999999999999645e+00	1.169202306955233750e+00
6.300000000000000711e+00	1.134988111622991847e+00	6.300000000000000711e+00	1.134988111622991847e+00
6.500000000000000000e+00	1.108174032953268107e+00	6.500000000000000000e+00	1.108174032953268107e+00
6.700000000000001066e+00	1.098198905670253689e+00	6.700000000000001066e+00	1.098198905670253689e+00
6.900000000000000355e+00	1.100490761479190116e+00	6.900000000000000355e+00	1.100490761479190116e+00
7.099999999999999645e+00	1.107551591526048762e+00	7.099999999999999645e+00	1.107551591526048762e+00
7.300000000000000711e+00	1.121035485345310612e+00	7.300000000000000711e+00	1.121035485345310612e+00
7.500000000000000000e+00	1.127707627725299089e+00	7.500000000000000000e+00	1.127707627725299089e+00
7.700000000000001066e+00	1.133912461864432286e+00	7.700000000000001066e+00	1.133912461864432286e+00
7.900000000000000355e+00	1.135796972503010815e+00	7.900000000000000355e+00	1.135796972503010815e+00
8.100000000000001421e+00	1.134807031085454998e+00	8.100000000000001421e+00	1.134807031085454998e+00
8.300000000000000711e+00	1.131608766228249907e+00	8.300000000000000711e+00	1.131608766228249907e+00
8.500000000000000000e+00	1.126763494336835203e+00	8.500000000000000000e+00	1.126763494336835203e+00
8.699999999999999289e+00	1.122893402545082298e+00	8.699999999999999289e+00	1.122893402545082298e+00
8.900000000000000355e+00	1.118620360815097525e+00	8.900000000000000355e+00	1.118620360815097525e+00
9.100000000000001421e+00	1.115063764754065545e+00	9.100000000000001421e+00	1.115063764754065545e+00
9.300000000000000711e+00	1.113352919731340762e+00	9.300000000000000711e+00	1.113352919731340762e+00
9.500000000000000000e+00	1.110487273798485219e+00	9.500000000000000000e+00	1.110487273798485219e+00
9.700000000000001066e+00	1.110915749076814674e+00	9.700000000000001066e+00	1.110915749076814674e+00
9.900000000000000355e+00	1.109407637532570545e+00	9.900000000000000355e+00	1.109407637532570545e+00
1.010000000000000142e+01	1.107539669435205765e+00	1.010000000000000142e+01	1.107539669435205765e+00
1.030000000000000071e+01	1.105816085879425037e+00	1.030000000000000071e+01	1.105816085879425037e+00
1.050000000000000000e+01	1.106234352240125896e+00	1.050000000000000000e+01	1.106234352240125896e+00
1.070000000000000107e+01	1.105023140704794349e+00	1.070000000000000107e+01	1.105023140704794349e+00
1.090000000000000036e+01	1.104034169362562157e+00	1.090000000000000036e+01	1.104034169362562157e+00
1.110000000000000142e+01	1.103166989331554104e+00	1.110000000000000142e+01	1.103166989331554104e+00
1.130000000000000071e+01	1.101320681180501415e+00	1.130000000000000071e+01	1.101320681180501415e+00
1.150000000000000000e+01	1.099272526915717973e+00	1.150000000000000000e+01	1.099272526915717973e+00
1.170000000000000107e+01	1.099358980304729672e+00	1.170000000000000107e+01	1.099358980304729672e+00
1.190000000000000036e+01	1.098256688721473529e+00	1.190000000000000036e+01	1.098256688721473529e+00
1.210000000000000142e+01	1.096437620130521928e+00	1.210000000000000142e+01	1.096437620130521928e+00
1.230000000000000071e+01	1.095538214292510304e+00	1.230000000000000071e+01	1.095538214292510304e+00
1.250000000000000000e+01	1.093985076415996405e+00	1.250000000000000000e+01	1.093985076415996405e+00
1.270000000000000107e+01	1.092772808215414448e+00	1.270000000000000107e+01	1.092772808215414448e+00
1.290000000000000036e+01	1.092112774829608668e+00	1.290000000000000036e+01	1.092112774829608668e+00
1.310000000000000142e+01	1.090401868315783451e+00	1.310000000000000142e+01	1.090401868315783451e+00
1.330000000000000071e+01	1.089479483774783874e+00	1.330000000000000071e+01	1.089479483774783874e+00
1.350000000000000000e+01	1.088624645284559822e+00	1.350000000000000000e+01	1.088624645284559822e+00
1.370000000000000107e+01	1.087211807788320828e+00	1.370000000000000107e+01	1.087211807788320828e+00
1.390000000000000036e+01	1.086309623092299281e+00	1.390000000000000036e+01	1.086309623092299281e+00
1.410000000000000142e+01	1.085471730885378294e+00	1.410000000000000142e+01	1.085471730885378294e+00
1.430000000000000071e+01	1.083671343453884273e+00	1.430000000000000071e+01	1.083671343453884273e+00
1.450000000000000000e+01	1.083267332319752363e+00	1.450000000000000000e+01	1.083267332319752363e+00
1.470000000000000107e+01	1.081696264120351136e+00	1.470000000000000107e+01	1.081696264120351136e+00
1.490000000000000036e+01	1.080532950330519215e+00	1.490000000000000036e+01	1.080532950330519215e+00
