# Supplementary material for: Ion-combination specific effects driving the enzymatic activity of halophilic alcohol dehydrogenase 2 from Haloferax volcanii in aqueous ionic liquid solvent mixtures
Source: RSC Sustain. 2024 Jul 8;2(9):2559–80. doi: 10.1039/d3su00412k (PMC11353702; doi:10.1039/d3su00412k)
Supplement: SU-002-D3SU00412K-s005 [file SU-002-D3SU00412K-s005.zip › MDAnalysis_Calculated_Plotted_Data/RDF/IL/RDF_ILC_wat2wat_around_acidic_zone1_15A_OAtoms.csv]

1.000000000000000056e-01	0.000000000000000000e+00	1.000000000000000056e-01	0.000000000000000000e+00
3.000000000000000444e-01	0.000000000000000000e+00	3.000000000000000444e-01	0.000000000000000000e+00
5.000000000000000000e-01	0.000000000000000000e+00	5.000000000000000000e-01	0.000000000000000000e+00
7.000000000000000666e-01	0.000000000000000000e+00	7.000000000000000666e-01	0.000000000000000000e+00
9.000000000000000222e-01	0.000000000000000000e+00	9.000000000000000222e-01	0.000000000000000000e+00
1.100000000000000089e+00	0.000000000000000000e+00	1.100000000000000089e+00	0.000000000000000000e+00
1.300000000000000266e+00	0.000000000000000000e+00	1.300000000000000266e+00	0.000000000000000000e+00
1.500000000000000000e+00	0.000000000000000000e+00	1.500000000000000000e+00	0.000000000000000000e+00
1.700000000000000178e+00	0.000000000000000000e+00	1.700000000000000178e+00	0.000000000000000000e+00
1.899999999999999911e+00	0.000000000000000000e+00	1.899999999999999911e+00	0.000000000000000000e+00
2.100000000000000089e+00	0.000000000000000000e+00	2.100000000000000089e+00	0.000000000000000000e+00
2.300000000000000266e+00	0.000000000000000000e+00	2.300000000000000266e+00	0.000000000000000000e+00
2.500000000000000000e+00	2.364291072047007836e-01	2.500000000000000000e+00	2.364291072047007836e-01
2.700000000000000178e+00	2.215898526172690453e+00	2.700000000000000178e+00	2.215898526172690453e+00
2.900000000000000355e+00	2.394708704356408369e+00	2.900000000000000355e+00	2.394708704356408369e+00
3.100000000000000089e+00	1.620735002272360115e+00	3.100000000000000089e+00	1.620735002272360115e+00
3.300000000000000266e+00	1.319706975719943109e+00	3.300000000000000266e+00	1.319706975719943109e+00
3.500000000000000000e+00	1.220947846027265804e+00	3.500000000000000000e+00	1.220947846027265804e+00
3.700000000000000178e+00	1.148524111612915677e+00	3.700000000000000178e+00	1.148524111612915677e+00
3.900000000000000355e+00	1.129432832230796713e+00	3.900000000000000355e+00	1.129432832230796713e+00
4.099999999999999645e+00	1.112228724675310865e+00	4.099999999999999645e+00	1.112228724675310865e+00
4.300000000000000711e+00	1.095737469652349860e+00	4.300000000000000711e+00	1.095737469652349860e+00
4.500000000000000000e+00	1.082063593057644324e+00	4.500000000000000000e+00	1.082063593057644324e+00
4.700000000000001066e+00	1.071494574358278662e+00	4.700000000000001066e+00	1.071494574358278662e+00
4.900000000000000355e+00	1.082297931894228071e+00	4.900000000000000355e+00	1.082297931894228071e+00
5.099999999999999645e+00	1.094776371517588665e+00	5.099999999999999645e+00	1.094776371517588665e+00
5.300000000000000711e+00	1.116213297618830591e+00	5.300000000000000711e+00	1.116213297618830591e+00
5.500000000000000000e+00	1.132210831052348654e+00	5.500000000000000000e+00	1.132210831052348654e+00
5.700000000000001066e+00	1.118722641267067441e+00	5.700000000000001066e+00	1.118722641267067441e+00
5.900000000000000355e+00	1.126113613113852718e+00	5.900000000000000355e+00	1.126113613113852718e+00
6.099999999999999645e+00	1.149731043713222878e+00	6.099999999999999645e+00	1.149731043713222878e+00
6.300000000000000711e+00	1.148993565918235982e+00	6.300000000000000711e+00	1.148993565918235982e+00
6.500000000000000000e+00	1.149100485465378130e+00	6.500000000000000000e+00	1.149100485465378130e+00
6.700000000000001066e+00	1.145367858806661143e+00	6.700000000000001066e+00	1.145367858806661143e+00
6.900000000000000355e+00	1.138903017538696272e+00	6.900000000000000355e+00	1.138903017538696272e+00
7.099999999999999645e+00	1.134714669475217486e+00	7.099999999999999645e+00	1.134714669475217486e+00
7.300000000000000711e+00	1.131170254912500672e+00	7.300000000000000711e+00	1.131170254912500672e+00
7.500000000000000000e+00	1.118975849855965876e+00	7.500000000000000000e+00	1.118975849855965876e+00
7.700000000000001066e+00	1.106534958651709033e+00	7.700000000000001066e+00	1.106534958651709033e+00
7.900000000000000355e+00	1.104894496258532754e+00	7.900000000000000355e+00	1.104894496258532754e+00
8.100000000000001421e+00	1.109502389901590558e+00	8.100000000000001421e+00	1.109502389901590558e+00
8.300000000000000711e+00	1.112766618598169277e+00	8.300000000000000711e+00	1.112766618598169277e+00
8.500000000000000000e+00	1.113617490677220268e+00	8.500000000000000000e+00	1.113617490677220268e+00
8.699999999999999289e+00	1.110530583312663522e+00	8.699999999999999289e+00	1.110530583312663522e+00
8.900000000000000355e+00	1.115158218182991323e+00	8.900000000000000355e+00	1.115158218182991323e+00
9.100000000000001421e+00	1.114906469950863954e+00	9.100000000000001421e+00	1.114906469950863954e+00
9.300000000000000711e+00	1.114052965979349885e+00	9.300000000000000711e+00	1.114052965979349885e+00
9.500000000000000000e+00	1.108530145578807247e+00	9.500000000000000000e+00	1.108530145578807247e+00
9.700000000000001066e+00	1.108011010360845150e+00	9.700000000000001066e+00	1.108011010360845150e+00
9.900000000000000355e+00	1.100923233714763416e+00	9.900000000000000355e+00	1.100923233714763416e+00
1.010000000000000142e+01	1.102930848391309393e+00	1.010000000000000142e+01	1.102930848391309393e+00
1.030000000000000071e+01	1.099255964514343598e+00	1.030000000000000071e+01	1.099255964514343598e+00
1.050000000000000000e+01	1.097531089542445937e+00	1.050000000000000000e+01	1.097531089542445937e+00
1.070000000000000107e+01	1.101526396296174326e+00	1.070000000000000107e+01	1.101526396296174326e+00
1.090000000000000036e+01	1.094669787131092864e+00	1.090000000000000036e+01	1.094669787131092864e+00
1.110000000000000142e+01	1.095818975577844911e+00	1.110000000000000142e+01	1.095818975577844911e+00
1.130000000000000071e+01	1.095761976778128810e+00	1.130000000000000071e+01	1.095761976778128810e+00
1.150000000000000000e+01	1.100364206514873322e+00	1.150000000000000000e+01	1.100364206514873322e+00
1.170000000000000107e+01	1.095197202155443250e+00	1.170000000000000107e+01	1.095197202155443250e+00
1.190000000000000036e+01	1.100262697783453980e+00	1.190000000000000036e+01	1.100262697783453980e+00
1.210000000000000142e+01	1.094920468163449234e+00	1.210000000000000142e+01	1.094920468163449234e+00
1.230000000000000071e+01	1.097368522372722310e+00	1.230000000000000071e+01	1.097368522372722310e+00
1.250000000000000000e+01	1.088541949594809877e+00	1.250000000000000000e+01	1.088541949594809877e+00
1.270000000000000107e+01	1.085483075637482253e+00	1.270000000000000107e+01	1.085483075637482253e+00
1.290000000000000036e+01	1.088354073859137072e+00	1.290000000000000036e+01	1.088354073859137072e+00
1.310000000000000142e+01	1.083289344000623489e+00	1.310000000000000142e+01	1.083289344000623489e+00
1.330000000000000071e+01	1.082501722936179300e+00	1.330000000000000071e+01	1.082501722936179300e+00
1.350000000000000000e+01	1.084886799569504623e+00	1.350000000000000000e+01	1.084886799569504623e+00
1.370000000000000107e+01	1.081450675468075051e+00	1.370000000000000107e+01	1.081450675468075051e+00
1.390000000000000036e+01	1.085695330761677901e+00	1.390000000000000036e+01	1.085695330761677901e+00
1.410000000000000142e+01	1.076678439876030735e+00	1.410000000000000142e+01	1.076678439876030735e+00
1.430000000000000071e+01	1.077801289154092457e+00	1.430000000000000071e+01	1.077801289154092457e+00
1.450000000000000000e+01	1.075435363857907056e+00	1.450000000000000000e+01	1.075435363857907056e+00
1.470000000000000107e+01	1.077108593421001848e+00	1.470000000000000107e+01	1.077108593421001848e+00
1.490000000000000036e+01	1.077256881782176823e+00	1.490000000000000036e+01	1.077256881782176823e+00
