# Supplementary material for: Ion-combination specific effects driving the enzymatic activity of halophilic alcohol dehydrogenase 2 from Haloferax volcanii in aqueous ionic liquid solvent mixtures
Source: RSC Sustain. 2024 Jul 8;2(9):2559–80. doi: 10.1039/d3su00412k (PMC11353702; doi:10.1039/d3su00412k)
Supplement: SU-002-D3SU00412K-s005 [file SU-002-D3SU00412K-s005.zip › MDAnalysis_Calculated_Plotted_Data/RDF/IL/RDF_ILD_all.csv]

1.000000000000000056e-01	0.000000000000000000e+00	1.000000000000000056e-01	0.000000000000000000e+00
3.000000000000000444e-01	0.000000000000000000e+00	3.000000000000000444e-01	0.000000000000000000e+00
5.000000000000000000e-01	0.000000000000000000e+00	5.000000000000000000e-01	0.000000000000000000e+00
7.000000000000000666e-01	0.000000000000000000e+00	7.000000000000000666e-01	0.000000000000000000e+00
9.000000000000000222e-01	0.000000000000000000e+00	9.000000000000000222e-01	0.000000000000000000e+00
1.100000000000000089e+00	0.000000000000000000e+00	1.100000000000000089e+00	0.000000000000000000e+00
1.300000000000000266e+00	7.811939598976071192e-06	1.300000000000000266e+00	0.000000000000000000e+00
1.500000000000000000e+00	2.259755299427989098e-02	1.500000000000000000e+00	3.276304135446586521e-03
1.700000000000000178e+00	1.793520772702417720e-01	1.700000000000000178e+00	2.151000511567086396e-02
1.899999999999999911e+00	1.878504541595492627e-01	1.899999999999999911e+00	2.418403404502378687e-02
2.100000000000000089e+00	1.462007800092006427e-01	2.100000000000000089e+00	4.705237649851860132e-02
2.300000000000000266e+00	2.011272201415831018e-01	2.300000000000000266e+00	9.001756938487229243e-02
2.500000000000000000e+00	3.500287947517027320e-01	2.500000000000000000e+00	1.373142790692826465e-01
2.700000000000000178e+00	5.442770737009176019e-01	2.700000000000000178e+00	1.869055785968661010e-01
2.900000000000000355e+00	6.204856943994747631e-01	2.900000000000000355e+00	2.256759549091414407e-01
3.100000000000000089e+00	6.835305392918540335e-01	3.100000000000000089e+00	2.703787287968358322e-01
3.300000000000000266e+00	8.143603319339178803e-01	3.300000000000000266e+00	3.167321405614614283e-01
3.500000000000000000e+00	9.333612352618735342e-01	3.500000000000000000e+00	3.549832220567719077e-01
3.700000000000000178e+00	1.010830006598002706e+00	3.700000000000000178e+00	3.904999220234892099e-01
3.900000000000000355e+00	1.056500418204330716e+00	3.900000000000000355e+00	4.209886086451869458e-01
4.099999999999999645e+00	1.086613639182517188e+00	4.099999999999999645e+00	4.498242173317480996e-01
4.300000000000000711e+00	1.138364194753840097e+00	4.300000000000000711e+00	4.766644310820815078e-01
4.500000000000000000e+00	1.200233248505159889e+00	4.500000000000000000e+00	5.015417229530600984e-01
4.700000000000001066e+00	1.259554447926811482e+00	4.700000000000001066e+00	5.245555991266702689e-01
4.900000000000000355e+00	1.303743685408534914e+00	4.900000000000000355e+00	5.473823009730321987e-01
5.099999999999999645e+00	1.338707668256634120e+00	5.099999999999999645e+00	5.717827370422674527e-01
5.300000000000000711e+00	1.372225429737753188e+00	5.300000000000000711e+00	5.965242089959753580e-01
5.500000000000000000e+00	1.402098673284070118e+00	5.500000000000000000e+00	6.203761767908092528e-01
5.700000000000001066e+00	1.424199071050832099e+00	5.700000000000001066e+00	6.424854194176280453e-01
5.900000000000000355e+00	1.438314980099600460e+00	5.900000000000000355e+00	6.622208673979007587e-01
6.099999999999999645e+00	1.447956043229378320e+00	6.099999999999999645e+00	6.796591842936217098e-01
6.300000000000000711e+00	1.455384332419231708e+00	6.300000000000000711e+00	6.945909302077393210e-01
6.500000000000000000e+00	1.462377381921048380e+00	6.500000000000000000e+00	7.072133588304757579e-01
6.700000000000001066e+00	1.472476740109154969e+00	6.700000000000001066e+00	7.184149546710284495e-01
6.900000000000000355e+00	1.485499956165988511e+00	6.900000000000000355e+00	7.300880621778237378e-01
7.099999999999999645e+00	1.498449103257779802e+00	7.099999999999999645e+00	7.415540708478340903e-01
7.300000000000000711e+00	1.507784821671894981e+00	7.300000000000000711e+00	7.526566416957520822e-01
7.500000000000000000e+00	1.516644947926405917e+00	7.500000000000000000e+00	7.638202265971847371e-01
7.700000000000001066e+00	1.524090428431436495e+00	7.700000000000001066e+00	7.750657171747894481e-01
7.900000000000000355e+00	1.531380760572142563e+00	7.900000000000000355e+00	7.855019798335252101e-01
8.100000000000001421e+00	1.537756856248309711e+00	8.100000000000001421e+00	7.958363555645830978e-01
8.300000000000000711e+00	1.545406184284365603e+00	8.300000000000000711e+00	8.056503567992859827e-01
8.500000000000000000e+00	1.552590287214276721e+00	8.500000000000000000e+00	8.149146441703655208e-01
8.699999999999999289e+00	1.560018488931649072e+00	8.699999999999999289e+00	8.238280443829143485e-01
8.900000000000000355e+00	1.568451027217263594e+00	8.900000000000000355e+00	8.320208833647909641e-01
9.100000000000001421e+00	1.576598026170304312e+00	9.100000000000001421e+00	8.393109342855497035e-01
9.300000000000000711e+00	1.584826587714674773e+00	9.300000000000000711e+00	8.468761266551985134e-01
9.500000000000000000e+00	1.591897234073095690e+00	9.500000000000000000e+00	8.539090853753259491e-01
9.700000000000001066e+00	1.598166927133919835e+00	9.700000000000001066e+00	8.603846804564986295e-01
9.900000000000000355e+00	1.602305481263034181e+00	9.900000000000000355e+00	8.670722417433762708e-01
1.010000000000000142e+01	1.606425181631670362e+00	1.010000000000000142e+01	8.727420810790381678e-01
1.030000000000000071e+01	1.608769514689656566e+00	1.030000000000000071e+01	8.791517041986631753e-01
1.050000000000000000e+01	1.609651853301329760e+00	1.050000000000000000e+01	8.848842764465758570e-01
1.070000000000000107e+01	1.609594574091185670e+00	1.070000000000000107e+01	8.910397362143949174e-01
1.090000000000000036e+01	1.608396220736723059e+00	1.090000000000000036e+01	8.968597534271541827e-01
1.110000000000000142e+01	1.608172293084054960e+00	1.110000000000000142e+01	9.024685542236617897e-01
1.130000000000000071e+01	1.607534848561227747e+00	1.130000000000000071e+01	9.082424504540651533e-01
1.150000000000000000e+01	1.608020192397234815e+00	1.150000000000000000e+01	9.137886308173888139e-01
1.170000000000000107e+01	1.609143207652659946e+00	1.170000000000000107e+01	9.191210941834788706e-01
1.190000000000000036e+01	1.610078915430883661e+00	1.190000000000000036e+01	9.243345016363826439e-01
1.210000000000000142e+01	1.610219920387833348e+00	1.210000000000000142e+01	9.300008877457861534e-01
1.230000000000000071e+01	1.611592354335497301e+00	1.230000000000000071e+01	9.352594244949202773e-01
1.250000000000000000e+01	1.612111684826628366e+00	1.250000000000000000e+01	9.407716815946499667e-01
1.270000000000000107e+01	1.613044352684945837e+00	1.270000000000000107e+01	9.463857833510076478e-01
1.290000000000000036e+01	1.614246106853838736e+00	1.290000000000000036e+01	9.520349065945239442e-01
1.310000000000000142e+01	1.615564691727595648e+00	1.310000000000000142e+01	9.576614005496048021e-01
1.330000000000000071e+01	1.616442788650391149e+00	1.330000000000000071e+01	9.632669805612762426e-01
1.350000000000000000e+01	1.617459152227036956e+00	1.350000000000000000e+01	9.683571944525839470e-01
1.370000000000000107e+01	1.618523088219009365e+00	1.370000000000000107e+01	9.737330444701850496e-01
1.390000000000000036e+01	1.618694741773589074e+00	1.390000000000000036e+01	9.788854705827556568e-01
1.410000000000000142e+01	1.618869235894781156e+00	1.410000000000000142e+01	9.841922873855585285e-01
1.430000000000000071e+01	1.618778820997619494e+00	1.430000000000000071e+01	9.890452155800162348e-01
1.450000000000000000e+01	1.618562134850891843e+00	1.450000000000000000e+01	9.941257938855951881e-01
1.470000000000000107e+01	1.617764809720360519e+00	1.470000000000000107e+01	9.987456980296317566e-01
1.490000000000000036e+01	1.616695613878361026e+00	1.490000000000000036e+01	1.003415888036618853e+00
