# Supplementary material for: Ion-combination specific effects driving the enzymatic activity of halophilic alcohol dehydrogenase 2 from Haloferax volcanii in aqueous ionic liquid solvent mixtures
Source: RSC Sustain. 2024 Jul 8;2(9):2559–80. doi: 10.1039/d3su00412k (PMC11353702; doi:10.1039/d3su00412k)
Supplement: SU-002-D3SU00412K-s005 [file SU-002-D3SU00412K-s005.zip › MDAnalysis_Calculated_Plotted_Data/RDF/IL/RDF_ILD_interILion.csv]

1.000000000000000056e-01	0.000000000000000000e+00
3.000000000000000444e-01	0.000000000000000000e+00
5.000000000000000000e-01	0.000000000000000000e+00
7.000000000000000666e-01	0.000000000000000000e+00
9.000000000000000222e-01	0.000000000000000000e+00
1.100000000000000089e+00	0.000000000000000000e+00
1.300000000000000266e+00	4.990859180384904655e-05
1.500000000000000000e+00	4.474379084492881298e-02
1.700000000000000178e+00	1.103814755308603068e-01
1.899999999999999911e+00	6.481063432411493519e-02
2.100000000000000089e+00	1.285678496740856047e-01
2.300000000000000266e+00	3.034125581544683814e-01
2.500000000000000000e+00	4.762577919963554285e-01
2.700000000000000178e+00	5.730624036064673188e-01
2.900000000000000355e+00	6.331058313532360593e-01
3.100000000000000089e+00	7.687387169299886303e-01
3.300000000000000266e+00	8.968164049170026519e-01
3.500000000000000000e+00	9.720153893718249671e-01
3.700000000000000178e+00	1.023011395673890656e+00
3.900000000000000355e+00	1.082470553251578371e+00
4.099999999999999645e+00	1.144544553606663184e+00
4.300000000000000711e+00	1.204883831733380539e+00
4.500000000000000000e+00	1.253586890840646895e+00
4.700000000000001066e+00	1.295323103819413513e+00
4.900000000000000355e+00	1.333247674174785624e+00
5.099999999999999645e+00	1.376834359216138282e+00
5.300000000000000711e+00	1.423770514904048268e+00
5.500000000000000000e+00	1.461070395741836503e+00
5.700000000000001066e+00	1.484915730041700188e+00
5.900000000000000355e+00	1.490340014235980837e+00
6.099999999999999645e+00	1.486020023723273020e+00
6.300000000000000711e+00	1.464602698292498228e+00
6.500000000000000000e+00	1.444125120827703057e+00
6.700000000000001066e+00	1.416898680884441708e+00
6.900000000000000355e+00	1.388100563990376735e+00
7.099999999999999645e+00	1.361064308596224626e+00
7.300000000000000711e+00	1.337086548715978873e+00
7.500000000000000000e+00	1.315128278361650471e+00
7.700000000000001066e+00	1.290299460980323776e+00
7.900000000000000355e+00	1.269475079728069389e+00
8.100000000000001421e+00	1.245426241233647646e+00
8.300000000000000711e+00	1.222099961348261044e+00
8.500000000000000000e+00	1.200225070763424773e+00
8.699999999999999289e+00	1.178434979442009034e+00
8.900000000000000355e+00	1.155350759475628264e+00
9.100000000000001421e+00	1.139155130453141762e+00
9.300000000000000711e+00	1.120243950888823115e+00
9.500000000000000000e+00	1.104619865311760929e+00
9.700000000000001066e+00	1.094447136275099819e+00
9.900000000000000355e+00	1.081060855004716714e+00
1.010000000000000142e+01	1.070987623509781272e+00
1.030000000000000071e+01	1.063393565545224240e+00
1.050000000000000000e+01	1.056350490978943402e+00
1.070000000000000107e+01	1.048651275925692961e+00
1.090000000000000036e+01	1.045494540018143237e+00
1.110000000000000142e+01	1.039532502728960806e+00
1.130000000000000071e+01	1.035150543287754132e+00
1.150000000000000000e+01	1.031988361227960338e+00
1.170000000000000107e+01	1.027221883700680571e+00
1.190000000000000036e+01	1.024537284372304846e+00
1.210000000000000142e+01	1.020861938107240574e+00
1.230000000000000071e+01	1.016148504433000532e+00
1.250000000000000000e+01	1.013368067479993861e+00
1.270000000000000107e+01	1.010018989651781496e+00
1.290000000000000036e+01	1.006499037234087401e+00
1.310000000000000142e+01	1.001784421664497104e+00
1.330000000000000071e+01	9.981907845639768073e-01
1.350000000000000000e+01	9.931937598346209928e-01
1.370000000000000107e+01	9.892874650185472518e-01
1.390000000000000036e+01	9.854297741059855342e-01
1.410000000000000142e+01	9.818091815829100844e-01
1.430000000000000071e+01	9.780207401866251038e-01
1.450000000000000000e+01	9.736382200087002614e-01
1.470000000000000107e+01	9.702963432120415010e-01
1.490000000000000036e+01	9.660821941389332590e-01
