# Supplementary material for: Ion-combination specific effects driving the enzymatic activity of halophilic alcohol dehydrogenase 2 from Haloferax volcanii in aqueous ionic liquid solvent mixtures
Source: RSC Sustain. 2024 Jul 8;2(9):2559–80. doi: 10.1039/d3su00412k (PMC11353702; doi:10.1039/d3su00412k)
Supplement: SU-002-D3SU00412K-s005 [file SU-002-D3SU00412K-s005.zip › MDAnalysis_Calculated_Plotted_Data/RDF/IL/RDF_ILD_neg.csv]

1.000000000000000056e-01	0.000000000000000000e+00	1.000000000000000056e-01	0.000000000000000000e+00
3.000000000000000444e-01	0.000000000000000000e+00	3.000000000000000444e-01	0.000000000000000000e+00
5.000000000000000000e-01	0.000000000000000000e+00	5.000000000000000000e-01	0.000000000000000000e+00
7.000000000000000666e-01	0.000000000000000000e+00	7.000000000000000666e-01	0.000000000000000000e+00
9.000000000000000222e-01	0.000000000000000000e+00	9.000000000000000222e-01	0.000000000000000000e+00
1.100000000000000089e+00	0.000000000000000000e+00	1.100000000000000089e+00	0.000000000000000000e+00
1.300000000000000266e+00	1.557743484837439737e-05	1.300000000000000266e+00	0.000000000000000000e+00
1.500000000000000000e+00	8.898992179942277758e-02	1.500000000000000000e+00	1.576981551036488183e-02
1.700000000000000178e+00	4.820662620029567691e-01	1.700000000000000178e+00	9.945069221710162166e-02
1.899999999999999911e+00	2.767112871837978938e-01	1.899999999999999911e+00	7.472722137356563321e-02
2.100000000000000089e+00	1.840209440375167038e-01	2.100000000000000089e+00	1.013586775735935835e-01
2.300000000000000266e+00	2.625005340289490730e-01	2.300000000000000266e+00	1.764447749268321930e-01
2.500000000000000000e+00	5.088410610905003129e-01	2.500000000000000000e+00	2.555534176437569971e-01
2.700000000000000178e+00	8.057570849816330094e-01	2.700000000000000178e+00	3.494609350394783376e-01
2.900000000000000355e+00	7.855178266068428838e-01	2.900000000000000355e+00	3.910670053256659062e-01
3.100000000000000089e+00	8.705191929614030100e-01	3.100000000000000089e+00	4.582938432162831921e-01
3.300000000000000266e+00	1.086076432392560465e+00	3.300000000000000266e+00	5.374468881218257277e-01
3.500000000000000000e+00	1.280507503632878796e+00	3.500000000000000000e+00	5.939323460049192871e-01
3.700000000000000178e+00	1.379363199304696863e+00	3.700000000000000178e+00	6.505565935951655998e-01
3.900000000000000355e+00	1.421626466583393977e+00	3.900000000000000355e+00	6.982105482527799500e-01
4.099999999999999645e+00	1.476199739388148968e+00	4.099999999999999645e+00	7.421722977045960290e-01
4.300000000000000711e+00	1.577949046334735428e+00	4.300000000000000711e+00	7.915364344064524937e-01
4.500000000000000000e+00	1.680081130923156030e+00	4.500000000000000000e+00	8.370420857867844067e-01
4.700000000000001066e+00	1.763873005485465884e+00	4.700000000000001066e+00	8.760938587156652524e-01
4.900000000000000355e+00	1.825831129928644936e+00	4.900000000000000355e+00	9.136853530617591312e-01
5.099999999999999645e+00	1.883451247695739017e+00	5.099999999999999645e+00	9.504492998925886393e-01
5.300000000000000711e+00	1.944336359592645280e+00	5.300000000000000711e+00	9.868130708579552213e-01
5.500000000000000000e+00	2.001560689136927973e+00	5.500000000000000000e+00	1.016504196810265270e+00
5.700000000000001066e+00	2.040445153091047459e+00	5.700000000000001066e+00	1.040585363492503079e+00
5.900000000000000355e+00	2.070281684557202961e+00	5.900000000000000355e+00	1.055567465178571140e+00
6.099999999999999645e+00	2.092344684434156221e+00	6.099999999999999645e+00	1.068266053195124243e+00
6.300000000000000711e+00	2.102980579137655681e+00	6.300000000000000711e+00	1.076632383783677316e+00
6.500000000000000000e+00	2.114030848436184051e+00	6.500000000000000000e+00	1.081083002055498898e+00
6.700000000000001066e+00	2.128085371901133005e+00	6.700000000000001066e+00	1.082953954575757827e+00
6.900000000000000355e+00	2.141666740381082512e+00	6.900000000000000355e+00	1.085318176700514892e+00
7.099999999999999645e+00	2.152714891110678597e+00	7.099999999999999645e+00	1.086944303046944116e+00
7.300000000000000711e+00	2.157004979345201523e+00	7.300000000000000711e+00	1.085583595479503005e+00
7.500000000000000000e+00	2.159232000716291733e+00	7.500000000000000000e+00	1.082937864208330936e+00
7.700000000000001066e+00	2.160656831786583076e+00	7.700000000000001066e+00	1.080023108378740160e+00
7.900000000000000355e+00	2.154580940937371736e+00	7.900000000000000355e+00	1.076286994288414123e+00
8.100000000000001421e+00	2.145089589524741491e+00	8.100000000000001421e+00	1.072156990255176190e+00
8.300000000000000711e+00	2.133999303059099351e+00	8.300000000000000711e+00	1.065431900009038424e+00
8.500000000000000000e+00	2.121158712573157690e+00	8.500000000000000000e+00	1.059168164009477664e+00
8.699999999999999289e+00	2.104569861338083214e+00	8.699999999999999289e+00	1.052435823520855296e+00
8.900000000000000355e+00	2.088227178866950862e+00	8.900000000000000355e+00	1.045960199623557019e+00
9.100000000000001421e+00	2.068394459306228228e+00	9.100000000000001421e+00	1.039677270517061825e+00
9.300000000000000711e+00	2.051114174559805381e+00	9.300000000000000711e+00	1.033371940963310642e+00
9.500000000000000000e+00	2.033871670158797329e+00	9.500000000000000000e+00	1.028819597712364420e+00
9.700000000000001066e+00	2.012554894432306618e+00	9.700000000000001066e+00	1.022801477929587310e+00
9.900000000000000355e+00	1.990197502985428191e+00	9.900000000000000355e+00	1.018053783694259584e+00
1.010000000000000142e+01	1.969146387546786947e+00	1.010000000000000142e+01	1.013616940607072969e+00
1.030000000000000071e+01	1.946871824554353481e+00	1.030000000000000071e+01	1.009720669633697998e+00
1.050000000000000000e+01	1.922255185249418741e+00	1.050000000000000000e+01	1.005194446633821848e+00
1.070000000000000107e+01	1.898067812842590296e+00	1.070000000000000107e+01	1.001657386186418419e+00
1.090000000000000036e+01	1.872705253545016824e+00	1.090000000000000036e+01	9.994187579245727981e-01
1.110000000000000142e+01	1.850772236772603829e+00	1.110000000000000142e+01	9.959729410432083263e-01
1.130000000000000071e+01	1.826931648484658277e+00	1.130000000000000071e+01	9.944460448065038927e-01
1.150000000000000000e+01	1.806495384912261359e+00	1.150000000000000000e+01	9.919887457894780436e-01
1.170000000000000107e+01	1.786966084972683388e+00	1.170000000000000107e+01	9.900607752385663929e-01
1.190000000000000036e+01	1.771378970601353409e+00	1.190000000000000036e+01	9.883420862712544164e-01
1.210000000000000142e+01	1.753482605631045965e+00	1.210000000000000142e+01	9.876496530261945628e-01
1.230000000000000071e+01	1.738067478014537537e+00	1.230000000000000071e+01	9.863562388956931271e-01
1.250000000000000000e+01	1.726239006783272467e+00	1.250000000000000000e+01	9.856631318966817545e-01
1.270000000000000107e+01	1.710775519725845628e+00	1.270000000000000107e+01	9.865291080642105692e-01
1.290000000000000036e+01	1.697504602228445902e+00	1.290000000000000036e+01	9.860808553226164674e-01
1.310000000000000142e+01	1.684811431151519656e+00	1.310000000000000142e+01	9.866465740550129926e-01
1.330000000000000071e+01	1.672816165889750017e+00	1.330000000000000071e+01	9.869801001626299364e-01
1.350000000000000000e+01	1.660206387942610107e+00	1.350000000000000000e+01	9.876260330402882870e-01
1.370000000000000107e+01	1.649242817436631370e+00	1.370000000000000107e+01	9.889613270832656733e-01
1.390000000000000036e+01	1.637267412010290801e+00	1.390000000000000036e+01	9.893528797369288696e-01
1.410000000000000142e+01	1.625289199052175171e+00	1.410000000000000142e+01	9.895899707482790353e-01
1.430000000000000071e+01	1.615949883926313113e+00	1.430000000000000071e+01	9.895309594918748619e-01
1.450000000000000000e+01	1.605188323913840920e+00	1.450000000000000000e+01	9.907101465378727045e-01
1.470000000000000107e+01	1.595166273339386542e+00	1.470000000000000107e+01	9.906805649731829089e-01
1.490000000000000036e+01	1.584518467450712675e+00	1.490000000000000036e+01	9.917728239859628925e-01
