# Supplementary material for: Ion-combination specific effects driving the enzymatic activity of halophilic alcohol dehydrogenase 2 from Haloferax volcanii in aqueous ionic liquid solvent mixtures
Source: RSC Sustain. 2024 Jul 8;2(9):2559–80. doi: 10.1039/d3su00412k (PMC11353702; doi:10.1039/d3su00412k)
Supplement: SU-002-D3SU00412K-s005 [file SU-002-D3SU00412K-s005.zip › MDAnalysis_Calculated_Plotted_Data/RDF/IL/RDF_ILD_pos.csv]

1.000000000000000056e-01	0.000000000000000000e+00	1.000000000000000056e-01	0.000000000000000000e+00
3.000000000000000444e-01	0.000000000000000000e+00	3.000000000000000444e-01	0.000000000000000000e+00
5.000000000000000000e-01	0.000000000000000000e+00	5.000000000000000000e-01	0.000000000000000000e+00
7.000000000000000666e-01	0.000000000000000000e+00	7.000000000000000666e-01	0.000000000000000000e+00
9.000000000000000222e-01	0.000000000000000000e+00	9.000000000000000222e-01	0.000000000000000000e+00
1.100000000000000089e+00	0.000000000000000000e+00	1.100000000000000089e+00	0.000000000000000000e+00
1.300000000000000266e+00	0.000000000000000000e+00	1.300000000000000266e+00	0.000000000000000000e+00
1.500000000000000000e+00	9.170756831610065926e-03	1.500000000000000000e+00	4.255052009782448017e-04
1.700000000000000178e+00	4.316087805063009708e-01	1.700000000000000178e+00	3.226635971036824133e-03
1.899999999999999911e+00	6.808386415998083363e-01	1.899999999999999911e+00	9.985612926821952132e-03
2.100000000000000089e+00	4.594626134342173485e-01	2.100000000000000089e+00	2.685919545071464853e-02
2.300000000000000266e+00	5.630126023488268849e-01	2.300000000000000266e+00	5.478363949678249217e-02
2.500000000000000000e+00	8.570384034454794353e-01	2.500000000000000000e+00	8.945825451914418691e-02
2.700000000000000178e+00	1.368395768410052948e+00	2.700000000000000178e+00	1.250630327911304573e-01
2.900000000000000355e+00	1.596890855215110427e+00	2.900000000000000355e+00	1.622377083529528419e-01
3.100000000000000089e+00	1.617722635717907087e+00	3.100000000000000089e+00	2.017942030940183540e-01
3.300000000000000266e+00	1.869197800813632293e+00	3.300000000000000266e+00	2.432899106165594960e-01
3.500000000000000000e+00	2.073618000173768294e+00	3.500000000000000000e+00	2.788653279238843541e-01
3.700000000000000178e+00	2.205106545401813278e+00	3.700000000000000178e+00	3.115053839999675223e-01
3.900000000000000355e+00	2.303277596382245829e+00	3.900000000000000355e+00	3.400011879848989782e-01
4.099999999999999645e+00	2.316545781516015978e+00	4.099999999999999645e+00	3.681178709344272160e-01
4.300000000000000711e+00	2.379652050117414763e+00	4.300000000000000711e+00	3.970665569150034213e-01
4.500000000000000000e+00	2.510429177247316179e+00	4.500000000000000000e+00	4.265675043980392545e-01
4.700000000000001066e+00	2.654676376995853015e+00	4.700000000000001066e+00	4.572634884408703360e-01
4.900000000000000355e+00	2.752674206113538524e+00	4.900000000000000355e+00	4.848449968892456496e-01
5.099999999999999645e+00	2.794707477914992300e+00	5.099999999999999645e+00	5.161799127839453716e-01
5.300000000000000711e+00	2.814361493421155824e+00	5.300000000000000711e+00	5.469018465090847991e-01
5.500000000000000000e+00	2.811795899257345521e+00	5.500000000000000000e+00	5.763589101395250047e-01
5.700000000000001066e+00	2.796061526159001609e+00	5.700000000000001066e+00	6.053537552764826080e-01
5.900000000000000355e+00	2.750643530370957102e+00	5.900000000000000355e+00	6.354912500036206113e-01
6.099999999999999645e+00	2.691028929658290547e+00	6.099999999999999645e+00	6.638241012087703341e-01
6.300000000000000711e+00	2.634424267979670109e+00	6.300000000000000711e+00	6.894327966103922511e-01
6.500000000000000000e+00	2.578622158302495748e+00	6.500000000000000000e+00	7.154981788164038736e-01
6.700000000000001066e+00	2.535220514484000542e+00	6.700000000000001066e+00	7.388874901173316800e-01
6.900000000000000355e+00	2.504662695945099049e+00	6.900000000000000355e+00	7.608458097325262459e-01
7.099999999999999645e+00	2.479737612491487386e+00	7.099999999999999645e+00	7.829306448315536127e-01
7.300000000000000711e+00	2.443294485261853666e+00	7.300000000000000711e+00	8.016663130975797413e-01
7.500000000000000000e+00	2.404207407883869330e+00	7.500000000000000000e+00	8.213922467125442939e-01
7.700000000000001066e+00	2.358436085135863003e+00	7.700000000000001066e+00	8.404287770844135474e-01
7.900000000000000355e+00	2.304164702682587773e+00	7.900000000000000355e+00	8.564594941179495269e-01
8.100000000000001421e+00	2.253986870575347634e+00	8.100000000000001421e+00	8.740450105777016754e-01
8.300000000000000711e+00	2.205724685681448971e+00	8.300000000000000711e+00	8.888311235594112958e-01
8.500000000000000000e+00	2.165613668440449668e+00	8.500000000000000000e+00	9.046270638068220071e-01
8.699999999999999289e+00	2.130533864678740397e+00	8.699999999999999289e+00	9.173288430352877221e-01
8.900000000000000355e+00	2.100532308752938171e+00	8.900000000000000355e+00	9.294661270494758432e-01
9.100000000000001421e+00	2.074578754915805234e+00	9.100000000000001421e+00	9.395721185097827277e-01
9.300000000000000711e+00	2.049607179227225018e+00	9.300000000000000711e+00	9.492589514733078548e-01
9.500000000000000000e+00	2.023965424463149976e+00	9.500000000000000000e+00	9.570930873677980788e-01
9.700000000000001066e+00	1.997482382330254547e+00	9.700000000000001066e+00	9.636955071094646108e-01
9.900000000000000355e+00	1.971433267084802488e+00	9.900000000000000355e+00	9.693124596612326949e-01
1.010000000000000142e+01	1.943879480469026921e+00	1.010000000000000142e+01	9.737598961095824679e-01
1.030000000000000071e+01	1.918462345894659693e+00	1.030000000000000071e+01	9.781869682129334942e-01
1.050000000000000000e+01	1.892282092841322205e+00	1.050000000000000000e+01	9.817157463256742655e-01
1.070000000000000107e+01	1.870529852800764337e+00	1.070000000000000107e+01	9.838699393031243856e-01
1.090000000000000036e+01	1.847142968805927765e+00	1.090000000000000036e+01	9.852249431203016217e-01
1.110000000000000142e+01	1.829372657603408836e+00	1.110000000000000142e+01	9.859741949351493728e-01
1.130000000000000071e+01	1.810572201729492958e+00	1.130000000000000071e+01	9.870295561797699513e-01
1.150000000000000000e+01	1.793978723792270191e+00	1.150000000000000000e+01	9.863460044376713975e-01
1.170000000000000107e+01	1.779229685330197208e+00	1.170000000000000107e+01	9.851301307798890905e-01
1.190000000000000036e+01	1.765289496521810220e+00	1.190000000000000036e+01	9.843660290078086739e-01
1.210000000000000142e+01	1.749851298231023922e+00	1.210000000000000142e+01	9.828380229520552458e-01
1.230000000000000071e+01	1.738565270918887462e+00	1.230000000000000071e+01	9.813648872661683287e-01
1.250000000000000000e+01	1.728213930315964042e+00	1.250000000000000000e+01	9.789369188603306293e-01
1.270000000000000107e+01	1.719814915723576032e+00	1.270000000000000107e+01	9.762102306544369057e-01
1.290000000000000036e+01	1.712450037248154588e+00	1.290000000000000036e+01	9.751965178331143402e-01
1.310000000000000142e+01	1.705762449043783491e+00	1.310000000000000142e+01	9.726698501445960598e-01
1.330000000000000071e+01	1.698727791051957814e+00	1.330000000000000071e+01	9.709582862381201940e-01
1.350000000000000000e+01	1.693230079220737316e+00	1.350000000000000000e+01	9.698348588135303761e-01
1.370000000000000107e+01	1.687662950590083311e+00	1.370000000000000107e+01	9.689615921338194937e-01
1.390000000000000036e+01	1.681357608884004096e+00	1.390000000000000036e+01	9.677532476619591373e-01
1.410000000000000142e+01	1.674948164852907428e+00	1.410000000000000142e+01	9.676600960246936056e-01
1.430000000000000071e+01	1.670140791882070097e+00	1.430000000000000071e+01	9.670476808057411056e-01
1.450000000000000000e+01	1.664917511042604659e+00	1.450000000000000000e+01	9.679021658734889844e-01
1.470000000000000107e+01	1.659349094570285343e+00	1.470000000000000107e+01	9.677570796180987589e-01
1.490000000000000036e+01	1.653704598162007766e+00	1.490000000000000036e+01	9.693046029704499578e-01
