# Supplementary material for: Ion-combination specific effects driving the enzymatic activity of halophilic alcohol dehydrogenase 2 from Haloferax volcanii in aqueous ionic liquid solvent mixtures
Source: RSC Sustain. 2024 Jul 8;2(9):2559–80. doi: 10.1039/d3su00412k (PMC11353702; doi:10.1039/d3su00412k)
Supplement: SU-002-D3SU00412K-s005 [file SU-002-D3SU00412K-s005.zip › MDAnalysis_Calculated_Plotted_Data/RDF/IL/RDF_ILD_pot2pot_around_acidic_zone1_15A.csv]

1.000000000000000056e-01	0.000000000000000000e+00	1.000000000000000056e-01	0.000000000000000000e+00
3.000000000000000444e-01	0.000000000000000000e+00	3.000000000000000444e-01	0.000000000000000000e+00
5.000000000000000000e-01	0.000000000000000000e+00	5.000000000000000000e-01	0.000000000000000000e+00
7.000000000000000666e-01	0.000000000000000000e+00	7.000000000000000666e-01	0.000000000000000000e+00
9.000000000000000222e-01	0.000000000000000000e+00	9.000000000000000222e-01	0.000000000000000000e+00
1.100000000000000089e+00	0.000000000000000000e+00	1.100000000000000089e+00	0.000000000000000000e+00
1.300000000000000266e+00	0.000000000000000000e+00	1.300000000000000266e+00	0.000000000000000000e+00
1.500000000000000000e+00	0.000000000000000000e+00	1.500000000000000000e+00	0.000000000000000000e+00
1.700000000000000178e+00	0.000000000000000000e+00	1.700000000000000178e+00	0.000000000000000000e+00
1.899999999999999911e+00	0.000000000000000000e+00	1.899999999999999911e+00	0.000000000000000000e+00
2.100000000000000089e+00	0.000000000000000000e+00	2.100000000000000089e+00	0.000000000000000000e+00
2.300000000000000266e+00	0.000000000000000000e+00	2.300000000000000266e+00	0.000000000000000000e+00
2.500000000000000000e+00	0.000000000000000000e+00	2.500000000000000000e+00	0.000000000000000000e+00
2.700000000000000178e+00	0.000000000000000000e+00	2.700000000000000178e+00	0.000000000000000000e+00
2.900000000000000355e+00	0.000000000000000000e+00	2.900000000000000355e+00	0.000000000000000000e+00
3.100000000000000089e+00	0.000000000000000000e+00	3.100000000000000089e+00	0.000000000000000000e+00
3.300000000000000266e+00	0.000000000000000000e+00	3.300000000000000266e+00	0.000000000000000000e+00
3.500000000000000000e+00	7.155379905943495822e-02	3.500000000000000000e+00	7.155379905943495822e-02
3.700000000000000178e+00	2.881311937782792820e-01	3.700000000000000178e+00	2.881311937782792820e-01
3.900000000000000355e+00	9.797414572353667639e-01	3.900000000000000355e+00	9.797414572353667639e-01
4.099999999999999645e+00	1.460128752892448922e+00	4.099999999999999645e+00	1.460128752892448922e+00
4.300000000000000711e+00	1.801587433852619213e+00	4.300000000000000711e+00	1.801587433852619213e+00
4.500000000000000000e+00	1.623385648509398260e+00	4.500000000000000000e+00	1.623385648509398260e+00
4.700000000000001066e+00	1.349287872909534780e+00	4.700000000000001066e+00	1.349287872909534780e+00
4.900000000000000355e+00	1.095357157173030949e+00	4.900000000000000355e+00	1.095357157173030949e+00
5.099999999999999645e+00	1.196518153467213796e+00	5.099999999999999645e+00	1.196518153467213796e+00
5.300000000000000711e+00	7.646272248327978804e-01	5.300000000000000711e+00	7.646272248327978804e-01
5.500000000000000000e+00	9.998452957597673274e-01	5.500000000000000000e+00	9.998452957597673274e-01
5.700000000000001066e+00	7.960029829301629167e-01	5.700000000000001066e+00	7.960029829301629167e-01
5.900000000000000355e+00	7.555489238102752747e-01	5.900000000000000355e+00	7.555489238102752747e-01
6.099999999999999645e+00	8.599659114117349512e-01	6.099999999999999645e+00	8.599659114117349512e-01
6.300000000000000711e+00	9.939897077940637038e-01	6.300000000000000711e+00	9.939897077940637038e-01
6.500000000000000000e+00	1.317648871824521617e+00	6.500000000000000000e+00	1.317648871824521617e+00
6.700000000000001066e+00	1.054626917767603533e+00	6.700000000000001066e+00	1.054626917767603533e+00
6.900000000000000355e+00	1.150902081623159878e+00	6.900000000000000355e+00	1.150902081623159878e+00
7.099999999999999645e+00	9.217590295656946653e-01	7.099999999999999645e+00	9.217590295656946653e-01
7.300000000000000711e+00	1.143401782042941850e+00	7.300000000000000711e+00	1.143401782042941850e+00
7.500000000000000000e+00	9.429617091265808382e-01	7.500000000000000000e+00	9.429617091265808382e-01
7.700000000000001066e+00	1.057272949290955166e+00	7.700000000000001066e+00	1.057272949290955166e+00
7.900000000000000355e+00	9.833488343288753208e-01	7.900000000000000355e+00	9.833488343288753208e-01
8.100000000000001421e+00	1.102424336555310802e+00	8.100000000000001421e+00	1.102424336555310802e+00
8.300000000000000711e+00	9.926687486313967579e-01	8.300000000000000711e+00	9.926687486313967579e-01
8.500000000000000000e+00	1.164931236061931497e+00	8.500000000000000000e+00	1.164931236061931497e+00
8.699999999999999289e+00	1.140947194215007787e+00	8.699999999999999289e+00	1.140947194215007787e+00
8.900000000000000355e+00	1.040438728420867154e+00	8.900000000000000355e+00	1.040438728420867154e+00
9.100000000000001421e+00	1.069320894364460095e+00	9.100000000000001421e+00	1.069320894364460095e+00
9.300000000000000711e+00	1.074509292673934580e+00	9.300000000000000711e+00	1.074509292673934580e+00
9.500000000000000000e+00	1.054031117582330257e+00	9.500000000000000000e+00	1.054031117582330257e+00
9.700000000000001066e+00	1.076242344376394877e+00	9.700000000000001066e+00	1.076242344376394877e+00
9.900000000000000355e+00	9.526895323416720851e-01	9.900000000000000355e+00	9.526895323416720851e-01
1.010000000000000142e+01	9.797941853693272751e-01	1.010000000000000142e+01	9.797941853693272751e-01
1.030000000000000071e+01	1.028888236305744996e+00	1.030000000000000071e+01	1.028888236305744996e+00
1.050000000000000000e+01	1.188875587093387365e+00	1.050000000000000000e+01	1.188875587093387365e+00
1.070000000000000107e+01	1.121874741547511212e+00	1.070000000000000107e+01	1.121874741547511212e+00
1.090000000000000036e+01	1.014669165486238978e+00	1.090000000000000036e+01	1.014669165486238978e+00
1.110000000000000142e+01	1.181237773153661630e+00	1.110000000000000142e+01	1.181237773153661630e+00
1.130000000000000071e+01	1.139795161502878962e+00	1.130000000000000071e+01	1.139795161502878962e+00
1.150000000000000000e+01	1.083922109927806243e+00	1.150000000000000000e+01	1.083922109927806243e+00
1.170000000000000107e+01	1.040777779978415918e+00	1.170000000000000107e+01	1.040777779978415918e+00
1.190000000000000036e+01	1.120627754613256810e+00	1.190000000000000036e+01	1.120627754613256810e+00
1.210000000000000142e+01	1.062930023410674885e+00	1.210000000000000142e+01	1.062930023410674885e+00
1.230000000000000071e+01	9.851811075223000369e-01	1.230000000000000071e+01	9.851811075223000369e-01
1.250000000000000000e+01	1.052104616471442045e+00	1.250000000000000000e+01	1.052104616471442045e+00
1.270000000000000107e+01	1.013793176745745317e+00	1.270000000000000107e+01	1.013793176745745317e+00
1.290000000000000036e+01	1.135392705538525115e+00	1.290000000000000036e+01	1.135392705538525115e+00
1.310000000000000142e+01	9.988095354761674649e-01	1.310000000000000142e+01	9.988095354761674649e-01
1.330000000000000071e+01	1.068126656955327380e+00	1.330000000000000071e+01	1.068126656955327380e+00
1.350000000000000000e+01	1.087226186396242245e+00	1.350000000000000000e+01	1.087226186396242245e+00
1.370000000000000107e+01	1.109434614421390686e+00	1.370000000000000107e+01	1.109434614421390686e+00
1.390000000000000036e+01	1.084545440564034458e+00	1.390000000000000036e+01	1.084545440564034458e+00
1.410000000000000142e+01	1.053996913635120825e+00	1.410000000000000142e+01	1.053996913635120825e+00
1.430000000000000071e+01	1.119046924991655034e+00	1.430000000000000071e+01	1.119046924991655034e+00
1.450000000000000000e+01	1.115495548689103167e+00	1.450000000000000000e+01	1.115495548689103167e+00
1.470000000000000107e+01	1.026516885167649829e+00	1.470000000000000107e+01	1.026516885167649829e+00
1.490000000000000036e+01	1.111696623985182875e+00	1.490000000000000036e+01	1.111696623985182875e+00
