# Supplementary material for: Ion-combination specific effects driving the enzymatic activity of halophilic alcohol dehydrogenase 2 from Haloferax volcanii in aqueous ionic liquid solvent mixtures
Source: RSC Sustain. 2024 Jul 8;2(9):2559–80. doi: 10.1039/d3su00412k (PMC11353702; doi:10.1039/d3su00412k)
Supplement: SU-002-D3SU00412K-s005 [file SU-002-D3SU00412K-s005.zip › MDAnalysis_Calculated_Plotted_Data/RDF/IL/RDF_ILD_wat2pot_around_acidic_zone1_15A.csv]

1.000000000000000056e-01	0.000000000000000000e+00	1.000000000000000056e-01	0.000000000000000000e+00
3.000000000000000444e-01	0.000000000000000000e+00	3.000000000000000444e-01	0.000000000000000000e+00
5.000000000000000000e-01	0.000000000000000000e+00	5.000000000000000000e-01	0.000000000000000000e+00
7.000000000000000666e-01	0.000000000000000000e+00	7.000000000000000666e-01	0.000000000000000000e+00
9.000000000000000222e-01	0.000000000000000000e+00	9.000000000000000222e-01	0.000000000000000000e+00
1.100000000000000089e+00	0.000000000000000000e+00	1.100000000000000089e+00	0.000000000000000000e+00
1.300000000000000266e+00	0.000000000000000000e+00	1.300000000000000266e+00	0.000000000000000000e+00
1.500000000000000000e+00	0.000000000000000000e+00	1.500000000000000000e+00	0.000000000000000000e+00
1.700000000000000178e+00	0.000000000000000000e+00	1.700000000000000178e+00	0.000000000000000000e+00
1.899999999999999911e+00	0.000000000000000000e+00	1.899999999999999911e+00	0.000000000000000000e+00
2.100000000000000089e+00	0.000000000000000000e+00	2.100000000000000089e+00	0.000000000000000000e+00
2.300000000000000266e+00	2.236429985730351792e-03	2.300000000000000266e+00	2.236429985730351792e-03
2.500000000000000000e+00	2.582669465428588662e-01	2.500000000000000000e+00	2.582669465428588662e-01
2.700000000000000178e+00	1.807884055524810352e+00	2.700000000000000178e+00	1.807884055524810352e+00
2.900000000000000355e+00	1.896984900721082390e+00	2.900000000000000355e+00	1.896984900721082390e+00
3.100000000000000089e+00	1.777297683867044453e+00	3.100000000000000089e+00	1.777297683867044453e+00
3.300000000000000266e+00	1.941879466951852429e+00	3.300000000000000266e+00	1.941879466951852429e+00
3.500000000000000000e+00	1.716337887634699078e+00	3.500000000000000000e+00	1.716337887634699078e+00
3.700000000000000178e+00	1.226222191437837061e+00	3.700000000000000178e+00	1.226222191437837061e+00
3.900000000000000355e+00	9.332961444398180095e-01	3.900000000000000355e+00	9.332961444398180095e-01
4.099999999999999645e+00	8.609101484855765651e-01	4.099999999999999645e+00	8.609101484855765651e-01
4.300000000000000711e+00	8.866815088876672801e-01	4.300000000000000711e+00	8.866815088876672801e-01
4.500000000000000000e+00	9.577527714400341230e-01	4.500000000000000000e+00	9.577527714400341230e-01
4.700000000000001066e+00	1.039943032378498389e+00	4.700000000000001066e+00	1.039943032378498389e+00
4.900000000000000355e+00	1.117936193049497984e+00	4.900000000000000355e+00	1.117936193049497984e+00
5.099999999999999645e+00	1.186463450859793101e+00	5.099999999999999645e+00	1.186463450859793101e+00
5.300000000000000711e+00	1.228267011759071936e+00	5.300000000000000711e+00	1.228267011759071936e+00
5.500000000000000000e+00	1.242120836401017669e+00	5.500000000000000000e+00	1.242120836401017669e+00
5.700000000000001066e+00	1.227227044443845339e+00	5.700000000000001066e+00	1.227227044443845339e+00
5.900000000000000355e+00	1.198213273952556390e+00	5.900000000000000355e+00	1.198213273952556390e+00
6.099999999999999645e+00	1.159936437808646970e+00	6.099999999999999645e+00	1.159936437808646970e+00
6.300000000000000711e+00	1.124035646487901330e+00	6.300000000000000711e+00	1.124035646487901330e+00
6.500000000000000000e+00	1.102928329442740996e+00	6.500000000000000000e+00	1.102928329442740996e+00
6.700000000000001066e+00	1.090393395189017234e+00	6.700000000000001066e+00	1.090393395189017234e+00
6.900000000000000355e+00	1.095430698831696414e+00	6.900000000000000355e+00	1.095430698831696414e+00
7.099999999999999645e+00	1.103891432463587341e+00	7.099999999999999645e+00	1.103891432463587341e+00
7.300000000000000711e+00	1.116236499896033241e+00	7.300000000000000711e+00	1.116236499896033241e+00
7.500000000000000000e+00	1.125924831494183875e+00	7.500000000000000000e+00	1.125924831494183875e+00
7.700000000000001066e+00	1.129983363893593884e+00	7.700000000000001066e+00	1.129983363893593884e+00
7.900000000000000355e+00	1.132160767961923664e+00	7.900000000000000355e+00	1.132160767961923664e+00
8.100000000000001421e+00	1.130621083482604261e+00	8.100000000000001421e+00	1.130621083482604261e+00
8.300000000000000711e+00	1.129399478269632606e+00	8.300000000000000711e+00	1.129399478269632606e+00
8.500000000000000000e+00	1.123986131012755241e+00	8.500000000000000000e+00	1.123986131012755241e+00
8.699999999999999289e+00	1.121427784547301298e+00	8.699999999999999289e+00	1.121427784547301298e+00
8.900000000000000355e+00	1.116577054289571436e+00	8.900000000000000355e+00	1.116577054289571436e+00
9.100000000000001421e+00	1.114245791951941289e+00	9.100000000000001421e+00	1.114245791951941289e+00
9.300000000000000711e+00	1.111647991573356364e+00	9.300000000000000711e+00	1.111647991573356364e+00
9.500000000000000000e+00	1.108732207356535771e+00	9.500000000000000000e+00	1.108732207356535771e+00
9.700000000000001066e+00	1.109512724459161381e+00	9.700000000000001066e+00	1.109512724459161381e+00
9.900000000000000355e+00	1.108673410059530351e+00	9.900000000000000355e+00	1.108673410059530351e+00
1.010000000000000142e+01	1.106409878850451944e+00	1.010000000000000142e+01	1.106409878850451944e+00
1.030000000000000071e+01	1.106211244647398617e+00	1.030000000000000071e+01	1.106211244647398617e+00
1.050000000000000000e+01	1.103049536476641279e+00	1.050000000000000000e+01	1.103049536476641279e+00
1.070000000000000107e+01	1.103066395571355107e+00	1.070000000000000107e+01	1.103066395571355107e+00
1.090000000000000036e+01	1.102027359956108121e+00	1.090000000000000036e+01	1.102027359956108121e+00
1.110000000000000142e+01	1.101801810773480828e+00	1.110000000000000142e+01	1.101801810773480828e+00
1.130000000000000071e+01	1.100935328481442710e+00	1.130000000000000071e+01	1.100935328481442710e+00
1.150000000000000000e+01	1.099901682472180564e+00	1.150000000000000000e+01	1.099901682472180564e+00
1.170000000000000107e+01	1.098895690398556724e+00	1.170000000000000107e+01	1.098895690398556724e+00
1.190000000000000036e+01	1.098020583884721679e+00	1.190000000000000036e+01	1.098020583884721679e+00
1.210000000000000142e+01	1.096585336099798802e+00	1.210000000000000142e+01	1.096585336099798802e+00
1.230000000000000071e+01	1.095909590793313182e+00	1.230000000000000071e+01	1.095909590793313182e+00
1.250000000000000000e+01	1.093747754171128905e+00	1.250000000000000000e+01	1.093747754171128905e+00
1.270000000000000107e+01	1.092666554279982938e+00	1.270000000000000107e+01	1.092666554279982938e+00
1.290000000000000036e+01	1.091723553629951438e+00	1.290000000000000036e+01	1.091723553629951438e+00
1.310000000000000142e+01	1.090509825427830259e+00	1.310000000000000142e+01	1.090509825427830259e+00
1.330000000000000071e+01	1.089673710284248198e+00	1.330000000000000071e+01	1.089673710284248198e+00
1.350000000000000000e+01	1.087260760377908753e+00	1.350000000000000000e+01	1.087260760377908753e+00
1.370000000000000107e+01	1.086805083266168204e+00	1.370000000000000107e+01	1.086805083266168204e+00
1.390000000000000036e+01	1.087117838245968304e+00	1.390000000000000036e+01	1.087117838245968304e+00
1.410000000000000142e+01	1.084826929283301711e+00	1.410000000000000142e+01	1.084826929283301711e+00
1.430000000000000071e+01	1.084626998911747853e+00	1.430000000000000071e+01	1.084626998911747853e+00
1.450000000000000000e+01	1.083677038115349101e+00	1.450000000000000000e+01	1.083677038115349101e+00
1.470000000000000107e+01	1.083002481690769514e+00	1.470000000000000107e+01	1.083002481690769514e+00
1.490000000000000036e+01	1.081192941303135591e+00	1.490000000000000036e+01	1.081192941303135591e+00
