# Supplementary material for: Ion-combination specific effects driving the enzymatic activity of halophilic alcohol dehydrogenase 2 from Haloferax volcanii in aqueous ionic liquid solvent mixtures
Source: RSC Sustain. 2024 Jul 8;2(9):2559–80. doi: 10.1039/d3su00412k (PMC11353702; doi:10.1039/d3su00412k)
Supplement: SU-002-D3SU00412K-s005 [file SU-002-D3SU00412K-s005.zip › MDAnalysis_Calculated_Plotted_Data/RDF/IL/RDF_ILD_wat2wat_around_acidic_zone1_15A_OAtoms.csv]

1.000000000000000056e-01	0.000000000000000000e+00	1.000000000000000056e-01	0.000000000000000000e+00
3.000000000000000444e-01	0.000000000000000000e+00	3.000000000000000444e-01	0.000000000000000000e+00
5.000000000000000000e-01	0.000000000000000000e+00	5.000000000000000000e-01	0.000000000000000000e+00
7.000000000000000666e-01	0.000000000000000000e+00	7.000000000000000666e-01	0.000000000000000000e+00
9.000000000000000222e-01	0.000000000000000000e+00	9.000000000000000222e-01	0.000000000000000000e+00
1.100000000000000089e+00	0.000000000000000000e+00	1.100000000000000089e+00	0.000000000000000000e+00
1.300000000000000266e+00	0.000000000000000000e+00	1.300000000000000266e+00	0.000000000000000000e+00
1.500000000000000000e+00	0.000000000000000000e+00	1.500000000000000000e+00	0.000000000000000000e+00
1.700000000000000178e+00	0.000000000000000000e+00	1.700000000000000178e+00	0.000000000000000000e+00
1.899999999999999911e+00	0.000000000000000000e+00	1.899999999999999911e+00	0.000000000000000000e+00
2.100000000000000089e+00	0.000000000000000000e+00	2.100000000000000089e+00	0.000000000000000000e+00
2.300000000000000266e+00	0.000000000000000000e+00	2.300000000000000266e+00	0.000000000000000000e+00
2.500000000000000000e+00	2.392769103496984462e-01	2.500000000000000000e+00	2.392769103496984462e-01
2.700000000000000178e+00	2.222560068924728682e+00	2.700000000000000178e+00	2.222560068924728682e+00
2.900000000000000355e+00	2.364322541624569674e+00	2.900000000000000355e+00	2.364322541624569674e+00
3.100000000000000089e+00	1.622065356967535621e+00	3.100000000000000089e+00	1.622065356967535621e+00
3.300000000000000266e+00	1.301491325029811241e+00	3.300000000000000266e+00	1.301491325029811241e+00
3.500000000000000000e+00	1.222096647056058583e+00	3.500000000000000000e+00	1.222096647056058583e+00
3.700000000000000178e+00	1.148340365552243281e+00	3.700000000000000178e+00	1.148340365552243281e+00
3.900000000000000355e+00	1.128586667271834987e+00	3.900000000000000355e+00	1.128586667271834987e+00
4.099999999999999645e+00	1.093291231091217730e+00	4.099999999999999645e+00	1.093291231091217730e+00
4.300000000000000711e+00	1.091655671142673256e+00	4.300000000000000711e+00	1.091655671142673256e+00
4.500000000000000000e+00	1.075906496029077619e+00	4.500000000000000000e+00	1.075906496029077619e+00
4.700000000000001066e+00	1.079682158136414216e+00	4.700000000000001066e+00	1.079682158136414216e+00
4.900000000000000355e+00	1.079507149138275279e+00	4.900000000000000355e+00	1.079507149138275279e+00
5.099999999999999645e+00	1.104579282234188886e+00	5.099999999999999645e+00	1.104579282234188886e+00
5.300000000000000711e+00	1.109732164140092792e+00	5.300000000000000711e+00	1.109732164140092792e+00
5.500000000000000000e+00	1.114658780205322719e+00	5.500000000000000000e+00	1.114658780205322719e+00
5.700000000000001066e+00	1.113453826095958110e+00	5.700000000000001066e+00	1.113453826095958110e+00
5.900000000000000355e+00	1.130928546180608230e+00	5.900000000000000355e+00	1.130928546180608230e+00
6.099999999999999645e+00	1.145027432202356810e+00	6.099999999999999645e+00	1.145027432202356810e+00
6.300000000000000711e+00	1.151809806391624225e+00	6.300000000000000711e+00	1.151809806391624225e+00
6.500000000000000000e+00	1.139002994862499563e+00	6.500000000000000000e+00	1.139002994862499563e+00
6.700000000000001066e+00	1.144207282809363679e+00	6.700000000000001066e+00	1.144207282809363679e+00
6.900000000000000355e+00	1.144160651293935516e+00	6.900000000000000355e+00	1.144160651293935516e+00
7.099999999999999645e+00	1.133944608110582175e+00	7.099999999999999645e+00	1.133944608110582175e+00
7.300000000000000711e+00	1.123243594186673855e+00	7.300000000000000711e+00	1.123243594186673855e+00
7.500000000000000000e+00	1.118016540314360929e+00	7.500000000000000000e+00	1.118016540314360929e+00
7.700000000000001066e+00	1.110732854954983306e+00	7.700000000000001066e+00	1.110732854954983306e+00
7.900000000000000355e+00	1.104114781759243380e+00	7.900000000000000355e+00	1.104114781759243380e+00
8.100000000000001421e+00	1.115090651064784444e+00	8.100000000000001421e+00	1.115090651064784444e+00
8.300000000000000711e+00	1.101557009057254843e+00	8.300000000000000711e+00	1.101557009057254843e+00
8.500000000000000000e+00	1.111242211704807747e+00	8.500000000000000000e+00	1.111242211704807747e+00
8.699999999999999289e+00	1.102347056490113220e+00	8.699999999999999289e+00	1.102347056490113220e+00
8.900000000000000355e+00	1.111987797309189174e+00	8.900000000000000355e+00	1.111987797309189174e+00
9.100000000000001421e+00	1.117535796178738883e+00	9.100000000000001421e+00	1.117535796178738883e+00
9.300000000000000711e+00	1.115761801577321410e+00	9.300000000000000711e+00	1.115761801577321410e+00
9.500000000000000000e+00	1.110030226502261019e+00	9.500000000000000000e+00	1.110030226502261019e+00
9.700000000000001066e+00	1.108623595015319596e+00	9.700000000000001066e+00	1.108623595015319596e+00
9.900000000000000355e+00	1.111659530273752639e+00	9.900000000000000355e+00	1.111659530273752639e+00
1.010000000000000142e+01	1.098132358120212482e+00	1.010000000000000142e+01	1.098132358120212482e+00
1.030000000000000071e+01	1.096024516156078876e+00	1.030000000000000071e+01	1.096024516156078876e+00
1.050000000000000000e+01	1.100312823124567352e+00	1.050000000000000000e+01	1.100312823124567352e+00
1.070000000000000107e+01	1.095962350385478734e+00	1.070000000000000107e+01	1.095962350385478734e+00
1.090000000000000036e+01	1.094801290266190330e+00	1.090000000000000036e+01	1.094801290266190330e+00
1.110000000000000142e+01	1.094585078069003181e+00	1.110000000000000142e+01	1.094585078069003181e+00
1.130000000000000071e+01	1.092769297114496885e+00	1.130000000000000071e+01	1.092769297114496885e+00
1.150000000000000000e+01	1.094943831607714024e+00	1.150000000000000000e+01	1.094943831607714024e+00
1.170000000000000107e+01	1.094074647380352427e+00	1.170000000000000107e+01	1.094074647380352427e+00
1.190000000000000036e+01	1.093591113091118006e+00	1.190000000000000036e+01	1.093591113091118006e+00
1.210000000000000142e+01	1.091941707148238905e+00	1.210000000000000142e+01	1.091941707148238905e+00
1.230000000000000071e+01	1.089383235800171823e+00	1.230000000000000071e+01	1.089383235800171823e+00
1.250000000000000000e+01	1.088698046197240421e+00	1.250000000000000000e+01	1.088698046197240421e+00
1.270000000000000107e+01	1.083053744703651899e+00	1.270000000000000107e+01	1.083053744703651899e+00
1.290000000000000036e+01	1.088078500772605928e+00	1.290000000000000036e+01	1.088078500772605928e+00
1.310000000000000142e+01	1.085126699669806793e+00	1.310000000000000142e+01	1.085126699669806793e+00
1.330000000000000071e+01	1.086101246599491921e+00	1.330000000000000071e+01	1.086101246599491921e+00
1.350000000000000000e+01	1.081598705646863001e+00	1.350000000000000000e+01	1.081598705646863001e+00
1.370000000000000107e+01	1.080795136251312849e+00	1.370000000000000107e+01	1.080795136251312849e+00
1.390000000000000036e+01	1.083942794240834617e+00	1.390000000000000036e+01	1.083942794240834617e+00
1.410000000000000142e+01	1.082801254591057694e+00	1.410000000000000142e+01	1.082801254591057694e+00
1.430000000000000071e+01	1.080518301819891613e+00	1.430000000000000071e+01	1.080518301819891613e+00
1.450000000000000000e+01	1.078493567756888982e+00	1.450000000000000000e+01	1.078493567756888982e+00
1.470000000000000107e+01	1.079336901576974261e+00	1.470000000000000107e+01	1.079336901576974261e+00
1.490000000000000036e+01	1.078339131994583644e+00	1.490000000000000036e+01	1.078339131994583644e+00
