# Supplementary material for: Ion-combination specific effects driving the enzymatic activity of halophilic alcohol dehydrogenase 2 from Haloferax volcanii in aqueous ionic liquid solvent mixtures
Source: RSC Sustain. 2024 Jul 8;2(9):2559–80. doi: 10.1039/d3su00412k (PMC11353702; doi:10.1039/d3su00412k)
Supplement: SU-002-D3SU00412K-s005 [file SU-002-D3SU00412K-s005.zip › MDAnalysis_Calculated_Plotted_Data/RDF/IL/RDF_ILE_all.csv]

1.000000000000000056e-01	0.000000000000000000e+00	1.000000000000000056e-01	0.000000000000000000e+00
3.000000000000000444e-01	0.000000000000000000e+00	3.000000000000000444e-01	0.000000000000000000e+00
5.000000000000000000e-01	0.000000000000000000e+00	5.000000000000000000e-01	0.000000000000000000e+00
7.000000000000000666e-01	0.000000000000000000e+00	7.000000000000000666e-01	0.000000000000000000e+00
9.000000000000000222e-01	0.000000000000000000e+00	9.000000000000000222e-01	0.000000000000000000e+00
1.100000000000000089e+00	0.000000000000000000e+00	1.100000000000000089e+00	0.000000000000000000e+00
1.300000000000000266e+00	8.697437530305236289e-06	1.300000000000000266e+00	0.000000000000000000e+00
1.500000000000000000e+00	2.313724239570784727e-03	1.500000000000000000e+00	3.676468601012899676e-06
1.700000000000000178e+00	6.674022777272732576e-02	1.700000000000000178e+00	9.591855753287805873e-05
1.899999999999999911e+00	1.879692445620147756e-01	1.899999999999999911e+00	5.517395813022309657e-03
2.100000000000000089e+00	2.271686073402589823e-01	2.100000000000000089e+00	3.703630595394609426e-02
2.300000000000000266e+00	3.212308729415528918e-01	2.300000000000000266e+00	8.921543740434531577e-02
2.500000000000000000e+00	5.154536074165763093e-01	2.500000000000000000e+00	1.521605928443607036e-01
2.700000000000000178e+00	7.499344442672540856e-01	2.700000000000000178e+00	2.242794988918153376e-01
2.900000000000000355e+00	9.788141131068831546e-01	2.900000000000000355e+00	3.038664282295924779e-01
3.100000000000000089e+00	1.149331284335720182e+00	3.100000000000000089e+00	3.885329547105079717e-01
3.300000000000000266e+00	1.315793694425653415e+00	3.300000000000000266e+00	4.711542448434578589e-01
3.500000000000000000e+00	1.462674275352304099e+00	3.500000000000000000e+00	5.488173460088835443e-01
3.700000000000000178e+00	1.593621997878103880e+00	3.700000000000000178e+00	6.156009098064346707e-01
3.900000000000000355e+00	1.686971913271743784e+00	3.900000000000000355e+00	6.673109116636206650e-01
4.099999999999999645e+00	1.752545949814838355e+00	4.099999999999999645e+00	7.046755969707482192e-01
4.300000000000000711e+00	1.793892009514444386e+00	4.300000000000000711e+00	7.321870512214772031e-01
4.500000000000000000e+00	1.838088431484967700e+00	4.500000000000000000e+00	7.534010021221507758e-01
4.700000000000001066e+00	1.882504368601312095e+00	4.700000000000001066e+00	7.688428307648921267e-01
4.900000000000000355e+00	1.898466836638424304e+00	4.900000000000000355e+00	7.821668984788409107e-01
5.099999999999999645e+00	1.900798168894466400e+00	5.099999999999999645e+00	7.935163403885781008e-01
5.300000000000000711e+00	1.897374180318542436e+00	5.300000000000000711e+00	8.041685538526087695e-01
5.500000000000000000e+00	1.891709055345397017e+00	5.500000000000000000e+00	8.151168824070751384e-01
5.700000000000001066e+00	1.882668482533282006e+00	5.700000000000001066e+00	8.264198891452306794e-01
5.900000000000000355e+00	1.864030287894808291e+00	5.900000000000000355e+00	8.387641806979628800e-01
6.099999999999999645e+00	1.844716303826752890e+00	6.099999999999999645e+00	8.515005072697966471e-01
6.300000000000000711e+00	1.830216794779315759e+00	6.300000000000000711e+00	8.639831895587347654e-01
6.500000000000000000e+00	1.822835941888461875e+00	6.500000000000000000e+00	8.762150048009055281e-01
6.700000000000001066e+00	1.820210450254341250e+00	6.700000000000001066e+00	8.890381081991793888e-01
6.900000000000000355e+00	1.816368943513644529e+00	6.900000000000000355e+00	9.015325592384252351e-01
7.099999999999999645e+00	1.813603931083940024e+00	7.099999999999999645e+00	9.150999505094713493e-01
7.300000000000000711e+00	1.813820182025696948e+00	7.300000000000000711e+00	9.284035158020819134e-01
7.500000000000000000e+00	1.814381146818979884e+00	7.500000000000000000e+00	9.417032187825927769e-01
7.700000000000001066e+00	1.818097818550570510e+00	7.700000000000001066e+00	9.542389748119121107e-01
7.900000000000000355e+00	1.822739052016903782e+00	7.900000000000000355e+00	9.674557611526704015e-01
8.100000000000001421e+00	1.827876299270412286e+00	8.100000000000001421e+00	9.809287326517259764e-01
8.300000000000000711e+00	1.835815114437179263e+00	8.300000000000000711e+00	9.923285358448801219e-01
8.500000000000000000e+00	1.840613607319336431e+00	8.500000000000000000e+00	1.002863904780871618e+00
8.699999999999999289e+00	1.842485926438742316e+00	8.699999999999999289e+00	1.011809498333778645e+00
8.900000000000000355e+00	1.844548237111639510e+00	8.900000000000000355e+00	1.020237103801078016e+00
9.100000000000001421e+00	1.843986935821553708e+00	9.100000000000001421e+00	1.027113012600555209e+00
9.300000000000000711e+00	1.842539097320371688e+00	9.300000000000000711e+00	1.033208893517209903e+00
9.500000000000000000e+00	1.839907266617298642e+00	9.500000000000000000e+00	1.039024026034811365e+00
9.700000000000001066e+00	1.834358858852335183e+00	9.700000000000001066e+00	1.044497862881366590e+00
9.900000000000000355e+00	1.826887069636014660e+00	9.900000000000000355e+00	1.049300937924187993e+00
1.010000000000000142e+01	1.818643115788928011e+00	1.010000000000000142e+01	1.054302992662020433e+00
1.030000000000000071e+01	1.811019896375377636e+00	1.030000000000000071e+01	1.058658510781210760e+00
1.050000000000000000e+01	1.801416316792107564e+00	1.050000000000000000e+01	1.063327697077091960e+00
1.070000000000000107e+01	1.791433492578584863e+00	1.070000000000000107e+01	1.068075408351373268e+00
1.090000000000000036e+01	1.781162683476236852e+00	1.090000000000000036e+01	1.072401566027798125e+00
1.110000000000000142e+01	1.771625903857210860e+00	1.110000000000000142e+01	1.076494842929091034e+00
1.130000000000000071e+01	1.764037069235281807e+00	1.130000000000000071e+01	1.080486256186546923e+00
1.150000000000000000e+01	1.757199347434471592e+00	1.150000000000000000e+01	1.085034376120918687e+00
1.170000000000000107e+01	1.750291568936598319e+00	1.170000000000000107e+01	1.088896552786819516e+00
1.190000000000000036e+01	1.743446622043385075e+00	1.190000000000000036e+01	1.093016569810175698e+00
1.210000000000000142e+01	1.737701951283294743e+00	1.210000000000000142e+01	1.097503427587558145e+00
1.230000000000000071e+01	1.734064524989466838e+00	1.230000000000000071e+01	1.101783762140572165e+00
1.250000000000000000e+01	1.731001904830271387e+00	1.250000000000000000e+01	1.105861892560324744e+00
1.270000000000000107e+01	1.728632077327288519e+00	1.270000000000000107e+01	1.110186620313995620e+00
1.290000000000000036e+01	1.726906753961372276e+00	1.290000000000000036e+01	1.113949176693719734e+00
1.310000000000000142e+01	1.724795287915690256e+00	1.310000000000000142e+01	1.118263696538606800e+00
1.330000000000000071e+01	1.724672712044076572e+00	1.330000000000000071e+01	1.122466830174479790e+00
1.350000000000000000e+01	1.723363153616566557e+00	1.350000000000000000e+01	1.126020560044744379e+00
1.370000000000000107e+01	1.722584153920824424e+00	1.370000000000000107e+01	1.129874307529158628e+00
1.390000000000000036e+01	1.721517269189229093e+00	1.390000000000000036e+01	1.133704304709308941e+00
1.410000000000000142e+01	1.720068427093493835e+00	1.410000000000000142e+01	1.137257685389165385e+00
1.430000000000000071e+01	1.717799118875502407e+00	1.430000000000000071e+01	1.140858581849336417e+00
1.450000000000000000e+01	1.714414079055181395e+00	1.450000000000000000e+01	1.144369441087883299e+00
1.470000000000000107e+01	1.710406079476806340e+00	1.470000000000000107e+01	1.148065850243429109e+00
1.490000000000000036e+01	1.707520799422516333e+00	1.490000000000000036e+01	1.151145212619591351e+00
