# Supplementary material for: Ion-combination specific effects driving the enzymatic activity of halophilic alcohol dehydrogenase 2 from Haloferax volcanii in aqueous ionic liquid solvent mixtures
Source: RSC Sustain. 2024 Jul 8;2(9):2559–80. doi: 10.1039/d3su00412k (PMC11353702; doi:10.1039/d3su00412k)
Supplement: SU-002-D3SU00412K-s005 [file SU-002-D3SU00412K-s005.zip › MDAnalysis_Calculated_Plotted_Data/RDF/IL/RDF_ILE_interILion.csv]

1.000000000000000056e-01	0.000000000000000000e+00
3.000000000000000444e-01	0.000000000000000000e+00
5.000000000000000000e-01	0.000000000000000000e+00
7.000000000000000666e-01	0.000000000000000000e+00
9.000000000000000222e-01	0.000000000000000000e+00
1.100000000000000089e+00	0.000000000000000000e+00
1.300000000000000266e+00	0.000000000000000000e+00
1.500000000000000000e+00	0.000000000000000000e+00
1.700000000000000178e+00	5.121760782482871191e-04
1.899999999999999911e+00	3.127156248972592228e-02
2.100000000000000089e+00	1.561363358780765709e-01
2.300000000000000266e+00	4.888367497606795897e-01
2.500000000000000000e+00	9.498037816446761594e-01
2.700000000000000178e+00	1.275798775474689561e+00
2.900000000000000355e+00	1.617748829083701878e+00
3.100000000000000089e+00	2.097366013010017127e+00
3.300000000000000266e+00	2.522363590394930632e+00
3.500000000000000000e+00	2.813340075267185103e+00
3.700000000000000178e+00	3.024093471234268637e+00
3.900000000000000355e+00	3.173251307570115198e+00
4.099999999999999645e+00	3.256715713388281586e+00
4.300000000000000711e+00	3.303455757966810680e+00
4.500000000000000000e+00	3.321763685486252449e+00
4.700000000000001066e+00	3.251295290212209199e+00
4.900000000000000355e+00	3.144079486886721231e+00
5.099999999999999645e+00	3.061288528414568333e+00
5.300000000000000711e+00	2.967871497885080867e+00
5.500000000000000000e+00	2.876943509870339533e+00
5.700000000000001066e+00	2.753705568724317931e+00
5.900000000000000355e+00	2.622079253524148168e+00
6.099999999999999645e+00	2.501311959826930664e+00
6.300000000000000711e+00	2.383472111789678660e+00
6.500000000000000000e+00	2.265592194734940890e+00
6.700000000000001066e+00	2.141591863766272752e+00
6.900000000000000355e+00	2.027431059503399080e+00
7.099999999999999645e+00	1.927700767262574777e+00
7.300000000000000711e+00	1.834996938259696231e+00
7.500000000000000000e+00	1.743811775321110646e+00
7.700000000000001066e+00	1.666517691276512281e+00
7.900000000000000355e+00	1.592143009877239779e+00
8.100000000000001421e+00	1.525664528419421462e+00
8.300000000000000711e+00	1.460158464607867579e+00
8.500000000000000000e+00	1.405418767160305338e+00
8.699999999999999289e+00	1.358523601762075206e+00
8.900000000000000355e+00	1.315936569068971052e+00
9.100000000000001421e+00	1.276793322174811340e+00
9.300000000000000711e+00	1.243500907283892731e+00
9.500000000000000000e+00	1.215380857143448567e+00
9.700000000000001066e+00	1.193849542859356960e+00
9.900000000000000355e+00	1.174104950042897944e+00
1.010000000000000142e+01	1.154480435138272920e+00
1.030000000000000071e+01	1.142243904162269841e+00
1.050000000000000000e+01	1.127564524553259284e+00
1.070000000000000107e+01	1.121643885483178504e+00
1.090000000000000036e+01	1.111510956170572273e+00
1.110000000000000142e+01	1.104306570981797186e+00
1.130000000000000071e+01	1.101580950275455884e+00
1.150000000000000000e+01	1.096788384291393914e+00
1.170000000000000107e+01	1.091633645461081548e+00
1.190000000000000036e+01	1.089662713958703621e+00
1.210000000000000142e+01	1.084704336756739051e+00
1.230000000000000071e+01	1.084532766699991324e+00
1.250000000000000000e+01	1.081233546069870100e+00
1.270000000000000107e+01	1.078637343169986496e+00
1.290000000000000036e+01	1.074744982737185106e+00
1.310000000000000142e+01	1.075108309432933007e+00
1.330000000000000071e+01	1.072507237438512284e+00
1.350000000000000000e+01	1.070261094304713945e+00
1.370000000000000107e+01	1.069262147824184606e+00
1.390000000000000036e+01	1.068979663538185187e+00
1.410000000000000142e+01	1.069126967266407213e+00
1.430000000000000071e+01	1.067657625719646619e+00
1.450000000000000000e+01	1.065221494969487148e+00
1.470000000000000107e+01	1.065183412879989744e+00
1.490000000000000036e+01	1.065546976619842878e+00
