# Supplementary material for: Ion-combination specific effects driving the enzymatic activity of halophilic alcohol dehydrogenase 2 from Haloferax volcanii in aqueous ionic liquid solvent mixtures
Source: RSC Sustain. 2024 Jul 8;2(9):2559–80. doi: 10.1039/d3su00412k (PMC11353702; doi:10.1039/d3su00412k)
Supplement: SU-002-D3SU00412K-s005 [file SU-002-D3SU00412K-s005.zip › MDAnalysis_Calculated_Plotted_Data/RDF/IL/RDF_ILE_neg.csv]

1.000000000000000056e-01	0.000000000000000000e+00	1.000000000000000056e-01	0.000000000000000000e+00
3.000000000000000444e-01	0.000000000000000000e+00	3.000000000000000444e-01	0.000000000000000000e+00
5.000000000000000000e-01	0.000000000000000000e+00	5.000000000000000000e-01	0.000000000000000000e+00
7.000000000000000666e-01	0.000000000000000000e+00	7.000000000000000666e-01	0.000000000000000000e+00
9.000000000000000222e-01	0.000000000000000000e+00	9.000000000000000222e-01	0.000000000000000000e+00
1.100000000000000089e+00	0.000000000000000000e+00	1.100000000000000089e+00	0.000000000000000000e+00
1.300000000000000266e+00	0.000000000000000000e+00	1.300000000000000266e+00	0.000000000000000000e+00
1.500000000000000000e+00	4.887386320966019028e-04	1.500000000000000000e+00	1.099661922217354302e-05
1.700000000000000178e+00	2.137621155195453676e-02	1.700000000000000178e+00	9.420606052544065604e-05
1.899999999999999911e+00	1.180250774683834492e-01	1.899999999999999911e+00	8.489795818825071616e-03
2.100000000000000089e+00	1.949285160254085048e-01	2.100000000000000089e+00	5.940234169676953530e-02
2.300000000000000266e+00	2.734558386235281247e-01	2.300000000000000266e+00	1.389889294811553766e-01
2.500000000000000000e+00	4.259037674959418873e-01	2.500000000000000000e+00	2.194728945780194118e-01
2.700000000000000178e+00	6.094528569550955455e-01	2.700000000000000178e+00	3.073474055457712240e-01
2.900000000000000355e+00	8.383198520592065606e-01	2.900000000000000355e+00	4.083742331563030570e-01
3.100000000000000089e+00	1.000280819088046558e+00	3.100000000000000089e+00	5.093615263874934351e-01
3.300000000000000266e+00	1.135460728899909455e+00	3.300000000000000266e+00	5.911008692568670009e-01
3.500000000000000000e+00	1.261587019275787869e+00	3.500000000000000000e+00	6.687774903667389470e-01
3.700000000000000178e+00	1.381704201878054317e+00	3.700000000000000178e+00	7.514891915682817558e-01
3.900000000000000355e+00	1.460479878086362371e+00	3.900000000000000355e+00	8.245217578909517231e-01
4.099999999999999645e+00	1.508185343805293899e+00	4.099999999999999645e+00	8.764473303540852855e-01
4.300000000000000711e+00	1.549233047385153217e+00	4.300000000000000711e+00	9.201003865177733720e-01
4.500000000000000000e+00	1.591018288620505094e+00	4.500000000000000000e+00	9.568081358202980002e-01
4.700000000000001066e+00	1.634737294761982040e+00	4.700000000000001066e+00	9.869837526559049889e-01
4.900000000000000355e+00	1.668833842234458409e+00	4.900000000000000355e+00	1.012392678800100088e+00
5.099999999999999645e+00	1.703619922785200469e+00	5.099999999999999645e+00	1.032083255612757933e+00
5.300000000000000711e+00	1.735634173679792669e+00	5.300000000000000711e+00	1.045648804120571373e+00
5.500000000000000000e+00	1.761126016766434654e+00	5.500000000000000000e+00	1.056073170122166394e+00
5.700000000000001066e+00	1.789010030220937963e+00	5.700000000000001066e+00	1.063233949214841489e+00
5.900000000000000355e+00	1.823540583194139808e+00	5.900000000000000355e+00	1.072540384497100652e+00
6.099999999999999645e+00	1.843407330605853600e+00	6.099999999999999645e+00	1.077305984460036559e+00
6.300000000000000711e+00	1.854649226302634402e+00	6.300000000000000711e+00	1.080079776572767436e+00
6.500000000000000000e+00	1.869077879320770519e+00	6.500000000000000000e+00	1.081184995909258983e+00
6.700000000000001066e+00	1.884520611444310045e+00	6.700000000000001066e+00	1.084459074913705745e+00
6.900000000000000355e+00	1.893964945346302997e+00	6.900000000000000355e+00	1.091167195537931178e+00
7.099999999999999645e+00	1.904982152391379913e+00	7.099999999999999645e+00	1.098647868728567012e+00
7.300000000000000711e+00	1.914575893912708882e+00	7.300000000000000711e+00	1.106913951862783740e+00
7.500000000000000000e+00	1.922638824208524611e+00	7.500000000000000000e+00	1.116262811126753407e+00
7.700000000000001066e+00	1.925755372390850706e+00	7.700000000000001066e+00	1.122824810736345880e+00
7.900000000000000355e+00	1.932423479069619754e+00	7.900000000000000355e+00	1.131793766378595967e+00
8.100000000000001421e+00	1.935650053596138065e+00	8.100000000000001421e+00	1.140893916940161956e+00
8.300000000000000711e+00	1.941245117477726101e+00	8.300000000000000711e+00	1.146108449450906175e+00
8.500000000000000000e+00	1.943032249558966917e+00	8.500000000000000000e+00	1.148708842780127748e+00
8.699999999999999289e+00	1.937692796446770949e+00	8.699999999999999289e+00	1.150008545746226130e+00
8.900000000000000355e+00	1.927037264385077275e+00	8.900000000000000355e+00	1.149130153631746865e+00
9.100000000000001421e+00	1.911564301612375338e+00	9.100000000000001421e+00	1.148436494605344027e+00
9.300000000000000711e+00	1.894361515916709093e+00	9.300000000000000711e+00	1.146197543258167695e+00
9.500000000000000000e+00	1.875277230214335233e+00	9.500000000000000000e+00	1.142682954747259005e+00
9.700000000000001066e+00	1.851718139005301467e+00	9.700000000000001066e+00	1.140157694755104201e+00
9.900000000000000355e+00	1.824364956777454472e+00	9.900000000000000355e+00	1.136141290941971471e+00
1.010000000000000142e+01	1.799906566042165146e+00	1.010000000000000142e+01	1.132883627308614916e+00
1.030000000000000071e+01	1.772940463596238692e+00	1.030000000000000071e+01	1.128948808979891361e+00
1.050000000000000000e+01	1.749730662445484697e+00	1.050000000000000000e+01	1.124405518991289599e+00
1.070000000000000107e+01	1.723548710013611096e+00	1.070000000000000107e+01	1.121414846049297864e+00
1.090000000000000036e+01	1.699567816102291351e+00	1.090000000000000036e+01	1.117607184312531476e+00
1.110000000000000142e+01	1.677051875831821581e+00	1.110000000000000142e+01	1.114474381399414016e+00
1.130000000000000071e+01	1.656106694338993490e+00	1.130000000000000071e+01	1.110523570195957488e+00
1.150000000000000000e+01	1.641165930022693287e+00	1.150000000000000000e+01	1.108292164104385691e+00
1.170000000000000107e+01	1.626513776184160154e+00	1.170000000000000107e+01	1.105468913688428145e+00
1.190000000000000036e+01	1.613678714577300166e+00	1.190000000000000036e+01	1.102203567991631994e+00
1.210000000000000142e+01	1.605934783778756536e+00	1.210000000000000142e+01	1.099974655412893965e+00
1.230000000000000071e+01	1.600119022448547756e+00	1.230000000000000071e+01	1.097833271758536844e+00
1.250000000000000000e+01	1.595301328602350077e+00	1.250000000000000000e+01	1.095761184256138998e+00
1.270000000000000107e+01	1.591449506050699680e+00	1.270000000000000107e+01	1.092705501985876460e+00
1.290000000000000036e+01	1.587441298334947959e+00	1.290000000000000036e+01	1.090185573928490692e+00
1.310000000000000142e+01	1.587239599000555890e+00	1.310000000000000142e+01	1.087578261852937711e+00
1.330000000000000071e+01	1.586558138974690779e+00	1.330000000000000071e+01	1.085425989242632339e+00
1.350000000000000000e+01	1.584026985363582440e+00	1.350000000000000000e+01	1.082872886715333882e+00
1.370000000000000107e+01	1.581679574241990682e+00	1.370000000000000107e+01	1.080457966044360951e+00
1.390000000000000036e+01	1.581984113212588916e+00	1.390000000000000036e+01	1.077994804751824853e+00
1.410000000000000142e+01	1.582241049936008226e+00	1.410000000000000142e+01	1.075838997813582498e+00
1.430000000000000071e+01	1.581710153596171953e+00	1.430000000000000071e+01	1.074976831556513135e+00
1.450000000000000000e+01	1.579611317281340854e+00	1.450000000000000000e+01	1.073475363725323373e+00
1.470000000000000107e+01	1.577720418310178951e+00	1.470000000000000107e+01	1.072690015478085401e+00
1.490000000000000036e+01	1.576499693775041289e+00	1.490000000000000036e+01	1.071309392568806196e+00
