# Supplementary material for: Ion-combination specific effects driving the enzymatic activity of halophilic alcohol dehydrogenase 2 from Haloferax volcanii in aqueous ionic liquid solvent mixtures
Source: RSC Sustain. 2024 Jul 8;2(9):2559–80. doi: 10.1039/d3su00412k (PMC11353702; doi:10.1039/d3su00412k)
Supplement: SU-002-D3SU00412K-s005 [file SU-002-D3SU00412K-s005.zip › MDAnalysis_Calculated_Plotted_Data/RDF/IL/RDF_ILE_pos.csv]

1.000000000000000056e-01	0.000000000000000000e+00	1.000000000000000056e-01	0.000000000000000000e+00
3.000000000000000444e-01	0.000000000000000000e+00	3.000000000000000444e-01	0.000000000000000000e+00
5.000000000000000000e-01	0.000000000000000000e+00	5.000000000000000000e-01	0.000000000000000000e+00
7.000000000000000666e-01	0.000000000000000000e+00	7.000000000000000666e-01	0.000000000000000000e+00
9.000000000000000222e-01	0.000000000000000000e+00	9.000000000000000222e-01	0.000000000000000000e+00
1.100000000000000089e+00	0.000000000000000000e+00	1.100000000000000089e+00	0.000000000000000000e+00
1.300000000000000266e+00	0.000000000000000000e+00	1.300000000000000266e+00	0.000000000000000000e+00
1.500000000000000000e+00	9.163071105581831535e-04	1.500000000000000000e+00	0.000000000000000000e+00
1.700000000000000178e+00	1.826055899255940029e-01	1.700000000000000178e+00	8.028243750915882654e-05
1.899999999999999911e+00	5.558812588875247096e-01	1.899999999999999911e+00	2.204063967041113448e-03
2.100000000000000089e+00	5.134104728350054048e-01	2.100000000000000089e+00	1.319566771204162998e-02
2.300000000000000266e+00	5.995860029231454558e-01	2.300000000000000266e+00	3.808360212572371034e-02
2.500000000000000000e+00	9.010321063522604979e-01	2.500000000000000000e+00	7.205716798943059831e-02
2.700000000000000178e+00	1.370375644777297008e+00	2.700000000000000178e+00	1.059199808073302829e-01
2.900000000000000355e+00	1.837656088450533520e+00	2.900000000000000355e+00	1.429989250147289948e-01
3.100000000000000089e+00	2.077450064930016271e+00	3.100000000000000089e+00	1.869431675024292860e-01
3.300000000000000266e+00	2.370159066230817402e+00	3.300000000000000266e+00	2.366937527342393988e-01
3.500000000000000000e+00	2.583741712707165128e+00	3.500000000000000000e+00	2.808664914940251500e-01
3.700000000000000178e+00	2.801894487304064540e+00	3.700000000000000178e+00	3.140121295715458949e-01
3.900000000000000355e+00	2.983540235756676040e+00	3.900000000000000355e+00	3.451474268082737051e-01
4.099999999999999645e+00	3.109875619696043092e+00	4.099999999999999645e+00	3.737337189813256799e-01
4.300000000000000711e+00	3.168601521189883474e+00	4.300000000000000711e+00	3.972462988706606524e-01
4.500000000000000000e+00	3.232668284729334207e+00	4.500000000000000000e+00	4.205161308387898034e-01
4.700000000000001066e+00	3.312231425384096095e+00	4.700000000000001066e+00	4.387058749682733461e-01
4.900000000000000355e+00	3.329985344238873157e+00	4.900000000000000355e+00	4.616841940733547589e-01
5.099999999999999645e+00	3.312957021732468199e+00	5.099999999999999645e+00	4.829907893292228471e-01
5.300000000000000711e+00	3.236695183717924973e+00	5.300000000000000711e+00	5.061221665071634623e-01
5.500000000000000000e+00	3.148425324313341989e+00	5.500000000000000000e+00	5.305173509556577738e-01
5.700000000000001066e+00	3.068721279384002631e+00	5.700000000000001066e+00	5.556705921395863612e-01
5.900000000000000355e+00	2.962298420031178381e+00	5.900000000000000355e+00	5.806797649785894189e-01
6.099999999999999645e+00	2.857148059039908095e+00	6.099999999999999645e+00	6.057235121697150948e-01
6.300000000000000711e+00	2.768303942258595107e+00	6.300000000000000711e+00	6.319942699354468285e-01
6.500000000000000000e+00	2.691220073037742022e+00	6.500000000000000000e+00	6.593631553108039167e-01
6.700000000000001066e+00	2.618267764287216526e+00	6.700000000000001066e+00	6.859999328639567739e-01
6.900000000000000355e+00	2.542595509815508414e+00	6.900000000000000355e+00	7.114628038337049709e-01
7.099999999999999645e+00	2.477927292966894512e+00	7.099999999999999645e+00	7.377610119520398024e-01
7.300000000000000711e+00	2.418617943751278254e+00	7.300000000000000711e+00	7.622578221121665276e-01
7.500000000000000000e+00	2.356909655118525571e+00	7.500000000000000000e+00	7.865812532813665214e-01
7.700000000000001066e+00	2.304224377270440716e+00	7.700000000000001066e+00	8.080323890644945939e-01
7.900000000000000355e+00	2.264278069655673686e+00	7.900000000000000355e+00	8.306786592048681639e-01
8.100000000000001421e+00	2.236259119751620172e+00	8.100000000000001421e+00	8.527970519473921929e-01
8.300000000000000711e+00	2.206186035638764142e+00	8.300000000000000711e+00	8.714189513471656268e-01
8.500000000000000000e+00	2.178298729967095060e+00	8.500000000000000000e+00	8.879736557417827747e-01
8.699999999999999289e+00	2.145229845736352559e+00	8.699999999999999289e+00	9.021114205442736234e-01
8.900000000000000355e+00	2.118403563091426189e+00	8.900000000000000355e+00	9.142500741360325422e-01
9.100000000000001421e+00	2.092194876587087471e+00	9.100000000000001421e+00	9.255025188618486442e-01
9.300000000000000711e+00	2.061705689050276735e+00	9.300000000000000711e+00	9.365263529658505171e-01
9.500000000000000000e+00	2.031185345671655096e+00	9.500000000000000000e+00	9.442042263499728083e-01
9.700000000000001066e+00	1.996946146942716771e+00	9.700000000000001066e+00	9.518239830897787801e-01
9.900000000000000355e+00	1.966092443033899517e+00	9.900000000000000355e+00	9.594635142726452015e-01
1.010000000000000142e+01	1.936470491653879078e+00	1.010000000000000142e+01	9.671874666874646920e-01
1.030000000000000071e+01	1.912763838833402730e+00	1.030000000000000071e+01	9.715545602066297803e-01
1.050000000000000000e+01	1.886212461252900541e+00	1.050000000000000000e+01	9.780640816195315113e-01
1.070000000000000107e+01	1.860790394183411189e+00	1.070000000000000107e+01	9.833862431004588567e-01
1.090000000000000036e+01	1.834617293109576330e+00	1.090000000000000036e+01	9.884121624138940687e-01
1.110000000000000142e+01	1.808735221268884086e+00	1.110000000000000142e+01	9.935165531338649991e-01
1.130000000000000071e+01	1.786355997258825212e+00	1.130000000000000071e+01	9.976814779223336371e-01
1.150000000000000000e+01	1.766055360765297344e+00	1.150000000000000000e+01	1.003232697831515141e+00
1.170000000000000107e+01	1.749225495473643699e+00	1.170000000000000107e+01	1.008056054064679685e+00
1.190000000000000036e+01	1.733757069013855068e+00	1.190000000000000036e+01	1.012599678238376377e+00
1.210000000000000142e+01	1.721075667308348489e+00	1.210000000000000142e+01	1.017251015985098039e+00
1.230000000000000071e+01	1.709319129995276576e+00	1.230000000000000071e+01	1.019870622865574283e+00
1.250000000000000000e+01	1.696408808870429441e+00	1.250000000000000000e+01	1.023866478183023343e+00
1.270000000000000107e+01	1.682719430057310062e+00	1.270000000000000107e+01	1.025942316401819765e+00
1.290000000000000036e+01	1.669433719622691825e+00	1.290000000000000036e+01	1.028567319851242168e+00
1.310000000000000142e+01	1.653249904597109854e+00	1.310000000000000142e+01	1.030401844628075603e+00
1.330000000000000071e+01	1.639806092314916697e+00	1.330000000000000071e+01	1.032438494168868459e+00
1.350000000000000000e+01	1.626448704762616604e+00	1.350000000000000000e+01	1.032877438143490201e+00
1.370000000000000107e+01	1.613393915219295094e+00	1.370000000000000107e+01	1.034069715328432393e+00
1.390000000000000036e+01	1.599398870240737347e+00	1.390000000000000036e+01	1.035245372396212060e+00
1.410000000000000142e+01	1.587039396149169335e+00	1.410000000000000142e+01	1.035590701144126102e+00
1.430000000000000071e+01	1.574023356939040053e+00	1.430000000000000071e+01	1.036362473416374774e+00
1.450000000000000000e+01	1.559897505275356977e+00	1.450000000000000000e+01	1.036861747294554936e+00
1.470000000000000107e+01	1.544927890348958277e+00	1.470000000000000107e+01	1.037147534616619682e+00
1.490000000000000036e+01	1.528967168489328454e+00	1.490000000000000036e+01	1.036333301003387275e+00
