# Supplementary material for: Ion-combination specific effects driving the enzymatic activity of halophilic alcohol dehydrogenase 2 from Haloferax volcanii in aqueous ionic liquid solvent mixtures
Source: RSC Sustain. 2024 Jul 8;2(9):2559–80. doi: 10.1039/d3su00412k (PMC11353702; doi:10.1039/d3su00412k)
Supplement: SU-002-D3SU00412K-s005 [file SU-002-D3SU00412K-s005.zip › MDAnalysis_Calculated_Plotted_Data/RDF/IL/RDF_ILE_pot2pot_around_acidic_zone1_15A.csv]

1.000000000000000056e-01	0.000000000000000000e+00	1.000000000000000056e-01	0.000000000000000000e+00
3.000000000000000444e-01	0.000000000000000000e+00	3.000000000000000444e-01	0.000000000000000000e+00
5.000000000000000000e-01	0.000000000000000000e+00	5.000000000000000000e-01	0.000000000000000000e+00
7.000000000000000666e-01	0.000000000000000000e+00	7.000000000000000666e-01	0.000000000000000000e+00
9.000000000000000222e-01	0.000000000000000000e+00	9.000000000000000222e-01	0.000000000000000000e+00
1.100000000000000089e+00	0.000000000000000000e+00	1.100000000000000089e+00	0.000000000000000000e+00
1.300000000000000266e+00	0.000000000000000000e+00	1.300000000000000266e+00	0.000000000000000000e+00
1.500000000000000000e+00	0.000000000000000000e+00	1.500000000000000000e+00	0.000000000000000000e+00
1.700000000000000178e+00	0.000000000000000000e+00	1.700000000000000178e+00	0.000000000000000000e+00
1.899999999999999911e+00	0.000000000000000000e+00	1.899999999999999911e+00	0.000000000000000000e+00
2.100000000000000089e+00	0.000000000000000000e+00	2.100000000000000089e+00	0.000000000000000000e+00
2.300000000000000266e+00	0.000000000000000000e+00	2.300000000000000266e+00	0.000000000000000000e+00
2.500000000000000000e+00	0.000000000000000000e+00	2.500000000000000000e+00	0.000000000000000000e+00
2.700000000000000178e+00	0.000000000000000000e+00	2.700000000000000178e+00	0.000000000000000000e+00
2.900000000000000355e+00	0.000000000000000000e+00	2.900000000000000355e+00	0.000000000000000000e+00
3.100000000000000089e+00	0.000000000000000000e+00	3.100000000000000089e+00	0.000000000000000000e+00
3.300000000000000266e+00	0.000000000000000000e+00	3.300000000000000266e+00	0.000000000000000000e+00
3.500000000000000000e+00	0.000000000000000000e+00	3.500000000000000000e+00	0.000000000000000000e+00
3.700000000000000178e+00	3.707591078429459119e-01	3.700000000000000178e+00	3.707591078429459119e-01
3.900000000000000355e+00	9.057997334843399528e-01	3.900000000000000355e+00	9.057997334843399528e-01
4.099999999999999645e+00	1.509792243277976009e+00	4.099999999999999645e+00	1.509792243277976009e+00
4.300000000000000711e+00	1.686383042687436884e+00	4.300000000000000711e+00	1.686383042687436884e+00
4.500000000000000000e+00	1.790508811035012693e+00	4.500000000000000000e+00	1.790508811035012693e+00
4.700000000000001066e+00	2.100978932692570300e+00	4.700000000000001066e+00	2.100978932692570300e+00
4.900000000000000355e+00	1.177918184059140616e+00	4.900000000000000355e+00	1.177918184059140616e+00
5.099999999999999645e+00	1.143117357687847946e+00	5.099999999999999645e+00	1.143117357687847946e+00
5.300000000000000711e+00	9.552156308172824462e-01	5.300000000000000711e+00	9.552156308172824462e-01
5.500000000000000000e+00	9.589362305728276192e-01	5.500000000000000000e+00	9.589362305728276192e-01
5.700000000000001066e+00	9.151505805699576834e-01	5.700000000000001066e+00	9.151505805699576834e-01
5.900000000000000355e+00	7.708308441715910897e-01	5.900000000000000355e+00	7.708308441715910897e-01
6.099999999999999645e+00	1.344786950866287967e+00	6.099999999999999645e+00	1.344786950866287967e+00
6.300000000000000711e+00	1.425213738320793677e+00	6.300000000000000711e+00	1.425213738320793677e+00
6.500000000000000000e+00	1.098555409110631764e+00	6.500000000000000000e+00	1.098555409110631764e+00
6.700000000000001066e+00	1.518619489708616266e+00	6.700000000000001066e+00	1.518619489708616266e+00
6.900000000000000355e+00	1.218608965090872687e+00	6.900000000000000355e+00	1.218608965090872687e+00
7.099999999999999645e+00	1.366725067317678510e+00	7.099999999999999645e+00	1.366725067317678510e+00
7.300000000000000711e+00	1.252039155989597141e+00	7.300000000000000711e+00	1.252039155989597141e+00
7.500000000000000000e+00	1.315088192292686919e+00	7.500000000000000000e+00	1.315088192292686919e+00
7.700000000000001066e+00	1.064183093792264279e+00	7.700000000000001066e+00	1.064183093792264279e+00
7.900000000000000355e+00	1.499047178086404752e+00	7.900000000000000355e+00	1.499047178086404752e+00
8.100000000000001421e+00	1.061163002887090645e+00	8.100000000000001421e+00	1.061163002887090645e+00
8.300000000000000711e+00	1.136971362368556893e+00	8.300000000000000711e+00	1.136971362368556893e+00
8.500000000000000000e+00	1.244705951693345636e+00	8.500000000000000000e+00	1.244705951693345636e+00
8.699999999999999289e+00	1.226465418873198931e+00	8.699999999999999289e+00	1.226465418873198931e+00
8.900000000000000355e+00	1.245212833593195345e+00	8.900000000000000355e+00	1.245212833593195345e+00
9.100000000000001421e+00	1.278661410589203795e+00	9.100000000000001421e+00	1.278661410589203795e+00
9.300000000000000711e+00	1.366809342025088414e+00	9.300000000000000711e+00	1.366809342025088414e+00
9.500000000000000000e+00	1.189327424512927722e+00	9.500000000000000000e+00	1.189327424512927722e+00
9.700000000000001066e+00	1.356615523812799484e+00	9.700000000000001066e+00	1.356615523812799484e+00
9.900000000000000355e+00	1.213561129015916507e+00	9.900000000000000355e+00	1.213561129015916507e+00
1.010000000000000142e+01	1.087770961302345185e+00	1.010000000000000142e+01	1.087770961302345185e+00
1.030000000000000071e+01	1.134809497895499897e+00	1.030000000000000071e+01	1.134809497895499897e+00
1.050000000000000000e+01	1.210400412744075949e+00	1.050000000000000000e+01	1.210400412744075949e+00
1.070000000000000107e+01	1.184579944802447660e+00	1.070000000000000107e+01	1.184579944802447660e+00
1.090000000000000036e+01	1.062152893748000482e+00	1.090000000000000036e+01	1.062152893748000482e+00
1.110000000000000142e+01	1.071313677916059692e+00	1.110000000000000142e+01	1.071313677916059692e+00
1.130000000000000071e+01	1.158683738808159891e+00	1.130000000000000071e+01	1.158683738808159891e+00
1.150000000000000000e+01	1.030989378334282058e+00	1.150000000000000000e+01	1.030989378334282058e+00
1.170000000000000107e+01	1.223862561985519903e+00	1.170000000000000107e+01	1.223862561985519903e+00
1.190000000000000036e+01	1.096005154256492142e+00	1.190000000000000036e+01	1.096005154256492142e+00
1.210000000000000142e+01	1.139331688027136913e+00	1.210000000000000142e+01	1.139331688027136913e+00
1.230000000000000071e+01	1.006705570868176247e+00	1.230000000000000071e+01	1.006705570868176247e+00
1.250000000000000000e+01	1.109357640185953287e+00	1.250000000000000000e+01	1.109357640185953287e+00
1.270000000000000107e+01	1.092679574775253126e+00	1.270000000000000107e+01	1.092679574775253126e+00
1.290000000000000036e+01	1.089569298919236706e+00	1.290000000000000036e+01	1.089569298919236706e+00
1.310000000000000142e+01	1.031197301976176206e+00	1.310000000000000142e+01	1.031197301976176206e+00
1.330000000000000071e+01	1.045518407191317278e+00	1.330000000000000071e+01	1.045518407191317278e+00
1.350000000000000000e+01	1.217724138550627222e+00	1.350000000000000000e+01	1.217724138550627222e+00
1.370000000000000107e+01	1.136060478631643722e+00	1.370000000000000107e+01	1.136060478631643722e+00
1.390000000000000036e+01	1.137387639004272977e+00	1.390000000000000036e+01	1.137387639004272977e+00
1.410000000000000142e+01	1.094406632940315482e+00	1.410000000000000142e+01	1.094406632940315482e+00
1.430000000000000071e+01	1.092381988994397091e+00	1.430000000000000071e+01	1.092381988994397091e+00
1.450000000000000000e+01	1.114198581418963885e+00	1.450000000000000000e+01	1.114198581418963885e+00
1.470000000000000107e+01	1.114293721818286897e+00	1.470000000000000107e+01	1.114293721818286897e+00
1.490000000000000036e+01	1.055179714755615894e+00	1.490000000000000036e+01	1.055179714755615894e+00
