# Supplementary material for: Ion-combination specific effects driving the enzymatic activity of halophilic alcohol dehydrogenase 2 from Haloferax volcanii in aqueous ionic liquid solvent mixtures
Source: RSC Sustain. 2024 Jul 8;2(9):2559–80. doi: 10.1039/d3su00412k (PMC11353702; doi:10.1039/d3su00412k)
Supplement: SU-002-D3SU00412K-s005 [file SU-002-D3SU00412K-s005.zip › MDAnalysis_Calculated_Plotted_Data/RDF/IL/RDF_ILE_wat2pot_around_acidic_zone1_15A.csv]

1.000000000000000056e-01	0.000000000000000000e+00	1.000000000000000056e-01	0.000000000000000000e+00
3.000000000000000444e-01	0.000000000000000000e+00	3.000000000000000444e-01	0.000000000000000000e+00
5.000000000000000000e-01	0.000000000000000000e+00	5.000000000000000000e-01	0.000000000000000000e+00
7.000000000000000666e-01	0.000000000000000000e+00	7.000000000000000666e-01	0.000000000000000000e+00
9.000000000000000222e-01	0.000000000000000000e+00	9.000000000000000222e-01	0.000000000000000000e+00
1.100000000000000089e+00	0.000000000000000000e+00	1.100000000000000089e+00	0.000000000000000000e+00
1.300000000000000266e+00	0.000000000000000000e+00	1.300000000000000266e+00	0.000000000000000000e+00
1.500000000000000000e+00	0.000000000000000000e+00	1.500000000000000000e+00	0.000000000000000000e+00
1.700000000000000178e+00	0.000000000000000000e+00	1.700000000000000178e+00	0.000000000000000000e+00
1.899999999999999911e+00	0.000000000000000000e+00	1.899999999999999911e+00	0.000000000000000000e+00
2.100000000000000089e+00	1.012141300385422684e-05	2.100000000000000089e+00	1.012141300385422684e-05
2.300000000000000266e+00	2.168761309820825198e-03	2.300000000000000266e+00	2.168761309820825198e-03
2.500000000000000000e+00	2.615717981986562246e-01	2.500000000000000000e+00	2.615717981986562246e-01
2.700000000000000178e+00	1.824455876898702700e+00	2.700000000000000178e+00	1.824455876898702700e+00
2.900000000000000355e+00	1.909946788605285439e+00	2.900000000000000355e+00	1.909946788605285439e+00
3.100000000000000089e+00	1.791583735280999345e+00	3.100000000000000089e+00	1.791583735280999345e+00
3.300000000000000266e+00	1.956222577510871474e+00	3.300000000000000266e+00	1.956222577510871474e+00
3.500000000000000000e+00	1.723531223222438680e+00	3.500000000000000000e+00	1.723531223222438680e+00
3.700000000000000178e+00	1.239872826878519740e+00	3.700000000000000178e+00	1.239872826878519740e+00
3.900000000000000355e+00	9.377765557561942300e-01	3.900000000000000355e+00	9.377765557561942300e-01
4.099999999999999645e+00	8.624940018367008854e-01	4.099999999999999645e+00	8.624940018367008854e-01
4.300000000000000711e+00	8.934687326510509786e-01	4.300000000000000711e+00	8.934687326510509786e-01
4.500000000000000000e+00	9.629925983821682189e-01	4.500000000000000000e+00	9.629925983821682189e-01
4.700000000000001066e+00	1.046289701772162406e+00	4.700000000000001066e+00	1.046289701772162406e+00
4.900000000000000355e+00	1.126650825255741450e+00	4.900000000000000355e+00	1.126650825255741450e+00
5.099999999999999645e+00	1.193786413897558907e+00	5.099999999999999645e+00	1.193786413897558907e+00
5.300000000000000711e+00	1.234662626065940350e+00	5.300000000000000711e+00	1.234662626065940350e+00
5.500000000000000000e+00	1.247800960697205142e+00	5.500000000000000000e+00	1.247800960697205142e+00
5.700000000000001066e+00	1.235118113780038218e+00	5.700000000000001066e+00	1.235118113780038218e+00
5.900000000000000355e+00	1.202309358378102599e+00	5.900000000000000355e+00	1.202309358378102599e+00
6.099999999999999645e+00	1.166248233978560478e+00	6.099999999999999645e+00	1.166248233978560478e+00
6.300000000000000711e+00	1.130665280375148907e+00	6.300000000000000711e+00	1.130665280375148907e+00
6.500000000000000000e+00	1.104683429952097562e+00	6.500000000000000000e+00	1.104683429952097562e+00
6.700000000000001066e+00	1.094985020731031877e+00	6.700000000000001066e+00	1.094985020731031877e+00
6.900000000000000355e+00	1.098207665901951513e+00	6.900000000000000355e+00	1.098207665901951513e+00
7.099999999999999645e+00	1.107451019423828287e+00	7.099999999999999645e+00	1.107451019423828287e+00
7.300000000000000711e+00	1.118425422695592086e+00	7.300000000000000711e+00	1.118425422695592086e+00
7.500000000000000000e+00	1.126598484876432105e+00	7.500000000000000000e+00	1.126598484876432105e+00
7.700000000000001066e+00	1.131511394957383843e+00	7.700000000000001066e+00	1.131511394957383843e+00
7.900000000000000355e+00	1.133475640518706751e+00	7.900000000000000355e+00	1.133475640518706751e+00
8.100000000000001421e+00	1.131867825949546047e+00	8.100000000000001421e+00	1.131867825949546047e+00
8.300000000000000711e+00	1.128080883606511486e+00	8.300000000000000711e+00	1.128080883606511486e+00
8.500000000000000000e+00	1.123782413350366438e+00	8.500000000000000000e+00	1.123782413350366438e+00
8.699999999999999289e+00	1.120077455351289553e+00	8.699999999999999289e+00	1.120077455351289553e+00
8.900000000000000355e+00	1.116477543049223531e+00	8.900000000000000355e+00	1.116477543049223531e+00
9.100000000000001421e+00	1.113639395457448389e+00	9.100000000000001421e+00	1.113639395457448389e+00
9.300000000000000711e+00	1.109971878098810150e+00	9.300000000000000711e+00	1.109971878098810150e+00
9.500000000000000000e+00	1.109317973506831922e+00	9.500000000000000000e+00	1.109317973506831922e+00
9.700000000000001066e+00	1.109127658699342822e+00	9.700000000000001066e+00	1.109127658699342822e+00
9.900000000000000355e+00	1.108152857538034386e+00	9.900000000000000355e+00	1.108152857538034386e+00
1.010000000000000142e+01	1.106569494614304761e+00	1.010000000000000142e+01	1.106569494614304761e+00
1.030000000000000071e+01	1.105356055545678506e+00	1.030000000000000071e+01	1.105356055545678506e+00
1.050000000000000000e+01	1.104078687218662980e+00	1.050000000000000000e+01	1.104078687218662980e+00
1.070000000000000107e+01	1.103646323262524209e+00	1.070000000000000107e+01	1.103646323262524209e+00
1.090000000000000036e+01	1.102992249564102245e+00	1.090000000000000036e+01	1.102992249564102245e+00
1.110000000000000142e+01	1.100954845197928522e+00	1.110000000000000142e+01	1.100954845197928522e+00
1.130000000000000071e+01	1.099336267296352920e+00	1.130000000000000071e+01	1.099336267296352920e+00
1.150000000000000000e+01	1.098829480317097929e+00	1.150000000000000000e+01	1.098829480317097929e+00
1.170000000000000107e+01	1.096705008072134113e+00	1.170000000000000107e+01	1.096705008072134113e+00
1.190000000000000036e+01	1.095970961586579584e+00	1.190000000000000036e+01	1.095970961586579584e+00
1.210000000000000142e+01	1.096485224954486304e+00	1.210000000000000142e+01	1.096485224954486304e+00
1.230000000000000071e+01	1.093790964761043316e+00	1.230000000000000071e+01	1.093790964761043316e+00
1.250000000000000000e+01	1.092116308969983463e+00	1.250000000000000000e+01	1.092116308969983463e+00
1.270000000000000107e+01	1.091366086286881254e+00	1.270000000000000107e+01	1.091366086286881254e+00
1.290000000000000036e+01	1.088709003142279474e+00	1.290000000000000036e+01	1.088709003142279474e+00
1.310000000000000142e+01	1.088531973416534182e+00	1.310000000000000142e+01	1.088531973416534182e+00
1.330000000000000071e+01	1.088153440854881859e+00	1.330000000000000071e+01	1.088153440854881859e+00
1.350000000000000000e+01	1.086679177665914153e+00	1.350000000000000000e+01	1.086679177665914153e+00
1.370000000000000107e+01	1.085145955182804212e+00	1.370000000000000107e+01	1.085145955182804212e+00
1.390000000000000036e+01	1.083828608249928438e+00	1.390000000000000036e+01	1.083828608249928438e+00
1.410000000000000142e+01	1.082995638833632368e+00	1.410000000000000142e+01	1.082995638833632368e+00
1.430000000000000071e+01	1.082218755423340451e+00	1.430000000000000071e+01	1.082218755423340451e+00
1.450000000000000000e+01	1.081182416794845391e+00	1.450000000000000000e+01	1.081182416794845391e+00
1.470000000000000107e+01	1.080086707470856888e+00	1.470000000000000107e+01	1.080086707470856888e+00
1.490000000000000036e+01	1.080404449168582026e+00	1.490000000000000036e+01	1.080404449168582026e+00
