# Supplementary material for: Ion-combination specific effects driving the enzymatic activity of halophilic alcohol dehydrogenase 2 from Haloferax volcanii in aqueous ionic liquid solvent mixtures
Source: RSC Sustain. 2024 Jul 8;2(9):2559–80. doi: 10.1039/d3su00412k (PMC11353702; doi:10.1039/d3su00412k)
Supplement: SU-002-D3SU00412K-s005 [file SU-002-D3SU00412K-s005.zip › MDAnalysis_Calculated_Plotted_Data/RDF/IL/RDF_ILE_wat2wat_around_acidic_zone1_15A_OAtoms.csv]

1.000000000000000056e-01	0.000000000000000000e+00	1.000000000000000056e-01	0.000000000000000000e+00
3.000000000000000444e-01	0.000000000000000000e+00	3.000000000000000444e-01	0.000000000000000000e+00
5.000000000000000000e-01	0.000000000000000000e+00	5.000000000000000000e-01	0.000000000000000000e+00
7.000000000000000666e-01	0.000000000000000000e+00	7.000000000000000666e-01	0.000000000000000000e+00
9.000000000000000222e-01	0.000000000000000000e+00	9.000000000000000222e-01	0.000000000000000000e+00
1.100000000000000089e+00	0.000000000000000000e+00	1.100000000000000089e+00	0.000000000000000000e+00
1.300000000000000266e+00	0.000000000000000000e+00	1.300000000000000266e+00	0.000000000000000000e+00
1.500000000000000000e+00	0.000000000000000000e+00	1.500000000000000000e+00	0.000000000000000000e+00
1.700000000000000178e+00	0.000000000000000000e+00	1.700000000000000178e+00	0.000000000000000000e+00
1.899999999999999911e+00	0.000000000000000000e+00	1.899999999999999911e+00	0.000000000000000000e+00
2.100000000000000089e+00	0.000000000000000000e+00	2.100000000000000089e+00	0.000000000000000000e+00
2.300000000000000266e+00	0.000000000000000000e+00	2.300000000000000266e+00	0.000000000000000000e+00
2.500000000000000000e+00	2.328428172364333804e-01	2.500000000000000000e+00	2.328428172364333804e-01
2.700000000000000178e+00	2.327134183605172879e+00	2.700000000000000178e+00	2.327134183605172879e+00
2.900000000000000355e+00	2.425287606499026527e+00	2.900000000000000355e+00	2.425287606499026527e+00
3.100000000000000089e+00	1.605743936116667880e+00	3.100000000000000089e+00	1.605743936116667880e+00
3.300000000000000266e+00	1.328099956277144278e+00	3.300000000000000266e+00	1.328099956277144278e+00
3.500000000000000000e+00	1.229665856569675197e+00	3.500000000000000000e+00	1.229665856569675197e+00
3.700000000000000178e+00	1.198206791329426979e+00	3.700000000000000178e+00	1.198206791329426979e+00
3.900000000000000355e+00	1.149591017481234712e+00	3.900000000000000355e+00	1.149591017481234712e+00
4.099999999999999645e+00	1.109952571501809260e+00	4.099999999999999645e+00	1.109952571501809260e+00
4.300000000000000711e+00	1.125715221911507857e+00	4.300000000000000711e+00	1.125715221911507857e+00
4.500000000000000000e+00	1.090891556242683080e+00	4.500000000000000000e+00	1.090891556242683080e+00
4.700000000000001066e+00	1.098975545535289422e+00	4.700000000000001066e+00	1.098975545535289422e+00
4.900000000000000355e+00	1.090193047317109087e+00	4.900000000000000355e+00	1.090193047317109087e+00
5.099999999999999645e+00	1.107754889282116517e+00	5.099999999999999645e+00	1.107754889282116517e+00
5.300000000000000711e+00	1.135468214776601981e+00	5.300000000000000711e+00	1.135468214776601981e+00
5.500000000000000000e+00	1.150675415954126368e+00	5.500000000000000000e+00	1.150675415954126368e+00
5.700000000000001066e+00	1.141556661128865002e+00	5.700000000000001066e+00	1.141556661128865002e+00
5.900000000000000355e+00	1.144349277153035693e+00	5.900000000000000355e+00	1.144349277153035693e+00
6.099999999999999645e+00	1.166199211376000022e+00	6.099999999999999645e+00	1.166199211376000022e+00
6.300000000000000711e+00	1.157522850973563999e+00	6.300000000000000711e+00	1.157522850973563999e+00
6.500000000000000000e+00	1.146133664022168430e+00	6.500000000000000000e+00	1.146133664022168430e+00
6.700000000000001066e+00	1.154090930690413908e+00	6.700000000000001066e+00	1.154090930690413908e+00
6.900000000000000355e+00	1.148613370883697415e+00	6.900000000000000355e+00	1.148613370883697415e+00
7.099999999999999645e+00	1.150255539984434083e+00	7.099999999999999645e+00	1.150255539984434083e+00
7.300000000000000711e+00	1.131500214344632660e+00	7.300000000000000711e+00	1.131500214344632660e+00
7.500000000000000000e+00	1.134733316791456836e+00	7.500000000000000000e+00	1.134733316791456836e+00
7.700000000000001066e+00	1.119364189065808812e+00	7.700000000000001066e+00	1.119364189065808812e+00
7.900000000000000355e+00	1.121844452971467065e+00	7.900000000000000355e+00	1.121844452971467065e+00
8.100000000000001421e+00	1.120027589105398791e+00	8.100000000000001421e+00	1.120027589105398791e+00
8.300000000000000711e+00	1.121767126560337280e+00	8.300000000000000711e+00	1.121767126560337280e+00
8.500000000000000000e+00	1.119202493975355095e+00	8.500000000000000000e+00	1.119202493975355095e+00
8.699999999999999289e+00	1.124442571894913145e+00	8.699999999999999289e+00	1.124442571894913145e+00
8.900000000000000355e+00	1.122717313481804036e+00	8.900000000000000355e+00	1.122717313481804036e+00
9.100000000000001421e+00	1.123589425354183158e+00	9.100000000000001421e+00	1.123589425354183158e+00
9.300000000000000711e+00	1.122212006245321136e+00	9.300000000000000711e+00	1.122212006245321136e+00
9.500000000000000000e+00	1.125427293270509610e+00	9.500000000000000000e+00	1.125427293270509610e+00
9.700000000000001066e+00	1.119865062587561022e+00	9.700000000000001066e+00	1.119865062587561022e+00
9.900000000000000355e+00	1.119365245059389391e+00	9.900000000000000355e+00	1.119365245059389391e+00
1.010000000000000142e+01	1.111069886834878284e+00	1.010000000000000142e+01	1.111069886834878284e+00
1.030000000000000071e+01	1.115996745659722400e+00	1.030000000000000071e+01	1.115996745659722400e+00
1.050000000000000000e+01	1.109929508079135596e+00	1.050000000000000000e+01	1.109929508079135596e+00
1.070000000000000107e+01	1.113108625607925450e+00	1.070000000000000107e+01	1.113108625607925450e+00
1.090000000000000036e+01	1.107840617497907632e+00	1.090000000000000036e+01	1.107840617497907632e+00
1.110000000000000142e+01	1.104091512142974851e+00	1.110000000000000142e+01	1.104091512142974851e+00
1.130000000000000071e+01	1.099642349214597692e+00	1.130000000000000071e+01	1.099642349214597692e+00
1.150000000000000000e+01	1.106943481005628893e+00	1.150000000000000000e+01	1.106943481005628893e+00
1.170000000000000107e+01	1.103600111582088816e+00	1.170000000000000107e+01	1.103600111582088816e+00
1.190000000000000036e+01	1.101527481618169491e+00	1.190000000000000036e+01	1.101527481618169491e+00
1.210000000000000142e+01	1.102831320632463363e+00	1.210000000000000142e+01	1.102831320632463363e+00
1.230000000000000071e+01	1.097321459051672887e+00	1.230000000000000071e+01	1.097321459051672887e+00
1.250000000000000000e+01	1.099819620826210542e+00	1.250000000000000000e+01	1.099819620826210542e+00
1.270000000000000107e+01	1.098341421062639212e+00	1.270000000000000107e+01	1.098341421062639212e+00
1.290000000000000036e+01	1.096318674288276895e+00	1.290000000000000036e+01	1.096318674288276895e+00
1.310000000000000142e+01	1.099909124662258320e+00	1.310000000000000142e+01	1.099909124662258320e+00
1.330000000000000071e+01	1.099433991108111464e+00	1.330000000000000071e+01	1.099433991108111464e+00
1.350000000000000000e+01	1.097320908224572289e+00	1.350000000000000000e+01	1.097320908224572289e+00
1.370000000000000107e+01	1.096663809368278342e+00	1.370000000000000107e+01	1.096663809368278342e+00
1.390000000000000036e+01	1.091573605014567239e+00	1.390000000000000036e+01	1.091573605014567239e+00
1.410000000000000142e+01	1.089323292360078188e+00	1.410000000000000142e+01	1.089323292360078188e+00
1.430000000000000071e+01	1.090200724309554836e+00	1.430000000000000071e+01	1.090200724309554836e+00
1.450000000000000000e+01	1.089229436093226866e+00	1.450000000000000000e+01	1.089229436093226866e+00
1.470000000000000107e+01	1.085988156863497256e+00	1.470000000000000107e+01	1.085988156863497256e+00
1.490000000000000036e+01	1.085432881013986606e+00	1.490000000000000036e+01	1.085432881013986606e+00
