# Supplementary material for: Ion-combination specific effects driving the enzymatic activity of halophilic alcohol dehydrogenase 2 from Haloferax volcanii in aqueous ionic liquid solvent mixtures
Source: RSC Sustain. 2024 Jul 8;2(9):2559–80. doi: 10.1039/d3su00412k (PMC11353702; doi:10.1039/d3su00412k)
Supplement: SU-002-D3SU00412K-s005 [file SU-002-D3SU00412K-s005.zip › MDAnalysis_Calculated_Plotted_Data/RDF/IL/RDF_ILF_all.csv]

1.000000000000000056e-01	0.000000000000000000e+00	1.000000000000000056e-01	0.000000000000000000e+00
3.000000000000000444e-01	0.000000000000000000e+00	3.000000000000000444e-01	0.000000000000000000e+00
5.000000000000000000e-01	0.000000000000000000e+00	5.000000000000000000e-01	0.000000000000000000e+00
7.000000000000000666e-01	0.000000000000000000e+00	7.000000000000000666e-01	0.000000000000000000e+00
9.000000000000000222e-01	0.000000000000000000e+00	9.000000000000000222e-01	0.000000000000000000e+00
1.100000000000000089e+00	0.000000000000000000e+00	1.100000000000000089e+00	0.000000000000000000e+00
1.300000000000000266e+00	0.000000000000000000e+00	1.300000000000000266e+00	0.000000000000000000e+00
1.500000000000000000e+00	1.428786898573593440e-04	1.500000000000000000e+00	2.258356530938240098e-06
1.700000000000000178e+00	1.326296851182762367e-02	1.700000000000000178e+00	3.869386904160543929e-05
1.899999999999999911e+00	6.853245729165252653e-02	1.899999999999999911e+00	3.218074722397660809e-03
2.100000000000000089e+00	8.751019662983536285e-02	2.100000000000000089e+00	2.265759300835724216e-02
2.300000000000000266e+00	1.888935900729347139e-01	2.300000000000000266e+00	5.747237494307534666e-02
2.500000000000000000e+00	4.595486964566216082e-01	2.500000000000000000e+00	1.048505147535245680e-01
2.700000000000000178e+00	6.653236881154501736e-01	2.700000000000000178e+00	1.537917470851573321e-01
2.900000000000000355e+00	8.369540313639926010e-01	2.900000000000000355e+00	2.024158766989299918e-01
3.100000000000000089e+00	1.049019084396210610e+00	3.100000000000000089e+00	2.522512234494008743e-01
3.300000000000000266e+00	1.298239587607826095e+00	3.300000000000000266e+00	2.999697139996414519e-01
3.500000000000000000e+00	1.490633360129597573e+00	3.500000000000000000e+00	3.418614009012174160e-01
3.700000000000000178e+00	1.606846399874934717e+00	3.700000000000000178e+00	3.782481046292397453e-01
3.900000000000000355e+00	1.702067676688527209e+00	3.900000000000000355e+00	4.081317519424534912e-01
4.099999999999999645e+00	1.819672767744919817e+00	4.099999999999999645e+00	4.342487141661638406e-01
4.300000000000000711e+00	1.952225725637612541e+00	4.300000000000000711e+00	4.561496825483552509e-01
4.500000000000000000e+00	2.072439052956591254e+00	4.500000000000000000e+00	4.755672487147414862e-01
4.700000000000001066e+00	2.163904637177157753e+00	4.700000000000001066e+00	4.950111060869536450e-01
4.900000000000000355e+00	2.233791990955125151e+00	4.900000000000000355e+00	5.131513636020961222e-01
5.099999999999999645e+00	2.295129242757648402e+00	5.099999999999999645e+00	5.311742846185816269e-01
5.300000000000000711e+00	2.355932065800909303e+00	5.300000000000000711e+00	5.481787598143722517e-01
5.500000000000000000e+00	2.405676539983286677e+00	5.500000000000000000e+00	5.649255681391187611e-01
5.700000000000001066e+00	2.431777217159912130e+00	5.700000000000001066e+00	5.806071097849518914e-01
5.900000000000000355e+00	2.436855039649685306e+00	5.900000000000000355e+00	5.964480589361155216e-01
6.099999999999999645e+00	2.432970658699791233e+00	6.099999999999999645e+00	6.112005790490925294e-01
6.300000000000000711e+00	2.430059124865453946e+00	6.300000000000000711e+00	6.220534485843152162e-01
6.500000000000000000e+00	2.432326902964081938e+00	6.500000000000000000e+00	6.313263339800787577e-01
6.700000000000001066e+00	2.433794469492234214e+00	6.700000000000001066e+00	6.395885166018198120e-01
6.900000000000000355e+00	2.439288859306141699e+00	6.900000000000000355e+00	6.469129243048887812e-01
7.099999999999999645e+00	2.442810610975310048e+00	7.099999999999999645e+00	6.545616668962436213e-01
7.300000000000000711e+00	2.446497009832270919e+00	7.300000000000000711e+00	6.627463342151052039e-01
7.500000000000000000e+00	2.449494021164482671e+00	7.500000000000000000e+00	6.717346128351707746e-01
7.700000000000001066e+00	2.453492405153139710e+00	7.700000000000001066e+00	6.816254408522608443e-01
7.900000000000000355e+00	2.455824538104105059e+00	7.900000000000000355e+00	6.927323189735926645e-01
8.100000000000001421e+00	2.459293856452255067e+00	8.100000000000001421e+00	7.039699387099274119e-01
8.300000000000000711e+00	2.460711812013524735e+00	8.300000000000000711e+00	7.157674849165668318e-01
8.500000000000000000e+00	2.464393707596259642e+00	8.500000000000000000e+00	7.270813133032794084e-01
8.699999999999999289e+00	2.465992187246502265e+00	8.699999999999999289e+00	7.380747627074106809e-01
8.900000000000000355e+00	2.468168482916270445e+00	8.900000000000000355e+00	7.484495728434980011e-01
9.100000000000001421e+00	2.468514461012014660e+00	9.100000000000001421e+00	7.583563845217332622e-01
9.300000000000000711e+00	2.464317655719088673e+00	9.300000000000000711e+00	7.671784313461729177e-01
9.500000000000000000e+00	2.458772875660832913e+00	9.500000000000000000e+00	7.759169373247835066e-01
9.700000000000001066e+00	2.450819524001306871e+00	9.700000000000001066e+00	7.840963011993055121e-01
9.900000000000000355e+00	2.439437431384457788e+00	9.900000000000000355e+00	7.921619956376391158e-01
1.010000000000000142e+01	2.427329598851188930e+00	1.010000000000000142e+01	7.994709308886014387e-01
1.030000000000000071e+01	2.413702972940684255e+00	1.030000000000000071e+01	8.067434933010256826e-01
1.050000000000000000e+01	2.400914639188549859e+00	1.050000000000000000e+01	8.143423980362199943e-01
1.070000000000000107e+01	2.387438259941469632e+00	1.070000000000000107e+01	8.213415257826764959e-01
1.090000000000000036e+01	2.373835634145144535e+00	1.090000000000000036e+01	8.285467361607365966e-01
1.110000000000000142e+01	2.359960371103717591e+00	1.110000000000000142e+01	8.352994994776279380e-01
1.130000000000000071e+01	2.347349188497930506e+00	1.130000000000000071e+01	8.421480247326584845e-01
1.150000000000000000e+01	2.336427137577996582e+00	1.150000000000000000e+01	8.482765071941111845e-01
1.170000000000000107e+01	2.325446821357953553e+00	1.170000000000000107e+01	8.543248776293244084e-01
1.190000000000000036e+01	2.316894990503912677e+00	1.190000000000000036e+01	8.603159144833532057e-01
1.210000000000000142e+01	2.307690406300975994e+00	1.210000000000000142e+01	8.667410755765009300e-01
1.230000000000000071e+01	2.300035182529281297e+00	1.230000000000000071e+01	8.721906801807346454e-01
1.250000000000000000e+01	2.292838786849857424e+00	1.250000000000000000e+01	8.780966881073750674e-01
1.270000000000000107e+01	2.286401794258960063e+00	1.270000000000000107e+01	8.837891605839458542e-01
1.290000000000000036e+01	2.280379803583465481e+00	1.290000000000000036e+01	8.893885803915125843e-01
1.310000000000000142e+01	2.274839487695693219e+00	1.310000000000000142e+01	8.947501165466610340e-01
1.330000000000000071e+01	2.270313214688753245e+00	1.330000000000000071e+01	9.004517823901717621e-01
1.350000000000000000e+01	2.265435862556056446e+00	1.350000000000000000e+01	9.053614456530825194e-01
1.370000000000000107e+01	2.259904253893942894e+00	1.370000000000000107e+01	9.103661469087288571e-01
1.390000000000000036e+01	2.254837350969220111e+00	1.390000000000000036e+01	9.153494774200999773e-01
1.410000000000000142e+01	2.250661267626112405e+00	1.410000000000000142e+01	9.199341651617876092e-01
1.430000000000000071e+01	2.245043201003100730e+00	1.430000000000000071e+01	9.244764855147884486e-01
1.450000000000000000e+01	2.241177830178387342e+00	1.450000000000000000e+01	9.284938154908972674e-01
1.470000000000000107e+01	2.235665045792752714e+00	1.470000000000000107e+01	9.326885867136860409e-01
1.490000000000000036e+01	2.230601199963900161e+00	1.490000000000000036e+01	9.367586798459616171e-01
