# Supplementary material for: Ion-combination specific effects driving the enzymatic activity of halophilic alcohol dehydrogenase 2 from Haloferax volcanii in aqueous ionic liquid solvent mixtures
Source: RSC Sustain. 2024 Jul 8;2(9):2559–80. doi: 10.1039/d3su00412k (PMC11353702; doi:10.1039/d3su00412k)
Supplement: SU-002-D3SU00412K-s005 [file SU-002-D3SU00412K-s005.zip › MDAnalysis_Calculated_Plotted_Data/RDF/IL/RDF_ILF_interILion.csv]

1.000000000000000056e-01	0.000000000000000000e+00
3.000000000000000444e-01	0.000000000000000000e+00
5.000000000000000000e-01	0.000000000000000000e+00
7.000000000000000666e-01	0.000000000000000000e+00
9.000000000000000222e-01	0.000000000000000000e+00
1.100000000000000089e+00	0.000000000000000000e+00
1.300000000000000266e+00	0.000000000000000000e+00
1.500000000000000000e+00	0.000000000000000000e+00
1.700000000000000178e+00	0.000000000000000000e+00
1.899999999999999911e+00	0.000000000000000000e+00
2.100000000000000089e+00	2.648246280776704598e-02
2.300000000000000266e+00	4.849309940210834169e-01
2.500000000000000000e+00	1.303443660502251245e+00
2.700000000000000178e+00	1.655390056895131856e+00
2.900000000000000355e+00	1.800134054183742061e+00
3.100000000000000089e+00	2.222684402278438665e+00
3.300000000000000266e+00	2.736591198396396862e+00
3.500000000000000000e+00	3.053436270075346126e+00
3.700000000000000178e+00	3.221825128657048509e+00
3.900000000000000355e+00	3.432169190837697226e+00
4.099999999999999645e+00	3.709367306140442189e+00
4.300000000000000711e+00	3.901361623673896606e+00
4.500000000000000000e+00	4.035445986628424464e+00
4.700000000000001066e+00	4.142908201536492641e+00
4.900000000000000355e+00	4.260498491458235115e+00
5.099999999999999645e+00	4.333834830036633612e+00
5.300000000000000711e+00	4.408577133479435695e+00
5.500000000000000000e+00	4.454258893551830134e+00
5.700000000000001066e+00	4.430935395944057831e+00
5.900000000000000355e+00	4.332669741706872024e+00
6.099999999999999645e+00	4.208571736452905832e+00
6.300000000000000711e+00	4.075222434783272618e+00
6.500000000000000000e+00	3.912966878466404008e+00
6.700000000000001066e+00	3.729031780099748339e+00
6.900000000000000355e+00	3.534219091919380329e+00
7.099999999999999645e+00	3.337280927345112502e+00
7.300000000000000711e+00	3.149459153535263400e+00
7.500000000000000000e+00	2.984339376775015928e+00
7.700000000000001066e+00	2.830801115818882607e+00
7.900000000000000355e+00	2.692336478749726592e+00
8.100000000000001421e+00	2.549909145271797239e+00
8.300000000000000711e+00	2.410005705563961875e+00
8.500000000000000000e+00	2.285158712930144276e+00
8.699999999999999289e+00	2.156537877735469344e+00
8.900000000000000355e+00	2.047732127195571739e+00
9.100000000000001421e+00	1.943526475833499356e+00
9.300000000000000711e+00	1.850066845635589097e+00
9.500000000000000000e+00	1.766971080089617008e+00
9.700000000000001066e+00	1.691138001481222952e+00
9.900000000000000355e+00	1.626358825723558832e+00
1.010000000000000142e+01	1.571020468702110096e+00
1.030000000000000071e+01	1.521543312812185578e+00
1.050000000000000000e+01	1.477027708798578365e+00
1.070000000000000107e+01	1.439913278189327572e+00
1.090000000000000036e+01	1.403948204643328479e+00
1.110000000000000142e+01	1.372145649134055789e+00
1.130000000000000071e+01	1.343912688108669151e+00
1.150000000000000000e+01	1.316386761370339720e+00
1.170000000000000107e+01	1.290350373066804890e+00
1.190000000000000036e+01	1.267845515466075712e+00
1.210000000000000142e+01	1.248155349488110133e+00
1.230000000000000071e+01	1.226196056929093503e+00
1.250000000000000000e+01	1.207796806910135912e+00
1.270000000000000107e+01	1.192714957420502708e+00
1.290000000000000036e+01	1.176358451267654814e+00
1.310000000000000142e+01	1.163659391500797335e+00
1.330000000000000071e+01	1.153030398578970939e+00
1.350000000000000000e+01	1.140404668065669203e+00
1.370000000000000107e+01	1.133980802778483232e+00
1.390000000000000036e+01	1.125548047098528626e+00
1.410000000000000142e+01	1.118011038897046117e+00
1.430000000000000071e+01	1.113639264158726494e+00
1.450000000000000000e+01	1.108949800703451283e+00
1.470000000000000107e+01	1.107007376518165831e+00
1.490000000000000036e+01	1.103050030744456622e+00
