# Supplementary material for: Ion-combination specific effects driving the enzymatic activity of halophilic alcohol dehydrogenase 2 from Haloferax volcanii in aqueous ionic liquid solvent mixtures
Source: RSC Sustain. 2024 Jul 8;2(9):2559–80. doi: 10.1039/d3su00412k (PMC11353702; doi:10.1039/d3su00412k)
Supplement: SU-002-D3SU00412K-s005 [file SU-002-D3SU00412K-s005.zip › MDAnalysis_Calculated_Plotted_Data/RDF/IL/RDF_ILF_neg.csv]

1.000000000000000056e-01	0.000000000000000000e+00	1.000000000000000056e-01	0.000000000000000000e+00
3.000000000000000444e-01	0.000000000000000000e+00	3.000000000000000444e-01	0.000000000000000000e+00
5.000000000000000000e-01	0.000000000000000000e+00	5.000000000000000000e-01	0.000000000000000000e+00
7.000000000000000666e-01	0.000000000000000000e+00	7.000000000000000666e-01	0.000000000000000000e+00
9.000000000000000222e-01	0.000000000000000000e+00	9.000000000000000222e-01	0.000000000000000000e+00
1.100000000000000089e+00	0.000000000000000000e+00	1.100000000000000089e+00	0.000000000000000000e+00
1.300000000000000266e+00	0.000000000000000000e+00	1.300000000000000266e+00	0.000000000000000000e+00
1.500000000000000000e+00	0.000000000000000000e+00	1.500000000000000000e+00	0.000000000000000000e+00
1.700000000000000178e+00	6.264503099951784955e-03	1.700000000000000178e+00	3.156451007701604360e-05
1.899999999999999911e+00	5.247687673622254689e-02	1.899999999999999911e+00	4.532632587270992233e-03
2.100000000000000089e+00	7.032014029361427498e-02	2.100000000000000089e+00	3.225403409775178670e-02
2.300000000000000266e+00	1.080483975873041680e-01	2.300000000000000266e+00	7.578156523493725927e-02
2.500000000000000000e+00	2.535619180500139347e-01	2.500000000000000000e+00	1.256958465464936836e-01
2.700000000000000178e+00	3.790651427577472754e-01	2.700000000000000178e+00	1.682113327693557092e-01
2.900000000000000355e+00	4.888720836213590881e-01	2.900000000000000355e+00	2.128735904578283877e-01
3.100000000000000089e+00	6.184714147508162396e-01	3.100000000000000089e+00	2.654837824308430849e-01
3.300000000000000266e+00	7.877653804824803485e-01	3.300000000000000266e+00	3.112483744313706002e-01
3.500000000000000000e+00	9.287371994284219223e-01	3.500000000000000000e+00	3.469120778446806441e-01
3.700000000000000178e+00	1.019735253285726451e+00	3.700000000000000178e+00	3.849902906759968269e-01
3.900000000000000355e+00	1.091590378434159181e+00	3.900000000000000355e+00	4.227319291725117334e-01
4.099999999999999645e+00	1.185236311236879780e+00	4.099999999999999645e+00	4.548407520721759467e-01
4.300000000000000711e+00	1.292754727476345789e+00	4.300000000000000711e+00	4.849711741374175267e-01
4.500000000000000000e+00	1.397785328616440559e+00	4.500000000000000000e+00	5.112248174949854951e-01
4.700000000000001066e+00	1.485027716971660583e+00	4.700000000000001066e+00	5.403332654397224877e-01
4.900000000000000355e+00	1.563497866044453621e+00	4.900000000000000355e+00	5.671430550568107298e-01
5.099999999999999645e+00	1.633484159422210036e+00	5.099999999999999645e+00	5.985464795483977918e-01
5.300000000000000711e+00	1.715195452938679255e+00	5.300000000000000711e+00	6.262507160278024676e-01
5.500000000000000000e+00	1.800746923188121906e+00	5.500000000000000000e+00	6.497243066724606164e-01
5.700000000000001066e+00	1.870168908555183807e+00	5.700000000000001066e+00	6.722467702314801619e-01
5.900000000000000355e+00	1.919911479637059548e+00	5.900000000000000355e+00	6.947025124671023510e-01
6.099999999999999645e+00	1.964954537259073764e+00	6.099999999999999645e+00	7.153468198477505036e-01
6.300000000000000711e+00	2.010012475212231475e+00	6.300000000000000711e+00	7.311178366415438390e-01
6.500000000000000000e+00	2.064850339999622086e+00	6.500000000000000000e+00	7.441853880805380239e-01
6.700000000000001066e+00	2.116009664257202161e+00	6.700000000000001066e+00	7.558738134926161756e-01
6.900000000000000355e+00	2.167911111085352616e+00	6.900000000000000355e+00	7.647519949273893225e-01
7.099999999999999645e+00	2.213968639547513106e+00	7.099999999999999645e+00	7.750156738480555862e-01
7.300000000000000711e+00	2.258563327725304770e+00	7.300000000000000711e+00	7.859609812361814107e-01
7.500000000000000000e+00	2.301412545879220950e+00	7.500000000000000000e+00	7.961193374802285616e-01
7.700000000000001066e+00	2.341131884968995713e+00	7.700000000000001066e+00	8.062390314214366027e-01
7.900000000000000355e+00	2.373661814007379078e+00	7.900000000000000355e+00	8.179188164727757560e-01
8.100000000000001421e+00	2.398590450316849587e+00	8.100000000000001421e+00	8.291303545403361230e-01
8.300000000000000711e+00	2.413386094094105427e+00	8.300000000000000711e+00	8.395330809198832123e-01
8.500000000000000000e+00	2.431141045253489175e+00	8.500000000000000000e+00	8.504345490353245607e-01
8.699999999999999289e+00	2.443710579338805644e+00	8.699999999999999289e+00	8.593146743269813870e-01
8.900000000000000355e+00	2.452131854081121443e+00	8.900000000000000355e+00	8.687145820204457136e-01
9.100000000000001421e+00	2.452348221545228579e+00	9.100000000000001421e+00	8.770663046797098072e-01
9.300000000000000711e+00	2.443362749536052814e+00	9.300000000000000711e+00	8.848692816269243533e-01
9.500000000000000000e+00	2.430201729288668400e+00	9.500000000000000000e+00	8.929618615354245614e-01
9.700000000000001066e+00	2.413717266222427771e+00	9.700000000000001066e+00	8.999088205835230614e-01
9.900000000000000355e+00	2.392937916771999962e+00	9.900000000000000355e+00	9.078593849259730675e-01
1.010000000000000142e+01	2.368025687615844088e+00	1.010000000000000142e+01	9.153106281017190371e-01
1.030000000000000071e+01	2.334448240879115399e+00	1.030000000000000071e+01	9.237308360636045101e-01
1.050000000000000000e+01	2.299941440038538953e+00	1.050000000000000000e+01	9.301589948733461899e-01
1.070000000000000107e+01	2.262475040494026146e+00	1.070000000000000107e+01	9.381627614863734532e-01
1.090000000000000036e+01	2.226435479582423493e+00	1.090000000000000036e+01	9.440511871517058839e-01
1.110000000000000142e+01	2.190937546668160874e+00	1.110000000000000142e+01	9.495201866810466518e-01
1.130000000000000071e+01	2.157857696798009872e+00	1.130000000000000071e+01	9.551659413958912825e-01
1.150000000000000000e+01	2.125541978290324430e+00	1.150000000000000000e+01	9.590619400852384846e-01
1.170000000000000107e+01	2.095506925001006771e+00	1.170000000000000107e+01	9.630133635695126149e-01
1.190000000000000036e+01	2.072148386159506916e+00	1.190000000000000036e+01	9.665456727594313735e-01
1.210000000000000142e+01	2.050909929671293153e+00	1.210000000000000142e+01	9.698888477027227673e-01
1.230000000000000071e+01	2.031381412460090630e+00	1.230000000000000071e+01	9.713227386042274647e-01
1.250000000000000000e+01	2.012906822149796771e+00	1.250000000000000000e+01	9.734069486713082808e-01
1.270000000000000107e+01	1.996111441350739479e+00	1.270000000000000107e+01	9.751220453792419640e-01
1.290000000000000036e+01	1.983551013215679726e+00	1.290000000000000036e+01	9.763553081249077836e-01
1.310000000000000142e+01	1.969250828625982219e+00	1.310000000000000142e+01	9.773558598707007272e-01
1.330000000000000071e+01	1.958749607232198153e+00	1.330000000000000071e+01	9.775216075927708470e-01
1.350000000000000000e+01	1.948492109733412914e+00	1.350000000000000000e+01	9.763345949130135537e-01
1.370000000000000107e+01	1.940091013938839204e+00	1.370000000000000107e+01	9.776341976852412907e-01
1.390000000000000036e+01	1.931068499675365535e+00	1.390000000000000036e+01	9.775600492203224690e-01
1.410000000000000142e+01	1.924617830857772827e+00	1.410000000000000142e+01	9.769033000295719305e-01
1.430000000000000071e+01	1.917109483825526706e+00	1.430000000000000071e+01	9.766729221246623904e-01
1.450000000000000000e+01	1.913243984936932485e+00	1.450000000000000000e+01	9.769159941865055430e-01
1.470000000000000107e+01	1.908758645526367204e+00	1.470000000000000107e+01	9.765821974757686874e-01
1.490000000000000036e+01	1.905628218123176731e+00	1.490000000000000036e+01	9.766376206639912905e-01
