# Supplementary material for: Ion-combination specific effects driving the enzymatic activity of halophilic alcohol dehydrogenase 2 from Haloferax volcanii in aqueous ionic liquid solvent mixtures
Source: RSC Sustain. 2024 Jul 8;2(9):2559–80. doi: 10.1039/d3su00412k (PMC11353702; doi:10.1039/d3su00412k)
Supplement: SU-002-D3SU00412K-s005 [file SU-002-D3SU00412K-s005.zip › MDAnalysis_Calculated_Plotted_Data/RDF/IL/RDF_ILF_pos.csv]

1.000000000000000056e-01	0.000000000000000000e+00	1.000000000000000056e-01	0.000000000000000000e+00
3.000000000000000444e-01	0.000000000000000000e+00	3.000000000000000444e-01	0.000000000000000000e+00
5.000000000000000000e-01	0.000000000000000000e+00	5.000000000000000000e-01	0.000000000000000000e+00
7.000000000000000666e-01	0.000000000000000000e+00	7.000000000000000666e-01	0.000000000000000000e+00
9.000000000000000222e-01	0.000000000000000000e+00	9.000000000000000222e-01	0.000000000000000000e+00
1.100000000000000089e+00	0.000000000000000000e+00	1.100000000000000089e+00	0.000000000000000000e+00
1.300000000000000266e+00	0.000000000000000000e+00	1.300000000000000266e+00	0.000000000000000000e+00
1.500000000000000000e+00	3.135951001973540439e-05	1.500000000000000000e+00	0.000000000000000000e+00
1.700000000000000178e+00	3.868578522692668609e-02	1.700000000000000178e+00	2.818020485644426521e-05
1.899999999999999911e+00	2.296105136787807421e-01	1.899999999999999911e+00	8.687510017459913357e-04
2.100000000000000089e+00	2.722089789845711372e-01	2.100000000000000089e+00	5.560865379481473060e-03
2.300000000000000266e+00	3.985831244332697088e-01	2.300000000000000266e+00	1.526465620595405907e-02
2.500000000000000000e+00	7.523395190146635603e-01	2.500000000000000000e+00	3.011265188947316596e-02
2.700000000000000178e+00	1.046387160658519333e+00	2.700000000000000178e+00	4.433171245289913021e-02
2.900000000000000355e+00	1.379885433926214544e+00	2.900000000000000355e+00	5.890754742110549530e-02
3.100000000000000089e+00	1.673462651237280330e+00	3.100000000000000089e+00	7.842769886925952949e-02
3.300000000000000266e+00	1.991969203690345358e+00	3.300000000000000266e+00	9.830573059589342577e-02
3.500000000000000000e+00	2.242255759262730574e+00	3.500000000000000000e+00	1.163799530988124387e-01
3.700000000000000178e+00	2.401414420090514756e+00	3.700000000000000178e+00	1.328114944918096507e-01
3.900000000000000355e+00	2.569241931676500279e+00	3.900000000000000355e+00	1.486517043682441253e-01
4.099999999999999645e+00	2.772710241181848723e+00	4.099999999999999645e+00	1.653017966045443321e-01
4.300000000000000711e+00	2.988119264664200081e+00	4.300000000000000711e+00	1.809158281985882855e-01
4.500000000000000000e+00	3.151893648359702649e+00	4.500000000000000000e+00	1.975794677356325357e-01
4.700000000000001066e+00	3.277536805102946094e+00	4.700000000000001066e+00	2.143165123405779138e-01
4.900000000000000355e+00	3.366956932183993612e+00	4.900000000000000355e+00	2.322058972470923133e-01
5.099999999999999645e+00	3.437119361879798607e+00	5.099999999999999645e+00	2.526327994038247149e-01
5.300000000000000711e+00	3.473328056168415223e+00	5.300000000000000711e+00	2.727911237902793107e-01
5.500000000000000000e+00	3.454251638802947610e+00	5.500000000000000000e+00	2.933444443715861882e-01
5.700000000000001066e+00	3.407609043576384167e+00	5.700000000000001066e+00	3.126820777785290217e-01
5.900000000000000355e+00	3.335353779357836945e+00	5.900000000000000355e+00	3.336912494735412849e-01
6.099999999999999645e+00	3.244735990548094140e+00	6.099999999999999645e+00	3.560092869366669466e-01
6.300000000000000711e+00	3.152201938277257920e+00	6.300000000000000711e+00	3.771090632746609272e-01
6.500000000000000000e+00	3.065451305523702263e+00	6.500000000000000000e+00	3.978879837215200665e-01
6.700000000000001066e+00	2.991726314888183857e+00	6.700000000000001066e+00	4.186449182938706270e-01
6.900000000000000355e+00	2.926527109447837116e+00	6.900000000000000355e+00	4.413526550848974050e-01
7.099999999999999645e+00	2.850182366125610489e+00	7.099999999999999645e+00	4.637791610347008486e-01
7.300000000000000711e+00	2.770622101620529243e+00	7.300000000000000711e+00	4.864277202446075088e-01
7.500000000000000000e+00	2.693099441832625285e+00	7.500000000000000000e+00	5.112779552570353436e-01
7.700000000000001066e+00	2.615501084637294582e+00	7.700000000000001066e+00	5.347842421783746136e-01
7.900000000000000355e+00	2.542689563896785909e+00	7.900000000000000355e+00	5.595712485405075487e-01
8.100000000000001421e+00	2.474139035844942658e+00	8.100000000000001421e+00	5.846026188675841340e-01
8.300000000000000711e+00	2.413554761488003741e+00	8.300000000000000711e+00	6.092771955097863179e-01
8.500000000000000000e+00	2.365011513049910974e+00	8.500000000000000000e+00	6.307675514016209961e-01
8.699999999999999289e+00	2.316992790827097970e+00	8.699999999999999289e+00	6.523120983802737083e-01
8.900000000000000355e+00	2.277209590593295641e+00	8.900000000000000355e+00	6.738472499520823389e-01
9.100000000000001421e+00	2.244028634764485108e+00	9.100000000000001421e+00	6.945679581406981606e-01
9.300000000000000711e+00	2.211850437562656868e+00	9.300000000000000711e+00	7.111101973935154419e-01
9.500000000000000000e+00	2.183329281563982871e+00	9.500000000000000000e+00	7.281224790027156502e-01
9.700000000000001066e+00	2.151983042847470440e+00	9.700000000000001066e+00	7.436021607289718949e-01
9.900000000000000355e+00	2.117626815103220483e+00	9.900000000000000355e+00	7.581415162135801689e-01
1.010000000000000142e+01	2.080822449780556749e+00	1.010000000000000142e+01	7.699205038660015266e-01
1.030000000000000071e+01	2.041600413460617602e+00	1.030000000000000071e+01	7.823952218005678638e-01
1.050000000000000000e+01	2.007709408178150579e+00	1.050000000000000000e+01	7.941552818460894114e-01
1.070000000000000107e+01	1.974823952865909060e+00	1.070000000000000107e+01	8.027942170082754680e-01
1.090000000000000036e+01	1.947182892340999727e+00	1.090000000000000036e+01	8.113067806747005228e-01
1.110000000000000142e+01	1.922419391700619817e+00	1.110000000000000142e+01	8.190415132777186802e-01
1.130000000000000071e+01	1.901775285940618065e+00	1.130000000000000071e+01	8.271864824422352491e-01
1.150000000000000000e+01	1.884335108448466301e+00	1.150000000000000000e+01	8.320262659651253001e-01
1.170000000000000107e+01	1.865220818034058370e+00	1.170000000000000107e+01	8.349452361762677022e-01
1.190000000000000036e+01	1.851275145824142987e+00	1.190000000000000036e+01	8.387921407075300539e-01
1.210000000000000142e+01	1.835107893068991247e+00	1.210000000000000142e+01	8.439453930426684680e-01
1.230000000000000071e+01	1.820138484565972936e+00	1.230000000000000071e+01	8.467123877183792002e-01
1.250000000000000000e+01	1.805516116086917089e+00	1.250000000000000000e+01	8.506262142337488452e-01
1.270000000000000107e+01	1.793219745514169405e+00	1.270000000000000107e+01	8.530075317370438004e-01
1.290000000000000036e+01	1.779841564256214870e+00	1.290000000000000036e+01	8.557861099952904782e-01
1.310000000000000142e+01	1.770396840271548200e+00	1.310000000000000142e+01	8.593831233515472068e-01
1.330000000000000071e+01	1.763061081658047868e+00	1.330000000000000071e+01	8.627927490290634438e-01
1.350000000000000000e+01	1.755387252530862474e+00	1.350000000000000000e+01	8.635514835057466199e-01
1.370000000000000107e+01	1.750540070226126677e+00	1.370000000000000107e+01	8.641315485011816788e-01
1.390000000000000036e+01	1.743417137845168163e+00	1.390000000000000036e+01	8.645981652120913186e-01
1.410000000000000142e+01	1.736211261487251356e+00	1.410000000000000142e+01	8.660902695911933957e-01
1.430000000000000071e+01	1.727321903273394632e+00	1.430000000000000071e+01	8.665089454765487753e-01
1.450000000000000000e+01	1.718349728924704278e+00	1.450000000000000000e+01	8.669355934595154300e-01
1.470000000000000107e+01	1.707334748714178563e+00	1.470000000000000107e+01	8.678664001365193892e-01
1.490000000000000036e+01	1.697936725221846022e+00	1.490000000000000036e+01	8.686852745717965618e-01
