# Supplementary material for: Ion-combination specific effects driving the enzymatic activity of halophilic alcohol dehydrogenase 2 from Haloferax volcanii in aqueous ionic liquid solvent mixtures
Source: RSC Sustain. 2024 Jul 8;2(9):2559–80. doi: 10.1039/d3su00412k (PMC11353702; doi:10.1039/d3su00412k)
Supplement: SU-002-D3SU00412K-s005 [file SU-002-D3SU00412K-s005.zip › MDAnalysis_Calculated_Plotted_Data/RDF/IL/RDF_ILF_pot2pot_around_acidic_zone1_15A.csv]

1.000000000000000056e-01	0.000000000000000000e+00	1.000000000000000056e-01	0.000000000000000000e+00
3.000000000000000444e-01	0.000000000000000000e+00	3.000000000000000444e-01	0.000000000000000000e+00
5.000000000000000000e-01	0.000000000000000000e+00	5.000000000000000000e-01	0.000000000000000000e+00
7.000000000000000666e-01	0.000000000000000000e+00	7.000000000000000666e-01	0.000000000000000000e+00
9.000000000000000222e-01	0.000000000000000000e+00	9.000000000000000222e-01	0.000000000000000000e+00
1.100000000000000089e+00	0.000000000000000000e+00	1.100000000000000089e+00	0.000000000000000000e+00
1.300000000000000266e+00	0.000000000000000000e+00	1.300000000000000266e+00	0.000000000000000000e+00
1.500000000000000000e+00	0.000000000000000000e+00	1.500000000000000000e+00	0.000000000000000000e+00
1.700000000000000178e+00	0.000000000000000000e+00	1.700000000000000178e+00	0.000000000000000000e+00
1.899999999999999911e+00	0.000000000000000000e+00	1.899999999999999911e+00	0.000000000000000000e+00
2.100000000000000089e+00	0.000000000000000000e+00	2.100000000000000089e+00	0.000000000000000000e+00
2.300000000000000266e+00	0.000000000000000000e+00	2.300000000000000266e+00	0.000000000000000000e+00
2.500000000000000000e+00	0.000000000000000000e+00	2.500000000000000000e+00	0.000000000000000000e+00
2.700000000000000178e+00	0.000000000000000000e+00	2.700000000000000178e+00	0.000000000000000000e+00
2.900000000000000355e+00	0.000000000000000000e+00	2.900000000000000355e+00	0.000000000000000000e+00
3.100000000000000089e+00	0.000000000000000000e+00	3.100000000000000089e+00	0.000000000000000000e+00
3.300000000000000266e+00	0.000000000000000000e+00	3.300000000000000266e+00	0.000000000000000000e+00
3.500000000000000000e+00	0.000000000000000000e+00	3.500000000000000000e+00	0.000000000000000000e+00
3.700000000000000178e+00	1.760099259735110611e-01	3.700000000000000178e+00	1.760099259735110611e-01
3.900000000000000355e+00	7.129096169032284047e-01	3.900000000000000355e+00	7.129096169032284047e-01
4.099999999999999645e+00	1.182623394363256475e+00	4.099999999999999645e+00	1.182623394363256475e+00
4.300000000000000711e+00	1.368423242058655953e+00	4.300000000000000711e+00	1.368423242058655953e+00
4.500000000000000000e+00	1.933762772936429064e+00	4.500000000000000000e+00	1.933762772936429064e+00
4.700000000000001066e+00	9.272653281748722831e-01	4.700000000000001066e+00	9.272653281748722831e-01
4.900000000000000355e+00	8.280333705119784504e-01	4.900000000000000355e+00	8.280333705119784504e-01
5.099999999999999645e+00	8.106966669807613712e-01	5.099999999999999645e+00	8.106966669807613712e-01
5.300000000000000711e+00	7.292257469320193586e-01	5.300000000000000711e+00	7.292257469320193586e-01
5.500000000000000000e+00	6.572446453468779870e-01	5.500000000000000000e+00	6.572446453468779870e-01
5.700000000000001066e+00	7.417406400278856449e-01	5.700000000000001066e+00	7.417406400278856449e-01
5.900000000000000355e+00	5.884636724572088751e-01	5.900000000000000355e+00	5.884636724572088751e-01
6.099999999999999645e+00	6.962356091827499593e-01	6.099999999999999645e+00	6.962356091827499593e-01
6.300000000000000711e+00	9.411535124653462869e-01	6.300000000000000711e+00	9.411535124653462869e-01
6.500000000000000000e+00	8.841319048940786685e-01	6.500000000000000000e+00	8.841319048940786685e-01
6.700000000000001066e+00	1.060306899614560594e+00	6.700000000000001066e+00	1.060306899614560594e+00
6.900000000000000355e+00	1.037699517357414836e+00	6.900000000000000355e+00	1.037699517357414836e+00
7.099999999999999645e+00	9.203047431935515998e-01	7.099999999999999645e+00	9.203047431935515998e-01
7.300000000000000711e+00	1.006244387275259777e+00	7.300000000000000711e+00	1.006244387275259777e+00
7.500000000000000000e+00	1.199654285682455468e+00	7.500000000000000000e+00	1.199654285682455468e+00
7.700000000000001066e+00	1.006040994125523058e+00	7.700000000000001066e+00	1.006040994125523058e+00
7.900000000000000355e+00	9.750577649783417344e-01	7.900000000000000355e+00	9.750577649783417344e-01
8.100000000000001421e+00	1.037702088963212255e+00	8.100000000000001421e+00	1.037702088963212255e+00
8.300000000000000711e+00	1.171963131053935347e+00	8.300000000000000711e+00	1.171963131053935347e+00
8.500000000000000000e+00	9.506777132832079369e-01	8.500000000000000000e+00	9.506777132832079369e-01
8.699999999999999289e+00	1.162201881289416150e+00	8.699999999999999289e+00	1.162201881289416150e+00
8.900000000000000355e+00	1.179016161677053809e+00	8.900000000000000355e+00	1.179016161677053809e+00
9.100000000000001421e+00	9.604173886923593750e-01	9.100000000000001421e+00	9.604173886923593750e-01
9.300000000000000711e+00	1.212140502220387495e+00	9.300000000000000711e+00	1.212140502220387495e+00
9.500000000000000000e+00	9.613589870132386306e-01	9.500000000000000000e+00	9.613589870132386306e-01
9.700000000000001066e+00	1.101427567084633630e+00	9.700000000000001066e+00	1.101427567084633630e+00
9.900000000000000355e+00	1.155737058470337253e+00	9.900000000000000355e+00	1.155737058470337253e+00
1.010000000000000142e+01	9.804771990529341785e-01	1.010000000000000142e+01	9.804771990529341785e-01
1.030000000000000071e+01	1.050678832642246263e+00	1.030000000000000071e+01	1.050678832642246263e+00
1.050000000000000000e+01	1.016500425665491925e+00	1.050000000000000000e+01	1.016500425665491925e+00
1.070000000000000107e+01	8.683405731291919949e-01	1.070000000000000107e+01	8.683405731291919949e-01
1.090000000000000036e+01	1.004121714931257348e+00	1.090000000000000036e+01	1.004121714931257348e+00
1.110000000000000142e+01	1.061178338181218539e+00	1.110000000000000142e+01	1.061178338181218539e+00
1.130000000000000071e+01	1.052259821874794943e+00	1.130000000000000071e+01	1.052259821874794943e+00
1.150000000000000000e+01	1.097985904524789724e+00	1.150000000000000000e+01	1.097985904524789724e+00
1.170000000000000107e+01	9.639359228713465511e-01	1.170000000000000107e+01	9.639359228713465511e-01
1.190000000000000036e+01	1.004139859195275042e+00	1.190000000000000036e+01	1.004139859195275042e+00
1.210000000000000142e+01	9.300668390470749891e-01	1.210000000000000142e+01	9.300668390470749891e-01
1.230000000000000071e+01	9.558237100985090828e-01	1.230000000000000071e+01	9.558237100985090828e-01
1.250000000000000000e+01	9.948938912342604191e-01	1.250000000000000000e+01	9.948938912342604191e-01
1.270000000000000107e+01	1.143118776479451260e+00	1.270000000000000107e+01	1.143118776479451260e+00
1.290000000000000036e+01	1.151397678150497539e+00	1.290000000000000036e+01	1.151397678150497539e+00
1.310000000000000142e+01	9.585129157625469354e-01	1.310000000000000142e+01	9.585129157625469354e-01
1.330000000000000071e+01	1.096808367752404534e+00	1.330000000000000071e+01	1.096808367752404534e+00
1.350000000000000000e+01	1.018266803428140799e+00	1.350000000000000000e+01	1.018266803428140799e+00
1.370000000000000107e+01	1.027276800311407889e+00	1.370000000000000107e+01	1.027276800311407889e+00
1.390000000000000036e+01	1.060298563788402371e+00	1.390000000000000036e+01	1.060298563788402371e+00
1.410000000000000142e+01	1.042555742863148227e+00	1.410000000000000142e+01	1.042555742863148227e+00
1.430000000000000071e+01	1.163869508705165812e+00	1.430000000000000071e+01	1.163869508705165812e+00
1.450000000000000000e+01	1.031682253645226810e+00	1.450000000000000000e+01	1.031682253645226810e+00
1.470000000000000107e+01	9.954356643580311026e-01	1.470000000000000107e+01	9.954356643580311026e-01
1.490000000000000036e+01	1.054382805225038577e+00	1.490000000000000036e+01	1.054382805225038577e+00
