# Supplementary material for: Ion-combination specific effects driving the enzymatic activity of halophilic alcohol dehydrogenase 2 from Haloferax volcanii in aqueous ionic liquid solvent mixtures
Source: RSC Sustain. 2024 Jul 8;2(9):2559–80. doi: 10.1039/d3su00412k (PMC11353702; doi:10.1039/d3su00412k)
Supplement: SU-002-D3SU00412K-s005 [file SU-002-D3SU00412K-s005.zip › MDAnalysis_Calculated_Plotted_Data/RDF/IL/RDF_ILF_wat2pot_around_acidic_zone1_15A.csv]

1.000000000000000056e-01	0.000000000000000000e+00	1.000000000000000056e-01	0.000000000000000000e+00
3.000000000000000444e-01	0.000000000000000000e+00	3.000000000000000444e-01	0.000000000000000000e+00
5.000000000000000000e-01	0.000000000000000000e+00	5.000000000000000000e-01	0.000000000000000000e+00
7.000000000000000666e-01	0.000000000000000000e+00	7.000000000000000666e-01	0.000000000000000000e+00
9.000000000000000222e-01	0.000000000000000000e+00	9.000000000000000222e-01	0.000000000000000000e+00
1.100000000000000089e+00	0.000000000000000000e+00	1.100000000000000089e+00	0.000000000000000000e+00
1.300000000000000266e+00	0.000000000000000000e+00	1.300000000000000266e+00	0.000000000000000000e+00
1.500000000000000000e+00	0.000000000000000000e+00	1.500000000000000000e+00	0.000000000000000000e+00
1.700000000000000178e+00	0.000000000000000000e+00	1.700000000000000178e+00	0.000000000000000000e+00
1.899999999999999911e+00	0.000000000000000000e+00	1.899999999999999911e+00	0.000000000000000000e+00
2.100000000000000089e+00	9.318346954250065375e-06	2.100000000000000089e+00	9.318346954250065375e-06
2.300000000000000266e+00	2.369606339461752340e-03	2.300000000000000266e+00	2.369606339461752340e-03
2.500000000000000000e+00	2.589623654451908563e-01	2.500000000000000000e+00	2.589623654451908563e-01
2.700000000000000178e+00	1.825599122532417740e+00	2.700000000000000178e+00	1.825599122532417740e+00
2.900000000000000355e+00	1.901689383527503052e+00	2.900000000000000355e+00	1.901689383527503052e+00
3.100000000000000089e+00	1.774254462433304314e+00	3.100000000000000089e+00	1.774254462433304314e+00
3.300000000000000266e+00	1.948028727993804221e+00	3.300000000000000266e+00	1.948028727993804221e+00
3.500000000000000000e+00	1.720576611668727773e+00	3.500000000000000000e+00	1.720576611668727773e+00
3.700000000000000178e+00	1.218387338216811111e+00	3.700000000000000178e+00	1.218387338216811111e+00
3.900000000000000355e+00	9.256389420520954037e-01	3.900000000000000355e+00	9.256389420520954037e-01
4.099999999999999645e+00	8.515657453548262090e-01	4.099999999999999645e+00	8.515657453548262090e-01
4.300000000000000711e+00	8.771249202497535258e-01	4.300000000000000711e+00	8.771249202497535258e-01
4.500000000000000000e+00	9.489553267970461947e-01	4.500000000000000000e+00	9.489553267970461947e-01
4.700000000000001066e+00	1.029287047608591354e+00	4.700000000000001066e+00	1.029287047608591354e+00
4.900000000000000355e+00	1.109913536619548946e+00	4.900000000000000355e+00	1.109913536619548946e+00
5.099999999999999645e+00	1.175342086695350341e+00	5.099999999999999645e+00	1.175342086695350341e+00
5.300000000000000711e+00	1.218892326124766612e+00	5.300000000000000711e+00	1.218892326124766612e+00
5.500000000000000000e+00	1.229208896420187935e+00	5.500000000000000000e+00	1.229208896420187935e+00
5.700000000000001066e+00	1.216564231348070679e+00	5.700000000000001066e+00	1.216564231348070679e+00
5.900000000000000355e+00	1.185962030434162040e+00	5.900000000000000355e+00	1.185962030434162040e+00
6.099999999999999645e+00	1.151265646893011141e+00	6.099999999999999645e+00	1.151265646893011141e+00
6.300000000000000711e+00	1.113938295146364554e+00	6.300000000000000711e+00	1.113938295146364554e+00
6.500000000000000000e+00	1.089400682402874132e+00	6.500000000000000000e+00	1.089400682402874132e+00
6.700000000000001066e+00	1.078576876554127928e+00	6.700000000000001066e+00	1.078576876554127928e+00
6.900000000000000355e+00	1.079811206263877166e+00	6.900000000000000355e+00	1.079811206263877166e+00
7.099999999999999645e+00	1.089512083143114873e+00	7.099999999999999645e+00	1.089512083143114873e+00
7.300000000000000711e+00	1.101088694320362826e+00	7.300000000000000711e+00	1.101088694320362826e+00
7.500000000000000000e+00	1.107023010670458829e+00	7.500000000000000000e+00	1.107023010670458829e+00
7.700000000000001066e+00	1.114203506284065170e+00	7.700000000000001066e+00	1.114203506284065170e+00
7.900000000000000355e+00	1.114015377591857314e+00	7.900000000000000355e+00	1.114015377591857314e+00
8.100000000000001421e+00	1.115547019057836042e+00	8.100000000000001421e+00	1.115547019057836042e+00
8.300000000000000711e+00	1.111445724762100573e+00	8.300000000000000711e+00	1.111445724762100573e+00
8.500000000000000000e+00	1.107689982005110707e+00	8.500000000000000000e+00	1.107689982005110707e+00
8.699999999999999289e+00	1.103152541931571529e+00	8.699999999999999289e+00	1.103152541931571529e+00
8.900000000000000355e+00	1.099998145704810026e+00	8.900000000000000355e+00	1.099998145704810026e+00
9.100000000000001421e+00	1.095918739401777309e+00	9.100000000000001421e+00	1.095918739401777309e+00
9.300000000000000711e+00	1.091868936956978731e+00	9.300000000000000711e+00	1.091868936956978731e+00
9.500000000000000000e+00	1.091544010675207899e+00	9.500000000000000000e+00	1.091544010675207899e+00
9.700000000000001066e+00	1.089399875851798205e+00	9.700000000000001066e+00	1.089399875851798205e+00
9.900000000000000355e+00	1.089430194395593521e+00	9.900000000000000355e+00	1.089430194395593521e+00
1.010000000000000142e+01	1.087978555984848494e+00	1.010000000000000142e+01	1.087978555984848494e+00
1.030000000000000071e+01	1.086680719790116267e+00	1.030000000000000071e+01	1.086680719790116267e+00
1.050000000000000000e+01	1.086863386861504521e+00	1.050000000000000000e+01	1.086863386861504521e+00
1.070000000000000107e+01	1.086071002985426803e+00	1.070000000000000107e+01	1.086071002985426803e+00
1.090000000000000036e+01	1.084273180844367523e+00	1.090000000000000036e+01	1.084273180844367523e+00
1.110000000000000142e+01	1.083127205151311223e+00	1.110000000000000142e+01	1.083127205151311223e+00
1.130000000000000071e+01	1.083300534170265061e+00	1.130000000000000071e+01	1.083300534170265061e+00
1.150000000000000000e+01	1.081716826482820748e+00	1.150000000000000000e+01	1.081716826482820748e+00
1.170000000000000107e+01	1.081364535382273617e+00	1.170000000000000107e+01	1.081364535382273617e+00
1.190000000000000036e+01	1.080336944455152492e+00	1.190000000000000036e+01	1.080336944455152492e+00
1.210000000000000142e+01	1.078978279277214902e+00	1.210000000000000142e+01	1.078978279277214902e+00
1.230000000000000071e+01	1.078366821420298383e+00	1.230000000000000071e+01	1.078366821420298383e+00
1.250000000000000000e+01	1.076788537463548856e+00	1.250000000000000000e+01	1.076788537463548856e+00
1.270000000000000107e+01	1.075357909582750571e+00	1.270000000000000107e+01	1.075357909582750571e+00
1.290000000000000036e+01	1.074826214430536941e+00	1.290000000000000036e+01	1.074826214430536941e+00
1.310000000000000142e+01	1.074348575736624012e+00	1.310000000000000142e+01	1.074348575736624012e+00
1.330000000000000071e+01	1.072634072249873727e+00	1.330000000000000071e+01	1.072634072249873727e+00
1.350000000000000000e+01	1.072077364576964120e+00	1.350000000000000000e+01	1.072077364576964120e+00
1.370000000000000107e+01	1.070895477693306175e+00	1.370000000000000107e+01	1.070895477693306175e+00
1.390000000000000036e+01	1.069915109712268775e+00	1.390000000000000036e+01	1.069915109712268775e+00
1.410000000000000142e+01	1.069113212060587959e+00	1.410000000000000142e+01	1.069113212060587959e+00
1.430000000000000071e+01	1.068406480867876818e+00	1.430000000000000071e+01	1.068406480867876818e+00
1.450000000000000000e+01	1.067455885969957219e+00	1.450000000000000000e+01	1.067455885969957219e+00
1.470000000000000107e+01	1.066626256671536765e+00	1.470000000000000107e+01	1.066626256671536765e+00
1.490000000000000036e+01	1.065996931248343049e+00	1.490000000000000036e+01	1.065996931248343049e+00
