# Supplementary material for: Ion-combination specific effects driving the enzymatic activity of halophilic alcohol dehydrogenase 2 from Haloferax volcanii in aqueous ionic liquid solvent mixtures
Source: RSC Sustain. 2024 Jul 8;2(9):2559–80. doi: 10.1039/d3su00412k (PMC11353702; doi:10.1039/d3su00412k)
Supplement: SU-002-D3SU00412K-s005 [file SU-002-D3SU00412K-s005.zip › MDAnalysis_Calculated_Plotted_Data/RDF/IL/RDF_ILF_wat2wat_around_acidic_zone1_15A_OAtoms.csv]

1.000000000000000056e-01	0.000000000000000000e+00	1.000000000000000056e-01	0.000000000000000000e+00
3.000000000000000444e-01	0.000000000000000000e+00	3.000000000000000444e-01	0.000000000000000000e+00
5.000000000000000000e-01	0.000000000000000000e+00	5.000000000000000000e-01	0.000000000000000000e+00
7.000000000000000666e-01	0.000000000000000000e+00	7.000000000000000666e-01	0.000000000000000000e+00
9.000000000000000222e-01	0.000000000000000000e+00	9.000000000000000222e-01	0.000000000000000000e+00
1.100000000000000089e+00	0.000000000000000000e+00	1.100000000000000089e+00	0.000000000000000000e+00
1.300000000000000266e+00	0.000000000000000000e+00	1.300000000000000266e+00	0.000000000000000000e+00
1.500000000000000000e+00	0.000000000000000000e+00	1.500000000000000000e+00	0.000000000000000000e+00
1.700000000000000178e+00	0.000000000000000000e+00	1.700000000000000178e+00	0.000000000000000000e+00
1.899999999999999911e+00	0.000000000000000000e+00	1.899999999999999911e+00	0.000000000000000000e+00
2.100000000000000089e+00	0.000000000000000000e+00	2.100000000000000089e+00	0.000000000000000000e+00
2.300000000000000266e+00	0.000000000000000000e+00	2.300000000000000266e+00	0.000000000000000000e+00
2.500000000000000000e+00	2.390466955287667561e-01	2.500000000000000000e+00	2.390466955287667561e-01
2.700000000000000178e+00	2.294937287122002623e+00	2.700000000000000178e+00	2.294937287122002623e+00
2.900000000000000355e+00	2.410747387108769679e+00	2.900000000000000355e+00	2.410747387108769679e+00
3.100000000000000089e+00	1.656676556895577912e+00	3.100000000000000089e+00	1.656676556895577912e+00
3.300000000000000266e+00	1.347978180903134815e+00	3.300000000000000266e+00	1.347978180903134815e+00
3.500000000000000000e+00	1.255624145054075047e+00	3.500000000000000000e+00	1.255624145054075047e+00
3.700000000000000178e+00	1.194988690162115175e+00	3.700000000000000178e+00	1.194988690162115175e+00
3.900000000000000355e+00	1.175961007200482689e+00	3.900000000000000355e+00	1.175961007200482689e+00
4.099999999999999645e+00	1.126141167141601951e+00	4.099999999999999645e+00	1.126141167141601951e+00
4.300000000000000711e+00	1.117905662541995193e+00	4.300000000000000711e+00	1.117905662541995193e+00
4.500000000000000000e+00	1.112599182678770005e+00	4.500000000000000000e+00	1.112599182678770005e+00
4.700000000000001066e+00	1.092308850840538970e+00	4.700000000000001066e+00	1.092308850840538970e+00
4.900000000000000355e+00	1.107914700349294845e+00	4.900000000000000355e+00	1.107914700349294845e+00
5.099999999999999645e+00	1.121007229990387044e+00	5.099999999999999645e+00	1.121007229990387044e+00
5.300000000000000711e+00	1.159594697602082558e+00	5.300000000000000711e+00	1.159594697602082558e+00
5.500000000000000000e+00	1.145553987856003042e+00	5.500000000000000000e+00	1.145553987856003042e+00
5.700000000000001066e+00	1.156919837318896471e+00	5.700000000000001066e+00	1.156919837318896471e+00
5.900000000000000355e+00	1.166582342302345587e+00	5.900000000000000355e+00	1.166582342302345587e+00
6.099999999999999645e+00	1.150351388481812176e+00	6.099999999999999645e+00	1.150351388481812176e+00
6.300000000000000711e+00	1.169857740252947975e+00	6.300000000000000711e+00	1.169857740252947975e+00
6.500000000000000000e+00	1.174305056688256910e+00	6.500000000000000000e+00	1.174305056688256910e+00
6.700000000000001066e+00	1.172237556483649135e+00	6.700000000000001066e+00	1.172237556483649135e+00
6.900000000000000355e+00	1.160405666467270169e+00	6.900000000000000355e+00	1.160405666467270169e+00
7.099999999999999645e+00	1.151546093554870698e+00	7.099999999999999645e+00	1.151546093554870698e+00
7.300000000000000711e+00	1.152181156121540928e+00	7.300000000000000711e+00	1.152181156121540928e+00
7.500000000000000000e+00	1.142513788629220040e+00	7.500000000000000000e+00	1.142513788629220040e+00
7.700000000000001066e+00	1.131378052246226451e+00	7.700000000000001066e+00	1.131378052246226451e+00
7.900000000000000355e+00	1.129244952024989646e+00	7.900000000000000355e+00	1.129244952024989646e+00
8.100000000000001421e+00	1.131685978177635166e+00	8.100000000000001421e+00	1.131685978177635166e+00
8.300000000000000711e+00	1.130417286870231797e+00	8.300000000000000711e+00	1.130417286870231797e+00
8.500000000000000000e+00	1.130975592190943901e+00	8.500000000000000000e+00	1.130975592190943901e+00
8.699999999999999289e+00	1.124019701558550688e+00	8.699999999999999289e+00	1.124019701558550688e+00
8.900000000000000355e+00	1.131056627796535485e+00	8.900000000000000355e+00	1.131056627796535485e+00
9.100000000000001421e+00	1.136569779796700930e+00	9.100000000000001421e+00	1.136569779796700930e+00
9.300000000000000711e+00	1.136163743726116726e+00	9.300000000000000711e+00	1.136163743726116726e+00
9.500000000000000000e+00	1.128003826834422352e+00	9.500000000000000000e+00	1.128003826834422352e+00
9.700000000000001066e+00	1.136397546452752483e+00	9.700000000000001066e+00	1.136397546452752483e+00
9.900000000000000355e+00	1.129703964008039963e+00	9.900000000000000355e+00	1.129703964008039963e+00
1.010000000000000142e+01	1.129906650313108774e+00	1.010000000000000142e+01	1.129906650313108774e+00
1.030000000000000071e+01	1.118008261656217694e+00	1.030000000000000071e+01	1.118008261656217694e+00
1.050000000000000000e+01	1.122773559195403781e+00	1.050000000000000000e+01	1.122773559195403781e+00
1.070000000000000107e+01	1.121059948647059157e+00	1.070000000000000107e+01	1.121059948647059157e+00
1.090000000000000036e+01	1.115376810091974979e+00	1.090000000000000036e+01	1.115376810091974979e+00
1.110000000000000142e+01	1.117015342977100145e+00	1.110000000000000142e+01	1.117015342977100145e+00
1.130000000000000071e+01	1.110444128152322074e+00	1.130000000000000071e+01	1.110444128152322074e+00
1.150000000000000000e+01	1.115062087203134489e+00	1.150000000000000000e+01	1.115062087203134489e+00
1.170000000000000107e+01	1.120367489291131946e+00	1.170000000000000107e+01	1.120367489291131946e+00
1.190000000000000036e+01	1.108536755808818608e+00	1.190000000000000036e+01	1.108536755808818608e+00
1.210000000000000142e+01	1.112550694266445594e+00	1.210000000000000142e+01	1.112550694266445594e+00
1.230000000000000071e+01	1.113790166127218928e+00	1.230000000000000071e+01	1.113790166127218928e+00
1.250000000000000000e+01	1.107960209806980068e+00	1.250000000000000000e+01	1.107960209806980068e+00
1.270000000000000107e+01	1.104794741422064686e+00	1.270000000000000107e+01	1.104794741422064686e+00
1.290000000000000036e+01	1.107210401331836014e+00	1.290000000000000036e+01	1.107210401331836014e+00
1.310000000000000142e+01	1.112305459537264340e+00	1.310000000000000142e+01	1.112305459537264340e+00
1.330000000000000071e+01	1.107297842650001973e+00	1.330000000000000071e+01	1.107297842650001973e+00
1.350000000000000000e+01	1.104563582735161864e+00	1.350000000000000000e+01	1.104563582735161864e+00
1.370000000000000107e+01	1.101125317256871128e+00	1.370000000000000107e+01	1.101125317256871128e+00
1.390000000000000036e+01	1.102032973100303126e+00	1.390000000000000036e+01	1.102032973100303126e+00
1.410000000000000142e+01	1.100625971569308748e+00	1.410000000000000142e+01	1.100625971569308748e+00
1.430000000000000071e+01	1.099480502247814240e+00	1.430000000000000071e+01	1.099480502247814240e+00
1.450000000000000000e+01	1.102340087639107180e+00	1.450000000000000000e+01	1.102340087639107180e+00
1.470000000000000107e+01	1.096345479245254939e+00	1.470000000000000107e+01	1.096345479245254939e+00
1.490000000000000036e+01	1.098123722028534255e+00	1.490000000000000036e+01	1.098123722028534255e+00
