# Supplementary material for: Ion-combination specific effects driving the enzymatic activity of halophilic alcohol dehydrogenase 2 from Haloferax volcanii in aqueous ionic liquid solvent mixtures
Source: RSC Sustain. 2024 Jul 8;2(9):2559–80. doi: 10.1039/d3su00412k (PMC11353702; doi:10.1039/d3su00412k)
Supplement: SU-002-D3SU00412K-s005 [file SU-002-D3SU00412K-s005.zip › MDAnalysis_Calculated_Plotted_Data/RDF/IL/RDF_ILG_all.csv]

1.000000000000000056e-01	0.000000000000000000e+00	1.000000000000000056e-01	0.000000000000000000e+00
3.000000000000000444e-01	0.000000000000000000e+00	3.000000000000000444e-01	0.000000000000000000e+00
5.000000000000000000e-01	0.000000000000000000e+00	5.000000000000000000e-01	0.000000000000000000e+00
7.000000000000000666e-01	0.000000000000000000e+00	7.000000000000000666e-01	0.000000000000000000e+00
9.000000000000000222e-01	0.000000000000000000e+00	9.000000000000000222e-01	0.000000000000000000e+00
1.100000000000000089e+00	0.000000000000000000e+00	1.100000000000000089e+00	0.000000000000000000e+00
1.300000000000000266e+00	1.025416474018721269e+00	1.300000000000000266e+00	0.000000000000000000e+00
1.500000000000000000e+00	1.726536214159678950e+00	1.500000000000000000e+00	1.752530984026921742e-05
1.700000000000000178e+00	1.609699560969378496e+00	1.700000000000000178e+00	2.875335320152803812e-04
1.899999999999999911e+00	1.086699148324982156e+00	1.899999999999999911e+00	8.822672100524869832e-03
2.100000000000000089e+00	2.409457832729513971e+00	2.100000000000000089e+00	7.039545278017170227e-02
2.300000000000000266e+00	1.941048661954548393e+00	2.300000000000000266e+00	1.723540560572961178e-01
2.500000000000000000e+00	2.958082795956687772e+00	2.500000000000000000e+00	2.765095979824938044e-01
2.700000000000000178e+00	2.346749687874215340e+00	2.700000000000000178e+00	3.905925567436486778e-01
2.900000000000000355e+00	2.421957298835707650e+00	2.900000000000000355e+00	5.225194847758372063e-01
3.100000000000000089e+00	2.335199978075296556e+00	3.100000000000000089e+00	6.630826612580129620e-01
3.300000000000000266e+00	2.176454861309729427e+00	3.300000000000000266e+00	7.875826406915954481e-01
3.500000000000000000e+00	2.221032306517973787e+00	3.500000000000000000e+00	8.987461305681790913e-01
3.700000000000000178e+00	2.415037763901351386e+00	3.700000000000000178e+00	1.005386236671653943e+00
3.900000000000000355e+00	2.527269489707517192e+00	3.900000000000000355e+00	1.099934026740488457e+00
4.099999999999999645e+00	2.593544663412149287e+00	4.099999999999999645e+00	1.176517085956694242e+00
4.300000000000000711e+00	2.677977033924535455e+00	4.300000000000000711e+00	1.240957097468519787e+00
4.500000000000000000e+00	2.784897868569599311e+00	4.500000000000000000e+00	1.293402519945006324e+00
4.700000000000001066e+00	2.917081820197989561e+00	4.700000000000001066e+00	1.338060706886944784e+00
4.900000000000000355e+00	2.954814946169259215e+00	4.900000000000000355e+00	1.376929693071237804e+00
5.099999999999999645e+00	2.886932390022795225e+00	5.099999999999999645e+00	1.407988881016389859e+00
5.300000000000000711e+00	2.873147797989301200e+00	5.300000000000000711e+00	1.434463981027396473e+00
5.500000000000000000e+00	2.858555256738463779e+00	5.500000000000000000e+00	1.454556144217872715e+00
5.700000000000001066e+00	2.858961119166730569e+00	5.700000000000001066e+00	1.473122675204180831e+00
5.900000000000000355e+00	2.824335019393109381e+00	5.900000000000000355e+00	1.489121689028174433e+00
6.099999999999999645e+00	2.796524908265677123e+00	6.099999999999999645e+00	1.506960458076408660e+00
6.300000000000000711e+00	2.788383454076760248e+00	6.300000000000000711e+00	1.522506445490025007e+00
6.500000000000000000e+00	2.769825396831148812e+00	6.500000000000000000e+00	1.537447881127419480e+00
6.700000000000001066e+00	2.722462088204305797e+00	6.700000000000001066e+00	1.553333093133135057e+00
6.900000000000000355e+00	2.676354929006939276e+00	6.900000000000000355e+00	1.569111715822193220e+00
7.099999999999999645e+00	2.647961112176350440e+00	7.099999999999999645e+00	1.586943811050972819e+00
7.300000000000000711e+00	2.614083606944000771e+00	7.300000000000000711e+00	1.604371159637181465e+00
7.500000000000000000e+00	2.585949399945140392e+00	7.500000000000000000e+00	1.622488830615788524e+00
7.700000000000001066e+00	2.569412567842745965e+00	7.700000000000001066e+00	1.640363375767600385e+00
7.900000000000000355e+00	2.560654053403713881e+00	7.900000000000000355e+00	1.657688841825690318e+00
8.100000000000001421e+00	2.549712242615023161e+00	8.100000000000001421e+00	1.674706445203651972e+00
8.300000000000000711e+00	2.542146206059630487e+00	8.300000000000000711e+00	1.690390799081844753e+00
8.500000000000000000e+00	2.536713409992849222e+00	8.500000000000000000e+00	1.705241649760025124e+00
8.699999999999999289e+00	2.527588294262761881e+00	8.699999999999999289e+00	1.719205068460063934e+00
8.900000000000000355e+00	2.519195128777206971e+00	8.900000000000000355e+00	1.730327566917285065e+00
9.100000000000001421e+00	2.508516920347937162e+00	9.100000000000001421e+00	1.740412956591646632e+00
9.300000000000000711e+00	2.495252163217890118e+00	9.300000000000000711e+00	1.749069471927014119e+00
9.500000000000000000e+00	2.479146444645738967e+00	9.500000000000000000e+00	1.756713565653342801e+00
9.700000000000001066e+00	2.462213881559929707e+00	9.700000000000001066e+00	1.763222462412565861e+00
9.900000000000000355e+00	2.447279172942212977e+00	9.900000000000000355e+00	1.768735379802740537e+00
1.010000000000000142e+01	2.433737917020542429e+00	1.010000000000000142e+01	1.773623824215389222e+00
1.030000000000000071e+01	2.423435940386032161e+00	1.030000000000000071e+01	1.777941563396379099e+00
1.050000000000000000e+01	2.412045393847164654e+00	1.050000000000000000e+01	1.781409784850220168e+00
1.070000000000000107e+01	2.397579118316806479e+00	1.070000000000000107e+01	1.784808267679017790e+00
1.090000000000000036e+01	2.381840602820877617e+00	1.090000000000000036e+01	1.787573509404522643e+00
1.110000000000000142e+01	2.365503850541021080e+00	1.110000000000000142e+01	1.789432551415214734e+00
1.130000000000000071e+01	2.347731520966848340e+00	1.130000000000000071e+01	1.791280413218575118e+00
1.150000000000000000e+01	2.328195609948436218e+00	1.150000000000000000e+01	1.793472556303987719e+00
1.170000000000000107e+01	2.307336038228476660e+00	1.170000000000000107e+01	1.795571675078540874e+00
1.190000000000000036e+01	2.285142272529886665e+00	1.190000000000000036e+01	1.797440523602752416e+00
1.210000000000000142e+01	2.264479787325755389e+00	1.210000000000000142e+01	1.799120497312688638e+00
1.230000000000000071e+01	2.245189193933746274e+00	1.230000000000000071e+01	1.801435073809871890e+00
1.250000000000000000e+01	2.227943297062196404e+00	1.250000000000000000e+01	1.803345252274562771e+00
1.270000000000000107e+01	2.212297317771345195e+00	1.270000000000000107e+01	1.804972953171873673e+00
1.290000000000000036e+01	2.196640053615693144e+00	1.290000000000000036e+01	1.806934846565374508e+00
1.310000000000000142e+01	2.181191139913939647e+00	1.310000000000000142e+01	1.808253788464889489e+00
1.330000000000000071e+01	2.165414544525114948e+00	1.330000000000000071e+01	1.809191994801223391e+00
1.350000000000000000e+01	2.150543812145255806e+00	1.350000000000000000e+01	1.809925700640355073e+00
1.370000000000000107e+01	2.136571555812775802e+00	1.370000000000000107e+01	1.810014109776538094e+00
1.390000000000000036e+01	2.123342001455050365e+00	1.390000000000000036e+01	1.810000580881443000e+00
1.410000000000000142e+01	2.110086287134931737e+00	1.410000000000000142e+01	1.809840732489622184e+00
1.430000000000000071e+01	2.097318447121971907e+00	1.430000000000000071e+01	1.809105921256323413e+00
1.450000000000000000e+01	2.087104099541476909e+00	1.450000000000000000e+01	1.808522099909225522e+00
1.470000000000000107e+01	2.077897517515897796e+00	1.470000000000000107e+01	1.807068300837531893e+00
1.490000000000000036e+01	2.069287247151462061e+00	1.490000000000000036e+01	1.805708339954834374e+00
