# Supplementary material for: Ion-combination specific effects driving the enzymatic activity of halophilic alcohol dehydrogenase 2 from Haloferax volcanii in aqueous ionic liquid solvent mixtures
Source: RSC Sustain. 2024 Jul 8;2(9):2559–80. doi: 10.1039/d3su00412k (PMC11353702; doi:10.1039/d3su00412k)
Supplement: SU-002-D3SU00412K-s005 [file SU-002-D3SU00412K-s005.zip › MDAnalysis_Calculated_Plotted_Data/RDF/IL/RDF_ILG_interILion.csv]

1.000000000000000056e-01	0.000000000000000000e+00
3.000000000000000444e-01	0.000000000000000000e+00
5.000000000000000000e-01	0.000000000000000000e+00
7.000000000000000666e-01	0.000000000000000000e+00
9.000000000000000222e-01	0.000000000000000000e+00
1.100000000000000089e+00	0.000000000000000000e+00
1.300000000000000266e+00	0.000000000000000000e+00
1.500000000000000000e+00	0.000000000000000000e+00
1.700000000000000178e+00	2.080846994271956670e-04
1.899999999999999911e+00	1.667324084706713408e-02
2.100000000000000089e+00	1.089616564134297111e-01
2.300000000000000266e+00	2.512645982581725446e-01
2.500000000000000000e+00	4.007025977281125084e-01
2.700000000000000178e+00	5.329977861860399901e-01
2.900000000000000355e+00	6.873341010231583947e-01
3.100000000000000089e+00	8.681039109887758176e-01
3.300000000000000266e+00	1.018270873047134151e+00
3.500000000000000000e+00	1.141676983551936253e+00
3.700000000000000178e+00	1.262452559438763444e+00
3.900000000000000355e+00	1.374463439591463665e+00
4.099999999999999645e+00	1.462259477446961498e+00
4.300000000000000711e+00	1.523984734001538222e+00
4.500000000000000000e+00	1.568263036257255605e+00
4.700000000000001066e+00	1.601233713332737896e+00
4.900000000000000355e+00	1.617914104325248292e+00
5.099999999999999645e+00	1.621277533551843675e+00
5.300000000000000711e+00	1.613279338123878137e+00
5.500000000000000000e+00	1.603372523148718809e+00
5.700000000000001066e+00	1.580700986186641455e+00
5.900000000000000355e+00	1.559355459717916670e+00
6.099999999999999645e+00	1.534398998334357556e+00
6.300000000000000711e+00	1.510761092084335733e+00
6.500000000000000000e+00	1.485737256064410206e+00
6.700000000000001066e+00	1.463029620518750518e+00
6.900000000000000355e+00	1.444350907765730385e+00
7.099999999999999645e+00	1.423977183246596390e+00
7.300000000000000711e+00	1.409712883042967713e+00
7.500000000000000000e+00	1.393343505605882715e+00
7.700000000000001066e+00	1.378916807090592833e+00
7.900000000000000355e+00	1.363922719611564860e+00
8.100000000000001421e+00	1.350195173503600854e+00
8.300000000000000711e+00	1.334561420638402218e+00
8.500000000000000000e+00	1.322610308035017113e+00
8.699999999999999289e+00	1.309326419356924287e+00
8.900000000000000355e+00	1.297713009284469088e+00
9.100000000000001421e+00	1.284138894885409110e+00
9.300000000000000711e+00	1.271974353241987155e+00
9.500000000000000000e+00	1.262339194178590418e+00
9.700000000000001066e+00	1.253560743895252072e+00
9.900000000000000355e+00	1.244540948965235705e+00
1.010000000000000142e+01	1.236777143996314221e+00
1.030000000000000071e+01	1.231650164646803880e+00
1.050000000000000000e+01	1.226062182994701599e+00
1.070000000000000107e+01	1.221322468948965678e+00
1.090000000000000036e+01	1.217418021335422429e+00
1.110000000000000142e+01	1.216323770704735852e+00
1.130000000000000071e+01	1.214437346074366264e+00
1.150000000000000000e+01	1.213742808857059430e+00
1.170000000000000107e+01	1.216058860109189066e+00
1.190000000000000036e+01	1.218257598812793718e+00
1.210000000000000142e+01	1.220578959941115427e+00
1.230000000000000071e+01	1.223076566407474530e+00
1.250000000000000000e+01	1.229602425838515645e+00
1.270000000000000107e+01	1.234493693490200217e+00
1.290000000000000036e+01	1.242481917397723956e+00
1.310000000000000142e+01	1.250567580326377826e+00
1.330000000000000071e+01	1.258875654795019061e+00
1.350000000000000000e+01	1.269914874876729494e+00
1.370000000000000107e+01	1.281228341126748882e+00
1.390000000000000036e+01	1.292325973065465927e+00
1.410000000000000142e+01	1.304880519100893865e+00
1.430000000000000071e+01	1.317026002217837055e+00
1.450000000000000000e+01	1.329566689291542536e+00
1.470000000000000107e+01	1.341361367937570659e+00
1.490000000000000036e+01	1.352538416854562886e+00
