# Supplementary material for: Ion-combination specific effects driving the enzymatic activity of halophilic alcohol dehydrogenase 2 from Haloferax volcanii in aqueous ionic liquid solvent mixtures
Source: RSC Sustain. 2024 Jul 8;2(9):2559–80. doi: 10.1039/d3su00412k (PMC11353702; doi:10.1039/d3su00412k)
Supplement: SU-002-D3SU00412K-s005 [file SU-002-D3SU00412K-s005.zip › MDAnalysis_Calculated_Plotted_Data/RDF/IL/RDF_ILG_neg.csv]

1.000000000000000056e-01	0.000000000000000000e+00	1.000000000000000056e-01	0.000000000000000000e+00
3.000000000000000444e-01	0.000000000000000000e+00	3.000000000000000444e-01	0.000000000000000000e+00
5.000000000000000000e-01	0.000000000000000000e+00	5.000000000000000000e-01	0.000000000000000000e+00
7.000000000000000666e-01	0.000000000000000000e+00	7.000000000000000666e-01	0.000000000000000000e+00
9.000000000000000222e-01	0.000000000000000000e+00	9.000000000000000222e-01	0.000000000000000000e+00
1.100000000000000089e+00	0.000000000000000000e+00	1.100000000000000089e+00	0.000000000000000000e+00
1.300000000000000266e+00	5.588436285360861566e-01	1.300000000000000266e+00	0.000000000000000000e+00
1.500000000000000000e+00	3.666727315421044586e-03	1.500000000000000000e+00	1.397857055987228122e-05
1.700000000000000178e+00	1.891226443566927651e-02	1.700000000000000178e+00	1.578547795251937676e-04
1.899999999999999911e+00	1.859724167610701806e-01	1.899999999999999911e+00	9.994342670941017831e-03
2.100000000000000089e+00	3.541377846435149745e-01	2.100000000000000089e+00	8.176255961458775423e-02
2.300000000000000266e+00	4.699489443943365985e-01	2.300000000000000266e+00	1.944796797546380629e-01
2.500000000000000000e+00	8.611764770439024330e-01	2.500000000000000000e+00	3.034422197353153772e-01
2.700000000000000178e+00	8.891678100097697435e-01	2.700000000000000178e+00	4.110646428599505908e-01
2.900000000000000355e+00	9.409118252677409755e-01	2.900000000000000355e+00	5.355242330374500037e-01
3.100000000000000089e+00	1.164988072604061120e+00	3.100000000000000089e+00	6.764839360210870289e-01
3.300000000000000266e+00	1.329994748890607648e+00	3.300000000000000266e+00	7.901389575412832711e-01
3.500000000000000000e+00	1.324938151714036838e+00	3.500000000000000000e+00	8.857865147646495352e-01
3.700000000000000178e+00	1.406082100255932499e+00	3.700000000000000178e+00	9.875316882681168806e-01
3.900000000000000355e+00	1.487613199813807352e+00	3.900000000000000355e+00	1.092987194712403021e+00
4.099999999999999645e+00	1.575022732771527600e+00	4.099999999999999645e+00	1.186508778952113152e+00
4.300000000000000711e+00	1.771775753933237052e+00	4.300000000000000711e+00	1.260455780083767685e+00
4.500000000000000000e+00	1.945193002134731008e+00	4.500000000000000000e+00	1.324729751531447342e+00
4.700000000000001066e+00	2.088598871840327664e+00	4.700000000000001066e+00	1.379356692023560482e+00
4.900000000000000355e+00	2.164798081136319663e+00	4.900000000000000355e+00	1.428831007032928202e+00
5.099999999999999645e+00	2.116527813993323903e+00	5.099999999999999645e+00	1.466701594807657605e+00
5.300000000000000711e+00	2.179629481330641827e+00	5.300000000000000711e+00	1.498163888173206448e+00
5.500000000000000000e+00	2.205197199743482717e+00	5.500000000000000000e+00	1.522762166620446056e+00
5.700000000000001066e+00	2.201078593058179322e+00	5.700000000000001066e+00	1.543379533675066639e+00
5.900000000000000355e+00	2.154888398189078735e+00	5.900000000000000355e+00	1.561201441884500163e+00
6.099999999999999645e+00	2.146769520872953141e+00	6.099999999999999645e+00	1.581565378570252145e+00
6.300000000000000711e+00	2.192044654378565216e+00	6.300000000000000711e+00	1.596321474018584041e+00
6.500000000000000000e+00	2.195789245310235227e+00	6.500000000000000000e+00	1.609524799382055615e+00
6.700000000000001066e+00	2.157621579934848821e+00	6.700000000000001066e+00	1.623594914062983952e+00
6.900000000000000355e+00	2.141577955764179642e+00	6.900000000000000355e+00	1.638970652044538623e+00
7.099999999999999645e+00	2.131558850897927737e+00	7.099999999999999645e+00	1.657697372861687501e+00
7.300000000000000711e+00	2.097001015209955188e+00	7.300000000000000711e+00	1.676760293610272123e+00
7.500000000000000000e+00	2.070720718545144390e+00	7.500000000000000000e+00	1.698835935649954942e+00
7.700000000000001066e+00	2.067067035905434391e+00	7.700000000000001066e+00	1.719869928387937952e+00
7.900000000000000355e+00	2.078544530616273978e+00	7.900000000000000355e+00	1.739860419951011705e+00
8.100000000000001421e+00	2.092854377316700987e+00	8.100000000000001421e+00	1.756561335501919618e+00
8.300000000000000711e+00	2.103543872656755021e+00	8.300000000000000711e+00	1.771158819178650701e+00
8.500000000000000000e+00	2.114796718433066935e+00	8.500000000000000000e+00	1.782278942911774688e+00
8.699999999999999289e+00	2.125033735464056051e+00	8.699999999999999289e+00	1.791303922097976509e+00
8.900000000000000355e+00	2.130501102397750479e+00	8.900000000000000355e+00	1.794526035134279773e+00
9.100000000000001421e+00	2.121139647994245703e+00	9.100000000000001421e+00	1.795265920861144782e+00
9.300000000000000711e+00	2.112328872983647354e+00	9.300000000000000711e+00	1.793077453434539947e+00
9.500000000000000000e+00	2.109772268656020966e+00	9.500000000000000000e+00	1.790443955621176864e+00
9.700000000000001066e+00	2.118245331394409625e+00	9.700000000000001066e+00	1.786132162524467493e+00
9.900000000000000355e+00	2.132487332326018059e+00	9.900000000000000355e+00	1.778161211831706945e+00
1.010000000000000142e+01	2.142015372099901782e+00	1.010000000000000142e+01	1.770706066288776803e+00
1.030000000000000071e+01	2.148844104618425455e+00	1.030000000000000071e+01	1.762564693813669203e+00
1.050000000000000000e+01	2.154694228789435062e+00	1.050000000000000000e+01	1.751067225274443695e+00
1.070000000000000107e+01	2.152959791450629101e+00	1.070000000000000107e+01	1.740870142113812191e+00
1.090000000000000036e+01	2.148098513360724215e+00	1.090000000000000036e+01	1.727649547135573282e+00
1.110000000000000142e+01	2.141733254487169891e+00	1.110000000000000142e+01	1.715450896868771613e+00
1.130000000000000071e+01	2.135701390742938521e+00	1.130000000000000071e+01	1.702602292748117030e+00
1.150000000000000000e+01	2.131948586552101510e+00	1.150000000000000000e+01	1.690959943333076643e+00
1.170000000000000107e+01	2.132069367694493955e+00	1.170000000000000107e+01	1.680473186923389761e+00
1.190000000000000036e+01	2.128725664690614305e+00	1.190000000000000036e+01	1.668495322224882838e+00
1.210000000000000142e+01	2.125987095977864172e+00	1.210000000000000142e+01	1.659412397641964132e+00
1.230000000000000071e+01	2.123971144457385662e+00	1.230000000000000071e+01	1.649762090680687354e+00
1.250000000000000000e+01	2.123262722566808591e+00	1.250000000000000000e+01	1.640942948159716641e+00
1.270000000000000107e+01	2.126538588959970166e+00	1.270000000000000107e+01	1.633173212380216288e+00
1.290000000000000036e+01	2.127132517052148231e+00	1.290000000000000036e+01	1.626070250317853239e+00
1.310000000000000142e+01	2.125379401272414981e+00	1.310000000000000142e+01	1.618589239920389389e+00
1.330000000000000071e+01	2.118927749034345887e+00	1.330000000000000071e+01	1.610902054978748943e+00
1.350000000000000000e+01	2.110826106069762176e+00	1.350000000000000000e+01	1.604086059257039620e+00
1.370000000000000107e+01	2.102361664498422211e+00	1.370000000000000107e+01	1.596862928594981135e+00
1.390000000000000036e+01	2.092489065832078943e+00	1.390000000000000036e+01	1.589215461000577090e+00
1.410000000000000142e+01	2.078323111827684588e+00	1.410000000000000142e+01	1.582695158269285196e+00
1.430000000000000071e+01	2.059200946074133398e+00	1.430000000000000071e+01	1.575624541571487125e+00
1.450000000000000000e+01	2.036052750766696562e+00	1.450000000000000000e+01	1.567954035732752383e+00
1.470000000000000107e+01	2.012019275959015197e+00	1.470000000000000107e+01	1.560918258452178353e+00
1.490000000000000036e+01	1.984463502422520120e+00	1.490000000000000036e+01	1.553354756746830434e+00
