# Supplementary material for: Ion-combination specific effects driving the enzymatic activity of halophilic alcohol dehydrogenase 2 from Haloferax volcanii in aqueous ionic liquid solvent mixtures
Source: RSC Sustain. 2024 Jul 8;2(9):2559–80. doi: 10.1039/d3su00412k (PMC11353702; doi:10.1039/d3su00412k)
Supplement: SU-002-D3SU00412K-s005 [file SU-002-D3SU00412K-s005.zip › MDAnalysis_Calculated_Plotted_Data/RDF/IL/RDF_ILG_pos.csv]

1.000000000000000056e-01	0.000000000000000000e+00	1.000000000000000056e-01	0.000000000000000000e+00
3.000000000000000444e-01	0.000000000000000000e+00	3.000000000000000444e-01	0.000000000000000000e+00
5.000000000000000000e-01	0.000000000000000000e+00	5.000000000000000000e-01	0.000000000000000000e+00
7.000000000000000666e-01	0.000000000000000000e+00	7.000000000000000666e-01	0.000000000000000000e+00
9.000000000000000222e-01	0.000000000000000000e+00	9.000000000000000222e-01	0.000000000000000000e+00
1.100000000000000089e+00	0.000000000000000000e+00	1.100000000000000089e+00	0.000000000000000000e+00
1.300000000000000266e+00	3.738930969974498253e-01	1.300000000000000266e+00	0.000000000000000000e+00
1.500000000000000000e+00	3.704942591829207300e-03	1.500000000000000000e+00	1.871970993766336279e-05
1.700000000000000178e+00	2.292456204354234306e-01	1.700000000000000178e+00	2.915788921165999052e-04
1.899999999999999911e+00	6.538442640052054555e-01	1.899999999999999911e+00	4.873859534784809669e-03
2.100000000000000089e+00	6.509122589224063393e-01	2.100000000000000089e+00	3.131612357769612831e-02
2.300000000000000266e+00	7.560855577366162317e-01	2.300000000000000266e+00	7.742927055912518508e-02
2.500000000000000000e+00	1.193681998151785661e+00	2.500000000000000000e+00	1.378472939890391380e-01
2.700000000000000178e+00	1.470459219521615069e+00	2.700000000000000178e+00	2.078193238932905529e-01
2.900000000000000355e+00	1.816848275282115344e+00	2.900000000000000355e+00	2.893970294472194560e-01
3.100000000000000089e+00	2.093050520788112934e+00	3.100000000000000089e+00	3.717551610321796485e-01
3.300000000000000266e+00	2.288681402857658309e+00	3.300000000000000266e+00	4.546625621412306306e-01
3.500000000000000000e+00	2.556435792558485076e+00	3.500000000000000000e+00	5.306259442935055137e-01
3.700000000000000178e+00	2.905568185864047859e+00	3.700000000000000178e+00	6.038006896640266685e-01
3.900000000000000355e+00	3.164511883869818298e+00	3.900000000000000355e+00	6.620667243984564854e-01
4.099999999999999645e+00	3.285259202611806373e+00	4.099999999999999645e+00	7.128167379810105286e-01
4.300000000000000711e+00	3.367212483646268684e+00	4.300000000000000711e+00	7.597949053742834025e-01
4.500000000000000000e+00	3.519501597266347037e+00	4.500000000000000000e+00	8.004736152340738986e-01
4.700000000000001066e+00	3.670896340833821991e+00	4.700000000000001066e+00	8.396614557148761593e-01
4.900000000000000355e+00	3.740737096881603829e+00	4.900000000000000355e+00	8.755862540256892368e-01
5.099999999999999645e+00	3.728570676738932388e+00	5.099999999999999645e+00	9.066640456943579895e-01
5.300000000000000711e+00	3.738365264930868292e+00	5.300000000000000711e+00	9.377740954241308158e-01
5.500000000000000000e+00	3.777667296622158499e+00	5.500000000000000000e+00	9.675335831351926652e-01
5.700000000000001066e+00	3.799102993519631877e+00	5.700000000000001066e+00	1.001956462416973004e+00
5.900000000000000355e+00	3.750732860337969932e+00	5.900000000000000355e+00	1.034195329144837139e+00
6.099999999999999645e+00	3.723386612331634815e+00	6.099999999999999645e+00	1.068910541986180407e+00
6.300000000000000711e+00	3.698019115345233310e+00	6.300000000000000711e+00	1.107166699098985241e+00
6.500000000000000000e+00	3.673070383518199478e+00	6.500000000000000000e+00	1.143927632315778098e+00
6.700000000000001066e+00	3.641041315396194467e+00	6.700000000000001066e+00	1.183444631146832959e+00
6.900000000000000355e+00	3.572504991130915464e+00	6.900000000000000355e+00	1.221452140812617992e+00
7.099999999999999645e+00	3.510843222506956796e+00	7.099999999999999645e+00	1.262562367611729686e+00
7.300000000000000711e+00	3.469907156957940053e+00	7.300000000000000711e+00	1.300189803951859124e+00
7.500000000000000000e+00	3.419596875309495410e+00	7.500000000000000000e+00	1.339847210119812670e+00
7.700000000000001066e+00	3.370014389119386333e+00	7.700000000000001066e+00	1.378469853836241876e+00
7.900000000000000355e+00	3.339926393507536506e+00	7.900000000000000355e+00	1.415011508792626937e+00
8.100000000000001421e+00	3.303670665322740341e+00	8.100000000000001421e+00	1.449076708416946024e+00
8.300000000000000711e+00	3.247211605269197054e+00	8.300000000000000711e+00	1.478977583924360184e+00
8.500000000000000000e+00	3.179439559101059576e+00	8.500000000000000000e+00	1.508990385939253054e+00
8.699999999999999289e+00	3.118701219065576069e+00	8.699999999999999289e+00	1.533958117660234821e+00
8.900000000000000355e+00	3.070418350791181528e+00	8.900000000000000355e+00	1.556254299283008180e+00
9.100000000000001421e+00	3.020188438128785791e+00	9.100000000000001421e+00	1.575870247292953996e+00
9.300000000000000711e+00	2.967208931482545609e+00	9.300000000000000711e+00	1.593587786358628300e+00
9.500000000000000000e+00	2.907856050595093667e+00	9.500000000000000000e+00	1.610847377362462085e+00
9.700000000000001066e+00	2.842962024087866357e+00	9.700000000000001066e+00	1.622262850269155399e+00
9.900000000000000355e+00	2.778375103439287841e+00	9.900000000000000355e+00	1.635023321415284281e+00
1.010000000000000142e+01	2.716602730116756348e+00	1.010000000000000142e+01	1.642726447011141788e+00
1.030000000000000071e+01	2.663582456120888509e+00	1.030000000000000071e+01	1.651047202085496268e+00
1.050000000000000000e+01	2.607913308509415717e+00	1.050000000000000000e+01	1.657255979641218735e+00
1.070000000000000107e+01	2.556343415115322149e+00	1.070000000000000107e+01	1.663309842711099940e+00
1.090000000000000036e+01	2.513064826491454351e+00	1.090000000000000036e+01	1.668596113508292289e+00
1.110000000000000142e+01	2.474940473870465674e+00	1.110000000000000142e+01	1.671711599441484841e+00
1.130000000000000071e+01	2.436706502718900769e+00	1.130000000000000071e+01	1.673308576353313981e+00
1.150000000000000000e+01	2.396671711961740225e+00	1.150000000000000000e+01	1.675469364382733417e+00
1.170000000000000107e+01	2.353748951363615838e+00	1.170000000000000107e+01	1.675697556329032167e+00
1.190000000000000036e+01	2.311102138957360275e+00	1.190000000000000036e+01	1.675470255832545829e+00
1.210000000000000142e+01	2.266494107592143870e+00	1.210000000000000142e+01	1.673240564493134075e+00
1.230000000000000071e+01	2.225901013650442017e+00	1.230000000000000071e+01	1.670862626613843771e+00
1.250000000000000000e+01	2.185943634086253695e+00	1.250000000000000000e+01	1.667394015863000956e+00
1.270000000000000107e+01	2.151386389338027172e+00	1.270000000000000107e+01	1.663151953168566566e+00
1.290000000000000036e+01	2.117210185654343491e+00	1.290000000000000036e+01	1.658452745585608845e+00
1.310000000000000142e+01	2.084545383031991772e+00	1.310000000000000142e+01	1.652299742678810412e+00
1.330000000000000071e+01	2.057329258821669171e+00	1.330000000000000071e+01	1.645153208534753109e+00
1.350000000000000000e+01	2.035447704567254767e+00	1.350000000000000000e+01	1.637200209152772201e+00
1.370000000000000107e+01	2.016603015106931185e+00	1.370000000000000107e+01	1.626995048223662588e+00
1.390000000000000036e+01	2.001361444316581917e+00	1.390000000000000036e+01	1.618019645154385566e+00
1.410000000000000142e+01	1.986949809971473524e+00	1.410000000000000142e+01	1.608373568188355751e+00
1.430000000000000071e+01	1.972477778981641450e+00	1.430000000000000071e+01	1.597240691834948656e+00
1.450000000000000000e+01	1.961066169855973040e+00	1.450000000000000000e+01	1.587365335872756633e+00
1.470000000000000107e+01	1.949410630568991554e+00	1.470000000000000107e+01	1.576431539102578494e+00
1.490000000000000036e+01	1.940304616172014995e+00	1.490000000000000036e+01	1.567119548899266412e+00
