# Supplementary material for: Ion-combination specific effects driving the enzymatic activity of halophilic alcohol dehydrogenase 2 from Haloferax volcanii in aqueous ionic liquid solvent mixtures
Source: RSC Sustain. 2024 Jul 8;2(9):2559–80. doi: 10.1039/d3su00412k (PMC11353702; doi:10.1039/d3su00412k)
Supplement: SU-002-D3SU00412K-s005 [file SU-002-D3SU00412K-s005.zip › MDAnalysis_Calculated_Plotted_Data/RDF/IL/RDF_ILG_pot2pot_around_acidic_zone1_15A.csv]

1.000000000000000056e-01	0.000000000000000000e+00	1.000000000000000056e-01	0.000000000000000000e+00
3.000000000000000444e-01	0.000000000000000000e+00	3.000000000000000444e-01	0.000000000000000000e+00
5.000000000000000000e-01	0.000000000000000000e+00	5.000000000000000000e-01	0.000000000000000000e+00
7.000000000000000666e-01	0.000000000000000000e+00	7.000000000000000666e-01	0.000000000000000000e+00
9.000000000000000222e-01	0.000000000000000000e+00	9.000000000000000222e-01	0.000000000000000000e+00
1.100000000000000089e+00	0.000000000000000000e+00	1.100000000000000089e+00	0.000000000000000000e+00
1.300000000000000266e+00	0.000000000000000000e+00	1.300000000000000266e+00	0.000000000000000000e+00
1.500000000000000000e+00	0.000000000000000000e+00	1.500000000000000000e+00	0.000000000000000000e+00
1.700000000000000178e+00	0.000000000000000000e+00	1.700000000000000178e+00	0.000000000000000000e+00
1.899999999999999911e+00	0.000000000000000000e+00	1.899999999999999911e+00	0.000000000000000000e+00
2.100000000000000089e+00	0.000000000000000000e+00	2.100000000000000089e+00	0.000000000000000000e+00
2.300000000000000266e+00	0.000000000000000000e+00	2.300000000000000266e+00	0.000000000000000000e+00
2.500000000000000000e+00	0.000000000000000000e+00	2.500000000000000000e+00	0.000000000000000000e+00
2.700000000000000178e+00	0.000000000000000000e+00	2.700000000000000178e+00	0.000000000000000000e+00
2.900000000000000355e+00	0.000000000000000000e+00	2.900000000000000355e+00	0.000000000000000000e+00
3.100000000000000089e+00	0.000000000000000000e+00	3.100000000000000089e+00	0.000000000000000000e+00
3.300000000000000266e+00	0.000000000000000000e+00	3.300000000000000266e+00	0.000000000000000000e+00
3.500000000000000000e+00	0.000000000000000000e+00	3.500000000000000000e+00	0.000000000000000000e+00
3.700000000000000178e+00	2.963634573482422652e-01	3.700000000000000178e+00	2.963634573482422652e-01
3.900000000000000355e+00	1.067012342494813470e+00	3.900000000000000355e+00	1.067012342494813470e+00
4.099999999999999645e+00	1.749919280373255726e+00	4.099999999999999645e+00	1.749919280373255726e+00
4.300000000000000711e+00	2.276704890755362420e+00	4.300000000000000711e+00	2.276704890755362420e+00
4.500000000000000000e+00	2.053814367768671545e+00	4.500000000000000000e+00	2.053814367768671545e+00
4.700000000000001066e+00	1.653160794369221476e+00	4.700000000000001066e+00	1.653160794369221476e+00
4.900000000000000355e+00	1.267484469863879637e+00	4.900000000000000355e+00	1.267484469863879637e+00
5.099999999999999645e+00	9.555291045704514818e-01	5.099999999999999645e+00	9.555291045704514818e-01
5.300000000000000711e+00	9.208963458429567650e-01	5.300000000000000711e+00	9.208963458429567650e-01
5.500000000000000000e+00	1.022822912764176806e+00	5.500000000000000000e+00	1.022822912764176806e+00
5.700000000000001066e+00	1.124040802736889999e+00	5.700000000000001066e+00	1.124040802736889999e+00
5.900000000000000355e+00	1.325988109603351672e+00	5.900000000000000355e+00	1.325988109603351672e+00
6.099999999999999645e+00	1.226839589873612635e+00	6.099999999999999645e+00	1.226839589873612635e+00
6.300000000000000711e+00	1.226867063607570474e+00	6.300000000000000711e+00	1.226867063607570474e+00
6.500000000000000000e+00	1.596741125065231248e+00	6.500000000000000000e+00	1.596741125065231248e+00
6.700000000000001066e+00	1.446345212695671290e+00	6.700000000000001066e+00	1.446345212695671290e+00
6.900000000000000355e+00	1.331757870242254782e+00	6.900000000000000355e+00	1.331757870242254782e+00
7.099999999999999645e+00	1.207479254284493431e+00	7.099999999999999645e+00	1.207479254284493431e+00
7.300000000000000711e+00	1.342116061052882170e+00	7.300000000000000711e+00	1.342116061052882170e+00
7.500000000000000000e+00	1.334618987411216873e+00	7.500000000000000000e+00	1.334618987411216873e+00
7.700000000000001066e+00	1.146417423919226852e+00	7.700000000000001066e+00	1.146417423919226852e+00
7.900000000000000355e+00	1.211023962128826126e+00	7.900000000000000355e+00	1.211023962128826126e+00
8.100000000000001421e+00	1.097842624439225423e+00	8.100000000000001421e+00	1.097842624439225423e+00
8.300000000000000711e+00	1.075027325375224718e+00	8.300000000000000711e+00	1.075027325375224718e+00
8.500000000000000000e+00	1.214596600630184708e+00	8.500000000000000000e+00	1.214596600630184708e+00
8.699999999999999289e+00	1.219712860374957408e+00	8.699999999999999289e+00	1.219712860374957408e+00
8.900000000000000355e+00	1.171916439519573805e+00	8.900000000000000355e+00	1.171916439519573805e+00
9.100000000000001421e+00	1.078093053506063992e+00	9.100000000000001421e+00	1.078093053506063992e+00
9.300000000000000711e+00	1.214035976456870225e+00	9.300000000000000711e+00	1.214035976456870225e+00
9.500000000000000000e+00	1.140976325000341740e+00	9.500000000000000000e+00	1.140976325000341740e+00
9.700000000000001066e+00	1.320842626482186644e+00	9.700000000000001066e+00	1.320842626482186644e+00
9.900000000000000355e+00	1.143802285810754160e+00	9.900000000000000355e+00	1.143802285810754160e+00
1.010000000000000142e+01	1.084035240685340185e+00	1.010000000000000142e+01	1.084035240685340185e+00
1.030000000000000071e+01	1.133193558425053427e+00	1.030000000000000071e+01	1.133193558425053427e+00
1.050000000000000000e+01	1.039825722237290861e+00	1.050000000000000000e+01	1.039825722237290861e+00
1.070000000000000107e+01	1.138667092247556800e+00	1.070000000000000107e+01	1.138667092247556800e+00
1.090000000000000036e+01	1.080187598000384996e+00	1.090000000000000036e+01	1.080187598000384996e+00
1.110000000000000142e+01	1.193944493318183753e+00	1.110000000000000142e+01	1.193944493318183753e+00
1.130000000000000071e+01	1.330823400900287501e+00	1.130000000000000071e+01	1.330823400900287501e+00
1.150000000000000000e+01	1.315622641508072288e+00	1.150000000000000000e+01	1.315622641508072288e+00
1.170000000000000107e+01	1.226562099452004340e+00	1.170000000000000107e+01	1.226562099452004340e+00
1.190000000000000036e+01	1.225083826596519598e+00	1.190000000000000036e+01	1.225083826596519598e+00
1.210000000000000142e+01	1.191850163004797292e+00	1.210000000000000142e+01	1.191850163004797292e+00
1.230000000000000071e+01	1.119877505207099277e+00	1.230000000000000071e+01	1.119877505207099277e+00
1.250000000000000000e+01	1.042124454876937500e+00	1.250000000000000000e+01	1.042124454876937500e+00
1.270000000000000107e+01	1.022140954125091206e+00	1.270000000000000107e+01	1.022140954125091206e+00
1.290000000000000036e+01	9.632584081818398314e-01	1.290000000000000036e+01	9.632584081818398314e-01
1.310000000000000142e+01	1.096646680798447404e+00	1.310000000000000142e+01	1.096646680798447404e+00
1.330000000000000071e+01	1.121267249965975488e+00	1.330000000000000071e+01	1.121267249965975488e+00
1.350000000000000000e+01	1.099424628037662277e+00	1.350000000000000000e+01	1.099424628037662277e+00
1.370000000000000107e+01	1.027019276698916350e+00	1.370000000000000107e+01	1.027019276698916350e+00
1.390000000000000036e+01	1.008179766299015512e+00	1.390000000000000036e+01	1.008179766299015512e+00
1.410000000000000142e+01	1.007848919632941653e+00	1.410000000000000142e+01	1.007848919632941653e+00
1.430000000000000071e+01	9.773742962645746157e-01	1.430000000000000071e+01	9.773742962645746157e-01
1.450000000000000000e+01	1.061582211193824232e+00	1.450000000000000000e+01	1.061582211193824232e+00
1.470000000000000107e+01	9.742054925272120025e-01	1.470000000000000107e+01	9.742054925272120025e-01
1.490000000000000036e+01	1.039623732560911451e+00	1.490000000000000036e+01	1.039623732560911451e+00
