# Supplementary material for: Ion-combination specific effects driving the enzymatic activity of halophilic alcohol dehydrogenase 2 from Haloferax volcanii in aqueous ionic liquid solvent mixtures
Source: RSC Sustain. 2024 Jul 8;2(9):2559–80. doi: 10.1039/d3su00412k (PMC11353702; doi:10.1039/d3su00412k)
Supplement: SU-002-D3SU00412K-s005 [file SU-002-D3SU00412K-s005.zip › MDAnalysis_Calculated_Plotted_Data/RDF/IL/RDF_ILG_wat2pot_around_acidic_zone1_15A.csv]

1.000000000000000056e-01	0.000000000000000000e+00	1.000000000000000056e-01	0.000000000000000000e+00
3.000000000000000444e-01	0.000000000000000000e+00	3.000000000000000444e-01	0.000000000000000000e+00
5.000000000000000000e-01	0.000000000000000000e+00	5.000000000000000000e-01	0.000000000000000000e+00
7.000000000000000666e-01	0.000000000000000000e+00	7.000000000000000666e-01	0.000000000000000000e+00
9.000000000000000222e-01	0.000000000000000000e+00	9.000000000000000222e-01	0.000000000000000000e+00
1.100000000000000089e+00	0.000000000000000000e+00	1.100000000000000089e+00	0.000000000000000000e+00
1.300000000000000266e+00	0.000000000000000000e+00	1.300000000000000266e+00	0.000000000000000000e+00
1.500000000000000000e+00	0.000000000000000000e+00	1.500000000000000000e+00	0.000000000000000000e+00
1.700000000000000178e+00	0.000000000000000000e+00	1.700000000000000178e+00	0.000000000000000000e+00
1.899999999999999911e+00	0.000000000000000000e+00	1.899999999999999911e+00	0.000000000000000000e+00
2.100000000000000089e+00	0.000000000000000000e+00	2.100000000000000089e+00	0.000000000000000000e+00
2.300000000000000266e+00	2.346164266863346500e-03	2.300000000000000266e+00	2.346164266863346500e-03
2.500000000000000000e+00	2.584339821704202955e-01	2.500000000000000000e+00	2.584339821704202955e-01
2.700000000000000178e+00	1.792684773039654234e+00	2.700000000000000178e+00	1.792684773039654234e+00
2.900000000000000355e+00	1.872987987945154975e+00	2.900000000000000355e+00	1.872987987945154975e+00
3.100000000000000089e+00	1.758598586174801026e+00	3.100000000000000089e+00	1.758598586174801026e+00
3.300000000000000266e+00	1.912464427277579926e+00	3.300000000000000266e+00	1.912464427277579926e+00
3.500000000000000000e+00	1.691419888374885661e+00	3.500000000000000000e+00	1.691419888374885661e+00
3.700000000000000178e+00	1.206210510784483159e+00	3.700000000000000178e+00	1.206210510784483159e+00
3.900000000000000355e+00	9.194102037886593415e-01	3.900000000000000355e+00	9.194102037886593415e-01
4.099999999999999645e+00	8.429963923330920927e-01	4.099999999999999645e+00	8.429963923330920927e-01
4.300000000000000711e+00	8.713943423279564282e-01	4.300000000000000711e+00	8.713943423279564282e-01
4.500000000000000000e+00	9.368066850851146654e-01	4.500000000000000000e+00	9.368066850851146654e-01
4.700000000000001066e+00	1.016087837174461272e+00	4.700000000000001066e+00	1.016087837174461272e+00
4.900000000000000355e+00	1.091095419409845224e+00	4.900000000000000355e+00	1.091095419409845224e+00
5.099999999999999645e+00	1.155795342682371940e+00	5.099999999999999645e+00	1.155795342682371940e+00
5.300000000000000711e+00	1.198981234473762925e+00	5.300000000000000711e+00	1.198981234473762925e+00
5.500000000000000000e+00	1.207708370185577307e+00	5.500000000000000000e+00	1.207708370185577307e+00
5.700000000000001066e+00	1.196028504843013707e+00	5.700000000000001066e+00	1.196028504843013707e+00
5.900000000000000355e+00	1.167594730995062502e+00	5.900000000000000355e+00	1.167594730995062502e+00
6.099999999999999645e+00	1.132547870819117675e+00	6.099999999999999645e+00	1.132547870819117675e+00
6.300000000000000711e+00	1.097655677471519597e+00	6.300000000000000711e+00	1.097655677471519597e+00
6.500000000000000000e+00	1.074777318325930819e+00	6.500000000000000000e+00	1.074777318325930819e+00
6.700000000000001066e+00	1.062803830993059417e+00	6.700000000000001066e+00	1.062803830993059417e+00
6.900000000000000355e+00	1.065083057876244244e+00	6.900000000000000355e+00	1.065083057876244244e+00
7.099999999999999645e+00	1.075134262597717827e+00	7.099999999999999645e+00	1.075134262597717827e+00
7.300000000000000711e+00	1.083834869158839753e+00	7.300000000000000711e+00	1.083834869158839753e+00
7.500000000000000000e+00	1.093759283591894560e+00	7.500000000000000000e+00	1.093759283591894560e+00
7.700000000000001066e+00	1.097916097195421381e+00	7.700000000000001066e+00	1.097916097195421381e+00
7.900000000000000355e+00	1.098987014906572135e+00	7.900000000000000355e+00	1.098987014906572135e+00
8.100000000000001421e+00	1.095662466789860678e+00	8.100000000000001421e+00	1.095662466789860678e+00
8.300000000000000711e+00	1.094810536333691298e+00	8.300000000000000711e+00	1.094810536333691298e+00
8.500000000000000000e+00	1.089054379886547519e+00	8.500000000000000000e+00	1.089054379886547519e+00
8.699999999999999289e+00	1.084880776251275325e+00	8.699999999999999289e+00	1.084880776251275325e+00
8.900000000000000355e+00	1.080032571221043458e+00	8.900000000000000355e+00	1.080032571221043458e+00
9.100000000000001421e+00	1.077225929623201406e+00	9.100000000000001421e+00	1.077225929623201406e+00
9.300000000000000711e+00	1.075628813995800126e+00	9.300000000000000711e+00	1.075628813995800126e+00
9.500000000000000000e+00	1.074298077624826764e+00	9.500000000000000000e+00	1.074298077624826764e+00
9.700000000000001066e+00	1.071972769146000370e+00	9.700000000000001066e+00	1.071972769146000370e+00
9.900000000000000355e+00	1.071115682454657936e+00	9.900000000000000355e+00	1.071115682454657936e+00
1.010000000000000142e+01	1.070357870175233872e+00	1.010000000000000142e+01	1.070357870175233872e+00
1.030000000000000071e+01	1.070266488068896571e+00	1.030000000000000071e+01	1.070266488068896571e+00
1.050000000000000000e+01	1.067941017370448886e+00	1.050000000000000000e+01	1.067941017370448886e+00
1.070000000000000107e+01	1.067096217169178685e+00	1.070000000000000107e+01	1.067096217169178685e+00
1.090000000000000036e+01	1.066189830754971091e+00	1.090000000000000036e+01	1.066189830754971091e+00
1.110000000000000142e+01	1.064693363807222903e+00	1.110000000000000142e+01	1.064693363807222903e+00
1.130000000000000071e+01	1.064897685750318512e+00	1.130000000000000071e+01	1.064897685750318512e+00
1.150000000000000000e+01	1.063063275749867254e+00	1.150000000000000000e+01	1.063063275749867254e+00
1.170000000000000107e+01	1.062108123822668837e+00	1.170000000000000107e+01	1.062108123822668837e+00
1.190000000000000036e+01	1.060727737027519657e+00	1.190000000000000036e+01	1.060727737027519657e+00
1.210000000000000142e+01	1.059298806108239566e+00	1.210000000000000142e+01	1.059298806108239566e+00
1.230000000000000071e+01	1.057291639151190399e+00	1.230000000000000071e+01	1.057291639151190399e+00
1.250000000000000000e+01	1.056525467618892433e+00	1.250000000000000000e+01	1.056525467618892433e+00
1.270000000000000107e+01	1.055252066840794756e+00	1.270000000000000107e+01	1.055252066840794756e+00
1.290000000000000036e+01	1.053681662801350116e+00	1.290000000000000036e+01	1.053681662801350116e+00
1.310000000000000142e+01	1.052830413369910900e+00	1.310000000000000142e+01	1.052830413369910900e+00
1.330000000000000071e+01	1.050895969180292600e+00	1.330000000000000071e+01	1.050895969180292600e+00
1.350000000000000000e+01	1.049469118347623242e+00	1.350000000000000000e+01	1.049469118347623242e+00
1.370000000000000107e+01	1.049599744910996835e+00	1.370000000000000107e+01	1.049599744910996835e+00
1.390000000000000036e+01	1.047159963241925729e+00	1.390000000000000036e+01	1.047159963241925729e+00
1.410000000000000142e+01	1.047134145533984650e+00	1.410000000000000142e+01	1.047134145533984650e+00
1.430000000000000071e+01	1.045656315620956622e+00	1.430000000000000071e+01	1.045656315620956622e+00
1.450000000000000000e+01	1.043975902544945322e+00	1.450000000000000000e+01	1.043975902544945322e+00
1.470000000000000107e+01	1.043032442257310954e+00	1.470000000000000107e+01	1.043032442257310954e+00
1.490000000000000036e+01	1.042201694949048241e+00	1.490000000000000036e+01	1.042201694949048241e+00
