# Supplementary material for: Ion-combination specific effects driving the enzymatic activity of halophilic alcohol dehydrogenase 2 from Haloferax volcanii in aqueous ionic liquid solvent mixtures
Source: RSC Sustain. 2024 Jul 8;2(9):2559–80. doi: 10.1039/d3su00412k (PMC11353702; doi:10.1039/d3su00412k)
Supplement: SU-002-D3SU00412K-s005 [file SU-002-D3SU00412K-s005.zip › MDAnalysis_Calculated_Plotted_Data/RDF/IL/RDF_ILG_wat2wat_around_acidic_zone1_15A_OAtoms.csv]

1.000000000000000056e-01	0.000000000000000000e+00	1.000000000000000056e-01	0.000000000000000000e+00
3.000000000000000444e-01	0.000000000000000000e+00	3.000000000000000444e-01	0.000000000000000000e+00
5.000000000000000000e-01	0.000000000000000000e+00	5.000000000000000000e-01	0.000000000000000000e+00
7.000000000000000666e-01	0.000000000000000000e+00	7.000000000000000666e-01	0.000000000000000000e+00
9.000000000000000222e-01	0.000000000000000000e+00	9.000000000000000222e-01	0.000000000000000000e+00
1.100000000000000089e+00	0.000000000000000000e+00	1.100000000000000089e+00	0.000000000000000000e+00
1.300000000000000266e+00	0.000000000000000000e+00	1.300000000000000266e+00	0.000000000000000000e+00
1.500000000000000000e+00	0.000000000000000000e+00	1.500000000000000000e+00	0.000000000000000000e+00
1.700000000000000178e+00	0.000000000000000000e+00	1.700000000000000178e+00	0.000000000000000000e+00
1.899999999999999911e+00	0.000000000000000000e+00	1.899999999999999911e+00	0.000000000000000000e+00
2.100000000000000089e+00	0.000000000000000000e+00	2.100000000000000089e+00	0.000000000000000000e+00
2.300000000000000266e+00	0.000000000000000000e+00	2.300000000000000266e+00	0.000000000000000000e+00
2.500000000000000000e+00	2.327497792046597791e-01	2.500000000000000000e+00	2.327497792046597791e-01
2.700000000000000178e+00	2.271483473204497283e+00	2.700000000000000178e+00	2.271483473204497283e+00
2.900000000000000355e+00	2.378712113500604630e+00	2.900000000000000355e+00	2.378712113500604630e+00
3.100000000000000089e+00	1.630849003326240831e+00	3.100000000000000089e+00	1.630849003326240831e+00
3.300000000000000266e+00	1.345235416574953824e+00	3.300000000000000266e+00	1.345235416574953824e+00
3.500000000000000000e+00	1.227048248477291326e+00	3.500000000000000000e+00	1.227048248477291326e+00
3.700000000000000178e+00	1.166247550741528416e+00	3.700000000000000178e+00	1.166247550741528416e+00
3.900000000000000355e+00	1.136754490026897324e+00	3.900000000000000355e+00	1.136754490026897324e+00
4.099999999999999645e+00	1.139092214607883013e+00	4.099999999999999645e+00	1.139092214607883013e+00
4.300000000000000711e+00	1.108487612801957622e+00	4.300000000000000711e+00	1.108487612801957622e+00
4.500000000000000000e+00	1.107529665384300754e+00	4.500000000000000000e+00	1.107529665384300754e+00
4.700000000000001066e+00	1.092854522918589533e+00	4.700000000000001066e+00	1.092854522918589533e+00
4.900000000000000355e+00	1.086897048897939477e+00	4.900000000000000355e+00	1.086897048897939477e+00
5.099999999999999645e+00	1.088897268489804837e+00	5.099999999999999645e+00	1.088897268489804837e+00
5.300000000000000711e+00	1.125909101844070115e+00	5.300000000000000711e+00	1.125909101844070115e+00
5.500000000000000000e+00	1.131758791621761073e+00	5.500000000000000000e+00	1.131758791621761073e+00
5.700000000000001066e+00	1.140827176252566133e+00	5.700000000000001066e+00	1.140827176252566133e+00
5.900000000000000355e+00	1.147616949052159940e+00	5.900000000000000355e+00	1.147616949052159940e+00
6.099999999999999645e+00	1.152765078345910688e+00	6.099999999999999645e+00	1.152765078345910688e+00
6.300000000000000711e+00	1.161401380543972017e+00	6.300000000000000711e+00	1.161401380543972017e+00
6.500000000000000000e+00	1.156102015653695858e+00	6.500000000000000000e+00	1.156102015653695858e+00
6.700000000000001066e+00	1.152469085984823005e+00	6.700000000000001066e+00	1.152469085984823005e+00
6.900000000000000355e+00	1.152631474141774248e+00	6.900000000000000355e+00	1.152631474141774248e+00
7.099999999999999645e+00	1.144921521735778658e+00	7.099999999999999645e+00	1.144921521735778658e+00
7.300000000000000711e+00	1.133825800694652441e+00	7.300000000000000711e+00	1.133825800694652441e+00
7.500000000000000000e+00	1.135648309554757374e+00	7.500000000000000000e+00	1.135648309554757374e+00
7.700000000000001066e+00	1.124089924467880364e+00	7.700000000000001066e+00	1.124089924467880364e+00
7.900000000000000355e+00	1.124545968741779367e+00	7.900000000000000355e+00	1.124545968741779367e+00
8.100000000000001421e+00	1.118451982557989055e+00	8.100000000000001421e+00	1.118451982557989055e+00
8.300000000000000711e+00	1.111821511797985496e+00	8.300000000000000711e+00	1.111821511797985496e+00
8.500000000000000000e+00	1.113207119299581382e+00	8.500000000000000000e+00	1.113207119299581382e+00
8.699999999999999289e+00	1.114778033677143787e+00	8.699999999999999289e+00	1.114778033677143787e+00
8.900000000000000355e+00	1.122044449469957073e+00	8.900000000000000355e+00	1.122044449469957073e+00
9.100000000000001421e+00	1.124570509491930714e+00	9.100000000000001421e+00	1.124570509491930714e+00
9.300000000000000711e+00	1.121530835338105492e+00	9.300000000000000711e+00	1.121530835338105492e+00
9.500000000000000000e+00	1.115595680461460626e+00	9.500000000000000000e+00	1.115595680461460626e+00
9.700000000000001066e+00	1.110550707313727736e+00	9.700000000000001066e+00	1.110550707313727736e+00
9.900000000000000355e+00	1.112544353709571165e+00	9.900000000000000355e+00	1.112544353709571165e+00
1.010000000000000142e+01	1.116087931329337035e+00	1.010000000000000142e+01	1.116087931329337035e+00
1.030000000000000071e+01	1.106877571248381820e+00	1.030000000000000071e+01	1.106877571248381820e+00
1.050000000000000000e+01	1.110742741903670838e+00	1.050000000000000000e+01	1.110742741903670838e+00
1.070000000000000107e+01	1.107430029749260303e+00	1.070000000000000107e+01	1.107430029749260303e+00
1.090000000000000036e+01	1.109127304226737776e+00	1.090000000000000036e+01	1.109127304226737776e+00
1.110000000000000142e+01	1.100132535640806264e+00	1.110000000000000142e+01	1.100132535640806264e+00
1.130000000000000071e+01	1.108621003461329968e+00	1.130000000000000071e+01	1.108621003461329968e+00
1.150000000000000000e+01	1.104419248640473139e+00	1.150000000000000000e+01	1.104419248640473139e+00
1.170000000000000107e+01	1.098980704719609847e+00	1.170000000000000107e+01	1.098980704719609847e+00
1.190000000000000036e+01	1.103198912961796063e+00	1.190000000000000036e+01	1.103198912961796063e+00
1.210000000000000142e+01	1.100190583651991627e+00	1.210000000000000142e+01	1.100190583651991627e+00
1.230000000000000071e+01	1.099383918888593437e+00	1.230000000000000071e+01	1.099383918888593437e+00
1.250000000000000000e+01	1.096401560715734913e+00	1.250000000000000000e+01	1.096401560715734913e+00
1.270000000000000107e+01	1.103346872793482980e+00	1.270000000000000107e+01	1.103346872793482980e+00
1.290000000000000036e+01	1.096225759198674377e+00	1.290000000000000036e+01	1.096225759198674377e+00
1.310000000000000142e+01	1.096384982129246399e+00	1.310000000000000142e+01	1.096384982129246399e+00
1.330000000000000071e+01	1.088631137382522818e+00	1.330000000000000071e+01	1.088631137382522818e+00
1.350000000000000000e+01	1.094179317539243135e+00	1.350000000000000000e+01	1.094179317539243135e+00
1.370000000000000107e+01	1.091796288719230068e+00	1.370000000000000107e+01	1.091796288719230068e+00
1.390000000000000036e+01	1.089445749428144206e+00	1.390000000000000036e+01	1.089445749428144206e+00
1.410000000000000142e+01	1.090937120779181146e+00	1.410000000000000142e+01	1.090937120779181146e+00
1.430000000000000071e+01	1.088134880480425393e+00	1.430000000000000071e+01	1.088134880480425393e+00
1.450000000000000000e+01	1.087892997747184287e+00	1.450000000000000000e+01	1.087892997747184287e+00
1.470000000000000107e+01	1.083915601737797108e+00	1.470000000000000107e+01	1.083915601737797108e+00
1.490000000000000036e+01	1.084231043909392733e+00	1.490000000000000036e+01	1.084231043909392733e+00
