# Supplementary material for: Ion-combination specific effects driving the enzymatic activity of halophilic alcohol dehydrogenase 2 from Haloferax volcanii in aqueous ionic liquid solvent mixtures
Source: RSC Sustain. 2024 Jul 8;2(9):2559–80. doi: 10.1039/d3su00412k (PMC11353702; doi:10.1039/d3su00412k)
Supplement: SU-002-D3SU00412K-s005 [file SU-002-D3SU00412K-s005.zip › MDAnalysis_Calculated_Plotted_Data/RDF/IL/RDF_ILH_all.csv]

1.000000000000000056e-01	0.000000000000000000e+00	1.000000000000000056e-01	0.000000000000000000e+00
3.000000000000000444e-01	0.000000000000000000e+00	3.000000000000000444e-01	0.000000000000000000e+00
5.000000000000000000e-01	0.000000000000000000e+00	5.000000000000000000e-01	0.000000000000000000e+00
7.000000000000000666e-01	0.000000000000000000e+00	7.000000000000000666e-01	0.000000000000000000e+00
9.000000000000000222e-01	0.000000000000000000e+00	9.000000000000000222e-01	0.000000000000000000e+00
1.100000000000000089e+00	0.000000000000000000e+00	1.100000000000000089e+00	0.000000000000000000e+00
1.300000000000000266e+00	4.306884458852971027e-06	1.300000000000000266e+00	0.000000000000000000e+00
1.500000000000000000e+00	2.997030923846312738e-03	1.500000000000000000e+00	2.567284973386671965e-05
1.700000000000000178e+00	7.354914224128383804e-02	1.700000000000000178e+00	9.954736215354292178e-04
1.899999999999999911e+00	1.788061090946223564e-01	1.899999999999999911e+00	9.617703173270182940e-03
2.100000000000000089e+00	1.841551839708073512e-01	2.100000000000000089e+00	4.540623526684161443e-02
2.300000000000000266e+00	2.490179842086191198e-01	2.300000000000000266e+00	9.969326922315847883e-02
2.500000000000000000e+00	4.020144672460390090e-01	2.500000000000000000e+00	1.439938823242895294e-01
2.700000000000000178e+00	5.900813029312917957e-01	2.700000000000000178e+00	1.899353221578954087e-01
2.900000000000000355e+00	7.675644778231583976e-01	2.900000000000000355e+00	2.471937697943024370e-01
3.100000000000000089e+00	8.976470773145810433e-01	3.100000000000000089e+00	3.087103475902183147e-01
3.300000000000000266e+00	1.027161547480754278e+00	3.300000000000000266e+00	3.587518287055239674e-01
3.500000000000000000e+00	1.127350987874924160e+00	3.500000000000000000e+00	4.007297882502820485e-01
3.700000000000000178e+00	1.225628860290662425e+00	3.700000000000000178e+00	4.461514756970390017e-01
3.900000000000000355e+00	1.307698645028481987e+00	3.900000000000000355e+00	4.935716625351603826e-01
4.099999999999999645e+00	1.358531542117411339e+00	4.099999999999999645e+00	5.362862454674827140e-01
4.300000000000000711e+00	1.381889424937640332e+00	4.300000000000000711e+00	5.736786284547414905e-01
4.500000000000000000e+00	1.418025359495516780e+00	4.500000000000000000e+00	6.071804649533465437e-01
4.700000000000001066e+00	1.457167993723506694e+00	4.700000000000001066e+00	6.370350928596490991e-01
4.900000000000000355e+00	1.473678213696531847e+00	4.900000000000000355e+00	6.657689766491076133e-01
5.099999999999999645e+00	1.467984051076210328e+00	5.099999999999999645e+00	6.908207621341289073e-01
5.300000000000000711e+00	1.455332019891603101e+00	5.300000000000000711e+00	7.123106032209345351e-01
5.500000000000000000e+00	1.443516593680300053e+00	5.500000000000000000e+00	7.299605378662609168e-01
5.700000000000001066e+00	1.430537171045578537e+00	5.700000000000001066e+00	7.452254510092437556e-01
5.900000000000000355e+00	1.417360473102414309e+00	5.900000000000000355e+00	7.584459472741953423e-01
6.099999999999999645e+00	1.407636174921098604e+00	6.099999999999999645e+00	7.703091397638813786e-01
6.300000000000000711e+00	1.399421228035091502e+00	6.300000000000000711e+00	7.808314846797675957e-01
6.500000000000000000e+00	1.392998968918021996e+00	6.500000000000000000e+00	7.915132949701858545e-01
6.700000000000001066e+00	1.389714419518685462e+00	6.700000000000001066e+00	8.021530469602917712e-01
6.900000000000000355e+00	1.382570354815060742e+00	6.900000000000000355e+00	8.140669919524465836e-01
7.099999999999999645e+00	1.374936785215477242e+00	7.099999999999999645e+00	8.266465050957162441e-01
7.300000000000000711e+00	1.371181570316486020e+00	7.300000000000000711e+00	8.400877418005663344e-01
7.500000000000000000e+00	1.367431278093632407e+00	7.500000000000000000e+00	8.544176343159491926e-01
7.700000000000001066e+00	1.365284079939506734e+00	7.700000000000001066e+00	8.694197807919633592e-01
7.900000000000000355e+00	1.366791855952411705e+00	7.900000000000000355e+00	8.857451792746627861e-01
8.100000000000001421e+00	1.371155819089947325e+00	8.100000000000001421e+00	9.016679015753049642e-01
8.300000000000000711e+00	1.377136114778877429e+00	8.300000000000000711e+00	9.175240001083871944e-01
8.500000000000000000e+00	1.384571484711216938e+00	8.500000000000000000e+00	9.335422695439334895e-01
8.699999999999999289e+00	1.391264510855240610e+00	8.699999999999999289e+00	9.493768956199056808e-01
8.900000000000000355e+00	1.395810810877672115e+00	8.900000000000000355e+00	9.646542530640006552e-01
9.100000000000001421e+00	1.398193984751373353e+00	9.100000000000001421e+00	9.789723233431066873e-01
9.300000000000000711e+00	1.398730639363441552e+00	9.300000000000000711e+00	9.933064540764556805e-01
9.500000000000000000e+00	1.399348846494959941e+00	9.500000000000000000e+00	1.006925859129057743e+00
9.700000000000001066e+00	1.399509112845845005e+00	9.700000000000001066e+00	1.019968855959281440e+00
9.900000000000000355e+00	1.399210254479810844e+00	9.900000000000000355e+00	1.033058399675764294e+00
1.010000000000000142e+01	1.398454142791274890e+00	1.010000000000000142e+01	1.044961010331569184e+00
1.030000000000000071e+01	1.396501551569941491e+00	1.030000000000000071e+01	1.056868649856603559e+00
1.050000000000000000e+01	1.394137939420090788e+00	1.050000000000000000e+01	1.067767028413218133e+00
1.070000000000000107e+01	1.392748618011375061e+00	1.070000000000000107e+01	1.079066426807826051e+00
1.090000000000000036e+01	1.390163577984211196e+00	1.090000000000000036e+01	1.089879014330275009e+00
1.110000000000000142e+01	1.387976444781435115e+00	1.110000000000000142e+01	1.100179469215136541e+00
1.130000000000000071e+01	1.386631833119059021e+00	1.130000000000000071e+01	1.110837464874136149e+00
1.150000000000000000e+01	1.386667155071350743e+00	1.150000000000000000e+01	1.121294122837638740e+00
1.170000000000000107e+01	1.387334237694273220e+00	1.170000000000000107e+01	1.131730123544577360e+00
1.190000000000000036e+01	1.387569064632471427e+00	1.190000000000000036e+01	1.142464162991068566e+00
1.210000000000000142e+01	1.388899116142962686e+00	1.210000000000000142e+01	1.152927888163275183e+00
1.230000000000000071e+01	1.391474100884978693e+00	1.230000000000000071e+01	1.163157407445958746e+00
1.250000000000000000e+01	1.395405671545057791e+00	1.250000000000000000e+01	1.172972072200143989e+00
1.270000000000000107e+01	1.399709154779717135e+00	1.270000000000000107e+01	1.183129341621119268e+00
1.290000000000000036e+01	1.403731973176033598e+00	1.290000000000000036e+01	1.192764312981132058e+00
1.310000000000000142e+01	1.407457881667889321e+00	1.310000000000000142e+01	1.201914025720790535e+00
1.330000000000000071e+01	1.410805433516181262e+00	1.330000000000000071e+01	1.211081853109327700e+00
1.350000000000000000e+01	1.413598784171090417e+00	1.350000000000000000e+01	1.219737144189577460e+00
1.370000000000000107e+01	1.416000817891694741e+00	1.370000000000000107e+01	1.227999858972290914e+00
1.390000000000000036e+01	1.419215385064069634e+00	1.390000000000000036e+01	1.236299189105385388e+00
1.410000000000000142e+01	1.422559243407539586e+00	1.410000000000000142e+01	1.244093416913096606e+00
1.430000000000000071e+01	1.424236087669065398e+00	1.430000000000000071e+01	1.251668568934185988e+00
1.450000000000000000e+01	1.425051126891501374e+00	1.450000000000000000e+01	1.258705059338794729e+00
1.470000000000000107e+01	1.425630617072628947e+00	1.470000000000000107e+01	1.265615144512798773e+00
1.490000000000000036e+01	1.426481088136850373e+00	1.490000000000000036e+01	1.272084253978356783e+00
