# Supplementary material for: Ion-combination specific effects driving the enzymatic activity of halophilic alcohol dehydrogenase 2 from Haloferax volcanii in aqueous ionic liquid solvent mixtures
Source: RSC Sustain. 2024 Jul 8;2(9):2559–80. doi: 10.1039/d3su00412k (PMC11353702; doi:10.1039/d3su00412k)
Supplement: SU-002-D3SU00412K-s005 [file SU-002-D3SU00412K-s005.zip › MDAnalysis_Calculated_Plotted_Data/RDF/IL/RDF_ILH_interILion.csv]

1.000000000000000056e-01	0.000000000000000000e+00
3.000000000000000444e-01	0.000000000000000000e+00
5.000000000000000000e-01	0.000000000000000000e+00
7.000000000000000666e-01	0.000000000000000000e+00
9.000000000000000222e-01	0.000000000000000000e+00
1.100000000000000089e+00	0.000000000000000000e+00
1.300000000000000266e+00	0.000000000000000000e+00
1.500000000000000000e+00	1.103919112283176083e-04
1.700000000000000178e+00	2.288612545602446147e-02
1.899999999999999911e+00	2.191246849864030843e-01
2.100000000000000089e+00	1.303929778427025843e+00
2.300000000000000266e+00	2.998597062559552384e+00
2.500000000000000000e+00	4.335756283136993794e+00
2.700000000000000178e+00	5.466412694128046645e+00
2.900000000000000355e+00	6.671989283963201345e+00
3.100000000000000089e+00	8.080275853769292027e+00
3.300000000000000266e+00	9.238612250497444833e+00
3.500000000000000000e+00	1.014184900665119393e+01
3.700000000000000178e+00	1.111547444874925539e+01
3.900000000000000355e+00	1.207760050158743859e+01
4.099999999999999645e+00	1.279120748920509776e+01
4.300000000000000711e+00	1.335320885610754260e+01
4.500000000000000000e+00	1.377936104730554057e+01
4.700000000000001066e+00	1.402699446223167357e+01
4.900000000000000355e+00	1.414091910180338019e+01
5.099999999999999645e+00	1.417759724065956917e+01
5.300000000000000711e+00	1.411691915870807712e+01
5.500000000000000000e+00	1.397015562436045499e+01
5.700000000000001066e+00	1.374023368983997351e+01
5.900000000000000355e+00	1.339173985878313822e+01
6.099999999999999645e+00	1.296100444332383361e+01
6.300000000000000711e+00	1.250126285953959027e+01
6.500000000000000000e+00	1.203252144379702493e+01
6.700000000000001066e+00	1.157516362862008386e+01
6.900000000000000355e+00	1.117279320079715887e+01
7.099999999999999645e+00	1.082984111703365926e+01
7.300000000000000711e+00	1.052818883830318697e+01
7.500000000000000000e+00	1.026763537176068652e+01
7.700000000000001066e+00	1.003541720903815637e+01
7.900000000000000355e+00	9.832234139128747330e+00
8.100000000000001421e+00	9.648557867497276064e+00
8.300000000000000711e+00	9.492638693784421378e+00
8.500000000000000000e+00	9.363756479460446869e+00
8.699999999999999289e+00	9.244622544147185650e+00
8.900000000000000355e+00	9.138830942886116304e+00
9.100000000000001421e+00	9.038524664017330679e+00
9.300000000000000711e+00	8.949096158612226404e+00
9.500000000000000000e+00	8.867423025531490310e+00
9.700000000000001066e+00	8.784717032104373047e+00
9.900000000000000355e+00	8.702693887403778916e+00
1.010000000000000142e+01	8.613390872549384625e+00
1.030000000000000071e+01	8.528060699083619411e+00
1.050000000000000000e+01	8.437801532127412685e+00
1.070000000000000107e+01	8.340175647816524318e+00
1.090000000000000036e+01	8.246109837733316184e+00
1.110000000000000142e+01	8.142636748510268418e+00
1.130000000000000071e+01	8.048309824097067633e+00
1.150000000000000000e+01	7.949293546167569779e+00
1.170000000000000107e+01	7.850950240673651770e+00
1.190000000000000036e+01	7.762249557170470382e+00
1.210000000000000142e+01	7.666473563063261665e+00
1.230000000000000071e+01	7.568871707113670411e+00
1.250000000000000000e+01	7.468590423403276723e+00
1.270000000000000107e+01	7.366441281942242014e+00
1.290000000000000036e+01	7.263695871996370457e+00
1.310000000000000142e+01	7.153848573648398101e+00
1.330000000000000071e+01	7.045896858454915090e+00
1.350000000000000000e+01	6.932462645152575931e+00
1.370000000000000107e+01	6.817064139595798267e+00
1.390000000000000036e+01	6.697611849927395333e+00
1.410000000000000142e+01	6.578961730250965978e+00
1.430000000000000071e+01	6.458905613216742836e+00
1.450000000000000000e+01	6.340741907074003869e+00
1.470000000000000107e+01	6.219243305511246156e+00
1.490000000000000036e+01	6.097843367701526240e+00
