# Supplementary material for: Ion-combination specific effects driving the enzymatic activity of halophilic alcohol dehydrogenase 2 from Haloferax volcanii in aqueous ionic liquid solvent mixtures
Source: RSC Sustain. 2024 Jul 8;2(9):2559–80. doi: 10.1039/d3su00412k (PMC11353702; doi:10.1039/d3su00412k)
Supplement: SU-002-D3SU00412K-s005 [file SU-002-D3SU00412K-s005.zip › MDAnalysis_Calculated_Plotted_Data/RDF/IL/RDF_ILH_neg.csv]

1.000000000000000056e-01	0.000000000000000000e+00	1.000000000000000056e-01	0.000000000000000000e+00
3.000000000000000444e-01	0.000000000000000000e+00	3.000000000000000444e-01	0.000000000000000000e+00
5.000000000000000000e-01	0.000000000000000000e+00	5.000000000000000000e-01	0.000000000000000000e+00
7.000000000000000666e-01	0.000000000000000000e+00	7.000000000000000666e-01	0.000000000000000000e+00
9.000000000000000222e-01	0.000000000000000000e+00	9.000000000000000222e-01	0.000000000000000000e+00
1.100000000000000089e+00	0.000000000000000000e+00	1.100000000000000089e+00	0.000000000000000000e+00
1.300000000000000266e+00	2.576448955111687814e-05	1.300000000000000266e+00	0.000000000000000000e+00
1.500000000000000000e+00	7.357362519153254777e-04	1.500000000000000000e+00	6.497581528957824693e-05
1.700000000000000178e+00	1.705407366660725843e-02	1.700000000000000178e+00	1.235180176995202784e-03
1.899999999999999911e+00	8.381863461590179087e-02	1.899999999999999911e+00	9.796624471279793273e-03
2.100000000000000089e+00	1.258815597065802983e-01	2.100000000000000089e+00	3.910272581712644774e-02
2.300000000000000266e+00	1.721432628541752219e-01	2.300000000000000266e+00	8.246497027837465521e-02
2.500000000000000000e+00	2.601695408124499731e-01	2.500000000000000000e+00	1.141150760002535569e-01
2.700000000000000178e+00	3.789642717356107027e-01	2.700000000000000178e+00	1.429124645500177704e-01
2.900000000000000355e+00	5.351449029517996170e-01	2.900000000000000355e+00	1.830755941113048069e-01
3.100000000000000089e+00	6.614432711972462187e-01	3.100000000000000089e+00	2.298708920632234198e-01
3.300000000000000266e+00	7.592570853430532507e-01	3.300000000000000266e+00	2.689333920330817529e-01
3.500000000000000000e+00	8.521427174892896028e-01	3.500000000000000000e+00	2.990574309937034658e-01
3.700000000000000178e+00	9.464624372536271091e-01	3.700000000000000178e+00	3.331370988089379925e-01
3.900000000000000355e+00	1.011695295073557599e+00	3.900000000000000355e+00	3.737740504559278754e-01
4.099999999999999645e+00	1.054879316436457604e+00	4.099999999999999645e+00	4.103968709048859131e-01
4.300000000000000711e+00	1.087060544335439749e+00	4.300000000000000711e+00	4.423694938146818800e-01
4.500000000000000000e+00	1.114727236031188840e+00	4.500000000000000000e+00	4.723373028259214568e-01
4.700000000000001066e+00	1.151299836408098631e+00	4.700000000000001066e+00	5.002978448057139316e-01
4.900000000000000355e+00	1.182449088139452709e+00	4.900000000000000355e+00	5.292840424562703650e-01
5.099999999999999645e+00	1.211206692902425885e+00	5.099999999999999645e+00	5.551608425489349408e-01
5.300000000000000711e+00	1.237996171080363750e+00	5.300000000000000711e+00	5.794832398542669738e-01
5.500000000000000000e+00	1.265348563133826598e+00	5.500000000000000000e+00	6.012677789312185217e-01
5.700000000000001066e+00	1.294775614419725995e+00	5.700000000000001066e+00	6.219353546327109905e-01
5.900000000000000355e+00	1.328804466292281328e+00	5.900000000000000355e+00	6.405474470513070617e-01
6.099999999999999645e+00	1.363241162915065585e+00	6.099999999999999645e+00	6.570200843834707038e-01
6.300000000000000711e+00	1.387127723584502537e+00	6.300000000000000711e+00	6.730222805527185104e-01
6.500000000000000000e+00	1.412282234599554709e+00	6.500000000000000000e+00	6.880611788575358156e-01
6.700000000000001066e+00	1.434306684651142083e+00	6.700000000000001066e+00	7.027689306539462999e-01
6.900000000000000355e+00	1.450400929307836373e+00	6.900000000000000355e+00	7.189127926085205900e-01
7.099999999999999645e+00	1.462353436069973478e+00	7.099999999999999645e+00	7.359550794573785915e-01
7.300000000000000711e+00	1.480817685362022518e+00	7.300000000000000711e+00	7.512435872204302756e-01
7.500000000000000000e+00	1.494853503636630165e+00	7.500000000000000000e+00	7.681628695827708020e-01
7.700000000000001066e+00	1.509529907585478448e+00	7.700000000000001066e+00	7.841674163612868398e-01
7.900000000000000355e+00	1.517754238488120189e+00	7.900000000000000355e+00	8.012251130983722991e-01
8.100000000000001421e+00	1.521738030686317966e+00	8.100000000000001421e+00	8.178333555131577226e-01
8.300000000000000711e+00	1.527323288690635605e+00	8.300000000000000711e+00	8.342285628512678963e-01
8.500000000000000000e+00	1.533580177489495489e+00	8.500000000000000000e+00	8.495362386554139444e-01
8.699999999999999289e+00	1.534028150728951267e+00	8.699999999999999289e+00	8.649599603629009037e-01
8.900000000000000355e+00	1.530752187840501710e+00	8.900000000000000355e+00	8.804512370684448586e-01
9.100000000000001421e+00	1.516631443711868199e+00	9.100000000000001421e+00	8.950265225160312088e-01
9.300000000000000711e+00	1.502240456885980180e+00	9.300000000000000711e+00	9.104772044141818954e-01
9.500000000000000000e+00	1.490770856965812241e+00	9.500000000000000000e+00	9.253220808055276914e-01
9.700000000000001066e+00	1.477833475791930473e+00	9.700000000000001066e+00	9.406470111586109351e-01
9.900000000000000355e+00	1.466472830199851751e+00	9.900000000000000355e+00	9.553599858820336355e-01
1.010000000000000142e+01	1.451163652190000430e+00	1.010000000000000142e+01	9.698188836466539176e-01
1.030000000000000071e+01	1.433690345198181060e+00	1.030000000000000071e+01	9.834608213842136459e-01
1.050000000000000000e+01	1.417235680031093903e+00	1.050000000000000000e+01	9.970040199180902896e-01
1.070000000000000107e+01	1.400576530555638133e+00	1.070000000000000107e+01	1.010123828612260466e+00
1.090000000000000036e+01	1.383982148169071724e+00	1.090000000000000036e+01	1.023268357449697019e+00
1.110000000000000142e+01	1.372921730965997789e+00	1.110000000000000142e+01	1.034955215879180379e+00
1.130000000000000071e+01	1.360529422352600992e+00	1.130000000000000071e+01	1.046986416541758391e+00
1.150000000000000000e+01	1.349109927535258491e+00	1.150000000000000000e+01	1.058658963397281827e+00
1.170000000000000107e+01	1.340424949470103266e+00	1.170000000000000107e+01	1.070307440676454558e+00
1.190000000000000036e+01	1.332688962676066513e+00	1.190000000000000036e+01	1.082006065975789078e+00
1.210000000000000142e+01	1.332533618352335969e+00	1.210000000000000142e+01	1.093351179678535345e+00
1.230000000000000071e+01	1.332816882704818795e+00	1.230000000000000071e+01	1.103554682135315046e+00
1.250000000000000000e+01	1.334804498126612948e+00	1.250000000000000000e+01	1.113370803391196873e+00
1.270000000000000107e+01	1.337484507535357414e+00	1.270000000000000107e+01	1.123690412180752052e+00
1.290000000000000036e+01	1.340045323467526917e+00	1.290000000000000036e+01	1.132433035151564349e+00
1.310000000000000142e+01	1.342729442364594794e+00	1.310000000000000142e+01	1.140885201842918084e+00
1.330000000000000071e+01	1.344922288663186638e+00	1.330000000000000071e+01	1.148836832036787658e+00
1.350000000000000000e+01	1.348060456611035685e+00	1.350000000000000000e+01	1.155631395759294966e+00
1.370000000000000107e+01	1.351421357000494705e+00	1.370000000000000107e+01	1.162532118360739330e+00
1.390000000000000036e+01	1.355090386461702545e+00	1.390000000000000036e+01	1.168676094731048609e+00
1.410000000000000142e+01	1.360134657329662877e+00	1.410000000000000142e+01	1.174918737495794563e+00
1.430000000000000071e+01	1.363227394557841032e+00	1.430000000000000071e+01	1.180028790572912767e+00
1.450000000000000000e+01	1.366671492450381775e+00	1.450000000000000000e+01	1.184359899175518871e+00
1.470000000000000107e+01	1.368282237322011596e+00	1.470000000000000107e+01	1.188590261958010208e+00
1.490000000000000036e+01	1.370106159108896549e+00	1.490000000000000036e+01	1.192707668520382347e+00
