# Supplementary material for: Ion-combination specific effects driving the enzymatic activity of halophilic alcohol dehydrogenase 2 from Haloferax volcanii in aqueous ionic liquid solvent mixtures
Source: RSC Sustain. 2024 Jul 8;2(9):2559–80. doi: 10.1039/d3su00412k (PMC11353702; doi:10.1039/d3su00412k)
Supplement: SU-002-D3SU00412K-s005 [file SU-002-D3SU00412K-s005.zip › MDAnalysis_Calculated_Plotted_Data/RDF/IL/RDF_ILH_pos.csv]

1.000000000000000056e-01	0.000000000000000000e+00	1.000000000000000056e-01	0.000000000000000000e+00
3.000000000000000444e-01	0.000000000000000000e+00	3.000000000000000444e-01	0.000000000000000000e+00
5.000000000000000000e-01	0.000000000000000000e+00	5.000000000000000000e-01	0.000000000000000000e+00
7.000000000000000666e-01	0.000000000000000000e+00	7.000000000000000666e-01	0.000000000000000000e+00
9.000000000000000222e-01	0.000000000000000000e+00	9.000000000000000222e-01	0.000000000000000000e+00
1.100000000000000089e+00	0.000000000000000000e+00	1.100000000000000089e+00	0.000000000000000000e+00
1.300000000000000266e+00	0.000000000000000000e+00	1.300000000000000266e+00	0.000000000000000000e+00
1.500000000000000000e+00	9.074923137415188534e-04	1.500000000000000000e+00	3.955172311706377076e-06
1.700000000000000178e+00	2.135010985396912364e-01	1.700000000000000178e+00	2.618251163947563358e-04
1.899999999999999911e+00	6.311702326732878676e-01	1.899999999999999911e+00	4.518645716172652385e-03
2.100000000000000089e+00	5.399655250149544283e-01	2.100000000000000089e+00	2.584438639408419974e-02
2.300000000000000266e+00	5.940718990733461213e-01	2.300000000000000266e+00	5.804514246948880990e-02
2.500000000000000000e+00	8.566270793135642991e-01	2.500000000000000000e+00	8.739538487018952417e-02
2.700000000000000178e+00	1.319966696644094384e+00	2.700000000000000178e+00	1.193509759902323664e-01
2.900000000000000355e+00	1.770166094815292190e+00	2.900000000000000355e+00	1.597681951712759119e-01
3.100000000000000089e+00	1.964977481606275056e+00	3.100000000000000089e+00	2.032890052125295721e-01
3.300000000000000266e+00	2.184541838559039384e+00	3.300000000000000266e+00	2.428564004087249983e-01
3.500000000000000000e+00	2.305056094905041153e+00	3.500000000000000000e+00	2.759871553244497289e-01
3.700000000000000178e+00	2.501897888142021298e+00	3.700000000000000178e+00	3.100804526250774407e-01
3.900000000000000355e+00	2.725843718392943149e+00	3.900000000000000355e+00	3.460281116223471454e-01
4.099999999999999645e+00	2.858004436193895881e+00	4.099999999999999645e+00	3.784372476797425722e-01
4.300000000000000711e+00	2.858266411624623249e+00	4.300000000000000711e+00	4.069324601502952166e-01
4.500000000000000000e+00	2.917961812408480515e+00	4.500000000000000000e+00	4.314358668374919659e-01
4.700000000000001066e+00	3.004081453027607651e+00	4.700000000000001066e+00	4.534573905704082919e-01
4.900000000000000355e+00	3.047005766385311176e+00	4.900000000000000355e+00	4.734536007074020003e-01
5.099999999999999645e+00	3.017256811642211822e+00	5.099999999999999645e+00	4.898836184290084605e-01
5.300000000000000711e+00	2.895240675086081072e+00	5.300000000000000711e+00	5.043984883311782852e-01
5.500000000000000000e+00	2.799260024157158355e+00	5.500000000000000000e+00	5.166995046176328099e-01
5.700000000000001066e+00	2.725932061676141327e+00	5.700000000000001066e+00	5.274993609294775787e-01
5.900000000000000355e+00	2.647481422893672942e+00	5.900000000000000355e+00	5.373477122323222499e-01
6.099999999999999645e+00	2.568488617688295950e+00	6.099999999999999645e+00	5.482143532069685410e-01
6.300000000000000711e+00	2.480371352379080907e+00	6.300000000000000711e+00	5.575425057116960570e-01
6.500000000000000000e+00	2.390181442480855623e+00	6.500000000000000000e+00	5.678898846697633118e-01
6.700000000000001066e+00	2.308702392024886141e+00	6.700000000000001066e+00	5.785604830963658740e-01
6.900000000000000355e+00	2.226908897426965517e+00	6.900000000000000355e+00	5.901765699667291809e-01
7.099999999999999645e+00	2.146497518607174193e+00	7.099999999999999645e+00	6.034591654107519521e-01
7.300000000000000711e+00	2.074083961633539808e+00	7.300000000000000711e+00	6.161440563724996933e-01
7.500000000000000000e+00	1.995786939489243572e+00	7.500000000000000000e+00	6.307708821458655191e-01
7.700000000000001066e+00	1.915126994645232728e+00	7.700000000000001066e+00	6.449157931600284499e-01
7.900000000000000355e+00	1.858971347960961307e+00	7.900000000000000355e+00	6.592186882144511761e-01
8.100000000000001421e+00	1.808947373307627338e+00	8.100000000000001421e+00	6.738234010679231556e-01
8.300000000000000711e+00	1.756019044199495838e+00	8.300000000000000711e+00	6.876935448888785718e-01
8.500000000000000000e+00	1.706692949824888395e+00	8.500000000000000000e+00	7.006299764888179737e-01
8.699999999999999289e+00	1.662123136421315817e+00	8.699999999999999289e+00	7.140508665435206792e-01
8.900000000000000355e+00	1.624742806779039705e+00	8.900000000000000355e+00	7.244029812572068128e-01
9.100000000000001421e+00	1.594757330857659472e+00	9.100000000000001421e+00	7.331873258533602167e-01
9.300000000000000711e+00	1.560044549866540731e+00	9.300000000000000711e+00	7.404834763611318760e-01
9.500000000000000000e+00	1.527142579159290525e+00	9.500000000000000000e+00	7.461837975578280435e-01
9.700000000000001066e+00	1.499400425008859283e+00	9.700000000000001066e+00	7.512412725077507458e-01
9.900000000000000355e+00	1.471078633504234956e+00	9.900000000000000355e+00	7.540258725150492669e-01
1.010000000000000142e+01	1.449130049238448903e+00	1.010000000000000142e+01	7.566140823883349409e-01
1.030000000000000071e+01	1.426940897834377164e+00	1.030000000000000071e+01	7.581549976059496210e-01
1.050000000000000000e+01	1.405468501173139595e+00	1.050000000000000000e+01	7.588063948527078439e-01
1.070000000000000107e+01	1.383219281445136062e+00	1.070000000000000107e+01	7.603118482207769091e-01
1.090000000000000036e+01	1.361193693212869205e+00	1.090000000000000036e+01	7.616171152766846308e-01
1.110000000000000142e+01	1.340772959616816307e+00	1.110000000000000142e+01	7.626808185847133714e-01
1.130000000000000071e+01	1.324950008176786875e+00	1.130000000000000071e+01	7.639019839998514305e-01
1.150000000000000000e+01	1.313280568716681529e+00	1.150000000000000000e+01	7.648606922797316354e-01
1.170000000000000107e+01	1.303421291691662542e+00	1.170000000000000107e+01	7.671357864874779331e-01
1.190000000000000036e+01	1.292825895479134068e+00	1.190000000000000036e+01	7.692624538794728961e-01
1.210000000000000142e+01	1.282362669999634885e+00	1.210000000000000142e+01	7.723151616195323976e-01
1.230000000000000071e+01	1.273842145076626409e+00	1.230000000000000071e+01	7.761088546961439905e-01
1.250000000000000000e+01	1.266096665803841725e+00	1.250000000000000000e+01	7.796106182393233164e-01
1.270000000000000107e+01	1.258152350684516696e+00	1.270000000000000107e+01	7.851546103929198939e-01
1.290000000000000036e+01	1.247174220559759128e+00	1.290000000000000036e+01	7.901528236624505430e-01
1.310000000000000142e+01	1.238485395743705642e+00	1.310000000000000142e+01	7.960202663309016158e-01
1.330000000000000071e+01	1.231177734200245455e+00	1.330000000000000071e+01	8.019453529605982123e-01
1.350000000000000000e+01	1.225260713092627629e+00	1.350000000000000000e+01	8.085981209965182881e-01
1.370000000000000107e+01	1.220032572657468339e+00	1.370000000000000107e+01	8.155386333575888047e-01
1.390000000000000036e+01	1.215569832014407492e+00	1.390000000000000036e+01	8.231456463063508977e-01
1.410000000000000142e+01	1.211045067975497158e+00	1.410000000000000142e+01	8.303323027062685657e-01
1.430000000000000071e+01	1.203882464785121620e+00	1.430000000000000071e+01	8.382995979855167867e-01
1.450000000000000000e+01	1.197168370495749645e+00	1.450000000000000000e+01	8.458704842138466962e-01
1.470000000000000107e+01	1.187233840681078734e+00	1.470000000000000107e+01	8.542977036147169079e-01
1.490000000000000036e+01	1.177292733337167885e+00	1.490000000000000036e+01	8.614284844634654270e-01
