# Supplementary material for: Ion-combination specific effects driving the enzymatic activity of halophilic alcohol dehydrogenase 2 from Haloferax volcanii in aqueous ionic liquid solvent mixtures
Source: RSC Sustain. 2024 Jul 8;2(9):2559–80. doi: 10.1039/d3su00412k (PMC11353702; doi:10.1039/d3su00412k)
Supplement: SU-002-D3SU00412K-s005 [file SU-002-D3SU00412K-s005.zip › MDAnalysis_Calculated_Plotted_Data/RDF/IL/RDF_ILH_pot2pot_around_acidic_zone1_15A.csv]

1.000000000000000056e-01	0.000000000000000000e+00	1.000000000000000056e-01	0.000000000000000000e+00
3.000000000000000444e-01	0.000000000000000000e+00	3.000000000000000444e-01	0.000000000000000000e+00
5.000000000000000000e-01	0.000000000000000000e+00	5.000000000000000000e-01	0.000000000000000000e+00
7.000000000000000666e-01	0.000000000000000000e+00	7.000000000000000666e-01	0.000000000000000000e+00
9.000000000000000222e-01	0.000000000000000000e+00	9.000000000000000222e-01	0.000000000000000000e+00
1.100000000000000089e+00	0.000000000000000000e+00	1.100000000000000089e+00	0.000000000000000000e+00
1.300000000000000266e+00	0.000000000000000000e+00	1.300000000000000266e+00	0.000000000000000000e+00
1.500000000000000000e+00	0.000000000000000000e+00	1.500000000000000000e+00	0.000000000000000000e+00
1.700000000000000178e+00	0.000000000000000000e+00	1.700000000000000178e+00	0.000000000000000000e+00
1.899999999999999911e+00	0.000000000000000000e+00	1.899999999999999911e+00	0.000000000000000000e+00
2.100000000000000089e+00	0.000000000000000000e+00	2.100000000000000089e+00	0.000000000000000000e+00
2.300000000000000266e+00	0.000000000000000000e+00	2.300000000000000266e+00	0.000000000000000000e+00
2.500000000000000000e+00	0.000000000000000000e+00	2.500000000000000000e+00	0.000000000000000000e+00
2.700000000000000178e+00	0.000000000000000000e+00	2.700000000000000178e+00	0.000000000000000000e+00
2.900000000000000355e+00	0.000000000000000000e+00	2.900000000000000355e+00	0.000000000000000000e+00
3.100000000000000089e+00	0.000000000000000000e+00	3.100000000000000089e+00	0.000000000000000000e+00
3.300000000000000266e+00	0.000000000000000000e+00	3.300000000000000266e+00	0.000000000000000000e+00
3.500000000000000000e+00	4.124950350931160664e-02	3.500000000000000000e+00	4.124950350931160664e-02
3.700000000000000178e+00	3.322051056723621110e-01	3.700000000000000178e+00	3.322051056723621110e-01
3.900000000000000355e+00	9.634886222845443493e-01	3.900000000000000355e+00	9.634886222845443493e-01
4.099999999999999645e+00	1.984097847623935928e+00	4.099999999999999645e+00	1.984097847623935928e+00
4.300000000000000711e+00	2.104497921290131135e+00	4.300000000000000711e+00	2.104497921290131135e+00
4.500000000000000000e+00	1.771882063514859773e+00	4.500000000000000000e+00	1.771882063514859773e+00
4.700000000000001066e+00	1.692947335941000775e+00	4.700000000000001066e+00	1.692947335941000775e+00
4.900000000000000355e+00	1.578635218977963550e+00	4.900000000000000355e+00	1.578635218977963550e+00
5.099999999999999645e+00	1.126950812943785962e+00	5.099999999999999645e+00	1.126950812943785962e+00
5.300000000000000711e+00	7.916302439024781590e-01	5.300000000000000711e+00	7.916302439024781590e-01
5.500000000000000000e+00	7.351101471584495783e-01	5.500000000000000000e+00	7.351101471584495783e-01
5.700000000000001066e+00	5.288805854131914952e-01	5.700000000000001066e+00	5.288805854131914952e-01
5.900000000000000355e+00	9.146773284866420717e-01	5.900000000000000355e+00	9.146773284866420717e-01
6.099999999999999645e+00	9.100163667426869329e-01	6.099999999999999645e+00	9.100163667426869329e-01
6.300000000000000711e+00	1.031431572633403349e+00	6.300000000000000711e+00	1.031431572633403349e+00
6.500000000000000000e+00	9.689402940137714637e-01	6.500000000000000000e+00	9.689402940137714637e-01
6.700000000000001066e+00	1.193430096482352987e+00	6.700000000000001066e+00	1.193430096482352987e+00
6.900000000000000355e+00	1.135868784256831798e+00	6.900000000000000355e+00	1.135868784256831798e+00
7.099999999999999645e+00	1.062755655873068861e+00	7.099999999999999645e+00	1.062755655873068861e+00
7.300000000000000711e+00	1.109649828829549767e+00	7.300000000000000711e+00	1.109649828829549767e+00
7.500000000000000000e+00	9.973502259970035144e-01	7.500000000000000000e+00	9.973502259970035144e-01
7.700000000000001066e+00	1.244571820071592283e+00	7.700000000000001066e+00	1.244571820071592283e+00
7.900000000000000355e+00	1.125668196492841666e+00	7.900000000000000355e+00	1.125668196492841666e+00
8.100000000000001421e+00	1.039955223101548532e+00	8.100000000000001421e+00	1.039955223101548532e+00
8.300000000000000711e+00	1.210541603374197361e+00	8.300000000000000711e+00	1.210541603374197361e+00
8.500000000000000000e+00	1.154247732909112756e+00	8.500000000000000000e+00	1.154247732909112756e+00
8.699999999999999289e+00	9.482081572940128655e-01	8.699999999999999289e+00	9.482081572940128655e-01
8.900000000000000355e+00	1.116638848995971323e+00	8.900000000000000355e+00	1.116638848995971323e+00
9.100000000000001421e+00	1.074200562809542125e+00	9.100000000000001421e+00	1.074200562809542125e+00
9.300000000000000711e+00	1.157059065448031276e+00	9.300000000000000711e+00	1.157059065448031276e+00
9.500000000000000000e+00	1.097654833817578446e+00	9.500000000000000000e+00	1.097654833817578446e+00
9.700000000000001066e+00	1.192523906328859740e+00	9.700000000000001066e+00	1.192523906328859740e+00
9.900000000000000355e+00	1.057162319907058778e+00	9.900000000000000355e+00	1.057162319907058778e+00
1.010000000000000142e+01	1.144532198469246476e+00	1.010000000000000142e+01	1.144532198469246476e+00
1.030000000000000071e+01	1.110045549571245571e+00	1.030000000000000071e+01	1.110045549571245571e+00
1.050000000000000000e+01	1.049824557145733195e+00	1.050000000000000000e+01	1.049824557145733195e+00
1.070000000000000107e+01	1.196360498368532754e+00	1.070000000000000107e+01	1.196360498368532754e+00
1.090000000000000036e+01	1.114574453592756864e+00	1.090000000000000036e+01	1.114574453592756864e+00
1.110000000000000142e+01	1.078874715906291470e+00	1.110000000000000142e+01	1.078874715906291470e+00
1.130000000000000071e+01	1.151854805679411564e+00	1.130000000000000071e+01	1.151854805679411564e+00
1.150000000000000000e+01	1.096852535446253274e+00	1.150000000000000000e+01	1.096852535446253274e+00
1.170000000000000107e+01	1.044905729442998421e+00	1.170000000000000107e+01	1.044905729442998421e+00
1.190000000000000036e+01	1.142138592601299907e+00	1.190000000000000036e+01	1.142138592601299907e+00
1.210000000000000142e+01	1.032199237209006082e+00	1.210000000000000142e+01	1.032199237209006082e+00
1.230000000000000071e+01	1.122515791981959499e+00	1.230000000000000071e+01	1.122515791981959499e+00
1.250000000000000000e+01	1.128935447567621875e+00	1.250000000000000000e+01	1.128935447567621875e+00
1.270000000000000107e+01	1.081124356050657820e+00	1.270000000000000107e+01	1.081124356050657820e+00
1.290000000000000036e+01	1.063048057348781494e+00	1.290000000000000036e+01	1.063048057348781494e+00
1.310000000000000142e+01	1.083851456050113127e+00	1.310000000000000142e+01	1.083851456050113127e+00
1.330000000000000071e+01	1.197224321308442141e+00	1.330000000000000071e+01	1.197224321308442141e+00
1.350000000000000000e+01	9.928428673326867848e-01	1.350000000000000000e+01	9.928428673326867848e-01
1.370000000000000107e+01	1.174114943817930801e+00	1.370000000000000107e+01	1.174114943817930801e+00
1.390000000000000036e+01	1.268754568811876871e+00	1.390000000000000036e+01	1.268754568811876871e+00
1.410000000000000142e+01	1.212678969006256269e+00	1.410000000000000142e+01	1.212678969006256269e+00
1.430000000000000071e+01	1.248202929592096000e+00	1.430000000000000071e+01	1.248202929592096000e+00
1.450000000000000000e+01	1.098616921323555040e+00	1.450000000000000000e+01	1.098616921323555040e+00
1.470000000000000107e+01	1.085299456310648614e+00	1.470000000000000107e+01	1.085299456310648614e+00
1.490000000000000036e+01	1.222554424980833110e+00	1.490000000000000036e+01	1.222554424980833110e+00
