# Supplementary material for: Ion-combination specific effects driving the enzymatic activity of halophilic alcohol dehydrogenase 2 from Haloferax volcanii in aqueous ionic liquid solvent mixtures
Source: RSC Sustain. 2024 Jul 8;2(9):2559–80. doi: 10.1039/d3su00412k (PMC11353702; doi:10.1039/d3su00412k)
Supplement: SU-002-D3SU00412K-s005 [file SU-002-D3SU00412K-s005.zip › MDAnalysis_Calculated_Plotted_Data/RDF/IL/RDF_ILH_wat2pot_around_acidic_zone1_15A.csv]

1.000000000000000056e-01	0.000000000000000000e+00	1.000000000000000056e-01	0.000000000000000000e+00
3.000000000000000444e-01	0.000000000000000000e+00	3.000000000000000444e-01	0.000000000000000000e+00
5.000000000000000000e-01	0.000000000000000000e+00	5.000000000000000000e-01	0.000000000000000000e+00
7.000000000000000666e-01	0.000000000000000000e+00	7.000000000000000666e-01	0.000000000000000000e+00
9.000000000000000222e-01	0.000000000000000000e+00	9.000000000000000222e-01	0.000000000000000000e+00
1.100000000000000089e+00	0.000000000000000000e+00	1.100000000000000089e+00	0.000000000000000000e+00
1.300000000000000266e+00	0.000000000000000000e+00	1.300000000000000266e+00	0.000000000000000000e+00
1.500000000000000000e+00	0.000000000000000000e+00	1.500000000000000000e+00	0.000000000000000000e+00
1.700000000000000178e+00	0.000000000000000000e+00	1.700000000000000178e+00	0.000000000000000000e+00
1.899999999999999911e+00	0.000000000000000000e+00	1.899999999999999911e+00	0.000000000000000000e+00
2.100000000000000089e+00	1.747030236369281328e-05	2.100000000000000089e+00	1.747030236369281328e-05
2.300000000000000266e+00	2.126624262034808484e-03	2.300000000000000266e+00	2.126624262034808484e-03
2.500000000000000000e+00	2.650472653004945500e-01	2.500000000000000000e+00	2.650472653004945500e-01
2.700000000000000178e+00	1.863827511653409985e+00	2.700000000000000178e+00	1.863827511653409985e+00
2.900000000000000355e+00	1.945194907046449151e+00	2.900000000000000355e+00	1.945194907046449151e+00
3.100000000000000089e+00	1.831706865589015409e+00	3.100000000000000089e+00	1.831706865589015409e+00
3.300000000000000266e+00	1.999685535318218577e+00	3.300000000000000266e+00	1.999685535318218577e+00
3.500000000000000000e+00	1.768270036867247264e+00	3.500000000000000000e+00	1.768270036867247264e+00
3.700000000000000178e+00	1.263412061431420597e+00	3.700000000000000178e+00	1.263412061431420597e+00
3.900000000000000355e+00	9.636584026945002046e-01	3.900000000000000355e+00	9.636584026945002046e-01
4.099999999999999645e+00	8.854845404857187852e-01	4.099999999999999645e+00	8.854845404857187852e-01
4.300000000000000711e+00	9.171639947678131843e-01	4.300000000000000711e+00	9.171639947678131843e-01
4.500000000000000000e+00	9.882179640160237977e-01	4.500000000000000000e+00	9.882179640160237977e-01
4.700000000000001066e+00	1.073913725067072722e+00	4.700000000000001066e+00	1.073913725067072722e+00
4.900000000000000355e+00	1.155235243545696289e+00	4.900000000000000355e+00	1.155235243545696289e+00
5.099999999999999645e+00	1.224003934682672545e+00	5.099999999999999645e+00	1.224003934682672545e+00
5.300000000000000711e+00	1.271893756188270608e+00	5.300000000000000711e+00	1.271893756188270608e+00
5.500000000000000000e+00	1.282493772382883535e+00	5.500000000000000000e+00	1.282493772382883535e+00
5.700000000000001066e+00	1.266903049526052483e+00	5.700000000000001066e+00	1.266903049526052483e+00
5.900000000000000355e+00	1.235605551756537412e+00	5.900000000000000355e+00	1.235605551756537412e+00
6.099999999999999645e+00	1.198380160386846027e+00	6.099999999999999645e+00	1.198380160386846027e+00
6.300000000000000711e+00	1.162377873696097019e+00	6.300000000000000711e+00	1.162377873696097019e+00
6.500000000000000000e+00	1.137627659668776214e+00	6.500000000000000000e+00	1.137627659668776214e+00
6.700000000000001066e+00	1.128850363652611488e+00	6.700000000000001066e+00	1.128850363652611488e+00
6.900000000000000355e+00	1.128609274321430211e+00	6.900000000000000355e+00	1.128609274321430211e+00
7.099999999999999645e+00	1.137128960140767697e+00	7.099999999999999645e+00	1.137128960140767697e+00
7.300000000000000711e+00	1.149739342960851785e+00	7.300000000000000711e+00	1.149739342960851785e+00
7.500000000000000000e+00	1.158149984247766717e+00	7.500000000000000000e+00	1.158149984247766717e+00
7.700000000000001066e+00	1.162918099851651954e+00	7.700000000000001066e+00	1.162918099851651954e+00
7.900000000000000355e+00	1.164460017597718666e+00	7.900000000000000355e+00	1.164460017597718666e+00
8.100000000000001421e+00	1.162856057737021054e+00	8.100000000000001421e+00	1.162856057737021054e+00
8.300000000000000711e+00	1.159669886724356225e+00	8.300000000000000711e+00	1.159669886724356225e+00
8.500000000000000000e+00	1.153662956528757499e+00	8.500000000000000000e+00	1.153662956528757499e+00
8.699999999999999289e+00	1.150264958343285793e+00	8.699999999999999289e+00	1.150264958343285793e+00
8.900000000000000355e+00	1.147223440702522135e+00	8.900000000000000355e+00	1.147223440702522135e+00
9.100000000000001421e+00	1.142380859294471529e+00	9.100000000000001421e+00	1.142380859294471529e+00
9.300000000000000711e+00	1.141768462715935684e+00	9.300000000000000711e+00	1.141768462715935684e+00
9.500000000000000000e+00	1.138327447589512209e+00	9.500000000000000000e+00	1.138327447589512209e+00
9.700000000000001066e+00	1.136363502743597209e+00	9.700000000000001066e+00	1.136363502743597209e+00
9.900000000000000355e+00	1.134180153818870274e+00	9.900000000000000355e+00	1.134180153818870274e+00
1.010000000000000142e+01	1.134026120116069736e+00	1.010000000000000142e+01	1.134026120116069736e+00
1.030000000000000071e+01	1.132570492121000694e+00	1.030000000000000071e+01	1.132570492121000694e+00
1.050000000000000000e+01	1.131960990392312461e+00	1.050000000000000000e+01	1.131960990392312461e+00
1.070000000000000107e+01	1.130802245755279767e+00	1.070000000000000107e+01	1.130802245755279767e+00
1.090000000000000036e+01	1.129277400069755855e+00	1.090000000000000036e+01	1.129277400069755855e+00
1.110000000000000142e+01	1.127766155816107840e+00	1.110000000000000142e+01	1.127766155816107840e+00
1.130000000000000071e+01	1.127544888149204283e+00	1.130000000000000071e+01	1.127544888149204283e+00
1.150000000000000000e+01	1.125948361484315097e+00	1.150000000000000000e+01	1.125948361484315097e+00
1.170000000000000107e+01	1.124709054786591667e+00	1.170000000000000107e+01	1.124709054786591667e+00
1.190000000000000036e+01	1.121577745883374666e+00	1.190000000000000036e+01	1.121577745883374666e+00
1.210000000000000142e+01	1.121105749123997519e+00	1.210000000000000142e+01	1.121105749123997519e+00
1.230000000000000071e+01	1.119623182888136892e+00	1.230000000000000071e+01	1.119623182888136892e+00
1.250000000000000000e+01	1.119052998120150910e+00	1.250000000000000000e+01	1.119052998120150910e+00
1.270000000000000107e+01	1.115537863688980558e+00	1.270000000000000107e+01	1.115537863688980558e+00
1.290000000000000036e+01	1.114271783837289753e+00	1.290000000000000036e+01	1.114271783837289753e+00
1.310000000000000142e+01	1.113301020955328902e+00	1.310000000000000142e+01	1.113301020955328902e+00
1.330000000000000071e+01	1.111710368734178500e+00	1.330000000000000071e+01	1.111710368734178500e+00
1.350000000000000000e+01	1.110427703632547169e+00	1.350000000000000000e+01	1.110427703632547169e+00
1.370000000000000107e+01	1.109795730338566155e+00	1.370000000000000107e+01	1.109795730338566155e+00
1.390000000000000036e+01	1.108293554839317352e+00	1.390000000000000036e+01	1.108293554839317352e+00
1.410000000000000142e+01	1.106680931656180755e+00	1.410000000000000142e+01	1.106680931656180755e+00
1.430000000000000071e+01	1.105816037158363851e+00	1.430000000000000071e+01	1.105816037158363851e+00
1.450000000000000000e+01	1.104050298917290673e+00	1.450000000000000000e+01	1.104050298917290673e+00
1.470000000000000107e+01	1.102077834128195821e+00	1.470000000000000107e+01	1.102077834128195821e+00
1.490000000000000036e+01	1.101140232310031219e+00	1.490000000000000036e+01	1.101140232310031219e+00
