# Supplementary material for: Ion-combination specific effects driving the enzymatic activity of halophilic alcohol dehydrogenase 2 from Haloferax volcanii in aqueous ionic liquid solvent mixtures
Source: RSC Sustain. 2024 Jul 8;2(9):2559–80. doi: 10.1039/d3su00412k (PMC11353702; doi:10.1039/d3su00412k)
Supplement: SU-002-D3SU00412K-s005 [file SU-002-D3SU00412K-s005.zip › MDAnalysis_Calculated_Plotted_Data/RDF/IL/RDF_ILH_wat2wat_around_acidic_zone1_15A_OAtoms.csv]

1.000000000000000056e-01	0.000000000000000000e+00	1.000000000000000056e-01	0.000000000000000000e+00
3.000000000000000444e-01	0.000000000000000000e+00	3.000000000000000444e-01	0.000000000000000000e+00
5.000000000000000000e-01	0.000000000000000000e+00	5.000000000000000000e-01	0.000000000000000000e+00
7.000000000000000666e-01	0.000000000000000000e+00	7.000000000000000666e-01	0.000000000000000000e+00
9.000000000000000222e-01	0.000000000000000000e+00	9.000000000000000222e-01	0.000000000000000000e+00
1.100000000000000089e+00	0.000000000000000000e+00	1.100000000000000089e+00	0.000000000000000000e+00
1.300000000000000266e+00	0.000000000000000000e+00	1.300000000000000266e+00	0.000000000000000000e+00
1.500000000000000000e+00	0.000000000000000000e+00	1.500000000000000000e+00	0.000000000000000000e+00
1.700000000000000178e+00	0.000000000000000000e+00	1.700000000000000178e+00	0.000000000000000000e+00
1.899999999999999911e+00	0.000000000000000000e+00	1.899999999999999911e+00	0.000000000000000000e+00
2.100000000000000089e+00	0.000000000000000000e+00	2.100000000000000089e+00	0.000000000000000000e+00
2.300000000000000266e+00	0.000000000000000000e+00	2.300000000000000266e+00	0.000000000000000000e+00
2.500000000000000000e+00	2.352254103928086704e-01	2.500000000000000000e+00	2.352254103928086704e-01
2.700000000000000178e+00	2.302409423989955517e+00	2.700000000000000178e+00	2.302409423989955517e+00
2.900000000000000355e+00	2.377752389301885039e+00	2.900000000000000355e+00	2.377752389301885039e+00
3.100000000000000089e+00	1.639250795290559504e+00	3.100000000000000089e+00	1.639250795290559504e+00
3.300000000000000266e+00	1.347439584398832046e+00	3.300000000000000266e+00	1.347439584398832046e+00
3.500000000000000000e+00	1.240153536773212162e+00	3.500000000000000000e+00	1.240153536773212162e+00
3.700000000000000178e+00	1.195837840737507873e+00	3.700000000000000178e+00	1.195837840737507873e+00
3.900000000000000355e+00	1.145253476790463631e+00	3.900000000000000355e+00	1.145253476790463631e+00
4.099999999999999645e+00	1.123056341501969646e+00	4.099999999999999645e+00	1.123056341501969646e+00
4.300000000000000711e+00	1.116662285398877463e+00	4.300000000000000711e+00	1.116662285398877463e+00
4.500000000000000000e+00	1.106142639155647922e+00	4.500000000000000000e+00	1.106142639155647922e+00
4.700000000000001066e+00	1.089534515254617197e+00	4.700000000000001066e+00	1.089534515254617197e+00
4.900000000000000355e+00	1.107625472161507751e+00	4.900000000000000355e+00	1.107625472161507751e+00
5.099999999999999645e+00	1.116487895983756973e+00	5.099999999999999645e+00	1.116487895983756973e+00
5.300000000000000711e+00	1.136153618941145860e+00	5.300000000000000711e+00	1.136153618941145860e+00
5.500000000000000000e+00	1.143680800376973394e+00	5.500000000000000000e+00	1.143680800376973394e+00
5.700000000000001066e+00	1.142622246090702731e+00	5.700000000000001066e+00	1.142622246090702731e+00
5.900000000000000355e+00	1.147334305015404121e+00	5.900000000000000355e+00	1.147334305015404121e+00
6.099999999999999645e+00	1.164552655465145525e+00	6.099999999999999645e+00	1.164552655465145525e+00
6.300000000000000711e+00	1.164090268082003998e+00	6.300000000000000711e+00	1.164090268082003998e+00
6.500000000000000000e+00	1.170466719944518230e+00	6.500000000000000000e+00	1.170466719944518230e+00
6.700000000000001066e+00	1.153973434563972722e+00	6.700000000000001066e+00	1.153973434563972722e+00
6.900000000000000355e+00	1.162312446520217257e+00	6.900000000000000355e+00	1.162312446520217257e+00
7.099999999999999645e+00	1.152217870967631397e+00	7.099999999999999645e+00	1.152217870967631397e+00
7.300000000000000711e+00	1.149309040094947720e+00	7.300000000000000711e+00	1.149309040094947720e+00
7.500000000000000000e+00	1.141389023766398392e+00	7.500000000000000000e+00	1.141389023766398392e+00
7.700000000000001066e+00	1.139125802335880788e+00	7.700000000000001066e+00	1.139125802335880788e+00
7.900000000000000355e+00	1.127076931792342807e+00	7.900000000000000355e+00	1.127076931792342807e+00
8.100000000000001421e+00	1.128120529006710449e+00	8.100000000000001421e+00	1.128120529006710449e+00
8.300000000000000711e+00	1.123972867761023231e+00	8.300000000000000711e+00	1.123972867761023231e+00
8.500000000000000000e+00	1.131532844909516777e+00	8.500000000000000000e+00	1.131532844909516777e+00
8.699999999999999289e+00	1.130811534433390442e+00	8.699999999999999289e+00	1.130811534433390442e+00
8.900000000000000355e+00	1.136870010414847254e+00	8.900000000000000355e+00	1.136870010414847254e+00
9.100000000000001421e+00	1.135156758741421079e+00	9.100000000000001421e+00	1.135156758741421079e+00
9.300000000000000711e+00	1.131166911137369446e+00	9.300000000000000711e+00	1.131166911137369446e+00
9.500000000000000000e+00	1.140929766241131071e+00	9.500000000000000000e+00	1.140929766241131071e+00
9.700000000000001066e+00	1.140386506739549999e+00	9.700000000000001066e+00	1.140386506739549999e+00
9.900000000000000355e+00	1.128461564451840315e+00	9.900000000000000355e+00	1.128461564451840315e+00
1.010000000000000142e+01	1.128271778940574066e+00	1.010000000000000142e+01	1.128271778940574066e+00
1.030000000000000071e+01	1.116338491078827433e+00	1.030000000000000071e+01	1.116338491078827433e+00
1.050000000000000000e+01	1.119781556967115899e+00	1.050000000000000000e+01	1.119781556967115899e+00
1.070000000000000107e+01	1.114788895853976891e+00	1.070000000000000107e+01	1.114788895853976891e+00
1.090000000000000036e+01	1.117266565040857085e+00	1.090000000000000036e+01	1.117266565040857085e+00
1.110000000000000142e+01	1.117309206108399344e+00	1.110000000000000142e+01	1.117309206108399344e+00
1.130000000000000071e+01	1.114362538465607955e+00	1.130000000000000071e+01	1.114362538465607955e+00
1.150000000000000000e+01	1.115328638925201066e+00	1.150000000000000000e+01	1.115328638925201066e+00
1.170000000000000107e+01	1.110891813795791494e+00	1.170000000000000107e+01	1.110891813795791494e+00
1.190000000000000036e+01	1.116389232768280060e+00	1.190000000000000036e+01	1.116389232768280060e+00
1.210000000000000142e+01	1.105020512352545614e+00	1.210000000000000142e+01	1.105020512352545614e+00
1.230000000000000071e+01	1.110274994203739762e+00	1.230000000000000071e+01	1.110274994203739762e+00
1.250000000000000000e+01	1.107188546322932510e+00	1.250000000000000000e+01	1.107188546322932510e+00
1.270000000000000107e+01	1.109164091457285339e+00	1.270000000000000107e+01	1.109164091457285339e+00
1.290000000000000036e+01	1.104500102121545257e+00	1.290000000000000036e+01	1.104500102121545257e+00
1.310000000000000142e+01	1.109838333474875149e+00	1.310000000000000142e+01	1.109838333474875149e+00
1.330000000000000071e+01	1.103330167121083116e+00	1.330000000000000071e+01	1.103330167121083116e+00
1.350000000000000000e+01	1.102824498906739503e+00	1.350000000000000000e+01	1.102824498906739503e+00
1.370000000000000107e+01	1.101362363134730238e+00	1.370000000000000107e+01	1.101362363134730238e+00
1.390000000000000036e+01	1.097170865011048768e+00	1.390000000000000036e+01	1.097170865011048768e+00
1.410000000000000142e+01	1.100888286285100826e+00	1.410000000000000142e+01	1.100888286285100826e+00
1.430000000000000071e+01	1.100291367200647796e+00	1.430000000000000071e+01	1.100291367200647796e+00
1.450000000000000000e+01	1.097962265079448052e+00	1.450000000000000000e+01	1.097962265079448052e+00
1.470000000000000107e+01	1.094355254309039349e+00	1.470000000000000107e+01	1.094355254309039349e+00
1.490000000000000036e+01	1.093615860786098626e+00	1.490000000000000036e+01	1.093615860786098626e+00
