# Supplementary material for: Ion-combination specific effects driving the enzymatic activity of halophilic alcohol dehydrogenase 2 from Haloferax volcanii in aqueous ionic liquid solvent mixtures
Source: RSC Sustain. 2024 Jul 8;2(9):2559–80. doi: 10.1039/d3su00412k (PMC11353702; doi:10.1039/d3su00412k)
Supplement: SU-002-D3SU00412K-s005 [file SU-002-D3SU00412K-s005.zip › MDAnalysis_Calculated_Plotted_Data/RDF/IL/RDF_ILI_all.csv]

1.000000000000000056e-01	0.000000000000000000e+00	1.000000000000000056e-01	0.000000000000000000e+00
3.000000000000000444e-01	0.000000000000000000e+00	3.000000000000000444e-01	0.000000000000000000e+00
5.000000000000000000e-01	0.000000000000000000e+00	5.000000000000000000e-01	0.000000000000000000e+00
7.000000000000000666e-01	0.000000000000000000e+00	7.000000000000000666e-01	0.000000000000000000e+00
9.000000000000000222e-01	0.000000000000000000e+00	9.000000000000000222e-01	0.000000000000000000e+00
1.100000000000000089e+00	0.000000000000000000e+00	1.100000000000000089e+00	0.000000000000000000e+00
1.300000000000000266e+00	0.000000000000000000e+00	1.300000000000000266e+00	0.000000000000000000e+00
1.500000000000000000e+00	0.000000000000000000e+00	1.500000000000000000e+00	3.043720136681547146e-05
1.700000000000000178e+00	0.000000000000000000e+00	1.700000000000000178e+00	4.326080106709707419e-04
1.899999999999999911e+00	1.296992309165353162e-04	1.899999999999999911e+00	7.823511973832502492e-03
2.100000000000000089e+00	6.926434480223318986e-03	2.100000000000000089e+00	7.460190239358362174e-02
2.300000000000000266e+00	2.487363199858943011e-02	2.300000000000000266e+00	1.875512939408334745e-01
2.500000000000000000e+00	2.201453471992983330e-02	2.500000000000000000e+00	2.895581498852254909e-01
2.700000000000000178e+00	3.368097308469258921e-02	2.700000000000000178e+00	3.911227672932241495e-01
2.900000000000000355e+00	5.428625269134875614e-02	2.900000000000000355e+00	5.107073091229299422e-01
3.100000000000000089e+00	7.372171845618452624e-02	3.100000000000000089e+00	6.410698865986159678e-01
3.300000000000000266e+00	9.420683993425447988e-02	3.300000000000000266e+00	7.505620597592692622e-01
3.500000000000000000e+00	1.050538493639115861e-01	3.500000000000000000e+00	8.400057508417161367e-01
3.700000000000000178e+00	1.189083825548993695e-01	3.700000000000000178e+00	9.337412903812953857e-01
3.900000000000000355e+00	1.266940915613775920e-01	3.900000000000000355e+00	1.031152634961731707e+00
4.099999999999999645e+00	1.286360651579849523e-01	4.099999999999999645e+00	1.116822816185126355e+00
4.300000000000000711e+00	1.305225135396972380e-01	4.300000000000000711e+00	1.192164999877419085e+00
4.500000000000000000e+00	1.332022983779067582e-01	4.500000000000000000e+00	1.257221201133310817e+00
4.700000000000001066e+00	1.362492911938591456e-01	4.700000000000001066e+00	1.314026191898351126e+00
4.900000000000000355e+00	1.404660014826812353e-01	4.900000000000000355e+00	1.361870565567215641e+00
5.099999999999999645e+00	1.456384502253418312e-01	5.099999999999999645e+00	1.400051796444854446e+00
5.300000000000000711e+00	1.501532204637229251e-01	5.300000000000000711e+00	1.429435473150715730e+00
5.500000000000000000e+00	1.566971946303106211e-01	5.500000000000000000e+00	1.450206486349754575e+00
5.700000000000001066e+00	1.623972601896289669e-01	5.700000000000001066e+00	1.465699188470960257e+00
5.900000000000000355e+00	1.663666678730207071e-01	5.900000000000000355e+00	1.480226045267481805e+00
6.099999999999999645e+00	1.714651884773287505e-01	6.099999999999999645e+00	1.495069213162350197e+00
6.300000000000000711e+00	1.769284991678729824e-01	6.300000000000000711e+00	1.511919431224944654e+00
6.500000000000000000e+00	1.832457236911382847e-01	6.500000000000000000e+00	1.530341571227575193e+00
6.700000000000001066e+00	1.901129275719759815e-01	6.700000000000001066e+00	1.551006127151154823e+00
6.900000000000000355e+00	1.964114261737506251e-01	6.900000000000000355e+00	1.573239089191525775e+00
7.099999999999999645e+00	2.029895568515140969e-01	7.099999999999999645e+00	1.596429325967591462e+00
7.300000000000000711e+00	2.102762843663769088e-01	7.300000000000000711e+00	1.619734849141801103e+00
7.500000000000000000e+00	2.173860370006370502e-01	7.500000000000000000e+00	1.643540135800300117e+00
7.700000000000001066e+00	2.237732096305185825e-01	7.700000000000001066e+00	1.667054254070341912e+00
7.900000000000000355e+00	2.299288858069409858e-01	7.900000000000000355e+00	1.689627922821682393e+00
8.100000000000001421e+00	2.358968053259782871e-01	8.100000000000001421e+00	1.712072759611837247e+00
8.300000000000000711e+00	2.414680422194246390e-01	8.300000000000000711e+00	1.734116958177029044e+00
8.500000000000000000e+00	2.469481246325627155e-01	8.500000000000000000e+00	1.755988949740399541e+00
8.699999999999999289e+00	2.526022348011874863e-01	8.699999999999999289e+00	1.776959036789053981e+00
8.900000000000000355e+00	2.585144565760498780e-01	8.900000000000000355e+00	1.795595074068597086e+00
9.100000000000001421e+00	2.644684946342528153e-01	9.100000000000001421e+00	1.812224821663374286e+00
9.300000000000000711e+00	2.707501191122357875e-01	9.300000000000000711e+00	1.826940844875832193e+00
9.500000000000000000e+00	2.767810283015089690e-01	9.500000000000000000e+00	1.838727289481371985e+00
9.700000000000001066e+00	2.826144283833283422e-01	9.700000000000001066e+00	1.849036848906396413e+00
9.900000000000000355e+00	2.884466426986226906e-01	9.900000000000000355e+00	1.856739065142033018e+00
1.010000000000000142e+01	2.941349329509633792e-01	1.010000000000000142e+01	1.862534130479920336e+00
1.030000000000000071e+01	2.993579193723631127e-01	1.030000000000000071e+01	1.866809848029994390e+00
1.050000000000000000e+01	3.045140878261831663e-01	1.050000000000000000e+01	1.869720236501705157e+00
1.070000000000000107e+01	3.096943514988699797e-01	1.070000000000000107e+01	1.871307438972829473e+00
1.090000000000000036e+01	3.151799846809373862e-01	1.090000000000000036e+01	1.872027262941479808e+00
1.110000000000000142e+01	3.206966449119957319e-01	1.110000000000000142e+01	1.872816603241818312e+00
1.130000000000000071e+01	3.260176051079619053e-01	1.130000000000000071e+01	1.872853246603510824e+00
1.150000000000000000e+01	3.317788203510473322e-01	1.150000000000000000e+01	1.873199186908456992e+00
1.170000000000000107e+01	3.376140668254825061e-01	1.170000000000000107e+01	1.873292299131039229e+00
1.190000000000000036e+01	3.431462529368952130e-01	1.190000000000000036e+01	1.873592153120392290e+00
1.210000000000000142e+01	3.489084838003399525e-01	1.210000000000000142e+01	1.874315173950531266e+00
1.230000000000000071e+01	3.546049245394116700e-01	1.230000000000000071e+01	1.875044845767309676e+00
1.250000000000000000e+01	3.602036974373885037e-01	1.250000000000000000e+01	1.875807136695368804e+00
1.270000000000000107e+01	3.656757304666962693e-01	1.270000000000000107e+01	1.877335357453147280e+00
1.290000000000000036e+01	3.712146621565379778e-01	1.290000000000000036e+01	1.878680589600322026e+00
1.310000000000000142e+01	3.766314460459745384e-01	1.310000000000000142e+01	1.880282918117386348e+00
1.330000000000000071e+01	3.819131331463048729e-01	1.330000000000000071e+01	1.882125802205548926e+00
1.350000000000000000e+01	3.872413822193994104e-01	1.350000000000000000e+01	1.883636947178988663e+00
1.370000000000000107e+01	3.926360263850313670e-01	1.370000000000000107e+01	1.885770317116443051e+00
1.390000000000000036e+01	3.978659932209629435e-01	1.390000000000000036e+01	1.887630187972835438e+00
1.410000000000000142e+01	4.032831081272997276e-01	1.410000000000000142e+01	1.889492010350810158e+00
1.430000000000000071e+01	4.086723907747752405e-01	1.430000000000000071e+01	1.891519360474369860e+00
1.450000000000000000e+01	4.140743641344393766e-01	1.450000000000000000e+01	1.893014714387587283e+00
1.470000000000000107e+01	4.193721361575911133e-01	1.470000000000000107e+01	1.894172128346196304e+00
1.490000000000000036e+01	4.246417933888611551e-01	1.490000000000000036e+01	1.895563273594627729e+00
