# Supplementary material for: Ion-combination specific effects driving the enzymatic activity of halophilic alcohol dehydrogenase 2 from Haloferax volcanii in aqueous ionic liquid solvent mixtures
Source: RSC Sustain. 2024 Jul 8;2(9):2559–80. doi: 10.1039/d3su00412k (PMC11353702; doi:10.1039/d3su00412k)
Supplement: SU-002-D3SU00412K-s005 [file SU-002-D3SU00412K-s005.zip › MDAnalysis_Calculated_Plotted_Data/RDF/IL/RDF_ILI_interILion.csv]

1.000000000000000056e-01	0.000000000000000000e+00
3.000000000000000444e-01	0.000000000000000000e+00
5.000000000000000000e-01	0.000000000000000000e+00
7.000000000000000666e-01	0.000000000000000000e+00
9.000000000000000222e-01	0.000000000000000000e+00
1.100000000000000089e+00	0.000000000000000000e+00
1.300000000000000266e+00	0.000000000000000000e+00
1.500000000000000000e+00	0.000000000000000000e+00
1.700000000000000178e+00	0.000000000000000000e+00
1.899999999999999911e+00	0.000000000000000000e+00
2.100000000000000089e+00	0.000000000000000000e+00
2.300000000000000266e+00	2.560420705128744557e-05
2.500000000000000000e+00	5.046312604302602596e-03
2.700000000000000178e+00	3.807954878157981948e-02
2.900000000000000355e+00	8.738942422583352576e-02
3.100000000000000089e+00	1.176620146169689851e-01
3.300000000000000266e+00	1.368856745145707876e-01
3.500000000000000000e+00	1.578375383513420938e-01
3.700000000000000178e+00	1.844770527855814912e-01
3.900000000000000355e+00	2.042699412324144592e-01
4.099999999999999645e+00	2.186105404572618316e-01
4.300000000000000711e+00	2.322468859140496833e-01
4.500000000000000000e+00	2.472726801656963125e-01
4.700000000000001066e+00	2.629073845981003132e-01
4.900000000000000355e+00	2.773882642854357261e-01
5.099999999999999645e+00	2.893254114638076913e-01
5.300000000000000711e+00	3.026095205671850419e-01
5.500000000000000000e+00	3.177429115006551452e-01
5.700000000000001066e+00	3.332675949646912716e-01
5.900000000000000355e+00	3.450988356212708053e-01
6.099999999999999645e+00	3.559052116166130375e-01
6.300000000000000711e+00	3.689844467900433300e-01
6.500000000000000000e+00	3.830237923038844472e-01
6.700000000000001066e+00	3.966890659877698178e-01
6.900000000000000355e+00	4.108664634992780229e-01
7.099999999999999645e+00	4.228865597353883010e-01
7.300000000000000711e+00	4.364578758906401124e-01
7.500000000000000000e+00	4.496989332284626606e-01
7.700000000000001066e+00	4.611613642020550574e-01
7.900000000000000355e+00	4.721518147857293179e-01
8.100000000000001421e+00	4.816370672231032879e-01
8.300000000000000711e+00	4.903941657714567803e-01
8.500000000000000000e+00	5.000804132781546674e-01
8.699999999999999289e+00	5.075845928933017115e-01
8.900000000000000355e+00	5.164016980265651036e-01
9.100000000000001421e+00	5.244236724581498033e-01
9.300000000000000711e+00	5.315256643641025347e-01
9.500000000000000000e+00	5.395755573043805597e-01
9.700000000000001066e+00	5.469500546956006515e-01
9.900000000000000355e+00	5.539888828336911875e-01
1.010000000000000142e+01	5.605078067433293398e-01
1.030000000000000071e+01	5.663405273020473141e-01
1.050000000000000000e+01	5.725241134303682422e-01
1.070000000000000107e+01	5.779615140575594667e-01
1.090000000000000036e+01	5.835302049532228308e-01
1.110000000000000142e+01	5.881457035922927901e-01
1.130000000000000071e+01	5.931230595580178067e-01
1.150000000000000000e+01	5.981553172753764080e-01
1.170000000000000107e+01	6.027611929925519307e-01
1.190000000000000036e+01	6.070055776837017802e-01
1.210000000000000142e+01	6.117725725540489323e-01
1.230000000000000071e+01	6.165324781424007528e-01
1.250000000000000000e+01	6.199688981461556336e-01
1.270000000000000107e+01	6.239916944375041297e-01
1.290000000000000036e+01	6.279666667480973130e-01
1.310000000000000142e+01	6.308104476166634944e-01
1.330000000000000071e+01	6.344458861366104596e-01
1.350000000000000000e+01	6.384140588978960418e-01
1.370000000000000107e+01	6.415838081746175758e-01
1.390000000000000036e+01	6.451112787696591244e-01
1.410000000000000142e+01	6.485842985269753003e-01
1.430000000000000071e+01	6.517675403421294700e-01
1.450000000000000000e+01	6.551921396118058905e-01
1.470000000000000107e+01	6.585690640035420929e-01
1.490000000000000036e+01	6.612147032553149506e-01
