# Supplementary material for: Ion-combination specific effects driving the enzymatic activity of halophilic alcohol dehydrogenase 2 from Haloferax volcanii in aqueous ionic liquid solvent mixtures
Source: RSC Sustain. 2024 Jul 8;2(9):2559–80. doi: 10.1039/d3su00412k (PMC11353702; doi:10.1039/d3su00412k)
Supplement: SU-002-D3SU00412K-s005 [file SU-002-D3SU00412K-s005.zip › MDAnalysis_Calculated_Plotted_Data/RDF/IL/RDF_ILI_neg.csv]

1.000000000000000056e-01	0.000000000000000000e+00	1.000000000000000056e-01	0.000000000000000000e+00
3.000000000000000444e-01	0.000000000000000000e+00	3.000000000000000444e-01	0.000000000000000000e+00
5.000000000000000000e-01	0.000000000000000000e+00	5.000000000000000000e-01	0.000000000000000000e+00
7.000000000000000666e-01	0.000000000000000000e+00	7.000000000000000666e-01	0.000000000000000000e+00
9.000000000000000222e-01	0.000000000000000000e+00	9.000000000000000222e-01	0.000000000000000000e+00
1.100000000000000089e+00	0.000000000000000000e+00	1.100000000000000089e+00	0.000000000000000000e+00
1.300000000000000266e+00	0.000000000000000000e+00	1.300000000000000266e+00	0.000000000000000000e+00
1.500000000000000000e+00	0.000000000000000000e+00	1.500000000000000000e+00	5.602471785473287549e-05
1.700000000000000178e+00	0.000000000000000000e+00	1.700000000000000178e+00	5.835800535524970651e-04
1.899999999999999911e+00	0.000000000000000000e+00	1.899999999999999911e+00	7.120785570157748406e-03
2.100000000000000089e+00	7.988032865689351691e-05	2.100000000000000089e+00	7.478358330606628412e-02
2.300000000000000266e+00	8.214058648706758226e-04	2.300000000000000266e+00	1.895737184210624926e-01
2.500000000000000000e+00	3.277867266424232782e-03	2.500000000000000000e+00	2.834447261861953171e-01
2.700000000000000178e+00	1.239961472857324491e-02	2.700000000000000178e+00	3.650743964290020238e-01
2.900000000000000355e+00	2.340945145503629810e-02	2.900000000000000355e+00	4.710830853903939519e-01
3.100000000000000089e+00	3.088466521756461428e-02	3.100000000000000089e+00	5.970713378229228763e-01
3.300000000000000266e+00	3.923909653521384655e-02	3.300000000000000266e+00	7.029180055505119817e-01
3.500000000000000000e+00	5.054623057410853604e-02	3.500000000000000000e+00	7.791825705564913163e-01
3.700000000000000178e+00	6.496021146073503727e-02	3.700000000000000178e+00	8.639959569714763532e-01
3.900000000000000355e+00	8.059568115313925363e-02	3.900000000000000355e+00	9.596933326478690462e-01
4.099999999999999645e+00	9.930347445503950876e-02	4.099999999999999645e+00	1.044442824117295165e+00
4.300000000000000711e+00	1.173473237436587074e-01	4.300000000000000711e+00	1.118211281679341917e+00
4.500000000000000000e+00	1.332952344004647849e-01	4.500000000000000000e+00	1.177521964424345979e+00
4.700000000000001066e+00	1.450836265744967490e-01	4.700000000000001066e+00	1.233827927856041784e+00
4.900000000000000355e+00	1.555572361865843189e-01	4.900000000000000355e+00	1.284930168348014767e+00
5.099999999999999645e+00	1.656281814495582649e-01	5.099999999999999645e+00	1.329957099412128363e+00
5.300000000000000711e+00	1.762836000917012980e-01	5.300000000000000711e+00	1.367625862169252304e+00
5.500000000000000000e+00	1.895330125441967162e-01	5.500000000000000000e+00	1.396737412125627520e+00
5.700000000000001066e+00	2.031849616110408263e-01	5.700000000000001066e+00	1.420997319683684035e+00
5.900000000000000355e+00	2.152424427541748397e-01	5.900000000000000355e+00	1.444814712539755464e+00
6.099999999999999645e+00	2.309391641526079564e-01	6.099999999999999645e+00	1.468688035018115290e+00
6.300000000000000711e+00	2.499227241386372256e-01	6.300000000000000711e+00	1.491694122219201057e+00
6.500000000000000000e+00	2.713452398276045008e-01	6.500000000000000000e+00	1.515219096712143942e+00
6.700000000000001066e+00	2.897968622537909766e-01	6.700000000000001066e+00	1.541048498293815294e+00
6.900000000000000355e+00	3.057436372202837482e-01	6.900000000000000355e+00	1.568897331056447131e+00
7.099999999999999645e+00	3.203196108715912205e-01	7.099999999999999645e+00	1.599709878066690072e+00
7.300000000000000711e+00	3.348435506805221284e-01	7.300000000000000711e+00	1.629600610848656039e+00
7.500000000000000000e+00	3.480934377255635592e-01	7.500000000000000000e+00	1.659322480293922597e+00
7.700000000000001066e+00	3.596713377101695697e-01	7.700000000000001066e+00	1.687421031290072371e+00
7.900000000000000355e+00	3.698811377402890233e-01	7.900000000000000355e+00	1.713329742723058269e+00
8.100000000000001421e+00	3.805994962281457616e-01	8.100000000000001421e+00	1.739076752252531444e+00
8.300000000000000711e+00	3.910332396801935451e-01	8.300000000000000711e+00	1.763630810489694056e+00
8.500000000000000000e+00	4.004401865308692687e-01	8.500000000000000000e+00	1.786565692400201577e+00
8.699999999999999289e+00	4.110097967366287963e-01	8.699999999999999289e+00	1.806242973515566730e+00
8.900000000000000355e+00	4.197549738003907294e-01	8.900000000000000355e+00	1.824333676692123651e+00
9.100000000000001421e+00	4.287585413770260701e-01	9.100000000000001421e+00	1.837337461643817837e+00
9.300000000000000711e+00	4.375966153203543207e-01	9.300000000000000711e+00	1.850065628449340860e+00
9.500000000000000000e+00	4.456024582248765964e-01	9.500000000000000000e+00	1.858212237713452009e+00
9.700000000000001066e+00	4.526687977527614204e-01	9.700000000000001066e+00	1.864590618709975001e+00
9.900000000000000355e+00	4.589447634688557653e-01	9.900000000000000355e+00	1.867775802044503664e+00
1.010000000000000142e+01	4.645973776915745534e-01	1.010000000000000142e+01	1.866953930051702404e+00
1.030000000000000071e+01	4.705649302683814206e-01	1.030000000000000071e+01	1.865237773565979307e+00
1.050000000000000000e+01	4.758067100443127972e-01	1.050000000000000000e+01	1.861530295749856290e+00
1.070000000000000107e+01	4.806285185224358769e-01	1.070000000000000107e+01	1.854651591335394256e+00
1.090000000000000036e+01	4.866596503019869902e-01	1.090000000000000036e+01	1.848130025736171023e+00
1.110000000000000142e+01	4.920749538757109853e-01	1.110000000000000142e+01	1.841513293360568682e+00
1.130000000000000071e+01	4.960239390829638273e-01	1.130000000000000071e+01	1.835353948233896970e+00
1.150000000000000000e+01	5.017217966065753432e-01	1.150000000000000000e+01	1.830109472804479109e+00
1.170000000000000107e+01	5.077720389732388595e-01	1.170000000000000107e+01	1.823463100621331989e+00
1.190000000000000036e+01	5.121109536909349558e-01	1.190000000000000036e+01	1.818228687626067153e+00
1.210000000000000142e+01	5.172833247426247283e-01	1.210000000000000142e+01	1.812604073471836719e+00
1.230000000000000071e+01	5.221403952752138311e-01	1.230000000000000071e+01	1.805931016058523131e+00
1.250000000000000000e+01	5.263822550148479218e-01	1.250000000000000000e+01	1.799126588169030594e+00
1.270000000000000107e+01	5.309257170769992040e-01	1.270000000000000107e+01	1.792014133491311112e+00
1.290000000000000036e+01	5.346172749084285858e-01	1.290000000000000036e+01	1.784006898718283773e+00
1.310000000000000142e+01	5.389975932704893502e-01	1.310000000000000142e+01	1.776424976720985649e+00
1.330000000000000071e+01	5.420578168111388484e-01	1.330000000000000071e+01	1.768582657828102311e+00
1.350000000000000000e+01	5.460518879839623141e-01	1.350000000000000000e+01	1.760025647085304401e+00
1.370000000000000107e+01	5.504924775338785325e-01	1.370000000000000107e+01	1.752568903327340166e+00
1.390000000000000036e+01	5.539037762344377613e-01	1.390000000000000036e+01	1.744736965467304612e+00
1.410000000000000142e+01	5.582830618811843726e-01	1.410000000000000142e+01	1.736657293479838771e+00
1.430000000000000071e+01	5.619341775413848605e-01	1.430000000000000071e+01	1.729527116445226609e+00
1.450000000000000000e+01	5.657536896638322155e-01	1.450000000000000000e+01	1.721445447446933841e+00
1.470000000000000107e+01	5.697471185632410062e-01	1.470000000000000107e+01	1.713863872459858051e+00
1.490000000000000036e+01	5.733695371374827321e-01	1.490000000000000036e+01	1.706856531667091836e+00
