# Supplementary material for: Ion-combination specific effects driving the enzymatic activity of halophilic alcohol dehydrogenase 2 from Haloferax volcanii in aqueous ionic liquid solvent mixtures
Source: RSC Sustain. 2024 Jul 8;2(9):2559–80. doi: 10.1039/d3su00412k (PMC11353702; doi:10.1039/d3su00412k)
Supplement: SU-002-D3SU00412K-s005 [file SU-002-D3SU00412K-s005.zip › MDAnalysis_Calculated_Plotted_Data/RDF/IL/RDF_ILI_pos.csv]

1.000000000000000056e-01	0.000000000000000000e+00	1.000000000000000056e-01	0.000000000000000000e+00
3.000000000000000444e-01	0.000000000000000000e+00	3.000000000000000444e-01	0.000000000000000000e+00
5.000000000000000000e-01	0.000000000000000000e+00	5.000000000000000000e-01	0.000000000000000000e+00
7.000000000000000666e-01	0.000000000000000000e+00	7.000000000000000666e-01	0.000000000000000000e+00
9.000000000000000222e-01	0.000000000000000000e+00	9.000000000000000222e-01	0.000000000000000000e+00
1.100000000000000089e+00	0.000000000000000000e+00	1.100000000000000089e+00	0.000000000000000000e+00
1.300000000000000266e+00	0.000000000000000000e+00	1.300000000000000266e+00	0.000000000000000000e+00
1.500000000000000000e+00	0.000000000000000000e+00	1.500000000000000000e+00	9.378341503947122543e-06
1.700000000000000178e+00	0.000000000000000000e+00	1.700000000000000178e+00	4.163205700807495052e-04
1.899999999999999911e+00	7.466152378898003943e-05	1.899999999999999911e+00	6.278349753351821806e-03
2.100000000000000089e+00	4.026788082692879522e-02	2.100000000000000089e+00	4.498403669106484926e-02
2.300000000000000266e+00	1.570584453344175957e-01	2.300000000000000266e+00	1.079395845136898319e-01
2.500000000000000000e+00	1.086262157228098102e-01	2.500000000000000000e+00	1.691221918880402020e-01
2.700000000000000178e+00	7.126032967465507906e-02	2.700000000000000178e+00	2.412324605173286340e-01
2.900000000000000355e+00	7.545525111887513292e-02	2.900000000000000355e+00	3.302514518043468406e-01
3.100000000000000089e+00	1.278119856258839726e-01	3.100000000000000089e+00	4.212180628711810759e-01
3.300000000000000266e+00	1.998376226757350160e-01	3.300000000000000266e+00	4.970755053864638340e-01
3.500000000000000000e+00	1.851487582657550535e-01	3.500000000000000000e+00	5.651698412311247921e-01
3.700000000000000178e+00	2.040024177663269378e-01	3.700000000000000178e+00	6.366395720803131875e-01
3.900000000000000355e+00	2.223310410945770754e-01	3.900000000000000355e+00	7.082916391356592900e-01
4.099999999999999645e+00	2.184690721804107838e-01	4.099999999999999645e+00	7.706822778010342656e-01
4.300000000000000711e+00	2.120712988971744373e-01	4.300000000000000711e+00	8.277350514014180094e-01
4.500000000000000000e+00	2.089150922383028741e-01	4.500000000000000000e+00	8.833326040611180208e-01
4.700000000000001066e+00	2.093111938550418494e-01	4.700000000000001066e+00	9.332544945606190412e-01
4.900000000000000355e+00	2.176359443297235241e-01	4.900000000000000355e+00	9.798627972973966704e-01
5.099999999999999645e+00	2.364428887854852779e-01	5.099999999999999645e+00	1.020154042711138187e+00
5.300000000000000711e+00	2.469477205032071798e-01	5.300000000000000711e+00	1.059096284082351680e+00
5.500000000000000000e+00	2.639279902764370411e-01	5.500000000000000000e+00	1.092394027414727020e+00
5.700000000000001066e+00	2.733913419947918144e-01	5.700000000000001066e+00	1.123602590168653492e+00
5.900000000000000355e+00	2.746363936290581176e-01	5.900000000000000355e+00	1.156877302249887718e+00
6.099999999999999645e+00	2.781023856923772741e-01	6.099999999999999645e+00	1.191016037734454303e+00
6.300000000000000711e+00	2.782250607239084572e-01	6.300000000000000711e+00	1.229430335989827761e+00
6.500000000000000000e+00	2.773295998851468824e-01	6.500000000000000000e+00	1.271283945787937242e+00
6.700000000000001066e+00	2.811435410170824434e-01	6.700000000000001066e+00	1.316440005707637084e+00
6.900000000000000355e+00	2.854052070418656162e-01	6.900000000000000355e+00	1.364361909869462375e+00
7.099999999999999645e+00	2.928615976652798603e-01	7.099999999999999645e+00	1.412910458195846930e+00
7.300000000000000711e+00	3.019386973080693259e-01	7.300000000000000711e+00	1.463072046004951332e+00
7.500000000000000000e+00	3.123284712112485706e-01	7.500000000000000000e+00	1.511451518064852451e+00
7.700000000000001066e+00	3.202301045335887997e-01	7.700000000000001066e+00	1.558594145542995468e+00
7.900000000000000355e+00	3.277522227013656697e-01	7.900000000000000355e+00	1.604408807530552705e+00
8.100000000000001421e+00	3.330839000105173531e-01	8.100000000000001421e+00	1.644690105553648918e+00
8.300000000000000711e+00	3.374101562523935671e-01	8.300000000000000711e+00	1.683969765856743406e+00
8.500000000000000000e+00	3.403557115615247763e-01	8.500000000000000000e+00	1.720133697137677942e+00
8.699999999999999289e+00	3.451604973717525837e-01	8.699999999999999289e+00	1.751840119838370846e+00
8.900000000000000355e+00	3.490540420296177615e-01	8.900000000000000355e+00	1.778667714444174708e+00
9.100000000000001421e+00	3.541601887322767261e-01	9.100000000000001421e+00	1.802661206151884521e+00
9.300000000000000711e+00	3.601462282912618607e-01	9.300000000000000711e+00	1.822380028727263790e+00
9.500000000000000000e+00	3.658533843938107100e-01	9.500000000000000000e+00	1.835474686792450516e+00
9.700000000000001066e+00	3.718333395041916178e-01	9.700000000000001066e+00	1.845158763799223278e+00
9.900000000000000355e+00	3.779233256710025635e-01	9.900000000000000355e+00	1.850317828473652559e+00
1.010000000000000142e+01	3.830206699215746302e-01	1.010000000000000142e+01	1.854377290452334348e+00
1.030000000000000071e+01	3.884509118643322823e-01	1.030000000000000071e+01	1.852342866843852853e+00
1.050000000000000000e+01	3.924496010234754251e-01	1.050000000000000000e+01	1.848346957699772863e+00
1.070000000000000107e+01	3.969186389606259024e-01	1.070000000000000107e+01	1.843299653522167736e+00
1.090000000000000036e+01	4.019517193578194258e-01	1.090000000000000036e+01	1.837527275244654756e+00
1.110000000000000142e+01	4.067931164393610577e-01	1.110000000000000142e+01	1.830489084923419441e+00
1.130000000000000071e+01	4.117693933921215410e-01	1.130000000000000071e+01	1.823371362103142657e+00
1.150000000000000000e+01	4.171156839015755513e-01	1.150000000000000000e+01	1.816384934100051529e+00
1.170000000000000107e+01	4.222474708976205471e-01	1.170000000000000107e+01	1.808154398557795250e+00
1.190000000000000036e+01	4.267270798456805903e-01	1.190000000000000036e+01	1.800839363375303259e+00
1.210000000000000142e+01	4.319886382747763487e-01	1.210000000000000142e+01	1.793852261864036901e+00
1.230000000000000071e+01	4.369203546904589230e-01	1.230000000000000071e+01	1.786159522980252934e+00
1.250000000000000000e+01	4.422153103652256556e-01	1.250000000000000000e+01	1.778630261534281054e+00
1.270000000000000107e+01	4.482547229080761642e-01	1.270000000000000107e+01	1.773153368777393935e+00
1.290000000000000036e+01	4.536418353019899818e-01	1.290000000000000036e+01	1.767115333887270490e+00
1.310000000000000142e+01	4.590137236445110402e-01	1.310000000000000142e+01	1.761409532220735041e+00
1.330000000000000071e+01	4.638587501925362511e-01	1.330000000000000071e+01	1.755864477550156844e+00
1.350000000000000000e+01	4.689608814122286362e-01	1.350000000000000000e+01	1.750830109567012238e+00
1.370000000000000107e+01	4.746199962744304668e-01	1.370000000000000107e+01	1.746461756986957825e+00
1.390000000000000036e+01	4.796645417581098525e-01	1.390000000000000036e+01	1.741703278350472894e+00
1.410000000000000142e+01	4.842735027030988237e-01	1.410000000000000142e+01	1.736251339569010677e+00
1.430000000000000071e+01	4.895070363020028736e-01	1.430000000000000071e+01	1.731571956253304068e+00
1.450000000000000000e+01	4.947391724662434931e-01	1.450000000000000000e+01	1.726267508989033139e+00
1.470000000000000107e+01	4.996727040255519170e-01	1.470000000000000107e+01	1.720690969318143804e+00
1.490000000000000036e+01	5.051838510081052558e-01	1.490000000000000036e+01	1.714327944431977668e+00
