# Supplementary material for: Ion-combination specific effects driving the enzymatic activity of halophilic alcohol dehydrogenase 2 from Haloferax volcanii in aqueous ionic liquid solvent mixtures
Source: RSC Sustain. 2024 Jul 8;2(9):2559–80. doi: 10.1039/d3su00412k (PMC11353702; doi:10.1039/d3su00412k)
Supplement: SU-002-D3SU00412K-s005 [file SU-002-D3SU00412K-s005.zip › MDAnalysis_Calculated_Plotted_Data/RDF/IL/RDF_ILI_pot2pot_around_acidic_zone1_15A.csv]

1.000000000000000056e-01	0.000000000000000000e+00	1.000000000000000056e-01	0.000000000000000000e+00
3.000000000000000444e-01	0.000000000000000000e+00	3.000000000000000444e-01	0.000000000000000000e+00
5.000000000000000000e-01	0.000000000000000000e+00	5.000000000000000000e-01	0.000000000000000000e+00
7.000000000000000666e-01	0.000000000000000000e+00	7.000000000000000666e-01	0.000000000000000000e+00
9.000000000000000222e-01	0.000000000000000000e+00	9.000000000000000222e-01	0.000000000000000000e+00
1.100000000000000089e+00	0.000000000000000000e+00	1.100000000000000089e+00	0.000000000000000000e+00
1.300000000000000266e+00	0.000000000000000000e+00	1.300000000000000266e+00	0.000000000000000000e+00
1.500000000000000000e+00	0.000000000000000000e+00	1.500000000000000000e+00	0.000000000000000000e+00
1.700000000000000178e+00	0.000000000000000000e+00	1.700000000000000178e+00	0.000000000000000000e+00
1.899999999999999911e+00	0.000000000000000000e+00	1.899999999999999911e+00	0.000000000000000000e+00
2.100000000000000089e+00	0.000000000000000000e+00	2.100000000000000089e+00	0.000000000000000000e+00
2.300000000000000266e+00	0.000000000000000000e+00	2.300000000000000266e+00	0.000000000000000000e+00
2.500000000000000000e+00	0.000000000000000000e+00	2.500000000000000000e+00	0.000000000000000000e+00
2.700000000000000178e+00	0.000000000000000000e+00	2.700000000000000178e+00	0.000000000000000000e+00
2.900000000000000355e+00	0.000000000000000000e+00	2.900000000000000355e+00	0.000000000000000000e+00
3.100000000000000089e+00	0.000000000000000000e+00	3.100000000000000089e+00	0.000000000000000000e+00
3.300000000000000266e+00	0.000000000000000000e+00	3.300000000000000266e+00	0.000000000000000000e+00
3.500000000000000000e+00	0.000000000000000000e+00	3.500000000000000000e+00	0.000000000000000000e+00
3.700000000000000178e+00	3.499586865698929850e-01	3.700000000000000178e+00	3.499586865698929850e-01
3.900000000000000355e+00	5.440796630577914295e-01	3.900000000000000355e+00	5.440796630577914295e-01
4.099999999999999645e+00	1.373268060607443442e+00	4.099999999999999645e+00	1.373268060607443442e+00
4.300000000000000711e+00	1.766767243432259660e+00	4.300000000000000711e+00	1.766767243432259660e+00
4.500000000000000000e+00	1.376628436822427526e+00	4.500000000000000000e+00	1.376628436822427526e+00
4.700000000000001066e+00	1.380289130274295450e+00	4.700000000000001066e+00	1.380289130274295450e+00
4.900000000000000355e+00	1.215501855746195847e+00	4.900000000000000355e+00	1.215501855746195847e+00
5.099999999999999645e+00	9.378325325943664970e-01	5.099999999999999645e+00	9.378325325943664970e-01
5.300000000000000711e+00	8.683964267164723250e-01	5.300000000000000711e+00	8.683964267164723250e-01
5.500000000000000000e+00	6.911960981269060778e-01	5.500000000000000000e+00	6.911960981269060778e-01
5.700000000000001066e+00	7.910264742540943361e-01	5.700000000000001066e+00	7.910264742540943361e-01
5.900000000000000355e+00	7.508253287293934486e-01	5.900000000000000355e+00	7.508253287293934486e-01
6.099999999999999645e+00	9.599498658283754926e-01	6.099999999999999645e+00	9.599498658283754926e-01
6.300000000000000711e+00	9.328989997287935321e-01	6.300000000000000711e+00	9.328989997287935321e-01
6.500000000000000000e+00	9.794807440027424317e-01	6.500000000000000000e+00	9.794807440027424317e-01
6.700000000000001066e+00	1.251817821984480883e+00	6.700000000000001066e+00	1.251817821984480883e+00
6.900000000000000355e+00	9.058157770835990608e-01	6.900000000000000355e+00	9.058157770835990608e-01
7.099999999999999645e+00	1.114750226559570567e+00	7.099999999999999645e+00	1.114750226559570567e+00
7.300000000000000711e+00	1.029985078798128839e+00	7.300000000000000711e+00	1.029985078798128839e+00
7.500000000000000000e+00	1.068720395026925729e+00	7.500000000000000000e+00	1.068720395026925729e+00
7.700000000000001066e+00	1.131483246121412822e+00	7.700000000000001066e+00	1.131483246121412822e+00
7.900000000000000355e+00	9.702210557944526137e-01	7.900000000000000355e+00	9.702210557944526137e-01
8.100000000000001421e+00	1.175207184164127172e+00	8.100000000000001421e+00	1.175207184164127172e+00
8.300000000000000711e+00	1.106608810172497126e+00	8.300000000000000711e+00	1.106608810172497126e+00
8.500000000000000000e+00	1.073236384725395842e+00	8.500000000000000000e+00	1.073236384725395842e+00
8.699999999999999289e+00	9.438858818132757067e-01	8.699999999999999289e+00	9.438858818132757067e-01
8.900000000000000355e+00	1.017435091350509913e+00	8.900000000000000355e+00	1.017435091350509913e+00
9.100000000000001421e+00	1.036332774814975544e+00	9.100000000000001421e+00	1.036332774814975544e+00
9.300000000000000711e+00	1.052681339762347568e+00	9.300000000000000711e+00	1.052681339762347568e+00
9.500000000000000000e+00	1.042614530938798856e+00	9.500000000000000000e+00	1.042614530938798856e+00
9.700000000000001066e+00	1.023214515757523424e+00	9.700000000000001066e+00	1.023214515757523424e+00
9.900000000000000355e+00	1.004515292542087046e+00	9.900000000000000355e+00	1.004515292542087046e+00
1.010000000000000142e+01	1.020643878930140858e+00	1.010000000000000142e+01	1.020643878930140858e+00
1.030000000000000071e+01	1.186705679961663318e+00	1.030000000000000071e+01	1.186705679961663318e+00
1.050000000000000000e+01	1.027341642804914246e+00	1.050000000000000000e+01	1.027341642804914246e+00
1.070000000000000107e+01	1.114860924382879759e+00	1.070000000000000107e+01	1.114860924382879759e+00
1.090000000000000036e+01	1.154991123318408253e+00	1.090000000000000036e+01	1.154991123318408253e+00
1.110000000000000142e+01	1.018281969472964343e+00	1.110000000000000142e+01	1.018281969472964343e+00
1.130000000000000071e+01	9.791448537479929826e-01	1.130000000000000071e+01	9.791448537479929826e-01
1.150000000000000000e+01	1.001383035465566618e+00	1.150000000000000000e+01	1.001383035465566618e+00
1.170000000000000107e+01	9.547116651955026567e-01	1.170000000000000107e+01	9.547116651955026567e-01
1.190000000000000036e+01	9.782643956836429844e-01	1.190000000000000036e+01	9.782643956836429844e-01
1.210000000000000142e+01	1.056284721072629385e+00	1.210000000000000142e+01	1.056284721072629385e+00
1.230000000000000071e+01	1.013575594909050359e+00	1.230000000000000071e+01	1.013575594909050359e+00
1.250000000000000000e+01	1.000917841481301807e+00	1.250000000000000000e+01	1.000917841481301807e+00
1.270000000000000107e+01	1.020959831352268088e+00	1.270000000000000107e+01	1.020959831352268088e+00
1.290000000000000036e+01	1.078555180574111150e+00	1.290000000000000036e+01	1.078555180574111150e+00
1.310000000000000142e+01	1.061105407666580458e+00	1.310000000000000142e+01	1.061105407666580458e+00
1.330000000000000071e+01	1.017119214916762049e+00	1.330000000000000071e+01	1.017119214916762049e+00
1.350000000000000000e+01	9.895964620569016601e-01	1.350000000000000000e+01	9.895964620569016601e-01
1.370000000000000107e+01	1.116424869081105387e+00	1.370000000000000107e+01	1.116424869081105387e+00
1.390000000000000036e+01	9.064048756602998136e-01	1.390000000000000036e+01	9.064048756602998136e-01
1.410000000000000142e+01	1.108761871835211243e+00	1.410000000000000142e+01	1.108761871835211243e+00
1.430000000000000071e+01	1.073704208112701286e+00	1.430000000000000071e+01	1.073704208112701286e+00
1.450000000000000000e+01	1.017353480728437010e+00	1.450000000000000000e+01	1.017353480728437010e+00
1.470000000000000107e+01	9.777630989248847770e-01	1.470000000000000107e+01	9.777630989248847770e-01
1.490000000000000036e+01	1.128293432481187519e+00	1.490000000000000036e+01	1.128293432481187519e+00
