# Supplementary material for: Ion-combination specific effects driving the enzymatic activity of halophilic alcohol dehydrogenase 2 from Haloferax volcanii in aqueous ionic liquid solvent mixtures
Source: RSC Sustain. 2024 Jul 8;2(9):2559–80. doi: 10.1039/d3su00412k (PMC11353702; doi:10.1039/d3su00412k)
Supplement: SU-002-D3SU00412K-s005 [file SU-002-D3SU00412K-s005.zip › MDAnalysis_Calculated_Plotted_Data/RDF/IL/RDF_ILI_wat2pot_around_acidic_zone1_15A.csv]

1.000000000000000056e-01	0.000000000000000000e+00	1.000000000000000056e-01	0.000000000000000000e+00
3.000000000000000444e-01	0.000000000000000000e+00	3.000000000000000444e-01	0.000000000000000000e+00
5.000000000000000000e-01	0.000000000000000000e+00	5.000000000000000000e-01	0.000000000000000000e+00
7.000000000000000666e-01	0.000000000000000000e+00	7.000000000000000666e-01	0.000000000000000000e+00
9.000000000000000222e-01	0.000000000000000000e+00	9.000000000000000222e-01	0.000000000000000000e+00
1.100000000000000089e+00	0.000000000000000000e+00	1.100000000000000089e+00	0.000000000000000000e+00
1.300000000000000266e+00	0.000000000000000000e+00	1.300000000000000266e+00	0.000000000000000000e+00
1.500000000000000000e+00	0.000000000000000000e+00	1.500000000000000000e+00	0.000000000000000000e+00
1.700000000000000178e+00	0.000000000000000000e+00	1.700000000000000178e+00	0.000000000000000000e+00
1.899999999999999911e+00	0.000000000000000000e+00	1.899999999999999911e+00	0.000000000000000000e+00
2.100000000000000089e+00	1.613415218454705349e-05	2.100000000000000089e+00	1.613415218454705349e-05
2.300000000000000266e+00	2.273371131111783048e-03	2.300000000000000266e+00	2.273371131111783048e-03
2.500000000000000000e+00	2.607404041302536779e-01	2.500000000000000000e+00	2.607404041302536779e-01
2.700000000000000178e+00	1.836806211962486612e+00	2.700000000000000178e+00	1.836806211962486612e+00
2.900000000000000355e+00	1.917112072555448243e+00	2.900000000000000355e+00	1.917112072555448243e+00
3.100000000000000089e+00	1.802156860748992839e+00	3.100000000000000089e+00	1.802156860748992839e+00
3.300000000000000266e+00	1.963177096444162828e+00	3.300000000000000266e+00	1.963177096444162828e+00
3.500000000000000000e+00	1.732368486480631464e+00	3.500000000000000000e+00	1.732368486480631464e+00
3.700000000000000178e+00	1.238014413770115452e+00	3.700000000000000178e+00	1.238014413770115452e+00
3.900000000000000355e+00	9.416078362582813721e-01	3.900000000000000355e+00	9.416078362582813721e-01
4.099999999999999645e+00	8.688278887747529211e-01	4.099999999999999645e+00	8.688278887747529211e-01
4.300000000000000711e+00	8.919149110381049406e-01	4.300000000000000711e+00	8.919149110381049406e-01
4.500000000000000000e+00	9.609405500168970438e-01	4.500000000000000000e+00	9.609405500168970438e-01
4.700000000000001066e+00	1.044190864106758987e+00	4.700000000000001066e+00	1.044190864106758987e+00
4.900000000000000355e+00	1.122279603729319009e+00	4.900000000000000355e+00	1.122279603729319009e+00
5.099999999999999645e+00	1.187778743828004302e+00	5.099999999999999645e+00	1.187778743828004302e+00
5.300000000000000711e+00	1.229714916988162932e+00	5.300000000000000711e+00	1.229714916988162932e+00
5.500000000000000000e+00	1.240943809469917003e+00	5.500000000000000000e+00	1.240943809469917003e+00
5.700000000000001066e+00	1.226427041786718020e+00	5.700000000000001066e+00	1.226427041786718020e+00
5.900000000000000355e+00	1.197617894899828617e+00	5.900000000000000355e+00	1.197617894899828617e+00
6.099999999999999645e+00	1.159991893556088671e+00	6.099999999999999645e+00	1.159991893556088671e+00
6.300000000000000711e+00	1.125183018319352302e+00	6.300000000000000711e+00	1.125183018319352302e+00
6.500000000000000000e+00	1.099002641686039228e+00	6.500000000000000000e+00	1.099002641686039228e+00
6.700000000000001066e+00	1.087575650426220841e+00	6.700000000000001066e+00	1.087575650426220841e+00
6.900000000000000355e+00	1.090158833104797109e+00	6.900000000000000355e+00	1.090158833104797109e+00
7.099999999999999645e+00	1.097169906107014148e+00	7.099999999999999645e+00	1.097169906107014148e+00
7.300000000000000711e+00	1.108308268878924308e+00	7.300000000000000711e+00	1.108308268878924308e+00
7.500000000000000000e+00	1.115429337755108774e+00	7.500000000000000000e+00	1.115429337755108774e+00
7.700000000000001066e+00	1.121091022994960662e+00	7.700000000000001066e+00	1.121091022994960662e+00
7.900000000000000355e+00	1.121241342972170818e+00	7.900000000000000355e+00	1.121241342972170818e+00
8.100000000000001421e+00	1.120329693707515339e+00	8.100000000000001421e+00	1.120329693707515339e+00
8.300000000000000711e+00	1.116141413294870155e+00	8.300000000000000711e+00	1.116141413294870155e+00
8.500000000000000000e+00	1.109485022823074596e+00	8.500000000000000000e+00	1.109485022823074596e+00
8.699999999999999289e+00	1.106093509830997412e+00	8.699999999999999289e+00	1.106093509830997412e+00
8.900000000000000355e+00	1.099022140216408649e+00	8.900000000000000355e+00	1.099022140216408649e+00
9.100000000000001421e+00	1.097146139345007265e+00	9.100000000000001421e+00	1.097146139345007265e+00
9.300000000000000711e+00	1.093769890843308223e+00	9.300000000000000711e+00	1.093769890843308223e+00
9.500000000000000000e+00	1.092988429094846392e+00	9.500000000000000000e+00	1.092988429094846392e+00
9.700000000000001066e+00	1.090249190573539417e+00	9.700000000000001066e+00	1.090249190573539417e+00
9.900000000000000355e+00	1.090426518462693117e+00	9.900000000000000355e+00	1.090426518462693117e+00
1.010000000000000142e+01	1.089289280926513559e+00	1.010000000000000142e+01	1.089289280926513559e+00
1.030000000000000071e+01	1.086525303771091577e+00	1.030000000000000071e+01	1.086525303771091577e+00
1.050000000000000000e+01	1.084813474290496460e+00	1.050000000000000000e+01	1.084813474290496460e+00
1.070000000000000107e+01	1.084872332387035510e+00	1.070000000000000107e+01	1.084872332387035510e+00
1.090000000000000036e+01	1.083252573293580934e+00	1.090000000000000036e+01	1.083252573293580934e+00
1.110000000000000142e+01	1.082277935977405070e+00	1.110000000000000142e+01	1.082277935977405070e+00
1.130000000000000071e+01	1.080677414722042817e+00	1.130000000000000071e+01	1.080677414722042817e+00
1.150000000000000000e+01	1.078985119981268781e+00	1.150000000000000000e+01	1.078985119981268781e+00
1.170000000000000107e+01	1.076316707152448204e+00	1.170000000000000107e+01	1.076316707152448204e+00
1.190000000000000036e+01	1.076894477672630135e+00	1.190000000000000036e+01	1.076894477672630135e+00
1.210000000000000142e+01	1.074802703142883065e+00	1.210000000000000142e+01	1.074802703142883065e+00
1.230000000000000071e+01	1.073606477643563206e+00	1.230000000000000071e+01	1.073606477643563206e+00
1.250000000000000000e+01	1.071878034736367891e+00	1.250000000000000000e+01	1.071878034736367891e+00
1.270000000000000107e+01	1.070483769632534665e+00	1.270000000000000107e+01	1.070483769632534665e+00
1.290000000000000036e+01	1.069424640335608023e+00	1.290000000000000036e+01	1.069424640335608023e+00
1.310000000000000142e+01	1.067000221739244692e+00	1.310000000000000142e+01	1.067000221739244692e+00
1.330000000000000071e+01	1.065751819088064600e+00	1.330000000000000071e+01	1.065751819088064600e+00
1.350000000000000000e+01	1.065883803580943034e+00	1.350000000000000000e+01	1.065883803580943034e+00
1.370000000000000107e+01	1.063684724451831709e+00	1.370000000000000107e+01	1.063684724451831709e+00
1.390000000000000036e+01	1.062758896868645442e+00	1.390000000000000036e+01	1.062758896868645442e+00
1.410000000000000142e+01	1.061797097893400377e+00	1.410000000000000142e+01	1.061797097893400377e+00
1.430000000000000071e+01	1.058865656403957578e+00	1.430000000000000071e+01	1.058865656403957578e+00
1.450000000000000000e+01	1.058281948868337929e+00	1.450000000000000000e+01	1.058281948868337929e+00
1.470000000000000107e+01	1.057838152352865269e+00	1.470000000000000107e+01	1.057838152352865269e+00
1.490000000000000036e+01	1.056383044534770166e+00	1.490000000000000036e+01	1.056383044534770166e+00
