# Supplementary material for: Ion-combination specific effects driving the enzymatic activity of halophilic alcohol dehydrogenase 2 from Haloferax volcanii in aqueous ionic liquid solvent mixtures
Source: RSC Sustain. 2024 Jul 8;2(9):2559–80. doi: 10.1039/d3su00412k (PMC11353702; doi:10.1039/d3su00412k)
Supplement: SU-002-D3SU00412K-s005 [file SU-002-D3SU00412K-s005.zip › MDAnalysis_Calculated_Plotted_Data/RDF/IL/RDF_ILI_wat2wat_around_acidic_zone1_15A_OAtoms.csv]

1.000000000000000056e-01	0.000000000000000000e+00	1.000000000000000056e-01	0.000000000000000000e+00
3.000000000000000444e-01	0.000000000000000000e+00	3.000000000000000444e-01	0.000000000000000000e+00
5.000000000000000000e-01	0.000000000000000000e+00	5.000000000000000000e-01	0.000000000000000000e+00
7.000000000000000666e-01	0.000000000000000000e+00	7.000000000000000666e-01	0.000000000000000000e+00
9.000000000000000222e-01	0.000000000000000000e+00	9.000000000000000222e-01	0.000000000000000000e+00
1.100000000000000089e+00	0.000000000000000000e+00	1.100000000000000089e+00	0.000000000000000000e+00
1.300000000000000266e+00	0.000000000000000000e+00	1.300000000000000266e+00	0.000000000000000000e+00
1.500000000000000000e+00	0.000000000000000000e+00	1.500000000000000000e+00	0.000000000000000000e+00
1.700000000000000178e+00	0.000000000000000000e+00	1.700000000000000178e+00	0.000000000000000000e+00
1.899999999999999911e+00	0.000000000000000000e+00	1.899999999999999911e+00	0.000000000000000000e+00
2.100000000000000089e+00	0.000000000000000000e+00	2.100000000000000089e+00	0.000000000000000000e+00
2.300000000000000266e+00	0.000000000000000000e+00	2.300000000000000266e+00	0.000000000000000000e+00
2.500000000000000000e+00	2.276387910231413014e-01	2.500000000000000000e+00	2.276387910231413014e-01
2.700000000000000178e+00	2.300490002775352760e+00	2.700000000000000178e+00	2.300490002775352760e+00
2.900000000000000355e+00	2.411146085581305165e+00	2.900000000000000355e+00	2.411146085581305165e+00
3.100000000000000089e+00	1.641631837891144308e+00	3.100000000000000089e+00	1.641631837891144308e+00
3.300000000000000266e+00	1.350430559882100034e+00	3.300000000000000266e+00	1.350430559882100034e+00
3.500000000000000000e+00	1.238789734252074171e+00	3.500000000000000000e+00	1.238789734252074171e+00
3.700000000000000178e+00	1.183238694321448570e+00	3.700000000000000178e+00	1.183238694321448570e+00
3.900000000000000355e+00	1.144424747885570470e+00	3.900000000000000355e+00	1.144424747885570470e+00
4.099999999999999645e+00	1.139511365742188476e+00	4.099999999999999645e+00	1.139511365742188476e+00
4.300000000000000711e+00	1.131781546049497766e+00	4.300000000000000711e+00	1.131781546049497766e+00
4.500000000000000000e+00	1.091129186263519735e+00	4.500000000000000000e+00	1.091129186263519735e+00
4.700000000000001066e+00	1.115076433100162800e+00	4.700000000000001066e+00	1.115076433100162800e+00
4.900000000000000355e+00	1.107533518257162841e+00	4.900000000000000355e+00	1.107533518257162841e+00
5.099999999999999645e+00	1.113540345892210626e+00	5.099999999999999645e+00	1.113540345892210626e+00
5.300000000000000711e+00	1.130046952391710491e+00	5.300000000000000711e+00	1.130046952391710491e+00
5.500000000000000000e+00	1.150845395251220094e+00	5.500000000000000000e+00	1.150845395251220094e+00
5.700000000000001066e+00	1.151898332114677181e+00	5.700000000000001066e+00	1.151898332114677181e+00
5.900000000000000355e+00	1.153227119775444010e+00	5.900000000000000355e+00	1.153227119775444010e+00
6.099999999999999645e+00	1.160941346470259150e+00	6.099999999999999645e+00	1.160941346470259150e+00
6.300000000000000711e+00	1.165663974319312901e+00	6.300000000000000711e+00	1.165663974319312901e+00
6.500000000000000000e+00	1.156929773243409842e+00	6.500000000000000000e+00	1.156929773243409842e+00
6.700000000000001066e+00	1.162462210848902888e+00	6.700000000000001066e+00	1.162462210848902888e+00
6.900000000000000355e+00	1.157678558672363689e+00	6.900000000000000355e+00	1.157678558672363689e+00
7.099999999999999645e+00	1.153987192422132324e+00	7.099999999999999645e+00	1.153987192422132324e+00
7.300000000000000711e+00	1.147609286424067010e+00	7.300000000000000711e+00	1.147609286424067010e+00
7.500000000000000000e+00	1.145023179987181505e+00	7.500000000000000000e+00	1.145023179987181505e+00
7.700000000000001066e+00	1.135295895880193306e+00	7.700000000000001066e+00	1.135295895880193306e+00
7.900000000000000355e+00	1.128261633179598045e+00	7.900000000000000355e+00	1.128261633179598045e+00
8.100000000000001421e+00	1.121121454234814463e+00	8.100000000000001421e+00	1.121121454234814463e+00
8.300000000000000711e+00	1.123289122121969852e+00	8.300000000000000711e+00	1.123289122121969852e+00
8.500000000000000000e+00	1.128837395121433440e+00	8.500000000000000000e+00	1.128837395121433440e+00
8.699999999999999289e+00	1.136458512282101596e+00	8.699999999999999289e+00	1.136458512282101596e+00
8.900000000000000355e+00	1.126298416537524050e+00	8.900000000000000355e+00	1.126298416537524050e+00
9.100000000000001421e+00	1.128250615248214794e+00	9.100000000000001421e+00	1.128250615248214794e+00
9.300000000000000711e+00	1.135216021813028053e+00	9.300000000000000711e+00	1.135216021813028053e+00
9.500000000000000000e+00	1.131592914425636476e+00	9.500000000000000000e+00	1.131592914425636476e+00
9.700000000000001066e+00	1.127575639169749788e+00	9.700000000000001066e+00	1.127575639169749788e+00
9.900000000000000355e+00	1.127797260847673844e+00	9.900000000000000355e+00	1.127797260847673844e+00
1.010000000000000142e+01	1.123585445775984404e+00	1.010000000000000142e+01	1.123585445775984404e+00
1.030000000000000071e+01	1.122437349346700142e+00	1.030000000000000071e+01	1.122437349346700142e+00
1.050000000000000000e+01	1.112860893070837021e+00	1.050000000000000000e+01	1.112860893070837021e+00
1.070000000000000107e+01	1.119863966903977825e+00	1.070000000000000107e+01	1.119863966903977825e+00
1.090000000000000036e+01	1.119206713654720575e+00	1.090000000000000036e+01	1.119206713654720575e+00
1.110000000000000142e+01	1.116985370962136903e+00	1.110000000000000142e+01	1.116985370962136903e+00
1.130000000000000071e+01	1.117035631743796165e+00	1.130000000000000071e+01	1.117035631743796165e+00
1.150000000000000000e+01	1.112921329916405355e+00	1.150000000000000000e+01	1.112921329916405355e+00
1.170000000000000107e+01	1.112449814599582698e+00	1.170000000000000107e+01	1.112449814599582698e+00
1.190000000000000036e+01	1.117595984523235497e+00	1.190000000000000036e+01	1.117595984523235497e+00
1.210000000000000142e+01	1.112452369601991897e+00	1.210000000000000142e+01	1.112452369601991897e+00
1.230000000000000071e+01	1.107574925553314493e+00	1.230000000000000071e+01	1.107574925553314493e+00
1.250000000000000000e+01	1.108699429568539285e+00	1.250000000000000000e+01	1.108699429568539285e+00
1.270000000000000107e+01	1.106317212361863644e+00	1.270000000000000107e+01	1.106317212361863644e+00
1.290000000000000036e+01	1.109976484411224762e+00	1.290000000000000036e+01	1.109976484411224762e+00
1.310000000000000142e+01	1.105481650889051926e+00	1.310000000000000142e+01	1.105481650889051926e+00
1.330000000000000071e+01	1.104663619564315802e+00	1.330000000000000071e+01	1.104663619564315802e+00
1.350000000000000000e+01	1.107917778172400558e+00	1.350000000000000000e+01	1.107917778172400558e+00
1.370000000000000107e+01	1.098659429797868237e+00	1.370000000000000107e+01	1.098659429797868237e+00
1.390000000000000036e+01	1.099562838170750956e+00	1.390000000000000036e+01	1.099562838170750956e+00
1.410000000000000142e+01	1.096476183857846953e+00	1.410000000000000142e+01	1.096476183857846953e+00
1.430000000000000071e+01	1.103091736417115776e+00	1.430000000000000071e+01	1.103091736417115776e+00
1.450000000000000000e+01	1.098998799560827022e+00	1.450000000000000000e+01	1.098998799560827022e+00
1.470000000000000107e+01	1.095290822768906658e+00	1.470000000000000107e+01	1.095290822768906658e+00
1.490000000000000036e+01	1.099199106884986454e+00	1.490000000000000036e+01	1.099199106884986454e+00
