# Supplementary material for: Ion-combination specific effects driving the enzymatic activity of halophilic alcohol dehydrogenase 2 from Haloferax volcanii in aqueous ionic liquid solvent mixtures
Source: RSC Sustain. 2024 Jul 8;2(9):2559–80. doi: 10.1039/d3su00412k (PMC11353702; doi:10.1039/d3su00412k)
Supplement: SU-002-D3SU00412K-s005 [file SU-002-D3SU00412K-s005.zip › MDAnalysis_Calculated_Plotted_Data/RDF/IL/RDF_ILJ_all.csv]

1.000000000000000056e-01	0.000000000000000000e+00	1.000000000000000056e-01	0.000000000000000000e+00
3.000000000000000444e-01	0.000000000000000000e+00	3.000000000000000444e-01	0.000000000000000000e+00
5.000000000000000000e-01	0.000000000000000000e+00	5.000000000000000000e-01	0.000000000000000000e+00
7.000000000000000666e-01	0.000000000000000000e+00	7.000000000000000666e-01	0.000000000000000000e+00
9.000000000000000222e-01	0.000000000000000000e+00	9.000000000000000222e-01	0.000000000000000000e+00
1.100000000000000089e+00	0.000000000000000000e+00	1.100000000000000089e+00	0.000000000000000000e+00
1.300000000000000266e+00	0.000000000000000000e+00	1.300000000000000266e+00	1.497298258141649400e-06
1.500000000000000000e+00	1.451493335096723687e-03	1.500000000000000000e+00	4.050679074688531031e-05
1.700000000000000178e+00	4.131223914005714704e-02	1.700000000000000178e+00	2.445750454774721794e-03
1.899999999999999911e+00	1.102488885407395952e-01	1.899999999999999911e+00	2.231852340768396281e-02
2.100000000000000089e+00	1.647987983322511674e-01	2.100000000000000089e+00	7.804991962149240847e-02
2.300000000000000266e+00	2.570738987018632571e-01	2.300000000000000266e+00	1.594237910927622515e-01
2.500000000000000000e+00	3.869023487838427200e-01	2.500000000000000000e+00	2.315563423703369816e-01
2.700000000000000178e+00	5.581205206743076186e-01	2.700000000000000178e+00	3.044988705051560052e-01
2.900000000000000355e+00	7.221356644016931892e-01	2.900000000000000355e+00	3.915755048899406954e-01
3.100000000000000089e+00	8.415309592337428812e-01	3.100000000000000089e+00	4.795698460028833265e-01
3.300000000000000266e+00	9.519905052367874099e-01	3.300000000000000266e+00	5.542605188736453581e-01
3.500000000000000000e+00	1.057732015989643282e+00	3.500000000000000000e+00	6.199331511386049209e-01
3.700000000000000178e+00	1.158214627350243608e+00	3.700000000000000178e+00	6.874789594501911072e-01
3.900000000000000355e+00	1.228237446003297650e+00	3.900000000000000355e+00	7.523302755503851191e-01
4.099999999999999645e+00	1.278232729604258822e+00	4.099999999999999645e+00	8.078446292862901945e-01
4.300000000000000711e+00	1.312970593574025902e+00	4.300000000000000711e+00	8.552520183883305371e-01
4.500000000000000000e+00	1.344757649625935247e+00	4.500000000000000000e+00	8.950890840550659311e-01
4.700000000000001066e+00	1.375108968410780674e+00	4.700000000000001066e+00	9.311529053103725362e-01
4.900000000000000355e+00	1.393837884904648217e+00	4.900000000000000355e+00	9.666688811335980569e-01
5.099999999999999645e+00	1.398161248691219827e+00	5.099999999999999645e+00	1.000794775842847928e+00
5.300000000000000711e+00	1.398518557148480390e+00	5.300000000000000711e+00	1.032114409750803263e+00
5.500000000000000000e+00	1.403921112512304559e+00	5.500000000000000000e+00	1.061241739456170174e+00
5.700000000000001066e+00	1.409104919611295248e+00	5.700000000000001066e+00	1.087422372150845584e+00
5.900000000000000355e+00	1.409810135717975310e+00	5.900000000000000355e+00	1.110908502663806585e+00
6.099999999999999645e+00	1.408383875403588226e+00	6.099999999999999645e+00	1.130182045248925737e+00
6.300000000000000711e+00	1.409502956114551120e+00	6.300000000000000711e+00	1.144806816484039480e+00
6.500000000000000000e+00	1.413020423106681633e+00	6.500000000000000000e+00	1.156112599347542735e+00
6.700000000000001066e+00	1.420598505164526237e+00	6.700000000000001066e+00	1.166481425512992942e+00
6.900000000000000355e+00	1.430339700592422991e+00	6.900000000000000355e+00	1.177246486214122534e+00
7.099999999999999645e+00	1.437684275635824571e+00	7.099999999999999645e+00	1.187471619882501273e+00
7.300000000000000711e+00	1.447519452609357105e+00	7.300000000000000711e+00	1.199426525592483195e+00
7.500000000000000000e+00	1.455770752348768848e+00	7.500000000000000000e+00	1.212677335491351149e+00
7.700000000000001066e+00	1.464125523987224620e+00	7.700000000000001066e+00	1.225782071113734384e+00
7.900000000000000355e+00	1.473068440351547936e+00	7.900000000000000355e+00	1.238613539668513619e+00
8.100000000000001421e+00	1.481112182828357771e+00	8.100000000000001421e+00	1.250357254806045093e+00
8.300000000000000711e+00	1.489539645135772972e+00	8.300000000000000711e+00	1.260933575413093477e+00
8.500000000000000000e+00	1.495976903342901787e+00	8.500000000000000000e+00	1.270578926412999188e+00
8.699999999999999289e+00	1.500616728420977042e+00	8.699999999999999289e+00	1.277622700970737712e+00
8.900000000000000355e+00	1.504526730238232357e+00	8.900000000000000355e+00	1.282999983875050765e+00
9.100000000000001421e+00	1.506800964354151118e+00	9.100000000000001421e+00	1.286851177750106823e+00
9.300000000000000711e+00	1.507747296333671105e+00	9.300000000000000711e+00	1.288930401929459180e+00
9.500000000000000000e+00	1.506507744886665501e+00	9.500000000000000000e+00	1.290512144901457603e+00
9.700000000000001066e+00	1.505218421918050886e+00	9.700000000000001066e+00	1.290732510449100978e+00
9.900000000000000355e+00	1.502356680388647447e+00	9.900000000000000355e+00	1.291167664418940930e+00
1.010000000000000142e+01	1.498968176825866694e+00	1.010000000000000142e+01	1.290275861289964965e+00
1.030000000000000071e+01	1.496734853992860437e+00	1.030000000000000071e+01	1.289263184092277470e+00
1.050000000000000000e+01	1.493457999375159995e+00	1.050000000000000000e+01	1.287860975339931269e+00
1.070000000000000107e+01	1.491539934306937321e+00	1.070000000000000107e+01	1.285890507132962712e+00
1.090000000000000036e+01	1.489645455677728103e+00	1.090000000000000036e+01	1.284350885790971120e+00
1.110000000000000142e+01	1.487230262626167310e+00	1.110000000000000142e+01	1.282083070774701294e+00
1.130000000000000071e+01	1.485540125478912010e+00	1.130000000000000071e+01	1.280220851584414010e+00
1.150000000000000000e+01	1.483312147725357244e+00	1.150000000000000000e+01	1.278394041679312698e+00
1.170000000000000107e+01	1.481987773711820555e+00	1.170000000000000107e+01	1.277075298994777119e+00
1.190000000000000036e+01	1.480846666674537015e+00	1.190000000000000036e+01	1.275781943351882219e+00
1.210000000000000142e+01	1.480431235124214373e+00	1.210000000000000142e+01	1.274539684185925115e+00
1.230000000000000071e+01	1.480372658758863258e+00	1.230000000000000071e+01	1.273745935248009831e+00
1.250000000000000000e+01	1.480181047096322366e+00	1.250000000000000000e+01	1.273383161613165226e+00
1.270000000000000107e+01	1.480921682650782945e+00	1.270000000000000107e+01	1.272901736732118927e+00
1.290000000000000036e+01	1.480968373516897474e+00	1.290000000000000036e+01	1.273326568966933747e+00
1.310000000000000142e+01	1.481372051585712057e+00	1.310000000000000142e+01	1.273743861351724460e+00
1.330000000000000071e+01	1.481952568940064330e+00	1.330000000000000071e+01	1.273998729137260755e+00
1.350000000000000000e+01	1.481716422320002557e+00	1.350000000000000000e+01	1.274820563109094085e+00
1.370000000000000107e+01	1.480741227178744124e+00	1.370000000000000107e+01	1.275715261102617237e+00
1.390000000000000036e+01	1.479492821432033756e+00	1.390000000000000036e+01	1.276892378840801756e+00
1.410000000000000142e+01	1.478061094837318512e+00	1.410000000000000142e+01	1.277690377559138613e+00
1.430000000000000071e+01	1.476397249460617234e+00	1.430000000000000071e+01	1.278491995506506607e+00
1.450000000000000000e+01	1.474570401081693349e+00	1.450000000000000000e+01	1.279437258230887720e+00
1.470000000000000107e+01	1.473016030446076430e+00	1.470000000000000107e+01	1.280634315007012747e+00
1.490000000000000036e+01	1.471352456697066158e+00	1.490000000000000036e+01	1.281717010435351023e+00
