# Supplementary material for: Ion-combination specific effects driving the enzymatic activity of halophilic alcohol dehydrogenase 2 from Haloferax volcanii in aqueous ionic liquid solvent mixtures
Source: RSC Sustain. 2024 Jul 8;2(9):2559–80. doi: 10.1039/d3su00412k (PMC11353702; doi:10.1039/d3su00412k)
Supplement: SU-002-D3SU00412K-s005 [file SU-002-D3SU00412K-s005.zip › MDAnalysis_Calculated_Plotted_Data/RDF/IL/RDF_ILJ_interILion.csv]

1.000000000000000056e-01	0.000000000000000000e+00
3.000000000000000444e-01	0.000000000000000000e+00
5.000000000000000000e-01	0.000000000000000000e+00
7.000000000000000666e-01	0.000000000000000000e+00
9.000000000000000222e-01	0.000000000000000000e+00
1.100000000000000089e+00	0.000000000000000000e+00
1.300000000000000266e+00	0.000000000000000000e+00
1.500000000000000000e+00	1.393449000569811343e-04
1.700000000000000178e+00	2.197571816682045501e-02
1.899999999999999911e+00	1.517234577100135817e-01
2.100000000000000089e+00	4.189425469291691573e-01
2.300000000000000266e+00	7.688516318210744105e-01
2.500000000000000000e+00	1.041026658965732210e+00
2.700000000000000178e+00	1.317393242187749447e+00
2.900000000000000355e+00	1.619769299350395375e+00
3.100000000000000089e+00	1.918679065281605034e+00
3.300000000000000266e+00	2.158643909243823877e+00
3.500000000000000000e+00	2.377055916820072223e+00
3.700000000000000178e+00	2.594130647611110785e+00
3.900000000000000355e+00	2.774027710484583853e+00
4.099999999999999645e+00	2.875777062650192395e+00
4.300000000000000711e+00	2.953215708645102300e+00
4.500000000000000000e+00	3.005886790629352934e+00
4.700000000000001066e+00	3.027810280388765207e+00
4.900000000000000355e+00	3.015446461633704001e+00
5.099999999999999645e+00	3.019496118711813448e+00
5.300000000000000711e+00	3.008441115214598671e+00
5.500000000000000000e+00	2.988416596626048083e+00
5.700000000000001066e+00	2.944151422555409958e+00
5.900000000000000355e+00	2.875795591114343353e+00
6.099999999999999645e+00	2.777176996859175073e+00
6.300000000000000711e+00	2.672838267636100884e+00
6.500000000000000000e+00	2.557994047380072633e+00
6.700000000000001066e+00	2.445527475509490678e+00
6.900000000000000355e+00	2.326811119230298264e+00
7.099999999999999645e+00	2.214886532247559270e+00
7.300000000000000711e+00	2.114445625381105032e+00
7.500000000000000000e+00	2.021332966962478217e+00
7.700000000000001066e+00	1.936939538106824177e+00
7.900000000000000355e+00	1.856830679416659358e+00
8.100000000000001421e+00	1.784670907500266912e+00
8.300000000000000711e+00	1.714272638392361436e+00
8.500000000000000000e+00	1.653210869856063248e+00
8.699999999999999289e+00	1.595714198017969432e+00
8.900000000000000355e+00	1.544902271143567152e+00
9.100000000000001421e+00	1.501877555788709184e+00
9.300000000000000711e+00	1.456045368571815990e+00
9.500000000000000000e+00	1.418124457528410876e+00
9.700000000000001066e+00	1.384524282562192399e+00
9.900000000000000355e+00	1.352756996163682723e+00
1.010000000000000142e+01	1.327433757703887052e+00
1.030000000000000071e+01	1.305174973935024019e+00
1.050000000000000000e+01	1.285705978564895657e+00
1.070000000000000107e+01	1.271769884096833225e+00
1.090000000000000036e+01	1.259169415074742115e+00
1.110000000000000142e+01	1.250439549040557541e+00
1.130000000000000071e+01	1.242314699168170611e+00
1.150000000000000000e+01	1.235643777640823782e+00
1.170000000000000107e+01	1.233410307264294792e+00
1.190000000000000036e+01	1.228283507587956791e+00
1.210000000000000142e+01	1.226053979110654613e+00
1.230000000000000071e+01	1.221655899183826222e+00
1.250000000000000000e+01	1.222719268769557832e+00
1.270000000000000107e+01	1.219022173129864495e+00
1.290000000000000036e+01	1.216404882633052909e+00
1.310000000000000142e+01	1.213652384830276931e+00
1.330000000000000071e+01	1.210518077640498014e+00
1.350000000000000000e+01	1.208564402674625837e+00
1.370000000000000107e+01	1.204974263286336500e+00
1.390000000000000036e+01	1.201334650350608380e+00
1.410000000000000142e+01	1.197817143451360700e+00
1.430000000000000071e+01	1.194274577368055423e+00
1.450000000000000000e+01	1.191476896465863966e+00
1.470000000000000107e+01	1.186287578476108884e+00
1.490000000000000036e+01	1.182765859236760919e+00
