# Supplementary material for: Ion-combination specific effects driving the enzymatic activity of halophilic alcohol dehydrogenase 2 from Haloferax volcanii in aqueous ionic liquid solvent mixtures
Source: RSC Sustain. 2024 Jul 8;2(9):2559–80. doi: 10.1039/d3su00412k (PMC11353702; doi:10.1039/d3su00412k)
Supplement: SU-002-D3SU00412K-s005 [file SU-002-D3SU00412K-s005.zip › MDAnalysis_Calculated_Plotted_Data/RDF/IL/RDF_ILJ_neg.csv]

1.000000000000000056e-01	0.000000000000000000e+00	1.000000000000000056e-01	0.000000000000000000e+00
3.000000000000000444e-01	0.000000000000000000e+00	3.000000000000000444e-01	0.000000000000000000e+00
5.000000000000000000e-01	0.000000000000000000e+00	5.000000000000000000e-01	0.000000000000000000e+00
7.000000000000000666e-01	0.000000000000000000e+00	7.000000000000000666e-01	0.000000000000000000e+00
9.000000000000000222e-01	0.000000000000000000e+00	9.000000000000000222e-01	0.000000000000000000e+00
1.100000000000000089e+00	0.000000000000000000e+00	1.100000000000000089e+00	0.000000000000000000e+00
1.300000000000000266e+00	0.000000000000000000e+00	1.300000000000000266e+00	0.000000000000000000e+00
1.500000000000000000e+00	2.557803950788756415e-04	1.500000000000000000e+00	2.019318908517439239e-05
1.700000000000000178e+00	5.965582966572828376e-03	1.700000000000000178e+00	3.250141862280451262e-03
1.899999999999999911e+00	3.618331364760193208e-02	1.899999999999999911e+00	3.191435425321548919e-02
2.100000000000000089e+00	8.833021495624233943e-02	2.100000000000000089e+00	1.010494634798223268e-01
2.300000000000000266e+00	1.454057799248092142e-01	2.300000000000000266e+00	1.925582158693695811e-01
2.500000000000000000e+00	2.152467085270274860e-01	2.500000000000000000e+00	2.589974987597251643e-01
2.700000000000000178e+00	3.009910627117996507e-01	2.700000000000000178e+00	3.289036612976037888e-01
2.900000000000000355e+00	4.007960597259433988e-01	2.900000000000000355e+00	4.231125845113782868e-01
3.100000000000000089e+00	4.807054478638865813e-01	3.100000000000000089e+00	5.217156116630398133e-01
3.300000000000000266e+00	5.486303113798429720e-01	3.300000000000000266e+00	5.985530075429065233e-01
3.500000000000000000e+00	6.183962518417174259e-01	3.500000000000000000e+00	6.634068263665666709e-01
3.700000000000000178e+00	6.932207640478871280e-01	3.700000000000000178e+00	7.369471979369190962e-01
3.900000000000000355e+00	7.494049493114259830e-01	3.900000000000000355e+00	8.161834008689128339e-01
4.099999999999999645e+00	7.936001029964169229e-01	4.099999999999999645e+00	8.814151472900660922e-01
4.300000000000000711e+00	8.317448115904648720e-01	4.300000000000000711e+00	9.386613564410136723e-01
4.500000000000000000e+00	8.697544377197441445e-01	4.500000000000000000e+00	9.920593728630751063e-01
4.700000000000001066e+00	9.069174668722129740e-01	4.700000000000001066e+00	1.042032552671248613e+00
4.900000000000000355e+00	9.464564692031467441e-01	4.900000000000000355e+00	1.089904575238422879e+00
5.099999999999999645e+00	9.809887690189499354e-01	5.099999999999999645e+00	1.134808104661942929e+00
5.300000000000000711e+00	1.015849655448021860e+00	5.300000000000000711e+00	1.170405778594302726e+00
5.500000000000000000e+00	1.050738921297160067e+00	5.500000000000000000e+00	1.202428585442581577e+00
5.700000000000001066e+00	1.086554565889396917e+00	5.700000000000001066e+00	1.230063666257792621e+00
5.900000000000000355e+00	1.125313259794943788e+00	5.900000000000000355e+00	1.253734381209337556e+00
6.099999999999999645e+00	1.163384378501444827e+00	6.099999999999999645e+00	1.273928445738993886e+00
6.300000000000000711e+00	1.200013622768745902e+00	6.300000000000000711e+00	1.287526612843794993e+00
6.500000000000000000e+00	1.233693237673295195e+00	6.500000000000000000e+00	1.301330597452426519e+00
6.700000000000001066e+00	1.270766277251862864e+00	6.700000000000001066e+00	1.311607586921485824e+00
6.900000000000000355e+00	1.310517723775945331e+00	6.900000000000000355e+00	1.324052366622655130e+00
7.099999999999999645e+00	1.345104175306565786e+00	7.099999999999999645e+00	1.335415296971070642e+00
7.300000000000000711e+00	1.380971047239783811e+00	7.300000000000000711e+00	1.349264803429869986e+00
7.500000000000000000e+00	1.413426607954767933e+00	7.500000000000000000e+00	1.361411280584314154e+00
7.700000000000001066e+00	1.442656993192861892e+00	7.700000000000001066e+00	1.375002333994024939e+00
7.900000000000000355e+00	1.465200889680329244e+00	7.900000000000000355e+00	1.386705832464196542e+00
8.100000000000001421e+00	1.485888575877393203e+00	8.100000000000001421e+00	1.397030252152153151e+00
8.300000000000000711e+00	1.503911970446895952e+00	8.300000000000000711e+00	1.404114499523843929e+00
8.500000000000000000e+00	1.519165127531121984e+00	8.500000000000000000e+00	1.410272720043546535e+00
8.699999999999999289e+00	1.526630906930443121e+00	8.699999999999999289e+00	1.412277811451065235e+00
8.900000000000000355e+00	1.531432489521207474e+00	8.900000000000000355e+00	1.411915866948316056e+00
9.100000000000001421e+00	1.531842566301440778e+00	9.100000000000001421e+00	1.410715781207783071e+00
9.300000000000000711e+00	1.529499775679900253e+00	9.300000000000000711e+00	1.407074742689970792e+00
9.500000000000000000e+00	1.521671381759453823e+00	9.500000000000000000e+00	1.402230516901852075e+00
9.700000000000001066e+00	1.512030287914276405e+00	9.700000000000001066e+00	1.396536517563148339e+00
9.900000000000000355e+00	1.500558442953644711e+00	9.900000000000000355e+00	1.390846723223724046e+00
1.010000000000000142e+01	1.489302425057875023e+00	1.010000000000000142e+01	1.383517741433927473e+00
1.030000000000000071e+01	1.476710144814742609e+00	1.030000000000000071e+01	1.375329409578503359e+00
1.050000000000000000e+01	1.463704080079944125e+00	1.050000000000000000e+01	1.366160676294070342e+00
1.070000000000000107e+01	1.453157086459509362e+00	1.070000000000000107e+01	1.356447747085699040e+00
1.090000000000000036e+01	1.440635210028610835e+00	1.090000000000000036e+01	1.346596453026470686e+00
1.110000000000000142e+01	1.428337427976301699e+00	1.110000000000000142e+01	1.336433239340338419e+00
1.130000000000000071e+01	1.418037776873708911e+00	1.130000000000000071e+01	1.326792682688177960e+00
1.150000000000000000e+01	1.405746449802405484e+00	1.150000000000000000e+01	1.317667490650701101e+00
1.170000000000000107e+01	1.397478251478679656e+00	1.170000000000000107e+01	1.309681954407312166e+00
1.190000000000000036e+01	1.389439624266713524e+00	1.190000000000000036e+01	1.300720819185355870e+00
1.210000000000000142e+01	1.382989171323972144e+00	1.210000000000000142e+01	1.292794982043985463e+00
1.230000000000000071e+01	1.380110485861304914e+00	1.230000000000000071e+01	1.285330855394897887e+00
1.250000000000000000e+01	1.375311409867060242e+00	1.250000000000000000e+01	1.277905262854674096e+00
1.270000000000000107e+01	1.373407317769052893e+00	1.270000000000000107e+01	1.271500284376346102e+00
1.290000000000000036e+01	1.372581391120507588e+00	1.290000000000000036e+01	1.264866257711011022e+00
1.310000000000000142e+01	1.371912454887258548e+00	1.310000000000000142e+01	1.258541769552522949e+00
1.330000000000000071e+01	1.373200174532938522e+00	1.330000000000000071e+01	1.253189329339189584e+00
1.350000000000000000e+01	1.372739893977607428e+00	1.350000000000000000e+01	1.247740089456877088e+00
1.370000000000000107e+01	1.371037192646019864e+00	1.370000000000000107e+01	1.242911703403674961e+00
1.390000000000000036e+01	1.371112592892103743e+00	1.390000000000000036e+01	1.238524826365662523e+00
1.410000000000000142e+01	1.369151129533898503e+00	1.410000000000000142e+01	1.234118775306727978e+00
1.430000000000000071e+01	1.368638446720518820e+00	1.430000000000000071e+01	1.229370312943507626e+00
1.450000000000000000e+01	1.367137022380530142e+00	1.450000000000000000e+01	1.225052316953631371e+00
1.470000000000000107e+01	1.364807323661554550e+00	1.470000000000000107e+01	1.222150862521867554e+00
1.490000000000000036e+01	1.364141535660834181e+00	1.490000000000000036e+01	1.218410433028448425e+00
