# Supplementary material for: Ion-combination specific effects driving the enzymatic activity of halophilic alcohol dehydrogenase 2 from Haloferax volcanii in aqueous ionic liquid solvent mixtures
Source: RSC Sustain. 2024 Jul 8;2(9):2559–80. doi: 10.1039/d3su00412k (PMC11353702; doi:10.1039/d3su00412k)
Supplement: SU-002-D3SU00412K-s005 [file SU-002-D3SU00412K-s005.zip › MDAnalysis_Calculated_Plotted_Data/RDF/IL/RDF_ILJ_pos.csv]

1.000000000000000056e-01	0.000000000000000000e+00	1.000000000000000056e-01	0.000000000000000000e+00
3.000000000000000444e-01	0.000000000000000000e+00	3.000000000000000444e-01	0.000000000000000000e+00
5.000000000000000000e-01	0.000000000000000000e+00	5.000000000000000000e-01	0.000000000000000000e+00
7.000000000000000666e-01	0.000000000000000000e+00	7.000000000000000666e-01	0.000000000000000000e+00
9.000000000000000222e-01	0.000000000000000000e+00	9.000000000000000222e-01	0.000000000000000000e+00
1.100000000000000089e+00	0.000000000000000000e+00	1.100000000000000089e+00	0.000000000000000000e+00
1.300000000000000266e+00	0.000000000000000000e+00	1.300000000000000266e+00	0.000000000000000000e+00
1.500000000000000000e+00	1.153798523694720335e-03	1.500000000000000000e+00	2.704215289909500954e-05
1.700000000000000178e+00	1.767395357826530844e-01	1.700000000000000178e+00	6.809554723116200596e-04
1.899999999999999911e+00	3.976063953839303888e-01	1.899999999999999911e+00	6.751191552000514878e-03
2.100000000000000089e+00	3.556504429564435465e-01	2.100000000000000089e+00	3.041686652387720971e-02
2.300000000000000266e+00	4.486472538762463769e-01	2.300000000000000266e+00	6.453429281295511299e-02
2.500000000000000000e+00	6.543754719569409017e-01	2.500000000000000000e+00	9.705422909567756884e-02
2.700000000000000178e+00	1.022265129453994392e+00	2.700000000000000178e+00	1.312775731672298496e-01
2.900000000000000355e+00	1.307798998860202566e+00	2.900000000000000355e+00	1.734932960962048409e-01
3.100000000000000089e+00	1.465524409553432328e+00	3.100000000000000089e+00	2.196638580767892868e-01
3.300000000000000266e+00	1.668387943091435677e+00	3.300000000000000266e+00	2.593745723198023212e-01
3.500000000000000000e+00	1.838887210866591237e+00	3.500000000000000000e+00	2.979249972818299730e-01
3.700000000000000178e+00	1.989019947894125950e+00	3.700000000000000178e+00	3.347508171710130154e-01
3.900000000000000355e+00	2.096620079769674128e+00	3.900000000000000355e+00	3.726366561790084297e-01
4.099999999999999645e+00	2.193103731578927906e+00	4.099999999999999645e+00	4.089433309702557584e-01
4.300000000000000711e+00	2.249017141271438813e+00	4.300000000000000711e+00	4.443113717175727340e-01
4.500000000000000000e+00	2.288704379878441664e+00	4.500000000000000000e+00	4.763659608793444078e-01
4.700000000000001066e+00	2.333208648096241511e+00	4.700000000000001066e+00	5.089946696833562712e-01
4.900000000000000355e+00	2.352213896959174821e+00	4.900000000000000355e+00	5.424778444633531205e-01
5.099999999999999645e+00	2.342631581808364505e+00	5.099999999999999645e+00	5.775221692688811137e-01
5.300000000000000711e+00	2.301089527200855134e+00	5.300000000000000711e+00	6.109838399281214416e-01
5.500000000000000000e+00	2.248707716111994603e+00	5.500000000000000000e+00	6.461310506219488659e-01
5.700000000000001066e+00	2.199882962932553365e+00	5.700000000000001066e+00	6.804721241031377321e-01
5.900000000000000355e+00	2.122267959285460304e+00	5.900000000000000355e+00	7.162585370229934689e-01
6.099999999999999645e+00	2.045546603665683083e+00	6.099999999999999645e+00	7.505439114212052454e-01
6.300000000000000711e+00	1.977643183176496455e+00	6.300000000000000711e+00	7.878154584065483190e-01
6.500000000000000000e+00	1.919382790327677668e+00	6.500000000000000000e+00	8.215003106453514503e-01
6.700000000000001066e+00	1.868449050672077894e+00	6.700000000000001066e+00	8.590547881796698482e-01
6.900000000000000355e+00	1.824451624612626777e+00	6.900000000000000355e+00	8.957336077275442898e-01
7.099999999999999645e+00	1.780360376303999681e+00	7.099999999999999645e+00	9.320969627210354824e-01
7.300000000000000711e+00	1.745525852022464575e+00	7.300000000000000711e+00	9.663751916538073639e-01
7.500000000000000000e+00	1.706196176354715099e+00	7.500000000000000000e+00	1.001635959308423196e+00
7.700000000000001066e+00	1.667401512893478488e+00	7.700000000000001066e+00	1.034494684874629700e+00
7.900000000000000355e+00	1.636122559221100836e+00	7.900000000000000355e+00	1.066509978108517664e+00
8.100000000000001421e+00	1.610193654933813168e+00	8.100000000000001421e+00	1.094398389700887986e+00
8.300000000000000711e+00	1.586217132926341922e+00	8.300000000000000711e+00	1.121198998157496352e+00
8.500000000000000000e+00	1.564913066833452993e+00	8.500000000000000000e+00	1.145829028073761968e+00
8.699999999999999289e+00	1.545644273199253904e+00	8.699999999999999289e+00	1.165475767047911226e+00
8.900000000000000355e+00	1.525548518377414675e+00	8.900000000000000355e+00	1.182451528922751072e+00
9.100000000000001421e+00	1.504597200073653607e+00	9.100000000000001421e+00	1.196136283121169708e+00
9.300000000000000711e+00	1.487886818523793009e+00	9.300000000000000711e+00	1.205727875192350362e+00
9.500000000000000000e+00	1.468301324037653011e+00	9.500000000000000000e+00	1.213602945953506262e+00
9.700000000000001066e+00	1.451992521260600411e+00	9.700000000000001066e+00	1.220498511773817407e+00
9.900000000000000355e+00	1.434906150633921351e+00	9.900000000000000355e+00	1.225707089533611516e+00
1.010000000000000142e+01	1.418560625968610989e+00	1.010000000000000142e+01	1.228357220680547313e+00
1.030000000000000071e+01	1.405225300557484847e+00	1.030000000000000071e+01	1.228613782769676144e+00
1.050000000000000000e+01	1.392532411765513123e+00	1.050000000000000000e+01	1.227857808369619663e+00
1.070000000000000107e+01	1.381755237536479886e+00	1.070000000000000107e+01	1.226579477562959042e+00
1.090000000000000036e+01	1.372308368864899819e+00	1.090000000000000036e+01	1.223885421268680718e+00
1.110000000000000142e+01	1.363978624314708732e+00	1.110000000000000142e+01	1.219559216162101833e+00
1.130000000000000071e+01	1.357153875775476637e+00	1.130000000000000071e+01	1.216490105526357723e+00
1.150000000000000000e+01	1.351282274500332781e+00	1.150000000000000000e+01	1.211225034028338587e+00
1.170000000000000107e+01	1.345320950442225660e+00	1.170000000000000107e+01	1.208389351202851625e+00
1.190000000000000036e+01	1.340217681438826913e+00	1.190000000000000036e+01	1.203736454313269144e+00
1.210000000000000142e+01	1.335087952726580429e+00	1.210000000000000142e+01	1.200625206703443970e+00
1.230000000000000071e+01	1.329429840213577352e+00	1.230000000000000071e+01	1.196988212511596261e+00
1.250000000000000000e+01	1.324731191449548984e+00	1.250000000000000000e+01	1.193522217149681097e+00
1.270000000000000107e+01	1.318946731607201439e+00	1.270000000000000107e+01	1.189605086708496184e+00
1.290000000000000036e+01	1.312925799236164925e+00	1.290000000000000036e+01	1.187551250788477564e+00
1.310000000000000142e+01	1.309323377539615363e+00	1.310000000000000142e+01	1.185604078326505162e+00
1.330000000000000071e+01	1.303570269640907719e+00	1.330000000000000071e+01	1.182566650274715192e+00
1.350000000000000000e+01	1.297645244923960606e+00	1.350000000000000000e+01	1.180683531133052133e+00
1.370000000000000107e+01	1.292509933975674929e+00	1.370000000000000107e+01	1.178932438439521002e+00
1.390000000000000036e+01	1.287531497640709954e+00	1.390000000000000036e+01	1.178816311465706868e+00
1.410000000000000142e+01	1.280511450782480631e+00	1.410000000000000142e+01	1.176805918223770009e+00
1.430000000000000071e+01	1.275446065454231004e+00	1.430000000000000071e+01	1.176170452531897448e+00
1.450000000000000000e+01	1.269056742110175051e+00	1.450000000000000000e+01	1.176813989302189833e+00
1.470000000000000107e+01	1.261966650299901627e+00	1.470000000000000107e+01	1.176699029690377429e+00
1.490000000000000036e+01	1.255859564935804640e+00	1.490000000000000036e+01	1.177673238909534126e+00
