# Supplementary material for: Ion-combination specific effects driving the enzymatic activity of halophilic alcohol dehydrogenase 2 from Haloferax volcanii in aqueous ionic liquid solvent mixtures
Source: RSC Sustain. 2024 Jul 8;2(9):2559–80. doi: 10.1039/d3su00412k (PMC11353702; doi:10.1039/d3su00412k)
Supplement: SU-002-D3SU00412K-s005 [file SU-002-D3SU00412K-s005.zip › MDAnalysis_Calculated_Plotted_Data/RDF/IL/RDF_ILJ_pot2pot_around_acidic_zone1_15A.csv]

1.000000000000000056e-01	0.000000000000000000e+00	1.000000000000000056e-01	0.000000000000000000e+00
3.000000000000000444e-01	0.000000000000000000e+00	3.000000000000000444e-01	0.000000000000000000e+00
5.000000000000000000e-01	0.000000000000000000e+00	5.000000000000000000e-01	0.000000000000000000e+00
7.000000000000000666e-01	0.000000000000000000e+00	7.000000000000000666e-01	0.000000000000000000e+00
9.000000000000000222e-01	0.000000000000000000e+00	9.000000000000000222e-01	0.000000000000000000e+00
1.100000000000000089e+00	0.000000000000000000e+00	1.100000000000000089e+00	0.000000000000000000e+00
1.300000000000000266e+00	0.000000000000000000e+00	1.300000000000000266e+00	0.000000000000000000e+00
1.500000000000000000e+00	0.000000000000000000e+00	1.500000000000000000e+00	0.000000000000000000e+00
1.700000000000000178e+00	0.000000000000000000e+00	1.700000000000000178e+00	0.000000000000000000e+00
1.899999999999999911e+00	0.000000000000000000e+00	1.899999999999999911e+00	0.000000000000000000e+00
2.100000000000000089e+00	0.000000000000000000e+00	2.100000000000000089e+00	0.000000000000000000e+00
2.300000000000000266e+00	0.000000000000000000e+00	2.300000000000000266e+00	0.000000000000000000e+00
2.500000000000000000e+00	0.000000000000000000e+00	2.500000000000000000e+00	0.000000000000000000e+00
2.700000000000000178e+00	0.000000000000000000e+00	2.700000000000000178e+00	0.000000000000000000e+00
2.900000000000000355e+00	0.000000000000000000e+00	2.900000000000000355e+00	0.000000000000000000e+00
3.100000000000000089e+00	0.000000000000000000e+00	3.100000000000000089e+00	0.000000000000000000e+00
3.300000000000000266e+00	0.000000000000000000e+00	3.300000000000000266e+00	0.000000000000000000e+00
3.500000000000000000e+00	0.000000000000000000e+00	3.500000000000000000e+00	0.000000000000000000e+00
3.700000000000000178e+00	2.631041534144256122e-01	3.700000000000000178e+00	2.631041534144256122e-01
3.900000000000000355e+00	6.630870320407749041e-01	3.900000000000000355e+00	6.630870320407749041e-01
4.099999999999999645e+00	1.585677196763641605e+00	4.099999999999999645e+00	1.585677196763641605e+00
4.300000000000000711e+00	1.831258021796813740e+00	4.300000000000000711e+00	1.831258021796813740e+00
4.500000000000000000e+00	2.241356396322155220e+00	4.500000000000000000e+00	2.241356396322155220e+00
4.700000000000001066e+00	1.695934122986598513e+00	4.700000000000001066e+00	1.695934122986598513e+00
4.900000000000000355e+00	1.260270355733246861e+00	4.900000000000000355e+00	1.260270355733246861e+00
5.099999999999999645e+00	1.052578440917619984e+00	5.099999999999999645e+00	1.052578440917619984e+00
5.300000000000000711e+00	9.233494788835444611e-01	5.300000000000000711e+00	9.233494788835444611e-01
5.500000000000000000e+00	1.071781264878596707e+00	5.500000000000000000e+00	1.071781264878596707e+00
5.700000000000001066e+00	1.086597481516136998e+00	5.700000000000001066e+00	1.086597481516136998e+00
5.900000000000000355e+00	8.072087825896621105e-01	5.900000000000000355e+00	8.072087825896621105e-01
6.099999999999999645e+00	1.258582426455032266e+00	6.099999999999999645e+00	1.258582426455032266e+00
6.300000000000000711e+00	1.488549088051221547e+00	6.300000000000000711e+00	1.488549088051221547e+00
6.500000000000000000e+00	1.551841266371218886e+00	6.500000000000000000e+00	1.551841266371218886e+00
6.700000000000001066e+00	1.556885812829920557e+00	6.700000000000001066e+00	1.556885812829920557e+00
6.900000000000000355e+00	1.301477739449396820e+00	6.900000000000000355e+00	1.301477739449396820e+00
7.099999999999999645e+00	1.457879528525507951e+00	7.099999999999999645e+00	1.457879528525507951e+00
7.300000000000000711e+00	1.352053868184214913e+00	7.300000000000000711e+00	1.352053868184214913e+00
7.500000000000000000e+00	1.152819004507956269e+00	7.500000000000000000e+00	1.152819004507956269e+00
7.700000000000001066e+00	1.470436871254798383e+00	7.700000000000001066e+00	1.470436871254798383e+00
7.900000000000000355e+00	1.223757502627700555e+00	7.900000000000000355e+00	1.223757502627700555e+00
8.100000000000001421e+00	1.098183156092721990e+00	8.100000000000001421e+00	1.098183156092721990e+00
8.300000000000000711e+00	1.317832539583263740e+00	8.300000000000000711e+00	1.317832539583263740e+00
8.500000000000000000e+00	1.316384995514793932e+00	8.500000000000000000e+00	1.316384995514793932e+00
8.699999999999999289e+00	1.189924104089367995e+00	8.699999999999999289e+00	1.189924104089367995e+00
8.900000000000000355e+00	1.209818529507826979e+00	8.900000000000000355e+00	1.209818529507826979e+00
9.100000000000001421e+00	1.392151810950194024e+00	9.100000000000001421e+00	1.392151810950194024e+00
9.300000000000000711e+00	1.241282160257000555e+00	9.300000000000000711e+00	1.241282160257000555e+00
9.500000000000000000e+00	9.819937882542014718e-01	9.500000000000000000e+00	9.819937882542014718e-01
9.700000000000001066e+00	9.342602181637296166e-01	9.700000000000001066e+00	9.342602181637296166e-01
9.900000000000000355e+00	1.293881157338171661e+00	9.900000000000000355e+00	1.293881157338171661e+00
1.010000000000000142e+01	1.116007281608809576e+00	1.010000000000000142e+01	1.116007281608809576e+00
1.030000000000000071e+01	1.446633069336667798e+00	1.030000000000000071e+01	1.446633069336667798e+00
1.050000000000000000e+01	1.012993945126981821e+00	1.050000000000000000e+01	1.012993945126981821e+00
1.070000000000000107e+01	1.139108926650695519e+00	1.070000000000000107e+01	1.139108926650695519e+00
1.090000000000000036e+01	1.182595741971499637e+00	1.090000000000000036e+01	1.182595741971499637e+00
1.110000000000000142e+01	1.181300920732303084e+00	1.110000000000000142e+01	1.181300920732303084e+00
1.130000000000000071e+01	1.015713350740125698e+00	1.130000000000000071e+01	1.015713350740125698e+00
1.150000000000000000e+01	1.084209802314065829e+00	1.150000000000000000e+01	1.084209802314065829e+00
1.170000000000000107e+01	1.179051023369670492e+00	1.170000000000000107e+01	1.179051023369670492e+00
1.190000000000000036e+01	1.114312107276132613e+00	1.190000000000000036e+01	1.114312107276132613e+00
1.210000000000000142e+01	1.013802766681768608e+00	1.210000000000000142e+01	1.013802766681768608e+00
1.230000000000000071e+01	1.109693416316057002e+00	1.230000000000000071e+01	1.109693416316057002e+00
1.250000000000000000e+01	1.056022256377927349e+00	1.250000000000000000e+01	1.056022256377927349e+00
1.270000000000000107e+01	1.018556933899452899e+00	1.270000000000000107e+01	1.018556933899452899e+00
1.290000000000000036e+01	1.052167865239289624e+00	1.290000000000000036e+01	1.052167865239289624e+00
1.310000000000000142e+01	9.489084020790091722e-01	1.310000000000000142e+01	9.489084020790091722e-01
1.330000000000000071e+01	1.034639681184602811e+00	1.330000000000000071e+01	1.034639681184602811e+00
1.350000000000000000e+01	1.134679729530300385e+00	1.350000000000000000e+01	1.134679729530300385e+00
1.370000000000000107e+01	1.028851811737911959e+00	1.370000000000000107e+01	1.028851811737911959e+00
1.390000000000000036e+01	1.062856534174808631e+00	1.390000000000000036e+01	1.062856534174808631e+00
1.410000000000000142e+01	9.495605522880150584e-01	1.410000000000000142e+01	9.495605522880150584e-01
1.430000000000000071e+01	1.078224391475834487e+00	1.430000000000000071e+01	1.078224391475834487e+00
1.450000000000000000e+01	1.103519118640748253e+00	1.450000000000000000e+01	1.103519118640748253e+00
1.470000000000000107e+01	1.020344757948104197e+00	1.470000000000000107e+01	1.020344757948104197e+00
1.490000000000000036e+01	9.931371984904753258e-01	1.490000000000000036e+01	9.931371984904753258e-01
