# Supplementary material for: Ion-combination specific effects driving the enzymatic activity of halophilic alcohol dehydrogenase 2 from Haloferax volcanii in aqueous ionic liquid solvent mixtures
Source: RSC Sustain. 2024 Jul 8;2(9):2559–80. doi: 10.1039/d3su00412k (PMC11353702; doi:10.1039/d3su00412k)
Supplement: SU-002-D3SU00412K-s005 [file SU-002-D3SU00412K-s005.zip › MDAnalysis_Calculated_Plotted_Data/RDF/IL/RDF_ILJ_wat2pot_around_acidic_zone1_15A.csv]

1.000000000000000056e-01	0.000000000000000000e+00	1.000000000000000056e-01	0.000000000000000000e+00
3.000000000000000444e-01	0.000000000000000000e+00	3.000000000000000444e-01	0.000000000000000000e+00
5.000000000000000000e-01	0.000000000000000000e+00	5.000000000000000000e-01	0.000000000000000000e+00
7.000000000000000666e-01	0.000000000000000000e+00	7.000000000000000666e-01	0.000000000000000000e+00
9.000000000000000222e-01	0.000000000000000000e+00	9.000000000000000222e-01	0.000000000000000000e+00
1.100000000000000089e+00	0.000000000000000000e+00	1.100000000000000089e+00	0.000000000000000000e+00
1.300000000000000266e+00	0.000000000000000000e+00	1.300000000000000266e+00	0.000000000000000000e+00
1.500000000000000000e+00	0.000000000000000000e+00	1.500000000000000000e+00	0.000000000000000000e+00
1.700000000000000178e+00	0.000000000000000000e+00	1.700000000000000178e+00	0.000000000000000000e+00
1.899999999999999911e+00	0.000000000000000000e+00	1.899999999999999911e+00	0.000000000000000000e+00
2.100000000000000089e+00	3.051161519422520920e-05	2.100000000000000089e+00	3.051161519422520920e-05
2.300000000000000266e+00	2.628712707875271917e-03	2.300000000000000266e+00	2.628712707875271917e-03
2.500000000000000000e+00	2.615349828804253707e-01	2.500000000000000000e+00	2.615349828804253707e-01
2.700000000000000178e+00	1.838074568146219834e+00	2.700000000000000178e+00	1.838074568146219834e+00
2.900000000000000355e+00	1.917696422426384828e+00	2.900000000000000355e+00	1.917696422426384828e+00
3.100000000000000089e+00	1.806816177159402459e+00	3.100000000000000089e+00	1.806816177159402459e+00
3.300000000000000266e+00	1.972153539971476466e+00	3.300000000000000266e+00	1.972153539971476466e+00
3.500000000000000000e+00	1.742658949498839593e+00	3.500000000000000000e+00	1.742658949498839593e+00
3.700000000000000178e+00	1.246143088046197445e+00	3.700000000000000178e+00	1.246143088046197445e+00
3.900000000000000355e+00	9.466475969346300756e-01	3.900000000000000355e+00	9.466475969346300756e-01
4.099999999999999645e+00	8.732662764083238827e-01	4.099999999999999645e+00	8.732662764083238827e-01
4.300000000000000711e+00	9.008173669185380872e-01	4.300000000000000711e+00	9.008173669185380872e-01
4.500000000000000000e+00	9.695703278107444811e-01	4.500000000000000000e+00	9.695703278107444811e-01
4.700000000000001066e+00	1.055059496837750688e+00	4.700000000000001066e+00	1.055059496837750688e+00
4.900000000000000355e+00	1.137545467526589027e+00	4.900000000000000355e+00	1.137545467526589027e+00
5.099999999999999645e+00	1.204629397475437402e+00	5.099999999999999645e+00	1.204629397475437402e+00
5.300000000000000711e+00	1.245053788607103806e+00	5.300000000000000711e+00	1.245053788607103806e+00
5.500000000000000000e+00	1.260084265071841125e+00	5.500000000000000000e+00	1.260084265071841125e+00
5.700000000000001066e+00	1.242835489485196065e+00	5.700000000000001066e+00	1.242835489485196065e+00
5.900000000000000355e+00	1.214754019902547721e+00	5.900000000000000355e+00	1.214754019902547721e+00
6.099999999999999645e+00	1.177512660394630650e+00	6.099999999999999645e+00	1.177512660394630650e+00
6.300000000000000711e+00	1.139933416974651337e+00	6.300000000000000711e+00	1.139933416974651337e+00
6.500000000000000000e+00	1.113472132466416964e+00	6.500000000000000000e+00	1.113472132466416964e+00
6.700000000000001066e+00	1.104783916275798417e+00	6.700000000000001066e+00	1.104783916275798417e+00
6.900000000000000355e+00	1.106439625848268493e+00	6.900000000000000355e+00	1.106439625848268493e+00
7.099999999999999645e+00	1.115211427427814206e+00	7.099999999999999645e+00	1.115211427427814206e+00
7.300000000000000711e+00	1.121882131242300629e+00	7.300000000000000711e+00	1.121882131242300629e+00
7.500000000000000000e+00	1.133858695818602103e+00	7.500000000000000000e+00	1.133858695818602103e+00
7.700000000000001066e+00	1.138423471494462991e+00	7.700000000000001066e+00	1.138423471494462991e+00
7.900000000000000355e+00	1.139132430881749647e+00	7.900000000000000355e+00	1.139132430881749647e+00
8.100000000000001421e+00	1.137845812931906897e+00	8.100000000000001421e+00	1.137845812931906897e+00
8.300000000000000711e+00	1.136030002627152147e+00	8.300000000000000711e+00	1.136030002627152147e+00
8.500000000000000000e+00	1.132488335789013645e+00	8.500000000000000000e+00	1.132488335789013645e+00
8.699999999999999289e+00	1.126016736894345893e+00	8.699999999999999289e+00	1.126016736894345893e+00
8.900000000000000355e+00	1.122096516226362528e+00	8.900000000000000355e+00	1.122096516226362528e+00
9.100000000000001421e+00	1.120487408026371368e+00	9.100000000000001421e+00	1.120487408026371368e+00
9.300000000000000711e+00	1.116212926728793464e+00	9.300000000000000711e+00	1.116212926728793464e+00
9.500000000000000000e+00	1.114214784124720747e+00	9.500000000000000000e+00	1.114214784124720747e+00
9.700000000000001066e+00	1.113106535971637223e+00	9.700000000000001066e+00	1.113106535971637223e+00
9.900000000000000355e+00	1.113756256949061108e+00	9.900000000000000355e+00	1.113756256949061108e+00
1.010000000000000142e+01	1.111546110729344727e+00	1.010000000000000142e+01	1.111546110729344727e+00
1.030000000000000071e+01	1.110371558914364121e+00	1.030000000000000071e+01	1.110371558914364121e+00
1.050000000000000000e+01	1.108513299918056028e+00	1.050000000000000000e+01	1.108513299918056028e+00
1.070000000000000107e+01	1.106290075016378438e+00	1.070000000000000107e+01	1.106290075016378438e+00
1.090000000000000036e+01	1.105271701995107048e+00	1.090000000000000036e+01	1.105271701995107048e+00
1.110000000000000142e+01	1.103595019273211575e+00	1.110000000000000142e+01	1.103595019273211575e+00
1.130000000000000071e+01	1.102452558612410538e+00	1.130000000000000071e+01	1.102452558612410538e+00
1.150000000000000000e+01	1.102915497755247110e+00	1.150000000000000000e+01	1.102915497755247110e+00
1.170000000000000107e+01	1.101389584645724229e+00	1.170000000000000107e+01	1.101389584645724229e+00
1.190000000000000036e+01	1.099864050714074448e+00	1.190000000000000036e+01	1.099864050714074448e+00
1.210000000000000142e+01	1.098524075821590174e+00	1.210000000000000142e+01	1.098524075821590174e+00
1.230000000000000071e+01	1.096651878428971827e+00	1.230000000000000071e+01	1.096651878428971827e+00
1.250000000000000000e+01	1.095105114286849091e+00	1.250000000000000000e+01	1.095105114286849091e+00
1.270000000000000107e+01	1.093276945296751013e+00	1.270000000000000107e+01	1.093276945296751013e+00
1.290000000000000036e+01	1.091472044926689255e+00	1.290000000000000036e+01	1.091472044926689255e+00
1.310000000000000142e+01	1.091655640564428875e+00	1.310000000000000142e+01	1.091655640564428875e+00
1.330000000000000071e+01	1.088352888653571826e+00	1.330000000000000071e+01	1.088352888653571826e+00
1.350000000000000000e+01	1.087982667147646021e+00	1.350000000000000000e+01	1.087982667147646021e+00
1.370000000000000107e+01	1.086820390241734158e+00	1.370000000000000107e+01	1.086820390241734158e+00
1.390000000000000036e+01	1.085018733216624787e+00	1.390000000000000036e+01	1.085018733216624787e+00
1.410000000000000142e+01	1.084101983644376599e+00	1.410000000000000142e+01	1.084101983644376599e+00
1.430000000000000071e+01	1.082778326470158481e+00	1.430000000000000071e+01	1.082778326470158481e+00
1.450000000000000000e+01	1.082157788951556121e+00	1.450000000000000000e+01	1.082157788951556121e+00
1.470000000000000107e+01	1.080755127895765888e+00	1.470000000000000107e+01	1.080755127895765888e+00
1.490000000000000036e+01	1.079479488551490007e+00	1.490000000000000036e+01	1.079479488551490007e+00
