# Supplementary material for: Ion-combination specific effects driving the enzymatic activity of halophilic alcohol dehydrogenase 2 from Haloferax volcanii in aqueous ionic liquid solvent mixtures
Source: RSC Sustain. 2024 Jul 8;2(9):2559–80. doi: 10.1039/d3su00412k (PMC11353702; doi:10.1039/d3su00412k)
Supplement: SU-002-D3SU00412K-s005 [file SU-002-D3SU00412K-s005.zip › MDAnalysis_Calculated_Plotted_Data/RDF/IL/RDF_ILJ_wat2wat_around_acidic_zone1_15A_OAtoms.csv]

1.000000000000000056e-01	0.000000000000000000e+00	1.000000000000000056e-01	0.000000000000000000e+00
3.000000000000000444e-01	0.000000000000000000e+00	3.000000000000000444e-01	0.000000000000000000e+00
5.000000000000000000e-01	0.000000000000000000e+00	5.000000000000000000e-01	0.000000000000000000e+00
7.000000000000000666e-01	0.000000000000000000e+00	7.000000000000000666e-01	0.000000000000000000e+00
9.000000000000000222e-01	0.000000000000000000e+00	9.000000000000000222e-01	0.000000000000000000e+00
1.100000000000000089e+00	0.000000000000000000e+00	1.100000000000000089e+00	0.000000000000000000e+00
1.300000000000000266e+00	0.000000000000000000e+00	1.300000000000000266e+00	0.000000000000000000e+00
1.500000000000000000e+00	0.000000000000000000e+00	1.500000000000000000e+00	0.000000000000000000e+00
1.700000000000000178e+00	0.000000000000000000e+00	1.700000000000000178e+00	0.000000000000000000e+00
1.899999999999999911e+00	0.000000000000000000e+00	1.899999999999999911e+00	0.000000000000000000e+00
2.100000000000000089e+00	0.000000000000000000e+00	2.100000000000000089e+00	0.000000000000000000e+00
2.300000000000000266e+00	0.000000000000000000e+00	2.300000000000000266e+00	0.000000000000000000e+00
2.500000000000000000e+00	2.343475264569144234e-01	2.500000000000000000e+00	2.343475264569144234e-01
2.700000000000000178e+00	2.282154242167198976e+00	2.700000000000000178e+00	2.282154242167198976e+00
2.900000000000000355e+00	2.388443127082576556e+00	2.900000000000000355e+00	2.388443127082576556e+00
3.100000000000000089e+00	1.608154582493192208e+00	3.100000000000000089e+00	1.608154582493192208e+00
3.300000000000000266e+00	1.314019271042537795e+00	3.300000000000000266e+00	1.314019271042537795e+00
3.500000000000000000e+00	1.221121296548763446e+00	3.500000000000000000e+00	1.221121296548763446e+00
3.700000000000000178e+00	1.149913224305308512e+00	3.700000000000000178e+00	1.149913224305308512e+00
3.900000000000000355e+00	1.155317890059474717e+00	3.900000000000000355e+00	1.155317890059474717e+00
4.099999999999999645e+00	1.109684581841493989e+00	4.099999999999999645e+00	1.109684581841493989e+00
4.300000000000000711e+00	1.098475367408849879e+00	4.300000000000000711e+00	1.098475367408849879e+00
4.500000000000000000e+00	1.083723588566326557e+00	4.500000000000000000e+00	1.083723588566326557e+00
4.700000000000001066e+00	1.076224234181950568e+00	4.700000000000001066e+00	1.076224234181950568e+00
4.900000000000000355e+00	1.078552564454915208e+00	4.900000000000000355e+00	1.078552564454915208e+00
5.099999999999999645e+00	1.098858192802156131e+00	5.099999999999999645e+00	1.098858192802156131e+00
5.300000000000000711e+00	1.121295108527955664e+00	5.300000000000000711e+00	1.121295108527955664e+00
5.500000000000000000e+00	1.136728906809693740e+00	5.500000000000000000e+00	1.136728906809693740e+00
5.700000000000001066e+00	1.129485396839919886e+00	5.700000000000001066e+00	1.129485396839919886e+00
5.900000000000000355e+00	1.137611410528734934e+00	5.900000000000000355e+00	1.137611410528734934e+00
6.099999999999999645e+00	1.138041888383259259e+00	6.099999999999999645e+00	1.138041888383259259e+00
6.300000000000000711e+00	1.148065164481017142e+00	6.300000000000000711e+00	1.148065164481017142e+00
6.500000000000000000e+00	1.148117517075081695e+00	6.500000000000000000e+00	1.148117517075081695e+00
6.700000000000001066e+00	1.144080873341760229e+00	6.700000000000001066e+00	1.144080873341760229e+00
6.900000000000000355e+00	1.146862803520264817e+00	6.900000000000000355e+00	1.146862803520264817e+00
7.099999999999999645e+00	1.130133694302438929e+00	7.099999999999999645e+00	1.130133694302438929e+00
7.300000000000000711e+00	1.130801376205891051e+00	7.300000000000000711e+00	1.130801376205891051e+00
7.500000000000000000e+00	1.122583609576500496e+00	7.500000000000000000e+00	1.122583609576500496e+00
7.700000000000001066e+00	1.120424217984516968e+00	7.700000000000001066e+00	1.120424217984516968e+00
7.900000000000000355e+00	1.106223411799239553e+00	7.900000000000000355e+00	1.106223411799239553e+00
8.100000000000001421e+00	1.101166639197539210e+00	8.100000000000001421e+00	1.101166639197539210e+00
8.300000000000000711e+00	1.103780278623698985e+00	8.300000000000000711e+00	1.103780278623698985e+00
8.500000000000000000e+00	1.111649869409189195e+00	8.500000000000000000e+00	1.111649869409189195e+00
8.699999999999999289e+00	1.107516687874834815e+00	8.699999999999999289e+00	1.107516687874834815e+00
8.900000000000000355e+00	1.109278884844681956e+00	8.900000000000000355e+00	1.109278884844681956e+00
9.100000000000001421e+00	1.120645235159200670e+00	9.100000000000001421e+00	1.120645235159200670e+00
9.300000000000000711e+00	1.111186960661755263e+00	9.300000000000000711e+00	1.111186960661755263e+00
9.500000000000000000e+00	1.122100201931836461e+00	9.500000000000000000e+00	1.122100201931836461e+00
9.700000000000001066e+00	1.105420172836560688e+00	9.700000000000001066e+00	1.105420172836560688e+00
9.900000000000000355e+00	1.106169713857549919e+00	9.900000000000000355e+00	1.106169713857549919e+00
1.010000000000000142e+01	1.110300930105863282e+00	1.010000000000000142e+01	1.110300930105863282e+00
1.030000000000000071e+01	1.101093740720237690e+00	1.030000000000000071e+01	1.101093740720237690e+00
1.050000000000000000e+01	1.098082484916301560e+00	1.050000000000000000e+01	1.098082484916301560e+00
1.070000000000000107e+01	1.095830958854890680e+00	1.070000000000000107e+01	1.095830958854890680e+00
1.090000000000000036e+01	1.102607725952854167e+00	1.090000000000000036e+01	1.102607725952854167e+00
1.110000000000000142e+01	1.097182251232940109e+00	1.110000000000000142e+01	1.097182251232940109e+00
1.130000000000000071e+01	1.094572505627094516e+00	1.130000000000000071e+01	1.094572505627094516e+00
1.150000000000000000e+01	1.101694287243831116e+00	1.150000000000000000e+01	1.101694287243831116e+00
1.170000000000000107e+01	1.095299597225121380e+00	1.170000000000000107e+01	1.095299597225121380e+00
1.190000000000000036e+01	1.100628818618399674e+00	1.190000000000000036e+01	1.100628818618399674e+00
1.210000000000000142e+01	1.099133580496950424e+00	1.210000000000000142e+01	1.099133580496950424e+00
1.230000000000000071e+01	1.096734653981609409e+00	1.230000000000000071e+01	1.096734653981609409e+00
1.250000000000000000e+01	1.092592830151170480e+00	1.250000000000000000e+01	1.092592830151170480e+00
1.270000000000000107e+01	1.091064868280501532e+00	1.270000000000000107e+01	1.091064868280501532e+00
1.290000000000000036e+01	1.090329138446113344e+00	1.290000000000000036e+01	1.090329138446113344e+00
1.310000000000000142e+01	1.093154366663257271e+00	1.310000000000000142e+01	1.093154366663257271e+00
1.330000000000000071e+01	1.090427835500456855e+00	1.330000000000000071e+01	1.090427835500456855e+00
1.350000000000000000e+01	1.085980702162936185e+00	1.350000000000000000e+01	1.085980702162936185e+00
1.370000000000000107e+01	1.087347829507725017e+00	1.370000000000000107e+01	1.087347829507725017e+00
1.390000000000000036e+01	1.089738052280410541e+00	1.390000000000000036e+01	1.089738052280410541e+00
1.410000000000000142e+01	1.083866873563358535e+00	1.410000000000000142e+01	1.083866873563358535e+00
1.430000000000000071e+01	1.085416172501798115e+00	1.430000000000000071e+01	1.085416172501798115e+00
1.450000000000000000e+01	1.082928500268599770e+00	1.450000000000000000e+01	1.082928500268599770e+00
1.470000000000000107e+01	1.080500824184777997e+00	1.470000000000000107e+01	1.080500824184777997e+00
1.490000000000000036e+01	1.083972744394805954e+00	1.490000000000000036e+01	1.083972744394805954e+00
