# Supplementary material for: Ion-combination specific effects driving the enzymatic activity of halophilic alcohol dehydrogenase 2 from Haloferax volcanii in aqueous ionic liquid solvent mixtures
Source: RSC Sustain. 2024 Jul 8;2(9):2559–80. doi: 10.1039/d3su00412k (PMC11353702; doi:10.1039/d3su00412k)
Supplement: SU-002-D3SU00412K-s005 [file SU-002-D3SU00412K-s005.zip › MDAnalysis_Calculated_Plotted_Data/RDF/IL/RDF_ILK_all.csv]

1.000000000000000056e-01	0.000000000000000000e+00	1.000000000000000056e-01	0.000000000000000000e+00
3.000000000000000444e-01	0.000000000000000000e+00	3.000000000000000444e-01	0.000000000000000000e+00
5.000000000000000000e-01	0.000000000000000000e+00	5.000000000000000000e-01	0.000000000000000000e+00
7.000000000000000666e-01	0.000000000000000000e+00	7.000000000000000666e-01	0.000000000000000000e+00
9.000000000000000222e-01	0.000000000000000000e+00	9.000000000000000222e-01	0.000000000000000000e+00
1.100000000000000089e+00	0.000000000000000000e+00	1.100000000000000089e+00	0.000000000000000000e+00
1.300000000000000266e+00	0.000000000000000000e+00	1.300000000000000266e+00	0.000000000000000000e+00
1.500000000000000000e+00	3.053089700729830810e-05	1.500000000000000000e+00	5.423251442085883274e-06
1.700000000000000178e+00	1.814521908571140778e-03	1.700000000000000178e+00	7.156720317007601959e-05
1.899999999999999911e+00	8.628491992570689120e-03	1.899999999999999911e+00	8.205174864785879816e-04
2.100000000000000089e+00	1.026098712810918911e-02	2.100000000000000089e+00	6.428166826748034531e-03
2.300000000000000266e+00	1.501371760488288618e-02	2.300000000000000266e+00	1.494612579923126558e-02
2.500000000000000000e+00	3.036837205902364126e-02	2.500000000000000000e+00	2.212601211669238191e-02
2.700000000000000178e+00	4.351628542449161724e-02	2.700000000000000178e+00	2.974327172653904935e-02
2.900000000000000355e+00	5.737072771432855101e-02	2.900000000000000355e+00	3.935097351623430967e-02
3.100000000000000089e+00	7.153254458108038172e-02	3.100000000000000089e+00	4.962606782946296646e-02
3.300000000000000266e+00	8.752856664954512811e-02	3.300000000000000266e+00	5.835512000067072380e-02
3.500000000000000000e+00	1.007114211392388381e-01	3.500000000000000000e+00	6.552820199071290874e-02
3.700000000000000178e+00	1.100598258072776892e-01	3.700000000000000178e+00	7.371041945303742626e-02
3.900000000000000355e+00	1.171482341868649302e-01	3.900000000000000355e+00	8.231749536510676868e-02
4.099999999999999645e+00	1.256273035403264737e-01	4.099999999999999645e+00	8.992019258060059139e-02
4.300000000000000711e+00	1.338918923247653103e-01	4.300000000000000711e+00	9.656919066779454108e-02
4.500000000000000000e+00	1.416643344194222776e-01	4.500000000000000000e+00	1.023770349790158601e-01
4.700000000000001066e+00	1.479541214702503882e-01	4.700000000000001066e+00	1.079662586287997855e-01
4.900000000000000355e+00	1.537224953547942641e-01	4.900000000000000355e+00	1.129395998992778483e-01
5.099999999999999645e+00	1.587597871245665371e-01	5.099999999999999645e+00	1.172594544865215999e-01
5.300000000000000711e+00	1.629652884303020022e-01	5.300000000000000711e+00	1.210164267524626580e-01
5.500000000000000000e+00	1.669585794741359486e-01	5.500000000000000000e+00	1.242659779902825362e-01
5.700000000000001066e+00	1.702006789298464162e-01	5.700000000000001066e+00	1.274375904492500711e-01
5.900000000000000355e+00	1.727025858399997282e-01	5.900000000000000355e+00	1.305028946896984454e-01
6.099999999999999645e+00	1.755436515328671621e-01	6.099999999999999645e+00	1.336931892344891404e-01
6.300000000000000711e+00	1.781400596539812475e-01	6.300000000000000711e+00	1.370688278745520738e-01
6.500000000000000000e+00	1.815605529226765325e-01	6.500000000000000000e+00	1.407837955112431205e-01
6.700000000000001066e+00	1.845851323146434630e-01	6.700000000000001066e+00	1.449231146871149956e-01
6.900000000000000355e+00	1.890803710614340494e-01	6.900000000000000355e+00	1.492384583919970364e-01
7.099999999999999645e+00	1.931170970721352020e-01	7.099999999999999645e+00	1.536816799476820317e-01
7.300000000000000711e+00	1.981510752101670048e-01	7.300000000000000711e+00	1.585312196291777942e-01
7.500000000000000000e+00	2.032300782958340324e-01	7.500000000000000000e+00	1.634111067391063599e-01
7.700000000000001066e+00	2.083097636078462822e-01	7.700000000000001066e+00	1.683596872843202419e-01
7.900000000000000355e+00	2.130496691840252088e-01	7.900000000000000355e+00	1.733931565881294268e-01
8.100000000000001421e+00	2.183621361321785304e-01	8.100000000000001421e+00	1.784675008675622176e-01
8.300000000000000711e+00	2.238477983494376877e-01	8.300000000000000711e+00	1.837238585022696880e-01
8.500000000000000000e+00	2.291454592790951872e-01	8.500000000000000000e+00	1.888601847396622624e-01
8.699999999999999289e+00	2.345612436048212790e-01	8.699999999999999289e+00	1.939009065009209831e-01
8.900000000000000355e+00	2.399228745055003442e-01	8.900000000000000355e+00	1.988505776684452997e-01
9.100000000000001421e+00	2.449079071774211691e-01	9.100000000000001421e+00	2.036658097562683845e-01
9.300000000000000711e+00	2.496047634096157652e-01	9.300000000000000711e+00	2.083086782762128830e-01
9.500000000000000000e+00	2.537626009964600859e-01	9.500000000000000000e+00	2.128322120924912852e-01
9.700000000000001066e+00	2.581319440248430186e-01	9.700000000000001066e+00	2.171415057853907926e-01
9.900000000000000355e+00	2.623906366384863853e-01	9.900000000000000355e+00	2.213100029013113923e-01
1.010000000000000142e+01	2.661542339332554907e-01	1.010000000000000142e+01	2.254335455499852092e-01
1.030000000000000071e+01	2.697544858135878520e-01	1.030000000000000071e+01	2.295457223041497963e-01
1.050000000000000000e+01	2.732885400973478762e-01	1.050000000000000000e+01	2.335248515872584418e-01
1.070000000000000107e+01	2.768816748023276153e-01	1.070000000000000107e+01	2.374765476907770845e-01
1.090000000000000036e+01	2.804849498941351382e-01	1.090000000000000036e+01	2.416135008563481401e-01
1.110000000000000142e+01	2.838634151738858580e-01	1.110000000000000142e+01	2.456131152146429353e-01
1.130000000000000071e+01	2.875462551053863391e-01	1.130000000000000071e+01	2.496671086456755950e-01
1.150000000000000000e+01	2.909763520127154890e-01	1.150000000000000000e+01	2.537556783605992572e-01
1.170000000000000107e+01	2.945509641685172819e-01	1.170000000000000107e+01	2.579413772055489940e-01
1.190000000000000036e+01	2.982977709896583729e-01	1.190000000000000036e+01	2.622577776254643167e-01
1.210000000000000142e+01	3.020403568731794830e-01	1.210000000000000142e+01	2.665957263054377635e-01
1.230000000000000071e+01	3.059369430939491985e-01	1.230000000000000071e+01	2.710591575025876332e-01
1.250000000000000000e+01	3.099467799665421852e-01	1.250000000000000000e+01	2.755615732933679451e-01
1.270000000000000107e+01	3.140067748379845591e-01	1.270000000000000107e+01	2.801215020950230672e-01
1.290000000000000036e+01	3.180612213485616291e-01	1.290000000000000036e+01	2.847105623303422539e-01
1.310000000000000142e+01	3.222847404919399472e-01	1.310000000000000142e+01	2.893567970436823344e-01
1.330000000000000071e+01	3.263465328186438419e-01	1.330000000000000071e+01	2.939331110718041984e-01
1.350000000000000000e+01	3.304858727190765899e-01	1.350000000000000000e+01	2.985159231941650892e-01
1.370000000000000107e+01	3.344843037658924989e-01	1.370000000000000107e+01	3.031398349779528267e-01
1.390000000000000036e+01	3.387062272202852053e-01	1.390000000000000036e+01	3.076460950110915804e-01
1.410000000000000142e+01	3.426753825638505502e-01	1.410000000000000142e+01	3.122042173239369389e-01
1.430000000000000071e+01	3.467595868056362884e-01	1.430000000000000071e+01	3.167653231013415893e-01
1.450000000000000000e+01	3.506636605485061731e-01	1.450000000000000000e+01	3.212217206705386685e-01
1.470000000000000107e+01	3.545009213718318120e-01	1.470000000000000107e+01	3.257685839442420739e-01
1.490000000000000036e+01	3.584656035848045597e-01	1.490000000000000036e+01	3.302082978150722159e-01
