# Supplementary material for: Ion-combination specific effects driving the enzymatic activity of halophilic alcohol dehydrogenase 2 from Haloferax volcanii in aqueous ionic liquid solvent mixtures
Source: RSC Sustain. 2024 Jul 8;2(9):2559–80. doi: 10.1039/d3su00412k (PMC11353702; doi:10.1039/d3su00412k)
Supplement: SU-002-D3SU00412K-s005 [file SU-002-D3SU00412K-s005.zip › MDAnalysis_Calculated_Plotted_Data/RDF/IL/RDF_ILK_interILion.csv]

1.000000000000000056e-01	0.000000000000000000e+00
3.000000000000000444e-01	0.000000000000000000e+00
5.000000000000000000e-01	0.000000000000000000e+00
7.000000000000000666e-01	0.000000000000000000e+00
9.000000000000000222e-01	0.000000000000000000e+00
1.100000000000000089e+00	0.000000000000000000e+00
1.300000000000000266e+00	0.000000000000000000e+00
1.500000000000000000e+00	0.000000000000000000e+00
1.700000000000000178e+00	0.000000000000000000e+00
1.899999999999999911e+00	0.000000000000000000e+00
2.100000000000000089e+00	1.679102528150805060e-02
2.300000000000000266e+00	9.150859667609388959e-01
2.500000000000000000e+00	3.966064907093420189e+00
2.700000000000000178e+00	6.199693375822607599e+00
2.900000000000000355e+00	6.874311332444513312e+00
3.100000000000000089e+00	7.684062526641897151e+00
3.300000000000000266e+00	9.529743337941681602e+00
3.500000000000000000e+00	1.168883072163583492e+01
3.700000000000000178e+00	1.310307711968705391e+01
3.900000000000000355e+00	1.405476734589369237e+01
4.099999999999999645e+00	1.524972221073290513e+01
4.300000000000000711e+00	1.673289996277827640e+01
4.500000000000000000e+00	1.817972450341863677e+01
4.700000000000001066e+00	1.930909937813109778e+01
4.900000000000000355e+00	2.001889270120317832e+01
5.099999999999999645e+00	2.047148817113649599e+01
5.300000000000000711e+00	2.079211945135725514e+01
5.500000000000000000e+00	2.101007639433491647e+01
5.700000000000001066e+00	2.098188399356773104e+01
5.900000000000000355e+00	2.076553274297792484e+01
6.099999999999999645e+00	2.048348652037522299e+01
6.300000000000000711e+00	2.018554312223309566e+01
6.500000000000000000e+00	1.983773436731545914e+01
6.700000000000001066e+00	1.943180746895088618e+01
6.900000000000000355e+00	1.897695081528957672e+01
7.099999999999999645e+00	1.850982235965814127e+01
7.300000000000000711e+00	1.803741158308043424e+01
7.500000000000000000e+00	1.756148735494271307e+01
7.700000000000001066e+00	1.707858969579747921e+01
7.900000000000000355e+00	1.663316837122385294e+01
8.100000000000001421e+00	1.623179862233173765e+01
8.300000000000000711e+00	1.589446887852706780e+01
8.500000000000000000e+00	1.558738607155128975e+01
8.699999999999999289e+00	1.530826482455596427e+01
8.900000000000000355e+00	1.504490646098788886e+01
9.100000000000001421e+00	1.479560842335049209e+01
9.300000000000000711e+00	1.455951321317865599e+01
9.500000000000000000e+00	1.433313713367101627e+01
9.700000000000001066e+00	1.410999464015935345e+01
9.900000000000000355e+00	1.389230058084932473e+01
1.010000000000000142e+01	1.369880340594574264e+01
1.030000000000000071e+01	1.351878217399443294e+01
1.050000000000000000e+01	1.334668736395362032e+01
1.070000000000000107e+01	1.318439879295479855e+01
1.090000000000000036e+01	1.303078216024286640e+01
1.110000000000000142e+01	1.288673787920037483e+01
1.130000000000000071e+01	1.274749254895307971e+01
1.150000000000000000e+01	1.262511221465701716e+01
1.170000000000000107e+01	1.250747700931216855e+01
1.190000000000000036e+01	1.240360782470448520e+01
1.210000000000000142e+01	1.231037777576444903e+01
1.230000000000000071e+01	1.222958668406822547e+01
1.250000000000000000e+01	1.215765052005546032e+01
1.270000000000000107e+01	1.209274492893783659e+01
1.290000000000000036e+01	1.203013770012444361e+01
1.310000000000000142e+01	1.197606119653929646e+01
1.330000000000000071e+01	1.192090123471713170e+01
1.350000000000000000e+01	1.186293274329932501e+01
1.370000000000000107e+01	1.180161608915787141e+01
1.390000000000000036e+01	1.173417067364925614e+01
1.410000000000000142e+01	1.165947637774954870e+01
1.430000000000000071e+01	1.157966431001524477e+01
1.450000000000000000e+01	1.148837461807243088e+01
1.470000000000000107e+01	1.139035757140688787e+01
1.490000000000000036e+01	1.128449477644822352e+01
