# Supplementary material for: Ion-combination specific effects driving the enzymatic activity of halophilic alcohol dehydrogenase 2 from Haloferax volcanii in aqueous ionic liquid solvent mixtures
Source: RSC Sustain. 2024 Jul 8;2(9):2559–80. doi: 10.1039/d3su00412k (PMC11353702; doi:10.1039/d3su00412k)
Supplement: SU-002-D3SU00412K-s005 [file SU-002-D3SU00412K-s005.zip › MDAnalysis_Calculated_Plotted_Data/RDF/IL/RDF_ILK_neg.csv]

1.000000000000000056e-01	0.000000000000000000e+00	1.000000000000000056e-01	0.000000000000000000e+00
3.000000000000000444e-01	0.000000000000000000e+00	3.000000000000000444e-01	0.000000000000000000e+00
5.000000000000000000e-01	0.000000000000000000e+00	5.000000000000000000e-01	0.000000000000000000e+00
7.000000000000000666e-01	0.000000000000000000e+00	7.000000000000000666e-01	0.000000000000000000e+00
9.000000000000000222e-01	0.000000000000000000e+00	9.000000000000000222e-01	0.000000000000000000e+00
1.100000000000000089e+00	0.000000000000000000e+00	1.100000000000000089e+00	0.000000000000000000e+00
1.300000000000000266e+00	0.000000000000000000e+00	1.300000000000000266e+00	0.000000000000000000e+00
1.500000000000000000e+00	0.000000000000000000e+00	1.500000000000000000e+00	0.000000000000000000e+00
1.700000000000000178e+00	3.733826762579347527e-04	1.700000000000000178e+00	3.088127397622016747e-05
1.899999999999999911e+00	3.623373461669098829e-03	1.899999999999999911e+00	5.057961093220227685e-04
2.100000000000000089e+00	4.604300977621757392e-03	2.100000000000000089e+00	3.997551654921167874e-03
2.300000000000000266e+00	6.560060873801238333e-03	2.300000000000000266e+00	9.036004317047624523e-03
2.500000000000000000e+00	1.452410843136811049e-02	2.500000000000000000e+00	1.468063081798706704e-02
2.700000000000000178e+00	2.088553883997077906e-02	2.700000000000000178e+00	1.980244885320217932e-02
2.900000000000000355e+00	2.662585355347096144e-02	2.900000000000000355e+00	2.602244298107147039e-02
3.100000000000000089e+00	3.318609000056446656e-02	3.100000000000000089e+00	3.279474094616944418e-02
3.300000000000000266e+00	4.228296023995837399e-02	3.300000000000000266e+00	3.906357797834317247e-02
3.500000000000000000e+00	5.104149310293113612e-02	3.500000000000000000e+00	4.453978896508836716e-02
3.700000000000000178e+00	5.560517582931005093e-02	3.700000000000000178e+00	5.041973054956843531e-02
3.900000000000000355e+00	6.079761865649020713e-02	3.900000000000000355e+00	5.715592475964247077e-02
4.099999999999999645e+00	6.683466009887546744e-02	4.099999999999999645e+00	6.372744943495931014e-02
4.300000000000000711e+00	7.245207722392614513e-02	4.300000000000000711e+00	6.977617985116714439e-02
4.500000000000000000e+00	7.942890931470664162e-02	4.500000000000000000e+00	7.512090475243955734e-02
4.700000000000001066e+00	8.329314232882341351e-02	4.700000000000001066e+00	8.060932660308753328e-02
4.900000000000000355e+00	8.843319558065403097e-02	4.900000000000000355e+00	8.575526048780710009e-02
5.099999999999999645e+00	9.357880198612804346e-02	5.099999999999999645e+00	9.057691700816257463e-02
5.300000000000000711e+00	9.934129343407387125e-02	5.300000000000000711e+00	9.539004950725994691e-02
5.500000000000000000e+00	1.070696079610650858e-01	5.500000000000000000e+00	1.000963466114157957e-01
5.700000000000001066e+00	1.132020331309200739e-01	5.700000000000001066e+00	1.050815721065782582e-01
5.900000000000000355e+00	1.199571333705181930e-01	5.900000000000000355e+00	1.102182021603577700e-01
6.099999999999999645e+00	1.266239965261122535e-01	6.099999999999999645e+00	1.160002998015219056e-01
6.300000000000000711e+00	1.334018832994142145e-01	6.300000000000000711e+00	1.218019864516203116e-01
6.500000000000000000e+00	1.418471636145275383e-01	6.500000000000000000e+00	1.279967112865869061e-01
6.700000000000001066e+00	1.500389176643748546e-01	6.700000000000001066e+00	1.348611849285314135e-01
6.900000000000000355e+00	1.593215654229818978e-01	6.900000000000000355e+00	1.417067299598119556e-01
7.099999999999999645e+00	1.680156208253490713e-01	7.099999999999999645e+00	1.486958787394136172e-01
7.300000000000000711e+00	1.780439996158984239e-01	7.300000000000000711e+00	1.557835906262824699e-01
7.500000000000000000e+00	1.884987055726705940e-01	7.500000000000000000e+00	1.626339649863740300e-01
7.700000000000001066e+00	1.994366848344459597e-01	7.700000000000001066e+00	1.698090878692438965e-01
7.900000000000000355e+00	2.098818641507233518e-01	7.900000000000000355e+00	1.768221403288048610e-01
8.100000000000001421e+00	2.205355198570622677e-01	8.100000000000001421e+00	1.839131076901530104e-01
8.300000000000000711e+00	2.308494821286868059e-01	8.300000000000000711e+00	1.911867346410696944e-01
8.500000000000000000e+00	2.412049217688544689e-01	8.500000000000000000e+00	1.979753944428686574e-01
8.699999999999999289e+00	2.512134694017853498e-01	8.699999999999999289e+00	2.049003354209961159e-01
8.900000000000000355e+00	2.614676662537167573e-01	8.900000000000000355e+00	2.116122724712306280e-01
9.100000000000001421e+00	2.718086313021965128e-01	9.100000000000001421e+00	2.181640340862998073e-01
9.300000000000000711e+00	2.805365295544669513e-01	9.300000000000000711e+00	2.245824682817133822e-01
9.500000000000000000e+00	2.889207090482146523e-01	9.500000000000000000e+00	2.308031418979690497e-01
9.700000000000001066e+00	2.961778406455896628e-01	9.700000000000001066e+00	2.370464738787255443e-01
9.900000000000000355e+00	3.047270445970967634e-01	9.900000000000000355e+00	2.429031016809063137e-01
1.010000000000000142e+01	3.121531716802351530e-01	1.010000000000000142e+01	2.489447912304899313e-01
1.030000000000000071e+01	3.188033216076359699e-01	1.030000000000000071e+01	2.549270104838418649e-01
1.050000000000000000e+01	3.255878724648519351e-01	1.050000000000000000e+01	2.609345100621067726e-01
1.070000000000000107e+01	3.313128728050258043e-01	1.070000000000000107e+01	2.669275719363160548e-01
1.090000000000000036e+01	3.372221779615894866e-01	1.090000000000000036e+01	2.732662443188445534e-01
1.110000000000000142e+01	3.419596882927034565e-01	1.110000000000000142e+01	2.795756691951429285e-01
1.130000000000000071e+01	3.473178012459070541e-01	1.130000000000000071e+01	2.855591712376636671e-01
1.150000000000000000e+01	3.523201264897033447e-01	1.150000000000000000e+01	2.919140567073815196e-01
1.170000000000000107e+01	3.562444890011883802e-01	1.170000000000000107e+01	2.977790485865079440e-01
1.190000000000000036e+01	3.601644865637193549e-01	1.190000000000000036e+01	3.039989638090709878e-01
1.210000000000000142e+01	3.637881083830841189e-01	1.210000000000000142e+01	3.101799920546057798e-01
1.230000000000000071e+01	3.674144271319753075e-01	1.230000000000000071e+01	3.162865276304950291e-01
1.250000000000000000e+01	3.712247894752503385e-01	1.250000000000000000e+01	3.222749211196582197e-01
1.270000000000000107e+01	3.748874883854828033e-01	1.270000000000000107e+01	3.283348522969944949e-01
1.290000000000000036e+01	3.779302654488654878e-01	1.290000000000000036e+01	3.344750965435472900e-01
1.310000000000000142e+01	3.819527916203000473e-01	1.310000000000000142e+01	3.404364763988289577e-01
1.330000000000000071e+01	3.847825462882981662e-01	1.330000000000000071e+01	3.463144282111788042e-01
1.350000000000000000e+01	3.881527987831374094e-01	1.350000000000000000e+01	3.519090641874753067e-01
1.370000000000000107e+01	3.917418646966064899e-01	1.370000000000000107e+01	3.575229761520383742e-01
1.390000000000000036e+01	3.949949610322880944e-01	1.390000000000000036e+01	3.629594961558135213e-01
1.410000000000000142e+01	3.983435539825068705e-01	1.410000000000000142e+01	3.684288494848781403e-01
1.430000000000000071e+01	4.017956161086259081e-01	1.430000000000000071e+01	3.737118345563392174e-01
1.450000000000000000e+01	4.056878508550089690e-01	1.450000000000000000e+01	3.787522161428307221e-01
1.470000000000000107e+01	4.088779097610285018e-01	1.470000000000000107e+01	3.838588502115587442e-01
1.490000000000000036e+01	4.123216764453641048e-01	1.490000000000000036e+01	3.888952583310041344e-01
