# Supplementary material for: Ion-combination specific effects driving the enzymatic activity of halophilic alcohol dehydrogenase 2 from Haloferax volcanii in aqueous ionic liquid solvent mixtures
Source: RSC Sustain. 2024 Jul 8;2(9):2559–80. doi: 10.1039/d3su00412k (PMC11353702; doi:10.1039/d3su00412k)
Supplement: SU-002-D3SU00412K-s005 [file SU-002-D3SU00412K-s005.zip › MDAnalysis_Calculated_Plotted_Data/RDF/IL/RDF_ILK_pos.csv]

1.000000000000000056e-01	0.000000000000000000e+00	1.000000000000000056e-01	0.000000000000000000e+00
3.000000000000000444e-01	0.000000000000000000e+00	3.000000000000000444e-01	0.000000000000000000e+00
5.000000000000000000e-01	0.000000000000000000e+00	5.000000000000000000e-01	0.000000000000000000e+00
7.000000000000000666e-01	0.000000000000000000e+00	7.000000000000000666e-01	0.000000000000000000e+00
9.000000000000000222e-01	0.000000000000000000e+00	9.000000000000000222e-01	0.000000000000000000e+00
1.100000000000000089e+00	0.000000000000000000e+00	1.100000000000000089e+00	0.000000000000000000e+00
1.300000000000000266e+00	0.000000000000000000e+00	1.300000000000000266e+00	0.000000000000000000e+00
1.500000000000000000e+00	0.000000000000000000e+00	1.500000000000000000e+00	2.413692321756376134e-06
1.700000000000000178e+00	2.309632892105970958e-03	1.700000000000000178e+00	5.075427679343017879e-05
1.899999999999999911e+00	1.112506417552448085e-02	1.899999999999999911e+00	1.080746323640451728e-03
2.100000000000000089e+00	1.115334650406166715e-02	2.100000000000000089e+00	7.270974664722901215e-03
2.300000000000000266e+00	2.686923711206084739e-02	2.300000000000000266e+00	1.693510979137246089e-02
2.500000000000000000e+00	6.389782951233333175e-02	2.500000000000000000e+00	2.658920888414077061e-02
2.700000000000000178e+00	8.750687512779968535e-02	2.700000000000000178e+00	3.934319366982934330e-02
2.900000000000000355e+00	1.070312039897336476e-01	2.900000000000000355e+00	5.369854916233534475e-02
3.100000000000000089e+00	1.322506982712898516e-01	3.100000000000000089e+00	6.783423158249542173e-02
3.300000000000000266e+00	1.679087870248802128e-01	3.300000000000000266e+00	8.109849621305766088e-02
3.500000000000000000e+00	1.984903321424150158e-01	3.500000000000000000e+00	9.266083929073105907e-02
3.700000000000000178e+00	2.156719841765055434e-01	3.700000000000000178e+00	1.056378109193263221e-01
3.900000000000000355e+00	2.261757420342087876e-01	3.900000000000000355e+00	1.177262691224252311e-01
4.099999999999999645e+00	2.450205597507063293e-01	4.099999999999999645e+00	1.280018612200661821e-01
4.300000000000000711e+00	2.670924031270661692e-01	4.300000000000000711e+00	1.371973308844950112e-01
4.500000000000000000e+00	2.864914219752273117e-01	4.500000000000000000e+00	1.457477536115846239e-01
4.700000000000001066e+00	3.020943321082569799e-01	4.700000000000001066e+00	1.535034303536950695e-01
4.900000000000000355e+00	3.148831856444936350e-01	4.900000000000000355e+00	1.604868675214642104e-01
5.099999999999999645e+00	3.246983611084180987e-01	5.099999999999999645e+00	1.658746433540096155e-01
5.300000000000000711e+00	3.302972798571768287e-01	5.300000000000000711e+00	1.704337108117801869e-01
5.500000000000000000e+00	3.346616483848480761e-01	5.500000000000000000e+00	1.747094413740984675e-01
5.700000000000001066e+00	3.360410727699660871e-01	5.700000000000001066e+00	1.780520349742783781e-01
5.900000000000000355e+00	3.352416726614130260e-01	5.900000000000000355e+00	1.808750990945186821e-01
6.099999999999999645e+00	3.341969316582693583e-01	6.099999999999999645e+00	1.835395242202873256e-01
6.300000000000000711e+00	3.331633389572828396e-01	6.300000000000000711e+00	1.868935350715212051e-01
6.500000000000000000e+00	3.318301246472926125e-01	6.500000000000000000e+00	1.910695446033811029e-01
6.700000000000001066e+00	3.281985765558438906e-01	6.700000000000001066e+00	1.953250223736385516e-01
6.900000000000000355e+00	3.295471847778513874e-01	6.900000000000000355e+00	1.999092743124067928e-01
7.099999999999999645e+00	3.256964412511968998e-01	7.099999999999999645e+00	2.053016825228818898e-01
7.300000000000000711e+00	3.248942328935062185e-01	7.300000000000000711e+00	2.107562142432928554e-01
7.500000000000000000e+00	3.218554277916340634e-01	7.500000000000000000e+00	2.163714514892399465e-01
7.700000000000001066e+00	3.199325077177124221e-01	7.700000000000001066e+00	2.220608795511532230e-01
7.900000000000000355e+00	3.171590189661561143e-01	7.900000000000000355e+00	2.279829703576761180e-01
8.100000000000001421e+00	3.150125070607344702e-01	8.100000000000001421e+00	2.341462846343864423e-01
8.300000000000000711e+00	3.132705855317030608e-01	8.300000000000000711e+00	2.400417196169808698e-01
8.500000000000000000e+00	3.121485311105750005e-01	8.500000000000000000e+00	2.458638983076663620e-01
8.699999999999999289e+00	3.109448131525386905e-01	8.699999999999999289e+00	2.515347050844501386e-01
8.900000000000000355e+00	3.111352552439921593e-01	8.900000000000000355e+00	2.566735520338762622e-01
9.100000000000001421e+00	3.107866419877764463e-01	9.100000000000001421e+00	2.619478447821493861e-01
9.300000000000000711e+00	3.110500948518354902e-01	9.300000000000000711e+00	2.664456282940054765e-01
9.500000000000000000e+00	3.105230126919018008e-01	9.500000000000000000e+00	2.707868616927509575e-01
9.700000000000001066e+00	3.116115005607705823e-01	9.700000000000001066e+00	2.745924233531452652e-01
9.900000000000000355e+00	3.117869673841230926e-01	9.900000000000000355e+00	2.777007055832785842e-01
1.010000000000000142e+01	3.126983829002283888e-01	1.010000000000000142e+01	2.805965834493782673e-01
1.030000000000000071e+01	3.133409582628715606e-01	1.030000000000000071e+01	2.832498031107866798e-01
1.050000000000000000e+01	3.137118978945239167e-01	1.050000000000000000e+01	2.852085472767944552e-01
1.070000000000000107e+01	3.143505866626787881e-01	1.070000000000000107e+01	2.868742747224473089e-01
1.090000000000000036e+01	3.158254593967516621e-01	1.090000000000000036e+01	2.887053351720691996e-01
1.110000000000000142e+01	3.164927099086291551e-01	1.110000000000000142e+01	2.902262440189715131e-01
1.130000000000000071e+01	3.179012347442025654e-01	1.130000000000000071e+01	2.920219585180900967e-01
1.150000000000000000e+01	3.184783947049825148e-01	1.150000000000000000e+01	2.932339093809553376e-01
1.170000000000000107e+01	3.196386231748269413e-01	1.170000000000000107e+01	2.948478056229542066e-01
1.190000000000000036e+01	3.200794394154235500e-01	1.190000000000000036e+01	2.967374462161750936e-01
1.210000000000000142e+01	3.217417081296438663e-01	1.210000000000000142e+01	2.985959472256925484e-01
1.230000000000000071e+01	3.225881256888827320e-01	1.230000000000000071e+01	3.005946934916972069e-01
1.250000000000000000e+01	3.240980998601189489e-01	1.250000000000000000e+01	3.030758920077866181e-01
1.270000000000000107e+01	3.259153748777397497e-01	1.270000000000000107e+01	3.055238448312270205e-01
1.290000000000000036e+01	3.273000507666555814e-01	1.290000000000000036e+01	3.079178442151328521e-01
1.310000000000000142e+01	3.292979250613665698e-01	1.310000000000000142e+01	3.109302060682673230e-01
1.330000000000000071e+01	3.317712031363473368e-01	1.330000000000000071e+01	3.137125865485225762e-01
1.350000000000000000e+01	3.336720921987281208e-01	1.350000000000000000e+01	3.169030436958193975e-01
1.370000000000000107e+01	3.355324343375437057e-01	1.370000000000000107e+01	3.203166653998401059e-01
1.390000000000000036e+01	3.385916763905414961e-01	1.390000000000000036e+01	3.234097652229271369e-01
1.410000000000000142e+01	3.405924893062671766e-01	1.410000000000000142e+01	3.268261645495061929e-01
1.430000000000000071e+01	3.429496969072948209e-01	1.430000000000000071e+01	3.302303618734549473e-01
1.450000000000000000e+01	3.454655995380970790e-01	1.450000000000000000e+01	3.334104202015722440e-01
1.470000000000000107e+01	3.481371463262946664e-01	1.470000000000000107e+01	3.364305656592058158e-01
1.490000000000000036e+01	3.509068099416831621e-01	1.490000000000000036e+01	3.395704867881664812e-01
