# Supplementary material for: Ion-combination specific effects driving the enzymatic activity of halophilic alcohol dehydrogenase 2 from Haloferax volcanii in aqueous ionic liquid solvent mixtures
Source: RSC Sustain. 2024 Jul 8;2(9):2559–80. doi: 10.1039/d3su00412k (PMC11353702; doi:10.1039/d3su00412k)
Supplement: SU-002-D3SU00412K-s005 [file SU-002-D3SU00412K-s005.zip › MDAnalysis_Calculated_Plotted_Data/RDF/IL/RDF_ILK_pot2pot_around_acidic_zone1_15A.csv]

1.000000000000000056e-01	0.000000000000000000e+00	1.000000000000000056e-01	0.000000000000000000e+00
3.000000000000000444e-01	0.000000000000000000e+00	3.000000000000000444e-01	0.000000000000000000e+00
5.000000000000000000e-01	0.000000000000000000e+00	5.000000000000000000e-01	0.000000000000000000e+00
7.000000000000000666e-01	0.000000000000000000e+00	7.000000000000000666e-01	0.000000000000000000e+00
9.000000000000000222e-01	0.000000000000000000e+00	9.000000000000000222e-01	0.000000000000000000e+00
1.100000000000000089e+00	0.000000000000000000e+00	1.100000000000000089e+00	0.000000000000000000e+00
1.300000000000000266e+00	0.000000000000000000e+00	1.300000000000000266e+00	0.000000000000000000e+00
1.500000000000000000e+00	0.000000000000000000e+00	1.500000000000000000e+00	0.000000000000000000e+00
1.700000000000000178e+00	0.000000000000000000e+00	1.700000000000000178e+00	0.000000000000000000e+00
1.899999999999999911e+00	0.000000000000000000e+00	1.899999999999999911e+00	0.000000000000000000e+00
2.100000000000000089e+00	0.000000000000000000e+00	2.100000000000000089e+00	0.000000000000000000e+00
2.300000000000000266e+00	0.000000000000000000e+00	2.300000000000000266e+00	0.000000000000000000e+00
2.500000000000000000e+00	0.000000000000000000e+00	2.500000000000000000e+00	0.000000000000000000e+00
2.700000000000000178e+00	0.000000000000000000e+00	2.700000000000000178e+00	0.000000000000000000e+00
2.900000000000000355e+00	0.000000000000000000e+00	2.900000000000000355e+00	0.000000000000000000e+00
3.100000000000000089e+00	0.000000000000000000e+00	3.100000000000000089e+00	0.000000000000000000e+00
3.300000000000000266e+00	0.000000000000000000e+00	3.300000000000000266e+00	0.000000000000000000e+00
3.500000000000000000e+00	0.000000000000000000e+00	3.500000000000000000e+00	0.000000000000000000e+00
3.700000000000000178e+00	2.331626328489465882e-01	3.700000000000000178e+00	2.331626328489465882e-01
3.900000000000000355e+00	4.984336606903490563e-01	3.900000000000000355e+00	4.984336606903490563e-01
4.099999999999999645e+00	1.115635123412549889e+00	4.099999999999999645e+00	1.115635123412549889e+00
4.300000000000000711e+00	1.402737162565917073e+00	4.300000000000000711e+00	1.402737162565917073e+00
4.500000000000000000e+00	1.517303147059073432e+00	4.500000000000000000e+00	1.517303147059073432e+00
4.700000000000001066e+00	1.047719175337985309e+00	4.700000000000001066e+00	1.047719175337985309e+00
4.900000000000000355e+00	1.030427365631863879e+00	4.900000000000000355e+00	1.030427365631863879e+00
5.099999999999999645e+00	5.983382197269901948e-01	5.099999999999999645e+00	5.983382197269901948e-01
5.300000000000000711e+00	5.966562058202692365e-01	5.300000000000000711e+00	5.966562058202692365e-01
5.500000000000000000e+00	5.276730364386693628e-01	5.500000000000000000e+00	5.276730364386693628e-01
5.700000000000001066e+00	6.632505792232696873e-01	5.700000000000001066e+00	6.632505792232696873e-01
5.900000000000000355e+00	4.814839623375387623e-01	5.900000000000000355e+00	4.814839623375387623e-01
6.099999999999999645e+00	9.223123458654894913e-01	6.099999999999999645e+00	9.223123458654894913e-01
6.300000000000000711e+00	8.747416897220573473e-01	6.300000000000000711e+00	8.747416897220573473e-01
6.500000000000000000e+00	1.048431707829021509e+00	6.500000000000000000e+00	1.048431707829021509e+00
6.700000000000001066e+00	8.889888028507147988e-01	6.700000000000001066e+00	8.889888028507147988e-01
6.900000000000000355e+00	1.030990511905344409e+00	6.900000000000000355e+00	1.030990511905344409e+00
7.099999999999999645e+00	7.758161315034073358e-01	7.099999999999999645e+00	7.758161315034073358e-01
7.300000000000000711e+00	8.686868519064527838e-01	7.300000000000000711e+00	8.686868519064527838e-01
7.500000000000000000e+00	8.300719601948490789e-01	7.500000000000000000e+00	8.300719601948490789e-01
7.700000000000001066e+00	9.221314728809856254e-01	7.700000000000001066e+00	9.221314728809856254e-01
7.900000000000000355e+00	8.760347489642725805e-01	7.900000000000000355e+00	8.760347489642725805e-01
8.100000000000001421e+00	7.359891509916669516e-01	8.100000000000001421e+00	7.359891509916669516e-01
8.300000000000000711e+00	9.790111777908324653e-01	8.300000000000000711e+00	9.790111777908324653e-01
8.500000000000000000e+00	9.887199272125983818e-01	8.500000000000000000e+00	9.887199272125983818e-01
8.699999999999999289e+00	9.859664099878259202e-01	8.699999999999999289e+00	9.859664099878259202e-01
8.900000000000000355e+00	9.270383017210899190e-01	8.900000000000000355e+00	9.270383017210899190e-01
9.100000000000001421e+00	9.349311029535954942e-01	9.100000000000001421e+00	9.349311029535954942e-01
9.300000000000000711e+00	1.107405691086183364e+00	9.300000000000000711e+00	1.107405691086183364e+00
9.500000000000000000e+00	1.070114525640414538e+00	9.500000000000000000e+00	1.070114525640414538e+00
9.700000000000001066e+00	9.331296100660910753e-01	9.700000000000001066e+00	9.331296100660910753e-01
9.900000000000000355e+00	1.144193047306136579e+00	9.900000000000000355e+00	1.144193047306136579e+00
1.010000000000000142e+01	1.111065200591201618e+00	1.010000000000000142e+01	1.111065200591201618e+00
1.030000000000000071e+01	1.057052041064146186e+00	1.030000000000000071e+01	1.057052041064146186e+00
1.050000000000000000e+01	9.809699553546351591e-01	1.050000000000000000e+01	9.809699553546351591e-01
1.070000000000000107e+01	1.073615223189818835e+00	1.070000000000000107e+01	1.073615223189818835e+00
1.090000000000000036e+01	9.438854326952532681e-01	1.090000000000000036e+01	9.438854326952532681e-01
1.110000000000000142e+01	9.620040188961230809e-01	1.110000000000000142e+01	9.620040188961230809e-01
1.130000000000000071e+01	1.078273705986671605e+00	1.130000000000000071e+01	1.078273705986671605e+00
1.150000000000000000e+01	9.234065344840106659e-01	1.150000000000000000e+01	9.234065344840106659e-01
1.170000000000000107e+01	9.883153564120438217e-01	1.170000000000000107e+01	9.883153564120438217e-01
1.190000000000000036e+01	9.779203265434832648e-01	1.190000000000000036e+01	9.779203265434832648e-01
1.210000000000000142e+01	9.513119291687650581e-01	1.210000000000000142e+01	9.513119291687650581e-01
1.230000000000000071e+01	9.443682533824031555e-01	1.230000000000000071e+01	9.443682533824031555e-01
1.250000000000000000e+01	1.034436595422244531e+00	1.250000000000000000e+01	1.034436595422244531e+00
1.270000000000000107e+01	1.046651485129293180e+00	1.270000000000000107e+01	1.046651485129293180e+00
1.290000000000000036e+01	9.760777956684051349e-01	1.290000000000000036e+01	9.760777956684051349e-01
1.310000000000000142e+01	1.008129257402281986e+00	1.310000000000000142e+01	1.008129257402281986e+00
1.330000000000000071e+01	1.019776765838292354e+00	1.330000000000000071e+01	1.019776765838292354e+00
1.350000000000000000e+01	1.007303853706371211e+00	1.350000000000000000e+01	1.007303853706371211e+00
1.370000000000000107e+01	9.483401885646560725e-01	1.370000000000000107e+01	9.483401885646560725e-01
1.390000000000000036e+01	9.625581322382444904e-01	1.390000000000000036e+01	9.625581322382444904e-01
1.410000000000000142e+01	9.806120036606469359e-01	1.410000000000000142e+01	9.806120036606469359e-01
1.430000000000000071e+01	9.758183801259556756e-01	1.430000000000000071e+01	9.758183801259556756e-01
1.450000000000000000e+01	9.927432503524212803e-01	1.450000000000000000e+01	9.927432503524212803e-01
1.470000000000000107e+01	9.640671353005165756e-01	1.470000000000000107e+01	9.640671353005165756e-01
1.490000000000000036e+01	9.976818455678886366e-01	1.490000000000000036e+01	9.976818455678886366e-01
