# Supplementary material for: Ion-combination specific effects driving the enzymatic activity of halophilic alcohol dehydrogenase 2 from Haloferax volcanii in aqueous ionic liquid solvent mixtures
Source: RSC Sustain. 2024 Jul 8;2(9):2559–80. doi: 10.1039/d3su00412k (PMC11353702; doi:10.1039/d3su00412k)
Supplement: SU-002-D3SU00412K-s005 [file SU-002-D3SU00412K-s005.zip › MDAnalysis_Calculated_Plotted_Data/RDF/IL/RDF_ILK_wat2pot_around_acidic_zone1_15A.csv]

1.000000000000000056e-01	0.000000000000000000e+00	1.000000000000000056e-01	0.000000000000000000e+00
3.000000000000000444e-01	0.000000000000000000e+00	3.000000000000000444e-01	0.000000000000000000e+00
5.000000000000000000e-01	0.000000000000000000e+00	5.000000000000000000e-01	0.000000000000000000e+00
7.000000000000000666e-01	0.000000000000000000e+00	7.000000000000000666e-01	0.000000000000000000e+00
9.000000000000000222e-01	0.000000000000000000e+00	9.000000000000000222e-01	0.000000000000000000e+00
1.100000000000000089e+00	0.000000000000000000e+00	1.100000000000000089e+00	0.000000000000000000e+00
1.300000000000000266e+00	0.000000000000000000e+00	1.300000000000000266e+00	0.000000000000000000e+00
1.500000000000000000e+00	0.000000000000000000e+00	1.500000000000000000e+00	0.000000000000000000e+00
1.700000000000000178e+00	0.000000000000000000e+00	1.700000000000000178e+00	0.000000000000000000e+00
1.899999999999999911e+00	0.000000000000000000e+00	1.899999999999999911e+00	0.000000000000000000e+00
2.100000000000000089e+00	2.358721860987095500e-05	2.100000000000000089e+00	2.358721860987095500e-05
2.300000000000000266e+00	2.189472179845234224e-03	2.300000000000000266e+00	2.189472179845234224e-03
2.500000000000000000e+00	2.732801233860022161e-01	2.500000000000000000e+00	2.732801233860022161e-01
2.700000000000000178e+00	1.900192856864616475e+00	2.700000000000000178e+00	1.900192856864616475e+00
2.900000000000000355e+00	1.986676487675985703e+00	2.900000000000000355e+00	1.986676487675985703e+00
3.100000000000000089e+00	1.865737487410356499e+00	3.100000000000000089e+00	1.865737487410356499e+00
3.300000000000000266e+00	2.034799222969281729e+00	3.300000000000000266e+00	2.034799222969281729e+00
3.500000000000000000e+00	1.794936020963731949e+00	3.500000000000000000e+00	1.794936020963731949e+00
3.700000000000000178e+00	1.285742723834373047e+00	3.700000000000000178e+00	1.285742723834373047e+00
3.900000000000000355e+00	9.794884284347230574e-01	3.900000000000000355e+00	9.794884284347230574e-01
4.099999999999999645e+00	9.015974076897552703e-01	4.099999999999999645e+00	9.015974076897552703e-01
4.300000000000000711e+00	9.252867865310244744e-01	4.300000000000000711e+00	9.252867865310244744e-01
4.500000000000000000e+00	9.980943045577815864e-01	4.500000000000000000e+00	9.980943045577815864e-01
4.700000000000001066e+00	1.081277465302109775e+00	4.700000000000001066e+00	1.081277465302109775e+00
4.900000000000000355e+00	1.163370284938202159e+00	4.900000000000000355e+00	1.163370284938202159e+00
5.099999999999999645e+00	1.228930359003201689e+00	5.099999999999999645e+00	1.228930359003201689e+00
5.300000000000000711e+00	1.274613261454479618e+00	5.300000000000000711e+00	1.274613261454479618e+00
5.500000000000000000e+00	1.283938923613750616e+00	5.500000000000000000e+00	1.283938923613750616e+00
5.700000000000001066e+00	1.271171296265279471e+00	5.700000000000001066e+00	1.271171296265279471e+00
5.900000000000000355e+00	1.241345813294437050e+00	5.900000000000000355e+00	1.241345813294437050e+00
6.099999999999999645e+00	1.201952578608437294e+00	6.099999999999999645e+00	1.201952578608437294e+00
6.300000000000000711e+00	1.166332339742619739e+00	6.300000000000000711e+00	1.166332339742619739e+00
6.500000000000000000e+00	1.140278325929109826e+00	6.500000000000000000e+00	1.140278325929109826e+00
6.700000000000001066e+00	1.130808680727280802e+00	6.700000000000001066e+00	1.130808680727280802e+00
6.900000000000000355e+00	1.131682306292986162e+00	6.900000000000000355e+00	1.131682306292986162e+00
7.099999999999999645e+00	1.139778876458657386e+00	7.099999999999999645e+00	1.139778876458657386e+00
7.300000000000000711e+00	1.150373651183202339e+00	7.300000000000000711e+00	1.150373651183202339e+00
7.500000000000000000e+00	1.157711913349547928e+00	7.500000000000000000e+00	1.157711913349547928e+00
7.700000000000001066e+00	1.163313835457698620e+00	7.700000000000001066e+00	1.163313835457698620e+00
7.900000000000000355e+00	1.163793952406245724e+00	7.900000000000000355e+00	1.163793952406245724e+00
8.100000000000001421e+00	1.160696107014007605e+00	8.100000000000001421e+00	1.160696107014007605e+00
8.300000000000000711e+00	1.154245596099818805e+00	8.300000000000000711e+00	1.154245596099818805e+00
8.500000000000000000e+00	1.150748710098935756e+00	8.500000000000000000e+00	1.150748710098935756e+00
8.699999999999999289e+00	1.145827607381388447e+00	8.699999999999999289e+00	1.145827607381388447e+00
8.900000000000000355e+00	1.140728372300283677e+00	8.900000000000000355e+00	1.140728372300283677e+00
9.100000000000001421e+00	1.134712076382781820e+00	9.100000000000001421e+00	1.134712076382781820e+00
9.300000000000000711e+00	1.132000757714042516e+00	9.300000000000000711e+00	1.132000757714042516e+00
9.500000000000000000e+00	1.128638343489474227e+00	9.500000000000000000e+00	1.128638343489474227e+00
9.700000000000001066e+00	1.126708389326354309e+00	9.700000000000001066e+00	1.126708389326354309e+00
9.900000000000000355e+00	1.124142942622228469e+00	9.900000000000000355e+00	1.124142942622228469e+00
1.010000000000000142e+01	1.122146160474583709e+00	1.010000000000000142e+01	1.122146160474583709e+00
1.030000000000000071e+01	1.119403945042487081e+00	1.030000000000000071e+01	1.119403945042487081e+00
1.050000000000000000e+01	1.118412348695483116e+00	1.050000000000000000e+01	1.118412348695483116e+00
1.070000000000000107e+01	1.116525039756768978e+00	1.070000000000000107e+01	1.116525039756768978e+00
1.090000000000000036e+01	1.113448333177579741e+00	1.090000000000000036e+01	1.113448333177579741e+00
1.110000000000000142e+01	1.112938629471736496e+00	1.110000000000000142e+01	1.112938629471736496e+00
1.130000000000000071e+01	1.110774175323280710e+00	1.130000000000000071e+01	1.110774175323280710e+00
1.150000000000000000e+01	1.108911443658848084e+00	1.150000000000000000e+01	1.108911443658848084e+00
1.170000000000000107e+01	1.104697265158211872e+00	1.170000000000000107e+01	1.104697265158211872e+00
1.190000000000000036e+01	1.103301624450413021e+00	1.190000000000000036e+01	1.103301624450413021e+00
1.210000000000000142e+01	1.101386067219126463e+00	1.210000000000000142e+01	1.101386067219126463e+00
1.230000000000000071e+01	1.099177424942305858e+00	1.230000000000000071e+01	1.099177424942305858e+00
1.250000000000000000e+01	1.096934173667844847e+00	1.250000000000000000e+01	1.096934173667844847e+00
1.270000000000000107e+01	1.095441623350733584e+00	1.270000000000000107e+01	1.095441623350733584e+00
1.290000000000000036e+01	1.093287139365905825e+00	1.290000000000000036e+01	1.093287139365905825e+00
1.310000000000000142e+01	1.090272754721004045e+00	1.310000000000000142e+01	1.090272754721004045e+00
1.330000000000000071e+01	1.088524342899427788e+00	1.330000000000000071e+01	1.088524342899427788e+00
1.350000000000000000e+01	1.086983364737399871e+00	1.350000000000000000e+01	1.086983364737399871e+00
1.370000000000000107e+01	1.084734057970185406e+00	1.370000000000000107e+01	1.084734057970185406e+00
1.390000000000000036e+01	1.083123842044424245e+00	1.390000000000000036e+01	1.083123842044424245e+00
1.410000000000000142e+01	1.080540408097070193e+00	1.410000000000000142e+01	1.080540408097070193e+00
1.430000000000000071e+01	1.079172191688604343e+00	1.430000000000000071e+01	1.079172191688604343e+00
1.450000000000000000e+01	1.078139995424879816e+00	1.450000000000000000e+01	1.078139995424879816e+00
1.470000000000000107e+01	1.075544654623044050e+00	1.470000000000000107e+01	1.075544654623044050e+00
1.490000000000000036e+01	1.072473382831137023e+00	1.490000000000000036e+01	1.072473382831137023e+00
