# Supplementary material for: Ion-combination specific effects driving the enzymatic activity of halophilic alcohol dehydrogenase 2 from Haloferax volcanii in aqueous ionic liquid solvent mixtures
Source: RSC Sustain. 2024 Jul 8;2(9):2559–80. doi: 10.1039/d3su00412k (PMC11353702; doi:10.1039/d3su00412k)
Supplement: SU-002-D3SU00412K-s005 [file SU-002-D3SU00412K-s005.zip › MDAnalysis_Calculated_Plotted_Data/RDF/IL/RDF_ILK_wat2wat_around_acidic_zone1_15A_OAtoms.csv]

1.000000000000000056e-01	0.000000000000000000e+00	1.000000000000000056e-01	0.000000000000000000e+00
3.000000000000000444e-01	0.000000000000000000e+00	3.000000000000000444e-01	0.000000000000000000e+00
5.000000000000000000e-01	0.000000000000000000e+00	5.000000000000000000e-01	0.000000000000000000e+00
7.000000000000000666e-01	0.000000000000000000e+00	7.000000000000000666e-01	0.000000000000000000e+00
9.000000000000000222e-01	0.000000000000000000e+00	9.000000000000000222e-01	0.000000000000000000e+00
1.100000000000000089e+00	0.000000000000000000e+00	1.100000000000000089e+00	0.000000000000000000e+00
1.300000000000000266e+00	0.000000000000000000e+00	1.300000000000000266e+00	0.000000000000000000e+00
1.500000000000000000e+00	0.000000000000000000e+00	1.500000000000000000e+00	0.000000000000000000e+00
1.700000000000000178e+00	0.000000000000000000e+00	1.700000000000000178e+00	0.000000000000000000e+00
1.899999999999999911e+00	0.000000000000000000e+00	1.899999999999999911e+00	0.000000000000000000e+00
2.100000000000000089e+00	0.000000000000000000e+00	2.100000000000000089e+00	0.000000000000000000e+00
2.300000000000000266e+00	0.000000000000000000e+00	2.300000000000000266e+00	0.000000000000000000e+00
2.500000000000000000e+00	2.569643123982763289e-01	2.500000000000000000e+00	2.569643123982763289e-01
2.700000000000000178e+00	2.361470221293731520e+00	2.700000000000000178e+00	2.361470221293731520e+00
2.900000000000000355e+00	2.458349666944780854e+00	2.900000000000000355e+00	2.458349666944780854e+00
3.100000000000000089e+00	1.664863157763015078e+00	3.100000000000000089e+00	1.664863157763015078e+00
3.300000000000000266e+00	1.391800500359869908e+00	3.300000000000000266e+00	1.391800500359869908e+00
3.500000000000000000e+00	1.293366714288293640e+00	3.500000000000000000e+00	1.293366714288293640e+00
3.700000000000000178e+00	1.222441598631125892e+00	3.700000000000000178e+00	1.222441598631125892e+00
3.900000000000000355e+00	1.178638015324155575e+00	3.900000000000000355e+00	1.178638015324155575e+00
4.099999999999999645e+00	1.178288364913048003e+00	4.099999999999999645e+00	1.178288364913048003e+00
4.300000000000000711e+00	1.150014722066626138e+00	4.300000000000000711e+00	1.150014722066626138e+00
4.500000000000000000e+00	1.112828923651507207e+00	4.500000000000000000e+00	1.112828923651507207e+00
4.700000000000001066e+00	1.139262648941915090e+00	4.700000000000001066e+00	1.139262648941915090e+00
4.900000000000000355e+00	1.121217961293469179e+00	4.900000000000000355e+00	1.121217961293469179e+00
5.099999999999999645e+00	1.154284811527005905e+00	5.099999999999999645e+00	1.154284811527005905e+00
5.300000000000000711e+00	1.171313166904166980e+00	5.300000000000000711e+00	1.171313166904166980e+00
5.500000000000000000e+00	1.181565867303290052e+00	5.500000000000000000e+00	1.181565867303290052e+00
5.700000000000001066e+00	1.168308638726393900e+00	5.700000000000001066e+00	1.168308638726393900e+00
5.900000000000000355e+00	1.176802670698495756e+00	5.900000000000000355e+00	1.176802670698495756e+00
6.099999999999999645e+00	1.194796348732519498e+00	6.099999999999999645e+00	1.194796348732519498e+00
6.300000000000000711e+00	1.196048063514429272e+00	6.300000000000000711e+00	1.196048063514429272e+00
6.500000000000000000e+00	1.195078136114795520e+00	6.500000000000000000e+00	1.195078136114795520e+00
6.700000000000001066e+00	1.195086894436335978e+00	6.700000000000001066e+00	1.195086894436335978e+00
6.900000000000000355e+00	1.182896008734281468e+00	6.900000000000000355e+00	1.182896008734281468e+00
7.099999999999999645e+00	1.178911633024611438e+00	7.099999999999999645e+00	1.178911633024611438e+00
7.300000000000000711e+00	1.166601427145207648e+00	7.300000000000000711e+00	1.166601427145207648e+00
7.500000000000000000e+00	1.160848426093824992e+00	7.500000000000000000e+00	1.160848426093824992e+00
7.700000000000001066e+00	1.148127981603392245e+00	7.700000000000001066e+00	1.148127981603392245e+00
7.900000000000000355e+00	1.148739233020229511e+00	7.900000000000000355e+00	1.148739233020229511e+00
8.100000000000001421e+00	1.138136682697886259e+00	8.100000000000001421e+00	1.138136682697886259e+00
8.300000000000000711e+00	1.139667527955467996e+00	8.300000000000000711e+00	1.139667527955467996e+00
8.500000000000000000e+00	1.151920124796077305e+00	8.500000000000000000e+00	1.151920124796077305e+00
8.699999999999999289e+00	1.157375419044143650e+00	8.699999999999999289e+00	1.157375419044143650e+00
8.900000000000000355e+00	1.153288724022294431e+00	8.900000000000000355e+00	1.153288724022294431e+00
9.100000000000001421e+00	1.150915301952410985e+00	9.100000000000001421e+00	1.150915301952410985e+00
9.300000000000000711e+00	1.153439520323387812e+00	9.300000000000000711e+00	1.153439520323387812e+00
9.500000000000000000e+00	1.152354494150333197e+00	9.500000000000000000e+00	1.152354494150333197e+00
9.700000000000001066e+00	1.146898192539505423e+00	9.700000000000001066e+00	1.146898192539505423e+00
9.900000000000000355e+00	1.145561999863267788e+00	9.900000000000000355e+00	1.145561999863267788e+00
1.010000000000000142e+01	1.144968540524714307e+00	1.010000000000000142e+01	1.144968540524714307e+00
1.030000000000000071e+01	1.139284856568865800e+00	1.030000000000000071e+01	1.139284856568865800e+00
1.050000000000000000e+01	1.137342375951729156e+00	1.050000000000000000e+01	1.137342375951729156e+00
1.070000000000000107e+01	1.128772090024376729e+00	1.070000000000000107e+01	1.128772090024376729e+00
1.090000000000000036e+01	1.129380238063656394e+00	1.090000000000000036e+01	1.129380238063656394e+00
1.110000000000000142e+01	1.128577701056538984e+00	1.110000000000000142e+01	1.128577701056538984e+00
1.130000000000000071e+01	1.125466465373514691e+00	1.130000000000000071e+01	1.125466465373514691e+00
1.150000000000000000e+01	1.128944562302996557e+00	1.150000000000000000e+01	1.128944562302996557e+00
1.170000000000000107e+01	1.123098110663792504e+00	1.170000000000000107e+01	1.123098110663792504e+00
1.190000000000000036e+01	1.128662411858109671e+00	1.190000000000000036e+01	1.128662411858109671e+00
1.210000000000000142e+01	1.129043334687364286e+00	1.210000000000000142e+01	1.129043334687364286e+00
1.230000000000000071e+01	1.124468604129783333e+00	1.230000000000000071e+01	1.124468604129783333e+00
1.250000000000000000e+01	1.123380670824561722e+00	1.250000000000000000e+01	1.123380670824561722e+00
1.270000000000000107e+01	1.119295071860925361e+00	1.270000000000000107e+01	1.119295071860925361e+00
1.290000000000000036e+01	1.119379781986344691e+00	1.290000000000000036e+01	1.119379781986344691e+00
1.310000000000000142e+01	1.116967898649902979e+00	1.310000000000000142e+01	1.116967898649902979e+00
1.330000000000000071e+01	1.112690293122205354e+00	1.330000000000000071e+01	1.112690293122205354e+00
1.350000000000000000e+01	1.109056790309845164e+00	1.350000000000000000e+01	1.109056790309845164e+00
1.370000000000000107e+01	1.110730121717200536e+00	1.370000000000000107e+01	1.110730121717200536e+00
1.390000000000000036e+01	1.110501058205029423e+00	1.390000000000000036e+01	1.110501058205029423e+00
1.410000000000000142e+01	1.104571392888968662e+00	1.410000000000000142e+01	1.104571392888968662e+00
1.430000000000000071e+01	1.106404496963198980e+00	1.430000000000000071e+01	1.106404496963198980e+00
1.450000000000000000e+01	1.106811645165967084e+00	1.450000000000000000e+01	1.106811645165967084e+00
1.470000000000000107e+01	1.108081331562169369e+00	1.470000000000000107e+01	1.108081331562169369e+00
1.490000000000000036e+01	1.105649652788271098e+00	1.490000000000000036e+01	1.105649652788271098e+00
