# Supplementary material for: Ion-combination specific effects driving the enzymatic activity of halophilic alcohol dehydrogenase 2 from Haloferax volcanii in aqueous ionic liquid solvent mixtures
Source: RSC Sustain. 2024 Jul 8;2(9):2559–80. doi: 10.1039/d3su00412k (PMC11353702; doi:10.1039/d3su00412k)
Supplement: SU-002-D3SU00412K-s005 [file SU-002-D3SU00412K-s005.zip › MDAnalysis_Calculated_Plotted_Data/RDF/IL/RDF_ILL_all.csv]

1.000000000000000056e-01	0.000000000000000000e+00	1.000000000000000056e-01	0.000000000000000000e+00
3.000000000000000444e-01	0.000000000000000000e+00	3.000000000000000444e-01	0.000000000000000000e+00
5.000000000000000000e-01	0.000000000000000000e+00	5.000000000000000000e-01	0.000000000000000000e+00
7.000000000000000666e-01	0.000000000000000000e+00	7.000000000000000666e-01	0.000000000000000000e+00
9.000000000000000222e-01	0.000000000000000000e+00	9.000000000000000222e-01	0.000000000000000000e+00
1.100000000000000089e+00	0.000000000000000000e+00	1.100000000000000089e+00	0.000000000000000000e+00
1.300000000000000266e+00	0.000000000000000000e+00	1.300000000000000266e+00	0.000000000000000000e+00
1.500000000000000000e+00	0.000000000000000000e+00	1.500000000000000000e+00	0.000000000000000000e+00
1.700000000000000178e+00	0.000000000000000000e+00	1.700000000000000178e+00	1.149764667505015757e-04
1.899999999999999911e+00	0.000000000000000000e+00	1.899999999999999911e+00	3.075580710506700850e-03
2.100000000000000089e+00	1.648878899112647979e-05	2.100000000000000089e+00	1.774075918380986494e-02
2.300000000000000266e+00	7.561168856006488404e-04	2.300000000000000266e+00	4.908180557529510935e-02
2.500000000000000000e+00	8.948912283608435186e-03	2.500000000000000000e+00	8.964040483827798167e-02
2.700000000000000178e+00	1.550930066578449507e-01	2.700000000000000178e+00	1.212658318728661172e-01
2.900000000000000355e+00	8.302240094038847440e-01	2.900000000000000355e+00	1.512945613846064796e-01
3.100000000000000089e+00	1.531996117282422576e+00	3.100000000000000089e+00	1.879114535507691031e-01
3.300000000000000266e+00	1.865201114154607431e+00	3.300000000000000266e+00	2.242670362946935503e-01
3.500000000000000000e+00	2.168535823058300505e+00	3.500000000000000000e+00	2.533600238557767725e-01
3.700000000000000178e+00	2.649525463089077881e+00	3.700000000000000178e+00	2.763570404947995884e-01
3.900000000000000355e+00	3.007796692249282700e+00	3.900000000000000355e+00	2.975116924051016132e-01
4.099999999999999645e+00	3.005605786686919689e+00	4.099999999999999645e+00	3.200674603165577503e-01
4.300000000000000711e+00	2.828933059440650322e+00	4.300000000000000711e+00	3.402683355273172783e-01
4.500000000000000000e+00	2.732318720931849132e+00	4.500000000000000000e+00	3.576281403738591491e-01
4.700000000000001066e+00	2.698285504629322595e+00	4.700000000000001066e+00	3.735221213556145781e-01
4.900000000000000355e+00	2.641521464790133056e+00	4.900000000000000355e+00	3.906107273483956366e-01
5.099999999999999645e+00	2.583909290291595884e+00	5.099999999999999645e+00	4.091491565824880716e-01
5.300000000000000711e+00	2.519864102698349928e+00	5.300000000000000711e+00	4.285763256443508307e-01
5.500000000000000000e+00	2.446518332907218429e+00	5.500000000000000000e+00	4.470313491092543501e-01
5.700000000000001066e+00	2.406692416318829686e+00	5.700000000000001066e+00	4.650321743926294493e-01
5.900000000000000355e+00	2.369443455447864721e+00	5.900000000000000355e+00	4.829834336432039521e-01
6.099999999999999645e+00	2.341021959219153903e+00	6.099999999999999645e+00	4.975045651938371227e-01
6.300000000000000711e+00	2.309986802152057983e+00	6.300000000000000711e+00	5.097972901875871266e-01
6.500000000000000000e+00	2.273536882454054719e+00	6.500000000000000000e+00	5.195378318832083453e-01
6.700000000000001066e+00	2.254883887814126631e+00	6.700000000000001066e+00	5.268283295708113823e-01
6.900000000000000355e+00	2.242373405678828480e+00	6.900000000000000355e+00	5.335634633996705345e-01
7.099999999999999645e+00	2.242488786880891372e+00	7.099999999999999645e+00	5.396353714406459945e-01
7.300000000000000711e+00	2.254966767101663105e+00	7.300000000000000711e+00	5.460142643541620044e-01
7.500000000000000000e+00	2.268138936253594640e+00	7.500000000000000000e+00	5.531070042630408246e-01
7.700000000000001066e+00	2.287238301105429805e+00	7.700000000000001066e+00	5.597925418604482450e-01
7.900000000000000355e+00	2.304315658744903850e+00	7.900000000000000355e+00	5.684393090637405166e-01
8.100000000000001421e+00	2.318503436832557441e+00	8.100000000000001421e+00	5.774907984547347217e-01
8.300000000000000711e+00	2.325692085936934106e+00	8.300000000000000711e+00	5.851588509246722358e-01
8.500000000000000000e+00	2.330295688358371198e+00	8.500000000000000000e+00	5.933080680835312037e-01
8.699999999999999289e+00	2.323791451759299242e+00	8.699999999999999289e+00	6.013730609946452699e-01
8.900000000000000355e+00	2.301944070024481093e+00	8.900000000000000355e+00	6.094661587217667931e-01
9.100000000000001421e+00	2.287338257924090623e+00	9.100000000000001421e+00	6.171287412466549549e-01
9.300000000000000711e+00	2.264051974899965458e+00	9.300000000000000711e+00	6.242669212452515159e-01
9.500000000000000000e+00	2.245696000044842489e+00	9.500000000000000000e+00	6.318105956187517469e-01
9.700000000000001066e+00	2.224397491753812517e+00	9.700000000000001066e+00	6.385570223912215848e-01
9.900000000000000355e+00	2.197043382025019032e+00	9.900000000000000355e+00	6.446126073894531405e-01
1.010000000000000142e+01	2.171562355253317644e+00	1.010000000000000142e+01	6.506868416186418758e-01
1.030000000000000071e+01	2.145103193248351747e+00	1.030000000000000071e+01	6.562955939804958616e-01
1.050000000000000000e+01	2.115622301254413529e+00	1.050000000000000000e+01	6.618717568429667297e-01
1.070000000000000107e+01	2.084298344240726131e+00	1.070000000000000107e+01	6.678478828945031420e-01
1.090000000000000036e+01	2.048919339313270971e+00	1.090000000000000036e+01	6.730310973282963571e-01
1.110000000000000142e+01	2.014867396215394457e+00	1.110000000000000142e+01	6.780748067789291733e-01
1.130000000000000071e+01	1.984682256729014549e+00	1.130000000000000071e+01	6.836814104743650367e-01
1.150000000000000000e+01	1.957008905238579510e+00	1.150000000000000000e+01	6.882811121089158490e-01
1.170000000000000107e+01	1.935236243018275237e+00	1.170000000000000107e+01	6.935136868911239150e-01
1.190000000000000036e+01	1.912942509440669570e+00	1.190000000000000036e+01	6.981834218633996558e-01
1.210000000000000142e+01	1.894756918610403629e+00	1.210000000000000142e+01	7.029269181557445956e-01
1.230000000000000071e+01	1.876254870127039842e+00	1.230000000000000071e+01	7.075673995742163269e-01
1.250000000000000000e+01	1.863138976154304460e+00	1.250000000000000000e+01	7.123118420643113069e-01
1.270000000000000107e+01	1.849416318218633837e+00	1.270000000000000107e+01	7.174194849042292432e-01
1.290000000000000036e+01	1.840756476693328647e+00	1.290000000000000036e+01	7.220193652362023595e-01
1.310000000000000142e+01	1.834240770093152451e+00	1.310000000000000142e+01	7.270400066282629581e-01
1.330000000000000071e+01	1.824080184134815319e+00	1.330000000000000071e+01	7.324677274280391170e-01
1.350000000000000000e+01	1.814208404849274814e+00	1.350000000000000000e+01	7.376306171527258204e-01
1.370000000000000107e+01	1.805490311845219020e+00	1.370000000000000107e+01	7.426254893231384324e-01
1.390000000000000036e+01	1.795880418425016334e+00	1.390000000000000036e+01	7.477694932733625066e-01
1.410000000000000142e+01	1.787324010827741283e+00	1.410000000000000142e+01	7.526826530685128969e-01
1.430000000000000071e+01	1.777226533868693448e+00	1.430000000000000071e+01	7.574969475056980706e-01
1.450000000000000000e+01	1.766579644484497891e+00	1.450000000000000000e+01	7.625758604377330663e-01
1.470000000000000107e+01	1.755299011350639704e+00	1.470000000000000107e+01	7.671863432196898147e-01
1.490000000000000036e+01	1.743354735477869788e+00	1.490000000000000036e+01	7.718514789127047804e-01
