# Supplementary material for: Ion-combination specific effects driving the enzymatic activity of halophilic alcohol dehydrogenase 2 from Haloferax volcanii in aqueous ionic liquid solvent mixtures
Source: RSC Sustain. 2024 Jul 8;2(9):2559–80. doi: 10.1039/d3su00412k (PMC11353702; doi:10.1039/d3su00412k)
Supplement: SU-002-D3SU00412K-s005 [file SU-002-D3SU00412K-s005.zip › MDAnalysis_Calculated_Plotted_Data/RDF/IL/RDF_ILL_interILion.csv]

1.000000000000000056e-01	0.000000000000000000e+00
3.000000000000000444e-01	0.000000000000000000e+00
5.000000000000000000e-01	0.000000000000000000e+00
7.000000000000000666e-01	0.000000000000000000e+00
9.000000000000000222e-01	0.000000000000000000e+00
1.100000000000000089e+00	0.000000000000000000e+00
1.300000000000000266e+00	0.000000000000000000e+00
1.500000000000000000e+00	0.000000000000000000e+00
1.700000000000000178e+00	0.000000000000000000e+00
1.899999999999999911e+00	0.000000000000000000e+00
2.100000000000000089e+00	0.000000000000000000e+00
2.300000000000000266e+00	0.000000000000000000e+00
2.500000000000000000e+00	8.363733549848417163e-04
2.700000000000000178e+00	6.884254832694225446e-02
2.900000000000000355e+00	3.213913732222494213e-01
3.100000000000000089e+00	6.204875277779999809e-01
3.300000000000000266e+00	8.260486995727230886e-01
3.500000000000000000e+00	9.817148400676252162e-01
3.700000000000000178e+00	1.077089261768109818e+00
3.900000000000000355e+00	1.123318685930484673e+00
4.099999999999999645e+00	1.092477376248587539e+00
4.300000000000000711e+00	1.062521594667628522e+00
4.500000000000000000e+00	1.036039185775783356e+00
4.700000000000001066e+00	9.972187528320661798e-01
4.900000000000000355e+00	9.599566899627330896e-01
5.099999999999999645e+00	9.382250673635256222e-01
5.300000000000000711e+00	9.365255909329989192e-01
5.500000000000000000e+00	9.679412606561015320e-01
5.700000000000001066e+00	1.013403083939167670e+00
5.900000000000000355e+00	1.072890994852078839e+00
6.099999999999999645e+00	1.126673272343484911e+00
6.300000000000000711e+00	1.171111492039087265e+00
6.500000000000000000e+00	1.147317649173003495e+00
6.700000000000001066e+00	1.129594377017696827e+00
6.900000000000000355e+00	1.083518285299511996e+00
7.099999999999999645e+00	1.016491588461872819e+00
7.300000000000000711e+00	9.824633187433745585e-01
7.500000000000000000e+00	9.205397922810126810e-01
7.700000000000001066e+00	8.912052736878559589e-01
7.900000000000000355e+00	8.708721924797934166e-01
8.100000000000001421e+00	8.578924205016051907e-01
8.300000000000000711e+00	8.510208148053528543e-01
8.500000000000000000e+00	8.553477941252385364e-01
8.699999999999999289e+00	8.489158614500946776e-01
8.900000000000000355e+00	8.638151575378030245e-01
9.100000000000001421e+00	8.703150178095065970e-01
9.300000000000000711e+00	8.867704258748150270e-01
9.500000000000000000e+00	8.872913669751495425e-01
9.700000000000001066e+00	8.828470087428342827e-01
9.900000000000000355e+00	8.726711166427669752e-01
1.010000000000000142e+01	8.791607772330813919e-01
1.030000000000000071e+01	8.682251263829019461e-01
1.050000000000000000e+01	8.556978882895455163e-01
1.070000000000000107e+01	8.544323280760771633e-01
1.090000000000000036e+01	8.479285131787124286e-01
1.110000000000000142e+01	8.530924502053711667e-01
1.130000000000000071e+01	8.547414744843959689e-01
1.150000000000000000e+01	8.591617252571930319e-01
1.170000000000000107e+01	8.722005525981368912e-01
1.190000000000000036e+01	8.770338885723535371e-01
1.210000000000000142e+01	8.822525578675771696e-01
1.230000000000000071e+01	8.901796108544048902e-01
1.250000000000000000e+01	8.976872511683315903e-01
1.270000000000000107e+01	9.050786225141775887e-01
1.290000000000000036e+01	9.144907670650539444e-01
1.310000000000000142e+01	9.229563219313899891e-01
1.330000000000000071e+01	9.341987460130530829e-01
1.350000000000000000e+01	9.387788559478421613e-01
1.370000000000000107e+01	9.454818150810440081e-01
1.390000000000000036e+01	9.509664318979460518e-01
1.410000000000000142e+01	9.621936133842809991e-01
1.430000000000000071e+01	9.634990510918567397e-01
1.450000000000000000e+01	9.666553847130030519e-01
1.470000000000000107e+01	9.765574404319857793e-01
1.490000000000000036e+01	9.838280469288964714e-01
