# Supplementary material for: Ion-combination specific effects driving the enzymatic activity of halophilic alcohol dehydrogenase 2 from Haloferax volcanii in aqueous ionic liquid solvent mixtures
Source: RSC Sustain. 2024 Jul 8;2(9):2559–80. doi: 10.1039/d3su00412k (PMC11353702; doi:10.1039/d3su00412k)
Supplement: SU-002-D3SU00412K-s005 [file SU-002-D3SU00412K-s005.zip › MDAnalysis_Calculated_Plotted_Data/RDF/IL/RDF_ILL_neg.csv]

1.000000000000000056e-01	0.000000000000000000e+00	1.000000000000000056e-01	0.000000000000000000e+00
3.000000000000000444e-01	0.000000000000000000e+00	3.000000000000000444e-01	0.000000000000000000e+00
5.000000000000000000e-01	0.000000000000000000e+00	5.000000000000000000e-01	0.000000000000000000e+00
7.000000000000000666e-01	0.000000000000000000e+00	7.000000000000000666e-01	0.000000000000000000e+00
9.000000000000000222e-01	0.000000000000000000e+00	9.000000000000000222e-01	0.000000000000000000e+00
1.100000000000000089e+00	0.000000000000000000e+00	1.100000000000000089e+00	0.000000000000000000e+00
1.300000000000000266e+00	0.000000000000000000e+00	1.300000000000000266e+00	0.000000000000000000e+00
1.500000000000000000e+00	0.000000000000000000e+00	1.500000000000000000e+00	0.000000000000000000e+00
1.700000000000000178e+00	0.000000000000000000e+00	1.700000000000000178e+00	1.934460254903374113e-04
1.899999999999999911e+00	0.000000000000000000e+00	1.899999999999999911e+00	5.912000826993444799e-03
2.100000000000000089e+00	0.000000000000000000e+00	2.100000000000000089e+00	3.391760140587023187e-02
2.300000000000000266e+00	2.467208335179027793e-04	2.300000000000000266e+00	8.445489103540210207e-02
2.500000000000000000e+00	5.499577470946699458e-03	2.500000000000000000e+00	1.465095394249309180e-01
2.700000000000000178e+00	6.577628539858705603e-02	2.700000000000000178e+00	1.821169177525307770e-01
2.900000000000000355e+00	3.500366488025358769e-01	2.900000000000000355e+00	2.218746714978633572e-01
3.100000000000000089e+00	6.598256117800166409e-01	3.100000000000000089e+00	2.746022675337905228e-01
3.300000000000000266e+00	8.410115286534289858e-01	3.300000000000000266e+00	3.242217475157692097e-01
3.500000000000000000e+00	1.038847466623181504e+00	3.500000000000000000e+00	3.654417378081439294e-01
3.700000000000000178e+00	1.332743661391364798e+00	3.700000000000000178e+00	3.980441630743336012e-01
3.900000000000000355e+00	1.590405883432443490e+00	3.900000000000000355e+00	4.285687246748549617e-01
4.099999999999999645e+00	1.660354838944756661e+00	4.099999999999999645e+00	4.634330728943813482e-01
4.300000000000000711e+00	1.647440684707959901e+00	4.300000000000000711e+00	4.930414392051565842e-01
4.500000000000000000e+00	1.610803560255206879e+00	4.500000000000000000e+00	5.180039329715424579e-01
4.700000000000001066e+00	1.576746838118795013e+00	4.700000000000001066e+00	5.408162219813908989e-01
4.900000000000000355e+00	1.539307262604290738e+00	4.900000000000000355e+00	5.663647548163162071e-01
5.099999999999999645e+00	1.509469505514436261e+00	5.099999999999999645e+00	5.946554399772899790e-01
5.300000000000000711e+00	1.475188399036390319e+00	5.300000000000000711e+00	6.213910149071255606e-01
5.500000000000000000e+00	1.468733326371136405e+00	5.500000000000000000e+00	6.457962243546799819e-01
5.700000000000001066e+00	1.486907091789059443e+00	5.700000000000001066e+00	6.680799431697899138e-01
5.900000000000000355e+00	1.541899031020183441e+00	5.900000000000000355e+00	6.911222296078907146e-01
6.099999999999999645e+00	1.602031065247589314e+00	6.099999999999999645e+00	7.078811288649322631e-01
6.300000000000000711e+00	1.663265446574209161e+00	6.300000000000000711e+00	7.220099551427765494e-01
6.500000000000000000e+00	1.687434645202344319e+00	6.500000000000000000e+00	7.300302410334009728e-01
6.700000000000001066e+00	1.721709889018997686e+00	6.700000000000001066e+00	7.358053831377765475e-01
6.900000000000000355e+00	1.745302370254201429e+00	6.900000000000000355e+00	7.404588363214192892e-01
7.099999999999999645e+00	1.779119765176851997e+00	7.099999999999999645e+00	7.431785548433000876e-01
7.300000000000000711e+00	1.822639756697709723e+00	7.300000000000000711e+00	7.448399615484377900e-01
7.500000000000000000e+00	1.876794367117975426e+00	7.500000000000000000e+00	7.488233238213597431e-01
7.700000000000001066e+00	1.940850972466411806e+00	7.700000000000001066e+00	7.516654462864913455e-01
7.900000000000000355e+00	1.996606818999704158e+00	7.900000000000000355e+00	7.565602173010366194e-01
8.100000000000001421e+00	2.036091880286805544e+00	8.100000000000001421e+00	7.609956136090695322e-01
8.300000000000000711e+00	2.075141411183499152e+00	8.300000000000000711e+00	7.649723532536839565e-01
8.500000000000000000e+00	2.106858709467857693e+00	8.500000000000000000e+00	7.686778344968414611e-01
8.699999999999999289e+00	2.111352161277717521e+00	8.699999999999999289e+00	7.700890151933097449e-01
8.900000000000000355e+00	2.096622831981657331e+00	8.900000000000000355e+00	7.732049541772455514e-01
9.100000000000001421e+00	2.074185119312945691e+00	9.100000000000001421e+00	7.766412608949095908e-01
9.300000000000000711e+00	2.036004302571159386e+00	9.300000000000000711e+00	7.772397706946452267e-01
9.500000000000000000e+00	2.018319807120007248e+00	9.500000000000000000e+00	7.790021323459237479e-01
9.700000000000001066e+00	2.006024435300076458e+00	9.700000000000001066e+00	7.819198180805811971e-01
9.900000000000000355e+00	2.003840229397761963e+00	9.900000000000000355e+00	7.828572802020872246e-01
1.010000000000000142e+01	2.000476066002983888e+00	1.010000000000000142e+01	7.868346390625307052e-01
1.030000000000000071e+01	1.992880706084653841e+00	1.030000000000000071e+01	7.878776374998676113e-01
1.050000000000000000e+01	1.986100830098157077e+00	1.050000000000000000e+01	7.909903254597078215e-01
1.070000000000000107e+01	1.963529846192360262e+00	1.070000000000000107e+01	7.936684988450535272e-01
1.090000000000000036e+01	1.931681703376214143e+00	1.090000000000000036e+01	7.959608559684168139e-01
1.110000000000000142e+01	1.899349397726442401e+00	1.110000000000000142e+01	7.997843849388528437e-01
1.130000000000000071e+01	1.864888036970071994e+00	1.130000000000000071e+01	8.017758392539726664e-01
1.150000000000000000e+01	1.841048395569802709e+00	1.150000000000000000e+01	8.041792688987593474e-01
1.170000000000000107e+01	1.818110253171071333e+00	1.170000000000000107e+01	8.066508220263889362e-01
1.190000000000000036e+01	1.792338095475102921e+00	1.190000000000000036e+01	8.094312459237041901e-01
1.210000000000000142e+01	1.764354498775975832e+00	1.210000000000000142e+01	8.118789286876763045e-01
1.230000000000000071e+01	1.733139667441419007e+00	1.230000000000000071e+01	8.139887734861315227e-01
1.250000000000000000e+01	1.707112613068698437e+00	1.250000000000000000e+01	8.160763523115561746e-01
1.270000000000000107e+01	1.673045768214477036e+00	1.270000000000000107e+01	8.191043366398919057e-01
1.290000000000000036e+01	1.652756032359839367e+00	1.290000000000000036e+01	8.218233128136229748e-01
1.310000000000000142e+01	1.636928968777370708e+00	1.310000000000000142e+01	8.232609518630734646e-01
1.330000000000000071e+01	1.618168949266603596e+00	1.330000000000000071e+01	8.265535103655837768e-01
1.350000000000000000e+01	1.594937883694617531e+00	1.350000000000000000e+01	8.286300811978997150e-01
1.370000000000000107e+01	1.577215808697582267e+00	1.370000000000000107e+01	8.309183519220398884e-01
1.390000000000000036e+01	1.558737453993606747e+00	1.390000000000000036e+01	8.330657520934267035e-01
1.410000000000000142e+01	1.541620084955958703e+00	1.410000000000000142e+01	8.349148558023943290e-01
1.430000000000000071e+01	1.526344627234700990e+00	1.430000000000000071e+01	8.365620510021847256e-01
1.450000000000000000e+01	1.517638654843110890e+00	1.450000000000000000e+01	8.384893058246529751e-01
1.470000000000000107e+01	1.502802663984594611e+00	1.470000000000000107e+01	8.400668641431864314e-01
1.490000000000000036e+01	1.493122834957806511e+00	1.490000000000000036e+01	8.408434403182545314e-01
