# Supplementary material for: Ion-combination specific effects driving the enzymatic activity of halophilic alcohol dehydrogenase 2 from Haloferax volcanii in aqueous ionic liquid solvent mixtures
Source: RSC Sustain. 2024 Jul 8;2(9):2559–80. doi: 10.1039/d3su00412k (PMC11353702; doi:10.1039/d3su00412k)
Supplement: SU-002-D3SU00412K-s005 [file SU-002-D3SU00412K-s005.zip › MDAnalysis_Calculated_Plotted_Data/RDF/IL/RDF_ILL_pos.csv]

1.000000000000000056e-01	0.000000000000000000e+00	1.000000000000000056e-01	0.000000000000000000e+00
3.000000000000000444e-01	0.000000000000000000e+00	3.000000000000000444e-01	0.000000000000000000e+00
5.000000000000000000e-01	0.000000000000000000e+00	5.000000000000000000e-01	0.000000000000000000e+00
7.000000000000000666e-01	0.000000000000000000e+00	7.000000000000000666e-01	0.000000000000000000e+00
9.000000000000000222e-01	0.000000000000000000e+00	9.000000000000000222e-01	0.000000000000000000e+00
1.100000000000000089e+00	0.000000000000000000e+00	1.100000000000000089e+00	0.000000000000000000e+00
1.300000000000000266e+00	0.000000000000000000e+00	1.300000000000000266e+00	0.000000000000000000e+00
1.500000000000000000e+00	0.000000000000000000e+00	1.500000000000000000e+00	0.000000000000000000e+00
1.700000000000000178e+00	0.000000000000000000e+00	1.700000000000000178e+00	8.635249863979499820e-05
1.899999999999999911e+00	0.000000000000000000e+00	1.899999999999999911e+00	1.936080375407359675e-03
2.100000000000000089e+00	0.000000000000000000e+00	2.100000000000000089e+00	8.246446217032334103e-03
2.300000000000000266e+00	2.202677505186371846e-04	2.300000000000000266e+00	2.422945255705008863e-02
2.500000000000000000e+00	1.006844357274745694e-02	2.500000000000000000e+00	4.600719354769324670e-02
2.700000000000000178e+00	9.663854937813698420e-02	2.700000000000000178e+00	6.218187647862991052e-02
2.900000000000000355e+00	4.551087784519378676e-01	2.900000000000000355e+00	8.021519893390635647e-02
3.100000000000000089e+00	8.540871333750904570e-01	3.100000000000000089e+00	1.031396758875029324e-01
3.300000000000000266e+00	1.095272896878476176e+00	3.300000000000000266e+00	1.282566076002939759e-01
3.500000000000000000e+00	1.260311428923703625e+00	3.500000000000000000e+00	1.511449363986696881e-01
3.700000000000000178e+00	1.560367200453093073e+00	3.700000000000000178e+00	1.690630435131173503e-01
3.900000000000000355e+00	1.782609241056737348e+00	3.900000000000000355e+00	1.873548134573163881e-01
4.099999999999999645e+00	1.772815906843045131e+00	4.099999999999999645e+00	2.077926904554187604e-01
4.300000000000000711e+00	1.682726507392171778e+00	4.300000000000000711e+00	2.300227601150172385e-01
4.500000000000000000e+00	1.614417530403393641e+00	4.500000000000000000e+00	2.508313924180082810e-01
4.700000000000001066e+00	1.617202368084831310e+00	4.700000000000001066e+00	2.715196588751149775e-01
4.900000000000000355e+00	1.636425622601153540e+00	4.900000000000000355e+00	2.942564077585184679e-01
5.099999999999999645e+00	1.644963004320847189e+00	5.099999999999999645e+00	3.165005928795380230e-01
5.300000000000000711e+00	1.653179091905231601e+00	5.300000000000000711e+00	3.408546850918972027e-01
5.500000000000000000e+00	1.625580027523729099e+00	5.500000000000000000e+00	3.654239970223134848e-01
5.700000000000001066e+00	1.582304322411077546e+00	5.700000000000001066e+00	3.889960786724090402e-01
5.900000000000000355e+00	1.536439140559311634e+00	5.900000000000000355e+00	4.120853516490067814e-01
6.099999999999999645e+00	1.493229332361586614e+00	6.099999999999999645e+00	4.336899030388817189e-01
6.300000000000000711e+00	1.446506271563575918e+00	6.300000000000000711e+00	4.530682487658455049e-01
6.500000000000000000e+00	1.422692475640189302e+00	6.500000000000000000e+00	4.708157036369883253e-01
6.700000000000001066e+00	1.415100284849301726e+00	6.700000000000001066e+00	4.900706564922300279e-01
6.900000000000000355e+00	1.438982567353545239e+00	6.900000000000000355e+00	5.059296692834652776e-01
7.099999999999999645e+00	1.475034700900514029e+00	7.099999999999999645e+00	5.203611388603838206e-01
7.300000000000000711e+00	1.517610027755779356e+00	7.300000000000000711e+00	5.358472732735530819e-01
7.500000000000000000e+00	1.551026616213279308e+00	7.500000000000000000e+00	5.500236762243546629e-01
7.700000000000001066e+00	1.580679814369909231e+00	7.700000000000001066e+00	5.630958342641895209e-01
7.900000000000000355e+00	1.620866899247726867e+00	7.900000000000000355e+00	5.759834611507509416e-01
8.100000000000001421e+00	1.666872844992011160e+00	8.100000000000001421e+00	5.901254213961539818e-01
8.300000000000000711e+00	1.691578972360666899e+00	8.300000000000000711e+00	6.024302544870128173e-01
8.500000000000000000e+00	1.736177724577451453e+00	8.500000000000000000e+00	6.132294618508227213e-01
8.699999999999999289e+00	1.791809590822254661e+00	8.699999999999999289e+00	6.237763599252341695e-01
8.900000000000000355e+00	1.814808724032078491e+00	8.900000000000000355e+00	6.342689960065882593e-01
9.100000000000001421e+00	1.853295509128290330e+00	9.100000000000001421e+00	6.439029845933353924e-01
9.300000000000000711e+00	1.877931806524793634e+00	9.300000000000000711e+00	6.523664374194642068e-01
9.500000000000000000e+00	1.901663059654176147e+00	9.500000000000000000e+00	6.613436485420703947e-01
9.700000000000001066e+00	1.924233645818226535e+00	9.700000000000001066e+00	6.683457510190627948e-01
9.900000000000000355e+00	1.914765801158825331e+00	9.900000000000000355e+00	6.738379810554734339e-01
1.010000000000000142e+01	1.903434208023777829e+00	1.010000000000000142e+01	6.796252659422991060e-01
1.030000000000000071e+01	1.870913358523604852e+00	1.030000000000000071e+01	6.849181479965165131e-01
1.050000000000000000e+01	1.833897640175005783e+00	1.050000000000000000e+01	6.898680108660766308e-01
1.070000000000000107e+01	1.806004836804936842e+00	1.070000000000000107e+01	6.937882913128826656e-01
1.090000000000000036e+01	1.775436563203539819e+00	1.090000000000000036e+01	6.988816924245391249e-01
1.110000000000000142e+01	1.753477575178549852e+00	1.110000000000000142e+01	7.010073786565129694e-01
1.130000000000000071e+01	1.734165895364284005e+00	1.130000000000000071e+01	7.053479306643029023e-01
1.150000000000000000e+01	1.710100100646976706e+00	1.150000000000000000e+01	7.076294952908844804e-01
1.170000000000000107e+01	1.689991035856435619e+00	1.170000000000000107e+01	7.107075532566172749e-01
1.190000000000000036e+01	1.671989499808658408e+00	1.190000000000000036e+01	7.135729334539663293e-01
1.210000000000000142e+01	1.666870876388387712e+00	1.210000000000000142e+01	7.160628994681254023e-01
1.230000000000000071e+01	1.667274972673306932e+00	1.230000000000000071e+01	7.202236719157911748e-01
1.250000000000000000e+01	1.676228136567172289e+00	1.250000000000000000e+01	7.219039166309769717e-01
1.270000000000000107e+01	1.690419978597808015e+00	1.270000000000000107e+01	7.261982837304504779e-01
1.290000000000000036e+01	1.706204699178194062e+00	1.290000000000000036e+01	7.287318194624824441e-01
1.310000000000000142e+01	1.718675404023870090e+00	1.310000000000000142e+01	7.331832406105316391e-01
1.330000000000000071e+01	1.735881828039695485e+00	1.330000000000000071e+01	7.365346538934270937e-01
1.350000000000000000e+01	1.747144258402326678e+00	1.350000000000000000e+01	7.412013401916689448e-01
1.370000000000000107e+01	1.764247832379452596e+00	1.370000000000000107e+01	7.455435985721294845e-01
1.390000000000000036e+01	1.768278659726475688e+00	1.390000000000000036e+01	7.494228770373615456e-01
1.410000000000000142e+01	1.774407406509388885e+00	1.410000000000000142e+01	7.545136639258793743e-01
1.430000000000000071e+01	1.780892273073987786e+00	1.430000000000000071e+01	7.582583346284282877e-01
1.450000000000000000e+01	1.784602630821048308e+00	1.450000000000000000e+01	7.624435683920544049e-01
1.470000000000000107e+01	1.791669788348853487e+00	1.470000000000000107e+01	7.665658519626841194e-01
1.490000000000000036e+01	1.785099748104367112e+00	1.490000000000000036e+01	7.710053206767030209e-01
