# Supplementary material for: Ion-combination specific effects driving the enzymatic activity of halophilic alcohol dehydrogenase 2 from Haloferax volcanii in aqueous ionic liquid solvent mixtures
Source: RSC Sustain. 2024 Jul 8;2(9):2559–80. doi: 10.1039/d3su00412k (PMC11353702; doi:10.1039/d3su00412k)
Supplement: SU-002-D3SU00412K-s005 [file SU-002-D3SU00412K-s005.zip › MDAnalysis_Calculated_Plotted_Data/RDF/IL/RDF_ILL_pot2pot_around_acidic_zone1_15A.csv]

1.000000000000000056e-01	0.000000000000000000e+00	1.000000000000000056e-01	0.000000000000000000e+00
3.000000000000000444e-01	0.000000000000000000e+00	3.000000000000000444e-01	0.000000000000000000e+00
5.000000000000000000e-01	0.000000000000000000e+00	5.000000000000000000e-01	0.000000000000000000e+00
7.000000000000000666e-01	0.000000000000000000e+00	7.000000000000000666e-01	0.000000000000000000e+00
9.000000000000000222e-01	0.000000000000000000e+00	9.000000000000000222e-01	0.000000000000000000e+00
1.100000000000000089e+00	0.000000000000000000e+00	1.100000000000000089e+00	0.000000000000000000e+00
1.300000000000000266e+00	0.000000000000000000e+00	1.300000000000000266e+00	0.000000000000000000e+00
1.500000000000000000e+00	0.000000000000000000e+00	1.500000000000000000e+00	0.000000000000000000e+00
1.700000000000000178e+00	0.000000000000000000e+00	1.700000000000000178e+00	0.000000000000000000e+00
1.899999999999999911e+00	0.000000000000000000e+00	1.899999999999999911e+00	0.000000000000000000e+00
2.100000000000000089e+00	0.000000000000000000e+00	2.100000000000000089e+00	0.000000000000000000e+00
2.300000000000000266e+00	0.000000000000000000e+00	2.300000000000000266e+00	0.000000000000000000e+00
2.500000000000000000e+00	0.000000000000000000e+00	2.500000000000000000e+00	0.000000000000000000e+00
2.700000000000000178e+00	0.000000000000000000e+00	2.700000000000000178e+00	0.000000000000000000e+00
2.900000000000000355e+00	0.000000000000000000e+00	2.900000000000000355e+00	0.000000000000000000e+00
3.100000000000000089e+00	0.000000000000000000e+00	3.100000000000000089e+00	0.000000000000000000e+00
3.300000000000000266e+00	0.000000000000000000e+00	3.300000000000000266e+00	0.000000000000000000e+00
3.500000000000000000e+00	4.552880417704928406e-02	3.500000000000000000e+00	4.552880417704928406e-02
3.700000000000000178e+00	2.037048249206827311e-01	3.700000000000000178e+00	2.037048249206827311e-01
3.900000000000000355e+00	8.617553193774285525e-01	3.900000000000000355e+00	8.617553193774285525e-01
4.099999999999999645e+00	1.161327507022036798e+00	4.099999999999999645e+00	1.161327507022036798e+00
4.300000000000000711e+00	1.538492806758557041e+00	4.300000000000000711e+00	1.538492806758557041e+00
4.500000000000000000e+00	1.790429965448345762e+00	4.500000000000000000e+00	1.790429965448345762e+00
4.700000000000001066e+00	1.237300893721605899e+00	4.700000000000001066e+00	1.237300893721605899e+00
4.900000000000000355e+00	1.138371782841040236e+00	4.900000000000000355e+00	1.138371782841040236e+00
5.099999999999999645e+00	8.149445922454710001e-01	5.099999999999999645e+00	8.149445922454710001e-01
5.300000000000000711e+00	8.141812114793721689e-01	5.300000000000000711e+00	8.141812114793721689e-01
5.500000000000000000e+00	7.191705026485769592e-01	5.500000000000000000e+00	7.191705026485769592e-01
5.700000000000001066e+00	9.099595671118319018e-01	5.700000000000001066e+00	9.099595671118319018e-01
5.900000000000000355e+00	8.493188299699530042e-01	5.900000000000000355e+00	8.493188299699530042e-01
6.099999999999999645e+00	1.049397338842556593e+00	6.099999999999999645e+00	1.049397338842556593e+00
6.300000000000000711e+00	1.222762673956202750e+00	6.300000000000000711e+00	1.222762673956202750e+00
6.500000000000000000e+00	1.135476020614990977e+00	6.500000000000000000e+00	1.135476020614990977e+00
6.700000000000001066e+00	1.081129931799115651e+00	6.700000000000001066e+00	1.081129931799115651e+00
6.900000000000000355e+00	1.101386524121699129e+00	6.900000000000000355e+00	1.101386524121699129e+00
7.099999999999999645e+00	1.372197939381067711e+00	7.099999999999999645e+00	1.372197939381067711e+00
7.300000000000000711e+00	1.193362696625654973e+00	7.300000000000000711e+00	1.193362696625654973e+00
7.500000000000000000e+00	1.031396299603141165e+00	7.500000000000000000e+00	1.031396299603141165e+00
7.700000000000001066e+00	1.025560117656667325e+00	7.700000000000001066e+00	1.025560117656667325e+00
7.900000000000000355e+00	9.027853182887312089e-01	7.900000000000000355e+00	9.027853182887312089e-01
8.100000000000001421e+00	1.190354794842335417e+00	8.100000000000001421e+00	1.190354794842335417e+00
8.300000000000000711e+00	1.093193553362808323e+00	8.300000000000000711e+00	1.093193553362808323e+00
8.500000000000000000e+00	1.104126011909079663e+00	8.500000000000000000e+00	1.104126011909079663e+00
8.699999999999999289e+00	1.009725741113792319e+00	8.699999999999999289e+00	1.009725741113792319e+00
8.900000000000000355e+00	1.147968065865927922e+00	8.900000000000000355e+00	1.147968065865927922e+00
9.100000000000001421e+00	1.226059689107208417e+00	9.100000000000001421e+00	1.226059689107208417e+00
9.300000000000000711e+00	1.148095089392646262e+00	9.300000000000000711e+00	1.148095089392646262e+00
9.500000000000000000e+00	1.050814754997836609e+00	9.500000000000000000e+00	1.050814754997836609e+00
9.700000000000001066e+00	1.031646444769061421e+00	9.700000000000001066e+00	1.031646444769061421e+00
9.900000000000000355e+00	1.297747435291188189e+00	9.900000000000000355e+00	1.297747435291188189e+00
1.010000000000000142e+01	1.246862030692123646e+00	1.010000000000000142e+01	1.246862030692123646e+00
1.030000000000000071e+01	1.062193810458603505e+00	1.030000000000000071e+01	1.062193810458603505e+00
1.050000000000000000e+01	1.148615361686625480e+00	1.050000000000000000e+01	1.148615361686625480e+00
1.070000000000000107e+01	1.179167927258349735e+00	1.070000000000000107e+01	1.179167927258349735e+00
1.090000000000000036e+01	1.164466481606967196e+00	1.090000000000000036e+01	1.164466481606967196e+00
1.110000000000000142e+01	1.227021226219012107e+00	1.110000000000000142e+01	1.227021226219012107e+00
1.130000000000000071e+01	1.210185755217941583e+00	1.130000000000000071e+01	1.210185755217941583e+00
1.150000000000000000e+01	1.126276768558829966e+00	1.150000000000000000e+01	1.126276768558829966e+00
1.170000000000000107e+01	1.124779196131637127e+00	1.170000000000000107e+01	1.124779196131637127e+00
1.190000000000000036e+01	1.158200309328715427e+00	1.190000000000000036e+01	1.158200309328715427e+00
1.210000000000000142e+01	1.188815496227749957e+00	1.210000000000000142e+01	1.188815496227749957e+00
1.230000000000000071e+01	1.084096720311998885e+00	1.230000000000000071e+01	1.084096720311998885e+00
1.250000000000000000e+01	1.253194029745416938e+00	1.250000000000000000e+01	1.253194029745416938e+00
1.270000000000000107e+01	1.182905852297119420e+00	1.270000000000000107e+01	1.182905852297119420e+00
1.290000000000000036e+01	1.106283185864417984e+00	1.290000000000000036e+01	1.106283185864417984e+00
1.310000000000000142e+01	1.056508086984701222e+00	1.310000000000000142e+01	1.056508086984701222e+00
1.330000000000000071e+01	1.135354607216028322e+00	1.330000000000000071e+01	1.135354607216028322e+00
1.350000000000000000e+01	1.046866054227682197e+00	1.350000000000000000e+01	1.046866054227682197e+00
1.370000000000000107e+01	1.141360579588263091e+00	1.370000000000000107e+01	1.141360579588263091e+00
1.390000000000000036e+01	1.019243860096894272e+00	1.390000000000000036e+01	1.019243860096894272e+00
1.410000000000000142e+01	9.624742181125935936e-01	1.410000000000000142e+01	9.624742181125935936e-01
1.430000000000000071e+01	1.137620455313383294e+00	1.430000000000000071e+01	1.137620455313383294e+00
1.450000000000000000e+01	1.085227798518080711e+00	1.450000000000000000e+01	1.085227798518080711e+00
1.470000000000000107e+01	1.107532336373537429e+00	1.470000000000000107e+01	1.107532336373537429e+00
1.490000000000000036e+01	1.002615305053428996e+00	1.490000000000000036e+01	1.002615305053428996e+00
