# Supplementary material for: Ion-combination specific effects driving the enzymatic activity of halophilic alcohol dehydrogenase 2 from Haloferax volcanii in aqueous ionic liquid solvent mixtures
Source: RSC Sustain. 2024 Jul 8;2(9):2559–80. doi: 10.1039/d3su00412k (PMC11353702; doi:10.1039/d3su00412k)
Supplement: SU-002-D3SU00412K-s005 [file SU-002-D3SU00412K-s005.zip › MDAnalysis_Calculated_Plotted_Data/RDF/IL/RDF_ILL_wat2pot_around_acidic_zone1_15A.csv]

1.000000000000000056e-01	0.000000000000000000e+00	1.000000000000000056e-01	0.000000000000000000e+00
3.000000000000000444e-01	0.000000000000000000e+00	3.000000000000000444e-01	0.000000000000000000e+00
5.000000000000000000e-01	0.000000000000000000e+00	5.000000000000000000e-01	0.000000000000000000e+00
7.000000000000000666e-01	0.000000000000000000e+00	7.000000000000000666e-01	0.000000000000000000e+00
9.000000000000000222e-01	0.000000000000000000e+00	9.000000000000000222e-01	0.000000000000000000e+00
1.100000000000000089e+00	0.000000000000000000e+00	1.100000000000000089e+00	0.000000000000000000e+00
1.300000000000000266e+00	0.000000000000000000e+00	1.300000000000000266e+00	0.000000000000000000e+00
1.500000000000000000e+00	0.000000000000000000e+00	1.500000000000000000e+00	0.000000000000000000e+00
1.700000000000000178e+00	0.000000000000000000e+00	1.700000000000000178e+00	0.000000000000000000e+00
1.899999999999999911e+00	0.000000000000000000e+00	1.899999999999999911e+00	0.000000000000000000e+00
2.100000000000000089e+00	2.211776517365456588e-05	2.100000000000000089e+00	2.211776517365456588e-05
2.300000000000000266e+00	2.240551896993145907e-03	2.300000000000000266e+00	2.240551896993145907e-03
2.500000000000000000e+00	2.612840688505355669e-01	2.500000000000000000e+00	2.612840688505355669e-01
2.700000000000000178e+00	1.818922308868511806e+00	2.700000000000000178e+00	1.818922308868511806e+00
2.900000000000000355e+00	1.910503199712436206e+00	2.900000000000000355e+00	1.910503199712436206e+00
3.100000000000000089e+00	1.792777083091551704e+00	3.100000000000000089e+00	1.792777083091551704e+00
3.300000000000000266e+00	1.952739315763487804e+00	3.300000000000000266e+00	1.952739315763487804e+00
3.500000000000000000e+00	1.723290246424257655e+00	3.500000000000000000e+00	1.723290246424257655e+00
3.700000000000000178e+00	1.233136079751999015e+00	3.700000000000000178e+00	1.233136079751999015e+00
3.900000000000000355e+00	9.398156038046034944e-01	3.900000000000000355e+00	9.398156038046034944e-01
4.099999999999999645e+00	8.632689771181246696e-01	4.099999999999999645e+00	8.632689771181246696e-01
4.300000000000000711e+00	8.929511010141384375e-01	4.300000000000000711e+00	8.929511010141384375e-01
4.500000000000000000e+00	9.586724864905882271e-01	4.500000000000000000e+00	9.586724864905882271e-01
4.700000000000001066e+00	1.042864140655049177e+00	4.700000000000001066e+00	1.042864140655049177e+00
4.900000000000000355e+00	1.119526660940309615e+00	4.900000000000000355e+00	1.119526660940309615e+00
5.099999999999999645e+00	1.184974392242994279e+00	5.099999999999999645e+00	1.184974392242994279e+00
5.300000000000000711e+00	1.229860405693507186e+00	5.300000000000000711e+00	1.229860405693507186e+00
5.500000000000000000e+00	1.240975526425875275e+00	5.500000000000000000e+00	1.240975526425875275e+00
5.700000000000001066e+00	1.229223229521504868e+00	5.700000000000001066e+00	1.229223229521504868e+00
5.900000000000000355e+00	1.199189746957444846e+00	5.900000000000000355e+00	1.199189746957444846e+00
6.099999999999999645e+00	1.161122947311156395e+00	6.099999999999999645e+00	1.161122947311156395e+00
6.300000000000000711e+00	1.125534933816056071e+00	6.300000000000000711e+00	1.125534933816056071e+00
6.500000000000000000e+00	1.099480018346616461e+00	6.500000000000000000e+00	1.099480018346616461e+00
6.700000000000001066e+00	1.090619498934522147e+00	6.700000000000001066e+00	1.090619498934522147e+00
6.900000000000000355e+00	1.090064440837158699e+00	6.900000000000000355e+00	1.090064440837158699e+00
7.099999999999999645e+00	1.099724120594756105e+00	7.099999999999999645e+00	1.099724120594756105e+00
7.300000000000000711e+00	1.109340979059405985e+00	7.300000000000000711e+00	1.109340979059405985e+00
7.500000000000000000e+00	1.117934857543486871e+00	7.500000000000000000e+00	1.117934857543486871e+00
7.700000000000001066e+00	1.121966155572280854e+00	7.700000000000001066e+00	1.121966155572280854e+00
7.900000000000000355e+00	1.123376349409768382e+00	7.900000000000000355e+00	1.123376349409768382e+00
8.100000000000001421e+00	1.121355188047455487e+00	8.100000000000001421e+00	1.121355188047455487e+00
8.300000000000000711e+00	1.119300239048455214e+00	8.300000000000000711e+00	1.119300239048455214e+00
8.500000000000000000e+00	1.112127694931698718e+00	8.500000000000000000e+00	1.112127694931698718e+00
8.699999999999999289e+00	1.108012374513738685e+00	8.699999999999999289e+00	1.108012374513738685e+00
8.900000000000000355e+00	1.104732349502847599e+00	8.900000000000000355e+00	1.104732349502847599e+00
9.100000000000001421e+00	1.100532753973137101e+00	9.100000000000001421e+00	1.100532753973137101e+00
9.300000000000000711e+00	1.098879477467735954e+00	9.300000000000000711e+00	1.098879477467735954e+00
9.500000000000000000e+00	1.096487950350745422e+00	9.500000000000000000e+00	1.096487950350745422e+00
9.700000000000001066e+00	1.094312785085205908e+00	9.700000000000001066e+00	1.094312785085205908e+00
9.900000000000000355e+00	1.094399408064807400e+00	9.900000000000000355e+00	1.094399408064807400e+00
1.010000000000000142e+01	1.092323555583968098e+00	1.010000000000000142e+01	1.092323555583968098e+00
1.030000000000000071e+01	1.091693684628249006e+00	1.030000000000000071e+01	1.091693684628249006e+00
1.050000000000000000e+01	1.089873421250909136e+00	1.050000000000000000e+01	1.089873421250909136e+00
1.070000000000000107e+01	1.088775640481237428e+00	1.070000000000000107e+01	1.088775640481237428e+00
1.090000000000000036e+01	1.086688240249082282e+00	1.090000000000000036e+01	1.086688240249082282e+00
1.110000000000000142e+01	1.086463260214167281e+00	1.110000000000000142e+01	1.086463260214167281e+00
1.130000000000000071e+01	1.084204537040925675e+00	1.130000000000000071e+01	1.084204537040925675e+00
1.150000000000000000e+01	1.083109102313455807e+00	1.150000000000000000e+01	1.083109102313455807e+00
1.170000000000000107e+01	1.080225007350136046e+00	1.170000000000000107e+01	1.080225007350136046e+00
1.190000000000000036e+01	1.080353633023938276e+00	1.190000000000000036e+01	1.080353633023938276e+00
1.210000000000000142e+01	1.078494865706488781e+00	1.210000000000000142e+01	1.078494865706488781e+00
1.230000000000000071e+01	1.077110271481423132e+00	1.230000000000000071e+01	1.077110271481423132e+00
1.250000000000000000e+01	1.075102726485801297e+00	1.250000000000000000e+01	1.075102726485801297e+00
1.270000000000000107e+01	1.074483516887970724e+00	1.270000000000000107e+01	1.074483516887970724e+00
1.290000000000000036e+01	1.072958551579365372e+00	1.290000000000000036e+01	1.072958551579365372e+00
1.310000000000000142e+01	1.069918521762879271e+00	1.310000000000000142e+01	1.069918521762879271e+00
1.330000000000000071e+01	1.069432872712717142e+00	1.330000000000000071e+01	1.069432872712717142e+00
1.350000000000000000e+01	1.068603626407091722e+00	1.350000000000000000e+01	1.068603626407091722e+00
1.370000000000000107e+01	1.066544922043552335e+00	1.370000000000000107e+01	1.066544922043552335e+00
1.390000000000000036e+01	1.066364104605871166e+00	1.390000000000000036e+01	1.066364104605871166e+00
1.410000000000000142e+01	1.064487519474312860e+00	1.410000000000000142e+01	1.064487519474312860e+00
1.430000000000000071e+01	1.062950295720273219e+00	1.430000000000000071e+01	1.062950295720273219e+00
1.450000000000000000e+01	1.061438376487739310e+00	1.450000000000000000e+01	1.061438376487739310e+00
1.470000000000000107e+01	1.061270205769565322e+00	1.470000000000000107e+01	1.061270205769565322e+00
1.490000000000000036e+01	1.059400056998743622e+00	1.490000000000000036e+01	1.059400056998743622e+00
