# Supplementary material for: Ion-combination specific effects driving the enzymatic activity of halophilic alcohol dehydrogenase 2 from Haloferax volcanii in aqueous ionic liquid solvent mixtures
Source: RSC Sustain. 2024 Jul 8;2(9):2559–80. doi: 10.1039/d3su00412k (PMC11353702; doi:10.1039/d3su00412k)
Supplement: SU-002-D3SU00412K-s005 [file SU-002-D3SU00412K-s005.zip › MDAnalysis_Calculated_Plotted_Data/RDF/IL/RDF_ILL_wat2wat_around_acidic_zone1_15A_OAtoms.csv]

1.000000000000000056e-01	0.000000000000000000e+00	1.000000000000000056e-01	0.000000000000000000e+00
3.000000000000000444e-01	0.000000000000000000e+00	3.000000000000000444e-01	0.000000000000000000e+00
5.000000000000000000e-01	0.000000000000000000e+00	5.000000000000000000e-01	0.000000000000000000e+00
7.000000000000000666e-01	0.000000000000000000e+00	7.000000000000000666e-01	0.000000000000000000e+00
9.000000000000000222e-01	0.000000000000000000e+00	9.000000000000000222e-01	0.000000000000000000e+00
1.100000000000000089e+00	0.000000000000000000e+00	1.100000000000000089e+00	0.000000000000000000e+00
1.300000000000000266e+00	0.000000000000000000e+00	1.300000000000000266e+00	0.000000000000000000e+00
1.500000000000000000e+00	0.000000000000000000e+00	1.500000000000000000e+00	0.000000000000000000e+00
1.700000000000000178e+00	0.000000000000000000e+00	1.700000000000000178e+00	0.000000000000000000e+00
1.899999999999999911e+00	0.000000000000000000e+00	1.899999999999999911e+00	0.000000000000000000e+00
2.100000000000000089e+00	0.000000000000000000e+00	2.100000000000000089e+00	0.000000000000000000e+00
2.300000000000000266e+00	0.000000000000000000e+00	2.300000000000000266e+00	0.000000000000000000e+00
2.500000000000000000e+00	2.366334535966354291e-01	2.500000000000000000e+00	2.366334535966354291e-01
2.700000000000000178e+00	2.285997010728822776e+00	2.700000000000000178e+00	2.285997010728822776e+00
2.900000000000000355e+00	2.401171069290516602e+00	2.900000000000000355e+00	2.401171069290516602e+00
3.100000000000000089e+00	1.598447326106278155e+00	3.100000000000000089e+00	1.598447326106278155e+00
3.300000000000000266e+00	1.333387461366620341e+00	3.300000000000000266e+00	1.333387461366620341e+00
3.500000000000000000e+00	1.218237365293696195e+00	3.500000000000000000e+00	1.218237365293696195e+00
3.700000000000000178e+00	1.170491540349354542e+00	3.700000000000000178e+00	1.170491540349354542e+00
3.900000000000000355e+00	1.136999872073169104e+00	3.900000000000000355e+00	1.136999872073169104e+00
4.099999999999999645e+00	1.146782670783798697e+00	4.099999999999999645e+00	1.146782670783798697e+00
4.300000000000000711e+00	1.109717498151452153e+00	4.300000000000000711e+00	1.109717498151452153e+00
4.500000000000000000e+00	1.103314451054692391e+00	4.500000000000000000e+00	1.103314451054692391e+00
4.700000000000001066e+00	1.088478966377389945e+00	4.700000000000001066e+00	1.088478966377389945e+00
4.900000000000000355e+00	1.093103272490344446e+00	4.900000000000000355e+00	1.093103272490344446e+00
5.099999999999999645e+00	1.113794160980007275e+00	5.099999999999999645e+00	1.113794160980007275e+00
5.300000000000000711e+00	1.127642873398868151e+00	5.300000000000000711e+00	1.127642873398868151e+00
5.500000000000000000e+00	1.146133423864614143e+00	5.500000000000000000e+00	1.146133423864614143e+00
5.700000000000001066e+00	1.136911882288101028e+00	5.700000000000001066e+00	1.136911882288101028e+00
5.900000000000000355e+00	1.144315814464577752e+00	5.900000000000000355e+00	1.144315814464577752e+00
6.099999999999999645e+00	1.147076529368331821e+00	6.099999999999999645e+00	1.147076529368331821e+00
6.300000000000000711e+00	1.157795588267678255e+00	6.300000000000000711e+00	1.157795588267678255e+00
6.500000000000000000e+00	1.160176449847454938e+00	6.500000000000000000e+00	1.160176449847454938e+00
6.700000000000001066e+00	1.154046229076519658e+00	6.700000000000001066e+00	1.154046229076519658e+00
6.900000000000000355e+00	1.153211875102915895e+00	6.900000000000000355e+00	1.153211875102915895e+00
7.099999999999999645e+00	1.136404232863208463e+00	7.099999999999999645e+00	1.136404232863208463e+00
7.300000000000000711e+00	1.138309738668034088e+00	7.300000000000000711e+00	1.138309738668034088e+00
7.500000000000000000e+00	1.124359721866507567e+00	7.500000000000000000e+00	1.124359721866507567e+00
7.700000000000001066e+00	1.115950290730093331e+00	7.700000000000001066e+00	1.115950290730093331e+00
7.900000000000000355e+00	1.116911852486372148e+00	7.900000000000000355e+00	1.116911852486372148e+00
8.100000000000001421e+00	1.114736363041454847e+00	8.100000000000001421e+00	1.114736363041454847e+00
8.300000000000000711e+00	1.121202428805393669e+00	8.300000000000000711e+00	1.121202428805393669e+00
8.500000000000000000e+00	1.127508717813001882e+00	8.500000000000000000e+00	1.127508717813001882e+00
8.699999999999999289e+00	1.112401702246365476e+00	8.699999999999999289e+00	1.112401702246365476e+00
8.900000000000000355e+00	1.116741130532437509e+00	8.900000000000000355e+00	1.116741130532437509e+00
9.100000000000001421e+00	1.115209928709490539e+00	9.100000000000001421e+00	1.115209928709490539e+00
9.300000000000000711e+00	1.116358346792480027e+00	9.300000000000000711e+00	1.116358346792480027e+00
9.500000000000000000e+00	1.121049208520362273e+00	9.500000000000000000e+00	1.121049208520362273e+00
9.700000000000001066e+00	1.117954741767190896e+00	9.700000000000001066e+00	1.117954741767190896e+00
9.900000000000000355e+00	1.114610639587135354e+00	9.900000000000000355e+00	1.114610639587135354e+00
1.010000000000000142e+01	1.104385585071572917e+00	1.010000000000000142e+01	1.104385585071572917e+00
1.030000000000000071e+01	1.105779855015865953e+00	1.030000000000000071e+01	1.105779855015865953e+00
1.050000000000000000e+01	1.103925694753598918e+00	1.050000000000000000e+01	1.103925694753598918e+00
1.070000000000000107e+01	1.103559168424489201e+00	1.070000000000000107e+01	1.103559168424489201e+00
1.090000000000000036e+01	1.110299331357246677e+00	1.090000000000000036e+01	1.110299331357246677e+00
1.110000000000000142e+01	1.097429694857137372e+00	1.110000000000000142e+01	1.097429694857137372e+00
1.130000000000000071e+01	1.100330111198768446e+00	1.130000000000000071e+01	1.100330111198768446e+00
1.150000000000000000e+01	1.102911983607149038e+00	1.150000000000000000e+01	1.102911983607149038e+00
1.170000000000000107e+01	1.100422245710521052e+00	1.170000000000000107e+01	1.100422245710521052e+00
1.190000000000000036e+01	1.105919037114476033e+00	1.190000000000000036e+01	1.105919037114476033e+00
1.210000000000000142e+01	1.101162356230616313e+00	1.210000000000000142e+01	1.101162356230616313e+00
1.230000000000000071e+01	1.085735068259941372e+00	1.230000000000000071e+01	1.085735068259941372e+00
1.250000000000000000e+01	1.095561289980863773e+00	1.250000000000000000e+01	1.095561289980863773e+00
1.270000000000000107e+01	1.091345673246644887e+00	1.270000000000000107e+01	1.091345673246644887e+00
1.290000000000000036e+01	1.097771810097685874e+00	1.290000000000000036e+01	1.097771810097685874e+00
1.310000000000000142e+01	1.098682387352584389e+00	1.310000000000000142e+01	1.098682387352584389e+00
1.330000000000000071e+01	1.093898195827582409e+00	1.330000000000000071e+01	1.093898195827582409e+00
1.350000000000000000e+01	1.095405554677575166e+00	1.350000000000000000e+01	1.095405554677575166e+00
1.370000000000000107e+01	1.086658630062651287e+00	1.370000000000000107e+01	1.086658630062651287e+00
1.390000000000000036e+01	1.086538179473584220e+00	1.390000000000000036e+01	1.086538179473584220e+00
1.410000000000000142e+01	1.088938442718633715e+00	1.410000000000000142e+01	1.088938442718633715e+00
1.430000000000000071e+01	1.083757475120354474e+00	1.430000000000000071e+01	1.083757475120354474e+00
1.450000000000000000e+01	1.082807696545476039e+00	1.450000000000000000e+01	1.082807696545476039e+00
1.470000000000000107e+01	1.083473357878619758e+00	1.470000000000000107e+01	1.083473357878619758e+00
1.490000000000000036e+01	1.085726516095122163e+00	1.490000000000000036e+01	1.085726516095122163e+00
