# Supplementary material for: Ion-combination specific effects driving the enzymatic activity of halophilic alcohol dehydrogenase 2 from Haloferax volcanii in aqueous ionic liquid solvent mixtures
Source: RSC Sustain. 2024 Jul 8;2(9):2559–80. doi: 10.1039/d3su00412k (PMC11353702; doi:10.1039/d3su00412k)
Supplement: SU-002-D3SU00412K-s005 [file SU-002-D3SU00412K-s005.zip › MDAnalysis_Calculated_Plotted_Data/RDF/IL/RDF_ILM_all.csv]

1.000000000000000056e-01	0.000000000000000000e+00	1.000000000000000056e-01	0.000000000000000000e+00
3.000000000000000444e-01	0.000000000000000000e+00	3.000000000000000444e-01	0.000000000000000000e+00
5.000000000000000000e-01	0.000000000000000000e+00	5.000000000000000000e-01	0.000000000000000000e+00
7.000000000000000666e-01	0.000000000000000000e+00	7.000000000000000666e-01	0.000000000000000000e+00
9.000000000000000222e-01	0.000000000000000000e+00	9.000000000000000222e-01	0.000000000000000000e+00
1.100000000000000089e+00	0.000000000000000000e+00	1.100000000000000089e+00	0.000000000000000000e+00
1.300000000000000266e+00	0.000000000000000000e+00	1.300000000000000266e+00	0.000000000000000000e+00
1.500000000000000000e+00	0.000000000000000000e+00	1.500000000000000000e+00	0.000000000000000000e+00
1.700000000000000178e+00	0.000000000000000000e+00	1.700000000000000178e+00	5.849341183355961579e-05
1.899999999999999911e+00	0.000000000000000000e+00	1.899999999999999911e+00	2.600213006145659592e-03
2.100000000000000089e+00	1.510664787901414382e-05	2.100000000000000089e+00	1.690782512612736682e-02
2.300000000000000266e+00	6.675464074094335362e-04	2.300000000000000266e+00	4.290996057729521557e-02
2.500000000000000000e+00	6.226386911737651075e-03	2.500000000000000000e+00	7.414829650646902193e-02
2.700000000000000178e+00	1.418092520093335862e-01	2.700000000000000178e+00	1.025627650311815853e-01
2.900000000000000355e+00	8.111105430281271289e-01	2.900000000000000355e+00	1.338609018737270395e-01
3.100000000000000089e+00	1.566224482613131075e+00	3.100000000000000089e+00	1.670718118518559614e-01
3.300000000000000266e+00	1.962700550125429322e+00	3.300000000000000266e+00	1.975492957975142627e-01
3.500000000000000000e+00	2.298875888644198007e+00	3.500000000000000000e+00	2.235402584539905868e-01
3.700000000000000178e+00	2.742861983792314717e+00	3.700000000000000178e+00	2.479135554054387180e-01
3.900000000000000355e+00	3.071227482498970485e+00	3.900000000000000355e+00	2.701392680554405845e-01
4.099999999999999645e+00	3.068193871693147390e+00	4.099999999999999645e+00	2.902440607176541287e-01
4.300000000000000711e+00	2.899049462596290816e+00	4.300000000000000711e+00	3.078597159552966533e-01
4.500000000000000000e+00	2.789308480493433606e+00	4.500000000000000000e+00	3.244730841700770307e-01
4.700000000000001066e+00	2.752015085948810835e+00	4.700000000000001066e+00	3.418055059190350242e-01
4.900000000000000355e+00	2.718722490920304935e+00	4.900000000000000355e+00	3.586398382109695082e-01
5.099999999999999645e+00	2.678728355351558399e+00	5.099999999999999645e+00	3.751944478807441863e-01
5.300000000000000711e+00	2.613111448951756177e+00	5.300000000000000711e+00	3.924083031471728433e-01
5.500000000000000000e+00	2.554175065528883959e+00	5.500000000000000000e+00	4.084521789583531737e-01
5.700000000000001066e+00	2.500897088713422978e+00	5.700000000000001066e+00	4.236910618825255326e-01
5.900000000000000355e+00	2.453540759288114881e+00	5.900000000000000355e+00	4.385098353156429707e-01
6.099999999999999645e+00	2.415327857546039070e+00	6.099999999999999645e+00	4.516645446545735076e-01
6.300000000000000711e+00	2.376338619368171479e+00	6.300000000000000711e+00	4.630885987557935568e-01
6.500000000000000000e+00	2.343091244491699143e+00	6.500000000000000000e+00	4.729694096794306857e-01
6.700000000000001066e+00	2.329462807378951616e+00	6.700000000000001066e+00	4.826635081752698175e-01
6.900000000000000355e+00	2.331676085361211737e+00	6.900000000000000355e+00	4.913209072338220462e-01
7.099999999999999645e+00	2.337399106646128377e+00	7.099999999999999645e+00	4.995293331642399748e-01
7.300000000000000711e+00	2.360808601561426023e+00	7.300000000000000711e+00	5.082806704474194248e-01
7.500000000000000000e+00	2.376899158680786162e+00	7.500000000000000000e+00	5.164262749330721380e-01
7.700000000000001066e+00	2.393678793930353876e+00	7.700000000000001066e+00	5.254484477661246489e-01
7.900000000000000355e+00	2.401352362808130358e+00	7.900000000000000355e+00	5.347325555455726409e-01
8.100000000000001421e+00	2.406073244303232439e+00	8.100000000000001421e+00	5.443838423457948439e-01
8.300000000000000711e+00	2.418442198542047006e+00	8.300000000000000711e+00	5.534407513130777945e-01
8.500000000000000000e+00	2.429243582968814597e+00	8.500000000000000000e+00	5.629383486708446904e-01
8.699999999999999289e+00	2.427473671121173737e+00	8.699999999999999289e+00	5.719314260757702995e-01
8.900000000000000355e+00	2.416701345199929296e+00	8.900000000000000355e+00	5.806921882107116684e-01
9.100000000000001421e+00	2.403342764958142919e+00	9.100000000000001421e+00	5.883390428889897494e-01
9.300000000000000711e+00	2.393423447389334324e+00	9.300000000000000711e+00	5.962938478969103118e-01
9.500000000000000000e+00	2.375275679845591625e+00	9.500000000000000000e+00	6.038250469459054415e-01
9.700000000000001066e+00	2.358984026124250732e+00	9.700000000000001066e+00	6.107109302396920292e-01
9.900000000000000355e+00	2.341940472924240346e+00	9.900000000000000355e+00	6.175081436289712178e-01
1.010000000000000142e+01	2.320222408524514890e+00	1.010000000000000142e+01	6.246009855198602079e-01
1.030000000000000071e+01	2.302121484708165244e+00	1.030000000000000071e+01	6.312801851272380471e-01
1.050000000000000000e+01	2.275226804770264621e+00	1.050000000000000000e+01	6.377740255296739935e-01
1.070000000000000107e+01	2.249588411999499993e+00	1.070000000000000107e+01	6.441973190824892281e-01
1.090000000000000036e+01	2.212688781447498254e+00	1.090000000000000036e+01	6.502351975366195136e-01
1.110000000000000142e+01	2.174690780969120052e+00	1.110000000000000142e+01	6.566172880600520401e-01
1.130000000000000071e+01	2.138550758587115297e+00	1.130000000000000071e+01	6.631564880410095730e-01
1.150000000000000000e+01	2.111826155183236242e+00	1.150000000000000000e+01	6.694060078591882457e-01
1.170000000000000107e+01	2.087308626322181393e+00	1.170000000000000107e+01	6.752464602666783389e-01
1.190000000000000036e+01	2.067176274973117955e+00	1.190000000000000036e+01	6.813309444489505928e-01
1.210000000000000142e+01	2.051933236869327715e+00	1.210000000000000142e+01	6.878405001660314877e-01
1.230000000000000071e+01	2.039122258272568100e+00	1.230000000000000071e+01	6.943632636195898877e-01
1.250000000000000000e+01	2.029723459758224102e+00	1.250000000000000000e+01	7.005223767121830925e-01
1.270000000000000107e+01	2.024679809785398188e+00	1.270000000000000107e+01	7.067990072044830763e-01
1.290000000000000036e+01	2.019017236430830753e+00	1.290000000000000036e+01	7.130818038963581129e-01
1.310000000000000142e+01	2.015007251915947428e+00	1.310000000000000142e+01	7.196794851244101565e-01
1.330000000000000071e+01	2.007482496883325584e+00	1.330000000000000071e+01	7.262172240770483622e-01
1.350000000000000000e+01	2.001884130367366676e+00	1.350000000000000000e+01	7.328016747362374739e-01
1.370000000000000107e+01	1.992549219193716414e+00	1.370000000000000107e+01	7.389994365381148400e-01
1.390000000000000036e+01	1.983480231041144792e+00	1.390000000000000036e+01	7.451106736794457230e-01
1.410000000000000142e+01	1.977483180895727832e+00	1.410000000000000142e+01	7.513391044911295058e-01
1.430000000000000071e+01	1.974176780352144389e+00	1.430000000000000071e+01	7.577126576743712372e-01
1.450000000000000000e+01	1.967065367887435468e+00	1.450000000000000000e+01	7.635871034340477870e-01
1.470000000000000107e+01	1.960152022117858106e+00	1.470000000000000107e+01	7.697849464403272446e-01
1.490000000000000036e+01	1.951275432994404202e+00	1.490000000000000036e+01	7.756079693108010042e-01
