# Supplementary material for: Ion-combination specific effects driving the enzymatic activity of halophilic alcohol dehydrogenase 2 from Haloferax volcanii in aqueous ionic liquid solvent mixtures
Source: RSC Sustain. 2024 Jul 8;2(9):2559–80. doi: 10.1039/d3su00412k (PMC11353702; doi:10.1039/d3su00412k)
Supplement: SU-002-D3SU00412K-s005 [file SU-002-D3SU00412K-s005.zip › MDAnalysis_Calculated_Plotted_Data/RDF/IL/RDF_ILM_interILion.csv]

1.000000000000000056e-01	0.000000000000000000e+00
3.000000000000000444e-01	0.000000000000000000e+00
5.000000000000000000e-01	0.000000000000000000e+00
7.000000000000000666e-01	0.000000000000000000e+00
9.000000000000000222e-01	0.000000000000000000e+00
1.100000000000000089e+00	0.000000000000000000e+00
1.300000000000000266e+00	0.000000000000000000e+00
1.500000000000000000e+00	0.000000000000000000e+00
1.700000000000000178e+00	0.000000000000000000e+00
1.899999999999999911e+00	0.000000000000000000e+00
2.100000000000000089e+00	0.000000000000000000e+00
2.300000000000000266e+00	0.000000000000000000e+00
2.500000000000000000e+00	6.601425394946749091e-04
2.700000000000000178e+00	7.443016619657169541e-02
2.900000000000000355e+00	3.471423884291190420e-01
3.100000000000000089e+00	6.153489840720682835e-01
3.300000000000000266e+00	7.645432337073517770e-01
3.500000000000000000e+00	8.580725239995499187e-01
3.700000000000000178e+00	1.024837867626771537e+00
3.900000000000000355e+00	1.129617283793829197e+00
4.099999999999999645e+00	1.117874696834042059e+00
4.300000000000000711e+00	1.079494399096780910e+00
4.500000000000000000e+00	1.042349859204497742e+00
4.700000000000001066e+00	1.029438108455779100e+00
4.900000000000000355e+00	9.891603668997004384e-01
5.099999999999999645e+00	9.628598506315039218e-01
5.300000000000000711e+00	9.510822701691400427e-01
5.500000000000000000e+00	9.385767848222641430e-01
5.700000000000001066e+00	9.269784113620557209e-01
5.900000000000000355e+00	9.484451926110651909e-01
6.099999999999999645e+00	9.873363588427894744e-01
6.300000000000000711e+00	9.799883631809688245e-01
6.500000000000000000e+00	9.624288701254619660e-01
6.700000000000001066e+00	9.452801985495880022e-01
6.900000000000000355e+00	9.059316679751767687e-01
7.099999999999999645e+00	8.868545358383015387e-01
7.300000000000000711e+00	8.478363242112255671e-01
7.500000000000000000e+00	8.231476766828648151e-01
7.700000000000001066e+00	7.976188191466203614e-01
7.900000000000000355e+00	7.902217160002840135e-01
8.100000000000001421e+00	7.726329880081203028e-01
8.300000000000000711e+00	7.892667779514209725e-01
8.500000000000000000e+00	7.816158932312589069e-01
8.699999999999999289e+00	7.898056044592368652e-01
8.900000000000000355e+00	7.870194688014469087e-01
9.100000000000001421e+00	7.998135444637008984e-01
9.300000000000000711e+00	8.012455395366383515e-01
9.500000000000000000e+00	8.008658824031932300e-01
9.700000000000001066e+00	8.163539011492888520e-01
9.900000000000000355e+00	8.173351314042172078e-01
1.010000000000000142e+01	8.179634143449769912e-01
1.030000000000000071e+01	8.073240855159965479e-01
1.050000000000000000e+01	8.185167940759215943e-01
1.070000000000000107e+01	8.201138271071661823e-01
1.090000000000000036e+01	8.154845023410282057e-01
1.110000000000000142e+01	8.212907198952846821e-01
1.130000000000000071e+01	8.254512405341805081e-01
1.150000000000000000e+01	8.188553412377639340e-01
1.170000000000000107e+01	8.345091255269380115e-01
1.190000000000000036e+01	8.353788092638847473e-01
1.210000000000000142e+01	8.411911847983991608e-01
1.230000000000000071e+01	8.459549492480100685e-01
1.250000000000000000e+01	8.442658362246370229e-01
1.270000000000000107e+01	8.506958186102397956e-01
1.290000000000000036e+01	8.622405684407162818e-01
1.310000000000000142e+01	8.625861917690357261e-01
1.330000000000000071e+01	8.722409336897029020e-01
1.350000000000000000e+01	8.752752611077497802e-01
1.370000000000000107e+01	8.776739499537123956e-01
1.390000000000000036e+01	8.797868270944197988e-01
1.410000000000000142e+01	8.834000590301845923e-01
1.430000000000000071e+01	8.857820314297655262e-01
1.450000000000000000e+01	8.896607544536573320e-01
1.470000000000000107e+01	8.945588212673339923e-01
1.490000000000000036e+01	8.947007661716923632e-01
