# Supplementary material for: Ion-combination specific effects driving the enzymatic activity of halophilic alcohol dehydrogenase 2 from Haloferax volcanii in aqueous ionic liquid solvent mixtures
Source: RSC Sustain. 2024 Jul 8;2(9):2559–80. doi: 10.1039/d3su00412k (PMC11353702; doi:10.1039/d3su00412k)
Supplement: SU-002-D3SU00412K-s005 [file SU-002-D3SU00412K-s005.zip › MDAnalysis_Calculated_Plotted_Data/RDF/IL/RDF_ILM_neg.csv]

1.000000000000000056e-01	0.000000000000000000e+00	1.000000000000000056e-01	0.000000000000000000e+00
3.000000000000000444e-01	0.000000000000000000e+00	3.000000000000000444e-01	0.000000000000000000e+00
5.000000000000000000e-01	0.000000000000000000e+00	5.000000000000000000e-01	0.000000000000000000e+00
7.000000000000000666e-01	0.000000000000000000e+00	7.000000000000000666e-01	0.000000000000000000e+00
9.000000000000000222e-01	0.000000000000000000e+00	9.000000000000000222e-01	0.000000000000000000e+00
1.100000000000000089e+00	0.000000000000000000e+00	1.100000000000000089e+00	0.000000000000000000e+00
1.300000000000000266e+00	0.000000000000000000e+00	1.300000000000000266e+00	0.000000000000000000e+00
1.500000000000000000e+00	0.000000000000000000e+00	1.500000000000000000e+00	0.000000000000000000e+00
1.700000000000000178e+00	0.000000000000000000e+00	1.700000000000000178e+00	4.241420458107425344e-05
1.899999999999999911e+00	0.000000000000000000e+00	1.899999999999999911e+00	5.068927849883385003e-03
2.100000000000000089e+00	0.000000000000000000e+00	2.100000000000000089e+00	3.545997287935717668e-02
2.300000000000000266e+00	3.767332214206874758e-04	2.300000000000000266e+00	8.241184115970391633e-02
2.500000000000000000e+00	3.188978441450177927e-03	2.500000000000000000e+00	1.329019030776059651e-01
2.700000000000000178e+00	5.692693804353838455e-02	2.700000000000000178e+00	1.763586697314229179e-01
2.900000000000000355e+00	3.598995153595145324e-01	2.900000000000000355e+00	2.278325547149541164e-01
3.100000000000000089e+00	6.872434307059566150e-01	3.100000000000000089e+00	2.808843637426179374e-01
3.300000000000000266e+00	8.510267903267759726e-01	3.300000000000000266e+00	3.263435338228717897e-01
3.500000000000000000e+00	1.019828226668235027e+00	3.500000000000000000e+00	3.642293742202159512e-01
3.700000000000000178e+00	1.317990133592110924e+00	3.700000000000000178e+00	4.032613408545334677e-01
3.900000000000000355e+00	1.550920732072309294e+00	3.900000000000000355e+00	4.400782724476276497e-01
4.099999999999999645e+00	1.609137531451819481e+00	4.099999999999999645e+00	4.722737591671645196e-01
4.300000000000000711e+00	1.540898794391177162e+00	4.300000000000000711e+00	5.002379757300008389e-01
4.500000000000000000e+00	1.496891196833396886e+00	4.500000000000000000e+00	5.250863379206783810e-01
4.700000000000001066e+00	1.472975285349779506e+00	4.700000000000001066e+00	5.522676595568487556e-01
4.900000000000000355e+00	1.485283548186477676e+00	4.900000000000000355e+00	5.764091050203007383e-01
5.099999999999999645e+00	1.482798054041395641e+00	5.099999999999999645e+00	5.995838757625067128e-01
5.300000000000000711e+00	1.481419911157555003e+00	5.300000000000000711e+00	6.206330349924806811e-01
5.500000000000000000e+00	1.493112903144963033e+00	5.500000000000000000e+00	6.404861689773118094e-01
5.700000000000001066e+00	1.514705246049306231e+00	5.700000000000001066e+00	6.552356045130871554e-01
5.900000000000000355e+00	1.577280535506540682e+00	5.900000000000000355e+00	6.714295657231316161e-01
6.099999999999999645e+00	1.668879712553806405e+00	6.099999999999999645e+00	6.809372517852715356e-01
6.300000000000000711e+00	1.740679233829586003e+00	6.300000000000000711e+00	6.881718441921351737e-01
6.500000000000000000e+00	1.799429438511612522e+00	6.500000000000000000e+00	6.923714196215989825e-01
6.700000000000001066e+00	1.850486752425519521e+00	6.700000000000001066e+00	6.959086367354400116e-01
6.900000000000000355e+00	1.903375637210432458e+00	6.900000000000000355e+00	6.970420249674383895e-01
7.099999999999999645e+00	1.935775953899941060e+00	7.099999999999999645e+00	6.977983928083399956e-01
7.300000000000000711e+00	1.992148912378917780e+00	7.300000000000000711e+00	7.017465245507323868e-01
7.500000000000000000e+00	2.051215756198044637e+00	7.500000000000000000e+00	7.029424274768550918e-01
7.700000000000001066e+00	2.123049224124938572e+00	7.700000000000001066e+00	7.042129054224804952e-01
7.900000000000000355e+00	2.178930676838353619e+00	7.900000000000000355e+00	7.072095316313236069e-01
8.100000000000001421e+00	2.248801549220599050e+00	8.100000000000001421e+00	7.112813992558848497e-01
8.300000000000000711e+00	2.323412075655465703e+00	8.300000000000000711e+00	7.123470092073935778e-01
8.500000000000000000e+00	2.373109996906034080e+00	8.500000000000000000e+00	7.152961357438166745e-01
8.699999999999999289e+00	2.381802070338113086e+00	8.699999999999999289e+00	7.172458118827838014e-01
8.900000000000000355e+00	2.348903290203685934e+00	8.900000000000000355e+00	7.200593331005817888e-01
9.100000000000001421e+00	2.302298722753779447e+00	9.100000000000001421e+00	7.217486447690889539e-01
9.300000000000000711e+00	2.253457169571012830e+00	9.300000000000000711e+00	7.237621967588434568e-01
9.500000000000000000e+00	2.207894995098582669e+00	9.500000000000000000e+00	7.254791353077147953e-01
9.700000000000001066e+00	2.181285565563114037e+00	9.700000000000001066e+00	7.282374681011464235e-01
9.900000000000000355e+00	2.159795988883296047e+00	9.900000000000000355e+00	7.306694417346908388e-01
1.010000000000000142e+01	2.145060367483346386e+00	1.010000000000000142e+01	7.341861559885656252e-01
1.030000000000000071e+01	2.136983428501473714e+00	1.030000000000000071e+01	7.381321089083870968e-01
1.050000000000000000e+01	2.108711134399003040e+00	1.050000000000000000e+01	7.409331243104484432e-01
1.070000000000000107e+01	2.085073531092940247e+00	1.070000000000000107e+01	7.451535321029582049e-01
1.090000000000000036e+01	2.038861617673231930e+00	1.090000000000000036e+01	7.491868343583302225e-01
1.110000000000000142e+01	1.984681635149285972e+00	1.110000000000000142e+01	7.541058265382951653e-01
1.130000000000000071e+01	1.931358125493187972e+00	1.130000000000000071e+01	7.574712560877874257e-01
1.150000000000000000e+01	1.883816390197540658e+00	1.150000000000000000e+01	7.614380070190703842e-01
1.170000000000000107e+01	1.844009312254266675e+00	1.170000000000000107e+01	7.653056897182711760e-01
1.190000000000000036e+01	1.809202205403643848e+00	1.190000000000000036e+01	7.695385047671762235e-01
1.210000000000000142e+01	1.787677302381132760e+00	1.210000000000000142e+01	7.740193947274863762e-01
1.230000000000000071e+01	1.764174861959194596e+00	1.230000000000000071e+01	7.786174654069876189e-01
1.250000000000000000e+01	1.746650307968143911e+00	1.250000000000000000e+01	7.824360299611933245e-01
1.270000000000000107e+01	1.729996261716373773e+00	1.270000000000000107e+01	7.863719663993475884e-01
1.290000000000000036e+01	1.709608802725390841e+00	1.290000000000000036e+01	7.910101251780942144e-01
1.310000000000000142e+01	1.693273555028215638e+00	1.310000000000000142e+01	7.960097930379288478e-01
1.330000000000000071e+01	1.668245655353583157e+00	1.330000000000000071e+01	7.995235453901776701e-01
1.350000000000000000e+01	1.646806795217125696e+00	1.350000000000000000e+01	8.041413328871330757e-01
1.370000000000000107e+01	1.628859652954371739e+00	1.370000000000000107e+01	8.079795244413169319e-01
1.390000000000000036e+01	1.613594892098556333e+00	1.390000000000000036e+01	8.117006840312738225e-01
1.410000000000000142e+01	1.607230972184369167e+00	1.410000000000000142e+01	8.148159554414781125e-01
1.430000000000000071e+01	1.602953156669018275e+00	1.430000000000000071e+01	8.181326979363446883e-01
1.450000000000000000e+01	1.594071836451802726e+00	1.450000000000000000e+01	8.224210856138011172e-01
1.470000000000000107e+01	1.585230317854034787e+00	1.470000000000000107e+01	8.260749939845588585e-01
1.490000000000000036e+01	1.577020659094608979e+00	1.490000000000000036e+01	8.291732931158748432e-01
