# Supplementary material for: Ion-combination specific effects driving the enzymatic activity of halophilic alcohol dehydrogenase 2 from Haloferax volcanii in aqueous ionic liquid solvent mixtures
Source: RSC Sustain. 2024 Jul 8;2(9):2559–80. doi: 10.1039/d3su00412k (PMC11353702; doi:10.1039/d3su00412k)
Supplement: SU-002-D3SU00412K-s005 [file SU-002-D3SU00412K-s005.zip › MDAnalysis_Calculated_Plotted_Data/RDF/IL/RDF_ILM_pos.csv]

1.000000000000000056e-01	0.000000000000000000e+00	1.000000000000000056e-01	0.000000000000000000e+00
3.000000000000000444e-01	0.000000000000000000e+00	3.000000000000000444e-01	0.000000000000000000e+00
5.000000000000000000e-01	0.000000000000000000e+00	5.000000000000000000e-01	0.000000000000000000e+00
7.000000000000000666e-01	0.000000000000000000e+00	7.000000000000000666e-01	0.000000000000000000e+00
9.000000000000000222e-01	0.000000000000000000e+00	9.000000000000000222e-01	0.000000000000000000e+00
1.100000000000000089e+00	0.000000000000000000e+00	1.100000000000000089e+00	0.000000000000000000e+00
1.300000000000000266e+00	0.000000000000000000e+00	1.300000000000000266e+00	0.000000000000000000e+00
1.500000000000000000e+00	0.000000000000000000e+00	1.500000000000000000e+00	0.000000000000000000e+00
1.700000000000000178e+00	0.000000000000000000e+00	1.700000000000000178e+00	1.135998281932594094e-04
1.899999999999999911e+00	0.000000000000000000e+00	1.899999999999999911e+00	1.046082550761176727e-03
2.100000000000000089e+00	0.000000000000000000e+00	2.100000000000000089e+00	6.237265491320982680e-03
2.300000000000000266e+00	2.018042287992345034e-04	2.300000000000000266e+00	1.803819337420849503e-02
2.500000000000000000e+00	7.943298434431299640e-03	2.500000000000000000e+00	3.535391966557056842e-02
2.700000000000000178e+00	1.615507414133922903e-01	2.700000000000000178e+00	5.168519605509012266e-02
2.900000000000000355e+00	8.242708117048482830e-01	2.900000000000000355e+00	6.931430341093547387e-02
3.100000000000000089e+00	1.483817932594201361e+00	3.100000000000000089e+00	9.032633911990359254e-02
3.300000000000000266e+00	1.765156765163706121e+00	3.300000000000000266e+00	1.131667896804939150e-01
3.500000000000000000e+00	2.057610958827936543e+00	3.500000000000000000e+00	1.330163596549633342e-01
3.700000000000000178e+00	2.513170437091983622e+00	3.700000000000000178e+00	1.534996938473308647e-01
3.900000000000000355e+00	2.896895105894220723e+00	3.900000000000000355e+00	1.719234958136073854e-01
4.099999999999999645e+00	2.882756524696718614e+00	4.099999999999999645e+00	1.894435012758529657e-01
4.300000000000000711e+00	2.664920432770689906e+00	4.300000000000000711e+00	2.062002223923346811e-01
4.500000000000000000e+00	2.548293660283160733e+00	4.500000000000000000e+00	2.234326049408958403e-01
4.700000000000001066e+00	2.489068216257138921e+00	4.700000000000001066e+00	2.424502105094889226e-01
4.900000000000000355e+00	2.418234920486533657e+00	4.900000000000000355e+00	2.587944351438430379e-01
5.099999999999999645e+00	2.344417495136405627e+00	5.099999999999999645e+00	2.787265019844578640e-01
5.300000000000000711e+00	2.229396109356620581e+00	5.300000000000000711e+00	2.992697367575398171e-01
5.500000000000000000e+00	2.128872076490306853e+00	5.500000000000000000e+00	3.180776790144242971e-01
5.700000000000001066e+00	2.025064694235618301e+00	5.700000000000001066e+00	3.397500729539257303e-01
5.900000000000000355e+00	1.936966762784631868e+00	5.900000000000000355e+00	3.582290255118186217e-01
6.099999999999999645e+00	1.846865375799153108e+00	6.099999999999999645e+00	3.780886434475384528e-01
6.300000000000000711e+00	1.756651005275104316e+00	6.300000000000000711e+00	3.959774148345445166e-01
6.500000000000000000e+00	1.679939011824715722e+00	6.500000000000000000e+00	4.159679513946533125e-01
6.700000000000001066e+00	1.613235381787714751e+00	6.700000000000001066e+00	4.337912765806671289e-01
6.900000000000000355e+00	1.577859936210114444e+00	6.900000000000000355e+00	4.523429681933018309e-01
7.099999999999999645e+00	1.571018567415406686e+00	7.099999999999999645e+00	4.677918341740274211e-01
7.300000000000000711e+00	1.584165619542339254e+00	7.300000000000000711e+00	4.841606772194723685e-01
7.500000000000000000e+00	1.592773908438106512e+00	7.500000000000000000e+00	5.010112185281593300e-01
7.700000000000001066e+00	1.619035234551661873e+00	7.700000000000001066e+00	5.176252200744065890e-01
7.900000000000000355e+00	1.658754410529073686e+00	7.900000000000000355e+00	5.321551978251678472e-01
8.100000000000001421e+00	1.693618410146450648e+00	8.100000000000001421e+00	5.468747236969198067e-01
8.300000000000000711e+00	1.731469855048456186e+00	8.300000000000000711e+00	5.630950312165686755e-01
8.500000000000000000e+00	1.783367077395423328e+00	8.500000000000000000e+00	5.766394387680010558e-01
8.699999999999999289e+00	1.825224390481747561e+00	8.699999999999999289e+00	5.888227878946119542e-01
8.900000000000000355e+00	1.861708940614599683e+00	8.900000000000000355e+00	6.025504947709167114e-01
9.100000000000001421e+00	1.892684204348655364e+00	9.100000000000001421e+00	6.134472204843741672e-01
9.300000000000000711e+00	1.934875442860588324e+00	9.300000000000000711e+00	6.248216629522761467e-01
9.500000000000000000e+00	1.961369361057615279e+00	9.500000000000000000e+00	6.348375441207734227e-01
9.700000000000001066e+00	1.982244985927126502e+00	9.700000000000001066e+00	6.445347252858377729e-01
9.900000000000000355e+00	1.994651212266745022e+00	9.900000000000000355e+00	6.518071244598191427e-01
1.010000000000000142e+01	1.996027295601251250e+00	1.010000000000000142e+01	6.601681095310195646e-01
1.030000000000000071e+01	1.994006280812476772e+00	1.030000000000000071e+01	6.677380215918029549e-01
1.050000000000000000e+01	1.977817951115516948e+00	1.050000000000000000e+01	6.751192230760058033e-01
1.070000000000000107e+01	1.961883181612662730e+00	1.070000000000000107e+01	6.818043818452863558e-01
1.090000000000000036e+01	1.929376392172539312e+00	1.090000000000000036e+01	6.871290297669093716e-01
1.110000000000000142e+01	1.894675001894524646e+00	1.110000000000000142e+01	6.942646124217044523e-01
1.130000000000000071e+01	1.861434020066065287e+00	1.130000000000000071e+01	6.999088517530143161e-01
1.150000000000000000e+01	1.840816691204749445e+00	1.150000000000000000e+01	7.056830246194362166e-01
1.170000000000000107e+01	1.825144343973356786e+00	1.170000000000000107e+01	7.116525605239272245e-01
1.190000000000000036e+01	1.812803359199164355e+00	1.190000000000000036e+01	7.161341485268307716e-01
1.210000000000000142e+01	1.802185815644141265e+00	1.210000000000000142e+01	7.226092351755591947e-01
1.230000000000000071e+01	1.793229246983602199e+00	1.230000000000000071e+01	7.264845055936421936e-01
1.250000000000000000e+01	1.791264359677760654e+00	1.250000000000000000e+01	7.323463614260572463e-01
1.270000000000000107e+01	1.786350622693981816e+00	1.270000000000000107e+01	7.379739333160862946e-01
1.290000000000000036e+01	1.794923031205971187e+00	1.290000000000000036e+01	7.428661264158678001e-01
1.310000000000000142e+01	1.794723534912959773e+00	1.310000000000000142e+01	7.484546723522002010e-01
1.330000000000000071e+01	1.792534557648155724e+00	1.330000000000000071e+01	7.530196732792912018e-01
1.350000000000000000e+01	1.795773362377597770e+00	1.350000000000000000e+01	7.588505797084630355e-01
1.370000000000000107e+01	1.800712537493588838e+00	1.370000000000000107e+01	7.624865377264148369e-01
1.390000000000000036e+01	1.803163614278086913e+00	1.390000000000000036e+01	7.666937314578800011e-01
1.410000000000000142e+01	1.804684865215243850e+00	1.410000000000000142e+01	7.716966225021525405e-01
1.430000000000000071e+01	1.800127168522324128e+00	1.430000000000000071e+01	7.773586728049809436e-01
1.450000000000000000e+01	1.808265921923589259e+00	1.450000000000000000e+01	7.808655205712516922e-01
1.470000000000000107e+01	1.807193781875266803e+00	1.470000000000000107e+01	7.862119273509222683e-01
1.490000000000000036e+01	1.810598551485307350e+00	1.490000000000000036e+01	7.905221571012162052e-01
