# Supplementary material for: Ion-combination specific effects driving the enzymatic activity of halophilic alcohol dehydrogenase 2 from Haloferax volcanii in aqueous ionic liquid solvent mixtures
Source: RSC Sustain. 2024 Jul 8;2(9):2559–80. doi: 10.1039/d3su00412k (PMC11353702; doi:10.1039/d3su00412k)
Supplement: SU-002-D3SU00412K-s005 [file SU-002-D3SU00412K-s005.zip › MDAnalysis_Calculated_Plotted_Data/RDF/IL/RDF_ILM_pot2pot_around_acidic_zone1_15A.csv]

1.000000000000000056e-01	0.000000000000000000e+00	1.000000000000000056e-01	0.000000000000000000e+00
3.000000000000000444e-01	0.000000000000000000e+00	3.000000000000000444e-01	0.000000000000000000e+00
5.000000000000000000e-01	0.000000000000000000e+00	5.000000000000000000e-01	0.000000000000000000e+00
7.000000000000000666e-01	0.000000000000000000e+00	7.000000000000000666e-01	0.000000000000000000e+00
9.000000000000000222e-01	0.000000000000000000e+00	9.000000000000000222e-01	0.000000000000000000e+00
1.100000000000000089e+00	0.000000000000000000e+00	1.100000000000000089e+00	0.000000000000000000e+00
1.300000000000000266e+00	0.000000000000000000e+00	1.300000000000000266e+00	0.000000000000000000e+00
1.500000000000000000e+00	0.000000000000000000e+00	1.500000000000000000e+00	0.000000000000000000e+00
1.700000000000000178e+00	0.000000000000000000e+00	1.700000000000000178e+00	0.000000000000000000e+00
1.899999999999999911e+00	0.000000000000000000e+00	1.899999999999999911e+00	0.000000000000000000e+00
2.100000000000000089e+00	0.000000000000000000e+00	2.100000000000000089e+00	0.000000000000000000e+00
2.300000000000000266e+00	0.000000000000000000e+00	2.300000000000000266e+00	0.000000000000000000e+00
2.500000000000000000e+00	0.000000000000000000e+00	2.500000000000000000e+00	0.000000000000000000e+00
2.700000000000000178e+00	0.000000000000000000e+00	2.700000000000000178e+00	0.000000000000000000e+00
2.900000000000000355e+00	0.000000000000000000e+00	2.900000000000000355e+00	0.000000000000000000e+00
3.100000000000000089e+00	0.000000000000000000e+00	3.100000000000000089e+00	0.000000000000000000e+00
3.300000000000000266e+00	0.000000000000000000e+00	3.300000000000000266e+00	0.000000000000000000e+00
3.500000000000000000e+00	0.000000000000000000e+00	3.500000000000000000e+00	0.000000000000000000e+00
3.700000000000000178e+00	2.059172894009867749e-01	3.700000000000000178e+00	2.059172894009867749e-01
3.900000000000000355e+00	6.619414555365403796e-01	3.900000000000000355e+00	6.619414555365403796e-01
4.099999999999999645e+00	9.822770255814379237e-01	4.099999999999999645e+00	9.822770255814379237e-01
4.300000000000000711e+00	1.350456018675293413e+00	4.300000000000000711e+00	1.350456018675293413e+00
4.500000000000000000e+00	1.431989847405866545e+00	4.500000000000000000e+00	1.431989847405866545e+00
4.700000000000001066e+00	1.422123492090303420e+00	4.700000000000001066e+00	1.422123492090303420e+00
4.900000000000000355e+00	1.207769338261809988e+00	4.900000000000000355e+00	1.207769338261809988e+00
5.099999999999999645e+00	9.910325545689440130e-01	5.099999999999999645e+00	9.910325545689440130e-01
5.300000000000000711e+00	8.603039780926707847e-01	5.300000000000000711e+00	8.603039780926707847e-01
5.500000000000000000e+00	8.121954560916464505e-01	5.500000000000000000e+00	8.121954560916464505e-01
5.700000000000001066e+00	8.057921715201863400e-01	5.700000000000001066e+00	8.057921715201863400e-01
5.900000000000000355e+00	7.520932677114919862e-01	5.900000000000000355e+00	7.520932677114919862e-01
6.099999999999999645e+00	7.144129451900332883e-01	6.099999999999999645e+00	7.144129451900332883e-01
6.300000000000000711e+00	8.118510723731977574e-01	6.300000000000000711e+00	8.118510723731977574e-01
6.500000000000000000e+00	8.770630289754690612e-01	6.500000000000000000e+00	8.770630289754690612e-01
6.700000000000001066e+00	1.220284256659793565e+00	6.700000000000001066e+00	1.220284256659793565e+00
6.900000000000000355e+00	9.813713053933849073e-01	6.900000000000000355e+00	9.813713053933849073e-01
7.099999999999999645e+00	1.014757476830819183e+00	7.099999999999999645e+00	1.014757476830819183e+00
7.300000000000000711e+00	9.977115486741984229e-01	7.300000000000000711e+00	9.977115486741984229e-01
7.500000000000000000e+00	8.664451224729081691e-01	7.500000000000000000e+00	8.664451224729081691e-01
7.700000000000001066e+00	9.375127295333696154e-01	7.700000000000001066e+00	9.375127295333696154e-01
7.900000000000000355e+00	8.906471070785968447e-01	7.900000000000000355e+00	8.906471070785968447e-01
8.100000000000001421e+00	8.656273384123028825e-01	8.100000000000001421e+00	8.656273384123028825e-01
8.300000000000000711e+00	1.005669320936382727e+00	8.300000000000000711e+00	1.005669320936382727e+00
8.500000000000000000e+00	1.142878141039119777e+00	8.500000000000000000e+00	1.142878141039119777e+00
8.699999999999999289e+00	9.472537307490523917e-01	8.699999999999999289e+00	9.472537307490523917e-01
8.900000000000000355e+00	1.032289956274974108e+00	8.900000000000000355e+00	1.032289956274974108e+00
9.100000000000001421e+00	1.104153730955734769e+00	9.100000000000001421e+00	1.104153730955734769e+00
9.300000000000000711e+00	1.113061649350142401e+00	9.300000000000000711e+00	1.113061649350142401e+00
9.500000000000000000e+00	1.008670086413851807e+00	9.500000000000000000e+00	1.008670086413851807e+00
9.700000000000001066e+00	1.100216673357908181e+00	9.700000000000001066e+00	1.100216673357908181e+00
9.900000000000000355e+00	1.047994429033517028e+00	9.900000000000000355e+00	1.047994429033517028e+00
1.010000000000000142e+01	1.113515130656630214e+00	1.010000000000000142e+01	1.113515130656630214e+00
1.030000000000000071e+01	1.044115521985565342e+00	1.030000000000000071e+01	1.044115521985565342e+00
1.050000000000000000e+01	1.001066174919380325e+00	1.050000000000000000e+01	1.001066174919380325e+00
1.070000000000000107e+01	1.108241240208065470e+00	1.070000000000000107e+01	1.108241240208065470e+00
1.090000000000000036e+01	1.040823641052759596e+00	1.090000000000000036e+01	1.040823641052759596e+00
1.110000000000000142e+01	1.114809407906552030e+00	1.110000000000000142e+01	1.114809407906552030e+00
1.130000000000000071e+01	1.094624599211512228e+00	1.130000000000000071e+01	1.094624599211512228e+00
1.150000000000000000e+01	1.026425013241422768e+00	1.150000000000000000e+01	1.026425013241422768e+00
1.170000000000000107e+01	1.000461939265008038e+00	1.170000000000000107e+01	1.000461939265008038e+00
1.190000000000000036e+01	1.086583661399372902e+00	1.190000000000000036e+01	1.086583661399372902e+00
1.210000000000000142e+01	9.244056732821243072e-01	1.210000000000000142e+01	9.244056732821243072e-01
1.230000000000000071e+01	1.006412358826117570e+00	1.230000000000000071e+01	1.006412358826117570e+00
1.250000000000000000e+01	1.026024506887416754e+00	1.250000000000000000e+01	1.026024506887416754e+00
1.270000000000000107e+01	1.041414429097857086e+00	1.270000000000000107e+01	1.041414429097857086e+00
1.290000000000000036e+01	1.045681873989034116e+00	1.290000000000000036e+01	1.045681873989034116e+00
1.310000000000000142e+01	1.084413465168020840e+00	1.310000000000000142e+01	1.084413465168020840e+00
1.330000000000000071e+01	1.097588442812355458e+00	1.330000000000000071e+01	1.097588442812355458e+00
1.350000000000000000e+01	1.076359712557235282e+00	1.350000000000000000e+01	1.076359712557235282e+00
1.370000000000000107e+01	1.083793354798413766e+00	1.370000000000000107e+01	1.083793354798413766e+00
1.390000000000000036e+01	1.107035074480382963e+00	1.390000000000000036e+01	1.107035074480382963e+00
1.410000000000000142e+01	1.162974891664855015e+00	1.410000000000000142e+01	1.162974891664855015e+00
1.430000000000000071e+01	1.160219321254159608e+00	1.430000000000000071e+01	1.160219321254159608e+00
1.450000000000000000e+01	1.175372783741949867e+00	1.450000000000000000e+01	1.175372783741949867e+00
1.470000000000000107e+01	1.038287867778928453e+00	1.470000000000000107e+01	1.038287867778928453e+00
1.490000000000000036e+01	1.045074807859956767e+00	1.490000000000000036e+01	1.045074807859956767e+00
