# Supplementary material for: Ion-combination specific effects driving the enzymatic activity of halophilic alcohol dehydrogenase 2 from Haloferax volcanii in aqueous ionic liquid solvent mixtures
Source: RSC Sustain. 2024 Jul 8;2(9):2559–80. doi: 10.1039/d3su00412k (PMC11353702; doi:10.1039/d3su00412k)
Supplement: SU-002-D3SU00412K-s005 [file SU-002-D3SU00412K-s005.zip › MDAnalysis_Calculated_Plotted_Data/RDF/IL/RDF_ILM_wat2pot_around_acidic_zone1_15A.csv]

1.000000000000000056e-01	0.000000000000000000e+00	1.000000000000000056e-01	0.000000000000000000e+00
3.000000000000000444e-01	0.000000000000000000e+00	3.000000000000000444e-01	0.000000000000000000e+00
5.000000000000000000e-01	0.000000000000000000e+00	5.000000000000000000e-01	0.000000000000000000e+00
7.000000000000000666e-01	0.000000000000000000e+00	7.000000000000000666e-01	0.000000000000000000e+00
9.000000000000000222e-01	0.000000000000000000e+00	9.000000000000000222e-01	0.000000000000000000e+00
1.100000000000000089e+00	0.000000000000000000e+00	1.100000000000000089e+00	0.000000000000000000e+00
1.300000000000000266e+00	0.000000000000000000e+00	1.300000000000000266e+00	0.000000000000000000e+00
1.500000000000000000e+00	0.000000000000000000e+00	1.500000000000000000e+00	0.000000000000000000e+00
1.700000000000000178e+00	0.000000000000000000e+00	1.700000000000000178e+00	0.000000000000000000e+00
1.899999999999999911e+00	0.000000000000000000e+00	1.899999999999999911e+00	0.000000000000000000e+00
2.100000000000000089e+00	2.892647452661124277e-05	2.100000000000000089e+00	2.892647452661124277e-05
2.300000000000000266e+00	2.267048686198948164e-03	2.300000000000000266e+00	2.267048686198948164e-03
2.500000000000000000e+00	2.565866796887708023e-01	2.500000000000000000e+00	2.565866796887708023e-01
2.700000000000000178e+00	1.770538117653909227e+00	2.700000000000000178e+00	1.770538117653909227e+00
2.900000000000000355e+00	1.840357216965997633e+00	2.900000000000000355e+00	1.840357216965997633e+00
3.100000000000000089e+00	1.716769623410535406e+00	3.100000000000000089e+00	1.716769623410535406e+00
3.300000000000000266e+00	1.866080737284379731e+00	3.300000000000000266e+00	1.866080737284379731e+00
3.500000000000000000e+00	1.652309190779605474e+00	3.500000000000000000e+00	1.652309190779605474e+00
3.700000000000000178e+00	1.181587540030798467e+00	3.700000000000000178e+00	1.181587540030798467e+00
3.900000000000000355e+00	8.964708360352465766e-01	3.900000000000000355e+00	8.964708360352465766e-01
4.099999999999999645e+00	8.239828994233304726e-01	4.099999999999999645e+00	8.239828994233304726e-01
4.300000000000000711e+00	8.490351459473042262e-01	4.300000000000000711e+00	8.490351459473042262e-01
4.500000000000000000e+00	9.151461700035639080e-01	4.500000000000000000e+00	9.151461700035639080e-01
4.700000000000001066e+00	9.927920175538867964e-01	4.700000000000001066e+00	9.927920175538867964e-01
4.900000000000000355e+00	1.069964610655641968e+00	4.900000000000000355e+00	1.069964610655641968e+00
5.099999999999999645e+00	1.137347037963588825e+00	5.099999999999999645e+00	1.137347037963588825e+00
5.300000000000000711e+00	1.177915312416865978e+00	5.300000000000000711e+00	1.177915312416865978e+00
5.500000000000000000e+00	1.187110528444057511e+00	5.500000000000000000e+00	1.187110528444057511e+00
5.700000000000001066e+00	1.172600578187879439e+00	5.700000000000001066e+00	1.172600578187879439e+00
5.900000000000000355e+00	1.142538566652536058e+00	5.900000000000000355e+00	1.142538566652536058e+00
6.099999999999999645e+00	1.105345279798955582e+00	6.099999999999999645e+00	1.105345279798955582e+00
6.300000000000000711e+00	1.069605165929568891e+00	6.300000000000000711e+00	1.069605165929568891e+00
6.500000000000000000e+00	1.046697392892013578e+00	6.500000000000000000e+00	1.046697392892013578e+00
6.700000000000001066e+00	1.037743330418106069e+00	6.700000000000001066e+00	1.037743330418106069e+00
6.900000000000000355e+00	1.039808141095547089e+00	6.900000000000000355e+00	1.039808141095547089e+00
7.099999999999999645e+00	1.049972214143995108e+00	7.099999999999999645e+00	1.049972214143995108e+00
7.300000000000000711e+00	1.060023237014342312e+00	7.300000000000000711e+00	1.060023237014342312e+00
7.500000000000000000e+00	1.068003851604386156e+00	7.500000000000000000e+00	1.068003851604386156e+00
7.700000000000001066e+00	1.076158110511209243e+00	7.700000000000001066e+00	1.076158110511209243e+00
7.900000000000000355e+00	1.078027596492546980e+00	7.900000000000000355e+00	1.078027596492546980e+00
8.100000000000001421e+00	1.076868931671656648e+00	8.100000000000001421e+00	1.076868931671656648e+00
8.300000000000000711e+00	1.072907057717128465e+00	8.300000000000000711e+00	1.072907057717128465e+00
8.500000000000000000e+00	1.069128451677705760e+00	8.500000000000000000e+00	1.069128451677705760e+00
8.699999999999999289e+00	1.064162155875625571e+00	8.699999999999999289e+00	1.064162155875625571e+00
8.900000000000000355e+00	1.060420526624717974e+00	8.900000000000000355e+00	1.060420526624717974e+00
9.100000000000001421e+00	1.057323521811391442e+00	9.100000000000001421e+00	1.057323521811391442e+00
9.300000000000000711e+00	1.054220660839014556e+00	9.300000000000000711e+00	1.054220660839014556e+00
9.500000000000000000e+00	1.050753144475677914e+00	9.500000000000000000e+00	1.050753144475677914e+00
9.700000000000001066e+00	1.050904069315466316e+00	9.700000000000001066e+00	1.050904069315466316e+00
9.900000000000000355e+00	1.048739508006628851e+00	9.900000000000000355e+00	1.048739508006628851e+00
1.010000000000000142e+01	1.050057153094553497e+00	1.010000000000000142e+01	1.050057153094553497e+00
1.030000000000000071e+01	1.048174717799581046e+00	1.030000000000000071e+01	1.048174717799581046e+00
1.050000000000000000e+01	1.048141052412329577e+00	1.050000000000000000e+01	1.048141052412329577e+00
1.070000000000000107e+01	1.048138209985141289e+00	1.070000000000000107e+01	1.048138209985141289e+00
1.090000000000000036e+01	1.049544942221647847e+00	1.090000000000000036e+01	1.049544942221647847e+00
1.110000000000000142e+01	1.050455080201708968e+00	1.110000000000000142e+01	1.050455080201708968e+00
1.130000000000000071e+01	1.050702050357602335e+00	1.130000000000000071e+01	1.050702050357602335e+00
1.150000000000000000e+01	1.050936071245901715e+00	1.150000000000000000e+01	1.050936071245901715e+00
1.170000000000000107e+01	1.051015110769375926e+00	1.170000000000000107e+01	1.051015110769375926e+00
1.190000000000000036e+01	1.050574744173425890e+00	1.190000000000000036e+01	1.050574744173425890e+00
1.210000000000000142e+01	1.049848813683359028e+00	1.210000000000000142e+01	1.049848813683359028e+00
1.230000000000000071e+01	1.049185031093140541e+00	1.230000000000000071e+01	1.049185031093140541e+00
1.250000000000000000e+01	1.047734815159359290e+00	1.250000000000000000e+01	1.047734815159359290e+00
1.270000000000000107e+01	1.046713809455751543e+00	1.270000000000000107e+01	1.046713809455751543e+00
1.290000000000000036e+01	1.045264992900573064e+00	1.290000000000000036e+01	1.045264992900573064e+00
1.310000000000000142e+01	1.044353714753731177e+00	1.310000000000000142e+01	1.044353714753731177e+00
1.330000000000000071e+01	1.043867411064606898e+00	1.330000000000000071e+01	1.043867411064606898e+00
1.350000000000000000e+01	1.043066694588722143e+00	1.350000000000000000e+01	1.043066694588722143e+00
1.370000000000000107e+01	1.043488298370694789e+00	1.370000000000000107e+01	1.043488298370694789e+00
1.390000000000000036e+01	1.042345057325301250e+00	1.390000000000000036e+01	1.042345057325301250e+00
1.410000000000000142e+01	1.041570806038778274e+00	1.410000000000000142e+01	1.041570806038778274e+00
1.430000000000000071e+01	1.042131093751036186e+00	1.430000000000000071e+01	1.042131093751036186e+00
1.450000000000000000e+01	1.040080184168459931e+00	1.450000000000000000e+01	1.040080184168459931e+00
1.470000000000000107e+01	1.039641988376286186e+00	1.470000000000000107e+01	1.039641988376286186e+00
1.490000000000000036e+01	1.038712650528541559e+00	1.490000000000000036e+01	1.038712650528541559e+00
