# Supplementary material for: Ion-combination specific effects driving the enzymatic activity of halophilic alcohol dehydrogenase 2 from Haloferax volcanii in aqueous ionic liquid solvent mixtures
Source: RSC Sustain. 2024 Jul 8;2(9):2559–80. doi: 10.1039/d3su00412k (PMC11353702; doi:10.1039/d3su00412k)
Supplement: SU-002-D3SU00412K-s005 [file SU-002-D3SU00412K-s005.zip › MDAnalysis_Calculated_Plotted_Data/RDF/IL/RDF_ILM_wat2wat_around_acidic_zone1_15A_OAtoms.csv]

1.000000000000000056e-01	0.000000000000000000e+00	1.000000000000000056e-01	0.000000000000000000e+00
3.000000000000000444e-01	0.000000000000000000e+00	3.000000000000000444e-01	0.000000000000000000e+00
5.000000000000000000e-01	0.000000000000000000e+00	5.000000000000000000e-01	0.000000000000000000e+00
7.000000000000000666e-01	0.000000000000000000e+00	7.000000000000000666e-01	0.000000000000000000e+00
9.000000000000000222e-01	0.000000000000000000e+00	9.000000000000000222e-01	0.000000000000000000e+00
1.100000000000000089e+00	0.000000000000000000e+00	1.100000000000000089e+00	0.000000000000000000e+00
1.300000000000000266e+00	0.000000000000000000e+00	1.300000000000000266e+00	0.000000000000000000e+00
1.500000000000000000e+00	0.000000000000000000e+00	1.500000000000000000e+00	0.000000000000000000e+00
1.700000000000000178e+00	0.000000000000000000e+00	1.700000000000000178e+00	0.000000000000000000e+00
1.899999999999999911e+00	0.000000000000000000e+00	1.899999999999999911e+00	0.000000000000000000e+00
2.100000000000000089e+00	0.000000000000000000e+00	2.100000000000000089e+00	0.000000000000000000e+00
2.300000000000000266e+00	0.000000000000000000e+00	2.300000000000000266e+00	0.000000000000000000e+00
2.500000000000000000e+00	2.351720259336464169e-01	2.500000000000000000e+00	2.351720259336464169e-01
2.700000000000000178e+00	2.269205513979954070e+00	2.700000000000000178e+00	2.269205513979954070e+00
2.900000000000000355e+00	2.369622647245283265e+00	2.900000000000000355e+00	2.369622647245283265e+00
3.100000000000000089e+00	1.577470110128113001e+00	3.100000000000000089e+00	1.577470110128113001e+00
3.300000000000000266e+00	1.317451547272146861e+00	3.300000000000000266e+00	1.317451547272146861e+00
3.500000000000000000e+00	1.210355945536604416e+00	3.500000000000000000e+00	1.210355945536604416e+00
3.700000000000000178e+00	1.163621104255401884e+00	3.700000000000000178e+00	1.163621104255401884e+00
3.900000000000000355e+00	1.142351875957916318e+00	3.900000000000000355e+00	1.142351875957916318e+00
4.099999999999999645e+00	1.121171430002791736e+00	4.099999999999999645e+00	1.121171430002791736e+00
4.300000000000000711e+00	1.096310552470545652e+00	4.300000000000000711e+00	1.096310552470545652e+00
4.500000000000000000e+00	1.084282393147063317e+00	4.500000000000000000e+00	1.084282393147063317e+00
4.700000000000001066e+00	1.085210621090955563e+00	4.700000000000001066e+00	1.085210621090955563e+00
4.900000000000000355e+00	1.080775650642192831e+00	4.900000000000000355e+00	1.080775650642192831e+00
5.099999999999999645e+00	1.103151108470897368e+00	5.099999999999999645e+00	1.103151108470897368e+00
5.300000000000000711e+00	1.129482869430779468e+00	5.300000000000000711e+00	1.129482869430779468e+00
5.500000000000000000e+00	1.132481594607869013e+00	5.500000000000000000e+00	1.132481594607869013e+00
5.700000000000001066e+00	1.133134238576271713e+00	5.700000000000001066e+00	1.133134238576271713e+00
5.900000000000000355e+00	1.132546406313512000e+00	5.900000000000000355e+00	1.132546406313512000e+00
6.099999999999999645e+00	1.147247523446533579e+00	6.099999999999999645e+00	1.147247523446533579e+00
6.300000000000000711e+00	1.141374328022431328e+00	6.300000000000000711e+00	1.141374328022431328e+00
6.500000000000000000e+00	1.149190758297325532e+00	6.500000000000000000e+00	1.149190758297325532e+00
6.700000000000001066e+00	1.147961083179623865e+00	6.700000000000001066e+00	1.147961083179623865e+00
6.900000000000000355e+00	1.138955952942650507e+00	6.900000000000000355e+00	1.138955952942650507e+00
7.099999999999999645e+00	1.123208596108658863e+00	7.099999999999999645e+00	1.123208596108658863e+00
7.300000000000000711e+00	1.124334237457443209e+00	7.300000000000000711e+00	1.124334237457443209e+00
7.500000000000000000e+00	1.117005035240092869e+00	7.500000000000000000e+00	1.117005035240092869e+00
7.700000000000001066e+00	1.113199050278653957e+00	7.700000000000001066e+00	1.113199050278653957e+00
7.900000000000000355e+00	1.107017069555404465e+00	7.900000000000000355e+00	1.107017069555404465e+00
8.100000000000001421e+00	1.104637955060667087e+00	8.100000000000001421e+00	1.104637955060667087e+00
8.300000000000000711e+00	1.102128316466417290e+00	8.300000000000000711e+00	1.102128316466417290e+00
8.500000000000000000e+00	1.101119227859524097e+00	8.500000000000000000e+00	1.101119227859524097e+00
8.699999999999999289e+00	1.110001630664626981e+00	8.699999999999999289e+00	1.110001630664626981e+00
8.900000000000000355e+00	1.114665201047945420e+00	8.900000000000000355e+00	1.114665201047945420e+00
9.100000000000001421e+00	1.113606147459185625e+00	9.100000000000001421e+00	1.113606147459185625e+00
9.300000000000000711e+00	1.105708236119465226e+00	9.300000000000000711e+00	1.105708236119465226e+00
9.500000000000000000e+00	1.118073795907860601e+00	9.500000000000000000e+00	1.118073795907860601e+00
9.700000000000001066e+00	1.113418899329078782e+00	9.700000000000001066e+00	1.113418899329078782e+00
9.900000000000000355e+00	1.112017242699169683e+00	9.900000000000000355e+00	1.112017242699169683e+00
1.010000000000000142e+01	1.106324850225727907e+00	1.010000000000000142e+01	1.106324850225727907e+00
1.030000000000000071e+01	1.101011098904638663e+00	1.030000000000000071e+01	1.101011098904638663e+00
1.050000000000000000e+01	1.108129367494460782e+00	1.050000000000000000e+01	1.108129367494460782e+00
1.070000000000000107e+01	1.105880150596828093e+00	1.070000000000000107e+01	1.105880150596828093e+00
1.090000000000000036e+01	1.098710995053248318e+00	1.090000000000000036e+01	1.098710995053248318e+00
1.110000000000000142e+01	1.099477114049416393e+00	1.110000000000000142e+01	1.099477114049416393e+00
1.130000000000000071e+01	1.095982585422611510e+00	1.130000000000000071e+01	1.095982585422611510e+00
1.150000000000000000e+01	1.095201680483482320e+00	1.150000000000000000e+01	1.095201680483482320e+00
1.170000000000000107e+01	1.091945268343030184e+00	1.170000000000000107e+01	1.091945268343030184e+00
1.190000000000000036e+01	1.099729472402420916e+00	1.190000000000000036e+01	1.099729472402420916e+00
1.210000000000000142e+01	1.092750330487035182e+00	1.210000000000000142e+01	1.092750330487035182e+00
1.230000000000000071e+01	1.092851040976636545e+00	1.230000000000000071e+01	1.092851040976636545e+00
1.250000000000000000e+01	1.094123118366760350e+00	1.250000000000000000e+01	1.094123118366760350e+00
1.270000000000000107e+01	1.088999384610673582e+00	1.270000000000000107e+01	1.088999384610673582e+00
1.290000000000000036e+01	1.097298691197489351e+00	1.290000000000000036e+01	1.097298691197489351e+00
1.310000000000000142e+01	1.091969773544841482e+00	1.310000000000000142e+01	1.091969773544841482e+00
1.330000000000000071e+01	1.083361315508557077e+00	1.330000000000000071e+01	1.083361315508557077e+00
1.350000000000000000e+01	1.083770523878906600e+00	1.350000000000000000e+01	1.083770523878906600e+00
1.370000000000000107e+01	1.085891314975124811e+00	1.370000000000000107e+01	1.085891314975124811e+00
1.390000000000000036e+01	1.084594673528476827e+00	1.390000000000000036e+01	1.084594673528476827e+00
1.410000000000000142e+01	1.081016889103477929e+00	1.410000000000000142e+01	1.081016889103477929e+00
1.430000000000000071e+01	1.076671902951004789e+00	1.430000000000000071e+01	1.076671902951004789e+00
1.450000000000000000e+01	1.084332140620761109e+00	1.450000000000000000e+01	1.084332140620761109e+00
1.470000000000000107e+01	1.077244001933290063e+00	1.470000000000000107e+01	1.077244001933290063e+00
1.490000000000000036e+01	1.080922319496730122e+00	1.490000000000000036e+01	1.080922319496730122e+00
