# Supplementary material for: Ion-combination specific effects driving the enzymatic activity of halophilic alcohol dehydrogenase 2 from Haloferax volcanii in aqueous ionic liquid solvent mixtures
Source: RSC Sustain. 2024 Jul 8;2(9):2559–80. doi: 10.1039/d3su00412k (PMC11353702; doi:10.1039/d3su00412k)
Supplement: SU-002-D3SU00412K-s005 [file SU-002-D3SU00412K-s005.zip › MDAnalysis_Calculated_Plotted_Data/RDF/IL/RDF_wat2acidic_ILA015.csv]

1.000000000000000056e-01	0.000000000000000000e+00	1.000000000000000056e-01	0.000000000000000000e+00
3.000000000000000444e-01	0.000000000000000000e+00	3.000000000000000444e-01	0.000000000000000000e+00
5.000000000000000000e-01	0.000000000000000000e+00	5.000000000000000000e-01	0.000000000000000000e+00
7.000000000000000666e-01	0.000000000000000000e+00	7.000000000000000666e-01	0.000000000000000000e+00
9.000000000000000222e-01	0.000000000000000000e+00	9.000000000000000222e-01	0.000000000000000000e+00
1.100000000000000089e+00	0.000000000000000000e+00	1.100000000000000089e+00	0.000000000000000000e+00
1.300000000000000266e+00	1.373516086082121635e-05	1.300000000000000266e+00	1.373516086082121635e-05
1.500000000000000000e+00	1.068607244663077709e-02	1.500000000000000000e+00	1.068607244663077709e-02
1.700000000000000178e+00	1.860326515284062843e-01	1.700000000000000178e+00	1.860326515284062843e-01
1.899999999999999911e+00	2.116056004937849344e-01	1.899999999999999911e+00	2.116056004937849344e-01
2.100000000000000089e+00	1.227265838309199025e-01	2.100000000000000089e+00	1.227265838309199025e-01
2.300000000000000266e+00	1.283267740322272255e-01	2.300000000000000266e+00	1.283267740322272255e-01
2.500000000000000000e+00	2.101510705583321814e-01	2.500000000000000000e+00	2.101510705583321814e-01
2.700000000000000178e+00	3.742225362812116041e-01	2.700000000000000178e+00	3.742225362812116041e-01
2.900000000000000355e+00	4.036488799627930835e-01	2.900000000000000355e+00	4.036488799627930835e-01
3.100000000000000089e+00	4.037795526114813516e-01	3.100000000000000089e+00	4.037795526114813516e-01
3.300000000000000266e+00	4.162648198821983225e-01	3.300000000000000266e+00	4.162648198821983225e-01
3.500000000000000000e+00	4.537697619758911394e-01	3.500000000000000000e+00	4.537697619758911394e-01
3.700000000000000178e+00	4.951728248323180592e-01	3.700000000000000178e+00	4.951728248323180592e-01
3.900000000000000355e+00	5.161574950185965349e-01	3.900000000000000355e+00	5.161574950185965349e-01
4.099999999999999645e+00	5.183890953372343180e-01	4.099999999999999645e+00	5.183890953372343180e-01
4.300000000000000711e+00	5.249896499533851513e-01	4.300000000000000711e+00	5.249896499533851513e-01
4.500000000000000000e+00	5.374540571771410091e-01	4.500000000000000000e+00	5.374540571771410091e-01
4.700000000000001066e+00	5.528313286171991914e-01	4.700000000000001066e+00	5.528313286171991914e-01
4.900000000000000355e+00	5.625984909518200183e-01	4.900000000000000355e+00	5.625984909518200183e-01
5.099999999999999645e+00	5.668687729363385275e-01	5.099999999999999645e+00	5.668687729363385275e-01
5.300000000000000711e+00	5.706674798782800373e-01	5.300000000000000711e+00	5.706674798782800373e-01
5.500000000000000000e+00	5.723104500715913145e-01	5.500000000000000000e+00	5.723104500715913145e-01
5.700000000000001066e+00	5.720267069660625037e-01	5.700000000000001066e+00	5.720267069660625037e-01
5.900000000000000355e+00	5.719754146087238089e-01	5.900000000000000355e+00	5.719754146087238089e-01
6.099999999999999645e+00	5.734616644427795729e-01	6.099999999999999645e+00	5.734616644427795729e-01
6.300000000000000711e+00	5.768858597745671890e-01	6.300000000000000711e+00	5.768858597745671890e-01
6.500000000000000000e+00	5.816970966435067725e-01	6.500000000000000000e+00	5.816970966435067725e-01
6.700000000000001066e+00	5.872324816713926365e-01	6.700000000000001066e+00	5.872324816713926365e-01
6.900000000000000355e+00	5.931512497123195837e-01	6.900000000000000355e+00	5.931512497123195837e-01
7.099999999999999645e+00	5.996350883503427376e-01	7.099999999999999645e+00	5.996350883503427376e-01
7.300000000000000711e+00	6.063049881716177092e-01	7.300000000000000711e+00	6.063049881716177092e-01
7.500000000000000000e+00	6.125063302273243693e-01	7.500000000000000000e+00	6.125063302273243693e-01
7.700000000000001066e+00	6.181642556590452031e-01	7.700000000000001066e+00	6.181642556590452031e-01
7.900000000000000355e+00	6.233185846362945259e-01	7.900000000000000355e+00	6.233185846362945259e-01
8.100000000000001421e+00	6.280308877178611970e-01	8.100000000000001421e+00	6.280308877178611970e-01
8.300000000000000711e+00	6.322531920640012126e-01	8.300000000000000711e+00	6.322531920640012126e-01
8.500000000000000000e+00	6.360820068632867530e-01	8.500000000000000000e+00	6.360820068632867530e-01
8.699999999999999289e+00	6.396355543054211834e-01	8.699999999999999289e+00	6.396355543054211834e-01
8.900000000000000355e+00	6.431304239855211158e-01	8.900000000000000355e+00	6.431304239855211158e-01
9.100000000000001421e+00	6.464178635435479103e-01	9.100000000000001421e+00	6.464178635435479103e-01
9.300000000000000711e+00	6.496849523867574971e-01	9.300000000000000711e+00	6.496849523867574971e-01
9.500000000000000000e+00	6.525688713045465494e-01	9.500000000000000000e+00	6.525688713045465494e-01
9.700000000000001066e+00	6.551104558929859989e-01	9.700000000000001066e+00	6.551104558929859989e-01
9.900000000000000355e+00	6.575641942259049522e-01	9.900000000000000355e+00	6.575641942259049522e-01
1.010000000000000142e+01	6.599338919759402122e-01	1.010000000000000142e+01	6.599338919759402122e-01
1.030000000000000071e+01	6.621824018451611948e-01	1.030000000000000071e+01	6.621824018451611948e-01
1.050000000000000000e+01	6.644036664580095231e-01	1.050000000000000000e+01	6.644036664580095231e-01
1.070000000000000107e+01	6.665979155112625731e-01	1.070000000000000107e+01	6.665979155112625731e-01
1.090000000000000036e+01	6.688067700761072265e-01	1.090000000000000036e+01	6.688067700761072265e-01
1.110000000000000142e+01	6.710524773961840106e-01	1.110000000000000142e+01	6.710524773961840106e-01
1.130000000000000071e+01	6.734156851983090775e-01	1.130000000000000071e+01	6.734156851983090775e-01
1.150000000000000000e+01	6.757610188388265549e-01	1.150000000000000000e+01	6.757610188388265549e-01
1.170000000000000107e+01	6.782084101342811255e-01	1.170000000000000107e+01	6.782084101342811255e-01
1.190000000000000036e+01	6.806556207451142093e-01	1.190000000000000036e+01	6.806556207451142093e-01
1.210000000000000142e+01	6.832241368675903148e-01	1.210000000000000142e+01	6.832241368675903148e-01
1.230000000000000071e+01	6.858380763750784315e-01	1.230000000000000071e+01	6.858380763750784315e-01
1.250000000000000000e+01	6.886082994102120658e-01	1.250000000000000000e+01	6.886082994102120658e-01
1.270000000000000107e+01	6.912532618974893683e-01	1.270000000000000107e+01	6.912532618974893683e-01
1.290000000000000036e+01	6.940207405032250421e-01	1.290000000000000036e+01	6.940207405032250421e-01
1.310000000000000142e+01	6.966862789041706749e-01	1.310000000000000142e+01	6.966862789041706749e-01
1.330000000000000071e+01	6.993530423058033074e-01	1.330000000000000071e+01	6.993530423058033074e-01
1.350000000000000000e+01	7.019518337343086944e-01	1.350000000000000000e+01	7.019518337343086944e-01
1.370000000000000107e+01	7.044778932975227503e-01	1.370000000000000107e+01	7.044778932975227503e-01
1.390000000000000036e+01	7.070491946150667673e-01	1.390000000000000036e+01	7.070491946150667673e-01
1.410000000000000142e+01	7.094881656739839837e-01	1.410000000000000142e+01	7.094881656739839837e-01
1.430000000000000071e+01	7.119027892518356992e-01	1.430000000000000071e+01	7.119027892518356992e-01
1.450000000000000000e+01	7.143323632312220672e-01	1.450000000000000000e+01	7.143323632312220672e-01
1.470000000000000107e+01	7.168307231764362575e-01	1.470000000000000107e+01	7.168307231764362575e-01
1.490000000000000036e+01	7.194518930619157038e-01	1.490000000000000036e+01	7.194518930619157038e-01
