# Supplementary material for: Ion-combination specific effects driving the enzymatic activity of halophilic alcohol dehydrogenase 2 from Haloferax volcanii in aqueous ionic liquid solvent mixtures
Source: RSC Sustain. 2024 Jul 8;2(9):2559–80. doi: 10.1039/d3su00412k (PMC11353702; doi:10.1039/d3su00412k)
Supplement: SU-002-D3SU00412K-s005 [file SU-002-D3SU00412K-s005.zip › MDAnalysis_Calculated_Plotted_Data/RDF/IL/RDF_wat2acidic_ILB015.csv]

1.000000000000000056e-01	0.000000000000000000e+00	1.000000000000000056e-01	0.000000000000000000e+00
3.000000000000000444e-01	0.000000000000000000e+00	3.000000000000000444e-01	0.000000000000000000e+00
5.000000000000000000e-01	0.000000000000000000e+00	5.000000000000000000e-01	0.000000000000000000e+00
7.000000000000000666e-01	0.000000000000000000e+00	7.000000000000000666e-01	0.000000000000000000e+00
9.000000000000000222e-01	0.000000000000000000e+00	9.000000000000000222e-01	0.000000000000000000e+00
1.100000000000000089e+00	0.000000000000000000e+00	1.100000000000000089e+00	0.000000000000000000e+00
1.300000000000000266e+00	1.506239530968540447e-05	1.300000000000000266e+00	1.506239530968540447e-05
1.500000000000000000e+00	1.090835729705028415e-02	1.500000000000000000e+00	1.090835729705028415e-02
1.700000000000000178e+00	1.888383867671100391e-01	1.700000000000000178e+00	1.888383867671100391e-01
1.899999999999999911e+00	2.146943909537005479e-01	1.899999999999999911e+00	2.146943909537005479e-01
2.100000000000000089e+00	1.241841992677378964e-01	2.100000000000000089e+00	1.241841992677378964e-01
2.300000000000000266e+00	1.285461936755177836e-01	2.300000000000000266e+00	1.285461936755177836e-01
2.500000000000000000e+00	2.102444125393705399e-01	2.500000000000000000e+00	2.102444125393705399e-01
2.700000000000000178e+00	3.763528745276296106e-01	2.700000000000000178e+00	3.763528745276296106e-01
2.900000000000000355e+00	4.058184205143369749e-01	2.900000000000000355e+00	4.058184205143369749e-01
3.100000000000000089e+00	4.049465041001694132e-01	3.100000000000000089e+00	4.049465041001694132e-01
3.300000000000000266e+00	4.162516111317852152e-01	3.300000000000000266e+00	4.162516111317852152e-01
3.500000000000000000e+00	4.537356894050593725e-01	3.500000000000000000e+00	4.537356894050593725e-01
3.700000000000000178e+00	4.955940060435460315e-01	3.700000000000000178e+00	4.955940060435460315e-01
3.900000000000000355e+00	5.161582330790460693e-01	3.900000000000000355e+00	5.161582330790460693e-01
4.099999999999999645e+00	5.173731860926013004e-01	4.099999999999999645e+00	5.173731860926013004e-01
4.300000000000000711e+00	5.239035478538602852e-01	4.300000000000000711e+00	5.239035478538602852e-01
4.500000000000000000e+00	5.359295441898001000e-01	4.500000000000000000e+00	5.359295441898001000e-01
4.700000000000001066e+00	5.516202240847636329e-01	4.700000000000001066e+00	5.516202240847636329e-01
4.900000000000000355e+00	5.613714681026173992e-01	4.900000000000000355e+00	5.613714681026173992e-01
5.099999999999999645e+00	5.651572851874425707e-01	5.099999999999999645e+00	5.651572851874425707e-01
5.300000000000000711e+00	5.684895360226835948e-01	5.300000000000000711e+00	5.684895360226835948e-01
5.500000000000000000e+00	5.695013896722392888e-01	5.500000000000000000e+00	5.695013896722392888e-01
5.700000000000001066e+00	5.690618370935079939e-01	5.700000000000001066e+00	5.690618370935079939e-01
5.900000000000000355e+00	5.682704602561808871e-01	5.900000000000000355e+00	5.682704602561808871e-01
6.099999999999999645e+00	5.691757113011743918e-01	6.099999999999999645e+00	5.691757113011743918e-01
6.300000000000000711e+00	5.722095336060640802e-01	6.300000000000000711e+00	5.722095336060640802e-01
6.500000000000000000e+00	5.764254043101277869e-01	6.500000000000000000e+00	5.764254043101277869e-01
6.700000000000001066e+00	5.815229910329833274e-01	6.700000000000001066e+00	5.815229910329833274e-01
6.900000000000000355e+00	5.870929266334541374e-01	6.900000000000000355e+00	5.870929266334541374e-01
7.099999999999999645e+00	5.931728389211037289e-01	7.099999999999999645e+00	5.931728389211037289e-01
7.300000000000000711e+00	5.993528227063515956e-01	7.300000000000000711e+00	5.993528227063515956e-01
7.500000000000000000e+00	6.054729629538312397e-01	7.500000000000000000e+00	6.054729629538312397e-01
7.700000000000001066e+00	6.110695321070398478e-01	7.700000000000001066e+00	6.110695321070398478e-01
7.900000000000000355e+00	6.162475557342945720e-01	7.900000000000000355e+00	6.162475557342945720e-01
8.100000000000001421e+00	6.210776195329841265e-01	8.100000000000001421e+00	6.210776195329841265e-01
8.300000000000000711e+00	6.256078852396685930e-01	8.300000000000000711e+00	6.256078852396685930e-01
8.500000000000000000e+00	6.297676851282939525e-01	8.500000000000000000e+00	6.297676851282939525e-01
8.699999999999999289e+00	6.337533668319674796e-01	8.699999999999999289e+00	6.337533668319674796e-01
8.900000000000000355e+00	6.376389739687398084e-01	8.900000000000000355e+00	6.376389739687398084e-01
9.100000000000001421e+00	6.414961950200231966e-01	9.100000000000001421e+00	6.414961950200231966e-01
9.300000000000000711e+00	6.451802946114807424e-01	9.300000000000000711e+00	6.451802946114807424e-01
9.500000000000000000e+00	6.485204995640321268e-01	9.500000000000000000e+00	6.485204995640321268e-01
9.700000000000001066e+00	6.515971005615179834e-01	9.700000000000001066e+00	6.515971005615179834e-01
9.900000000000000355e+00	6.544484674321876527e-01	9.900000000000000355e+00	6.544484674321876527e-01
1.010000000000000142e+01	6.572064884158451692e-01	1.010000000000000142e+01	6.572064884158451692e-01
1.030000000000000071e+01	6.598938964500050686e-01	1.030000000000000071e+01	6.598938964500050686e-01
1.050000000000000000e+01	6.624153580718001866e-01	1.050000000000000000e+01	6.624153580718001866e-01
1.070000000000000107e+01	6.648765891261322336e-01	1.070000000000000107e+01	6.648765891261322336e-01
1.090000000000000036e+01	6.673854284217703992e-01	1.090000000000000036e+01	6.673854284217703992e-01
1.110000000000000142e+01	6.699283406354987758e-01	1.110000000000000142e+01	6.699283406354987758e-01
1.130000000000000071e+01	6.725917427016460115e-01	1.130000000000000071e+01	6.725917427016460115e-01
1.150000000000000000e+01	6.752141164509699589e-01	1.150000000000000000e+01	6.752141164509699589e-01
1.170000000000000107e+01	6.778642586269106873e-01	1.170000000000000107e+01	6.778642586269106873e-01
1.190000000000000036e+01	6.805925252046960416e-01	1.190000000000000036e+01	6.805925252046960416e-01
1.210000000000000142e+01	6.833461278787066329e-01	1.210000000000000142e+01	6.833461278787066329e-01
1.230000000000000071e+01	6.862400385382970702e-01	1.230000000000000071e+01	6.862400385382970702e-01
1.250000000000000000e+01	6.891145576774895254e-01	1.250000000000000000e+01	6.891145576774895254e-01
1.270000000000000107e+01	6.919969846149228720e-01	1.270000000000000107e+01	6.919969846149228720e-01
1.290000000000000036e+01	6.949116679066493774e-01	1.290000000000000036e+01	6.949116679066493774e-01
1.310000000000000142e+01	6.977568127866196068e-01	1.310000000000000142e+01	6.977568127866196068e-01
1.330000000000000071e+01	7.004782215287380653e-01	1.330000000000000071e+01	7.004782215287380653e-01
1.350000000000000000e+01	7.031023203978035152e-01	1.350000000000000000e+01	7.031023203978035152e-01
1.370000000000000107e+01	7.056468387452328184e-01	1.370000000000000107e+01	7.056468387452328184e-01
1.390000000000000036e+01	7.081940981081471520e-01	1.390000000000000036e+01	7.081940981081471520e-01
1.410000000000000142e+01	7.106155891010339509e-01	1.410000000000000142e+01	7.106155891010339509e-01
1.430000000000000071e+01	7.130513404227352137e-01	1.430000000000000071e+01	7.130513404227352137e-01
1.450000000000000000e+01	7.154492167317505480e-01	1.450000000000000000e+01	7.154492167317505480e-01
1.470000000000000107e+01	7.178923730230832856e-01	1.470000000000000107e+01	7.178923730230832856e-01
1.490000000000000036e+01	7.204177451937306964e-01	1.490000000000000036e+01	7.204177451937306964e-01
