# Supplementary material for: Ion-combination specific effects driving the enzymatic activity of halophilic alcohol dehydrogenase 2 from Haloferax volcanii in aqueous ionic liquid solvent mixtures
Source: RSC Sustain. 2024 Jul 8;2(9):2559–80. doi: 10.1039/d3su00412k (PMC11353702; doi:10.1039/d3su00412k)
Supplement: SU-002-D3SU00412K-s005 [file SU-002-D3SU00412K-s005.zip › MDAnalysis_Calculated_Plotted_Data/RDF/IL/RDF_wat2acidic_ILC015.csv]

1.000000000000000056e-01	0.000000000000000000e+00	1.000000000000000056e-01	0.000000000000000000e+00
3.000000000000000444e-01	0.000000000000000000e+00	3.000000000000000444e-01	0.000000000000000000e+00
5.000000000000000000e-01	0.000000000000000000e+00	5.000000000000000000e-01	0.000000000000000000e+00
7.000000000000000666e-01	0.000000000000000000e+00	7.000000000000000666e-01	0.000000000000000000e+00
9.000000000000000222e-01	0.000000000000000000e+00	9.000000000000000222e-01	0.000000000000000000e+00
1.100000000000000089e+00	0.000000000000000000e+00	1.100000000000000089e+00	0.000000000000000000e+00
1.300000000000000266e+00	1.332621542904186328e-05	1.300000000000000266e+00	1.332621542904186328e-05
1.500000000000000000e+00	1.106976080579998543e-02	1.500000000000000000e+00	1.106976080579998543e-02
1.700000000000000178e+00	1.917195148914995484e-01	1.700000000000000178e+00	1.917195148914995484e-01
1.899999999999999911e+00	2.178375165099036281e-01	1.899999999999999911e+00	2.178375165099036281e-01
2.100000000000000089e+00	1.264734762492554787e-01	2.100000000000000089e+00	1.264734762492554787e-01
2.300000000000000266e+00	1.310753878488753743e-01	2.300000000000000266e+00	1.310753878488753743e-01
2.500000000000000000e+00	2.143886258904369735e-01	2.500000000000000000e+00	2.143886258904369735e-01
2.700000000000000178e+00	3.826687279859303792e-01	2.700000000000000178e+00	3.826687279859303792e-01
2.900000000000000355e+00	4.134435431384287374e-01	2.900000000000000355e+00	4.134435431384287374e-01
3.100000000000000089e+00	4.133194479089770668e-01	3.100000000000000089e+00	4.133194479089770668e-01
3.300000000000000266e+00	4.249988754233600119e-01	3.300000000000000266e+00	4.249988754233600119e-01
3.500000000000000000e+00	4.623149916483637600e-01	3.500000000000000000e+00	4.623149916483637600e-01
3.700000000000000178e+00	5.046137214211865452e-01	3.700000000000000178e+00	5.046137214211865452e-01
3.900000000000000355e+00	5.261579477508845359e-01	3.900000000000000355e+00	5.261579477508845359e-01
4.099999999999999645e+00	5.284911853914016078e-01	4.099999999999999645e+00	5.284911853914016078e-01
4.300000000000000711e+00	5.351372520111034037e-01	4.300000000000000711e+00	5.351372520111034037e-01
4.500000000000000000e+00	5.475051640002714937e-01	4.500000000000000000e+00	5.475051640002714937e-01
4.700000000000001066e+00	5.634153909099730573e-01	4.700000000000001066e+00	5.634153909099730573e-01
4.900000000000000355e+00	5.736193075947384479e-01	4.900000000000000355e+00	5.736193075947384479e-01
5.099999999999999645e+00	5.778956849743921431e-01	5.099999999999999645e+00	5.778956849743921431e-01
5.300000000000000711e+00	5.815546509427363953e-01	5.300000000000000711e+00	5.815546509427363953e-01
5.500000000000000000e+00	5.828308340747133665e-01	5.500000000000000000e+00	5.828308340747133665e-01
5.700000000000001066e+00	5.824376628263285838e-01	5.700000000000001066e+00	5.824376628263285838e-01
5.900000000000000355e+00	5.819233795605485149e-01	5.900000000000000355e+00	5.819233795605485149e-01
6.099999999999999645e+00	5.833271182571111435e-01	6.099999999999999645e+00	5.833271182571111435e-01
6.300000000000000711e+00	5.868810993946318444e-01	6.300000000000000711e+00	5.868810993946318444e-01
6.500000000000000000e+00	5.918505940590820247e-01	6.500000000000000000e+00	5.918505940590820247e-01
6.700000000000001066e+00	5.976189705465975166e-01	6.700000000000001066e+00	5.976189705465975166e-01
6.900000000000000355e+00	6.038444550462930271e-01	6.900000000000000355e+00	6.038444550462930271e-01
7.099999999999999645e+00	6.105019969104492628e-01	7.099999999999999645e+00	6.105019969104492628e-01
7.300000000000000711e+00	6.173319056100167179e-01	7.300000000000000711e+00	6.173319056100167179e-01
7.500000000000000000e+00	6.237545876078726126e-01	7.500000000000000000e+00	6.237545876078726126e-01
7.700000000000001066e+00	6.295987214046167013e-01	7.700000000000001066e+00	6.295987214046167013e-01
7.900000000000000355e+00	6.349877043886454908e-01	7.900000000000000355e+00	6.349877043886454908e-01
8.100000000000001421e+00	6.399982657576209766e-01	8.100000000000001421e+00	6.399982657576209766e-01
8.300000000000000711e+00	6.444441553211635032e-01	8.300000000000000711e+00	6.444441553211635032e-01
8.500000000000000000e+00	6.484876284540944669e-01	8.500000000000000000e+00	6.484876284540944669e-01
8.699999999999999289e+00	6.523118650667028007e-01	8.699999999999999289e+00	6.523118650667028007e-01
8.900000000000000355e+00	6.561790979981301231e-01	8.900000000000000355e+00	6.561790979981301231e-01
9.100000000000001421e+00	6.599002182250616189e-01	9.100000000000001421e+00	6.599002182250616189e-01
9.300000000000000711e+00	6.633681050521457179e-01	9.300000000000000711e+00	6.633681050521457179e-01
9.500000000000000000e+00	6.666930496459637645e-01	9.500000000000000000e+00	6.666930496459637645e-01
9.700000000000001066e+00	6.695857514383698472e-01	9.700000000000001066e+00	6.695857514383698472e-01
9.900000000000000355e+00	6.722972087642589134e-01	9.900000000000000355e+00	6.722972087642589134e-01
1.010000000000000142e+01	6.750573943408364475e-01	1.010000000000000142e+01	6.750573943408364475e-01
1.030000000000000071e+01	6.775945176204877241e-01	1.030000000000000071e+01	6.775945176204877241e-01
1.050000000000000000e+01	6.801214480645385585e-01	1.050000000000000000e+01	6.801214480645385585e-01
1.070000000000000107e+01	6.825861013287977119e-01	1.070000000000000107e+01	6.825861013287977119e-01
1.090000000000000036e+01	6.849984543074427723e-01	1.090000000000000036e+01	6.849984543074427723e-01
1.110000000000000142e+01	6.875032033421513145e-01	1.110000000000000142e+01	6.875032033421513145e-01
1.130000000000000071e+01	6.901056345464421371e-01	1.130000000000000071e+01	6.901056345464421371e-01
1.150000000000000000e+01	6.928040671219876101e-01	1.150000000000000000e+01	6.928040671219876101e-01
1.170000000000000107e+01	6.954119872647224199e-01	1.170000000000000107e+01	6.954119872647224199e-01
1.190000000000000036e+01	6.981897800883677396e-01	1.190000000000000036e+01	6.981897800883677396e-01
1.210000000000000142e+01	7.009901806660731038e-01	1.210000000000000142e+01	7.009901806660731038e-01
1.230000000000000071e+01	7.037468435580840342e-01	1.230000000000000071e+01	7.037468435580840342e-01
1.250000000000000000e+01	7.066427773356888098e-01	1.250000000000000000e+01	7.066427773356888098e-01
1.270000000000000107e+01	7.093690931293887836e-01	1.270000000000000107e+01	7.093690931293887836e-01
1.290000000000000036e+01	7.121275640505017046e-01	1.290000000000000036e+01	7.121275640505017046e-01
1.310000000000000142e+01	7.148208108252552817e-01	1.310000000000000142e+01	7.148208108252552817e-01
1.330000000000000071e+01	7.174686516963604266e-01	1.330000000000000071e+01	7.174686516963604266e-01
1.350000000000000000e+01	7.200256994213615203e-01	1.350000000000000000e+01	7.200256994213615203e-01
1.370000000000000107e+01	7.225153235836780929e-01	1.370000000000000107e+01	7.225153235836780929e-01
1.390000000000000036e+01	7.249422907476545941e-01	1.390000000000000036e+01	7.249422907476545941e-01
1.410000000000000142e+01	7.273335632879728285e-01	1.410000000000000142e+01	7.273335632879728285e-01
1.430000000000000071e+01	7.296577691936643184e-01	1.430000000000000071e+01	7.296577691936643184e-01
1.450000000000000000e+01	7.319208891767221559e-01	1.450000000000000000e+01	7.319208891767221559e-01
1.470000000000000107e+01	7.342371702749663775e-01	1.470000000000000107e+01	7.342371702749663775e-01
1.490000000000000036e+01	7.365063843685137890e-01	1.490000000000000036e+01	7.365063843685137890e-01
