# Supplementary material for: Ion-combination specific effects driving the enzymatic activity of halophilic alcohol dehydrogenase 2 from Haloferax volcanii in aqueous ionic liquid solvent mixtures
Source: RSC Sustain. 2024 Jul 8;2(9):2559–80. doi: 10.1039/d3su00412k (PMC11353702; doi:10.1039/d3su00412k)
Supplement: SU-002-D3SU00412K-s005 [file SU-002-D3SU00412K-s005.zip › MDAnalysis_Calculated_Plotted_Data/RDF/IL/RDF_wat2acidic_ILD015.csv]

1.000000000000000056e-01	0.000000000000000000e+00	1.000000000000000056e-01	0.000000000000000000e+00
3.000000000000000444e-01	0.000000000000000000e+00	3.000000000000000444e-01	0.000000000000000000e+00
5.000000000000000000e-01	0.000000000000000000e+00	5.000000000000000000e-01	0.000000000000000000e+00
7.000000000000000666e-01	0.000000000000000000e+00	7.000000000000000666e-01	0.000000000000000000e+00
9.000000000000000222e-01	0.000000000000000000e+00	9.000000000000000222e-01	0.000000000000000000e+00
1.100000000000000089e+00	0.000000000000000000e+00	1.100000000000000089e+00	0.000000000000000000e+00
1.300000000000000266e+00	1.220939027397042291e-05	1.300000000000000266e+00	1.220939027397042291e-05
1.500000000000000000e+00	1.082493077862190824e-02	1.500000000000000000e+00	1.082493077862190824e-02
1.700000000000000178e+00	1.873560466412227954e-01	1.700000000000000178e+00	1.873560466412227954e-01
1.899999999999999911e+00	2.118047924618349787e-01	1.899999999999999911e+00	2.118047924618349787e-01
2.100000000000000089e+00	1.227363569266057691e-01	2.100000000000000089e+00	1.227363569266057691e-01
2.300000000000000266e+00	1.280835663003993818e-01	2.300000000000000266e+00	1.280835663003993818e-01
2.500000000000000000e+00	2.106236456656669365e-01	2.500000000000000000e+00	2.106236456656669365e-01
2.700000000000000178e+00	3.752961747474278242e-01	2.700000000000000178e+00	3.752961747474278242e-01
2.900000000000000355e+00	4.046245600145528809e-01	2.900000000000000355e+00	4.046245600145528809e-01
3.100000000000000089e+00	4.045043472743570789e-01	3.100000000000000089e+00	4.045043472743570789e-01
3.300000000000000266e+00	4.172182538240366001e-01	3.300000000000000266e+00	4.172182538240366001e-01
3.500000000000000000e+00	4.550339582309358977e-01	3.500000000000000000e+00	4.550339582309358977e-01
3.700000000000000178e+00	4.964484222541012404e-01	3.700000000000000178e+00	4.964484222541012404e-01
3.900000000000000355e+00	5.168926496731425235e-01	3.900000000000000355e+00	5.168926496731425235e-01
4.099999999999999645e+00	5.182148270254257616e-01	4.099999999999999645e+00	5.182148270254257616e-01
4.300000000000000711e+00	5.245029222715813511e-01	4.300000000000000711e+00	5.245029222715813511e-01
4.500000000000000000e+00	5.367499900436329963e-01	4.500000000000000000e+00	5.367499900436329963e-01
4.700000000000001066e+00	5.523296967122738321e-01	4.700000000000001066e+00	5.523296967122738321e-01
4.900000000000000355e+00	5.622417828495296366e-01	4.900000000000000355e+00	5.622417828495296366e-01
5.099999999999999645e+00	5.666394265480683146e-01	5.099999999999999645e+00	5.666394265480683146e-01
5.300000000000000711e+00	5.703528283645805663e-01	5.300000000000000711e+00	5.703528283645805663e-01
5.500000000000000000e+00	5.719375426105380855e-01	5.500000000000000000e+00	5.719375426105380855e-01
5.700000000000001066e+00	5.718955968494828790e-01	5.700000000000001066e+00	5.718955968494828790e-01
5.900000000000000355e+00	5.717763699807038025e-01	5.900000000000000355e+00	5.717763699807038025e-01
6.099999999999999645e+00	5.733538226002501403e-01	6.099999999999999645e+00	5.733538226002501403e-01
6.300000000000000711e+00	5.768068363999506731e-01	6.300000000000000711e+00	5.768068363999506731e-01
6.500000000000000000e+00	5.815874923302196686e-01	6.500000000000000000e+00	5.815874923302196686e-01
6.700000000000001066e+00	5.870820151587488045e-01	6.700000000000001066e+00	5.870820151587488045e-01
6.900000000000000355e+00	5.931402598638966239e-01	6.900000000000000355e+00	5.931402598638966239e-01
7.099999999999999645e+00	5.997184335362231167e-01	7.099999999999999645e+00	5.997184335362231167e-01
7.300000000000000711e+00	6.064635014546340130e-01	7.300000000000000711e+00	6.064635014546340130e-01
7.500000000000000000e+00	6.129399648696244318e-01	7.500000000000000000e+00	6.129399648696244318e-01
7.700000000000001066e+00	6.188040779520744827e-01	7.700000000000001066e+00	6.188040779520744827e-01
7.900000000000000355e+00	6.242935077788006604e-01	7.900000000000000355e+00	6.242935077788006604e-01
8.100000000000001421e+00	6.292233813784637864e-01	8.100000000000001421e+00	6.292233813784637864e-01
8.300000000000000711e+00	6.337923787507130369e-01	8.300000000000000711e+00	6.337923787507130369e-01
8.500000000000000000e+00	6.379546938975012571e-01	8.500000000000000000e+00	6.379546938975012571e-01
8.699999999999999289e+00	6.418103481308639058e-01	8.699999999999999289e+00	6.418103481308639058e-01
8.900000000000000355e+00	6.456350606037467577e-01	8.900000000000000355e+00	6.456350606037467577e-01
9.100000000000001421e+00	6.492655870422999742e-01	9.100000000000001421e+00	6.492655870422999742e-01
9.300000000000000711e+00	6.527058629579177707e-01	9.300000000000000711e+00	6.527058629579177707e-01
9.500000000000000000e+00	6.558330768604310190e-01	9.500000000000000000e+00	6.558330768604310190e-01
9.700000000000001066e+00	6.585403120247055320e-01	9.700000000000001066e+00	6.585403120247055320e-01
9.900000000000000355e+00	6.612230768158207095e-01	9.900000000000000355e+00	6.612230768158207095e-01
1.010000000000000142e+01	6.637131337886392757e-01	1.010000000000000142e+01	6.637131337886392757e-01
1.030000000000000071e+01	6.661291948452374712e-01	1.030000000000000071e+01	6.661291948452374712e-01
1.050000000000000000e+01	6.684160434595973754e-01	1.050000000000000000e+01	6.684160434595973754e-01
1.070000000000000107e+01	6.706826064698878653e-01	1.070000000000000107e+01	6.706826064698878653e-01
1.090000000000000036e+01	6.729692389660936191e-01	1.090000000000000036e+01	6.729692389660936191e-01
1.110000000000000142e+01	6.753623748035814112e-01	1.110000000000000142e+01	6.753623748035814112e-01
1.130000000000000071e+01	6.779115108672097989e-01	1.130000000000000071e+01	6.779115108672097989e-01
1.150000000000000000e+01	6.804147871973283968e-01	1.150000000000000000e+01	6.804147871973283968e-01
1.170000000000000107e+01	6.830213917906416965e-01	1.170000000000000107e+01	6.830213917906416965e-01
1.190000000000000036e+01	6.856590499498260716e-01	1.190000000000000036e+01	6.856590499498260716e-01
1.210000000000000142e+01	6.883714535114900945e-01	1.210000000000000142e+01	6.883714535114900945e-01
1.230000000000000071e+01	6.912757626362436847e-01	1.230000000000000071e+01	6.912757626362436847e-01
1.250000000000000000e+01	6.940346858865840129e-01	1.250000000000000000e+01	6.940346858865840129e-01
1.270000000000000107e+01	6.968687183217746606e-01	1.270000000000000107e+01	6.968687183217746606e-01
1.290000000000000036e+01	6.995852040356212997e-01	1.290000000000000036e+01	6.995852040356212997e-01
1.310000000000000142e+01	7.023737632999172975e-01	1.310000000000000142e+01	7.023737632999172975e-01
1.330000000000000071e+01	7.050563084803287417e-01	1.330000000000000071e+01	7.050563084803287417e-01
1.350000000000000000e+01	7.076732404267225274e-01	1.350000000000000000e+01	7.076732404267225274e-01
1.370000000000000107e+01	7.102646439534175959e-01	1.370000000000000107e+01	7.102646439534175959e-01
1.390000000000000036e+01	7.127307844825598870e-01	1.390000000000000036e+01	7.127307844825598870e-01
1.410000000000000142e+01	7.152208420716154036e-01	1.410000000000000142e+01	7.152208420716154036e-01
1.430000000000000071e+01	7.176585797775545394e-01	1.430000000000000071e+01	7.176585797775545394e-01
1.450000000000000000e+01	7.200836686128329056e-01	1.450000000000000000e+01	7.200836686128329056e-01
1.470000000000000107e+01	7.224947326926091096e-01	1.470000000000000107e+01	7.224947326926091096e-01
1.490000000000000036e+01	7.250081411041379154e-01	1.490000000000000036e+01	7.250081411041379154e-01
