# Supplementary material for: Ion-combination specific effects driving the enzymatic activity of halophilic alcohol dehydrogenase 2 from Haloferax volcanii in aqueous ionic liquid solvent mixtures
Source: RSC Sustain. 2024 Jul 8;2(9):2559–80. doi: 10.1039/d3su00412k (PMC11353702; doi:10.1039/d3su00412k)
Supplement: SU-002-D3SU00412K-s005 [file SU-002-D3SU00412K-s005.zip › MDAnalysis_Calculated_Plotted_Data/RDF/IL/RDF_wat2acidic_ILE015.csv]

1.000000000000000056e-01	0.000000000000000000e+00	1.000000000000000056e-01	0.000000000000000000e+00
3.000000000000000444e-01	0.000000000000000000e+00	3.000000000000000444e-01	0.000000000000000000e+00
5.000000000000000000e-01	0.000000000000000000e+00	5.000000000000000000e-01	0.000000000000000000e+00
7.000000000000000666e-01	0.000000000000000000e+00	7.000000000000000666e-01	0.000000000000000000e+00
9.000000000000000222e-01	0.000000000000000000e+00	9.000000000000000222e-01	0.000000000000000000e+00
1.100000000000000089e+00	0.000000000000000000e+00	1.100000000000000089e+00	0.000000000000000000e+00
1.300000000000000266e+00	1.302503997116768379e-05	1.300000000000000266e+00	1.302503997116768379e-05
1.500000000000000000e+00	1.098231926225711266e-02	1.500000000000000000e+00	1.098231926225711266e-02
1.700000000000000178e+00	1.908784070844986858e-01	1.700000000000000178e+00	1.908784070844986858e-01
1.899999999999999911e+00	2.172339322513090754e-01	1.899999999999999911e+00	2.172339322513090754e-01
2.100000000000000089e+00	1.250946171532809903e-01	2.100000000000000089e+00	1.250946171532809903e-01
2.300000000000000266e+00	1.293521799447824583e-01	2.300000000000000266e+00	1.293521799447824583e-01
2.500000000000000000e+00	2.118642187206258576e-01	2.500000000000000000e+00	2.118642187206258576e-01
2.700000000000000178e+00	3.791741543571257034e-01	2.700000000000000178e+00	3.791741543571257034e-01
2.900000000000000355e+00	4.089734154217056772e-01	2.900000000000000355e+00	4.089734154217056772e-01
3.100000000000000089e+00	4.079077309152427389e-01	3.100000000000000089e+00	4.079077309152427389e-01
3.300000000000000266e+00	4.193730985429426905e-01	3.300000000000000266e+00	4.193730985429426905e-01
3.500000000000000000e+00	4.568550365128027368e-01	3.500000000000000000e+00	4.568550365128027368e-01
3.700000000000000178e+00	4.993354889022028620e-01	3.700000000000000178e+00	4.993354889022028620e-01
3.900000000000000355e+00	5.209226886093952791e-01	3.900000000000000355e+00	5.209226886093952791e-01
4.099999999999999645e+00	5.224774392146794844e-01	4.099999999999999645e+00	5.224774392146794844e-01
4.300000000000000711e+00	5.287252752190952920e-01	4.300000000000000711e+00	5.287252752190952920e-01
4.500000000000000000e+00	5.412113817926966775e-01	4.500000000000000000e+00	5.412113817926966775e-01
4.700000000000001066e+00	5.569967843994489964e-01	4.700000000000001066e+00	5.569967843994489964e-01
4.900000000000000355e+00	5.669959796254046003e-01	4.900000000000000355e+00	5.669959796254046003e-01
5.099999999999999645e+00	5.710448484389294421e-01	5.099999999999999645e+00	5.710448484389294421e-01
5.300000000000000711e+00	5.748031322197815207e-01	5.300000000000000711e+00	5.748031322197815207e-01
5.500000000000000000e+00	5.763838510858768638e-01	5.500000000000000000e+00	5.763838510858768638e-01
5.700000000000001066e+00	5.763384379641498523e-01	5.700000000000001066e+00	5.763384379641498523e-01
5.900000000000000355e+00	5.761424818833374983e-01	5.900000000000000355e+00	5.761424818833374983e-01
6.099999999999999645e+00	5.778579621592535576e-01	6.099999999999999645e+00	5.778579621592535576e-01
6.300000000000000711e+00	5.817154759154917754e-01	6.300000000000000711e+00	5.817154759154917754e-01
6.500000000000000000e+00	5.869531079090037906e-01	6.500000000000000000e+00	5.869531079090037906e-01
6.700000000000001066e+00	5.926622902065701304e-01	6.700000000000001066e+00	5.926622902065701304e-01
6.900000000000000355e+00	5.988852944379723375e-01	6.900000000000000355e+00	5.988852944379723375e-01
7.099999999999999645e+00	6.056055358767943320e-01	7.099999999999999645e+00	6.056055358767943320e-01
7.300000000000000711e+00	6.124494849686401565e-01	7.300000000000000711e+00	6.124494849686401565e-01
7.500000000000000000e+00	6.188772807159061973e-01	7.500000000000000000e+00	6.188772807159061973e-01
7.700000000000001066e+00	6.245390101147871853e-01	7.700000000000001066e+00	6.245390101147871853e-01
7.900000000000000355e+00	6.297585322234220406e-01	7.900000000000000355e+00	6.297585322234220406e-01
8.100000000000001421e+00	6.346738387061148234e-01	8.100000000000001421e+00	6.346738387061148234e-01
8.300000000000000711e+00	6.392415978606528215e-01	8.300000000000000711e+00	6.392415978606528215e-01
8.500000000000000000e+00	6.432587339913180546e-01	8.500000000000000000e+00	6.432587339913180546e-01
8.699999999999999289e+00	6.470309351227563344e-01	8.699999999999999289e+00	6.470309351227563344e-01
8.900000000000000355e+00	6.508520962440160762e-01	8.900000000000000355e+00	6.508520962440160762e-01
9.100000000000001421e+00	6.545474951610780190e-01	9.100000000000001421e+00	6.545474951610780190e-01
9.300000000000000711e+00	6.580121277535124769e-01	9.300000000000000711e+00	6.580121277535124769e-01
9.500000000000000000e+00	6.611531267559527247e-01	9.500000000000000000e+00	6.611531267559527247e-01
9.700000000000001066e+00	6.640539177725035547e-01	9.700000000000001066e+00	6.640539177725035547e-01
9.900000000000000355e+00	6.666396525201723211e-01	9.900000000000000355e+00	6.666396525201723211e-01
1.010000000000000142e+01	6.691130008690202580e-01	1.010000000000000142e+01	6.691130008690202580e-01
1.030000000000000071e+01	6.715569689646437856e-01	1.030000000000000071e+01	6.715569689646437856e-01
1.050000000000000000e+01	6.739746572755148657e-01	1.050000000000000000e+01	6.739746572755148657e-01
1.070000000000000107e+01	6.763115580819840655e-01	1.070000000000000107e+01	6.763115580819840655e-01
1.090000000000000036e+01	6.786218340515293157e-01	1.090000000000000036e+01	6.786218340515293157e-01
1.110000000000000142e+01	6.810651196047501355e-01	1.110000000000000142e+01	6.810651196047501355e-01
1.130000000000000071e+01	6.835133576699099489e-01	1.130000000000000071e+01	6.835133576699099489e-01
1.150000000000000000e+01	6.859875705896431031e-01	1.150000000000000000e+01	6.859875705896431031e-01
1.170000000000000107e+01	6.883713618946923907e-01	1.170000000000000107e+01	6.883713618946923907e-01
1.190000000000000036e+01	6.908622026529506188e-01	1.190000000000000036e+01	6.908622026529506188e-01
1.210000000000000142e+01	6.933283670109268160e-01	1.210000000000000142e+01	6.933283670109268160e-01
1.230000000000000071e+01	6.958435078979946509e-01	1.230000000000000071e+01	6.958435078979946509e-01
1.250000000000000000e+01	6.982813950693476102e-01	1.250000000000000000e+01	6.982813950693476102e-01
1.270000000000000107e+01	7.007587231336634970e-01	1.270000000000000107e+01	7.007587231336634970e-01
1.290000000000000036e+01	7.032853460147699964e-01	1.290000000000000036e+01	7.032853460147699964e-01
1.310000000000000142e+01	7.057766743468438797e-01	1.310000000000000142e+01	7.057766743468438797e-01
1.330000000000000071e+01	7.082392106854324965e-01	1.330000000000000071e+01	7.082392106854324965e-01
1.350000000000000000e+01	7.106695458296731216e-01	1.350000000000000000e+01	7.106695458296731216e-01
1.370000000000000107e+01	7.129748649806042504e-01	1.370000000000000107e+01	7.129748649806042504e-01
1.390000000000000036e+01	7.153048930327026156e-01	1.390000000000000036e+01	7.153048930327026156e-01
1.410000000000000142e+01	7.175330701948023915e-01	1.410000000000000142e+01	7.175330701948023915e-01
1.430000000000000071e+01	7.197785014691087113e-01	1.430000000000000071e+01	7.197785014691087113e-01
1.450000000000000000e+01	7.219155398036860571e-01	1.450000000000000000e+01	7.219155398036860571e-01
1.470000000000000107e+01	7.241406583897426197e-01	1.470000000000000107e+01	7.241406583897426197e-01
1.490000000000000036e+01	7.264296040345059602e-01	1.490000000000000036e+01	7.264296040345059602e-01
