# Supplementary material for: Ion-combination specific effects driving the enzymatic activity of halophilic alcohol dehydrogenase 2 from Haloferax volcanii in aqueous ionic liquid solvent mixtures
Source: RSC Sustain. 2024 Jul 8;2(9):2559–80. doi: 10.1039/d3su00412k (PMC11353702; doi:10.1039/d3su00412k)
Supplement: SU-002-D3SU00412K-s005 [file SU-002-D3SU00412K-s005.zip › MDAnalysis_Calculated_Plotted_Data/RDF/IL/RDF_wat2acidic_ILF015.csv]

1.000000000000000056e-01	0.000000000000000000e+00	1.000000000000000056e-01	0.000000000000000000e+00
3.000000000000000444e-01	0.000000000000000000e+00	3.000000000000000444e-01	0.000000000000000000e+00
5.000000000000000000e-01	0.000000000000000000e+00	5.000000000000000000e-01	0.000000000000000000e+00
7.000000000000000666e-01	0.000000000000000000e+00	7.000000000000000666e-01	0.000000000000000000e+00
9.000000000000000222e-01	0.000000000000000000e+00	9.000000000000000222e-01	0.000000000000000000e+00
1.100000000000000089e+00	0.000000000000000000e+00	1.100000000000000089e+00	0.000000000000000000e+00
1.300000000000000266e+00	1.282183322988576516e-05	1.300000000000000266e+00	1.282183322988576516e-05
1.500000000000000000e+00	1.096384747952350650e-02	1.500000000000000000e+00	1.096384747952350650e-02
1.700000000000000178e+00	1.899840964317072722e-01	1.700000000000000178e+00	1.899840964317072722e-01
1.899999999999999911e+00	2.141166941611443442e-01	1.899999999999999911e+00	2.141166941611443442e-01
2.100000000000000089e+00	1.231762256866566069e-01	2.100000000000000089e+00	1.231762256866566069e-01
2.300000000000000266e+00	1.281694807563680538e-01	2.300000000000000266e+00	1.281694807563680538e-01
2.500000000000000000e+00	2.101151298600245632e-01	2.500000000000000000e+00	2.101151298600245632e-01
2.700000000000000178e+00	3.753451647716132822e-01	2.700000000000000178e+00	3.753451647716132822e-01
2.900000000000000355e+00	4.038717860386031311e-01	2.900000000000000355e+00	4.038717860386031311e-01
3.100000000000000089e+00	4.026623944867568361e-01	3.100000000000000089e+00	4.026623944867568361e-01
3.300000000000000266e+00	4.141957014409460291e-01	3.300000000000000266e+00	4.141957014409460291e-01
3.500000000000000000e+00	4.512159523333001410e-01	3.500000000000000000e+00	4.512159523333001410e-01
3.700000000000000178e+00	4.925260085390535392e-01	3.700000000000000178e+00	4.925260085390535392e-01
3.900000000000000355e+00	5.134393595880060168e-01	3.900000000000000355e+00	5.134393595880060168e-01
4.099999999999999645e+00	5.150688034248395164e-01	4.099999999999999645e+00	5.150688034248395164e-01
4.300000000000000711e+00	5.212698990922201014e-01	4.300000000000000711e+00	5.212698990922201014e-01
4.500000000000000000e+00	5.334896659015511133e-01	4.500000000000000000e+00	5.334896659015511133e-01
4.700000000000001066e+00	5.490564242522666394e-01	4.700000000000001066e+00	5.490564242522666394e-01
4.900000000000000355e+00	5.591866463386249153e-01	4.900000000000000355e+00	5.591866463386249153e-01
5.099999999999999645e+00	5.631862417770260310e-01	5.099999999999999645e+00	5.631862417770260310e-01
5.300000000000000711e+00	5.668262101282577348e-01	5.300000000000000711e+00	5.668262101282577348e-01
5.500000000000000000e+00	5.681826527852696929e-01	5.500000000000000000e+00	5.681826527852696929e-01
5.700000000000001066e+00	5.678640586813868962e-01	5.700000000000001066e+00	5.678640586813868962e-01
5.900000000000000355e+00	5.671265218454906165e-01	5.900000000000000355e+00	5.671265218454906165e-01
6.099999999999999645e+00	5.683172481323726100e-01	6.099999999999999645e+00	5.683172481323726100e-01
6.300000000000000711e+00	5.714934841548008349e-01	6.300000000000000711e+00	5.714934841548008349e-01
6.500000000000000000e+00	5.763211209369933918e-01	6.500000000000000000e+00	5.763211209369933918e-01
6.700000000000001066e+00	5.816069341071371523e-01	6.700000000000001066e+00	5.816069341071371523e-01
6.900000000000000355e+00	5.875064643685611321e-01	6.900000000000000355e+00	5.875064643685611321e-01
7.099999999999999645e+00	5.939838066220086699e-01	7.099999999999999645e+00	5.939838066220086699e-01
7.300000000000000711e+00	6.005528924435581395e-01	7.300000000000000711e+00	6.005528924435581395e-01
7.500000000000000000e+00	6.069490505003998226e-01	7.500000000000000000e+00	6.069490505003998226e-01
7.700000000000001066e+00	6.126865928080605928e-01	7.700000000000001066e+00	6.126865928080605928e-01
7.900000000000000355e+00	6.179704562498965492e-01	7.900000000000000355e+00	6.179704562498965492e-01
8.100000000000001421e+00	6.227878227885587092e-01	8.100000000000001421e+00	6.227878227885587092e-01
8.300000000000000711e+00	6.271928132195671024e-01	8.300000000000000711e+00	6.271928132195671024e-01
8.500000000000000000e+00	6.313084609184649310e-01	8.500000000000000000e+00	6.313084609184649310e-01
8.699999999999999289e+00	6.351016362860983921e-01	8.699999999999999289e+00	6.351016362860983921e-01
8.900000000000000355e+00	6.388803219575936998e-01	8.900000000000000355e+00	6.388803219575936998e-01
9.100000000000001421e+00	6.426427378509810273e-01	9.100000000000001421e+00	6.426427378509810273e-01
9.300000000000000711e+00	6.461243698090227694e-01	9.300000000000000711e+00	6.461243698090227694e-01
9.500000000000000000e+00	6.494294298790197484e-01	9.500000000000000000e+00	6.494294298790197484e-01
9.700000000000001066e+00	6.523924980359945280e-01	9.700000000000001066e+00	6.523924980359945280e-01
9.900000000000000355e+00	6.551920036974612227e-01	9.900000000000000355e+00	6.551920036974612227e-01
1.010000000000000142e+01	6.578802455354308965e-01	1.010000000000000142e+01	6.578802455354308965e-01
1.030000000000000071e+01	6.605239831152019958e-01	1.030000000000000071e+01	6.605239831152019958e-01
1.050000000000000000e+01	6.629795824114436131e-01	1.050000000000000000e+01	6.629795824114436131e-01
1.070000000000000107e+01	6.654050172249285078e-01	1.070000000000000107e+01	6.654050172249285078e-01
1.090000000000000036e+01	6.677987879975066932e-01	1.090000000000000036e+01	6.677987879975066932e-01
1.110000000000000142e+01	6.703149968213820697e-01	1.110000000000000142e+01	6.703149968213820697e-01
1.130000000000000071e+01	6.728357576368357851e-01	1.130000000000000071e+01	6.728357576368357851e-01
1.150000000000000000e+01	6.753359617953442751e-01	1.150000000000000000e+01	6.753359617953442751e-01
1.170000000000000107e+01	6.779213132419658061e-01	1.170000000000000107e+01	6.779213132419658061e-01
1.190000000000000036e+01	6.805363249212316168e-01	1.190000000000000036e+01	6.805363249212316168e-01
1.210000000000000142e+01	6.832247824349979570e-01	1.210000000000000142e+01	6.832247824349979570e-01
1.230000000000000071e+01	6.859112703060731286e-01	1.230000000000000071e+01	6.859112703060731286e-01
1.250000000000000000e+01	6.886830139373190107e-01	1.250000000000000000e+01	6.886830139373190107e-01
1.270000000000000107e+01	6.914200696395764734e-01	1.270000000000000107e+01	6.914200696395764734e-01
1.290000000000000036e+01	6.941718234801431686e-01	1.290000000000000036e+01	6.941718234801431686e-01
1.310000000000000142e+01	6.969039567783037459e-01	1.310000000000000142e+01	6.969039567783037459e-01
1.330000000000000071e+01	6.995191889995202583e-01	1.330000000000000071e+01	6.995191889995202583e-01
1.350000000000000000e+01	7.021516962496853198e-01	1.350000000000000000e+01	7.021516962496853198e-01
1.370000000000000107e+01	7.046462378147427819e-01	1.370000000000000107e+01	7.046462378147427819e-01
1.390000000000000036e+01	7.070928369879393438e-01	1.390000000000000036e+01	7.070928369879393438e-01
1.410000000000000142e+01	7.095080291167087383e-01	1.410000000000000142e+01	7.095080291167087383e-01
1.430000000000000071e+01	7.118420998332907201e-01	1.430000000000000071e+01	7.118420998332907201e-01
1.450000000000000000e+01	7.142379375676555231e-01	1.450000000000000000e+01	7.142379375676555231e-01
1.470000000000000107e+01	7.166276914095358608e-01	1.470000000000000107e+01	7.166276914095358608e-01
1.490000000000000036e+01	7.190765848490763279e-01	1.490000000000000036e+01	7.190765848490763279e-01
