# Supplementary material for: Ion-combination specific effects driving the enzymatic activity of halophilic alcohol dehydrogenase 2 from Haloferax volcanii in aqueous ionic liquid solvent mixtures
Source: RSC Sustain. 2024 Jul 8;2(9):2559–80. doi: 10.1039/d3su00412k (PMC11353702; doi:10.1039/d3su00412k)
Supplement: SU-002-D3SU00412K-s005 [file SU-002-D3SU00412K-s005.zip › MDAnalysis_Calculated_Plotted_Data/RDF/IL/RDF_wat2acidic_ILG015.csv]

1.000000000000000056e-01	0.000000000000000000e+00	1.000000000000000056e-01	0.000000000000000000e+00
3.000000000000000444e-01	0.000000000000000000e+00	3.000000000000000444e-01	0.000000000000000000e+00
5.000000000000000000e-01	0.000000000000000000e+00	5.000000000000000000e-01	0.000000000000000000e+00
7.000000000000000666e-01	0.000000000000000000e+00	7.000000000000000666e-01	0.000000000000000000e+00
9.000000000000000222e-01	0.000000000000000000e+00	9.000000000000000222e-01	0.000000000000000000e+00
1.100000000000000089e+00	0.000000000000000000e+00	1.100000000000000089e+00	0.000000000000000000e+00
1.300000000000000266e+00	1.078044410302759183e-05	1.300000000000000266e+00	1.078044410302759183e-05
1.500000000000000000e+00	1.102904404544179616e-02	1.500000000000000000e+00	1.102904404544179616e-02
1.700000000000000178e+00	1.913829649472723882e-01	1.700000000000000178e+00	1.913829649472723882e-01
1.899999999999999911e+00	2.169185343865975280e-01	1.899999999999999911e+00	2.169185343865975280e-01
2.100000000000000089e+00	1.248103176528163882e-01	2.100000000000000089e+00	1.248103176528163882e-01
2.300000000000000266e+00	1.291929362964207850e-01	2.300000000000000266e+00	1.291929362964207850e-01
2.500000000000000000e+00	2.115041884842712716e-01	2.500000000000000000e+00	2.115041884842712716e-01
2.700000000000000178e+00	3.783422415181857956e-01	2.700000000000000178e+00	3.783422415181857956e-01
2.900000000000000355e+00	4.077186962105703305e-01	2.900000000000000355e+00	4.077186962105703305e-01
3.100000000000000089e+00	4.057964137614772371e-01	3.100000000000000089e+00	4.057964137614772371e-01
3.300000000000000266e+00	4.163867622428812920e-01	3.300000000000000266e+00	4.163867622428812920e-01
3.500000000000000000e+00	4.534894353798470390e-01	3.500000000000000000e+00	4.534894353798470390e-01
3.700000000000000178e+00	4.952332307547798740e-01	3.700000000000000178e+00	4.952332307547798740e-01
3.900000000000000355e+00	5.157785579224886119e-01	3.900000000000000355e+00	5.157785579224886119e-01
4.099999999999999645e+00	5.166201083379344805e-01	4.099999999999999645e+00	5.166201083379344805e-01
4.300000000000000711e+00	5.228616672412467192e-01	4.300000000000000711e+00	5.228616672412467192e-01
4.500000000000000000e+00	5.353250943256235850e-01	4.500000000000000000e+00	5.353250943256235850e-01
4.700000000000001066e+00	5.508118841490434736e-01	4.700000000000001066e+00	5.508118841490434736e-01
4.900000000000000355e+00	5.605305046360711252e-01	4.900000000000000355e+00	5.605305046360711252e-01
5.099999999999999645e+00	5.643392270959352031e-01	5.099999999999999645e+00	5.643392270959352031e-01
5.300000000000000711e+00	5.677082073171033638e-01	5.300000000000000711e+00	5.677082073171033638e-01
5.500000000000000000e+00	5.687333014074628101e-01	5.500000000000000000e+00	5.687333014074628101e-01
5.700000000000001066e+00	5.682427126946940632e-01	5.700000000000001066e+00	5.682427126946940632e-01
5.900000000000000355e+00	5.677901089938821588e-01	5.900000000000000355e+00	5.677901089938821588e-01
6.099999999999999645e+00	5.691536121765485845e-01	6.099999999999999645e+00	5.691536121765485845e-01
6.300000000000000711e+00	5.724439982627979040e-01	6.300000000000000711e+00	5.724439982627979040e-01
6.500000000000000000e+00	5.773225650272423293e-01	6.500000000000000000e+00	5.773225650272423293e-01
6.700000000000001066e+00	5.827629558715564650e-01	6.700000000000001066e+00	5.827629558715564650e-01
6.900000000000000355e+00	5.887733077686667649e-01	6.900000000000000355e+00	5.887733077686667649e-01
7.099999999999999645e+00	5.952439661152715278e-01	7.099999999999999645e+00	5.952439661152715278e-01
7.300000000000000711e+00	6.017166308114115791e-01	7.300000000000000711e+00	6.017166308114115791e-01
7.500000000000000000e+00	6.079666719819191156e-01	7.500000000000000000e+00	6.079666719819191156e-01
7.700000000000001066e+00	6.135192541924043841e-01	7.700000000000001066e+00	6.135192541924043841e-01
7.900000000000000355e+00	6.186240031323519961e-01	7.900000000000000355e+00	6.186240031323519961e-01
8.100000000000001421e+00	6.232816728928640693e-01	8.100000000000001421e+00	6.232816728928640693e-01
8.300000000000000711e+00	6.276397591849182112e-01	8.300000000000000711e+00	6.276397591849182112e-01
8.500000000000000000e+00	6.316285699341367410e-01	8.500000000000000000e+00	6.316285699341367410e-01
8.699999999999999289e+00	6.353156649504376752e-01	8.699999999999999289e+00	6.353156649504376752e-01
8.900000000000000355e+00	6.389766122579593199e-01	8.900000000000000355e+00	6.389766122579593199e-01
9.100000000000001421e+00	6.426864454057407139e-01	9.100000000000001421e+00	6.426864454057407139e-01
9.300000000000000711e+00	6.460785453748494334e-01	9.300000000000000711e+00	6.460785453748494334e-01
9.500000000000000000e+00	6.492327689157345594e-01	9.500000000000000000e+00	6.492327689157345594e-01
9.700000000000001066e+00	6.520972224499779202e-01	9.700000000000001066e+00	6.520972224499779202e-01
9.900000000000000355e+00	6.547623498303092315e-01	9.900000000000000355e+00	6.547623498303092315e-01
1.010000000000000142e+01	6.573186657139999944e-01	1.010000000000000142e+01	6.573186657139999944e-01
1.030000000000000071e+01	6.598796175122114693e-01	1.030000000000000071e+01	6.598796175122114693e-01
1.050000000000000000e+01	6.622937087713153259e-01	1.050000000000000000e+01	6.622937087713153259e-01
1.070000000000000107e+01	6.646432612795543093e-01	1.070000000000000107e+01	6.646432612795543093e-01
1.090000000000000036e+01	6.670617254854112055e-01	1.090000000000000036e+01	6.670617254854112055e-01
1.110000000000000142e+01	6.695119424485324044e-01	1.110000000000000142e+01	6.695119424485324044e-01
1.130000000000000071e+01	6.720366608483183679e-01	1.130000000000000071e+01	6.720366608483183679e-01
1.150000000000000000e+01	6.744926053793669496e-01	1.150000000000000000e+01	6.744926053793669496e-01
1.170000000000000107e+01	6.770509698511870678e-01	1.170000000000000107e+01	6.770509698511870678e-01
1.190000000000000036e+01	6.795288680762644473e-01	1.190000000000000036e+01	6.795288680762644473e-01
1.210000000000000142e+01	6.820580179771998930e-01	1.210000000000000142e+01	6.820580179771998930e-01
1.230000000000000071e+01	6.846388561435414744e-01	1.230000000000000071e+01	6.846388561435414744e-01
1.250000000000000000e+01	6.872262267886571907e-01	1.250000000000000000e+01	6.872262267886571907e-01
1.270000000000000107e+01	6.898684475653151793e-01	1.270000000000000107e+01	6.898684475653151793e-01
1.290000000000000036e+01	6.924177332165433185e-01	1.290000000000000036e+01	6.924177332165433185e-01
1.310000000000000142e+01	6.949518645439145548e-01	1.310000000000000142e+01	6.949518645439145548e-01
1.330000000000000071e+01	6.974687389736828891e-01	1.330000000000000071e+01	6.974687389736828891e-01
1.350000000000000000e+01	6.999655007935364770e-01	1.350000000000000000e+01	6.999655007935364770e-01
1.370000000000000107e+01	7.023597405537758132e-01	1.370000000000000107e+01	7.023597405537758132e-01
1.390000000000000036e+01	7.046984059563946579e-01	1.390000000000000036e+01	7.046984059563946579e-01
1.410000000000000142e+01	7.069462412308532562e-01	1.410000000000000142e+01	7.069462412308532562e-01
1.430000000000000071e+01	7.091942817224711204e-01	1.430000000000000071e+01	7.091942817224711204e-01
1.450000000000000000e+01	7.113644966704748551e-01	1.450000000000000000e+01	7.113644966704748551e-01
1.470000000000000107e+01	7.135880016548340476e-01	1.470000000000000107e+01	7.135880016548340476e-01
1.490000000000000036e+01	7.158390181625087223e-01	1.490000000000000036e+01	7.158390181625087223e-01
