# Supplementary material for: Ion-combination specific effects driving the enzymatic activity of halophilic alcohol dehydrogenase 2 from Haloferax volcanii in aqueous ionic liquid solvent mixtures
Source: RSC Sustain. 2024 Jul 8;2(9):2559–80. doi: 10.1039/d3su00412k (PMC11353702; doi:10.1039/d3su00412k)
Supplement: SU-002-D3SU00412K-s005 [file SU-002-D3SU00412K-s005.zip › MDAnalysis_Calculated_Plotted_Data/RDF/IL/RDF_wat2acidic_ILH015.csv]

1.000000000000000056e-01	0.000000000000000000e+00	1.000000000000000056e-01	0.000000000000000000e+00
3.000000000000000444e-01	0.000000000000000000e+00	3.000000000000000444e-01	0.000000000000000000e+00
5.000000000000000000e-01	0.000000000000000000e+00	5.000000000000000000e-01	0.000000000000000000e+00
7.000000000000000666e-01	0.000000000000000000e+00	7.000000000000000666e-01	0.000000000000000000e+00
9.000000000000000222e-01	0.000000000000000000e+00	9.000000000000000222e-01	0.000000000000000000e+00
1.100000000000000089e+00	0.000000000000000000e+00	1.100000000000000089e+00	0.000000000000000000e+00
1.300000000000000266e+00	1.504451439645331831e-05	1.300000000000000266e+00	1.504451439645331831e-05
1.500000000000000000e+00	1.118696482312153163e-02	1.500000000000000000e+00	1.118696482312153163e-02
1.700000000000000178e+00	1.932327171708026203e-01	1.700000000000000178e+00	1.932327171708026203e-01
1.899999999999999911e+00	2.185085915309160354e-01	1.899999999999999911e+00	2.185085915309160354e-01
2.100000000000000089e+00	1.263287483144998891e-01	2.100000000000000089e+00	1.263287483144998891e-01
2.300000000000000266e+00	1.311290720443293589e-01	2.300000000000000266e+00	1.311290720443293589e-01
2.500000000000000000e+00	2.154127201332205199e-01	2.500000000000000000e+00	2.154127201332205199e-01
2.700000000000000178e+00	3.843437160376477202e-01	2.700000000000000178e+00	3.843437160376477202e-01
2.900000000000000355e+00	4.142159749636462052e-01	2.900000000000000355e+00	4.142159749636462052e-01
3.100000000000000089e+00	4.130789382951168265e-01	3.100000000000000089e+00	4.130789382951168265e-01
3.300000000000000266e+00	4.249474375297614959e-01	3.300000000000000266e+00	4.249474375297614959e-01
3.500000000000000000e+00	4.633575844441417679e-01	3.500000000000000000e+00	4.633575844441417679e-01
3.700000000000000178e+00	5.062803314284457512e-01	3.700000000000000178e+00	5.062803314284457512e-01
3.900000000000000355e+00	5.276009891194691770e-01	3.900000000000000355e+00	5.276009891194691770e-01
4.099999999999999645e+00	5.285704837377291909e-01	4.099999999999999645e+00	5.285704837377291909e-01
4.300000000000000711e+00	5.347056186647745069e-01	4.300000000000000711e+00	5.347056186647745069e-01
4.500000000000000000e+00	5.469369078698531617e-01	4.500000000000000000e+00	5.469369078698531617e-01
4.700000000000001066e+00	5.627989336454256586e-01	4.700000000000001066e+00	5.627989336454256586e-01
4.900000000000000355e+00	5.725769009416744604e-01	4.900000000000000355e+00	5.725769009416744604e-01
5.099999999999999645e+00	5.762118459566469841e-01	5.099999999999999645e+00	5.762118459566469841e-01
5.300000000000000711e+00	5.792627737095631391e-01	5.300000000000000711e+00	5.792627737095631391e-01
5.500000000000000000e+00	5.801309000619576661e-01	5.500000000000000000e+00	5.801309000619576661e-01
5.700000000000001066e+00	5.791856759490385809e-01	5.700000000000001066e+00	5.791856759490385809e-01
5.900000000000000355e+00	5.782280561787118689e-01	5.900000000000000355e+00	5.782280561787118689e-01
6.099999999999999645e+00	5.792344686610382265e-01	6.099999999999999645e+00	5.792344686610382265e-01
6.300000000000000711e+00	5.821535200256378051e-01	6.300000000000000711e+00	5.821535200256378051e-01
6.500000000000000000e+00	5.865944312145233708e-01	6.500000000000000000e+00	5.865944312145233708e-01
6.700000000000001066e+00	5.915294624771609833e-01	6.700000000000001066e+00	5.915294624771609833e-01
6.900000000000000355e+00	5.968841592011731034e-01	6.900000000000000355e+00	5.968841592011731034e-01
7.099999999999999645e+00	6.028686278246065955e-01	7.099999999999999645e+00	6.028686278246065955e-01
7.300000000000000711e+00	6.087634629355578308e-01	7.300000000000000711e+00	6.087634629355578308e-01
7.500000000000000000e+00	6.144316277510512014e-01	7.500000000000000000e+00	6.144316277510512014e-01
7.700000000000001066e+00	6.195873086564568366e-01	7.700000000000001066e+00	6.195873086564568366e-01
7.900000000000000355e+00	6.243819541155589681e-01	7.900000000000000355e+00	6.243819541155589681e-01
8.100000000000001421e+00	6.287610889652507362e-01	8.100000000000001421e+00	6.287610889652507362e-01
8.300000000000000711e+00	6.326749730729579468e-01	8.300000000000000711e+00	6.326749730729579468e-01
8.500000000000000000e+00	6.361848561007098501e-01	8.500000000000000000e+00	6.361848561007098501e-01
8.699999999999999289e+00	6.395107750491332288e-01	8.699999999999999289e+00	6.395107750491332288e-01
8.900000000000000355e+00	6.428343284852741091e-01	8.900000000000000355e+00	6.428343284852741091e-01
9.100000000000001421e+00	6.463119001600443614e-01	9.100000000000001421e+00	6.463119001600443614e-01
9.300000000000000711e+00	6.494755458529291037e-01	9.300000000000000711e+00	6.494755458529291037e-01
9.500000000000000000e+00	6.524207220461936130e-01	9.500000000000000000e+00	6.524207220461936130e-01
9.700000000000001066e+00	6.550100734213515352e-01	9.700000000000001066e+00	6.550100734213515352e-01
9.900000000000000355e+00	6.574853404057466877e-01	9.900000000000000355e+00	6.574853404057466877e-01
1.010000000000000142e+01	6.599551376562150518e-01	1.010000000000000142e+01	6.599551376562150518e-01
1.030000000000000071e+01	6.623389986593551937e-01	1.030000000000000071e+01	6.623389986593551937e-01
1.050000000000000000e+01	6.646553883151030684e-01	1.050000000000000000e+01	6.646553883151030684e-01
1.070000000000000107e+01	6.668809155443189418e-01	1.070000000000000107e+01	6.668809155443189418e-01
1.090000000000000036e+01	6.691938504843834012e-01	1.090000000000000036e+01	6.691938504843834012e-01
1.110000000000000142e+01	6.715195970977692053e-01	1.110000000000000142e+01	6.715195970977692053e-01
1.130000000000000071e+01	6.739507185777775522e-01	1.130000000000000071e+01	6.739507185777775522e-01
1.150000000000000000e+01	6.763978155099508172e-01	1.150000000000000000e+01	6.763978155099508172e-01
1.170000000000000107e+01	6.788026591081562922e-01	1.170000000000000107e+01	6.788026591081562922e-01
1.190000000000000036e+01	6.812729593975190845e-01	1.190000000000000036e+01	6.812729593975190845e-01
1.210000000000000142e+01	6.837628810326989992e-01	1.210000000000000142e+01	6.837628810326989992e-01
1.230000000000000071e+01	6.863745851086335836e-01	1.230000000000000071e+01	6.863745851086335836e-01
1.250000000000000000e+01	6.890593775109054020e-01	1.250000000000000000e+01	6.890593775109054020e-01
1.270000000000000107e+01	6.916959161451593507e-01	1.270000000000000107e+01	6.916959161451593507e-01
1.290000000000000036e+01	6.944346306524955548e-01	1.290000000000000036e+01	6.944346306524955548e-01
1.310000000000000142e+01	6.971987043670951900e-01	1.310000000000000142e+01	6.971987043670951900e-01
1.330000000000000071e+01	6.998429324064133761e-01	1.330000000000000071e+01	6.998429324064133761e-01
1.350000000000000000e+01	7.024624957287023408e-01	1.350000000000000000e+01	7.024624957287023408e-01
1.370000000000000107e+01	7.050136715467060222e-01	1.370000000000000107e+01	7.050136715467060222e-01
1.390000000000000036e+01	7.074897838041597220e-01	1.390000000000000036e+01	7.074897838041597220e-01
1.410000000000000142e+01	7.099278453232691355e-01	1.410000000000000142e+01	7.099278453232691355e-01
1.430000000000000071e+01	7.122300967744737976e-01	1.430000000000000071e+01	7.122300967744737976e-01
1.450000000000000000e+01	7.146201508774437938e-01	1.450000000000000000e+01	7.146201508774437938e-01
1.470000000000000107e+01	7.170643926051246675e-01	1.470000000000000107e+01	7.170643926051246675e-01
1.490000000000000036e+01	7.195487388752738189e-01	1.490000000000000036e+01	7.195487388752738189e-01
