# Supplementary material for: Ion-combination specific effects driving the enzymatic activity of halophilic alcohol dehydrogenase 2 from Haloferax volcanii in aqueous ionic liquid solvent mixtures
Source: RSC Sustain. 2024 Jul 8;2(9):2559–80. doi: 10.1039/d3su00412k (PMC11353702; doi:10.1039/d3su00412k)
Supplement: SU-002-D3SU00412K-s005 [file SU-002-D3SU00412K-s005.zip › MDAnalysis_Calculated_Plotted_Data/RDF/IL/RDF_wat2acidic_ILI015.csv]

1.000000000000000056e-01	0.000000000000000000e+00	1.000000000000000056e-01	0.000000000000000000e+00
3.000000000000000444e-01	0.000000000000000000e+00	3.000000000000000444e-01	0.000000000000000000e+00
5.000000000000000000e-01	0.000000000000000000e+00	5.000000000000000000e-01	0.000000000000000000e+00
7.000000000000000666e-01	0.000000000000000000e+00	7.000000000000000666e-01	0.000000000000000000e+00
9.000000000000000222e-01	0.000000000000000000e+00	9.000000000000000222e-01	0.000000000000000000e+00
1.100000000000000089e+00	0.000000000000000000e+00	1.100000000000000089e+00	0.000000000000000000e+00
1.300000000000000266e+00	1.330013541472592573e-05	1.300000000000000266e+00	1.330013541472592573e-05
1.500000000000000000e+00	1.119539882272380972e-02	1.500000000000000000e+00	1.119539882272380972e-02
1.700000000000000178e+00	1.937269018571548540e-01	1.700000000000000178e+00	1.937269018571548540e-01
1.899999999999999911e+00	2.184837748055291351e-01	1.899999999999999911e+00	2.184837748055291351e-01
2.100000000000000089e+00	1.246108342407089703e-01	2.100000000000000089e+00	1.246108342407089703e-01
2.300000000000000266e+00	1.282320259600968348e-01	2.300000000000000266e+00	1.282320259600968348e-01
2.500000000000000000e+00	2.107222751234731073e-01	2.500000000000000000e+00	2.107222751234731073e-01
2.700000000000000178e+00	3.788874095902531325e-01	2.700000000000000178e+00	3.788874095902531325e-01
2.900000000000000355e+00	4.081802463401524861e-01	2.900000000000000355e+00	4.081802463401524861e-01
3.100000000000000089e+00	4.057630432725972680e-01	3.100000000000000089e+00	4.057630432725972680e-01
3.300000000000000266e+00	4.155665465860351460e-01	3.300000000000000266e+00	4.155665465860351460e-01
3.500000000000000000e+00	4.521426757498127058e-01	3.500000000000000000e+00	4.521426757498127058e-01
3.700000000000000178e+00	4.936612186309001782e-01	3.700000000000000178e+00	4.936612186309001782e-01
3.900000000000000355e+00	5.146276566060148383e-01	3.900000000000000355e+00	5.146276566060148383e-01
4.099999999999999645e+00	5.157654749541470407e-01	4.099999999999999645e+00	5.157654749541470407e-01
4.300000000000000711e+00	5.215181315597942069e-01	4.300000000000000711e+00	5.215181315597942069e-01
4.500000000000000000e+00	5.334423387650778503e-01	4.500000000000000000e+00	5.334423387650778503e-01
4.700000000000001066e+00	5.489152117864294356e-01	4.700000000000001066e+00	5.489152117864294356e-01
4.900000000000000355e+00	5.586328890696798943e-01	4.900000000000000355e+00	5.586328890696798943e-01
5.099999999999999645e+00	5.624678247929463248e-01	5.099999999999999645e+00	5.624678247929463248e-01
5.300000000000000711e+00	5.653864871877906095e-01	5.300000000000000711e+00	5.653864871877906095e-01
5.500000000000000000e+00	5.660057042444563979e-01	5.500000000000000000e+00	5.660057042444563979e-01
5.700000000000001066e+00	5.647622885197798315e-01	5.700000000000001066e+00	5.647622885197798315e-01
5.900000000000000355e+00	5.635449657236148990e-01	5.900000000000000355e+00	5.635449657236148990e-01
6.099999999999999645e+00	5.640534206521622407e-01	6.099999999999999645e+00	5.640534206521622407e-01
6.300000000000000711e+00	5.666841348938936873e-01	6.300000000000000711e+00	5.666841348938936873e-01
6.500000000000000000e+00	5.706638731261945985e-01	6.500000000000000000e+00	5.706638731261945985e-01
6.700000000000001066e+00	5.753081510029712797e-01	6.700000000000001066e+00	5.753081510029712797e-01
6.900000000000000355e+00	5.804769446173463354e-01	6.900000000000000355e+00	5.804769446173463354e-01
7.099999999999999645e+00	5.860881636595901556e-01	7.099999999999999645e+00	5.860881636595901556e-01
7.300000000000000711e+00	5.919241791886071802e-01	7.300000000000000711e+00	5.919241791886071802e-01
7.500000000000000000e+00	5.974670459065917205e-01	7.500000000000000000e+00	5.974670459065917205e-01
7.700000000000001066e+00	6.024705064429531909e-01	7.700000000000001066e+00	6.024705064429531909e-01
7.900000000000000355e+00	6.071706079081201635e-01	7.900000000000000355e+00	6.071706079081201635e-01
8.100000000000001421e+00	6.114402010974920865e-01	8.100000000000001421e+00	6.114402010974920865e-01
8.300000000000000711e+00	6.152700947369792450e-01	8.300000000000000711e+00	6.152700947369792450e-01
8.500000000000000000e+00	6.186963464930680390e-01	8.500000000000000000e+00	6.186963464930680390e-01
8.699999999999999289e+00	6.218687159147021637e-01	8.699999999999999289e+00	6.218687159147021637e-01
8.900000000000000355e+00	6.250872070992087304e-01	8.900000000000000355e+00	6.250872070992087304e-01
9.100000000000001421e+00	6.282938391405430423e-01	9.100000000000001421e+00	6.282938391405430423e-01
9.300000000000000711e+00	6.313709820614592516e-01	9.300000000000000711e+00	6.313709820614592516e-01
9.500000000000000000e+00	6.341939705771426627e-01	9.500000000000000000e+00	6.341939705771426627e-01
9.700000000000001066e+00	6.368228148103316499e-01	9.700000000000001066e+00	6.368228148103316499e-01
9.900000000000000355e+00	6.391772524981419457e-01	9.900000000000000355e+00	6.391772524981419457e-01
1.010000000000000142e+01	6.415740152994819923e-01	1.010000000000000142e+01	6.415740152994819923e-01
1.030000000000000071e+01	6.438243241174436138e-01	1.030000000000000071e+01	6.438243241174436138e-01
1.050000000000000000e+01	6.460997496692835185e-01	1.050000000000000000e+01	6.460997496692835185e-01
1.070000000000000107e+01	6.482919608149143587e-01	1.070000000000000107e+01	6.482919608149143587e-01
1.090000000000000036e+01	6.504915818075907019e-01	1.090000000000000036e+01	6.504915818075907019e-01
1.110000000000000142e+01	6.528033797447032605e-01	1.110000000000000142e+01	6.528033797447032605e-01
1.130000000000000071e+01	6.551348981708299268e-01	1.130000000000000071e+01	6.551348981708299268e-01
1.150000000000000000e+01	6.575852707480204229e-01	1.150000000000000000e+01	6.575852707480204229e-01
1.170000000000000107e+01	6.601223290471175398e-01	1.170000000000000107e+01	6.601223290471175398e-01
1.190000000000000036e+01	6.627021788546796355e-01	1.190000000000000036e+01	6.627021788546796355e-01
1.210000000000000142e+01	6.653555690967837277e-01	1.210000000000000142e+01	6.653555690967837277e-01
1.230000000000000071e+01	6.680510030265071064e-01	1.230000000000000071e+01	6.680510030265071064e-01
1.250000000000000000e+01	6.708060279252072711e-01	1.250000000000000000e+01	6.708060279252072711e-01
1.270000000000000107e+01	6.734323374582456001e-01	1.270000000000000107e+01	6.734323374582456001e-01
1.290000000000000036e+01	6.761220227447696240e-01	1.290000000000000036e+01	6.761220227447696240e-01
1.310000000000000142e+01	6.787162707105218740e-01	1.310000000000000142e+01	6.787162707105218740e-01
1.330000000000000071e+01	6.813205000564527269e-01	1.330000000000000071e+01	6.813205000564527269e-01
1.350000000000000000e+01	6.837709577849164777e-01	1.350000000000000000e+01	6.837709577849164777e-01
1.370000000000000107e+01	6.862945520653902509e-01	1.370000000000000107e+01	6.862945520653902509e-01
1.390000000000000036e+01	6.886938545274144952e-01	1.390000000000000036e+01	6.886938545274144952e-01
1.410000000000000142e+01	6.910856375003032737e-01	1.410000000000000142e+01	6.910856375003032737e-01
1.430000000000000071e+01	6.934904491601080467e-01	1.430000000000000071e+01	6.934904491601080467e-01
1.450000000000000000e+01	6.959665779602213220e-01	1.450000000000000000e+01	6.959665779602213220e-01
1.470000000000000107e+01	6.983978196517302006e-01	1.470000000000000107e+01	6.983978196517302006e-01
1.490000000000000036e+01	7.008563214974893318e-01	1.490000000000000036e+01	7.008563214974893318e-01
