# Supplementary material for: Ion-combination specific effects driving the enzymatic activity of halophilic alcohol dehydrogenase 2 from Haloferax volcanii in aqueous ionic liquid solvent mixtures
Source: RSC Sustain. 2024 Jul 8;2(9):2559–80. doi: 10.1039/d3su00412k (PMC11353702; doi:10.1039/d3su00412k)
Supplement: SU-002-D3SU00412K-s005 [file SU-002-D3SU00412K-s005.zip › MDAnalysis_Calculated_Plotted_Data/RDF/IL/RDF_wat2acidic_ILJ015.csv]

1.000000000000000056e-01	0.000000000000000000e+00	1.000000000000000056e-01	0.000000000000000000e+00
3.000000000000000444e-01	0.000000000000000000e+00	3.000000000000000444e-01	0.000000000000000000e+00
5.000000000000000000e-01	0.000000000000000000e+00	5.000000000000000000e-01	0.000000000000000000e+00
7.000000000000000666e-01	0.000000000000000000e+00	7.000000000000000666e-01	0.000000000000000000e+00
9.000000000000000222e-01	0.000000000000000000e+00	9.000000000000000222e-01	0.000000000000000000e+00
1.100000000000000089e+00	0.000000000000000000e+00	1.100000000000000089e+00	0.000000000000000000e+00
1.300000000000000266e+00	1.395503052115032916e-05	1.300000000000000266e+00	1.395503052115032916e-05
1.500000000000000000e+00	1.102696005507073328e-02	1.500000000000000000e+00	1.102696005507073328e-02
1.700000000000000178e+00	1.899436919137844626e-01	1.700000000000000178e+00	1.899436919137844626e-01
1.899999999999999911e+00	2.148377179017403327e-01	1.899999999999999911e+00	2.148377179017403327e-01
2.100000000000000089e+00	1.243756954708638146e-01	2.100000000000000089e+00	1.243756954708638146e-01
2.300000000000000266e+00	1.293871254879574995e-01	2.300000000000000266e+00	1.293871254879574995e-01
2.500000000000000000e+00	2.122152862883574798e-01	2.500000000000000000e+00	2.122152862883574798e-01
2.700000000000000178e+00	3.790351698814183323e-01	2.700000000000000178e+00	3.790351698814183323e-01
2.900000000000000355e+00	4.088216213212827466e-01	2.900000000000000355e+00	4.088216213212827466e-01
3.100000000000000089e+00	4.082036060577929892e-01	3.100000000000000089e+00	4.082036060577929892e-01
3.300000000000000266e+00	4.200668754625899171e-01	3.300000000000000266e+00	4.200668754625899171e-01
3.500000000000000000e+00	4.584705740106475025e-01	3.500000000000000000e+00	4.584705740106475025e-01
3.700000000000000178e+00	5.007452925599725768e-01	3.700000000000000178e+00	5.007452925599725768e-01
3.900000000000000355e+00	5.220989409554543936e-01	3.900000000000000355e+00	5.220989409554543936e-01
4.099999999999999645e+00	5.233608395612677766e-01	4.099999999999999645e+00	5.233608395612677766e-01
4.300000000000000711e+00	5.295931735555242659e-01	4.300000000000000711e+00	5.295931735555242659e-01
4.500000000000000000e+00	5.415874542680370052e-01	4.500000000000000000e+00	5.415874542680370052e-01
4.700000000000001066e+00	5.570117386373802937e-01	4.700000000000001066e+00	5.570117386373802937e-01
4.900000000000000355e+00	5.667282063718214191e-01	4.900000000000000355e+00	5.667282063718214191e-01
5.099999999999999645e+00	5.704202229747258324e-01	5.099999999999999645e+00	5.704202229747258324e-01
5.300000000000000711e+00	5.735522600431819384e-01	5.300000000000000711e+00	5.735522600431819384e-01
5.500000000000000000e+00	5.746352572258643931e-01	5.500000000000000000e+00	5.746352572258643931e-01
5.700000000000001066e+00	5.738777052522360256e-01	5.700000000000001066e+00	5.738777052522360256e-01
5.900000000000000355e+00	5.732993096895376839e-01	5.900000000000000355e+00	5.732993096895376839e-01
6.099999999999999645e+00	5.745449259703325762e-01	6.099999999999999645e+00	5.745449259703325762e-01
6.300000000000000711e+00	5.780493496772330930e-01	6.300000000000000711e+00	5.780493496772330930e-01
6.500000000000000000e+00	5.827243682545167891e-01	6.500000000000000000e+00	5.827243682545167891e-01
6.700000000000001066e+00	5.879894459317260846e-01	6.700000000000001066e+00	5.879894459317260846e-01
6.900000000000000355e+00	5.938549515800134460e-01	6.900000000000000355e+00	5.938549515800134460e-01
7.099999999999999645e+00	6.001923135150492028e-01	7.099999999999999645e+00	6.001923135150492028e-01
7.300000000000000711e+00	6.068022955682577102e-01	7.300000000000000711e+00	6.068022955682577102e-01
7.500000000000000000e+00	6.130657761196443012e-01	7.500000000000000000e+00	6.130657761196443012e-01
7.700000000000001066e+00	6.187042057380331972e-01	7.700000000000001066e+00	6.187042057380331972e-01
7.900000000000000355e+00	6.239672968920708662e-01	7.900000000000000355e+00	6.239672968920708662e-01
8.100000000000001421e+00	6.287168532130349430e-01	8.100000000000001421e+00	6.287168532130349430e-01
8.300000000000000711e+00	6.331089902365129030e-01	8.300000000000000711e+00	6.331089902365129030e-01
8.500000000000000000e+00	6.370796572564966231e-01	8.500000000000000000e+00	6.370796572564966231e-01
8.699999999999999289e+00	6.408688192678004825e-01	8.699999999999999289e+00	6.408688192678004825e-01
8.900000000000000355e+00	6.443998040151968087e-01	8.900000000000000355e+00	6.443998040151968087e-01
9.100000000000001421e+00	6.480260648380935518e-01	9.100000000000001421e+00	6.480260648380935518e-01
9.300000000000000711e+00	6.513260644518756859e-01	9.300000000000000711e+00	6.513260644518756859e-01
9.500000000000000000e+00	6.543880077953740937e-01	9.500000000000000000e+00	6.543880077953740937e-01
9.700000000000001066e+00	6.570536110244763472e-01	9.700000000000001066e+00	6.570536110244763472e-01
9.900000000000000355e+00	6.595266837449074160e-01	9.900000000000000355e+00	6.595266837449074160e-01
1.010000000000000142e+01	6.620388549314254467e-01	1.010000000000000142e+01	6.620388549314254467e-01
1.030000000000000071e+01	6.643495761120924437e-01	1.030000000000000071e+01	6.643495761120924437e-01
1.050000000000000000e+01	6.666206942036678740e-01	1.050000000000000000e+01	6.666206942036678740e-01
1.070000000000000107e+01	6.688446569732199309e-01	1.070000000000000107e+01	6.688446569732199309e-01
1.090000000000000036e+01	6.711235755156358396e-01	1.090000000000000036e+01	6.711235755156358396e-01
1.110000000000000142e+01	6.734836565459317859e-01	1.110000000000000142e+01	6.734836565459317859e-01
1.130000000000000071e+01	6.758886755378263889e-01	1.130000000000000071e+01	6.758886755378263889e-01
1.150000000000000000e+01	6.782364013364780009e-01	1.150000000000000000e+01	6.782364013364780009e-01
1.170000000000000107e+01	6.807590464248546303e-01	1.170000000000000107e+01	6.807590464248546303e-01
1.190000000000000036e+01	6.832678440619053273e-01	1.190000000000000036e+01	6.832678440619053273e-01
1.210000000000000142e+01	6.858569217829980635e-01	1.210000000000000142e+01	6.858569217829980635e-01
1.230000000000000071e+01	6.885681492949476956e-01	1.230000000000000071e+01	6.885681492949476956e-01
1.250000000000000000e+01	6.912999341103455153e-01	1.250000000000000000e+01	6.912999341103455153e-01
1.270000000000000107e+01	6.941030584163637718e-01	1.270000000000000107e+01	6.941030584163637718e-01
1.290000000000000036e+01	6.969434568421790654e-01	1.290000000000000036e+01	6.969434568421790654e-01
1.310000000000000142e+01	6.996944262935859138e-01	1.310000000000000142e+01	6.996944262935859138e-01
1.330000000000000071e+01	7.023903214726553434e-01	1.330000000000000071e+01	7.023903214726553434e-01
1.350000000000000000e+01	7.050265241865677490e-01	1.350000000000000000e+01	7.050265241865677490e-01
1.370000000000000107e+01	7.076144506810947421e-01	1.370000000000000107e+01	7.076144506810947421e-01
1.390000000000000036e+01	7.101514795839765082e-01	1.390000000000000036e+01	7.101514795839765082e-01
1.410000000000000142e+01	7.126159264598220799e-01	1.410000000000000142e+01	7.126159264598220799e-01
1.430000000000000071e+01	7.150579206160184720e-01	1.430000000000000071e+01	7.150579206160184720e-01
1.450000000000000000e+01	7.174959867032485450e-01	1.450000000000000000e+01	7.174959867032485450e-01
1.470000000000000107e+01	7.199470342731090211e-01	1.470000000000000107e+01	7.199470342731090211e-01
1.490000000000000036e+01	7.224713250930390185e-01	1.490000000000000036e+01	7.224713250930390185e-01
