# Supplementary material for: Ion-combination specific effects driving the enzymatic activity of halophilic alcohol dehydrogenase 2 from Haloferax volcanii in aqueous ionic liquid solvent mixtures
Source: RSC Sustain. 2024 Jul 8;2(9):2559–80. doi: 10.1039/d3su00412k (PMC11353702; doi:10.1039/d3su00412k)
Supplement: SU-002-D3SU00412K-s005 [file SU-002-D3SU00412K-s005.zip › MDAnalysis_Calculated_Plotted_Data/RDF/IL/RDF_wat2acidic_ILK015.csv]

1.000000000000000056e-01	0.000000000000000000e+00	1.000000000000000056e-01	0.000000000000000000e+00
3.000000000000000444e-01	0.000000000000000000e+00	3.000000000000000444e-01	0.000000000000000000e+00
5.000000000000000000e-01	0.000000000000000000e+00	5.000000000000000000e-01	0.000000000000000000e+00
7.000000000000000666e-01	0.000000000000000000e+00	7.000000000000000666e-01	0.000000000000000000e+00
9.000000000000000222e-01	0.000000000000000000e+00	9.000000000000000222e-01	0.000000000000000000e+00
1.100000000000000089e+00	0.000000000000000000e+00	1.100000000000000089e+00	0.000000000000000000e+00
1.300000000000000266e+00	1.441247289148185300e-05	1.300000000000000266e+00	1.441247289148185300e-05
1.500000000000000000e+00	1.147006923457654856e-02	1.500000000000000000e+00	1.147006923457654856e-02
1.700000000000000178e+00	1.998445186799801820e-01	1.700000000000000178e+00	1.998445186799801820e-01
1.899999999999999911e+00	2.277714110414911786e-01	1.899999999999999911e+00	2.277714110414911786e-01
2.100000000000000089e+00	1.323425687829745678e-01	2.100000000000000089e+00	1.323425687829745678e-01
2.300000000000000266e+00	1.376142005562421833e-01	2.300000000000000266e+00	1.376142005562421833e-01
2.500000000000000000e+00	2.252645745205032746e-01	2.500000000000000000e+00	2.252645745205032746e-01
2.700000000000000178e+00	4.018122173561656796e-01	2.700000000000000178e+00	4.018122173561656796e-01
2.900000000000000355e+00	4.339947893719443561e-01	2.900000000000000355e+00	4.339947893719443561e-01
3.100000000000000089e+00	4.332453974233909655e-01	3.100000000000000089e+00	4.332453974233909655e-01
3.300000000000000266e+00	4.461521667823696302e-01	3.300000000000000266e+00	4.461521667823696302e-01
3.500000000000000000e+00	4.870108662935176969e-01	3.500000000000000000e+00	4.870108662935176969e-01
3.700000000000000178e+00	5.318247670924624027e-01	3.700000000000000178e+00	5.318247670924624027e-01
3.900000000000000355e+00	5.543309892237286984e-01	3.900000000000000355e+00	5.543309892237286984e-01
4.099999999999999645e+00	5.557869472564723745e-01	4.099999999999999645e+00	5.557869472564723745e-01
4.300000000000000711e+00	5.624692519017857606e-01	4.300000000000000711e+00	5.624692519017857606e-01
4.500000000000000000e+00	5.748626903963341972e-01	4.500000000000000000e+00	5.748626903963341972e-01
4.700000000000001066e+00	5.917493028269548150e-01	4.700000000000001066e+00	5.917493028269548150e-01
4.900000000000000355e+00	6.020940437354020958e-01	4.900000000000000355e+00	6.020940437354020958e-01
5.099999999999999645e+00	6.060259004937206262e-01	5.099999999999999645e+00	6.060259004937206262e-01
5.300000000000000711e+00	6.093591371080243624e-01	5.300000000000000711e+00	6.093591371080243624e-01
5.500000000000000000e+00	6.102514508981516927e-01	5.500000000000000000e+00	6.102514508981516927e-01
5.700000000000001066e+00	6.095081092254085453e-01	5.700000000000001066e+00	6.095081092254085453e-01
5.900000000000000355e+00	6.089309273773069187e-01	5.900000000000000355e+00	6.089309273773069187e-01
6.099999999999999645e+00	6.101130620568693264e-01	6.099999999999999645e+00	6.101130620568693264e-01
6.300000000000000711e+00	6.136241902762453737e-01	6.300000000000000711e+00	6.136241902762453737e-01
6.500000000000000000e+00	6.185839383396208868e-01	6.500000000000000000e+00	6.185839383396208868e-01
6.700000000000001066e+00	6.241552763616533550e-01	6.700000000000001066e+00	6.241552763616533550e-01
6.900000000000000355e+00	6.303911856517978585e-01	6.900000000000000355e+00	6.303911856517978585e-01
7.099999999999999645e+00	6.369064049074797396e-01	7.099999999999999645e+00	6.369064049074797396e-01
7.300000000000000711e+00	6.437330687975726384e-01	7.300000000000000711e+00	6.437330687975726384e-01
7.500000000000000000e+00	6.501247456352013954e-01	7.500000000000000000e+00	6.501247456352013954e-01
7.700000000000001066e+00	6.557467381106713011e-01	7.700000000000001066e+00	6.557467381106713011e-01
7.900000000000000355e+00	6.609260723677642391e-01	7.900000000000000355e+00	6.609260723677642391e-01
8.100000000000001421e+00	6.655337718566995964e-01	8.100000000000001421e+00	6.655337718566995964e-01
8.300000000000000711e+00	6.696801268937709883e-01	8.300000000000000711e+00	6.696801268937709883e-01
8.500000000000000000e+00	6.734887776542490823e-01	8.500000000000000000e+00	6.734887776542490823e-01
8.699999999999999289e+00	6.769528933430065676e-01	8.699999999999999289e+00	6.769528933430065676e-01
8.900000000000000355e+00	6.803303347616770358e-01	8.900000000000000355e+00	6.803303347616770358e-01
9.100000000000001421e+00	6.835820183360379332e-01	9.100000000000001421e+00	6.835820183360379332e-01
9.300000000000000711e+00	6.866953235863476612e-01	9.300000000000000711e+00	6.866953235863476612e-01
9.500000000000000000e+00	6.893551158127430023e-01	9.500000000000000000e+00	6.893551158127430023e-01
9.700000000000001066e+00	6.918621524972032866e-01	9.700000000000001066e+00	6.918621524972032866e-01
9.900000000000000355e+00	6.940614438560563926e-01	9.900000000000000355e+00	6.940614438560563926e-01
1.010000000000000142e+01	6.960667753230977972e-01	1.010000000000000142e+01	6.960667753230977972e-01
1.030000000000000071e+01	6.980409878621179898e-01	1.030000000000000071e+01	6.980409878621179898e-01
1.050000000000000000e+01	6.998317978907392378e-01	1.050000000000000000e+01	6.998317978907392378e-01
1.070000000000000107e+01	7.015453473300025111e-01	1.070000000000000107e+01	7.015453473300025111e-01
1.090000000000000036e+01	7.032750424302974812e-01	1.090000000000000036e+01	7.032750424302974812e-01
1.110000000000000142e+01	7.050692108393430413e-01	1.110000000000000142e+01	7.050692108393430413e-01
1.130000000000000071e+01	7.069384286357047742e-01	1.130000000000000071e+01	7.069384286357047742e-01
1.150000000000000000e+01	7.088610363144103310e-01	1.150000000000000000e+01	7.088610363144103310e-01
1.170000000000000107e+01	7.107530310635498116e-01	1.170000000000000107e+01	7.107530310635498116e-01
1.190000000000000036e+01	7.127805425209015056e-01	1.190000000000000036e+01	7.127805425209015056e-01
1.210000000000000142e+01	7.148450306959942546e-01	1.210000000000000142e+01	7.148450306959942546e-01
1.230000000000000071e+01	7.169186937058747988e-01	1.230000000000000071e+01	7.169186937058747988e-01
1.250000000000000000e+01	7.191637269378376995e-01	1.250000000000000000e+01	7.191637269378376995e-01
1.270000000000000107e+01	7.213608549069692177e-01	1.270000000000000107e+01	7.213608549069692177e-01
1.290000000000000036e+01	7.235905629501611092e-01	1.290000000000000036e+01	7.235905629501611092e-01
1.310000000000000142e+01	7.258007685553717891e-01	1.310000000000000142e+01	7.258007685553717891e-01
1.330000000000000071e+01	7.280244801267242716e-01	1.330000000000000071e+01	7.280244801267242716e-01
1.350000000000000000e+01	7.301767462068539105e-01	1.350000000000000000e+01	7.301767462068539105e-01
1.370000000000000107e+01	7.323257172872525977e-01	1.370000000000000107e+01	7.323257172872525977e-01
1.390000000000000036e+01	7.344477094608786727e-01	1.390000000000000036e+01	7.344477094608786727e-01
1.410000000000000142e+01	7.364716315970568639e-01	1.410000000000000142e+01	7.364716315970568639e-01
1.430000000000000071e+01	7.384897054057274479e-01	1.430000000000000071e+01	7.384897054057274479e-01
1.450000000000000000e+01	7.404798074093478233e-01	1.450000000000000000e+01	7.404798074093478233e-01
1.470000000000000107e+01	7.424526638101315301e-01	1.470000000000000107e+01	7.424526638101315301e-01
1.490000000000000036e+01	7.444989758943142411e-01	1.490000000000000036e+01	7.444989758943142411e-01
