# Supplementary material for: Ion-combination specific effects driving the enzymatic activity of halophilic alcohol dehydrogenase 2 from Haloferax volcanii in aqueous ionic liquid solvent mixtures
Source: RSC Sustain. 2024 Jul 8;2(9):2559–80. doi: 10.1039/d3su00412k (PMC11353702; doi:10.1039/d3su00412k)
Supplement: SU-002-D3SU00412K-s005 [file SU-002-D3SU00412K-s005.zip › MDAnalysis_Calculated_Plotted_Data/RDF/IL/RDF_wat2acidic_ILL015.csv]

1.000000000000000056e-01	0.000000000000000000e+00	1.000000000000000056e-01	0.000000000000000000e+00
3.000000000000000444e-01	0.000000000000000000e+00	3.000000000000000444e-01	0.000000000000000000e+00
5.000000000000000000e-01	0.000000000000000000e+00	5.000000000000000000e-01	0.000000000000000000e+00
7.000000000000000666e-01	0.000000000000000000e+00	7.000000000000000666e-01	0.000000000000000000e+00
9.000000000000000222e-01	0.000000000000000000e+00	9.000000000000000222e-01	0.000000000000000000e+00
1.100000000000000089e+00	0.000000000000000000e+00	1.100000000000000089e+00	0.000000000000000000e+00
1.300000000000000266e+00	1.400868241957954850e-05	1.300000000000000266e+00	1.400868241957954850e-05
1.500000000000000000e+00	1.097884342904683480e-02	1.500000000000000000e+00	1.097884342904683480e-02
1.700000000000000178e+00	1.899230645931880568e-01	1.700000000000000178e+00	1.899230645931880568e-01
1.899999999999999911e+00	2.155476326618582517e-01	1.899999999999999911e+00	2.155476326618582517e-01
2.100000000000000089e+00	1.250548568173591724e-01	2.100000000000000089e+00	1.250548568173591724e-01
2.300000000000000266e+00	1.301015232269024657e-01	2.300000000000000266e+00	1.301015232269024657e-01
2.500000000000000000e+00	2.128271881290633161e-01	2.500000000000000000e+00	2.128271881290633161e-01
2.700000000000000178e+00	3.791673507600564763e-01	2.700000000000000178e+00	3.791673507600564763e-01
2.900000000000000355e+00	4.095247362494970900e-01	2.900000000000000355e+00	4.095247362494970900e-01
3.100000000000000089e+00	4.088727189447649013e-01	3.100000000000000089e+00	4.088727189447649013e-01
3.300000000000000266e+00	4.202899255381772337e-01	3.300000000000000266e+00	4.202899255381772337e-01
3.500000000000000000e+00	4.577823457550412867e-01	3.500000000000000000e+00	4.577823457550412867e-01
3.700000000000000178e+00	4.993930363985698562e-01	3.700000000000000178e+00	4.993930363985698562e-01
3.900000000000000355e+00	5.207745886156693871e-01	3.900000000000000355e+00	5.207745886156693871e-01
4.099999999999999645e+00	5.227038170358170310e-01	4.099999999999999645e+00	5.227038170358170310e-01
4.300000000000000711e+00	5.287727943356317351e-01	4.300000000000000711e+00	5.287727943356317351e-01
4.500000000000000000e+00	5.408706032759416082e-01	4.500000000000000000e+00	5.408706032759416082e-01
4.700000000000001066e+00	5.564981980514240867e-01	4.700000000000001066e+00	5.564981980514240867e-01
4.900000000000000355e+00	5.670063250310326541e-01	4.900000000000000355e+00	5.670063250310326541e-01
5.099999999999999645e+00	5.714471844204976891e-01	5.099999999999999645e+00	5.714471844204976891e-01
5.300000000000000711e+00	5.753345795711201083e-01	5.300000000000000711e+00	5.753345795711201083e-01
5.500000000000000000e+00	5.768436887089475329e-01	5.500000000000000000e+00	5.768436887089475329e-01
5.700000000000001066e+00	5.769348925556337937e-01	5.700000000000001066e+00	5.769348925556337937e-01
5.900000000000000355e+00	5.769671539650793601e-01	5.900000000000000355e+00	5.769671539650793601e-01
6.099999999999999645e+00	5.789145306060361484e-01	6.099999999999999645e+00	5.789145306060361484e-01
6.300000000000000711e+00	5.828316882975752566e-01	6.300000000000000711e+00	5.828316882975752566e-01
6.500000000000000000e+00	5.881640095044901040e-01	6.500000000000000000e+00	5.881640095044901040e-01
6.700000000000001066e+00	5.939695170106198407e-01	6.700000000000001066e+00	5.939695170106198407e-01
6.900000000000000355e+00	6.003688606235597636e-01	6.900000000000000355e+00	6.003688606235597636e-01
7.099999999999999645e+00	6.072194791788328994e-01	7.099999999999999645e+00	6.072194791788328994e-01
7.300000000000000711e+00	6.142687250808688271e-01	7.300000000000000711e+00	6.142687250808688271e-01
7.500000000000000000e+00	6.208106627530399768e-01	7.500000000000000000e+00	6.208106627530399768e-01
7.700000000000001066e+00	6.268715336929189252e-01	7.700000000000001066e+00	6.268715336929189252e-01
7.900000000000000355e+00	6.322978349797436781e-01	7.900000000000000355e+00	6.322978349797436781e-01
8.100000000000001421e+00	6.373193696615789827e-01	8.100000000000001421e+00	6.373193696615789827e-01
8.300000000000000711e+00	6.418148528334425285e-01	8.300000000000000711e+00	6.418148528334425285e-01
8.500000000000000000e+00	6.461865005589967348e-01	8.500000000000000000e+00	6.461865005589967348e-01
8.699999999999999289e+00	6.501452131763780784e-01	8.699999999999999289e+00	6.501452131763780784e-01
8.900000000000000355e+00	6.540393882006796389e-01	8.900000000000000355e+00	6.540393882006796389e-01
9.100000000000001421e+00	6.579652210169164572e-01	9.100000000000001421e+00	6.579652210169164572e-01
9.300000000000000711e+00	6.616032794725605903e-01	9.300000000000000711e+00	6.616032794725605903e-01
9.500000000000000000e+00	6.648982230103954727e-01	9.500000000000000000e+00	6.648982230103954727e-01
9.700000000000001066e+00	6.679080971621847995e-01	9.700000000000001066e+00	6.679080971621847995e-01
9.900000000000000355e+00	6.707668726184770058e-01	9.900000000000000355e+00	6.707668726184770058e-01
1.010000000000000142e+01	6.736083583590593005e-01	1.010000000000000142e+01	6.736083583590593005e-01
1.030000000000000071e+01	6.762808534538888861e-01	1.030000000000000071e+01	6.762808534538888861e-01
1.050000000000000000e+01	6.787976289103416772e-01	1.050000000000000000e+01	6.787976289103416772e-01
1.070000000000000107e+01	6.812194668100846062e-01	1.070000000000000107e+01	6.812194668100846062e-01
1.090000000000000036e+01	6.836840415119860292e-01	1.090000000000000036e+01	6.836840415119860292e-01
1.110000000000000142e+01	6.861110392822542536e-01	1.110000000000000142e+01	6.861110392822542536e-01
1.130000000000000071e+01	6.887625360179406853e-01	1.130000000000000071e+01	6.887625360179406853e-01
1.150000000000000000e+01	6.913562595116796716e-01	1.150000000000000000e+01	6.913562595116796716e-01
1.170000000000000107e+01	6.939740365770030728e-01	1.170000000000000107e+01	6.939740365770030728e-01
1.190000000000000036e+01	6.966602792429896773e-01	1.190000000000000036e+01	6.966602792429896773e-01
1.210000000000000142e+01	6.994348008769516456e-01	1.210000000000000142e+01	6.994348008769516456e-01
1.230000000000000071e+01	7.022222988338658878e-01	1.230000000000000071e+01	7.022222988338658878e-01
1.250000000000000000e+01	7.050906086997442701e-01	1.250000000000000000e+01	7.050906086997442701e-01
1.270000000000000107e+01	7.079588224200782376e-01	1.270000000000000107e+01	7.079588224200782376e-01
1.290000000000000036e+01	7.108296936020531698e-01	1.290000000000000036e+01	7.108296936020531698e-01
1.310000000000000142e+01	7.137916529865837578e-01	1.310000000000000142e+01	7.137916529865837578e-01
1.330000000000000071e+01	7.165301886230746042e-01	1.330000000000000071e+01	7.165301886230746042e-01
1.350000000000000000e+01	7.192321888371870919e-01	1.350000000000000000e+01	7.192321888371870919e-01
1.370000000000000107e+01	7.218714409036104396e-01	1.370000000000000107e+01	7.218714409036104396e-01
1.390000000000000036e+01	7.245149371119988801e-01	1.390000000000000036e+01	7.245149371119988801e-01
1.410000000000000142e+01	7.270279336328036024e-01	1.410000000000000142e+01	7.270279336328036024e-01
1.430000000000000071e+01	7.295748340396925880e-01	1.430000000000000071e+01	7.295748340396925880e-01
1.450000000000000000e+01	7.320931724175054889e-01	1.450000000000000000e+01	7.320931724175054889e-01
1.470000000000000107e+01	7.346032797108565937e-01	1.470000000000000107e+01	7.346032797108565937e-01
1.490000000000000036e+01	7.372298395119657455e-01	1.490000000000000036e+01	7.372298395119657455e-01
