# Supplementary material for: Ion-combination specific effects driving the enzymatic activity of halophilic alcohol dehydrogenase 2 from Haloferax volcanii in aqueous ionic liquid solvent mixtures
Source: RSC Sustain. 2024 Jul 8;2(9):2559–80. doi: 10.1039/d3su00412k (PMC11353702; doi:10.1039/d3su00412k)
Supplement: SU-002-D3SU00412K-s005 [file SU-002-D3SU00412K-s005.zip › MDAnalysis_Calculated_Plotted_Data/RDF/IL/RDF_wat2acidic_ILM015.csv]

1.000000000000000056e-01	0.000000000000000000e+00	1.000000000000000056e-01	0.000000000000000000e+00
3.000000000000000444e-01	0.000000000000000000e+00	3.000000000000000444e-01	0.000000000000000000e+00
5.000000000000000000e-01	0.000000000000000000e+00	5.000000000000000000e-01	0.000000000000000000e+00
7.000000000000000666e-01	0.000000000000000000e+00	7.000000000000000666e-01	0.000000000000000000e+00
9.000000000000000222e-01	0.000000000000000000e+00	9.000000000000000222e-01	0.000000000000000000e+00
1.100000000000000089e+00	0.000000000000000000e+00	1.100000000000000089e+00	0.000000000000000000e+00
1.300000000000000266e+00	1.278555076088155815e-05	1.300000000000000266e+00	1.278555076088155815e-05
1.500000000000000000e+00	1.086372843482640536e-02	1.500000000000000000e+00	1.086372843482640536e-02
1.700000000000000178e+00	1.880405286425772815e-01	1.700000000000000178e+00	1.880405286425772815e-01
1.899999999999999911e+00	2.134092805650861235e-01	1.899999999999999911e+00	2.134092805650861235e-01
2.100000000000000089e+00	1.237319242328594610e-01	2.100000000000000089e+00	1.237319242328594610e-01
2.300000000000000266e+00	1.287630722788343784e-01	2.300000000000000266e+00	1.287630722788343784e-01
2.500000000000000000e+00	2.109185852753129031e-01	2.500000000000000000e+00	2.109185852753129031e-01
2.700000000000000178e+00	3.757737305697789743e-01	2.700000000000000178e+00	3.757737305697789743e-01
2.900000000000000355e+00	4.049926445840266731e-01	2.900000000000000355e+00	4.049926445840266731e-01
3.100000000000000089e+00	4.040334858982558286e-01	3.100000000000000089e+00	4.040334858982558286e-01
3.300000000000000266e+00	4.156758276758727444e-01	3.300000000000000266e+00	4.156758276758727444e-01
3.500000000000000000e+00	4.530560995241802447e-01	3.500000000000000000e+00	4.530560995241802447e-01
3.700000000000000178e+00	4.946146464825650346e-01	3.700000000000000178e+00	4.946146464825650346e-01
3.900000000000000355e+00	5.156303597206407519e-01	3.900000000000000355e+00	5.156303597206407519e-01
4.099999999999999645e+00	5.180705236111318168e-01	4.099999999999999645e+00	5.180705236111318168e-01
4.300000000000000711e+00	5.250551375904893847e-01	4.300000000000000711e+00	5.250551375904893847e-01
4.500000000000000000e+00	5.376652880198382611e-01	4.500000000000000000e+00	5.376652880198382611e-01
4.700000000000001066e+00	5.531969699704266663e-01	4.700000000000001066e+00	5.531969699704266663e-01
4.900000000000000355e+00	5.633431683870370188e-01	4.900000000000000355e+00	5.633431683870370188e-01
5.099999999999999645e+00	5.677127095773529808e-01	5.099999999999999645e+00	5.677127095773529808e-01
5.300000000000000711e+00	5.716089520139504554e-01	5.300000000000000711e+00	5.716089520139504554e-01
5.500000000000000000e+00	5.735044039556180806e-01	5.500000000000000000e+00	5.735044039556180806e-01
5.700000000000001066e+00	5.738018269607265687e-01	5.700000000000001066e+00	5.738018269607265687e-01
5.900000000000000355e+00	5.739987205598845454e-01	5.900000000000000355e+00	5.739987205598845454e-01
6.099999999999999645e+00	5.760605223698510580e-01	6.099999999999999645e+00	5.760605223698510580e-01
6.300000000000000711e+00	5.801656061341824433e-01	6.300000000000000711e+00	5.801656061341824433e-01
6.500000000000000000e+00	5.856812280761363176e-01	6.500000000000000000e+00	5.856812280761363176e-01
6.700000000000001066e+00	5.917260760967496536e-01	6.700000000000001066e+00	5.917260760967496536e-01
6.900000000000000355e+00	5.983184299158893493e-01	6.900000000000000355e+00	5.983184299158893493e-01
7.099999999999999645e+00	6.053886789647103805e-01	7.099999999999999645e+00	6.053886789647103805e-01
7.300000000000000711e+00	6.126152551113773770e-01	7.300000000000000711e+00	6.126152551113773770e-01
7.500000000000000000e+00	6.194774612058285834e-01	7.500000000000000000e+00	6.194774612058285834e-01
7.700000000000001066e+00	6.256038986069404340e-01	7.700000000000001066e+00	6.256038986069404340e-01
7.900000000000000355e+00	6.310483362695137322e-01	7.900000000000000355e+00	6.310483362695137322e-01
8.100000000000001421e+00	6.361622969819928919e-01	8.100000000000001421e+00	6.361622969819928919e-01
8.300000000000000711e+00	6.407432397842662830e-01	8.300000000000000711e+00	6.407432397842662830e-01
8.500000000000000000e+00	6.448967720937349712e-01	8.500000000000000000e+00	6.448967720937349712e-01
8.699999999999999289e+00	6.488025900925866729e-01	8.699999999999999289e+00	6.488025900925866729e-01
8.900000000000000355e+00	6.526311304571479344e-01	8.900000000000000355e+00	6.526311304571479344e-01
9.100000000000001421e+00	6.563246372708561038e-01	9.100000000000001421e+00	6.563246372708561038e-01
9.300000000000000711e+00	6.598780718826481317e-01	9.300000000000000711e+00	6.598780718826481317e-01
9.500000000000000000e+00	6.631273778404226382e-01	9.500000000000000000e+00	6.631273778404226382e-01
9.700000000000001066e+00	6.661274370391083721e-01	9.700000000000001066e+00	6.661274370391083721e-01
9.900000000000000355e+00	6.688671897416585965e-01	9.900000000000000355e+00	6.688671897416585965e-01
1.010000000000000142e+01	6.715705502940483296e-01	1.010000000000000142e+01	6.715705502940483296e-01
1.030000000000000071e+01	6.740341612401612448e-01	1.030000000000000071e+01	6.740341612401612448e-01
1.050000000000000000e+01	6.764572069426092460e-01	1.050000000000000000e+01	6.764572069426092460e-01
1.070000000000000107e+01	6.787106211696101177e-01	1.070000000000000107e+01	6.787106211696101177e-01
1.090000000000000036e+01	6.809832090220898637e-01	1.090000000000000036e+01	6.809832090220898637e-01
1.110000000000000142e+01	6.834107243026645850e-01	1.110000000000000142e+01	6.834107243026645850e-01
1.130000000000000071e+01	6.858766185975292418e-01	1.130000000000000071e+01	6.858766185975292418e-01
1.150000000000000000e+01	6.883567532089610586e-01	1.150000000000000000e+01	6.883567532089610586e-01
1.170000000000000107e+01	6.907993856012272227e-01	1.170000000000000107e+01	6.907993856012272227e-01
1.190000000000000036e+01	6.933180846220157179e-01	1.190000000000000036e+01	6.933180846220157179e-01
1.210000000000000142e+01	6.958923612728601382e-01	1.210000000000000142e+01	6.958923612728601382e-01
1.230000000000000071e+01	6.985708567294484084e-01	1.230000000000000071e+01	6.985708567294484084e-01
1.250000000000000000e+01	7.013087945783924582e-01	1.250000000000000000e+01	7.013087945783924582e-01
1.270000000000000107e+01	7.039813277260213997e-01	1.270000000000000107e+01	7.039813277260213997e-01
1.290000000000000036e+01	7.066841581874161449e-01	1.290000000000000036e+01	7.066841581874161449e-01
1.310000000000000142e+01	7.093522444165551999e-01	1.310000000000000142e+01	7.093522444165551999e-01
1.330000000000000071e+01	7.119173023641325315e-01	1.330000000000000071e+01	7.119173023641325315e-01
1.350000000000000000e+01	7.144983824819363116e-01	1.350000000000000000e+01	7.144983824819363116e-01
1.370000000000000107e+01	7.169750128798215716e-01	1.370000000000000107e+01	7.169750128798215716e-01
1.390000000000000036e+01	7.194829036842509407e-01	1.390000000000000036e+01	7.194829036842509407e-01
1.410000000000000142e+01	7.219409345660201538e-01	1.410000000000000142e+01	7.219409345660201538e-01
1.430000000000000071e+01	7.244153595802795831e-01	1.430000000000000071e+01	7.244153595802795831e-01
1.450000000000000000e+01	7.269249845143828104e-01	1.450000000000000000e+01	7.269249845143828104e-01
1.470000000000000107e+01	7.294370886505806562e-01	1.470000000000000107e+01	7.294370886505806562e-01
1.490000000000000036e+01	7.320040029234499146e-01	1.490000000000000036e+01	7.320040029234499146e-01
