# Supplementary material for: Ion-combination specific effects driving the enzymatic activity of halophilic alcohol dehydrogenase 2 from Haloferax volcanii in aqueous ionic liquid solvent mixtures
Source: RSC Sustain. 2024 Jul 8;2(9):2559–80. doi: 10.1039/d3su00412k (PMC11353702; doi:10.1039/d3su00412k)
Supplement: SU-002-D3SU00412K-s005 [file SU-002-D3SU00412K-s005.zip › MDAnalysis_Calculated_Plotted_Data/RDF/native/compareRDF_ADH_KCl.csv]

1.000000000000000056e-01	0.000000000000000000e+00	1.000000000000000056e-01	0.000000000000000000e+00
3.000000000000000444e-01	0.000000000000000000e+00	3.000000000000000444e-01	0.000000000000000000e+00
5.000000000000000000e-01	0.000000000000000000e+00	5.000000000000000000e-01	0.000000000000000000e+00
7.000000000000000666e-01	0.000000000000000000e+00	7.000000000000000666e-01	0.000000000000000000e+00
9.000000000000000222e-01	0.000000000000000000e+00	9.000000000000000222e-01	0.000000000000000000e+00
1.100000000000000089e+00	0.000000000000000000e+00	1.100000000000000089e+00	0.000000000000000000e+00
1.300000000000000266e+00	0.000000000000000000e+00	1.300000000000000266e+00	0.000000000000000000e+00
1.500000000000000000e+00	0.000000000000000000e+00	1.500000000000000000e+00	0.000000000000000000e+00
1.700000000000000178e+00	0.000000000000000000e+00	1.700000000000000178e+00	0.000000000000000000e+00
1.899999999999999911e+00	0.000000000000000000e+00	1.899999999999999911e+00	0.000000000000000000e+00
2.100000000000000089e+00	9.204812181348079444e-05	2.100000000000000089e+00	5.462148220595822225e-06
2.300000000000000266e+00	1.398859543900288650e-03	2.300000000000000266e+00	2.103986474030111568e-03
2.500000000000000000e+00	2.631025793114329797e-03	2.500000000000000000e+00	2.578266961683451930e-01
2.700000000000000178e+00	3.172371130570755815e-03	2.700000000000000178e+00	1.270890175688349055e+00
2.900000000000000355e+00	7.484197923360765177e-03	2.900000000000000355e+00	8.376865726942247514e-01
3.100000000000000089e+00	1.489590115519057699e-02	3.100000000000000089e+00	5.911931631491271766e-01
3.300000000000000266e+00	2.290518979790490128e-02	3.300000000000000266e+00	5.044261389626794045e-01
3.500000000000000000e+00	3.434611674306339846e-02	3.500000000000000000e+00	4.987062257405221466e-01
3.700000000000000178e+00	5.546096113816685602e-02	3.700000000000000178e+00	5.732881999360249781e-01
3.900000000000000355e+00	8.676841653376568542e-02	3.900000000000000355e+00	5.396363147836166219e-01
4.099999999999999645e+00	1.207877306823860186e-01	4.099999999999999645e+00	5.042528306920976977e-01
4.300000000000000711e+00	1.497590438185316952e-01	4.300000000000000711e+00	5.755813393257996902e-01
4.500000000000000000e+00	1.715651250081386137e-01	4.500000000000000000e+00	6.952063329075497400e-01
4.700000000000001066e+00	1.879882209802533899e-01	4.700000000000001066e+00	7.965634623738662157e-01
4.900000000000000355e+00	2.043470464795180686e-01	4.900000000000000355e+00	7.914911149552367187e-01
5.099999999999999645e+00	2.195966599233024064e-01	5.099999999999999645e+00	8.166734710237290029e-01
5.300000000000000711e+00	2.362076195510127707e-01	5.300000000000000711e+00	8.190028819096321078e-01
5.500000000000000000e+00	2.560531580890624825e-01	5.500000000000000000e+00	7.900177493084097335e-01
5.700000000000001066e+00	2.762872929238019970e-01	5.700000000000001066e+00	7.453452816294222627e-01
5.900000000000000355e+00	2.950745820079690995e-01	5.900000000000000355e+00	6.975756164497989298e-01
6.099999999999999645e+00	3.165688312707918284e-01	6.099999999999999645e+00	6.763923550955704966e-01
6.300000000000000711e+00	3.430193568039089369e-01	6.300000000000000711e+00	6.715218708143512183e-01
6.500000000000000000e+00	3.695579042555701688e-01	6.500000000000000000e+00	6.729136309310527198e-01
6.700000000000001066e+00	3.910853555644488999e-01	6.700000000000001066e+00	6.652886031258298249e-01
6.900000000000000355e+00	4.096513446865718833e-01	6.900000000000000355e+00	6.582391778116687409e-01
7.099999999999999645e+00	4.255435425051062870e-01	7.099999999999999645e+00	6.542097778186776180e-01
7.300000000000000711e+00	4.414994559137098151e-01	7.300000000000000711e+00	6.492598831047678987e-01
7.500000000000000000e+00	4.552301017805821526e-01	7.500000000000000000e+00	6.445496110707528148e-01
7.700000000000001066e+00	4.673633647844094852e-01	7.700000000000001066e+00	6.386436536797381880e-01
7.900000000000000355e+00	4.780167717740260169e-01	7.900000000000000355e+00	6.325564560221528243e-01
8.100000000000001421e+00	4.876475483549375101e-01	8.100000000000001421e+00	6.298705179622337003e-01
8.300000000000000711e+00	4.964785559350763378e-01	8.300000000000000711e+00	6.291243590320112489e-01
8.500000000000000000e+00	5.055931104480396732e-01	8.500000000000000000e+00	6.310455134737593674e-01
8.699999999999999289e+00	5.150356721975706265e-01	8.699999999999999289e+00	6.333553731963164068e-01
8.900000000000000355e+00	5.243106390412528572e-01	8.900000000000000355e+00	6.362644056533959258e-01
9.100000000000001421e+00	5.335525314468196889e-01	9.100000000000001421e+00	6.405472732980732609e-01
9.300000000000000711e+00	5.417757168400507695e-01	9.300000000000000711e+00	6.435245427582392264e-01
9.500000000000000000e+00	5.502231487258772979e-01	9.500000000000000000e+00	6.462758913735788813e-01
9.700000000000001066e+00	5.571253230006198987e-01	9.700000000000001066e+00	6.497990267151073640e-01
9.900000000000000355e+00	5.641709975438675695e-01	9.900000000000000355e+00	6.530727930619154575e-01
1.010000000000000142e+01	5.702757490834791110e-01	1.010000000000000142e+01	6.560969679938759569e-01
1.030000000000000071e+01	5.755081748509192074e-01	1.030000000000000071e+01	6.598122638444819943e-01
1.050000000000000000e+01	5.816000726126270282e-01	1.050000000000000000e+01	6.629456800415455264e-01
1.070000000000000107e+01	5.870858066574650147e-01	1.070000000000000107e+01	6.661791196114501545e-01
1.090000000000000036e+01	5.929313234903426100e-01	1.090000000000000036e+01	6.698063085972167929e-01
1.110000000000000142e+01	5.990197295763161067e-01	1.110000000000000142e+01	6.729154422732560592e-01
1.130000000000000071e+01	6.041203773656477205e-01	1.130000000000000071e+01	6.760903723847787594e-01
1.150000000000000000e+01	6.094902993070633324e-01	1.150000000000000000e+01	6.796863573991612784e-01
1.170000000000000107e+01	6.146546475640966012e-01	1.170000000000000107e+01	6.840417801981287793e-01
1.190000000000000036e+01	6.197657666815147293e-01	1.190000000000000036e+01	6.881146483018979465e-01
1.210000000000000142e+01	6.245044999423637888e-01	1.210000000000000142e+01	6.919291244925208639e-01
1.230000000000000071e+01	6.286327037678302032e-01	1.230000000000000071e+01	6.959744792261735036e-01
1.250000000000000000e+01	6.335230991958098468e-01	1.250000000000000000e+01	6.996841835060371162e-01
1.270000000000000107e+01	6.375899467922678809e-01	1.270000000000000107e+01	7.045271300936962744e-01
1.290000000000000036e+01	6.423796547894792264e-01	1.290000000000000036e+01	7.084294838680097461e-01
1.310000000000000142e+01	6.466793630015733596e-01	1.310000000000000142e+01	7.117732454562520905e-01
1.330000000000000071e+01	6.504881401374130734e-01	1.330000000000000071e+01	7.159602650347349773e-01
1.350000000000000000e+01	6.549211476324331427e-01	1.350000000000000000e+01	7.191218893557513869e-01
1.370000000000000107e+01	6.589678471756776901e-01	1.370000000000000107e+01	7.222375389143291802e-01
1.390000000000000036e+01	6.630201074389157068e-01	1.390000000000000036e+01	7.256324479466240707e-01
1.410000000000000142e+01	6.669061358964020192e-01	1.410000000000000142e+01	7.286684767222048054e-01
1.430000000000000071e+01	6.706827059616438103e-01	1.430000000000000071e+01	7.317183572921439616e-01
1.450000000000000000e+01	6.747958719935138738e-01	1.450000000000000000e+01	7.344186201996157903e-01
1.470000000000000107e+01	6.784288114821782623e-01	1.470000000000000107e+01	7.378005609774096474e-01
1.490000000000000036e+01	6.825930206151888946e-01	1.490000000000000036e+01	7.400680328321839196e-01
