# Supplementary material for: Ion-combination specific effects driving the enzymatic activity of halophilic alcohol dehydrogenase 2 from Haloferax volcanii in aqueous ionic liquid solvent mixtures
Source: RSC Sustain. 2024 Jul 8;2(9):2559–80. doi: 10.1039/d3su00412k (PMC11353702; doi:10.1039/d3su00412k)
Supplement: SU-002-D3SU00412K-s005 [file SU-002-D3SU00412K-s005.zip › MDAnalysis_Calculated_Plotted_Data/RDF/native/RDF_ADH_KCl_all.csv]

1.000000000000000056e-01	0.000000000000000000e+00	1.000000000000000056e-01	0.000000000000000000e+00
3.000000000000000444e-01	0.000000000000000000e+00	3.000000000000000444e-01	0.000000000000000000e+00
5.000000000000000000e-01	0.000000000000000000e+00	5.000000000000000000e-01	0.000000000000000000e+00
7.000000000000000666e-01	0.000000000000000000e+00	7.000000000000000666e-01	0.000000000000000000e+00
9.000000000000000222e-01	0.000000000000000000e+00	9.000000000000000222e-01	0.000000000000000000e+00
1.100000000000000089e+00	0.000000000000000000e+00	1.100000000000000089e+00	0.000000000000000000e+00
1.300000000000000266e+00	0.000000000000000000e+00	1.300000000000000266e+00	0.000000000000000000e+00
1.500000000000000000e+00	0.000000000000000000e+00	1.500000000000000000e+00	0.000000000000000000e+00
1.700000000000000178e+00	0.000000000000000000e+00	1.700000000000000178e+00	0.000000000000000000e+00
1.899999999999999911e+00	2.092949339972219899e-04	1.899999999999999911e+00	0.000000000000000000e+00
2.100000000000000089e+00	9.175603980500502896e-03	2.100000000000000089e+00	9.130722825523925654e-07
2.300000000000000266e+00	3.167256266106926316e-02	2.300000000000000266e+00	4.925461481475383553e-04
2.500000000000000000e+00	2.281492372981408501e-02	2.500000000000000000e+00	6.267202640560148863e-02
2.700000000000000178e+00	1.344998055587386457e-02	2.700000000000000178e+00	2.916721888551874198e-01
2.900000000000000355e+00	1.547768697993468813e-02	2.900000000000000355e+00	2.003897029884321168e-01
3.100000000000000089e+00	2.928500522156697941e-02	3.100000000000000089e+00	1.458441230419434409e-01
3.300000000000000266e+00	4.522821908320771855e-02	3.300000000000000266e+00	1.401741057959332015e-01
3.500000000000000000e+00	4.493266075313501196e-02	3.500000000000000000e+00	1.581159849878841506e-01
3.700000000000000178e+00	5.328364666596719507e-02	3.700000000000000178e+00	1.947234053746511317e-01
3.900000000000000355e+00	6.627325975485862108e-02	3.900000000000000355e+00	1.990927597532057280e-01
4.099999999999999645e+00	7.672958564004829507e-02	4.099999999999999645e+00	1.932704838413861759e-01
4.300000000000000711e+00	8.433947481762643639e-02	4.300000000000000711e+00	2.148965632984498608e-01
4.500000000000000000e+00	8.980856218805612079e-02	4.500000000000000000e+00	2.499360300843419813e-01
4.700000000000001066e+00	9.552633098111837362e-02	4.700000000000001066e+00	2.811359730166101967e-01
4.900000000000000355e+00	1.030677172608686631e-01	4.900000000000000355e+00	2.886206726939273826e-01
5.099999999999999645e+00	1.123035231482631263e-01	5.099999999999999645e+00	2.968196815154264812e-01
5.300000000000000711e+00	1.215613793403602094e-01	5.300000000000000711e+00	3.042319221859649536e-01
5.500000000000000000e+00	1.326213104608840732e-01	5.500000000000000000e+00	3.090467224967153315e-01
5.700000000000001066e+00	1.425247989515552594e-01	5.700000000000001066e+00	3.109232562414072087e-01
5.900000000000000355e+00	1.509159518526479449e-01	5.900000000000000355e+00	3.077824143377752564e-01
6.099999999999999645e+00	1.602778031961101801e-01	6.099999999999999645e+00	3.102827006638164686e-01
6.300000000000000711e+00	1.702165824749068690e-01	6.300000000000000711e+00	3.177425946435619708e-01
6.500000000000000000e+00	1.803107115639349112e-01	6.500000000000000000e+00	3.259569686230827656e-01
6.700000000000001066e+00	1.897246960253363979e-01	6.700000000000001066e+00	3.330104478458682515e-01
6.900000000000000355e+00	1.985472981840026019e-01	6.900000000000000355e+00	3.396897485885470025e-01
7.099999999999999645e+00	2.065508011941311894e-01	7.099999999999999645e+00	3.469064191139980546e-01
7.300000000000000711e+00	2.156046993798643452e-01	7.300000000000000711e+00	3.543494635146131611e-01
7.500000000000000000e+00	2.245660002432718072e-01	7.500000000000000000e+00	3.622568530745278181e-01
7.700000000000001066e+00	2.329350753840383759e-01	7.700000000000001066e+00	3.702909392155017687e-01
7.900000000000000355e+00	2.405674654185805950e-01	7.900000000000000355e+00	3.790861402452811446e-01
8.100000000000001421e+00	2.478299258903698121e-01	8.100000000000001421e+00	3.888811561064988709e-01
8.300000000000000711e+00	2.552919395498129407e-01	8.300000000000000711e+00	3.981191752571832665e-01
8.500000000000000000e+00	2.629241644216246399e-01	8.500000000000000000e+00	4.071654607155145156e-01
8.699999999999999289e+00	2.706868095134459251e-01	8.699999999999999289e+00	4.154009981634331217e-01
8.900000000000000355e+00	2.787319611201649616e-01	8.900000000000000355e+00	4.236427732609481800e-01
9.100000000000001421e+00	2.870284398442562446e-01	9.100000000000001421e+00	4.320333008278589015e-01
9.300000000000000711e+00	2.953415665957260239e-01	9.300000000000000711e+00	4.395492368077374423e-01
9.500000000000000000e+00	3.039478417595619097e-01	9.500000000000000000e+00	4.465650848055615629e-01
9.700000000000001066e+00	3.121810942419983026e-01	9.700000000000001066e+00	4.530801170999727012e-01
9.900000000000000355e+00	3.206913733430556412e-01	9.900000000000000355e+00	4.597869367117577433e-01
1.010000000000000142e+01	3.286895405298950190e-01	1.010000000000000142e+01	4.664054187661862416e-01
1.030000000000000071e+01	3.365843608303922263e-01	1.030000000000000071e+01	4.732873780327457314e-01
1.050000000000000000e+01	3.444586900134894991e-01	1.050000000000000000e+01	4.797098855151776808e-01
1.070000000000000107e+01	3.522720638718708774e-01	1.070000000000000107e+01	4.858334724814338257e-01
1.090000000000000036e+01	3.599733070045329497e-01	1.090000000000000036e+01	4.922151391576284341e-01
1.110000000000000142e+01	3.677017088629806474e-01	1.110000000000000142e+01	4.979534126370220859e-01
1.130000000000000071e+01	3.753101872829311403e-01	1.130000000000000071e+01	5.038122953691064332e-01
1.150000000000000000e+01	3.828562647943530850e-01	1.150000000000000000e+01	5.097398204978169645e-01
1.170000000000000107e+01	3.902508257570991290e-01	1.170000000000000107e+01	5.160535203376491742e-01
1.190000000000000036e+01	3.977351811386317659e-01	1.190000000000000036e+01	5.225563583640133736e-01
1.210000000000000142e+01	4.050818446550263907e-01	1.210000000000000142e+01	5.290031096411695888e-01
1.230000000000000071e+01	4.122115659300223944e-01	1.230000000000000071e+01	5.356312728851559957e-01
1.250000000000000000e+01	4.191988218852092385e-01	1.250000000000000000e+01	5.421366052526109813e-01
1.270000000000000107e+01	4.260316133019135254e-01	1.270000000000000107e+01	5.486642146448414969e-01
1.290000000000000036e+01	4.330310241926640935e-01	1.290000000000000036e+01	5.554407202261442134e-01
1.310000000000000142e+01	4.400154465942739401e-01	1.310000000000000142e+01	5.619452539700213745e-01
1.330000000000000071e+01	4.466106915410525402e-01	1.330000000000000071e+01	5.685473392618533017e-01
1.350000000000000000e+01	4.534173517480077353e-01	1.350000000000000000e+01	5.748558433554074032e-01
1.370000000000000107e+01	4.601576749726623561e-01	1.370000000000000107e+01	5.810425036335441495e-01
1.390000000000000036e+01	4.669877556578818645e-01	1.390000000000000036e+01	5.870318484295837802e-01
1.410000000000000142e+01	4.737845967064919228e-01	1.410000000000000142e+01	5.929449459498357111e-01
1.430000000000000071e+01	4.804157497398374721e-01	1.430000000000000071e+01	5.987702100195539945e-01
1.450000000000000000e+01	4.871724076039836149e-01	1.450000000000000000e+01	6.044817693633470768e-01
1.470000000000000107e+01	4.938287077054088758e-01	1.470000000000000107e+01	6.102113793417133225e-01
1.490000000000000036e+01	5.003653114934444313e-01	1.490000000000000036e+01	6.158628221971939043e-01
