# Supplementary material for: Ion-combination specific effects driving the enzymatic activity of halophilic alcohol dehydrogenase 2 from Haloferax volcanii in aqueous ionic liquid solvent mixtures
Source: RSC Sustain. 2024 Jul 8;2(9):2559–80. doi: 10.1039/d3su00412k (PMC11353702; doi:10.1039/d3su00412k)
Supplement: SU-002-D3SU00412K-s005 [file SU-002-D3SU00412K-s005.zip › MDAnalysis_Calculated_Plotted_Data/RDF/native/RDF_ADH_KCl_pos.csv]

1.000000000000000056e-01	0.000000000000000000e+00	1.000000000000000056e-01	0.000000000000000000e+00
3.000000000000000444e-01	0.000000000000000000e+00	3.000000000000000444e-01	0.000000000000000000e+00
5.000000000000000000e-01	0.000000000000000000e+00	5.000000000000000000e-01	0.000000000000000000e+00
7.000000000000000666e-01	0.000000000000000000e+00	7.000000000000000666e-01	0.000000000000000000e+00
9.000000000000000222e-01	0.000000000000000000e+00	9.000000000000000222e-01	0.000000000000000000e+00
1.100000000000000089e+00	0.000000000000000000e+00	1.100000000000000089e+00	0.000000000000000000e+00
1.300000000000000266e+00	0.000000000000000000e+00	1.300000000000000266e+00	0.000000000000000000e+00
1.500000000000000000e+00	0.000000000000000000e+00	1.500000000000000000e+00	0.000000000000000000e+00
1.700000000000000178e+00	0.000000000000000000e+00	1.700000000000000178e+00	0.000000000000000000e+00
1.899999999999999911e+00	1.402946683041108450e-04	1.899999999999999911e+00	0.000000000000000000e+00
2.100000000000000089e+00	5.004971715772939256e-02	2.100000000000000089e+00	0.000000000000000000e+00
2.300000000000000266e+00	1.885319521645237861e-01	2.300000000000000266e+00	6.301990717507082276e-05
2.500000000000000000e+00	1.253553910239873781e-01	2.500000000000000000e+00	7.666222816327238759e-03
2.700000000000000178e+00	6.496958698227606188e-02	2.700000000000000178e+00	3.108292932886213764e-02
2.900000000000000355e+00	5.779176692887916245e-02	2.900000000000000355e+00	2.883293971048039167e-02
3.100000000000000089e+00	1.191269929938727767e-01	3.100000000000000089e+00	3.843447982224521692e-02
3.300000000000000266e+00	1.984927683586351910e-01	3.300000000000000266e+00	6.501141287990243323e-02
3.500000000000000000e+00	1.693058586816569011e-01	3.500000000000000000e+00	9.920619934268692930e-02
3.700000000000000178e+00	1.826031148869392551e-01	3.700000000000000178e+00	1.337332945945272633e-01
3.900000000000000355e+00	2.026948103739253937e-01	3.900000000000000355e+00	1.584697933728380081e-01
4.099999999999999645e+00	2.026977970071987267e-01	4.099999999999999645e+00	1.726688967442214784e-01
4.300000000000000711e+00	1.993055534438242515e-01	4.300000000000000711e+00	1.913398836902975020e-01
4.500000000000000000e+00	1.954189662573181940e-01	4.500000000000000000e+00	2.141459566312831075e-01
4.700000000000001066e+00	1.976162794504325859e-01	4.700000000000001066e+00	2.376091994816136033e-01
4.900000000000000355e+00	2.095733747650566636e-01	4.900000000000000355e+00	2.572872282909698383e-01
5.099999999999999645e+00	2.333816706455134615e-01	5.099999999999999645e+00	2.743545427055677499e-01
5.300000000000000711e+00	2.504842432042540534e-01	5.300000000000000711e+00	2.932850373049744053e-01
5.500000000000000000e+00	2.738219153563683506e-01	5.500000000000000000e+00	3.135371261671458520e-01
5.700000000000001066e+00	2.879104964267147349e-01	5.700000000000001066e+00	3.331352048365430196e-01
5.900000000000000355e+00	2.936824353752190975e-01	5.900000000000000355e+00	3.484860798320446595e-01
6.099999999999999645e+00	3.037412009267109192e-01	6.099999999999999645e+00	3.643481689914312427e-01
6.300000000000000711e+00	3.075120589721031528e-01	6.300000000000000711e+00	3.806052184142265093e-01
6.500000000000000000e+00	3.106573511642504171e-01	6.500000000000000000e+00	3.946038685821501857e-01
6.700000000000001066e+00	3.157526011296631907e-01	6.700000000000001066e+00	4.097995039572691622e-01
6.900000000000000355e+00	3.235737377649005042e-01	6.900000000000000355e+00	4.245811894085000371e-01
7.099999999999999645e+00	3.318512043710137860e-01	7.099999999999999645e+00	4.404943638342353474e-01
7.300000000000000711e+00	3.432904514303591337e-01	7.300000000000000711e+00	4.549883810766701675e-01
7.500000000000000000e+00	3.563363274242870027e-01	7.500000000000000000e+00	4.696022239152195521e-01
7.700000000000001066e+00	3.680031373350467483e-01	7.700000000000001066e+00	4.823746230922569822e-01
7.900000000000000355e+00	3.763728132125491177e-01	7.900000000000000355e+00	4.949148383760186287e-01
8.100000000000001421e+00	3.838959335374207416e-01	8.100000000000001421e+00	5.065370516940868040e-01
8.300000000000000711e+00	3.900196037091210877e-01	8.300000000000000711e+00	5.168371483523195309e-01
8.500000000000000000e+00	3.961755867026405253e-01	8.500000000000000000e+00	5.273166969437063090e-01
8.699999999999999289e+00	4.021959898407138079e-01	8.699999999999999289e+00	5.376176128279880340e-01
8.900000000000000355e+00	4.090283091659727699e-01	8.900000000000000355e+00	5.474013095385126260e-01
9.100000000000001421e+00	4.160689080620824098e-01	9.100000000000001421e+00	5.570948187990265588e-01
9.300000000000000711e+00	4.247900815695279664e-01	9.300000000000000711e+00	5.658025376255801930e-01
9.500000000000000000e+00	4.341306900862904050e-01	9.500000000000000000e+00	5.743489535212091823e-01
9.700000000000001066e+00	4.435968635044797437e-01	9.700000000000001066e+00	5.797316281072262267e-01
9.900000000000000355e+00	4.528310053467481389e-01	9.900000000000000355e+00	5.860975125026491872e-01
1.010000000000000142e+01	4.604148689009081030e-01	1.010000000000000142e+01	5.909733676913146994e-01
1.030000000000000071e+01	4.687002971042409372e-01	1.030000000000000071e+01	5.964757767669907063e-01
1.050000000000000000e+01	4.760389678645979838e-01	1.050000000000000000e+01	6.008719927881160938e-01
1.070000000000000107e+01	4.826707468342932295e-01	1.070000000000000107e+01	6.056489629239651951e-01
1.090000000000000036e+01	4.892911458114631018e-01	1.090000000000000036e+01	6.112531369453622077e-01
1.110000000000000142e+01	4.963922119921199139e-01	1.110000000000000142e+01	6.163648633946495758e-01
1.130000000000000071e+01	5.029942484984363249e-01	1.130000000000000071e+01	6.214183950953413582e-01
1.150000000000000000e+01	5.104926943198743183e-01	1.150000000000000000e+01	6.270888983566754726e-01
1.170000000000000107e+01	5.171323321099302595e-01	1.170000000000000107e+01	6.323021402057086293e-01
1.190000000000000036e+01	5.241529552605855846e-01	1.190000000000000036e+01	6.373697624057361732e-01
1.210000000000000142e+01	5.309774018510095006e-01	1.210000000000000142e+01	6.422600583323854195e-01
1.230000000000000071e+01	5.381231441538300020e-01	1.230000000000000071e+01	6.478589126094815853e-01
1.250000000000000000e+01	5.442633348481525912e-01	1.250000000000000000e+01	6.531096278577831482e-01
1.270000000000000107e+01	5.506193395380699629e-01	1.270000000000000107e+01	6.583095763645384624e-01
1.290000000000000036e+01	5.570071003393894937e-01	1.290000000000000036e+01	6.646723154821922996e-01
1.310000000000000142e+01	5.637060546377773429e-01	1.310000000000000142e+01	6.706984280307272117e-01
1.330000000000000071e+01	5.693724702119145054e-01	1.330000000000000071e+01	6.768459569443798785e-01
1.350000000000000000e+01	5.756612388371882272e-01	1.350000000000000000e+01	6.828912563591357232e-01
1.370000000000000107e+01	5.817983063261897847e-01	1.370000000000000107e+01	6.891595664225822482e-01
1.390000000000000036e+01	5.880640943550192734e-01	1.390000000000000036e+01	6.951055304016264813e-01
1.410000000000000142e+01	5.944387626759669585e-01	1.410000000000000142e+01	7.007785348692141536e-01
1.430000000000000071e+01	6.008621099328320669e-01	1.430000000000000071e+01	7.069845689905185360e-01
1.450000000000000000e+01	6.070400602335912499e-01	1.450000000000000000e+01	7.128611186681891310e-01
1.470000000000000107e+01	6.131308778887453181e-01	1.470000000000000107e+01	7.186517927033696518e-01
1.490000000000000036e+01	6.187460746249550114e-01	1.490000000000000036e+01	7.248653565886238326e-01
