# Supplementary material for: Ion-combination specific effects driving the enzymatic activity of halophilic alcohol dehydrogenase 2 from Haloferax volcanii in aqueous ionic liquid solvent mixtures
Source: RSC Sustain. 2024 Jul 8;2(9):2559–80. doi: 10.1039/d3su00412k (PMC11353702; doi:10.1039/d3su00412k)
Supplement: SU-002-D3SU00412K-s005 [file SU-002-D3SU00412K-s005.zip › MDAnalysis_Calculated_Plotted_Data/RDF/native/RDF_pot2pot_around_acidic.csv]

1.000000000000000056e-01	1.621630754427293505e+04	1.000000000000000056e-01	1.621630754427293505e+04
3.000000000000000444e-01	0.000000000000000000e+00	3.000000000000000444e-01	0.000000000000000000e+00
5.000000000000000000e-01	0.000000000000000000e+00	5.000000000000000000e-01	0.000000000000000000e+00
7.000000000000000666e-01	0.000000000000000000e+00	7.000000000000000666e-01	0.000000000000000000e+00
9.000000000000000222e-01	0.000000000000000000e+00	9.000000000000000222e-01	0.000000000000000000e+00
1.100000000000000089e+00	0.000000000000000000e+00	1.100000000000000089e+00	0.000000000000000000e+00
1.300000000000000266e+00	0.000000000000000000e+00	1.300000000000000266e+00	0.000000000000000000e+00
1.500000000000000000e+00	0.000000000000000000e+00	1.500000000000000000e+00	0.000000000000000000e+00
1.700000000000000178e+00	0.000000000000000000e+00	1.700000000000000178e+00	0.000000000000000000e+00
1.899999999999999911e+00	0.000000000000000000e+00	1.899999999999999911e+00	0.000000000000000000e+00
2.100000000000000089e+00	0.000000000000000000e+00	2.100000000000000089e+00	0.000000000000000000e+00
2.300000000000000266e+00	0.000000000000000000e+00	2.300000000000000266e+00	0.000000000000000000e+00
2.500000000000000000e+00	0.000000000000000000e+00	2.500000000000000000e+00	0.000000000000000000e+00
2.700000000000000178e+00	0.000000000000000000e+00	2.700000000000000178e+00	0.000000000000000000e+00
2.900000000000000355e+00	0.000000000000000000e+00	2.900000000000000355e+00	0.000000000000000000e+00
3.100000000000000089e+00	0.000000000000000000e+00	3.100000000000000089e+00	0.000000000000000000e+00
3.300000000000000266e+00	8.108751387113699366e-04	3.300000000000000266e+00	8.108751387113699366e-04
3.500000000000000000e+00	6.055357891129915099e-02	3.500000000000000000e+00	6.055357891129915099e-02
3.700000000000000178e+00	3.780099349169742107e-01	3.700000000000000178e+00	3.780099349169742107e-01
3.900000000000000355e+00	1.074143057322788808e+00	3.900000000000000355e+00	1.074143057322788808e+00
4.099999999999999645e+00	1.867146430225875342e+00	4.099999999999999645e+00	1.867146430225875342e+00
4.300000000000000711e+00	2.535306646027913224e+00	4.300000000000000711e+00	2.535306646027913224e+00
4.500000000000000000e+00	2.407886517810672533e+00	4.500000000000000000e+00	2.407886517810672533e+00
4.700000000000001066e+00	2.083409338668060773e+00	4.700000000000001066e+00	2.083409338668060773e+00
4.900000000000000355e+00	1.707158706733202358e+00	4.900000000000000355e+00	1.707158706733202358e+00
5.099999999999999645e+00	1.456380376696726930e+00	5.099999999999999645e+00	1.456380376696726930e+00
5.300000000000000711e+00	1.251709890142637560e+00	5.300000000000000711e+00	1.251709890142637560e+00
5.500000000000000000e+00	1.129348583009945228e+00	5.500000000000000000e+00	1.129348583009945228e+00
5.700000000000001066e+00	1.111300218416719110e+00	5.700000000000001066e+00	1.111300218416719110e+00
5.900000000000000355e+00	1.222971138926489676e+00	5.900000000000000355e+00	1.222971138926489676e+00
6.099999999999999645e+00	1.324495247175102586e+00	6.099999999999999645e+00	1.324495247175102586e+00
6.300000000000000711e+00	1.352341711140182756e+00	6.300000000000000711e+00	1.352341711140182756e+00
6.500000000000000000e+00	1.393538949886095946e+00	6.500000000000000000e+00	1.393538949886095946e+00
6.700000000000001066e+00	1.372585470320901946e+00	6.700000000000001066e+00	1.372585470320901946e+00
6.900000000000000355e+00	1.362259106493016736e+00	6.900000000000000355e+00	1.362259106493016736e+00
7.099999999999999645e+00	1.344068327283221675e+00	7.099999999999999645e+00	1.344068327283221675e+00
7.300000000000000711e+00	1.331931290016835856e+00	7.300000000000000711e+00	1.331931290016835856e+00
7.500000000000000000e+00	1.308796486775802848e+00	7.500000000000000000e+00	1.308796486775802848e+00
7.700000000000001066e+00	1.301283196095793793e+00	7.700000000000001066e+00	1.301283196095793793e+00
7.900000000000000355e+00	1.309402074771027102e+00	7.900000000000000355e+00	1.309402074771027102e+00
8.100000000000001421e+00	1.327393209694383014e+00	8.100000000000001421e+00	1.327393209694383014e+00
8.300000000000000711e+00	1.346638248964676876e+00	8.300000000000000711e+00	1.346638248964676876e+00
8.500000000000000000e+00	1.335116914102464802e+00	8.500000000000000000e+00	1.335116914102464802e+00
8.699999999999999289e+00	1.354727537341957611e+00	8.699999999999999289e+00	1.354727537341957611e+00
8.900000000000000355e+00	1.313261354574876805e+00	8.900000000000000355e+00	1.313261354574876805e+00
9.100000000000001421e+00	1.322410060421906008e+00	9.100000000000001421e+00	1.322410060421906008e+00
9.300000000000000711e+00	1.285651844928474175e+00	9.300000000000000711e+00	1.285651844928474175e+00
9.500000000000000000e+00	1.301970423949850186e+00	9.500000000000000000e+00	1.301970423949850186e+00
9.700000000000001066e+00	1.280754243410497040e+00	9.700000000000001066e+00	1.280754243410497040e+00
9.900000000000000355e+00	1.268283395555512394e+00	9.900000000000000355e+00	1.268283395555512394e+00
1.010000000000000142e+01	1.287737125395622684e+00	1.010000000000000142e+01	1.287737125395622684e+00
1.030000000000000071e+01	1.278012387937966565e+00	1.030000000000000071e+01	1.278012387937966565e+00
1.050000000000000000e+01	1.279463691327262342e+00	1.050000000000000000e+01	1.279463691327262342e+00
1.070000000000000107e+01	1.300513502763652074e+00	1.070000000000000107e+01	1.300513502763652074e+00
1.090000000000000036e+01	1.290102345689793761e+00	1.090000000000000036e+01	1.290102345689793761e+00
1.110000000000000142e+01	1.280378951577052948e+00	1.110000000000000142e+01	1.280378951577052948e+00
1.130000000000000071e+01	1.273780784698433921e+00	1.130000000000000071e+01	1.273780784698433921e+00
1.150000000000000000e+01	1.268666433438338181e+00	1.150000000000000000e+01	1.268666433438338181e+00
1.170000000000000107e+01	1.257605183841137508e+00	1.170000000000000107e+01	1.257605183841137508e+00
1.190000000000000036e+01	1.235087586278762473e+00	1.190000000000000036e+01	1.235087586278762473e+00
1.210000000000000142e+01	1.249135022613094392e+00	1.210000000000000142e+01	1.249135022613094392e+00
1.230000000000000071e+01	1.256543748900836421e+00	1.230000000000000071e+01	1.256543748900836421e+00
1.250000000000000000e+01	1.247127001236117527e+00	1.250000000000000000e+01	1.247127001236117527e+00
1.270000000000000107e+01	1.262155205916901668e+00	1.270000000000000107e+01	1.262155205916901668e+00
1.290000000000000036e+01	1.236645722141409776e+00	1.290000000000000036e+01	1.236645722141409776e+00
1.310000000000000142e+01	1.233248412735555855e+00	1.310000000000000142e+01	1.233248412735555855e+00
1.330000000000000071e+01	1.249069081029350325e+00	1.330000000000000071e+01	1.249069081029350325e+00
1.350000000000000000e+01	1.254306203665784381e+00	1.350000000000000000e+01	1.254306203665784381e+00
1.370000000000000107e+01	1.228352680281876275e+00	1.370000000000000107e+01	1.228352680281876275e+00
1.390000000000000036e+01	1.237284778420201459e+00	1.390000000000000036e+01	1.237284778420201459e+00
1.410000000000000142e+01	1.242731380088507809e+00	1.410000000000000142e+01	1.242731380088507809e+00
1.430000000000000071e+01	1.211150589274700096e+00	1.430000000000000071e+01	1.211150589274700096e+00
1.450000000000000000e+01	1.233930280433622739e+00	1.450000000000000000e+01	1.233930280433622739e+00
1.470000000000000107e+01	1.224372978056665451e+00	1.470000000000000107e+01	1.224372978056665451e+00
1.490000000000000036e+01	1.224747786660015825e+00	1.490000000000000036e+01	1.224747786660015825e+00
