# Supplementary material for: Ion-combination specific effects driving the enzymatic activity of halophilic alcohol dehydrogenase 2 from Haloferax volcanii in aqueous ionic liquid solvent mixtures
Source: RSC Sustain. 2024 Jul 8;2(9):2559–80. doi: 10.1039/d3su00412k (PMC11353702; doi:10.1039/d3su00412k)
Supplement: SU-002-D3SU00412K-s005 [file SU-002-D3SU00412K-s005.zip › MDAnalysis_Calculated_Plotted_Data/RDF/native/RDF_pot2pot_around_acidic_10A.csv]

1.000000000000000056e-01	0.000000000000000000e+00	1.000000000000000056e-01	0.000000000000000000e+00
3.000000000000000444e-01	0.000000000000000000e+00	3.000000000000000444e-01	0.000000000000000000e+00
5.000000000000000000e-01	0.000000000000000000e+00	5.000000000000000000e-01	0.000000000000000000e+00
7.000000000000000666e-01	0.000000000000000000e+00	7.000000000000000666e-01	0.000000000000000000e+00
9.000000000000000222e-01	0.000000000000000000e+00	9.000000000000000222e-01	0.000000000000000000e+00
1.100000000000000089e+00	0.000000000000000000e+00	1.100000000000000089e+00	0.000000000000000000e+00
1.300000000000000266e+00	0.000000000000000000e+00	1.300000000000000266e+00	0.000000000000000000e+00
1.500000000000000000e+00	0.000000000000000000e+00	1.500000000000000000e+00	0.000000000000000000e+00
1.700000000000000178e+00	0.000000000000000000e+00	1.700000000000000178e+00	0.000000000000000000e+00
1.899999999999999911e+00	0.000000000000000000e+00	1.899999999999999911e+00	0.000000000000000000e+00
2.100000000000000089e+00	0.000000000000000000e+00	2.100000000000000089e+00	0.000000000000000000e+00
2.300000000000000266e+00	0.000000000000000000e+00	2.300000000000000266e+00	0.000000000000000000e+00
2.500000000000000000e+00	0.000000000000000000e+00	2.500000000000000000e+00	0.000000000000000000e+00
2.700000000000000178e+00	0.000000000000000000e+00	2.700000000000000178e+00	0.000000000000000000e+00
2.900000000000000355e+00	0.000000000000000000e+00	2.900000000000000355e+00	0.000000000000000000e+00
3.100000000000000089e+00	0.000000000000000000e+00	3.100000000000000089e+00	0.000000000000000000e+00
3.300000000000000266e+00	0.000000000000000000e+00	3.300000000000000266e+00	0.000000000000000000e+00
3.500000000000000000e+00	1.807170445950200821e-01	3.500000000000000000e+00	1.807170445950200821e-01
3.700000000000000178e+00	4.312339214094727535e-01	3.700000000000000178e+00	4.312339214094727535e-01
3.900000000000000355e+00	1.285741322098985284e+00	3.900000000000000355e+00	1.285741322098985284e+00
4.099999999999999645e+00	1.602400789154916572e+00	4.099999999999999645e+00	1.602400789154916572e+00
4.300000000000000711e+00	2.275054301134563417e+00	4.300000000000000711e+00	2.275054301134563417e+00
4.500000000000000000e+00	2.296022543541337058e+00	4.500000000000000000e+00	2.296022543541337058e+00
4.700000000000001066e+00	1.787411903657419421e+00	4.700000000000001066e+00	1.787411903657419421e+00
4.900000000000000355e+00	1.429330339663394067e+00	4.900000000000000355e+00	1.429330339663394067e+00
5.099999999999999645e+00	1.205938146125062671e+00	5.099999999999999645e+00	1.205938146125062671e+00
5.300000000000000711e+00	8.933214325923094501e-01	5.300000000000000711e+00	8.933214325923094501e-01
5.500000000000000000e+00	8.539391419713256992e-01	5.500000000000000000e+00	8.539391419713256992e-01
5.700000000000001066e+00	1.010875926307704509e+00	5.700000000000001066e+00	1.010875926307704509e+00
5.900000000000000355e+00	1.060123605150159687e+00	5.900000000000000355e+00	1.060123605150159687e+00
6.099999999999999645e+00	1.200021177709399423e+00	6.099999999999999645e+00	1.200021177709399423e+00
6.300000000000000711e+00	1.292407120905409323e+00	6.300000000000000711e+00	1.292407120905409323e+00
6.500000000000000000e+00	1.222838695571433876e+00	6.500000000000000000e+00	1.222838695571433876e+00
6.700000000000001066e+00	1.348230377842939198e+00	6.700000000000001066e+00	1.348230377842939198e+00
6.900000000000000355e+00	1.348723034304645685e+00	6.900000000000000355e+00	1.348723034304645685e+00
7.099999999999999645e+00	1.339700714487200406e+00	7.099999999999999645e+00	1.339700714487200406e+00
7.300000000000000711e+00	1.295003180084562278e+00	7.300000000000000711e+00	1.295003180084562278e+00
7.500000000000000000e+00	1.449926959003077220e+00	7.500000000000000000e+00	1.449926959003077220e+00
7.700000000000001066e+00	1.232427661667004237e+00	7.700000000000001066e+00	1.232427661667004237e+00
7.900000000000000355e+00	1.289084032908054844e+00	7.900000000000000355e+00	1.289084032908054844e+00
8.100000000000001421e+00	1.282463042338399140e+00	8.100000000000001421e+00	1.282463042338399140e+00
8.300000000000000711e+00	1.467829047522537733e+00	8.300000000000000711e+00	1.467829047522537733e+00
8.500000000000000000e+00	1.430218057304259327e+00	8.500000000000000000e+00	1.430218057304259327e+00
8.699999999999999289e+00	1.253076558733643209e+00	8.699999999999999289e+00	1.253076558733643209e+00
8.900000000000000355e+00	1.160120687643023007e+00	8.900000000000000355e+00	1.160120687643023007e+00
9.100000000000001421e+00	1.270125710704246735e+00	9.100000000000001421e+00	1.270125710704246735e+00
9.300000000000000711e+00	1.250221891140419261e+00	9.300000000000000711e+00	1.250221891140419261e+00
9.500000000000000000e+00	1.198137008099839917e+00	9.500000000000000000e+00	1.198137008099839917e+00
9.700000000000001066e+00	1.227686829309525107e+00	9.700000000000001066e+00	1.227686829309525107e+00
9.900000000000000355e+00	1.238833246051537662e+00	9.900000000000000355e+00	1.238833246051537662e+00
1.010000000000000142e+01	1.255378392847109836e+00	1.010000000000000142e+01	1.255378392847109836e+00
1.030000000000000071e+01	1.259280821117304106e+00	1.030000000000000071e+01	1.259280821117304106e+00
1.050000000000000000e+01	1.379137605533170552e+00	1.050000000000000000e+01	1.379137605533170552e+00
1.070000000000000107e+01	1.302276725458269668e+00	1.070000000000000107e+01	1.302276725458269668e+00
1.090000000000000036e+01	1.192801447076728749e+00	1.090000000000000036e+01	1.192801447076728749e+00
1.110000000000000142e+01	1.311953724785851483e+00	1.110000000000000142e+01	1.311953724785851483e+00
1.130000000000000071e+01	1.289046986466525047e+00	1.130000000000000071e+01	1.289046986466525047e+00
1.150000000000000000e+01	1.331109752659982659e+00	1.150000000000000000e+01	1.331109752659982659e+00
1.170000000000000107e+01	1.183543800338620278e+00	1.170000000000000107e+01	1.183543800338620278e+00
1.190000000000000036e+01	1.154520620223944416e+00	1.190000000000000036e+01	1.154520620223944416e+00
1.210000000000000142e+01	1.129274441676600960e+00	1.210000000000000142e+01	1.129274441676600960e+00
1.230000000000000071e+01	1.319713279790658333e+00	1.230000000000000071e+01	1.319713279790658333e+00
1.250000000000000000e+01	1.206962348824165643e+00	1.250000000000000000e+01	1.206962348824165643e+00
1.270000000000000107e+01	1.203570238557290173e+00	1.270000000000000107e+01	1.203570238557290173e+00
1.290000000000000036e+01	1.202024390122195419e+00	1.290000000000000036e+01	1.202024390122195419e+00
1.310000000000000142e+01	1.159150565699908819e+00	1.310000000000000142e+01	1.159150565699908819e+00
1.330000000000000071e+01	1.189229032815880993e+00	1.330000000000000071e+01	1.189229032815880993e+00
1.350000000000000000e+01	1.206904461845080601e+00	1.350000000000000000e+01	1.206904461845080601e+00
1.370000000000000107e+01	1.146362103691435763e+00	1.370000000000000107e+01	1.146362103691435763e+00
1.390000000000000036e+01	1.144173388375677725e+00	1.390000000000000036e+01	1.144173388375677725e+00
1.410000000000000142e+01	1.184342420819539221e+00	1.410000000000000142e+01	1.184342420819539221e+00
1.430000000000000071e+01	1.138812743400074101e+00	1.430000000000000071e+01	1.138812743400074101e+00
1.450000000000000000e+01	1.116391031909392373e+00	1.450000000000000000e+01	1.116391031909392373e+00
1.470000000000000107e+01	1.262133176850609440e+00	1.470000000000000107e+01	1.262133176850609440e+00
1.490000000000000036e+01	1.148685405402391169e+00	1.490000000000000036e+01	1.148685405402391169e+00
