# Supplementary material for: Ion-combination specific effects driving the enzymatic activity of halophilic alcohol dehydrogenase 2 from Haloferax volcanii in aqueous ionic liquid solvent mixtures
Source: RSC Sustain. 2024 Jul 8;2(9):2559–80. doi: 10.1039/d3su00412k (PMC11353702; doi:10.1039/d3su00412k)
Supplement: SU-002-D3SU00412K-s005 [file SU-002-D3SU00412K-s005.zip › MDAnalysis_Calculated_Plotted_Data/RDF/native/RDF_pot2pot_around_acidic_15A.csv]

1.000000000000000056e-01	0.000000000000000000e+00	1.000000000000000056e-01	0.000000000000000000e+00
3.000000000000000444e-01	0.000000000000000000e+00	3.000000000000000444e-01	0.000000000000000000e+00
5.000000000000000000e-01	0.000000000000000000e+00	5.000000000000000000e-01	0.000000000000000000e+00
7.000000000000000666e-01	0.000000000000000000e+00	7.000000000000000666e-01	0.000000000000000000e+00
9.000000000000000222e-01	0.000000000000000000e+00	9.000000000000000222e-01	0.000000000000000000e+00
1.100000000000000089e+00	0.000000000000000000e+00	1.100000000000000089e+00	0.000000000000000000e+00
1.300000000000000266e+00	0.000000000000000000e+00	1.300000000000000266e+00	0.000000000000000000e+00
1.500000000000000000e+00	0.000000000000000000e+00	1.500000000000000000e+00	0.000000000000000000e+00
1.700000000000000178e+00	0.000000000000000000e+00	1.700000000000000178e+00	0.000000000000000000e+00
1.899999999999999911e+00	0.000000000000000000e+00	1.899999999999999911e+00	0.000000000000000000e+00
2.100000000000000089e+00	0.000000000000000000e+00	2.100000000000000089e+00	0.000000000000000000e+00
2.300000000000000266e+00	0.000000000000000000e+00	2.300000000000000266e+00	0.000000000000000000e+00
2.500000000000000000e+00	0.000000000000000000e+00	2.500000000000000000e+00	0.000000000000000000e+00
2.700000000000000178e+00	0.000000000000000000e+00	2.700000000000000178e+00	0.000000000000000000e+00
2.900000000000000355e+00	0.000000000000000000e+00	2.900000000000000355e+00	0.000000000000000000e+00
3.100000000000000089e+00	0.000000000000000000e+00	3.100000000000000089e+00	0.000000000000000000e+00
3.300000000000000266e+00	0.000000000000000000e+00	3.300000000000000266e+00	0.000000000000000000e+00
3.500000000000000000e+00	8.718804783093073163e-02	3.500000000000000000e+00	8.718804783093073163e-02
3.700000000000000178e+00	4.854533910603714419e-01	3.700000000000000178e+00	4.854533910603714419e-01
3.900000000000000355e+00	1.466905579885634525e+00	3.900000000000000355e+00	1.466905579885634525e+00
4.099999999999999645e+00	2.428696862197469830e+00	4.099999999999999645e+00	2.428696862197469830e+00
4.300000000000000711e+00	2.907714061391589055e+00	4.300000000000000711e+00	2.907714061391589055e+00
4.500000000000000000e+00	3.018418200399533902e+00	4.500000000000000000e+00	3.018418200399533902e+00
4.700000000000001066e+00	2.498390962236350266e+00	4.700000000000001066e+00	2.498390962236350266e+00
4.900000000000000355e+00	2.110785576746198711e+00	4.900000000000000355e+00	2.110785576746198711e+00
5.099999999999999645e+00	1.588005236796264263e+00	5.099999999999999645e+00	1.588005236796264263e+00
5.300000000000000711e+00	1.381698139419735627e+00	5.300000000000000711e+00	1.381698139419735627e+00
5.500000000000000000e+00	1.345828062931416547e+00	5.500000000000000000e+00	1.345828062931416547e+00
5.700000000000001066e+00	1.384565916544063136e+00	5.700000000000001066e+00	1.384565916544063136e+00
5.900000000000000355e+00	1.459374834224254958e+00	5.900000000000000355e+00	1.459374834224254958e+00
6.099999999999999645e+00	1.695404720767001105e+00	6.099999999999999645e+00	1.695404720767001105e+00
6.300000000000000711e+00	1.599944445817731875e+00	6.300000000000000711e+00	1.599944445817731875e+00
6.500000000000000000e+00	1.592908300810157218e+00	6.500000000000000000e+00	1.592908300810157218e+00
6.700000000000001066e+00	1.649952452131282055e+00	6.700000000000001066e+00	1.649952452131282055e+00
6.900000000000000355e+00	1.722733713744305506e+00	6.900000000000000355e+00	1.722733713744305506e+00
7.099999999999999645e+00	1.638824764342505791e+00	7.099999999999999645e+00	1.638824764342505791e+00
7.300000000000000711e+00	1.597036945511921324e+00	7.300000000000000711e+00	1.597036945511921324e+00
7.500000000000000000e+00	1.464468048613359219e+00	7.500000000000000000e+00	1.464468048613359219e+00
7.700000000000001066e+00	1.465459792625482871e+00	7.700000000000001066e+00	1.465459792625482871e+00
7.900000000000000355e+00	1.470181009149792217e+00	7.900000000000000355e+00	1.470181009149792217e+00
8.100000000000001421e+00	1.501601464110698725e+00	8.100000000000001421e+00	1.501601464110698725e+00
8.300000000000000711e+00	1.562783370377380576e+00	8.300000000000000711e+00	1.562783370377380576e+00
8.500000000000000000e+00	1.452322513494843204e+00	8.500000000000000000e+00	1.452322513494843204e+00
8.699999999999999289e+00	1.453753574693034345e+00	8.699999999999999289e+00	1.453753574693034345e+00
8.900000000000000355e+00	1.414628481233137558e+00	8.900000000000000355e+00	1.414628481233137558e+00
9.100000000000001421e+00	1.363166621491445962e+00	9.100000000000001421e+00	1.363166621491445962e+00
9.300000000000000711e+00	1.376534152141812184e+00	9.300000000000000711e+00	1.376534152141812184e+00
9.500000000000000000e+00	1.377057653462453013e+00	9.500000000000000000e+00	1.377057653462453013e+00
9.700000000000001066e+00	1.401599381666919442e+00	9.700000000000001066e+00	1.401599381666919442e+00
9.900000000000000355e+00	1.338276374069609975e+00	9.900000000000000355e+00	1.338276374069609975e+00
1.010000000000000142e+01	1.374237044464398538e+00	1.010000000000000142e+01	1.374237044464398538e+00
1.030000000000000071e+01	1.400828363253813436e+00	1.030000000000000071e+01	1.400828363253813436e+00
1.050000000000000000e+01	1.400729452164963362e+00	1.050000000000000000e+01	1.400729452164963362e+00
1.070000000000000107e+01	1.375813021938101288e+00	1.070000000000000107e+01	1.375813021938101288e+00
1.090000000000000036e+01	1.357759870884351905e+00	1.090000000000000036e+01	1.357759870884351905e+00
1.110000000000000142e+01	1.341066212310138894e+00	1.110000000000000142e+01	1.341066212310138894e+00
1.130000000000000071e+01	1.383258665360978634e+00	1.130000000000000071e+01	1.383258665360978634e+00
1.150000000000000000e+01	1.351720926512270493e+00	1.150000000000000000e+01	1.351720926512270493e+00
1.170000000000000107e+01	1.333652640512646981e+00	1.170000000000000107e+01	1.333652640512646981e+00
1.190000000000000036e+01	1.311834018266947011e+00	1.190000000000000036e+01	1.311834018266947011e+00
1.210000000000000142e+01	1.293149545688176305e+00	1.210000000000000142e+01	1.293149545688176305e+00
1.230000000000000071e+01	1.322052817552499260e+00	1.230000000000000071e+01	1.322052817552499260e+00
1.250000000000000000e+01	1.265652258760580517e+00	1.250000000000000000e+01	1.265652258760580517e+00
1.270000000000000107e+01	1.279092779041773653e+00	1.270000000000000107e+01	1.279092779041773653e+00
1.290000000000000036e+01	1.261138642837684509e+00	1.290000000000000036e+01	1.261138642837684509e+00
1.310000000000000142e+01	1.244367984063811772e+00	1.310000000000000142e+01	1.244367984063811772e+00
1.330000000000000071e+01	1.244804473920593457e+00	1.330000000000000071e+01	1.244804473920593457e+00
1.350000000000000000e+01	1.241412484155773432e+00	1.350000000000000000e+01	1.241412484155773432e+00
1.370000000000000107e+01	1.215551121756007769e+00	1.370000000000000107e+01	1.215551121756007769e+00
1.390000000000000036e+01	1.255162529994757747e+00	1.390000000000000036e+01	1.255162529994757747e+00
1.410000000000000142e+01	1.160101494077618867e+00	1.410000000000000142e+01	1.160101494077618867e+00
1.430000000000000071e+01	1.140649180665267437e+00	1.430000000000000071e+01	1.140649180665267437e+00
1.450000000000000000e+01	1.172633505555274347e+00	1.450000000000000000e+01	1.172633505555274347e+00
1.470000000000000107e+01	1.211255933200054313e+00	1.470000000000000107e+01	1.211255933200054313e+00
1.490000000000000036e+01	1.126024919455310469e+00	1.490000000000000036e+01	1.126024919455310469e+00
