# Supplementary material for: Ion-combination specific effects driving the enzymatic activity of halophilic alcohol dehydrogenase 2 from Haloferax volcanii in aqueous ionic liquid solvent mixtures
Source: RSC Sustain. 2024 Jul 8;2(9):2559–80. doi: 10.1039/d3su00412k (PMC11353702; doi:10.1039/d3su00412k)
Supplement: SU-002-D3SU00412K-s005 [file SU-002-D3SU00412K-s005.zip › MDAnalysis_Calculated_Plotted_Data/RDF/native/RDF_pot2pot_around_acidic_25A.csv]

1.000000000000000056e-01	0.000000000000000000e+00	1.000000000000000056e-01	0.000000000000000000e+00
3.000000000000000444e-01	0.000000000000000000e+00	3.000000000000000444e-01	0.000000000000000000e+00
5.000000000000000000e-01	0.000000000000000000e+00	5.000000000000000000e-01	0.000000000000000000e+00
7.000000000000000666e-01	0.000000000000000000e+00	7.000000000000000666e-01	0.000000000000000000e+00
9.000000000000000222e-01	0.000000000000000000e+00	9.000000000000000222e-01	0.000000000000000000e+00
1.100000000000000089e+00	0.000000000000000000e+00	1.100000000000000089e+00	0.000000000000000000e+00
1.300000000000000266e+00	0.000000000000000000e+00	1.300000000000000266e+00	0.000000000000000000e+00
1.500000000000000000e+00	0.000000000000000000e+00	1.500000000000000000e+00	0.000000000000000000e+00
1.700000000000000178e+00	0.000000000000000000e+00	1.700000000000000178e+00	0.000000000000000000e+00
1.899999999999999911e+00	0.000000000000000000e+00	1.899999999999999911e+00	0.000000000000000000e+00
2.100000000000000089e+00	0.000000000000000000e+00	2.100000000000000089e+00	0.000000000000000000e+00
2.300000000000000266e+00	0.000000000000000000e+00	2.300000000000000266e+00	0.000000000000000000e+00
2.500000000000000000e+00	0.000000000000000000e+00	2.500000000000000000e+00	0.000000000000000000e+00
2.700000000000000178e+00	0.000000000000000000e+00	2.700000000000000178e+00	0.000000000000000000e+00
2.900000000000000355e+00	0.000000000000000000e+00	2.900000000000000355e+00	0.000000000000000000e+00
3.100000000000000089e+00	0.000000000000000000e+00	3.100000000000000089e+00	0.000000000000000000e+00
3.300000000000000266e+00	0.000000000000000000e+00	3.300000000000000266e+00	0.000000000000000000e+00
3.500000000000000000e+00	8.015675365101697369e-02	3.500000000000000000e+00	8.015675365101697369e-02
3.700000000000000178e+00	4.273758558323467738e-01	3.700000000000000178e+00	4.273758558323467738e-01
3.900000000000000355e+00	1.218588140600129988e+00	3.900000000000000355e+00	1.218588140600129988e+00
4.099999999999999645e+00	2.178473786073540808e+00	4.099999999999999645e+00	2.178473786073540808e+00
4.300000000000000711e+00	2.706414961195112046e+00	4.300000000000000711e+00	2.706414961195112046e+00
4.500000000000000000e+00	2.679354264280429110e+00	4.500000000000000000e+00	2.679354264280429110e+00
4.700000000000001066e+00	2.363592240704659897e+00	4.700000000000001066e+00	2.363592240704659897e+00
4.900000000000000355e+00	1.855917028575680083e+00	4.900000000000000355e+00	1.855917028575680083e+00
5.099999999999999645e+00	1.475672413628842161e+00	5.099999999999999645e+00	1.475672413628842161e+00
5.300000000000000711e+00	1.372242155556438359e+00	5.300000000000000711e+00	1.372242155556438359e+00
5.500000000000000000e+00	1.245860807504536316e+00	5.500000000000000000e+00	1.245860807504536316e+00
5.700000000000001066e+00	1.246878266297900106e+00	5.700000000000001066e+00	1.246878266297900106e+00
5.900000000000000355e+00	1.342467008860514843e+00	5.900000000000000355e+00	1.342467008860514843e+00
6.099999999999999645e+00	1.490678799839709301e+00	6.099999999999999645e+00	1.490678799839709301e+00
6.300000000000000711e+00	1.512500994288886069e+00	6.300000000000000711e+00	1.512500994288886069e+00
6.500000000000000000e+00	1.513844015910114083e+00	6.500000000000000000e+00	1.513844015910114083e+00
6.700000000000001066e+00	1.536946829973639739e+00	6.700000000000001066e+00	1.536946829973639739e+00
6.900000000000000355e+00	1.582371046979478502e+00	6.900000000000000355e+00	1.582371046979478502e+00
7.099999999999999645e+00	1.522085274342197314e+00	7.099999999999999645e+00	1.522085274342197314e+00
7.300000000000000711e+00	1.432919790107799463e+00	7.300000000000000711e+00	1.432919790107799463e+00
7.500000000000000000e+00	1.449913731673499351e+00	7.500000000000000000e+00	1.449913731673499351e+00
7.700000000000001066e+00	1.414227306650813309e+00	7.700000000000001066e+00	1.414227306650813309e+00
7.900000000000000355e+00	1.397298517284963904e+00	7.900000000000000355e+00	1.397298517284963904e+00
8.100000000000001421e+00	1.445163746820121276e+00	8.100000000000001421e+00	1.445163746820121276e+00
8.300000000000000711e+00	1.455365288392262091e+00	8.300000000000000711e+00	1.455365288392262091e+00
8.500000000000000000e+00	1.394483202329851679e+00	8.500000000000000000e+00	1.394483202329851679e+00
8.699999999999999289e+00	1.440863064801554350e+00	8.699999999999999289e+00	1.440863064801554350e+00
8.900000000000000355e+00	1.363402944098544234e+00	8.900000000000000355e+00	1.363402944098544234e+00
9.100000000000001421e+00	1.370353867912126322e+00	9.100000000000001421e+00	1.370353867912126322e+00
9.300000000000000711e+00	1.329083391168522699e+00	9.300000000000000711e+00	1.329083391168522699e+00
9.500000000000000000e+00	1.318150222531397242e+00	9.500000000000000000e+00	1.318150222531397242e+00
9.700000000000001066e+00	1.342644081175395243e+00	9.700000000000001066e+00	1.342644081175395243e+00
9.900000000000000355e+00	1.311075237726128329e+00	9.900000000000000355e+00	1.311075237726128329e+00
1.010000000000000142e+01	1.304999216534818318e+00	1.010000000000000142e+01	1.304999216534818318e+00
1.030000000000000071e+01	1.303802267007367455e+00	1.030000000000000071e+01	1.303802267007367455e+00
1.050000000000000000e+01	1.343321546612462170e+00	1.050000000000000000e+01	1.343321546612462170e+00
1.070000000000000107e+01	1.339684426830324071e+00	1.070000000000000107e+01	1.339684426830324071e+00
1.090000000000000036e+01	1.332651755348477796e+00	1.090000000000000036e+01	1.332651755348477796e+00
1.110000000000000142e+01	1.326912248575688569e+00	1.110000000000000142e+01	1.326912248575688569e+00
1.130000000000000071e+01	1.340931453989208544e+00	1.130000000000000071e+01	1.340931453989208544e+00
1.150000000000000000e+01	1.291602699660817866e+00	1.150000000000000000e+01	1.291602699660817866e+00
1.170000000000000107e+01	1.271440995187965717e+00	1.170000000000000107e+01	1.271440995187965717e+00
1.190000000000000036e+01	1.291195920473640735e+00	1.190000000000000036e+01	1.291195920473640735e+00
1.210000000000000142e+01	1.254455749493502692e+00	1.210000000000000142e+01	1.254455749493502692e+00
1.230000000000000071e+01	1.270526989053722744e+00	1.230000000000000071e+01	1.270526989053722744e+00
1.250000000000000000e+01	1.260577923462017358e+00	1.250000000000000000e+01	1.260577923462017358e+00
1.270000000000000107e+01	1.238695283772146771e+00	1.270000000000000107e+01	1.238695283772146771e+00
1.290000000000000036e+01	1.231324718314042999e+00	1.290000000000000036e+01	1.231324718314042999e+00
1.310000000000000142e+01	1.215953903576332040e+00	1.310000000000000142e+01	1.215953903576332040e+00
1.330000000000000071e+01	1.250684310721370540e+00	1.330000000000000071e+01	1.250684310721370540e+00
1.350000000000000000e+01	1.214351263568957062e+00	1.350000000000000000e+01	1.214351263568957062e+00
1.370000000000000107e+01	1.194963007699504365e+00	1.370000000000000107e+01	1.194963007699504365e+00
1.390000000000000036e+01	1.213246487000759322e+00	1.390000000000000036e+01	1.213246487000759322e+00
1.410000000000000142e+01	1.190188382435097392e+00	1.410000000000000142e+01	1.190188382435097392e+00
1.430000000000000071e+01	1.155128487551082550e+00	1.430000000000000071e+01	1.155128487551082550e+00
1.450000000000000000e+01	1.177399429274115228e+00	1.450000000000000000e+01	1.177399429274115228e+00
1.470000000000000107e+01	1.166411953250523048e+00	1.470000000000000107e+01	1.166411953250523048e+00
1.490000000000000036e+01	1.151162176195632325e+00	1.490000000000000036e+01	1.151162176195632325e+00
