# Supplementary material for: Ion-combination specific effects driving the enzymatic activity of halophilic alcohol dehydrogenase 2 from Haloferax volcanii in aqueous ionic liquid solvent mixtures
Source: RSC Sustain. 2024 Jul 8;2(9):2559–80. doi: 10.1039/d3su00412k (PMC11353702; doi:10.1039/d3su00412k)
Supplement: SU-002-D3SU00412K-s005 [file SU-002-D3SU00412K-s005.zip › MDAnalysis_Calculated_Plotted_Data/RDF/native/RDF_pot2pot_around_acidic_500A.csv]

1.000000000000000056e-01	0.000000000000000000e+00	1.000000000000000056e-01	0.000000000000000000e+00
3.000000000000000444e-01	0.000000000000000000e+00	3.000000000000000444e-01	0.000000000000000000e+00
5.000000000000000000e-01	0.000000000000000000e+00	5.000000000000000000e-01	0.000000000000000000e+00
7.000000000000000666e-01	0.000000000000000000e+00	7.000000000000000666e-01	0.000000000000000000e+00
9.000000000000000222e-01	0.000000000000000000e+00	9.000000000000000222e-01	0.000000000000000000e+00
1.100000000000000089e+00	0.000000000000000000e+00	1.100000000000000089e+00	0.000000000000000000e+00
1.300000000000000266e+00	0.000000000000000000e+00	1.300000000000000266e+00	0.000000000000000000e+00
1.500000000000000000e+00	0.000000000000000000e+00	1.500000000000000000e+00	0.000000000000000000e+00
1.700000000000000178e+00	0.000000000000000000e+00	1.700000000000000178e+00	0.000000000000000000e+00
1.899999999999999911e+00	0.000000000000000000e+00	1.899999999999999911e+00	0.000000000000000000e+00
2.100000000000000089e+00	0.000000000000000000e+00	2.100000000000000089e+00	0.000000000000000000e+00
2.300000000000000266e+00	0.000000000000000000e+00	2.300000000000000266e+00	0.000000000000000000e+00
2.500000000000000000e+00	0.000000000000000000e+00	2.500000000000000000e+00	0.000000000000000000e+00
2.700000000000000178e+00	0.000000000000000000e+00	2.700000000000000178e+00	0.000000000000000000e+00
2.900000000000000355e+00	0.000000000000000000e+00	2.900000000000000355e+00	0.000000000000000000e+00
3.100000000000000089e+00	9.284464889303215571e-05	3.100000000000000089e+00	9.284464889303215571e-05
3.300000000000000266e+00	4.147612207764080419e-03	3.300000000000000266e+00	4.147612207764080419e-03
3.500000000000000000e+00	5.636019082467174507e-02	3.500000000000000000e+00	5.636019082467174507e-02
3.700000000000000178e+00	3.416838324319988462e-01	3.700000000000000178e+00	3.416838324319988462e-01
3.900000000000000355e+00	1.042934341108851637e+00	3.900000000000000355e+00	1.042934341108851637e+00
4.099999999999999645e+00	1.888878592857215821e+00	4.099999999999999645e+00	1.888878592857215821e+00
4.300000000000000711e+00	2.422142868513753822e+00	4.300000000000000711e+00	2.422142868513753822e+00
4.500000000000000000e+00	2.432825840136546791e+00	4.500000000000000000e+00	2.432825840136546791e+00
4.700000000000001066e+00	2.083134208168596846e+00	4.700000000000001066e+00	2.083134208168596846e+00
4.900000000000000355e+00	1.691399139523210415e+00	4.900000000000000355e+00	1.691399139523210415e+00
5.099999999999999645e+00	1.409759257316263392e+00	5.099999999999999645e+00	1.409759257316263392e+00
5.300000000000000711e+00	1.222997339450365706e+00	5.300000000000000711e+00	1.222997339450365706e+00
5.500000000000000000e+00	1.124127671926773209e+00	5.500000000000000000e+00	1.124127671926773209e+00
5.700000000000001066e+00	1.121205965912749347e+00	5.700000000000001066e+00	1.121205965912749347e+00
5.900000000000000355e+00	1.220165538778020808e+00	5.900000000000000355e+00	1.220165538778020808e+00
6.099999999999999645e+00	1.325305347392784050e+00	6.099999999999999645e+00	1.325305347392784050e+00
6.300000000000000711e+00	1.351506237813409061e+00	6.300000000000000711e+00	1.351506237813409061e+00
6.500000000000000000e+00	1.358020183875094045e+00	6.500000000000000000e+00	1.358020183875094045e+00
6.700000000000001066e+00	1.373482194277993340e+00	6.700000000000001066e+00	1.373482194277993340e+00
6.900000000000000355e+00	1.377033325148725229e+00	6.900000000000000355e+00	1.377033325148725229e+00
7.099999999999999645e+00	1.359821429301935281e+00	7.099999999999999645e+00	1.359821429301935281e+00
7.300000000000000711e+00	1.331814632865747638e+00	7.300000000000000711e+00	1.331814632865747638e+00
7.500000000000000000e+00	1.307309407668534540e+00	7.500000000000000000e+00	1.307309407668534540e+00
7.700000000000001066e+00	1.300211832935955325e+00	7.700000000000001066e+00	1.300211832935955325e+00
7.900000000000000355e+00	1.308398568900497327e+00	7.900000000000000355e+00	1.308398568900497327e+00
8.100000000000001421e+00	1.324477449613721047e+00	8.100000000000001421e+00	1.324477449613721047e+00
8.300000000000000711e+00	1.339605207483099081e+00	8.300000000000000711e+00	1.339605207483099081e+00
8.500000000000000000e+00	1.342222027936225581e+00	8.500000000000000000e+00	1.342222027936225581e+00
8.699999999999999289e+00	1.335711323661052274e+00	8.699999999999999289e+00	1.335711323661052274e+00
8.900000000000000355e+00	1.324255647744705611e+00	8.900000000000000355e+00	1.324255647744705611e+00
9.100000000000001421e+00	1.305681966696375262e+00	9.100000000000001421e+00	1.305681966696375262e+00
9.300000000000000711e+00	1.294335673940095521e+00	9.300000000000000711e+00	1.294335673940095521e+00
9.500000000000000000e+00	1.285331256111049258e+00	9.500000000000000000e+00	1.285331256111049258e+00
9.700000000000001066e+00	1.280836180731029339e+00	9.700000000000001066e+00	1.280836180731029339e+00
9.900000000000000355e+00	1.279039756197930977e+00	9.900000000000000355e+00	1.279039756197930977e+00
1.010000000000000142e+01	1.278164019594912215e+00	1.010000000000000142e+01	1.278164019594912215e+00
1.030000000000000071e+01	1.277594646767682196e+00	1.030000000000000071e+01	1.277594646767682196e+00
1.050000000000000000e+01	1.276234039218929750e+00	1.050000000000000000e+01	1.276234039218929750e+00
1.070000000000000107e+01	1.274525995919769672e+00	1.070000000000000107e+01	1.274525995919769672e+00
1.090000000000000036e+01	1.270620296824610529e+00	1.090000000000000036e+01	1.270620296824610529e+00
1.110000000000000142e+01	1.265351580790159414e+00	1.110000000000000142e+01	1.265351580790159414e+00
1.130000000000000071e+01	1.261891915301979195e+00	1.130000000000000071e+01	1.261891915301979195e+00
1.150000000000000000e+01	1.255802241698751320e+00	1.150000000000000000e+01	1.255802241698751320e+00
1.170000000000000107e+01	1.251853181827527584e+00	1.170000000000000107e+01	1.251853181827527584e+00
1.190000000000000036e+01	1.247760471504125501e+00	1.190000000000000036e+01	1.247760471504125501e+00
1.210000000000000142e+01	1.246014042782651599e+00	1.210000000000000142e+01	1.246014042782651599e+00
1.230000000000000071e+01	1.243559275933892705e+00	1.230000000000000071e+01	1.243559275933892705e+00
1.250000000000000000e+01	1.240774076542064952e+00	1.250000000000000000e+01	1.240774076542064952e+00
1.270000000000000107e+01	1.238694955998236313e+00	1.270000000000000107e+01	1.238694955998236313e+00
1.290000000000000036e+01	1.235550842277774342e+00	1.290000000000000036e+01	1.235550842277774342e+00
1.310000000000000142e+01	1.233554101066209885e+00	1.310000000000000142e+01	1.233554101066209885e+00
1.330000000000000071e+01	1.229714126459462431e+00	1.330000000000000071e+01	1.229714126459462431e+00
1.350000000000000000e+01	1.226059084620758854e+00	1.350000000000000000e+01	1.226059084620758854e+00
1.370000000000000107e+01	1.223557488749774880e+00	1.370000000000000107e+01	1.223557488749774880e+00
1.390000000000000036e+01	1.220415923731260399e+00	1.390000000000000036e+01	1.220415923731260399e+00
1.410000000000000142e+01	1.216004691506935798e+00	1.410000000000000142e+01	1.216004691506935798e+00
1.430000000000000071e+01	1.212541791209581277e+00	1.430000000000000071e+01	1.212541791209581277e+00
1.450000000000000000e+01	1.209979349481545174e+00	1.450000000000000000e+01	1.209979349481545174e+00
1.470000000000000107e+01	1.206532676678014449e+00	1.470000000000000107e+01	1.206532676678014449e+00
1.490000000000000036e+01	1.205321439541613415e+00	1.490000000000000036e+01	1.205321439541613415e+00
