# Supplementary material for: Ion-combination specific effects driving the enzymatic activity of halophilic alcohol dehydrogenase 2 from Haloferax volcanii in aqueous ionic liquid solvent mixtures
Source: RSC Sustain. 2024 Jul 8;2(9):2559–80. doi: 10.1039/d3su00412k (PMC11353702; doi:10.1039/d3su00412k)
Supplement: SU-002-D3SU00412K-s005 [file SU-002-D3SU00412K-s005.zip › MDAnalysis_Calculated_Plotted_Data/RDF/native/RDF_wat2nonacidic_GLN_ASN.csv]

1.000000000000000056e-01	0.000000000000000000e+00	1.000000000000000056e-01	0.000000000000000000e+00
3.000000000000000444e-01	0.000000000000000000e+00	3.000000000000000444e-01	0.000000000000000000e+00
5.000000000000000000e-01	0.000000000000000000e+00	5.000000000000000000e-01	0.000000000000000000e+00
7.000000000000000666e-01	0.000000000000000000e+00	7.000000000000000666e-01	0.000000000000000000e+00
9.000000000000000222e-01	0.000000000000000000e+00	9.000000000000000222e-01	0.000000000000000000e+00
1.100000000000000089e+00	0.000000000000000000e+00	1.100000000000000089e+00	0.000000000000000000e+00
1.300000000000000266e+00	2.040626684728365131e-06	1.300000000000000266e+00	2.040626684728365131e-06
1.500000000000000000e+00	4.388844636715723800e-03	1.500000000000000000e+00	4.388844636715723800e-03
1.700000000000000178e+00	7.176833645770164249e-02	1.700000000000000178e+00	7.176833645770164249e-02
1.899999999999999911e+00	1.380283970803635740e-01	1.899999999999999911e+00	1.380283970803635740e-01
2.100000000000000089e+00	1.307282394503031242e-01	2.100000000000000089e+00	1.307282394503031242e-01
2.300000000000000266e+00	1.472556534782391569e-01	2.300000000000000266e+00	1.472556534782391569e-01
2.500000000000000000e+00	2.136747050078864896e-01	2.500000000000000000e+00	2.136747050078864896e-01
2.700000000000000178e+00	3.238257339435224313e-01	2.700000000000000178e+00	3.238257339435224313e-01
2.900000000000000355e+00	3.956765640323485766e-01	2.900000000000000355e+00	3.956765640323485766e-01
3.100000000000000089e+00	4.264550473611578574e-01	3.100000000000000089e+00	4.264550473611578574e-01
3.300000000000000266e+00	4.715363360278050364e-01	3.300000000000000266e+00	4.715363360278050364e-01
3.500000000000000000e+00	5.310236942149955119e-01	3.500000000000000000e+00	5.310236942149955119e-01
3.700000000000000178e+00	5.724660191846604462e-01	3.700000000000000178e+00	5.724660191846604462e-01
3.900000000000000355e+00	5.848232988682324773e-01	3.900000000000000355e+00	5.848232988682324773e-01
4.099999999999999645e+00	5.851116121975399320e-01	4.099999999999999645e+00	5.851116121975399320e-01
4.300000000000000711e+00	5.856014168519917407e-01	4.300000000000000711e+00	5.856014168519917407e-01
4.500000000000000000e+00	5.873776161461220502e-01	4.500000000000000000e+00	5.873776161461220502e-01
4.700000000000001066e+00	5.930338707995301828e-01	4.700000000000001066e+00	5.930338707995301828e-01
4.900000000000000355e+00	5.997696263580232223e-01	4.900000000000000355e+00	5.997696263580232223e-01
5.099999999999999645e+00	6.067435264015420548e-01	5.099999999999999645e+00	6.067435264015420548e-01
5.300000000000000711e+00	6.158319153959291858e-01	5.300000000000000711e+00	6.158319153959291858e-01
5.500000000000000000e+00	6.246108163536908675e-01	5.500000000000000000e+00	6.246108163536908675e-01
5.700000000000001066e+00	6.307532207130041035e-01	5.700000000000001066e+00	6.307532207130041035e-01
5.900000000000000355e+00	6.344670614306866518e-01	5.900000000000000355e+00	6.344670614306866518e-01
6.099999999999999645e+00	6.373602862511918987e-01	6.099999999999999645e+00	6.373602862511918987e-01
6.300000000000000711e+00	6.396237290236671535e-01	6.300000000000000711e+00	6.396237290236671535e-01
6.500000000000000000e+00	6.411985234892003671e-01	6.500000000000000000e+00	6.411985234892003671e-01
6.700000000000001066e+00	6.427103619006138135e-01	6.700000000000001066e+00	6.427103619006138135e-01
6.900000000000000355e+00	6.438741100444725918e-01	6.900000000000000355e+00	6.438741100444725918e-01
7.099999999999999645e+00	6.468240324378191630e-01	7.099999999999999645e+00	6.468240324378191630e-01
7.300000000000000711e+00	6.508159669181204920e-01	7.300000000000000711e+00	6.508159669181204920e-01
7.500000000000000000e+00	6.553532474122648610e-01	7.500000000000000000e+00	6.553532474122648610e-01
7.700000000000001066e+00	6.597725493380275363e-01	7.700000000000001066e+00	6.597725493380275363e-01
7.900000000000000355e+00	6.645659070263056911e-01	7.900000000000000355e+00	6.645659070263056911e-01
8.100000000000001421e+00	6.690318911923136547e-01	8.100000000000001421e+00	6.690318911923136547e-01
8.300000000000000711e+00	6.731894373158853195e-01	8.300000000000000711e+00	6.731894373158853195e-01
8.500000000000000000e+00	6.773949587028081920e-01	8.500000000000000000e+00	6.773949587028081920e-01
8.699999999999999289e+00	6.817607177310153199e-01	8.699999999999999289e+00	6.817607177310153199e-01
8.900000000000000355e+00	6.859367688215372016e-01	8.900000000000000355e+00	6.859367688215372016e-01
9.100000000000001421e+00	6.897199863003959930e-01	9.100000000000001421e+00	6.897199863003959930e-01
9.300000000000000711e+00	6.936378792658283166e-01	9.300000000000000711e+00	6.936378792658283166e-01
9.500000000000000000e+00	6.973481534246942504e-01	9.500000000000000000e+00	6.973481534246942504e-01
9.700000000000001066e+00	7.006641731932179429e-01	9.700000000000001066e+00	7.006641731932179429e-01
9.900000000000000355e+00	7.044197221004102616e-01	9.900000000000000355e+00	7.044197221004102616e-01
1.010000000000000142e+01	7.079214442271835050e-01	1.010000000000000142e+01	7.079214442271835050e-01
1.030000000000000071e+01	7.116378679100576754e-01	1.030000000000000071e+01	7.116378679100576754e-01
1.050000000000000000e+01	7.153132044482172214e-01	1.050000000000000000e+01	7.153132044482172214e-01
1.070000000000000107e+01	7.190444273301193068e-01	1.070000000000000107e+01	7.190444273301193068e-01
1.090000000000000036e+01	7.229035906002624357e-01	1.090000000000000036e+01	7.229035906002624357e-01
1.110000000000000142e+01	7.263865518616596795e-01	1.110000000000000142e+01	7.263865518616596795e-01
1.130000000000000071e+01	7.300504405488736914e-01	1.130000000000000071e+01	7.300504405488736914e-01
1.150000000000000000e+01	7.335955681407863027e-01	1.150000000000000000e+01	7.335955681407863027e-01
1.170000000000000107e+01	7.371540598728043570e-01	1.170000000000000107e+01	7.371540598728043570e-01
1.190000000000000036e+01	7.405758908137403118e-01	1.190000000000000036e+01	7.405758908137403118e-01
1.210000000000000142e+01	7.436696343472234405e-01	1.210000000000000142e+01	7.436696343472234405e-01
1.230000000000000071e+01	7.467111129988882601e-01	1.230000000000000071e+01	7.467111129988882601e-01
1.250000000000000000e+01	7.498715589125860559e-01	1.250000000000000000e+01	7.498715589125860559e-01
1.270000000000000107e+01	7.529373200049697124e-01	1.270000000000000107e+01	7.529373200049697124e-01
1.290000000000000036e+01	7.561377004439083782e-01	1.290000000000000036e+01	7.561377004439083782e-01
1.310000000000000142e+01	7.591600720405586866e-01	1.310000000000000142e+01	7.591600720405586866e-01
1.330000000000000071e+01	7.621186532800171554e-01	1.330000000000000071e+01	7.621186532800171554e-01
1.350000000000000000e+01	7.648902353631368278e-01	1.350000000000000000e+01	7.648902353631368278e-01
1.370000000000000107e+01	7.675959183760251436e-01	1.370000000000000107e+01	7.675959183760251436e-01
1.390000000000000036e+01	7.699396318412166096e-01	1.390000000000000036e+01	7.699396318412166096e-01
1.410000000000000142e+01	7.720297136195968246e-01	1.410000000000000142e+01	7.720297136195968246e-01
1.430000000000000071e+01	7.739760857154042162e-01	1.430000000000000071e+01	7.739760857154042162e-01
1.450000000000000000e+01	7.759190399829922757e-01	1.450000000000000000e+01	7.759190399829922757e-01
1.470000000000000107e+01	7.778726120622452278e-01	1.470000000000000107e+01	7.778726120622452278e-01
1.490000000000000036e+01	7.800089090613636644e-01	1.490000000000000036e+01	7.800089090613636644e-01
