# Supplementary material for: Ion-combination specific effects driving the enzymatic activity of halophilic alcohol dehydrogenase 2 from Haloferax volcanii in aqueous ionic liquid solvent mixtures
Source: RSC Sustain. 2024 Jul 8;2(9):2559–80. doi: 10.1039/d3su00412k (PMC11353702; doi:10.1039/d3su00412k)
Supplement: SU-002-D3SU00412K-s005 [file SU-002-D3SU00412K-s005.zip › MDAnalysis_Calculated_Plotted_Data/RDF/native/RDF_wat2pot_around_acidic_zone1_10A.csv]

1.000000000000000056e-01	0.000000000000000000e+00	1.000000000000000056e-01	0.000000000000000000e+00
3.000000000000000444e-01	0.000000000000000000e+00	3.000000000000000444e-01	0.000000000000000000e+00
5.000000000000000000e-01	0.000000000000000000e+00	5.000000000000000000e-01	0.000000000000000000e+00
7.000000000000000666e-01	0.000000000000000000e+00	7.000000000000000666e-01	0.000000000000000000e+00
9.000000000000000222e-01	0.000000000000000000e+00	9.000000000000000222e-01	0.000000000000000000e+00
1.100000000000000089e+00	0.000000000000000000e+00	1.100000000000000089e+00	0.000000000000000000e+00
1.300000000000000266e+00	0.000000000000000000e+00	1.300000000000000266e+00	0.000000000000000000e+00
1.500000000000000000e+00	0.000000000000000000e+00	1.500000000000000000e+00	0.000000000000000000e+00
1.700000000000000178e+00	0.000000000000000000e+00	1.700000000000000178e+00	0.000000000000000000e+00
1.899999999999999911e+00	0.000000000000000000e+00	1.899999999999999911e+00	0.000000000000000000e+00
2.100000000000000089e+00	0.000000000000000000e+00	2.100000000000000089e+00	0.000000000000000000e+00
2.300000000000000266e+00	1.089413859039299994e-03	2.300000000000000266e+00	1.089413859039299994e-03
2.500000000000000000e+00	2.683512044631845561e-01	2.500000000000000000e+00	2.683512044631845561e-01
2.700000000000000178e+00	1.891286190998786365e+00	2.700000000000000178e+00	1.891286190998786365e+00
2.900000000000000355e+00	1.973997194724527171e+00	2.900000000000000355e+00	1.973997194724527171e+00
3.100000000000000089e+00	1.863157586868096960e+00	3.100000000000000089e+00	1.863157586868096960e+00
3.300000000000000266e+00	2.023790924961538895e+00	3.300000000000000266e+00	2.023790924961538895e+00
3.500000000000000000e+00	1.833525014953641064e+00	3.500000000000000000e+00	1.833525014953641064e+00
3.700000000000000178e+00	1.388876438289493365e+00	3.700000000000000178e+00	1.388876438289493365e+00
3.900000000000000355e+00	1.083707087229068167e+00	3.900000000000000355e+00	1.083707087229068167e+00
4.099999999999999645e+00	1.043001027358754662e+00	4.099999999999999645e+00	1.043001027358754662e+00
4.300000000000000711e+00	1.021529316134433873e+00	4.300000000000000711e+00	1.021529316134433873e+00
4.500000000000000000e+00	1.061739591377188097e+00	4.500000000000000000e+00	1.061739591377188097e+00
4.700000000000001066e+00	1.134620260689077398e+00	4.700000000000001066e+00	1.134620260689077398e+00
4.900000000000000355e+00	1.203836188295126730e+00	4.900000000000000355e+00	1.203836188295126730e+00
5.099999999999999645e+00	1.286629595608430821e+00	5.099999999999999645e+00	1.286629595608430821e+00
5.300000000000000711e+00	1.292770768029955164e+00	5.300000000000000711e+00	1.292770768029955164e+00
5.500000000000000000e+00	1.345144760020456687e+00	5.500000000000000000e+00	1.345144760020456687e+00
5.700000000000001066e+00	1.310624774540448900e+00	5.700000000000001066e+00	1.310624774540448900e+00
5.900000000000000355e+00	1.303455101394782378e+00	5.900000000000000355e+00	1.303455101394782378e+00
6.099999999999999645e+00	1.280291189338204738e+00	6.099999999999999645e+00	1.280291189338204738e+00
6.300000000000000711e+00	1.255070269503353320e+00	6.300000000000000711e+00	1.255070269503353320e+00
6.500000000000000000e+00	1.230072004819791731e+00	6.500000000000000000e+00	1.230072004819791731e+00
6.700000000000001066e+00	1.231082311475488522e+00	6.700000000000001066e+00	1.231082311475488522e+00
6.900000000000000355e+00	1.256070993963135818e+00	6.900000000000000355e+00	1.256070993963135818e+00
7.099999999999999645e+00	1.222110863522989144e+00	7.099999999999999645e+00	1.222110863522989144e+00
7.300000000000000711e+00	1.234516316977337214e+00	7.300000000000000711e+00	1.234516316977337214e+00
7.500000000000000000e+00	1.222145730008108444e+00	7.500000000000000000e+00	1.222145730008108444e+00
7.700000000000001066e+00	1.242736794569206271e+00	7.700000000000001066e+00	1.242736794569206271e+00
7.900000000000000355e+00	1.244827205803484826e+00	7.900000000000000355e+00	1.244827205803484826e+00
8.100000000000001421e+00	1.253459971890779068e+00	8.100000000000001421e+00	1.253459971890779068e+00
8.300000000000000711e+00	1.228352604493227584e+00	8.300000000000000711e+00	1.228352604493227584e+00
8.500000000000000000e+00	1.224384777740214370e+00	8.500000000000000000e+00	1.224384777740214370e+00
8.699999999999999289e+00	1.242029859985079199e+00	8.699999999999999289e+00	1.242029859985079199e+00
8.900000000000000355e+00	1.231681847027629617e+00	8.900000000000000355e+00	1.231681847027629617e+00
9.100000000000001421e+00	1.213234663245619016e+00	9.100000000000001421e+00	1.213234663245619016e+00
9.300000000000000711e+00	1.226353533790362160e+00	9.300000000000000711e+00	1.226353533790362160e+00
9.500000000000000000e+00	1.216346748250674903e+00	9.500000000000000000e+00	1.216346748250674903e+00
9.700000000000001066e+00	1.215429572627121813e+00	9.700000000000001066e+00	1.215429572627121813e+00
9.900000000000000355e+00	1.213651795191447391e+00	9.900000000000000355e+00	1.213651795191447391e+00
1.010000000000000142e+01	1.196362946065212096e+00	1.010000000000000142e+01	1.196362946065212096e+00
1.030000000000000071e+01	1.203513291660020190e+00	1.030000000000000071e+01	1.203513291660020190e+00
1.050000000000000000e+01	1.194977126578289806e+00	1.050000000000000000e+01	1.194977126578289806e+00
1.070000000000000107e+01	1.196255202133329254e+00	1.070000000000000107e+01	1.196255202133329254e+00
1.090000000000000036e+01	1.182414911038544236e+00	1.090000000000000036e+01	1.182414911038544236e+00
1.110000000000000142e+01	1.179738068659994088e+00	1.110000000000000142e+01	1.179738068659994088e+00
1.130000000000000071e+01	1.181159750947027742e+00	1.130000000000000071e+01	1.181159750947027742e+00
1.150000000000000000e+01	1.183513889427735499e+00	1.150000000000000000e+01	1.183513889427735499e+00
1.170000000000000107e+01	1.162649803863394116e+00	1.170000000000000107e+01	1.162649803863394116e+00
1.190000000000000036e+01	1.166207535362356884e+00	1.190000000000000036e+01	1.166207535362356884e+00
1.210000000000000142e+01	1.167636373393712068e+00	1.210000000000000142e+01	1.167636373393712068e+00
1.230000000000000071e+01	1.165650171053544293e+00	1.230000000000000071e+01	1.165650171053544293e+00
1.250000000000000000e+01	1.162195796441468865e+00	1.250000000000000000e+01	1.162195796441468865e+00
1.270000000000000107e+01	1.154696649081654147e+00	1.270000000000000107e+01	1.154696649081654147e+00
1.290000000000000036e+01	1.152402073279051420e+00	1.290000000000000036e+01	1.152402073279051420e+00
1.310000000000000142e+01	1.148162560279458067e+00	1.310000000000000142e+01	1.148162560279458067e+00
1.330000000000000071e+01	1.154021594344358137e+00	1.330000000000000071e+01	1.154021594344358137e+00
1.350000000000000000e+01	1.163271878663338699e+00	1.350000000000000000e+01	1.163271878663338699e+00
1.370000000000000107e+01	1.149649537897454721e+00	1.370000000000000107e+01	1.149649537897454721e+00
1.390000000000000036e+01	1.147814591249786575e+00	1.390000000000000036e+01	1.147814591249786575e+00
1.410000000000000142e+01	1.154176959474213948e+00	1.410000000000000142e+01	1.154176959474213948e+00
1.430000000000000071e+01	1.133116423714881638e+00	1.430000000000000071e+01	1.133116423714881638e+00
1.450000000000000000e+01	1.139374907812008120e+00	1.450000000000000000e+01	1.139374907812008120e+00
1.470000000000000107e+01	1.144848939023765055e+00	1.470000000000000107e+01	1.144848939023765055e+00
1.490000000000000036e+01	1.129412508993007602e+00	1.490000000000000036e+01	1.129412508993007602e+00
