# Supplementary material for: Ion-combination specific effects driving the enzymatic activity of halophilic alcohol dehydrogenase 2 from Haloferax volcanii in aqueous ionic liquid solvent mixtures
Source: RSC Sustain. 2024 Jul 8;2(9):2559–80. doi: 10.1039/d3su00412k (PMC11353702; doi:10.1039/d3su00412k)
Supplement: SU-002-D3SU00412K-s005 [file SU-002-D3SU00412K-s005.zip › MDAnalysis_Calculated_Plotted_Data/RDF/native/RDF_wat2pot_around_acidic_zone1_15A.csv]

1.000000000000000056e-01	0.000000000000000000e+00	1.000000000000000056e-01	0.000000000000000000e+00
3.000000000000000444e-01	0.000000000000000000e+00	3.000000000000000444e-01	0.000000000000000000e+00
5.000000000000000000e-01	0.000000000000000000e+00	5.000000000000000000e-01	0.000000000000000000e+00
7.000000000000000666e-01	0.000000000000000000e+00	7.000000000000000666e-01	0.000000000000000000e+00
9.000000000000000222e-01	0.000000000000000000e+00	9.000000000000000222e-01	0.000000000000000000e+00
1.100000000000000089e+00	0.000000000000000000e+00	1.100000000000000089e+00	0.000000000000000000e+00
1.300000000000000266e+00	0.000000000000000000e+00	1.300000000000000266e+00	0.000000000000000000e+00
1.500000000000000000e+00	0.000000000000000000e+00	1.500000000000000000e+00	0.000000000000000000e+00
1.700000000000000178e+00	0.000000000000000000e+00	1.700000000000000178e+00	0.000000000000000000e+00
1.899999999999999911e+00	0.000000000000000000e+00	1.899999999999999911e+00	0.000000000000000000e+00
2.100000000000000089e+00	0.000000000000000000e+00	2.100000000000000089e+00	0.000000000000000000e+00
2.300000000000000266e+00	1.827681452082001012e-03	2.300000000000000266e+00	1.827681452082001012e-03
2.500000000000000000e+00	2.959379803052418767e-01	2.500000000000000000e+00	2.959379803052418767e-01
2.700000000000000178e+00	1.991628631070406996e+00	2.700000000000000178e+00	1.991628631070406996e+00
2.900000000000000355e+00	2.085104819220494843e+00	2.900000000000000355e+00	2.085104819220494843e+00
3.100000000000000089e+00	1.965431851232608329e+00	3.100000000000000089e+00	1.965431851232608329e+00
3.300000000000000266e+00	2.118914294228877004e+00	3.300000000000000266e+00	2.118914294228877004e+00
3.500000000000000000e+00	1.882833224374808267e+00	3.500000000000000000e+00	1.882833224374808267e+00
3.700000000000000178e+00	1.411412446527769982e+00	3.700000000000000178e+00	1.411412446527769982e+00
3.900000000000000355e+00	1.104146140770760676e+00	3.900000000000000355e+00	1.104146140770760676e+00
4.099999999999999645e+00	1.022582285461463902e+00	4.099999999999999645e+00	1.022582285461463902e+00
4.300000000000000711e+00	1.016677315297872530e+00	4.300000000000000711e+00	1.016677315297872530e+00
4.500000000000000000e+00	1.070880898704653417e+00	4.500000000000000000e+00	1.070880898704653417e+00
4.700000000000001066e+00	1.140399797393531811e+00	4.700000000000001066e+00	1.140399797393531811e+00
4.900000000000000355e+00	1.205478927699017211e+00	4.900000000000000355e+00	1.205478927699017211e+00
5.099999999999999645e+00	1.265969647445511770e+00	5.099999999999999645e+00	1.265969647445511770e+00
5.300000000000000711e+00	1.289915088915536856e+00	5.300000000000000711e+00	1.289915088915536856e+00
5.500000000000000000e+00	1.327833876926747925e+00	5.500000000000000000e+00	1.327833876926747925e+00
5.700000000000001066e+00	1.310050866022501870e+00	5.700000000000001066e+00	1.310050866022501870e+00
5.900000000000000355e+00	1.299367813584162867e+00	5.900000000000000355e+00	1.299367813584162867e+00
6.099999999999999645e+00	1.258426363002076442e+00	6.099999999999999645e+00	1.258426363002076442e+00
6.300000000000000711e+00	1.237565569124534193e+00	6.300000000000000711e+00	1.237565569124534193e+00
6.500000000000000000e+00	1.219106866249725307e+00	6.500000000000000000e+00	1.219106866249725307e+00
6.700000000000001066e+00	1.201783645272829215e+00	6.700000000000001066e+00	1.201783645272829215e+00
6.900000000000000355e+00	1.216263038280762432e+00	6.900000000000000355e+00	1.216263038280762432e+00
7.099999999999999645e+00	1.204417769525237158e+00	7.099999999999999645e+00	1.204417769525237158e+00
7.300000000000000711e+00	1.205227067379514239e+00	7.300000000000000711e+00	1.205227067379514239e+00
7.500000000000000000e+00	1.215933083322423114e+00	7.500000000000000000e+00	1.215933083322423114e+00
7.700000000000001066e+00	1.209207118243253332e+00	7.700000000000001066e+00	1.209207118243253332e+00
7.900000000000000355e+00	1.213486330726504470e+00	7.900000000000000355e+00	1.213486330726504470e+00
8.100000000000001421e+00	1.207174393574802052e+00	8.100000000000001421e+00	1.207174393574802052e+00
8.300000000000000711e+00	1.194858535820183087e+00	8.300000000000000711e+00	1.194858535820183087e+00
8.500000000000000000e+00	1.199069561689544372e+00	8.500000000000000000e+00	1.199069561689544372e+00
8.699999999999999289e+00	1.195280903554806429e+00	8.699999999999999289e+00	1.195280903554806429e+00
8.900000000000000355e+00	1.191891648960567762e+00	8.900000000000000355e+00	1.191891648960567762e+00
9.100000000000001421e+00	1.174541490860610882e+00	9.100000000000001421e+00	1.174541490860610882e+00
9.300000000000000711e+00	1.180958529638902688e+00	9.300000000000000711e+00	1.180958529638902688e+00
9.500000000000000000e+00	1.179551966226615178e+00	9.500000000000000000e+00	1.179551966226615178e+00
9.700000000000001066e+00	1.171468926125789789e+00	9.700000000000001066e+00	1.171468926125789789e+00
9.900000000000000355e+00	1.170148319858730579e+00	9.900000000000000355e+00	1.170148319858730579e+00
1.010000000000000142e+01	1.159382530267142997e+00	1.010000000000000142e+01	1.159382530267142997e+00
1.030000000000000071e+01	1.154789314897951336e+00	1.030000000000000071e+01	1.154789314897951336e+00
1.050000000000000000e+01	1.152760115653706841e+00	1.050000000000000000e+01	1.152760115653706841e+00
1.070000000000000107e+01	1.159876161671074435e+00	1.070000000000000107e+01	1.159876161671074435e+00
1.090000000000000036e+01	1.142899195823696701e+00	1.090000000000000036e+01	1.142899195823696701e+00
1.110000000000000142e+01	1.146762815738560981e+00	1.110000000000000142e+01	1.146762815738560981e+00
1.130000000000000071e+01	1.140417773242276223e+00	1.130000000000000071e+01	1.140417773242276223e+00
1.150000000000000000e+01	1.139104406327732022e+00	1.150000000000000000e+01	1.139104406327732022e+00
1.170000000000000107e+01	1.134750191902199390e+00	1.170000000000000107e+01	1.134750191902199390e+00
1.190000000000000036e+01	1.135000555820871559e+00	1.190000000000000036e+01	1.135000555820871559e+00
1.210000000000000142e+01	1.131254000161615814e+00	1.210000000000000142e+01	1.131254000161615814e+00
1.230000000000000071e+01	1.129423610165248615e+00	1.230000000000000071e+01	1.129423610165248615e+00
1.250000000000000000e+01	1.123318000597145483e+00	1.250000000000000000e+01	1.123318000597145483e+00
1.270000000000000107e+01	1.119655800757197062e+00	1.270000000000000107e+01	1.119655800757197062e+00
1.290000000000000036e+01	1.118386390176415057e+00	1.290000000000000036e+01	1.118386390176415057e+00
1.310000000000000142e+01	1.116406201028466327e+00	1.310000000000000142e+01	1.116406201028466327e+00
1.330000000000000071e+01	1.115601041734899379e+00	1.330000000000000071e+01	1.115601041734899379e+00
1.350000000000000000e+01	1.117363751572110209e+00	1.350000000000000000e+01	1.117363751572110209e+00
1.370000000000000107e+01	1.110471050213178268e+00	1.370000000000000107e+01	1.110471050213178268e+00
1.390000000000000036e+01	1.108767078103147785e+00	1.390000000000000036e+01	1.108767078103147785e+00
1.410000000000000142e+01	1.106267354453621232e+00	1.410000000000000142e+01	1.106267354453621232e+00
1.430000000000000071e+01	1.100100224772603497e+00	1.430000000000000071e+01	1.100100224772603497e+00
1.450000000000000000e+01	1.099891008497133837e+00	1.450000000000000000e+01	1.099891008497133837e+00
1.470000000000000107e+01	1.101850520979867021e+00	1.470000000000000107e+01	1.101850520979867021e+00
1.490000000000000036e+01	1.093672604098286483e+00	1.490000000000000036e+01	1.093672604098286483e+00
