# Supplementary material for: Ion-combination specific effects driving the enzymatic activity of halophilic alcohol dehydrogenase 2 from Haloferax volcanii in aqueous ionic liquid solvent mixtures
Source: RSC Sustain. 2024 Jul 8;2(9):2559–80. doi: 10.1039/d3su00412k (PMC11353702; doi:10.1039/d3su00412k)
Supplement: SU-002-D3SU00412K-s005 [file SU-002-D3SU00412K-s005.zip › MDAnalysis_Calculated_Plotted_Data/RDF/native/RDF_wat2pot_around_acidic_zone1_25A.csv]

1.000000000000000056e-01	0.000000000000000000e+00	1.000000000000000056e-01	0.000000000000000000e+00
3.000000000000000444e-01	0.000000000000000000e+00	3.000000000000000444e-01	0.000000000000000000e+00
5.000000000000000000e-01	0.000000000000000000e+00	5.000000000000000000e-01	0.000000000000000000e+00
7.000000000000000666e-01	0.000000000000000000e+00	7.000000000000000666e-01	0.000000000000000000e+00
9.000000000000000222e-01	0.000000000000000000e+00	9.000000000000000222e-01	0.000000000000000000e+00
1.100000000000000089e+00	0.000000000000000000e+00	1.100000000000000089e+00	0.000000000000000000e+00
1.300000000000000266e+00	0.000000000000000000e+00	1.300000000000000266e+00	0.000000000000000000e+00
1.500000000000000000e+00	0.000000000000000000e+00	1.500000000000000000e+00	0.000000000000000000e+00
1.700000000000000178e+00	0.000000000000000000e+00	1.700000000000000178e+00	0.000000000000000000e+00
1.899999999999999911e+00	0.000000000000000000e+00	1.899999999999999911e+00	0.000000000000000000e+00
2.100000000000000089e+00	1.012184656487941466e-04	2.100000000000000089e+00	1.012184656487941466e-04
2.300000000000000266e+00	2.194171575248167645e-03	2.300000000000000266e+00	2.194171575248167645e-03
2.500000000000000000e+00	2.733127339198873629e-01	2.500000000000000000e+00	2.733127339198873629e-01
2.700000000000000178e+00	1.940313391148771327e+00	2.700000000000000178e+00	1.940313391148771327e+00
2.900000000000000355e+00	2.094089747063988760e+00	2.900000000000000355e+00	2.094089747063988760e+00
3.100000000000000089e+00	1.976463076458839119e+00	3.100000000000000089e+00	1.976463076458839119e+00
3.300000000000000266e+00	2.140644304143362042e+00	3.300000000000000266e+00	2.140644304143362042e+00
3.500000000000000000e+00	1.921099603905717768e+00	3.500000000000000000e+00	1.921099603905717768e+00
3.700000000000000178e+00	1.440120461507159000e+00	3.700000000000000178e+00	1.440120461507159000e+00
3.900000000000000355e+00	1.122140732997863877e+00	3.900000000000000355e+00	1.122140732997863877e+00
4.099999999999999645e+00	1.035866085102876477e+00	4.099999999999999645e+00	1.035866085102876477e+00
4.300000000000000711e+00	1.040076145409381425e+00	4.300000000000000711e+00	1.040076145409381425e+00
4.500000000000000000e+00	1.082648834233675306e+00	4.500000000000000000e+00	1.082648834233675306e+00
4.700000000000001066e+00	1.154560126272198062e+00	4.700000000000001066e+00	1.154560126272198062e+00
4.900000000000000355e+00	1.225335739408423441e+00	4.900000000000000355e+00	1.225335739408423441e+00
5.099999999999999645e+00	1.292444787709606357e+00	5.099999999999999645e+00	1.292444787709606357e+00
5.300000000000000711e+00	1.314166225717854575e+00	5.300000000000000711e+00	1.314166225717854575e+00
5.500000000000000000e+00	1.340885534515119826e+00	5.500000000000000000e+00	1.340885534515119826e+00
5.700000000000001066e+00	1.330220344014181988e+00	5.700000000000001066e+00	1.330220344014181988e+00
5.900000000000000355e+00	1.312133930204550269e+00	5.900000000000000355e+00	1.312133930204550269e+00
6.099999999999999645e+00	1.295573440179057956e+00	6.099999999999999645e+00	1.295573440179057956e+00
6.300000000000000711e+00	1.259879841993106986e+00	6.300000000000000711e+00	1.259879841993106986e+00
6.500000000000000000e+00	1.239992575914868889e+00	6.500000000000000000e+00	1.239992575914868889e+00
6.700000000000001066e+00	1.228060075175964272e+00	6.700000000000001066e+00	1.228060075175964272e+00
6.900000000000000355e+00	1.226393853728552363e+00	6.900000000000000355e+00	1.226393853728552363e+00
7.099999999999999645e+00	1.223371537310180335e+00	7.099999999999999645e+00	1.223371537310180335e+00
7.300000000000000711e+00	1.229681360863359441e+00	7.300000000000000711e+00	1.229681360863359441e+00
7.500000000000000000e+00	1.232936180274293525e+00	7.500000000000000000e+00	1.232936180274293525e+00
7.700000000000001066e+00	1.232299585142109910e+00	7.700000000000001066e+00	1.232299585142109910e+00
7.900000000000000355e+00	1.235600147301766372e+00	7.900000000000000355e+00	1.235600147301766372e+00
8.100000000000001421e+00	1.232187958911388437e+00	8.100000000000001421e+00	1.232187958911388437e+00
8.300000000000000711e+00	1.224559999143845834e+00	8.300000000000000711e+00	1.224559999143845834e+00
8.500000000000000000e+00	1.222255727658054347e+00	8.500000000000000000e+00	1.222255727658054347e+00
8.699999999999999289e+00	1.211961808277234987e+00	8.699999999999999289e+00	1.211961808277234987e+00
8.900000000000000355e+00	1.218458110082903723e+00	8.900000000000000355e+00	1.218458110082903723e+00
9.100000000000001421e+00	1.207974837922457745e+00	9.100000000000001421e+00	1.207974837922457745e+00
9.300000000000000711e+00	1.206873280693071759e+00	9.300000000000000711e+00	1.206873280693071759e+00
9.500000000000000000e+00	1.200650015234567380e+00	9.500000000000000000e+00	1.200650015234567380e+00
9.700000000000001066e+00	1.196951758178398606e+00	9.700000000000001066e+00	1.196951758178398606e+00
9.900000000000000355e+00	1.191115440788689250e+00	9.900000000000000355e+00	1.191115440788689250e+00
1.010000000000000142e+01	1.188980043928137498e+00	1.010000000000000142e+01	1.188980043928137498e+00
1.030000000000000071e+01	1.186590725717439287e+00	1.030000000000000071e+01	1.186590725717439287e+00
1.050000000000000000e+01	1.180427556635378350e+00	1.050000000000000000e+01	1.180427556635378350e+00
1.070000000000000107e+01	1.183517083745959875e+00	1.070000000000000107e+01	1.183517083745959875e+00
1.090000000000000036e+01	1.173176130299037778e+00	1.090000000000000036e+01	1.173176130299037778e+00
1.110000000000000142e+01	1.175548959874353816e+00	1.110000000000000142e+01	1.175548959874353816e+00
1.130000000000000071e+01	1.173591952951455575e+00	1.130000000000000071e+01	1.173591952951455575e+00
1.150000000000000000e+01	1.167417658852425433e+00	1.150000000000000000e+01	1.167417658852425433e+00
1.170000000000000107e+01	1.164735287666507135e+00	1.170000000000000107e+01	1.164735287666507135e+00
1.190000000000000036e+01	1.165499506862657908e+00	1.190000000000000036e+01	1.165499506862657908e+00
1.210000000000000142e+01	1.157095357306594297e+00	1.210000000000000142e+01	1.157095357306594297e+00
1.230000000000000071e+01	1.153105050605142567e+00	1.230000000000000071e+01	1.153105050605142567e+00
1.250000000000000000e+01	1.152609424133051119e+00	1.250000000000000000e+01	1.152609424133051119e+00
1.270000000000000107e+01	1.146690116089055911e+00	1.270000000000000107e+01	1.146690116089055911e+00
1.290000000000000036e+01	1.148515873559723399e+00	1.290000000000000036e+01	1.148515873559723399e+00
1.310000000000000142e+01	1.144347260899823970e+00	1.310000000000000142e+01	1.144347260899823970e+00
1.330000000000000071e+01	1.141834898570869061e+00	1.330000000000000071e+01	1.141834898570869061e+00
1.350000000000000000e+01	1.141370023375863019e+00	1.350000000000000000e+01	1.141370023375863019e+00
1.370000000000000107e+01	1.139412492878132621e+00	1.370000000000000107e+01	1.139412492878132621e+00
1.390000000000000036e+01	1.134456227715565202e+00	1.390000000000000036e+01	1.134456227715565202e+00
1.410000000000000142e+01	1.132565187587832867e+00	1.410000000000000142e+01	1.132565187587832867e+00
1.430000000000000071e+01	1.129330527798046324e+00	1.430000000000000071e+01	1.129330527798046324e+00
1.450000000000000000e+01	1.127603484260923272e+00	1.450000000000000000e+01	1.127603484260923272e+00
1.470000000000000107e+01	1.127745011165067535e+00	1.470000000000000107e+01	1.127745011165067535e+00
1.490000000000000036e+01	1.122090330229220889e+00	1.490000000000000036e+01	1.122090330229220889e+00
