# Supplementary material for: Ion-combination specific effects driving the enzymatic activity of halophilic alcohol dehydrogenase 2 from Haloferax volcanii in aqueous ionic liquid solvent mixtures
Source: RSC Sustain. 2024 Jul 8;2(9):2559–80. doi: 10.1039/d3su00412k (PMC11353702; doi:10.1039/d3su00412k)
Supplement: SU-002-D3SU00412K-s005 [file SU-002-D3SU00412K-s005.zip › MDAnalysis_Calculated_Plotted_Data/RDF/native/RDF_wat2wat_around_acidic_zone1_10A_OAtoms.csv]

1.000000000000000056e-01	0.000000000000000000e+00	1.000000000000000056e-01	0.000000000000000000e+00
3.000000000000000444e-01	0.000000000000000000e+00	3.000000000000000444e-01	0.000000000000000000e+00
5.000000000000000000e-01	0.000000000000000000e+00	5.000000000000000000e-01	0.000000000000000000e+00
7.000000000000000666e-01	0.000000000000000000e+00	7.000000000000000666e-01	0.000000000000000000e+00
9.000000000000000222e-01	0.000000000000000000e+00	9.000000000000000222e-01	0.000000000000000000e+00
1.100000000000000089e+00	0.000000000000000000e+00	1.100000000000000089e+00	0.000000000000000000e+00
1.300000000000000266e+00	0.000000000000000000e+00	1.300000000000000266e+00	0.000000000000000000e+00
1.500000000000000000e+00	0.000000000000000000e+00	1.500000000000000000e+00	0.000000000000000000e+00
1.700000000000000178e+00	0.000000000000000000e+00	1.700000000000000178e+00	0.000000000000000000e+00
1.899999999999999911e+00	0.000000000000000000e+00	1.899999999999999911e+00	0.000000000000000000e+00
2.100000000000000089e+00	0.000000000000000000e+00	2.100000000000000089e+00	0.000000000000000000e+00
2.300000000000000266e+00	0.000000000000000000e+00	2.300000000000000266e+00	0.000000000000000000e+00
2.500000000000000000e+00	2.443795961896161606e-01	2.500000000000000000e+00	2.443795961896161606e-01
2.700000000000000178e+00	2.336161921758006965e+00	2.700000000000000178e+00	2.336161921758006965e+00
2.900000000000000355e+00	2.491582128959151099e+00	2.900000000000000355e+00	2.491582128959151099e+00
3.100000000000000089e+00	1.850941588325565101e+00	3.100000000000000089e+00	1.850941588325565101e+00
3.300000000000000266e+00	1.556373364110353430e+00	3.300000000000000266e+00	1.556373364110353430e+00
3.500000000000000000e+00	1.466201774929078772e+00	3.500000000000000000e+00	1.466201774929078772e+00
3.700000000000000178e+00	1.346136652063351535e+00	3.700000000000000178e+00	1.346136652063351535e+00
3.900000000000000355e+00	1.286921116999322434e+00	3.900000000000000355e+00	1.286921116999322434e+00
4.099999999999999645e+00	1.187856315521353068e+00	4.099999999999999645e+00	1.187856315521353068e+00
4.300000000000000711e+00	1.175689258158137074e+00	4.300000000000000711e+00	1.175689258158137074e+00
4.500000000000000000e+00	1.140650405682241519e+00	4.500000000000000000e+00	1.140650405682241519e+00
4.700000000000001066e+00	1.119593489890519322e+00	4.700000000000001066e+00	1.119593489890519322e+00
4.900000000000000355e+00	1.119170491730540729e+00	4.900000000000000355e+00	1.119170491730540729e+00
5.099999999999999645e+00	1.148321346909326524e+00	5.099999999999999645e+00	1.148321346909326524e+00
5.300000000000000711e+00	1.184224309667767150e+00	5.300000000000000711e+00	1.184224309667767150e+00
5.500000000000000000e+00	1.209409308707225961e+00	5.500000000000000000e+00	1.209409308707225961e+00
5.700000000000001066e+00	1.239234237389477800e+00	5.700000000000001066e+00	1.239234237389477800e+00
5.900000000000000355e+00	1.230517650166247146e+00	5.900000000000000355e+00	1.230517650166247146e+00
6.099999999999999645e+00	1.245419883172161679e+00	6.099999999999999645e+00	1.245419883172161679e+00
6.300000000000000711e+00	1.249076493762737217e+00	6.300000000000000711e+00	1.249076493762737217e+00
6.500000000000000000e+00	1.259451899852129575e+00	6.500000000000000000e+00	1.259451899852129575e+00
6.700000000000001066e+00	1.219428898498466252e+00	6.700000000000001066e+00	1.219428898498466252e+00
6.900000000000000355e+00	1.219344508868878130e+00	6.900000000000000355e+00	1.219344508868878130e+00
7.099999999999999645e+00	1.216985976843809381e+00	7.099999999999999645e+00	1.216985976843809381e+00
7.300000000000000711e+00	1.192485061375284205e+00	7.300000000000000711e+00	1.192485061375284205e+00
7.500000000000000000e+00	1.190314980933237177e+00	7.500000000000000000e+00	1.190314980933237177e+00
7.700000000000001066e+00	1.184447780103894399e+00	7.700000000000001066e+00	1.184447780103894399e+00
7.900000000000000355e+00	1.169930104477014954e+00	7.900000000000000355e+00	1.169930104477014954e+00
8.100000000000001421e+00	1.177818472286596752e+00	8.100000000000001421e+00	1.177818472286596752e+00
8.300000000000000711e+00	1.183903129159808110e+00	8.300000000000000711e+00	1.183903129159808110e+00
8.500000000000000000e+00	1.166432537030920980e+00	8.500000000000000000e+00	1.166432537030920980e+00
8.699999999999999289e+00	1.172922310695078796e+00	8.699999999999999289e+00	1.172922310695078796e+00
8.900000000000000355e+00	1.186216754717962729e+00	8.900000000000000355e+00	1.186216754717962729e+00
9.100000000000001421e+00	1.185344223684145826e+00	9.100000000000001421e+00	1.185344223684145826e+00
9.300000000000000711e+00	1.177803054283189654e+00	9.300000000000000711e+00	1.177803054283189654e+00
9.500000000000000000e+00	1.165090741363582705e+00	9.500000000000000000e+00	1.165090741363582705e+00
9.700000000000001066e+00	1.160740569883457196e+00	9.700000000000001066e+00	1.160740569883457196e+00
9.900000000000000355e+00	1.171199809958801019e+00	9.900000000000000355e+00	1.171199809958801019e+00
1.010000000000000142e+01	1.158887308904491098e+00	1.010000000000000142e+01	1.158887308904491098e+00
1.030000000000000071e+01	1.158460015974762669e+00	1.030000000000000071e+01	1.158460015974762669e+00
1.050000000000000000e+01	1.145944344675620119e+00	1.050000000000000000e+01	1.145944344675620119e+00
1.070000000000000107e+01	1.152385963740919284e+00	1.070000000000000107e+01	1.152385963740919284e+00
1.090000000000000036e+01	1.150402534658125697e+00	1.090000000000000036e+01	1.150402534658125697e+00
1.110000000000000142e+01	1.149024307387179533e+00	1.110000000000000142e+01	1.149024307387179533e+00
1.130000000000000071e+01	1.144353414573188177e+00	1.130000000000000071e+01	1.144353414573188177e+00
1.150000000000000000e+01	1.150997390002357124e+00	1.150000000000000000e+01	1.150997390002357124e+00
1.170000000000000107e+01	1.156432394043445555e+00	1.170000000000000107e+01	1.156432394043445555e+00
1.190000000000000036e+01	1.145263360762518889e+00	1.190000000000000036e+01	1.145263360762518889e+00
1.210000000000000142e+01	1.142232847397477880e+00	1.210000000000000142e+01	1.142232847397477880e+00
1.230000000000000071e+01	1.147151549373135238e+00	1.230000000000000071e+01	1.147151549373135238e+00
1.250000000000000000e+01	1.143056736310251953e+00	1.250000000000000000e+01	1.143056736310251953e+00
1.270000000000000107e+01	1.132343353015293097e+00	1.270000000000000107e+01	1.132343353015293097e+00
1.290000000000000036e+01	1.132601067445842213e+00	1.290000000000000036e+01	1.132601067445842213e+00
1.310000000000000142e+01	1.134802516398839556e+00	1.310000000000000142e+01	1.134802516398839556e+00
1.330000000000000071e+01	1.130908799941434451e+00	1.330000000000000071e+01	1.130908799941434451e+00
1.350000000000000000e+01	1.127902534266219226e+00	1.350000000000000000e+01	1.127902534266219226e+00
1.370000000000000107e+01	1.128126039152119953e+00	1.370000000000000107e+01	1.128126039152119953e+00
1.390000000000000036e+01	1.120778645962835274e+00	1.390000000000000036e+01	1.120778645962835274e+00
1.410000000000000142e+01	1.126414165037012749e+00	1.410000000000000142e+01	1.126414165037012749e+00
1.430000000000000071e+01	1.114007088576381532e+00	1.430000000000000071e+01	1.114007088576381532e+00
1.450000000000000000e+01	1.116646827926182306e+00	1.450000000000000000e+01	1.116646827926182306e+00
1.470000000000000107e+01	1.122267412657904861e+00	1.470000000000000107e+01	1.122267412657904861e+00
1.490000000000000036e+01	1.105396636497266938e+00	1.490000000000000036e+01	1.105396636497266938e+00
