# Supplementary material for: Ion-combination specific effects driving the enzymatic activity of halophilic alcohol dehydrogenase 2 from Haloferax volcanii in aqueous ionic liquid solvent mixtures
Source: RSC Sustain. 2024 Jul 8;2(9):2559–80. doi: 10.1039/d3su00412k (PMC11353702; doi:10.1039/d3su00412k)
Supplement: SU-002-D3SU00412K-s005 [file SU-002-D3SU00412K-s005.zip › MDAnalysis_Calculated_Plotted_Data/RDF/native/RDF_wat2wat_around_acidic_zone1_15A_OAtoms.csv]

1.000000000000000056e-01	0.000000000000000000e+00	1.000000000000000056e-01	0.000000000000000000e+00
3.000000000000000444e-01	0.000000000000000000e+00	3.000000000000000444e-01	0.000000000000000000e+00
5.000000000000000000e-01	0.000000000000000000e+00	5.000000000000000000e-01	0.000000000000000000e+00
7.000000000000000666e-01	0.000000000000000000e+00	7.000000000000000666e-01	0.000000000000000000e+00
9.000000000000000222e-01	0.000000000000000000e+00	9.000000000000000222e-01	0.000000000000000000e+00
1.100000000000000089e+00	0.000000000000000000e+00	1.100000000000000089e+00	0.000000000000000000e+00
1.300000000000000266e+00	0.000000000000000000e+00	1.300000000000000266e+00	0.000000000000000000e+00
1.500000000000000000e+00	0.000000000000000000e+00	1.500000000000000000e+00	0.000000000000000000e+00
1.700000000000000178e+00	0.000000000000000000e+00	1.700000000000000178e+00	0.000000000000000000e+00
1.899999999999999911e+00	0.000000000000000000e+00	1.899999999999999911e+00	0.000000000000000000e+00
2.100000000000000089e+00	0.000000000000000000e+00	2.100000000000000089e+00	0.000000000000000000e+00
2.300000000000000266e+00	0.000000000000000000e+00	2.300000000000000266e+00	0.000000000000000000e+00
2.500000000000000000e+00	2.445289107146821905e-01	2.500000000000000000e+00	2.445289107146821905e-01
2.700000000000000178e+00	2.396818188581566922e+00	2.700000000000000178e+00	2.396818188581566922e+00
2.900000000000000355e+00	2.561916999757768654e+00	2.900000000000000355e+00	2.561916999757768654e+00
3.100000000000000089e+00	1.849381547690818417e+00	3.100000000000000089e+00	1.849381547690818417e+00
3.300000000000000266e+00	1.599451856366908231e+00	3.300000000000000266e+00	1.599451856366908231e+00
3.500000000000000000e+00	1.450001733512686020e+00	3.500000000000000000e+00	1.450001733512686020e+00
3.700000000000000178e+00	1.349115259581949111e+00	3.700000000000000178e+00	1.349115259581949111e+00
3.900000000000000355e+00	1.272737623977060695e+00	3.900000000000000355e+00	1.272737623977060695e+00
4.099999999999999645e+00	1.230843374318026928e+00	4.099999999999999645e+00	1.230843374318026928e+00
4.300000000000000711e+00	1.181237022902175138e+00	4.300000000000000711e+00	1.181237022902175138e+00
4.500000000000000000e+00	1.144960778447039029e+00	4.500000000000000000e+00	1.144960778447039029e+00
4.700000000000001066e+00	1.132518392793639306e+00	4.700000000000001066e+00	1.132518392793639306e+00
4.900000000000000355e+00	1.130770120234783516e+00	4.900000000000000355e+00	1.130770120234783516e+00
5.099999999999999645e+00	1.156440762914801246e+00	5.099999999999999645e+00	1.156440762914801246e+00
5.300000000000000711e+00	1.194244967739165331e+00	5.300000000000000711e+00	1.194244967739165331e+00
5.500000000000000000e+00	1.216434528024139983e+00	5.500000000000000000e+00	1.216434528024139983e+00
5.700000000000001066e+00	1.238157056114421950e+00	5.700000000000001066e+00	1.238157056114421950e+00
5.900000000000000355e+00	1.251387962801411069e+00	5.900000000000000355e+00	1.251387962801411069e+00
6.099999999999999645e+00	1.254495252149668172e+00	6.099999999999999645e+00	1.254495252149668172e+00
6.300000000000000711e+00	1.256455542173236406e+00	6.300000000000000711e+00	1.256455542173236406e+00
6.500000000000000000e+00	1.248419404000328026e+00	6.500000000000000000e+00	1.248419404000328026e+00
6.700000000000001066e+00	1.233265954679270804e+00	6.700000000000001066e+00	1.233265954679270804e+00
6.900000000000000355e+00	1.221704129478862866e+00	6.900000000000000355e+00	1.221704129478862866e+00
7.099999999999999645e+00	1.205660304969759400e+00	7.099999999999999645e+00	1.205660304969759400e+00
7.300000000000000711e+00	1.196667264813149334e+00	7.300000000000000711e+00	1.196667264813149334e+00
7.500000000000000000e+00	1.190920688823131179e+00	7.500000000000000000e+00	1.190920688823131179e+00
7.700000000000001066e+00	1.175759276087602778e+00	7.700000000000001066e+00	1.175759276087602778e+00
7.900000000000000355e+00	1.174068843387017891e+00	7.900000000000000355e+00	1.174068843387017891e+00
8.100000000000001421e+00	1.172591374371918960e+00	8.100000000000001421e+00	1.172591374371918960e+00
8.300000000000000711e+00	1.172756856594875607e+00	8.300000000000000711e+00	1.172756856594875607e+00
8.500000000000000000e+00	1.173794520141847597e+00	8.500000000000000000e+00	1.173794520141847597e+00
8.699999999999999289e+00	1.177398796802487491e+00	8.699999999999999289e+00	1.177398796802487491e+00
8.900000000000000355e+00	1.178757164552951098e+00	8.900000000000000355e+00	1.178757164552951098e+00
9.100000000000001421e+00	1.180604639973884318e+00	9.100000000000001421e+00	1.180604639973884318e+00
9.300000000000000711e+00	1.180298557233485646e+00	9.300000000000000711e+00	1.180298557233485646e+00
9.500000000000000000e+00	1.165008483489444080e+00	9.500000000000000000e+00	1.165008483489444080e+00
9.700000000000001066e+00	1.168366186482839408e+00	9.700000000000001066e+00	1.168366186482839408e+00
9.900000000000000355e+00	1.166936777777011214e+00	9.900000000000000355e+00	1.166936777777011214e+00
1.010000000000000142e+01	1.158267033823203063e+00	1.010000000000000142e+01	1.158267033823203063e+00
1.030000000000000071e+01	1.154501460769332022e+00	1.030000000000000071e+01	1.154501460769332022e+00
1.050000000000000000e+01	1.145239126857039436e+00	1.050000000000000000e+01	1.145239126857039436e+00
1.070000000000000107e+01	1.146458004023564126e+00	1.070000000000000107e+01	1.146458004023564126e+00
1.090000000000000036e+01	1.148967152905580713e+00	1.090000000000000036e+01	1.148967152905580713e+00
1.110000000000000142e+01	1.147333606549719720e+00	1.110000000000000142e+01	1.147333606549719720e+00
1.130000000000000071e+01	1.144640405726257582e+00	1.130000000000000071e+01	1.144640405726257582e+00
1.150000000000000000e+01	1.140590746718890047e+00	1.150000000000000000e+01	1.140590746718890047e+00
1.170000000000000107e+01	1.145872510495633767e+00	1.170000000000000107e+01	1.145872510495633767e+00
1.190000000000000036e+01	1.138931201870116539e+00	1.190000000000000036e+01	1.138931201870116539e+00
1.210000000000000142e+01	1.136883536524095684e+00	1.210000000000000142e+01	1.136883536524095684e+00
1.230000000000000071e+01	1.137392687289977333e+00	1.230000000000000071e+01	1.137392687289977333e+00
1.250000000000000000e+01	1.136345580947624390e+00	1.250000000000000000e+01	1.136345580947624390e+00
1.270000000000000107e+01	1.130050318474769444e+00	1.270000000000000107e+01	1.130050318474769444e+00
1.290000000000000036e+01	1.130920859611331153e+00	1.290000000000000036e+01	1.130920859611331153e+00
1.310000000000000142e+01	1.127272652745739068e+00	1.310000000000000142e+01	1.127272652745739068e+00
1.330000000000000071e+01	1.122764294345133695e+00	1.330000000000000071e+01	1.122764294345133695e+00
1.350000000000000000e+01	1.120678562834971803e+00	1.350000000000000000e+01	1.120678562834971803e+00
1.370000000000000107e+01	1.121747660676802205e+00	1.370000000000000107e+01	1.121747660676802205e+00
1.390000000000000036e+01	1.116976845406806529e+00	1.390000000000000036e+01	1.116976845406806529e+00
1.410000000000000142e+01	1.117579701197185083e+00	1.410000000000000142e+01	1.117579701197185083e+00
1.430000000000000071e+01	1.112927419950808794e+00	1.430000000000000071e+01	1.112927419950808794e+00
1.450000000000000000e+01	1.113703066905581629e+00	1.450000000000000000e+01	1.113703066905581629e+00
1.470000000000000107e+01	1.112635001127969980e+00	1.470000000000000107e+01	1.112635001127969980e+00
1.490000000000000036e+01	1.111330370982947402e+00	1.490000000000000036e+01	1.111330370982947402e+00
