# Supplementary material for: Ion-combination specific effects driving the enzymatic activity of halophilic alcohol dehydrogenase 2 from Haloferax volcanii in aqueous ionic liquid solvent mixtures
Source: RSC Sustain. 2024 Jul 8;2(9):2559–80. doi: 10.1039/d3su00412k (PMC11353702; doi:10.1039/d3su00412k)
Supplement: SU-002-D3SU00412K-s005 [file SU-002-D3SU00412K-s005.zip › MDAnalysis_Calculated_Plotted_Data/RDF/native/RDF_wat2wat_around_acidic_zone1_25A_OAtoms.csv]

1.000000000000000056e-01	0.000000000000000000e+00	1.000000000000000056e-01	0.000000000000000000e+00
3.000000000000000444e-01	0.000000000000000000e+00	3.000000000000000444e-01	0.000000000000000000e+00
5.000000000000000000e-01	0.000000000000000000e+00	5.000000000000000000e-01	0.000000000000000000e+00
7.000000000000000666e-01	0.000000000000000000e+00	7.000000000000000666e-01	0.000000000000000000e+00
9.000000000000000222e-01	0.000000000000000000e+00	9.000000000000000222e-01	0.000000000000000000e+00
1.100000000000000089e+00	0.000000000000000000e+00	1.100000000000000089e+00	0.000000000000000000e+00
1.300000000000000266e+00	0.000000000000000000e+00	1.300000000000000266e+00	0.000000000000000000e+00
1.500000000000000000e+00	0.000000000000000000e+00	1.500000000000000000e+00	0.000000000000000000e+00
1.700000000000000178e+00	0.000000000000000000e+00	1.700000000000000178e+00	0.000000000000000000e+00
1.899999999999999911e+00	0.000000000000000000e+00	1.899999999999999911e+00	0.000000000000000000e+00
2.100000000000000089e+00	0.000000000000000000e+00	2.100000000000000089e+00	0.000000000000000000e+00
2.300000000000000266e+00	3.494192757657076559e-05	2.300000000000000266e+00	3.494192757657076559e-05
2.500000000000000000e+00	2.491626157106569261e-01	2.500000000000000000e+00	2.491626157106569261e-01
2.700000000000000178e+00	2.398033284586229552e+00	2.700000000000000178e+00	2.398033284586229552e+00
2.900000000000000355e+00	2.567453042260438689e+00	2.900000000000000355e+00	2.567453042260438689e+00
3.100000000000000089e+00	1.852674285337757354e+00	3.100000000000000089e+00	1.852674285337757354e+00
3.300000000000000266e+00	1.590154497275486634e+00	3.300000000000000266e+00	1.590154497275486634e+00
3.500000000000000000e+00	1.456524061812275672e+00	3.500000000000000000e+00	1.456524061812275672e+00
3.700000000000000178e+00	1.356641126395753849e+00	3.700000000000000178e+00	1.356641126395753849e+00
3.900000000000000355e+00	1.281945243448006533e+00	3.900000000000000355e+00	1.281945243448006533e+00
4.099999999999999645e+00	1.229300765754897107e+00	4.099999999999999645e+00	1.229300765754897107e+00
4.300000000000000711e+00	1.184421090090133077e+00	4.300000000000000711e+00	1.184421090090133077e+00
4.500000000000000000e+00	1.150197956586542336e+00	4.500000000000000000e+00	1.150197956586542336e+00
4.700000000000001066e+00	1.137080924170535301e+00	4.700000000000001066e+00	1.137080924170535301e+00
4.900000000000000355e+00	1.142140180517506876e+00	4.900000000000000355e+00	1.142140180517506876e+00
5.099999999999999645e+00	1.161066174871078882e+00	5.099999999999999645e+00	1.161066174871078882e+00
5.300000000000000711e+00	1.201035916409718629e+00	5.300000000000000711e+00	1.201035916409718629e+00
5.500000000000000000e+00	1.225362296193782452e+00	5.500000000000000000e+00	1.225362296193782452e+00
5.700000000000001066e+00	1.235476883154706718e+00	5.700000000000001066e+00	1.235476883154706718e+00
5.900000000000000355e+00	1.252377387050283009e+00	5.900000000000000355e+00	1.252377387050283009e+00
6.099999999999999645e+00	1.263363432035015332e+00	6.099999999999999645e+00	1.263363432035015332e+00
6.300000000000000711e+00	1.264860929033827963e+00	6.300000000000000711e+00	1.264860929033827963e+00
6.500000000000000000e+00	1.250873881397603693e+00	6.500000000000000000e+00	1.250873881397603693e+00
6.700000000000001066e+00	1.234230269609774444e+00	6.700000000000001066e+00	1.234230269609774444e+00
6.900000000000000355e+00	1.227414654735554000e+00	6.900000000000000355e+00	1.227414654735554000e+00
7.099999999999999645e+00	1.211278373845964262e+00	7.099999999999999645e+00	1.211278373845964262e+00
7.300000000000000711e+00	1.202934000121001379e+00	7.300000000000000711e+00	1.202934000121001379e+00
7.500000000000000000e+00	1.197276448127973181e+00	7.500000000000000000e+00	1.197276448127973181e+00
7.700000000000001066e+00	1.184990724725399014e+00	7.700000000000001066e+00	1.184990724725399014e+00
7.900000000000000355e+00	1.180293320486263342e+00	7.900000000000000355e+00	1.180293320486263342e+00
8.100000000000001421e+00	1.178578340265702407e+00	8.100000000000001421e+00	1.178578340265702407e+00
8.300000000000000711e+00	1.179840220315033550e+00	8.300000000000000711e+00	1.179840220315033550e+00
8.500000000000000000e+00	1.182217910684866702e+00	8.500000000000000000e+00	1.182217910684866702e+00
8.699999999999999289e+00	1.185616369557729088e+00	8.699999999999999289e+00	1.185616369557729088e+00
8.900000000000000355e+00	1.188762197071503657e+00	8.900000000000000355e+00	1.188762197071503657e+00
9.100000000000001421e+00	1.186710185842022369e+00	9.100000000000001421e+00	1.186710185842022369e+00
9.300000000000000711e+00	1.183388982972561010e+00	9.300000000000000711e+00	1.183388982972561010e+00
9.500000000000000000e+00	1.175620206077239827e+00	9.500000000000000000e+00	1.175620206077239827e+00
9.700000000000001066e+00	1.175345133376832107e+00	9.700000000000001066e+00	1.175345133376832107e+00
9.900000000000000355e+00	1.172210510312705845e+00	9.900000000000000355e+00	1.172210510312705845e+00
1.010000000000000142e+01	1.167496164118538848e+00	1.010000000000000142e+01	1.167496164118538848e+00
1.030000000000000071e+01	1.161778465398051852e+00	1.030000000000000071e+01	1.161778465398051852e+00
1.050000000000000000e+01	1.156821088437808287e+00	1.050000000000000000e+01	1.156821088437808287e+00
1.070000000000000107e+01	1.154377016788320498e+00	1.070000000000000107e+01	1.154377016788320498e+00
1.090000000000000036e+01	1.154901321567016081e+00	1.090000000000000036e+01	1.154901321567016081e+00
1.110000000000000142e+01	1.152281891112085566e+00	1.110000000000000142e+01	1.152281891112085566e+00
1.130000000000000071e+01	1.151328001638297405e+00	1.130000000000000071e+01	1.151328001638297405e+00
1.150000000000000000e+01	1.149361079399162655e+00	1.150000000000000000e+01	1.149361079399162655e+00
1.170000000000000107e+01	1.150108834280744619e+00	1.170000000000000107e+01	1.150108834280744619e+00
1.190000000000000036e+01	1.144707148954047460e+00	1.190000000000000036e+01	1.144707148954047460e+00
1.210000000000000142e+01	1.143662994606389427e+00	1.210000000000000142e+01	1.143662994606389427e+00
1.230000000000000071e+01	1.143502699464888028e+00	1.230000000000000071e+01	1.143502699464888028e+00
1.250000000000000000e+01	1.142710219686948081e+00	1.250000000000000000e+01	1.142710219686948081e+00
1.270000000000000107e+01	1.137982282002431011e+00	1.270000000000000107e+01	1.137982282002431011e+00
1.290000000000000036e+01	1.135383874739247512e+00	1.290000000000000036e+01	1.135383874739247512e+00
1.310000000000000142e+01	1.132160250226823983e+00	1.310000000000000142e+01	1.132160250226823983e+00
1.330000000000000071e+01	1.130907016562107570e+00	1.330000000000000071e+01	1.130907016562107570e+00
1.350000000000000000e+01	1.128251208546711348e+00	1.350000000000000000e+01	1.128251208546711348e+00
1.370000000000000107e+01	1.127841278078297149e+00	1.370000000000000107e+01	1.127841278078297149e+00
1.390000000000000036e+01	1.125721615195711900e+00	1.390000000000000036e+01	1.125721615195711900e+00
1.410000000000000142e+01	1.124524389921777390e+00	1.410000000000000142e+01	1.124524389921777390e+00
1.430000000000000071e+01	1.120224927143908200e+00	1.430000000000000071e+01	1.120224927143908200e+00
1.450000000000000000e+01	1.120255245839005598e+00	1.450000000000000000e+01	1.120255245839005598e+00
1.470000000000000107e+01	1.117929257219738570e+00	1.470000000000000107e+01	1.117929257219738570e+00
1.490000000000000036e+01	1.116282956989857578e+00	1.490000000000000036e+01	1.116282956989857578e+00
