# Supplementary material for: Ion-combination specific effects driving the enzymatic activity of halophilic alcohol dehydrogenase 2 from Haloferax volcanii in aqueous ionic liquid solvent mixtures
Source: RSC Sustain. 2024 Jul 8;2(9):2559–80. doi: 10.1039/d3su00412k (PMC11353702; doi:10.1039/d3su00412k)
Supplement: SU-002-D3SU00412K-s005 [file SU-002-D3SU00412K-s005.zip › MDAnalysis_Calculated_Plotted_Data/RDF/native/RDF_wat_acidic_and_pot.csv]

1.000000000000000056e-01	0.000000000000000000e+00	1.000000000000000056e-01	0.000000000000000000e+00
3.000000000000000444e-01	0.000000000000000000e+00	3.000000000000000444e-01	0.000000000000000000e+00
5.000000000000000000e-01	0.000000000000000000e+00	5.000000000000000000e-01	0.000000000000000000e+00
7.000000000000000666e-01	0.000000000000000000e+00	7.000000000000000666e-01	0.000000000000000000e+00
9.000000000000000222e-01	0.000000000000000000e+00	9.000000000000000222e-01	0.000000000000000000e+00
1.100000000000000089e+00	0.000000000000000000e+00	1.100000000000000089e+00	0.000000000000000000e+00
1.300000000000000266e+00	0.000000000000000000e+00	1.300000000000000266e+00	0.000000000000000000e+00
1.500000000000000000e+00	0.000000000000000000e+00	1.500000000000000000e+00	0.000000000000000000e+00
1.700000000000000178e+00	0.000000000000000000e+00	1.700000000000000178e+00	0.000000000000000000e+00
1.899999999999999911e+00	0.000000000000000000e+00	1.899999999999999911e+00	0.000000000000000000e+00
2.100000000000000089e+00	0.000000000000000000e+00	2.100000000000000089e+00	0.000000000000000000e+00
2.300000000000000266e+00	2.647736253964221975e-03	2.300000000000000266e+00	2.647736253964221975e-03
2.500000000000000000e+00	2.738648234624577182e-01	2.500000000000000000e+00	2.738648234624577182e-01
2.700000000000000178e+00	1.938406650347580307e+00	2.700000000000000178e+00	1.938406650347580307e+00
2.900000000000000355e+00	2.098970885828820521e+00	2.900000000000000355e+00	2.098970885828820521e+00
3.100000000000000089e+00	1.983370979327348849e+00	3.100000000000000089e+00	1.983370979327348849e+00
3.300000000000000266e+00	2.128950028034639175e+00	3.300000000000000266e+00	2.128950028034639175e+00
3.500000000000000000e+00	1.917952979362413934e+00	3.500000000000000000e+00	1.917952979362413934e+00
3.700000000000000178e+00	1.429950757852519461e+00	3.700000000000000178e+00	1.429950757852519461e+00
3.900000000000000355e+00	1.133390966208954964e+00	3.900000000000000355e+00	1.133390966208954964e+00
4.099999999999999645e+00	1.042222309872188113e+00	4.099999999999999645e+00	1.042222309872188113e+00
4.300000000000000711e+00	1.047361994724214540e+00	4.300000000000000711e+00	1.047361994724214540e+00
4.500000000000000000e+00	1.096943205501756946e+00	4.500000000000000000e+00	1.096943205501756946e+00
4.700000000000001066e+00	1.164227767142347325e+00	4.700000000000001066e+00	1.164227767142347325e+00
4.900000000000000355e+00	1.236774024647147474e+00	4.900000000000000355e+00	1.236774024647147474e+00
5.099999999999999645e+00	1.302780243436093555e+00	5.099999999999999645e+00	1.302780243436093555e+00
5.300000000000000711e+00	1.337338754626339110e+00	5.300000000000000711e+00	1.337338754626339110e+00
5.500000000000000000e+00	1.346581574050106589e+00	5.500000000000000000e+00	1.346581574050106589e+00
5.700000000000001066e+00	1.343335916807556707e+00	5.700000000000001066e+00	1.343335916807556707e+00
5.900000000000000355e+00	1.331621919205734583e+00	5.900000000000000355e+00	1.331621919205734583e+00
6.099999999999999645e+00	1.316937604545227458e+00	6.099999999999999645e+00	1.316937604545227458e+00
6.300000000000000711e+00	1.289521529604365835e+00	6.300000000000000711e+00	1.289521529604365835e+00
6.500000000000000000e+00	1.263725126072290816e+00	6.500000000000000000e+00	1.263725126072290816e+00
6.700000000000001066e+00	1.239673383625699232e+00	6.700000000000001066e+00	1.239673383625699232e+00
6.900000000000000355e+00	1.244493345289155783e+00	6.900000000000000355e+00	1.244493345289155783e+00
7.099999999999999645e+00	1.249040098962688194e+00	7.099999999999999645e+00	1.249040098962688194e+00
7.300000000000000711e+00	1.253422207338951599e+00	7.300000000000000711e+00	1.253422207338951599e+00
7.500000000000000000e+00	1.256165754273999235e+00	7.500000000000000000e+00	1.256165754273999235e+00
7.700000000000001066e+00	1.254423090200137425e+00	7.700000000000001066e+00	1.254423090200137425e+00
7.900000000000000355e+00	1.252717106110918133e+00	7.900000000000000355e+00	1.252717106110918133e+00
8.100000000000001421e+00	1.250950222574064297e+00	8.100000000000001421e+00	1.250950222574064297e+00
8.300000000000000711e+00	1.249015802008777154e+00	8.300000000000000711e+00	1.249015802008777154e+00
8.500000000000000000e+00	1.244137907350463701e+00	8.500000000000000000e+00	1.244137907350463701e+00
8.699999999999999289e+00	1.239672295409334213e+00	8.699999999999999289e+00	1.239672295409334213e+00
8.900000000000000355e+00	1.235691067005795452e+00	8.900000000000000355e+00	1.235691067005795452e+00
9.100000000000001421e+00	1.234982022647326261e+00	9.100000000000001421e+00	1.234982022647326261e+00
9.300000000000000711e+00	1.224966876542773253e+00	9.300000000000000711e+00	1.224966876542773253e+00
9.500000000000000000e+00	1.224304509014423781e+00	9.500000000000000000e+00	1.224304509014423781e+00
9.700000000000001066e+00	1.220623816255602012e+00	9.700000000000001066e+00	1.220623816255602012e+00
9.900000000000000355e+00	1.218669146114929713e+00	9.900000000000000355e+00	1.218669146114929713e+00
1.010000000000000142e+01	1.216729577013055730e+00	1.010000000000000142e+01	1.216729577013055730e+00
1.030000000000000071e+01	1.216451466763937450e+00	1.030000000000000071e+01	1.216451466763937450e+00
1.050000000000000000e+01	1.214311638547246996e+00	1.050000000000000000e+01	1.214311638547246996e+00
1.070000000000000107e+01	1.212704445112635421e+00	1.070000000000000107e+01	1.212704445112635421e+00
1.090000000000000036e+01	1.206506051285134218e+00	1.090000000000000036e+01	1.206506051285134218e+00
1.110000000000000142e+01	1.207164131418278830e+00	1.110000000000000142e+01	1.207164131418278830e+00
1.130000000000000071e+01	1.204654031297007322e+00	1.130000000000000071e+01	1.204654031297007322e+00
1.150000000000000000e+01	1.200231572653188694e+00	1.150000000000000000e+01	1.200231572653188694e+00
1.170000000000000107e+01	1.198986301876268534e+00	1.170000000000000107e+01	1.198986301876268534e+00
1.190000000000000036e+01	1.195299853034504256e+00	1.190000000000000036e+01	1.195299853034504256e+00
1.210000000000000142e+01	1.191870064278746533e+00	1.210000000000000142e+01	1.191870064278746533e+00
1.230000000000000071e+01	1.192561572941497783e+00	1.230000000000000071e+01	1.192561572941497783e+00
1.250000000000000000e+01	1.188317680749626515e+00	1.250000000000000000e+01	1.188317680749626515e+00
1.270000000000000107e+01	1.184554617805839039e+00	1.270000000000000107e+01	1.184554617805839039e+00
1.290000000000000036e+01	1.183532361386858911e+00	1.290000000000000036e+01	1.183532361386858911e+00
1.310000000000000142e+01	1.179315384507068742e+00	1.310000000000000142e+01	1.179315384507068742e+00
1.330000000000000071e+01	1.178206571690961102e+00	1.330000000000000071e+01	1.178206571690961102e+00
1.350000000000000000e+01	1.175851174242005914e+00	1.350000000000000000e+01	1.175851174242005914e+00
1.370000000000000107e+01	1.170861262134023972e+00	1.370000000000000107e+01	1.170861262134023972e+00
1.390000000000000036e+01	1.171352697143779986e+00	1.390000000000000036e+01	1.171352697143779986e+00
1.410000000000000142e+01	1.169193853710756015e+00	1.410000000000000142e+01	1.169193853710756015e+00
1.430000000000000071e+01	1.165509157818277020e+00	1.430000000000000071e+01	1.165509157818277020e+00
1.450000000000000000e+01	1.165918183246492434e+00	1.450000000000000000e+01	1.165918183246492434e+00
1.470000000000000107e+01	1.162167988211431524e+00	1.470000000000000107e+01	1.162167988211431524e+00
1.490000000000000036e+01	1.161090647271015630e+00	1.490000000000000036e+01	1.161090647271015630e+00
