# Supplementary material for: Ion-combination specific effects driving the enzymatic activity of halophilic alcohol dehydrogenase 2 from Haloferax volcanii in aqueous ionic liquid solvent mixtures
Source: RSC Sustain. 2024 Jul 8;2(9):2559–80. doi: 10.1039/d3su00412k (PMC11353702; doi:10.1039/d3su00412k)
Supplement: SU-002-D3SU00412K-s005 [file SU-002-D3SU00412K-s005.zip › MDAnalysis_Calculated_Plotted_Data/RDF/native/RDF_wat_all.csv]

1.000000000000000056e-01	0.000000000000000000e+00	1.000000000000000056e-01	0.000000000000000000e+00
3.000000000000000444e-01	0.000000000000000000e+00	3.000000000000000444e-01	0.000000000000000000e+00
5.000000000000000000e-01	0.000000000000000000e+00	5.000000000000000000e-01	0.000000000000000000e+00
7.000000000000000666e-01	0.000000000000000000e+00	7.000000000000000666e-01	0.000000000000000000e+00
9.000000000000000222e-01	0.000000000000000000e+00	9.000000000000000222e-01	0.000000000000000000e+00
1.100000000000000089e+00	0.000000000000000000e+00	1.100000000000000089e+00	0.000000000000000000e+00
1.300000000000000266e+00	4.998744437009017765e-06	1.300000000000000266e+00	4.998744437009017765e-06
1.500000000000000000e+00	3.556659552307670728e-03	1.500000000000000000e+00	3.556659552307670728e-03
1.700000000000000178e+00	6.291004821722631646e-02	1.700000000000000178e+00	6.291004821722631646e-02
1.899999999999999911e+00	9.311286966914800178e-02	1.899999999999999911e+00	9.311286966914800178e-02
2.100000000000000089e+00	7.528513529334947274e-02	2.100000000000000089e+00	7.528513529334947274e-02
2.300000000000000266e+00	9.142083358340689914e-02	2.300000000000000266e+00	9.142083358340689914e-02
2.500000000000000000e+00	1.456335061327251046e-01	2.500000000000000000e+00	1.456335061327251046e-01
2.700000000000000178e+00	2.292089409716899229e-01	2.700000000000000178e+00	2.292089409716899229e-01
2.900000000000000355e+00	2.675952926409879140e-01	2.900000000000000355e+00	2.675952926409879140e-01
3.100000000000000089e+00	2.863160359083242179e-01	3.100000000000000089e+00	2.863160359083242179e-01
3.300000000000000266e+00	3.144597325191825221e-01	3.300000000000000266e+00	3.144597325191825221e-01
3.500000000000000000e+00	3.477957360347752047e-01	3.500000000000000000e+00	3.477957360347752047e-01
3.700000000000000178e+00	3.724610556347205947e-01	3.700000000000000178e+00	3.724610556347205947e-01
3.900000000000000355e+00	3.837944355791074735e-01	3.900000000000000355e+00	3.837944355791074735e-01
4.099999999999999645e+00	3.878220847705935448e-01	4.099999999999999645e+00	3.878220847705935448e-01
4.300000000000000711e+00	3.930624570428962183e-01	4.300000000000000711e+00	3.930624570428962183e-01
4.500000000000000000e+00	3.999082080172404741e-01	4.500000000000000000e+00	3.999082080172404741e-01
4.700000000000001066e+00	4.080673616220223954e-01	4.700000000000001066e+00	4.080673616220223954e-01
4.900000000000000355e+00	4.147452326058495564e-01	4.900000000000000355e+00	4.147452326058495564e-01
5.099999999999999645e+00	4.196526846076575890e-01	5.099999999999999645e+00	4.196526846076575890e-01
5.300000000000000711e+00	4.246836531777794521e-01	5.300000000000000711e+00	4.246836531777794521e-01
5.500000000000000000e+00	4.293629520409449341e-01	5.500000000000000000e+00	4.293629520409449341e-01
5.700000000000001066e+00	4.332794071010279691e-01	5.700000000000001066e+00	4.332794071010279691e-01
5.900000000000000355e+00	4.366632211974047495e-01	5.900000000000000355e+00	4.366632211974047495e-01
6.099999999999999645e+00	4.410126763456537757e-01	6.099999999999999645e+00	4.410126763456537757e-01
6.300000000000000711e+00	4.469784829259360048e-01	6.300000000000000711e+00	4.469784829259360048e-01
6.500000000000000000e+00	4.541095463296624390e-01	6.500000000000000000e+00	4.541095463296624390e-01
6.700000000000001066e+00	4.620377765731875086e-01	6.700000000000001066e+00	4.620377765731875086e-01
6.900000000000000355e+00	4.707393240150477554e-01	6.900000000000000355e+00	4.707393240150477554e-01
7.099999999999999645e+00	4.799579276344909107e-01	7.099999999999999645e+00	4.799579276344909107e-01
7.300000000000000711e+00	4.892980065097578546e-01	7.300000000000000711e+00	4.892980065097578546e-01
7.500000000000000000e+00	4.984297743173251583e-01	7.500000000000000000e+00	4.984297743173251583e-01
7.700000000000001066e+00	5.071491788603383899e-01	7.700000000000001066e+00	5.071491788603383899e-01
7.900000000000000355e+00	5.156071753041526762e-01	7.900000000000000355e+00	5.156071753041526762e-01
8.100000000000001421e+00	5.238098699505826517e-01	8.100000000000001421e+00	5.238098699505826517e-01
8.300000000000000711e+00	5.315974980040174547e-01	8.300000000000000711e+00	5.315974980040174547e-01
8.500000000000000000e+00	5.387059681302881486e-01	8.500000000000000000e+00	5.387059681302881486e-01
8.699999999999999289e+00	5.453380657959330247e-01	8.699999999999999289e+00	5.453380657959330247e-01
8.900000000000000355e+00	5.518026851412386469e-01	8.900000000000000355e+00	5.518026851412386469e-01
9.100000000000001421e+00	5.581649879316917806e-01	9.100000000000001421e+00	5.581649879316917806e-01
9.300000000000000711e+00	5.643363368626305165e-01	9.300000000000000711e+00	5.643363368626305165e-01
9.500000000000000000e+00	5.701877938204272800e-01	9.500000000000000000e+00	5.701877938204272800e-01
9.700000000000001066e+00	5.757060839838064048e-01	9.700000000000001066e+00	5.757060839838064048e-01
9.900000000000000355e+00	5.810047054424372082e-01	9.900000000000000355e+00	5.810047054424372082e-01
1.010000000000000142e+01	5.861784696203634626e-01	1.010000000000000142e+01	5.861784696203634626e-01
1.030000000000000071e+01	5.913038970719664000e-01	1.030000000000000071e+01	5.913038970719664000e-01
1.050000000000000000e+01	5.963468718729147966e-01	1.050000000000000000e+01	5.963468718729147966e-01
1.070000000000000107e+01	6.014332730826590367e-01	1.070000000000000107e+01	6.014332730826590367e-01
1.090000000000000036e+01	6.066236926556628495e-01	1.090000000000000036e+01	6.066236926556628495e-01
1.110000000000000142e+01	6.119370027215569330e-01	1.110000000000000142e+01	6.119370027215569330e-01
1.130000000000000071e+01	6.172577644579800848e-01	1.130000000000000071e+01	6.172577644579800848e-01
1.150000000000000000e+01	6.226842173232255417e-01	1.150000000000000000e+01	6.226842173232255417e-01
1.170000000000000107e+01	6.281763802430955224e-01	1.170000000000000107e+01	6.281763802430955224e-01
1.190000000000000036e+01	6.337455328615214656e-01	1.190000000000000036e+01	6.337455328615214656e-01
1.210000000000000142e+01	6.393196145257731278e-01	1.210000000000000142e+01	6.393196145257731278e-01
1.230000000000000071e+01	6.449154731519153305e-01	1.230000000000000071e+01	6.449154731519153305e-01
1.250000000000000000e+01	6.505271099830173265e-01	1.250000000000000000e+01	6.505271099830173265e-01
1.270000000000000107e+01	6.561475702672167065e-01	1.270000000000000107e+01	6.561475702672167065e-01
1.290000000000000036e+01	6.616898126225367882e-01	1.290000000000000036e+01	6.616898126225367882e-01
1.310000000000000142e+01	6.671065849804007630e-01	1.310000000000000142e+01	6.671065849804007630e-01
1.330000000000000071e+01	6.723765847742239066e-01	1.330000000000000071e+01	6.723765847742239066e-01
1.350000000000000000e+01	6.774849573359853494e-01	1.350000000000000000e+01	6.774849573359853494e-01
1.370000000000000107e+01	6.824657810540307734e-01	1.370000000000000107e+01	6.824657810540307734e-01
1.390000000000000036e+01	6.873286113162341282e-01	1.390000000000000036e+01	6.873286113162341282e-01
1.410000000000000142e+01	6.920340599499280598e-01	1.410000000000000142e+01	6.920340599499280598e-01
1.430000000000000071e+01	6.967260646271350444e-01	1.430000000000000071e+01	6.967260646271350444e-01
1.450000000000000000e+01	7.012959097441818779e-01	1.450000000000000000e+01	7.012959097441818779e-01
1.470000000000000107e+01	7.058605758847453782e-01	1.470000000000000107e+01	7.058605758847453782e-01
1.490000000000000036e+01	7.103761160282998643e-01	1.490000000000000036e+01	7.103761160282998643e-01
