# Supplementary material for: Ion-combination specific effects driving the enzymatic activity of halophilic alcohol dehydrogenase 2 from Haloferax volcanii in aqueous ionic liquid solvent mixtures
Source: RSC Sustain. 2024 Jul 8;2(9):2559–80. doi: 10.1039/d3su00412k (PMC11353702; doi:10.1039/d3su00412k)
Supplement: SU-002-D3SU00412K-s005 [file SU-002-D3SU00412K-s005.zip › MDAnalysis_Calculated_Plotted_Data/RDF/native/RDF_wat_basic.csv]

1.000000000000000056e-01	0.000000000000000000e+00	1.000000000000000056e-01	0.000000000000000000e+00
3.000000000000000444e-01	0.000000000000000000e+00	3.000000000000000444e-01	0.000000000000000000e+00
5.000000000000000000e-01	0.000000000000000000e+00	5.000000000000000000e-01	0.000000000000000000e+00
7.000000000000000666e-01	0.000000000000000000e+00	7.000000000000000666e-01	0.000000000000000000e+00
9.000000000000000222e-01	0.000000000000000000e+00	9.000000000000000222e-01	0.000000000000000000e+00
1.100000000000000089e+00	0.000000000000000000e+00	1.100000000000000089e+00	0.000000000000000000e+00
1.300000000000000266e+00	1.140541347674611645e-06	1.300000000000000266e+00	1.140541347674611645e-06
1.500000000000000000e+00	1.025750097756088566e-03	1.500000000000000000e+00	1.025750097756088566e-03
1.700000000000000178e+00	3.316354062214923321e-02	1.700000000000000178e+00	3.316354062214923321e-02
1.899999999999999911e+00	1.088708513214414475e-01	1.899999999999999911e+00	1.088708513214414475e-01
2.100000000000000089e+00	1.121702116175725128e-01	2.100000000000000089e+00	1.121702116175725128e-01
2.300000000000000266e+00	1.475268111886183509e-01	2.300000000000000266e+00	1.475268111886183509e-01
2.500000000000000000e+00	2.192723552071430548e-01	2.500000000000000000e+00	2.192723552071430548e-01
2.700000000000000178e+00	3.018219282959572758e-01	2.700000000000000178e+00	3.018219282959572758e-01
2.900000000000000355e+00	3.716391473546157842e-01	2.900000000000000355e+00	3.716391473546157842e-01
3.100000000000000089e+00	4.061749837180978484e-01	3.100000000000000089e+00	4.061749837180978484e-01
3.300000000000000266e+00	4.650777226252000296e-01	3.300000000000000266e+00	4.650777226252000296e-01
3.500000000000000000e+00	5.154939386593938577e-01	3.500000000000000000e+00	5.154939386593938577e-01
3.700000000000000178e+00	5.375603408761466806e-01	3.700000000000000178e+00	5.375603408761466806e-01
3.900000000000000355e+00	5.432298866793482395e-01	3.900000000000000355e+00	5.432298866793482395e-01
4.099999999999999645e+00	5.481555105768283198e-01	4.099999999999999645e+00	5.481555105768283198e-01
4.300000000000000711e+00	5.542227214788412182e-01	4.300000000000000711e+00	5.542227214788412182e-01
4.500000000000000000e+00	5.611480987937963461e-01	4.500000000000000000e+00	5.611480987937963461e-01
4.700000000000001066e+00	5.703749864503379063e-01	4.700000000000001066e+00	5.703749864503379063e-01
4.900000000000000355e+00	5.806816286328325694e-01	4.900000000000000355e+00	5.806816286328325694e-01
5.099999999999999645e+00	5.917711792206775678e-01	5.099999999999999645e+00	5.917711792206775678e-01
5.300000000000000711e+00	5.994142355807048350e-01	5.300000000000000711e+00	5.994142355807048350e-01
5.500000000000000000e+00	6.031670814508752754e-01	5.500000000000000000e+00	6.031670814508752754e-01
5.700000000000001066e+00	6.056321174148225905e-01	5.700000000000001066e+00	6.056321174148225905e-01
5.900000000000000355e+00	6.054898409219284794e-01	5.900000000000000355e+00	6.054898409219284794e-01
6.099999999999999645e+00	6.047685915197833495e-01	6.099999999999999645e+00	6.047685915197833495e-01
6.300000000000000711e+00	6.059853655611306955e-01	6.300000000000000711e+00	6.059853655611306955e-01
6.500000000000000000e+00	6.090778102950847872e-01	6.500000000000000000e+00	6.090778102950847872e-01
6.700000000000001066e+00	6.134733083103198759e-01	6.700000000000001066e+00	6.134733083103198759e-01
6.900000000000000355e+00	6.194389216398611397e-01	6.900000000000000355e+00	6.194389216398611397e-01
7.099999999999999645e+00	6.272552684318928318e-01	7.099999999999999645e+00	6.272552684318928318e-01
7.300000000000000711e+00	6.353907301093471016e-01	7.300000000000000711e+00	6.353907301093471016e-01
7.500000000000000000e+00	6.434667483531983923e-01	7.500000000000000000e+00	6.434667483531983923e-01
7.700000000000001066e+00	6.507511012034086217e-01	7.700000000000001066e+00	6.507511012034086217e-01
7.900000000000000355e+00	6.570877193059324606e-01	7.900000000000000355e+00	6.570877193059324606e-01
8.100000000000001421e+00	6.626523948846089196e-01	8.100000000000001421e+00	6.626523948846089196e-01
8.300000000000000711e+00	6.675123000634950454e-01	8.300000000000000711e+00	6.675123000634950454e-01
8.500000000000000000e+00	6.714484070468897947e-01	8.500000000000000000e+00	6.714484070468897947e-01
8.699999999999999289e+00	6.748701681377977657e-01	8.699999999999999289e+00	6.748701681377977657e-01
8.900000000000000355e+00	6.781438724036379373e-01	8.900000000000000355e+00	6.781438724036379373e-01
9.100000000000001421e+00	6.815183390337666847e-01	9.100000000000001421e+00	6.815183390337666847e-01
9.300000000000000711e+00	6.848155476032988798e-01	9.300000000000000711e+00	6.848155476032988798e-01
9.500000000000000000e+00	6.879780447293861734e-01	9.500000000000000000e+00	6.879780447293861734e-01
9.700000000000001066e+00	6.909126881667801978e-01	9.700000000000001066e+00	6.909126881667801978e-01
9.900000000000000355e+00	6.937416332223055315e-01	9.900000000000000355e+00	6.937416332223055315e-01
1.010000000000000142e+01	6.964635453308544166e-01	1.010000000000000142e+01	6.964635453308544166e-01
1.030000000000000071e+01	6.992351121090615296e-01	1.030000000000000071e+01	6.992351121090615296e-01
1.050000000000000000e+01	7.017602520794937737e-01	1.050000000000000000e+01	7.017602520794937737e-01
1.070000000000000107e+01	7.044299167881687973e-01	1.070000000000000107e+01	7.044299167881687973e-01
1.090000000000000036e+01	7.070657457687868908e-01	1.090000000000000036e+01	7.070657457687868908e-01
1.110000000000000142e+01	7.100495168931204581e-01	1.110000000000000142e+01	7.100495168931204581e-01
1.130000000000000071e+01	7.131034511444146462e-01	1.130000000000000071e+01	7.131034511444146462e-01
1.150000000000000000e+01	7.163719365918854720e-01	1.150000000000000000e+01	7.163719365918854720e-01
1.170000000000000107e+01	7.198909083868773040e-01	1.170000000000000107e+01	7.198909083868773040e-01
1.190000000000000036e+01	7.234920239557396382e-01	1.190000000000000036e+01	7.234920239557396382e-01
1.210000000000000142e+01	7.273659499461733180e-01	1.210000000000000142e+01	7.273659499461733180e-01
1.230000000000000071e+01	7.313036810395400211e-01	1.230000000000000071e+01	7.313036810395400211e-01
1.250000000000000000e+01	7.353372328622628240e-01	1.250000000000000000e+01	7.353372328622628240e-01
1.270000000000000107e+01	7.395204435875621929e-01	1.270000000000000107e+01	7.395204435875621929e-01
1.290000000000000036e+01	7.436577721620626358e-01	1.290000000000000036e+01	7.436577721620626358e-01
1.310000000000000142e+01	7.478963855576107322e-01	1.310000000000000142e+01	7.478963855576107322e-01
1.330000000000000071e+01	7.521325550788364733e-01	1.330000000000000071e+01	7.521325550788364733e-01
1.350000000000000000e+01	7.562264179579385459e-01	1.350000000000000000e+01	7.562264179579385459e-01
1.370000000000000107e+01	7.601600139037187898e-01	1.370000000000000107e+01	7.601600139037187898e-01
1.390000000000000036e+01	7.641434609734132355e-01	1.390000000000000036e+01	7.641434609734132355e-01
1.410000000000000142e+01	7.679084932465060076e-01	1.410000000000000142e+01	7.679084932465060076e-01
1.430000000000000071e+01	7.715664523591133639e-01	1.430000000000000071e+01	7.715664523591133639e-01
1.450000000000000000e+01	7.750289500298992440e-01	1.450000000000000000e+01	7.750289500298992440e-01
1.470000000000000107e+01	7.785344754489647023e-01	1.470000000000000107e+01	7.785344754489647023e-01
1.490000000000000036e+01	7.819972269007279264e-01	1.490000000000000036e+01	7.819972269007279264e-01
