# Supplementary material for: Ion-combination specific effects driving the enzymatic activity of halophilic alcohol dehydrogenase 2 from Haloferax volcanii in aqueous ionic liquid solvent mixtures
Source: RSC Sustain. 2024 Jul 8;2(9):2559–80. doi: 10.1039/d3su00412k (PMC11353702; doi:10.1039/d3su00412k)
Supplement: SU-002-D3SU00412K-s005 [file SU-002-D3SU00412K-s005.zip › MDAnalysis_Calculated_Plotted_Data/RDF/native/RDF_wat_basic_acidic.csv]

1.000000000000000056e-01	0.000000000000000000e+00	1.000000000000000056e-01	0.000000000000000000e+00
3.000000000000000444e-01	0.000000000000000000e+00	3.000000000000000444e-01	0.000000000000000000e+00
5.000000000000000000e-01	0.000000000000000000e+00	5.000000000000000000e-01	0.000000000000000000e+00
7.000000000000000666e-01	0.000000000000000000e+00	7.000000000000000666e-01	0.000000000000000000e+00
9.000000000000000222e-01	0.000000000000000000e+00	9.000000000000000222e-01	0.000000000000000000e+00
1.100000000000000089e+00	0.000000000000000000e+00	1.100000000000000089e+00	0.000000000000000000e+00
1.300000000000000266e+00	1.061848221787857077e-05	1.300000000000000266e+00	1.061848221787857077e-05
1.500000000000000000e+00	7.855601165817726120e-03	1.500000000000000000e+00	7.855601165817726120e-03
1.700000000000000178e+00	1.413764650242764209e-01	1.700000000000000178e+00	1.413764650242764209e-01
1.899999999999999911e+00	1.905977911724056895e-01	1.899999999999999911e+00	1.905977911724056895e-01
2.100000000000000089e+00	1.322791269805221603e-01	2.100000000000000089e+00	1.322791269805221603e-01
2.300000000000000266e+00	1.516388098259580097e-01	2.300000000000000266e+00	1.516388098259580097e-01
2.500000000000000000e+00	2.391332330726387845e-01	2.500000000000000000e+00	2.391332330726387845e-01
2.700000000000000178e+00	3.867944475586637121e-01	2.700000000000000178e+00	3.867944475586637121e-01
2.900000000000000355e+00	4.367053189679258596e-01	2.900000000000000355e+00	4.367053189679258596e-01
3.100000000000000089e+00	4.525556342038205559e-01	3.100000000000000089e+00	4.525556342038205559e-01
3.300000000000000266e+00	4.879231163384729619e-01	3.300000000000000266e+00	4.879231163384729619e-01
3.500000000000000000e+00	5.364090123556074508e-01	3.500000000000000000e+00	5.364090123556074508e-01
3.700000000000000178e+00	5.746610187901359801e-01	3.700000000000000178e+00	5.746610187901359801e-01
3.900000000000000355e+00	5.904877637105573340e-01	3.900000000000000355e+00	5.904877637105573340e-01
4.099999999999999645e+00	5.926664009421686030e-01	4.099999999999999645e+00	5.926664009421686030e-01
4.300000000000000711e+00	5.990142307955024226e-01	4.300000000000000711e+00	5.990142307955024226e-01
4.500000000000000000e+00	6.094058233755708098e-01	4.500000000000000000e+00	6.094058233755708098e-01
4.700000000000001066e+00	6.231589957633891785e-01	4.700000000000001066e+00	6.231589957633891785e-01
4.900000000000000355e+00	6.331328023744012823e-01	4.900000000000000355e+00	6.331328023744012823e-01
5.099999999999999645e+00	6.399523995052923686e-01	5.099999999999999645e+00	6.399523995052923686e-01
5.300000000000000711e+00	6.453431399275491032e-01	5.300000000000000711e+00	6.453431399275491032e-01
5.500000000000000000e+00	6.479244085454229918e-01	5.500000000000000000e+00	6.479244085454229918e-01
5.700000000000001066e+00	6.487398545976661435e-01	5.700000000000001066e+00	6.487398545976661435e-01
5.900000000000000355e+00	6.482176298732995612e-01	5.900000000000000355e+00	6.482176298732995612e-01
6.099999999999999645e+00	6.485157364448681516e-01	6.099999999999999645e+00	6.485157364448681516e-01
6.300000000000000711e+00	6.508748775530575070e-01	6.300000000000000711e+00	6.508748775530575070e-01
6.500000000000000000e+00	6.548993064251019680e-01	6.500000000000000000e+00	6.548993064251019680e-01
6.700000000000001066e+00	6.598261693799228889e-01	6.700000000000001066e+00	6.598261693799228889e-01
6.900000000000000355e+00	6.658643618775180739e-01	6.900000000000000355e+00	6.658643618775180739e-01
7.099999999999999645e+00	6.730781134593960546e-01	7.099999999999999645e+00	6.730781134593960546e-01
7.300000000000000711e+00	6.805293330697379517e-01	7.300000000000000711e+00	6.805293330697379517e-01
7.500000000000000000e+00	6.878389681804630840e-01	7.500000000000000000e+00	6.878389681804630840e-01
7.700000000000001066e+00	6.944782626994662200e-01	7.700000000000001066e+00	6.944782626994662200e-01
7.900000000000000355e+00	7.004879528172709424e-01	7.900000000000000355e+00	7.004879528172709424e-01
8.100000000000001421e+00	7.057601372022443975e-01	8.100000000000001421e+00	7.057601372022443975e-01
8.300000000000000711e+00	7.104186382823013401e-01	8.300000000000000711e+00	7.104186382823013401e-01
8.500000000000000000e+00	7.142918596470461123e-01	8.500000000000000000e+00	7.142918596470461123e-01
8.699999999999999289e+00	7.177074474653891700e-01	8.699999999999999289e+00	7.177074474653891700e-01
8.900000000000000355e+00	7.210078653085932876e-01	8.900000000000000355e+00	7.210078653085932876e-01
9.100000000000001421e+00	7.242725798589012554e-01	9.100000000000001421e+00	7.242725798589012554e-01
9.300000000000000711e+00	7.274368204893897349e-01	9.300000000000000711e+00	7.274368204893897349e-01
9.500000000000000000e+00	7.303344051046940510e-01	9.500000000000000000e+00	7.303344051046940510e-01
9.700000000000001066e+00	7.328808169637789360e-01	9.700000000000001066e+00	7.328808169637789360e-01
9.900000000000000355e+00	7.352849127824935271e-01	9.900000000000000355e+00	7.352849127824935271e-01
1.010000000000000142e+01	7.375516009799055750e-01	1.010000000000000142e+01	7.375516009799055750e-01
1.030000000000000071e+01	7.398559951889116526e-01	1.030000000000000071e+01	7.398559951889116526e-01
1.050000000000000000e+01	7.419003630961876761e-01	1.050000000000000000e+01	7.419003630961876761e-01
1.070000000000000107e+01	7.439562010498704803e-01	1.070000000000000107e+01	7.439562010498704803e-01
1.090000000000000036e+01	7.460228467526671681e-01	1.090000000000000036e+01	7.460228467526671681e-01
1.110000000000000142e+01	7.482689252064758101e-01	1.110000000000000142e+01	7.482689252064758101e-01
1.130000000000000071e+01	7.505138977567058500e-01	1.130000000000000071e+01	7.505138977567058500e-01
1.150000000000000000e+01	7.529182721025776681e-01	1.150000000000000000e+01	7.529182721025776681e-01
1.170000000000000107e+01	7.553398681550046456e-01	1.170000000000000107e+01	7.553398681550046456e-01
1.190000000000000036e+01	7.578815889113763582e-01	1.190000000000000036e+01	7.578815889113763582e-01
1.210000000000000142e+01	7.605906668837292273e-01	1.210000000000000142e+01	7.605906668837292273e-01
1.230000000000000071e+01	7.633927121256811610e-01	1.230000000000000071e+01	7.633927121256811610e-01
1.250000000000000000e+01	7.663173180650544314e-01	1.250000000000000000e+01	7.663173180650544314e-01
1.270000000000000107e+01	7.693611371264771348e-01	1.270000000000000107e+01	7.693611371264771348e-01
1.290000000000000036e+01	7.723778301430208604e-01	1.290000000000000036e+01	7.723778301430208604e-01
1.310000000000000142e+01	7.754595249092798293e-01	1.310000000000000142e+01	7.754595249092798293e-01
1.330000000000000071e+01	7.784697582468340649e-01	1.330000000000000071e+01	7.784697582468340649e-01
1.350000000000000000e+01	7.814088848829628953e-01	1.350000000000000000e+01	7.814088848829628953e-01
1.370000000000000107e+01	7.842018586522198076e-01	1.370000000000000107e+01	7.842018586522198076e-01
1.390000000000000036e+01	7.869938568747681940e-01	1.390000000000000036e+01	7.869938568747681940e-01
1.410000000000000142e+01	7.896509146511260235e-01	1.410000000000000142e+01	7.896509146511260235e-01
1.430000000000000071e+01	7.922838533895750768e-01	1.430000000000000071e+01	7.922838533895750768e-01
1.450000000000000000e+01	7.948020265092020642e-01	1.450000000000000000e+01	7.948020265092020642e-01
1.470000000000000107e+01	7.974128795786169510e-01	1.470000000000000107e+01	7.974128795786169510e-01
1.490000000000000036e+01	7.999849384646572359e-01	1.490000000000000036e+01	7.999849384646572359e-01
