# Supplementary material for: Ion-combination specific effects driving the enzymatic activity of halophilic alcohol dehydrogenase 2 from Haloferax volcanii in aqueous ionic liquid solvent mixtures
Source: RSC Sustain. 2024 Jul 8;2(9):2559–80. doi: 10.1039/d3su00412k (PMC11353702; doi:10.1039/d3su00412k)
Supplement: SU-002-D3SU00412K-s005 [file SU-002-D3SU00412K-s005.zip › MDAnalysis_Calculated_Plotted_Data/RDF/native/RDF_wat_neg.csv]

1.000000000000000056e-01	0.000000000000000000e+00	1.000000000000000056e-01	0.000000000000000000e+00
3.000000000000000444e-01	0.000000000000000000e+00	3.000000000000000444e-01	0.000000000000000000e+00
5.000000000000000000e-01	0.000000000000000000e+00	5.000000000000000000e-01	0.000000000000000000e+00
7.000000000000000666e-01	0.000000000000000000e+00	7.000000000000000666e-01	0.000000000000000000e+00
9.000000000000000222e-01	0.000000000000000000e+00	9.000000000000000222e-01	0.000000000000000000e+00
1.100000000000000089e+00	0.000000000000000000e+00	1.100000000000000089e+00	0.000000000000000000e+00
1.300000000000000266e+00	1.769594579277522609e-05	1.300000000000000266e+00	1.769594579277522609e-05
1.500000000000000000e+00	1.295565642234888966e-02	1.500000000000000000e+00	1.295565642234888966e-02
1.700000000000000178e+00	2.221823110700979487e-01	1.700000000000000178e+00	2.221823110700979487e-01
1.899999999999999911e+00	2.516257557697963998e-01	1.899999999999999911e+00	2.516257557697963998e-01
2.100000000000000089e+00	1.472950590232479373e-01	2.100000000000000089e+00	1.472950590232479373e-01
2.300000000000000266e+00	1.547093629106777724e-01	2.300000000000000266e+00	1.547093629106777724e-01
2.500000000000000000e+00	2.539639480542456584e-01	2.500000000000000000e+00	2.539639480542456584e-01
2.700000000000000178e+00	4.502459839403279984e-01	2.700000000000000178e+00	4.502459839403279984e-01
2.900000000000000355e+00	4.852921867124666000e-01	2.900000000000000355e+00	4.852921867124666000e-01
3.100000000000000089e+00	4.871894612014826542e-01	3.100000000000000089e+00	4.871894612014826542e-01
3.300000000000000266e+00	5.049824590875043873e-01	3.300000000000000266e+00	5.049824590875043873e-01
3.500000000000000000e+00	5.520269270776313464e-01	3.500000000000000000e+00	5.520269270776313464e-01
3.700000000000000178e+00	6.023652110968960027e-01	3.700000000000000178e+00	6.023652110968960027e-01
3.900000000000000355e+00	6.257766421595459816e-01	3.900000000000000355e+00	6.257766421595459816e-01
4.099999999999999645e+00	6.259040218095094366e-01	4.099999999999999645e+00	6.259040218095094366e-01
4.300000000000000711e+00	6.324613982757202324e-01	4.300000000000000711e+00	6.324613982757202324e-01
4.500000000000000000e+00	6.454413180692145646e-01	4.500000000000000000e+00	6.454413180692145646e-01
4.700000000000001066e+00	6.625744034311610298e-01	4.700000000000001066e+00	6.625744034311610298e-01
4.900000000000000355e+00	6.722996717081765050e-01	4.900000000000000355e+00	6.722996717081765050e-01
5.099999999999999645e+00	6.759307661387502497e-01	5.099999999999999645e+00	6.759307661387502497e-01
5.300000000000000711e+00	6.796396344933259837e-01	5.300000000000000711e+00	6.796396344933259837e-01
5.500000000000000000e+00	6.813460511320769131e-01	5.500000000000000000e+00	6.813460511320769131e-01
5.700000000000001066e+00	6.809296987722509575e-01	5.700000000000001066e+00	6.809296987722509575e-01
5.900000000000000355e+00	6.801237552733720992e-01	5.900000000000000355e+00	6.801237552733720992e-01
6.099999999999999645e+00	6.811830456160372638e-01	6.099999999999999645e+00	6.811830456160372638e-01
6.300000000000000711e+00	6.843952265791336531e-01	6.300000000000000711e+00	6.843952265791336531e-01
6.500000000000000000e+00	6.891155960441872619e-01	6.500000000000000000e+00	6.891155960441872619e-01
6.700000000000001066e+00	6.944392451845728953e-01	6.700000000000001066e+00	6.944392451845728953e-01
6.900000000000000355e+00	7.005316347303700564e-01	6.900000000000000355e+00	7.005316347303700564e-01
7.099999999999999645e+00	7.072954103408135573e-01	7.099999999999999645e+00	7.072954103408135573e-01
7.300000000000000711e+00	7.142356858154280674e-01	7.300000000000000711e+00	7.142356858154280674e-01
7.500000000000000000e+00	7.209730395853647389e-01	7.500000000000000000e+00	7.209730395853647389e-01
7.700000000000001066e+00	7.271306496430145483e-01	7.700000000000001066e+00	7.271306496430145483e-01
7.900000000000000355e+00	7.328962127995785059e-01	7.900000000000000355e+00	7.328962127995785059e-01
8.100000000000001421e+00	7.379499852111327529e-01	8.100000000000001421e+00	7.379499852111327529e-01
8.300000000000000711e+00	7.424580917917074085e-01	8.300000000000000711e+00	7.424580917917074085e-01
8.500000000000000000e+00	7.462843545732033013e-01	8.500000000000000000e+00	7.462843545732033013e-01
8.699999999999999289e+00	7.496953326232101977e-01	8.699999999999999289e+00	7.496953326232101977e-01
8.900000000000000355e+00	7.530156982982626479e-01	8.900000000000000355e+00	7.530156982982626479e-01
9.100000000000001421e+00	7.561984576688708382e-01	9.100000000000001421e+00	7.561984576688708382e-01
9.300000000000000711e+00	7.592634071391697326e-01	9.300000000000000711e+00	7.592634071391697326e-01
9.500000000000000000e+00	7.619631736132475019e-01	9.500000000000000000e+00	7.619631736132475019e-01
9.700000000000001066e+00	7.642196812735473355e-01	9.700000000000001066e+00	7.642196812735473355e-01
9.900000000000000355e+00	7.663065293862960647e-01	9.900000000000000355e+00	7.663065293862960647e-01
1.010000000000000142e+01	7.682332881946548619e-01	1.010000000000000142e+01	7.682332881946548619e-01
1.030000000000000071e+01	7.701888305921764655e-01	1.030000000000000071e+01	7.701888305921764655e-01
1.050000000000000000e+01	7.718741915367153261e-01	1.050000000000000000e+01	7.718741915367153261e-01
1.070000000000000107e+01	7.734716665865511986e-01	1.070000000000000107e+01	7.734716665865511986e-01
1.090000000000000036e+01	7.751132860129251734e-01	1.090000000000000036e+01	7.751132860129251734e-01
1.110000000000000142e+01	7.768085071574711842e-01	1.110000000000000142e+01	7.768085071574711842e-01
1.130000000000000071e+01	7.784494036693323515e-01	1.130000000000000071e+01	7.784494036693323515e-01
1.150000000000000000e+01	7.802085202603833425e-01	1.150000000000000000e+01	7.802085202603833425e-01
1.170000000000000107e+01	7.818106728332256949e-01	1.170000000000000107e+01	7.818106728332256949e-01
1.190000000000000036e+01	7.835613116130885070e-01	1.190000000000000036e+01	7.835613116130885070e-01
1.210000000000000142e+01	7.854005625279446567e-01	1.210000000000000142e+01	7.854005625279446567e-01
1.230000000000000071e+01	7.873545569795414867e-01	1.230000000000000071e+01	7.873545569795414867e-01
1.250000000000000000e+01	7.894510796671387887e-01	1.250000000000000000e+01	7.894510796671387887e-01
1.270000000000000107e+01	7.916440806965586718e-01	1.270000000000000107e+01	7.916440806965586718e-01
1.290000000000000036e+01	7.938239614296339619e-01	1.290000000000000036e+01	7.938239614296339619e-01
1.310000000000000142e+01	7.960417502515487742e-01	1.310000000000000142e+01	7.960417502515487742e-01
1.330000000000000071e+01	7.981365401606300702e-01	1.330000000000000071e+01	7.981365401606300702e-01
1.350000000000000000e+01	8.002133905059299890e-01	1.350000000000000000e+01	8.002133905059299890e-01
1.370000000000000107e+01	8.021546273823728646e-01	1.370000000000000107e+01	8.021546273823728646e-01
1.390000000000000036e+01	8.040569349081225781e-01	1.390000000000000036e+01	8.040569349081225781e-01
1.410000000000000142e+01	8.058866347963119514e-01	1.410000000000000142e+01	8.058866347963119514e-01
1.430000000000000071e+01	8.077541599854490828e-01	1.430000000000000071e+01	8.077541599854490828e-01
1.450000000000000000e+01	8.095671775543891169e-01	1.450000000000000000e+01	8.095671775543891169e-01
1.470000000000000107e+01	8.115099518656819777e-01	1.470000000000000107e+01	8.115099518656819777e-01
1.490000000000000036e+01	8.134169038179837052e-01	1.490000000000000036e+01	8.134169038179837052e-01
