# Supplementary material for: Ion-combination specific effects driving the enzymatic activity of halophilic alcohol dehydrogenase 2 from Haloferax volcanii in aqueous ionic liquid solvent mixtures
Source: RSC Sustain. 2024 Jul 8;2(9):2559–80. doi: 10.1039/d3su00412k (PMC11353702; doi:10.1039/d3su00412k)
Supplement: SU-002-D3SU00412K-s005 [file SU-002-D3SU00412K-s005.zip › MDAnalysis_Calculated_Plotted_Data/RDF/native/RDF_wat_rest.csv]

1.000000000000000056e-01	0.000000000000000000e+00	1.000000000000000056e-01	0.000000000000000000e+00
3.000000000000000444e-01	0.000000000000000000e+00	3.000000000000000444e-01	0.000000000000000000e+00
5.000000000000000000e-01	0.000000000000000000e+00	5.000000000000000000e-01	0.000000000000000000e+00
7.000000000000000666e-01	0.000000000000000000e+00	7.000000000000000666e-01	0.000000000000000000e+00
9.000000000000000222e-01	0.000000000000000000e+00	9.000000000000000222e-01	0.000000000000000000e+00
1.100000000000000089e+00	0.000000000000000000e+00	1.100000000000000089e+00	0.000000000000000000e+00
1.300000000000000266e+00	2.763183215118563715e-06	1.300000000000000266e+00	2.763183215118563715e-06
1.500000000000000000e+00	1.810453457132334652e-03	1.500000000000000000e+00	1.810453457132334652e-03
1.700000000000000178e+00	3.051412819012667629e-02	1.700000000000000178e+00	3.051412819012667629e-02
1.899999999999999911e+00	5.042698905307805429e-02	1.899999999999999911e+00	5.042698905307805429e-02
2.100000000000000089e+00	4.838719767269770294e-02	2.100000000000000089e+00	4.838719767269770294e-02
2.300000000000000266e+00	6.225131490334560175e-02	2.300000000000000266e+00	6.225131490334560175e-02
2.500000000000000000e+00	1.012459473364212825e-01	2.500000000000000000e+00	1.012459473364212825e-01
2.700000000000000178e+00	1.572742224365706598e-01	2.700000000000000178e+00	1.572742224365706598e-01
2.900000000000000355e+00	1.888573578183975754e-01	2.900000000000000355e+00	1.888573578183975754e-01
3.100000000000000089e+00	2.075327839892211479e-01	3.100000000000000089e+00	2.075327839892211479e-01
3.300000000000000266e+00	2.316659260678065879e-01	3.300000000000000266e+00	2.316659260678065879e-01
3.500000000000000000e+00	2.582390607017691631e-01	3.500000000000000000e+00	2.582390607017691631e-01
3.700000000000000178e+00	2.771671462900313632e-01	3.700000000000000178e+00	2.771671462900313632e-01
3.900000000000000355e+00	2.866705640034146185e-01	3.900000000000000355e+00	2.866705640034146185e-01
4.099999999999999645e+00	2.917320796959975149e-01	4.099999999999999645e+00	2.917320796959975149e-01
4.300000000000000711e+00	2.968179675630924219e-01	4.300000000000000711e+00	2.968179675630924219e-01
4.500000000000000000e+00	3.022969300145459393e-01	4.500000000000000000e+00	3.022969300145459393e-01
4.700000000000001066e+00	3.082480838223947694e-01	4.700000000000001066e+00	3.082480838223947694e-01
4.900000000000000355e+00	3.135357295345261308e-01	4.900000000000000355e+00	3.135357295345261308e-01
5.099999999999999645e+00	3.177647873606346818e-01	5.099999999999999645e+00	3.177647873606346818e-01
5.300000000000000711e+00	3.229725484652603007e-01	5.300000000000000711e+00	3.229725484652603007e-01
5.500000000000000000e+00	3.287057812730946882e-01	5.500000000000000000e+00	3.287057812730946882e-01
5.700000000000001066e+00	3.340147031685075651e-01	5.700000000000001066e+00	3.340147031685075651e-01
5.900000000000000355e+00	3.390842344082222182e-01	5.900000000000000355e+00	3.390842344082222182e-01
6.099999999999999645e+00	3.450860752096688855e-01	6.099999999999999645e+00	3.450860752096688855e-01
6.300000000000000711e+00	3.524061239139762991e-01	6.300000000000000711e+00	3.524061239139762991e-01
6.500000000000000000e+00	3.606760870076181069e-01	6.500000000000000000e+00	3.606760870076181069e-01
6.700000000000001066e+00	3.697280675837796848e-01	6.700000000000001066e+00	3.697280675837796848e-01
6.900000000000000355e+00	3.794017045825480161e-01	6.900000000000000355e+00	3.794017045825480161e-01
7.099999999999999645e+00	3.893756295035716852e-01	7.099999999999999645e+00	3.893756295035716852e-01
7.300000000000000711e+00	3.995526474926632821e-01	7.300000000000000711e+00	3.995526474926632821e-01
7.500000000000000000e+00	4.095866730227544772e-01	7.500000000000000000e+00	4.095866730227544772e-01
7.700000000000001066e+00	4.194082319499152223e-01	7.700000000000001066e+00	4.194082319499152223e-01
7.900000000000000355e+00	4.291819098863012827e-01	7.900000000000000355e+00	4.291819098863012827e-01
8.100000000000001421e+00	4.389071808393102403e-01	8.100000000000001421e+00	4.389071808393102403e-01
8.300000000000000711e+00	4.482537416631535154e-01	8.300000000000000711e+00	4.482537416631535154e-01
8.500000000000000000e+00	4.569034939316410915e-01	8.500000000000000000e+00	4.569034939316410915e-01
8.699999999999999289e+00	4.650272303242539151e-01	8.699999999999999289e+00	4.650272303242539151e-01
8.900000000000000355e+00	4.729472010323630404e-01	8.900000000000000355e+00	4.729472010323630404e-01
9.100000000000001421e+00	4.807345849435285534e-01	9.100000000000001421e+00	4.807345849435285534e-01
9.300000000000000711e+00	4.882945299165807884e-01	9.300000000000000711e+00	4.882945299165807884e-01
9.500000000000000000e+00	4.955250437960403431e-01	9.500000000000000000e+00	4.955250437960403431e-01
9.700000000000001066e+00	5.024451424296864088e-01	9.700000000000001066e+00	5.024451424296864088e-01
9.900000000000000355e+00	5.091123747624606288e-01	9.900000000000000355e+00	5.091123747624606288e-01
1.010000000000000142e+01	5.156499911418864768e-01	1.010000000000000142e+01	5.156499911418864768e-01
1.030000000000000071e+01	5.220794900301953811e-01	1.030000000000000071e+01	5.220794900301953811e-01
1.050000000000000000e+01	5.284859766950673610e-01	1.050000000000000000e+01	5.284859766950673610e-01
1.070000000000000107e+01	5.349501955018948207e-01	1.070000000000000107e+01	5.349501955018948207e-01
1.090000000000000036e+01	5.415540861486038970e-01	1.090000000000000036e+01	5.415540861486038970e-01
1.110000000000000142e+01	5.482648353010618480e-01	1.110000000000000142e+01	5.482648353010618480e-01
1.130000000000000071e+01	5.549955529537095034e-01	1.130000000000000071e+01	5.549955529537095034e-01
1.150000000000000000e+01	5.618126277060720986e-01	1.150000000000000000e+01	5.618126277060720986e-01
1.170000000000000107e+01	5.687281045212082553e-01	1.170000000000000107e+01	5.687281045212082553e-01
1.190000000000000036e+01	5.757200055117915882e-01	1.190000000000000036e+01	5.757200055117915882e-01
1.210000000000000142e+01	5.826574363033129034e-01	1.210000000000000142e+01	5.826574363033129034e-01
1.230000000000000071e+01	5.896023554683154089e-01	1.230000000000000071e+01	5.896023554683154089e-01
1.250000000000000000e+01	5.965201900240642008e-01	1.250000000000000000e+01	5.965201900240642008e-01
1.270000000000000107e+01	6.034061783077165897e-01	1.270000000000000107e+01	6.034061783077165897e-01
1.290000000000000036e+01	6.102033379760667398e-01	1.290000000000000036e+01	6.102033379760667398e-01
1.310000000000000142e+01	6.168145459307412537e-01	1.310000000000000142e+01	6.168145459307412537e-01
1.330000000000000071e+01	6.232554109805816811e-01	1.330000000000000071e+01	6.232554109805816811e-01
1.350000000000000000e+01	6.295001285535472002e-01	1.350000000000000000e+01	6.295001285535472002e-01
1.370000000000000107e+01	6.356443773399680364e-01	1.370000000000000107e+01	6.356443773399680364e-01
1.390000000000000036e+01	6.416245107025001504e-01	1.390000000000000036e+01	6.416245107025001504e-01
1.410000000000000142e+01	6.474527442705639846e-01	1.410000000000000142e+01	6.474527442705639846e-01
1.430000000000000071e+01	6.532741200858266373e-01	1.430000000000000071e+01	6.532741200858266373e-01
1.450000000000000000e+01	6.589739625682534685e-01	1.450000000000000000e+01	6.589739625682534685e-01
1.470000000000000107e+01	6.646230354850282129e-01	1.470000000000000107e+01	6.646230354850282129e-01
1.490000000000000036e+01	6.702231307377444214e-01	1.490000000000000036e+01	6.702231307377444214e-01
