# Supplementary material for: Ion-combination specific effects driving the enzymatic activity of halophilic alcohol dehydrogenase 2 from Haloferax volcanii in aqueous ionic liquid solvent mixtures
Source: RSC Sustain. 2024 Jul 8;2(9):2559–80. doi: 10.1039/d3su00412k (PMC11353702; doi:10.1039/d3su00412k)
Supplement: SU-002-D3SU00412K-s005 [file SU-002-D3SU00412K-s005.zip › MDAnalysis_Calculated_Plotted_Data/RMSD/ADHexp.csv]

0.000000000000000000e+00	0.000000000000000000e+00	0.000000000000000000e+00	1.842290071168118260e-06
1.000000000000000000e+01	1.000000000000000000e+00	1.000000000000000000e+01	8.353361899483772168e-01
2.000000000000000000e+01	2.000000000000000000e+00	2.000000000000000000e+01	9.376135212091817328e-01
3.000000000000000000e+01	3.000000000000000000e+00	3.000000000000000000e+01	1.058789194253349386e+00
4.000000000000000000e+01	4.000000000000000000e+00	4.000000000000000000e+01	1.158631101111601724e+00
5.000000000000000000e+01	5.000000000000000000e+00	5.000000000000000000e+01	1.136262673559415681e+00
6.000000000000000000e+01	6.000000000000000000e+00	6.000000000000000000e+01	1.218696633450579991e+00
7.000000000000000000e+01	7.000000000000000000e+00	7.000000000000000000e+01	1.281582665268687915e+00
8.000000000000000000e+01	8.000000000000000000e+00	8.000000000000000000e+01	1.356054336501951285e+00
9.000000000000000000e+01	9.000000000000000000e+00	9.000000000000000000e+01	1.377656869482759783e+00
1.000000000000000000e+02	1.000000000000000000e+01	1.000000000000000000e+02	1.385824538912268311e+00
1.100000000000000000e+02	1.100000000000000000e+01	1.100000000000000000e+02	1.458043097987930636e+00
1.200000000000000000e+02	1.200000000000000000e+01	1.200000000000000000e+02	1.530154386953189949e+00
1.300000000000000000e+02	1.300000000000000000e+01	1.300000000000000000e+02	1.643035669353038797e+00
1.400000000000000000e+02	1.400000000000000000e+01	1.400000000000000000e+02	1.627587389432087361e+00
1.500000000000000000e+02	1.500000000000000000e+01	1.500000000000000000e+02	1.582752683060341115e+00
1.600000000000000000e+02	1.600000000000000000e+01	1.600000000000000000e+02	1.620458427808134427e+00
1.700000000000000000e+02	1.700000000000000000e+01	1.700000000000000000e+02	1.635256876002430415e+00
1.800000000000000000e+02	1.800000000000000000e+01	1.800000000000000000e+02	1.616666884008624461e+00
1.900000000000000000e+02	1.900000000000000000e+01	1.900000000000000000e+02	1.576998231929845007e+00
2.000000000000000000e+02	2.000000000000000000e+01	2.000000000000000000e+02	1.657148476888352207e+00
2.100000000000000000e+02	2.100000000000000000e+01	2.100000000000000000e+02	1.698471826449355904e+00
2.200000000000000000e+02	2.200000000000000000e+01	2.200000000000000000e+02	1.760779039769701626e+00
2.300000000000000000e+02	2.300000000000000000e+01	2.300000000000000000e+02	1.763267465437971193e+00
2.400000000000000000e+02	2.400000000000000000e+01	2.400000000000000000e+02	1.764535215022272174e+00
2.500000000000000000e+02	2.500000000000000000e+01	2.500000000000000000e+02	1.803454006121308684e+00
2.600000000000000000e+02	2.600000000000000000e+01	2.600000000000000000e+02	1.825887709875824161e+00
2.700000000000000000e+02	2.700000000000000000e+01	2.700000000000000000e+02	1.873836578425483346e+00
2.800000000000000000e+02	2.800000000000000000e+01	2.800000000000000000e+02	1.843448576400749328e+00
2.900000000000000000e+02	2.900000000000000000e+01	2.900000000000000000e+02	1.902670251169644056e+00
3.000000000000000000e+02	3.000000000000000000e+01	3.000000000000000000e+02	1.948150689769005961e+00
3.100000000000000000e+02	3.100000000000000000e+01	3.100000000000000000e+02	1.970231427245329181e+00
3.200000000000000000e+02	3.200000000000000000e+01	3.200000000000000000e+02	1.943944153076014203e+00
3.300000000000000000e+02	3.300000000000000000e+01	3.300000000000000000e+02	1.960367006100867115e+00
3.400000000000000000e+02	3.400000000000000000e+01	3.400000000000000000e+02	2.000758124907831448e+00
3.500000000000000000e+02	3.500000000000000000e+01	3.500000000000000000e+02	2.034381748408627733e+00
3.600000000000000000e+02	3.600000000000000000e+01	3.600000000000000000e+02	2.049020697876207109e+00
3.700000000000000000e+02	3.700000000000000000e+01	3.700000000000000000e+02	2.089716892719053476e+00
3.800000000000000000e+02	3.800000000000000000e+01	3.800000000000000000e+02	2.115363197432086562e+00
3.900000000000000000e+02	3.900000000000000000e+01	3.900000000000000000e+02	2.047758320658285669e+00
4.000000000000000000e+02	4.000000000000000000e+01	4.000000000000000000e+02	2.045457807153764573e+00
4.100000000000000000e+02	4.100000000000000000e+01	4.100000000000000000e+02	2.044082102176589366e+00
4.200000000000000000e+02	4.200000000000000000e+01	4.200000000000000000e+02	2.105658985277163886e+00
4.300000000000000000e+02	4.300000000000000000e+01	4.300000000000000000e+02	2.092914870609022149e+00
4.400000000000000000e+02	4.400000000000000000e+01	4.400000000000000000e+02	2.142519678973680008e+00
4.500000000000000000e+02	4.500000000000000000e+01	4.500000000000000000e+02	2.101049594570267409e+00
4.600000000000000000e+02	4.600000000000000000e+01	4.600000000000000000e+02	2.161607648566691076e+00
4.700000000000000000e+02	4.700000000000000000e+01	4.700000000000000000e+02	2.173359472101922929e+00
4.800000000000000000e+02	4.800000000000000000e+01	4.800000000000000000e+02	2.165815942042870201e+00
4.900000000000000000e+02	4.900000000000000000e+01	4.900000000000000000e+02	2.202010466966159541e+00
5.000000000000000000e+02	5.000000000000000000e+01	5.000000000000000000e+02	2.216428014236708322e+00
5.100000000000000000e+02	5.100000000000000000e+01	5.100000000000000000e+02	2.211007965059768487e+00
5.200000000000000000e+02	5.200000000000000000e+01	5.200000000000000000e+02	2.173041734319253404e+00
5.300000000000000000e+02	5.300000000000000000e+01	5.300000000000000000e+02	2.138292734858705302e+00
5.400000000000000000e+02	5.400000000000000000e+01	5.400000000000000000e+02	2.150575626678567165e+00
5.500000000000000000e+02	5.500000000000000000e+01	5.500000000000000000e+02	2.170700368994105123e+00
5.600000000000000000e+02	5.600000000000000000e+01	5.600000000000000000e+02	2.157100410415843328e+00
5.700000000000000000e+02	5.700000000000000000e+01	5.700000000000000000e+02	2.123675196978408675e+00
5.800000000000000000e+02	5.800000000000000000e+01	5.800000000000000000e+02	2.189544341269260119e+00
5.900000000000000000e+02	5.900000000000000000e+01	5.900000000000000000e+02	2.198150180724608660e+00
6.000000000000000000e+02	6.000000000000000000e+01	6.000000000000000000e+02	2.200124214524352695e+00
6.100000000000000000e+02	6.100000000000000000e+01	6.100000000000000000e+02	2.235586327824151009e+00
6.200000000000000000e+02	6.200000000000000000e+01	6.200000000000000000e+02	2.181384950281525459e+00
6.300000000000000000e+02	6.300000000000000000e+01	6.300000000000000000e+02	2.177593107236927672e+00
6.400000000000000000e+02	6.400000000000000000e+01	6.400000000000000000e+02	2.194758058514110655e+00
6.500000000000000000e+02	6.500000000000000000e+01	6.500000000000000000e+02	2.180225828061915561e+00
6.600000000000000000e+02	6.600000000000000000e+01	6.600000000000000000e+02	2.132416460107779077e+00
6.700000000000000000e+02	6.700000000000000000e+01	6.700000000000000000e+02	2.120026812204164113e+00
6.800000000000000000e+02	6.800000000000000000e+01	6.800000000000000000e+02	2.127264109721671570e+00
6.900000000000000000e+02	6.900000000000000000e+01	6.900000000000000000e+02	2.149518208582807954e+00
7.000000000000000000e+02	7.000000000000000000e+01	7.000000000000000000e+02	2.146936025239817969e+00
7.100000000000000000e+02	7.100000000000000000e+01	7.100000000000000000e+02	2.157316314777794730e+00
7.200000000000000000e+02	7.200000000000000000e+01	7.200000000000000000e+02	2.146755029289728611e+00
7.300000000000000000e+02	7.300000000000000000e+01	7.300000000000000000e+02	2.108799234637368514e+00
7.400000000000000000e+02	7.400000000000000000e+01	7.400000000000000000e+02	2.099151638609391135e+00
7.500000000000000000e+02	7.500000000000000000e+01	7.500000000000000000e+02	2.096680686194617671e+00
7.600000000000000000e+02	7.600000000000000000e+01	7.600000000000000000e+02	2.139402512902525810e+00
7.700000000000000000e+02	7.700000000000000000e+01	7.700000000000000000e+02	2.151644660985144508e+00
7.800000000000000000e+02	7.800000000000000000e+01	7.800000000000000000e+02	2.222362249373353915e+00
7.900000000000000000e+02	7.900000000000000000e+01	7.900000000000000000e+02	2.144292238235407488e+00
8.000000000000000000e+02	8.000000000000000000e+01	8.000000000000000000e+02	2.208524022883040505e+00
8.100000000000000000e+02	8.100000000000000000e+01	8.100000000000000000e+02	2.164356153108425662e+00
8.200000000000000000e+02	8.200000000000000000e+01	8.200000000000000000e+02	2.182373608943187548e+00
8.300000000000000000e+02	8.300000000000000000e+01	8.300000000000000000e+02	2.210822961969730827e+00
8.400000000000000000e+02	8.400000000000000000e+01	8.400000000000000000e+02	2.241281712946132654e+00
8.500000000000000000e+02	8.500000000000000000e+01	8.500000000000000000e+02	2.266220901723003056e+00
8.600000000000000000e+02	8.600000000000000000e+01	8.600000000000000000e+02	2.195755712512212021e+00
8.700000000000000000e+02	8.700000000000000000e+01	8.700000000000000000e+02	2.170945703351346623e+00
8.800000000000000000e+02	8.800000000000000000e+01	8.800000000000000000e+02	2.197224209180511423e+00
8.900000000000000000e+02	8.900000000000000000e+01	8.900000000000000000e+02	2.148913104480144387e+00
9.000000000000000000e+02	9.000000000000000000e+01	9.000000000000000000e+02	2.184412057557918452e+00
9.100000000000000000e+02	9.100000000000000000e+01	9.100000000000000000e+02	2.172188003927369770e+00
9.200000000000000000e+02	9.200000000000000000e+01	9.200000000000000000e+02	2.158994512046284342e+00
9.300000000000000000e+02	9.300000000000000000e+01	9.300000000000000000e+02	2.242668510637161550e+00
9.400000000000000000e+02	9.400000000000000000e+01	9.400000000000000000e+02	2.228148967197257413e+00
9.500000000000000000e+02	9.500000000000000000e+01	9.500000000000000000e+02	2.253792857170779929e+00
9.600000000000000000e+02	9.600000000000000000e+01	9.600000000000000000e+02	2.265782517661599993e+00
9.700000000000000000e+02	9.700000000000000000e+01	9.700000000000000000e+02	2.269654523211899644e+00
9.800000000000000000e+02	9.800000000000000000e+01	9.800000000000000000e+02	2.252404771809297657e+00
9.900000000000000000e+02	9.900000000000000000e+01	9.900000000000000000e+02	2.252777078002705213e+00
1.000000000000000000e+03	1.000000000000000000e+02	1.000000000000000000e+03	2.229037942419378471e+00
1.010000000000000000e+03	1.010000000000000000e+02	1.010000000000000000e+03	2.209614267454216741e+00
1.020000000000000000e+03	1.020000000000000000e+02	1.020000000000000000e+03	2.206314997084859009e+00
1.030000000000000000e+03	1.030000000000000000e+02	1.030000000000000000e+03	2.195729888642459660e+00
1.040000000000000000e+03	1.040000000000000000e+02	1.040000000000000000e+03	2.233266792934955003e+00
1.050000000000000000e+03	1.050000000000000000e+02	1.050000000000000000e+03	2.272471257578184467e+00
1.060000000000000000e+03	1.060000000000000000e+02	1.060000000000000000e+03	2.242683949040110036e+00
1.070000000000000000e+03	1.070000000000000000e+02	1.070000000000000000e+03	2.236068604805266702e+00
1.080000000000000000e+03	1.080000000000000000e+02	1.080000000000000000e+03	2.193235591617344937e+00
1.090000000000000000e+03	1.090000000000000000e+02	1.090000000000000000e+03	2.226439203959249991e+00
1.100000000000000000e+03	1.100000000000000000e+02	1.100000000000000000e+03	2.199582114799045307e+00
1.110000000000000000e+03	1.110000000000000000e+02	1.110000000000000000e+03	2.209460211310678712e+00
1.120000000000000000e+03	1.120000000000000000e+02	1.120000000000000000e+03	2.186874931915658848e+00
1.130000000000000000e+03	1.130000000000000000e+02	1.130000000000000000e+03	2.285609377761213423e+00
1.140000000000000000e+03	1.140000000000000000e+02	1.140000000000000000e+03	2.241144900258388528e+00
1.150000000000000000e+03	1.150000000000000000e+02	1.150000000000000000e+03	2.209169278009658122e+00
1.160000000000000000e+03	1.160000000000000000e+02	1.160000000000000000e+03	2.149029799251844342e+00
1.170000000000000000e+03	1.170000000000000000e+02	1.170000000000000000e+03	2.143727227273537483e+00
1.180000000000000000e+03	1.180000000000000000e+02	1.180000000000000000e+03	2.083952056760235205e+00
1.190000000000000000e+03	1.190000000000000000e+02	1.190000000000000000e+03	2.056426565729298606e+00
1.200000000000000000e+03	1.200000000000000000e+02	1.200000000000000000e+03	2.164126091666272345e+00
1.210000000000000000e+03	1.210000000000000000e+02	1.210000000000000000e+03	2.138163324983831881e+00
1.220000000000000000e+03	1.220000000000000000e+02	1.220000000000000000e+03	2.134810071286672883e+00
1.230000000000000000e+03	1.230000000000000000e+02	1.230000000000000000e+03	2.135624815378626362e+00
1.240000000000000000e+03	1.240000000000000000e+02	1.240000000000000000e+03	2.148295550649628627e+00
1.250000000000000000e+03	1.250000000000000000e+02	1.250000000000000000e+03	2.132914299348231513e+00
1.260000000000000000e+03	1.260000000000000000e+02	1.260000000000000000e+03	2.151201121049835407e+00
1.270000000000000000e+03	1.270000000000000000e+02	1.270000000000000000e+03	2.148182146573261786e+00
1.280000000000000000e+03	1.280000000000000000e+02	1.280000000000000000e+03	2.213332220650239268e+00
1.290000000000000000e+03	1.290000000000000000e+02	1.290000000000000000e+03	2.217818628327242081e+00
1.300000000000000000e+03	1.300000000000000000e+02	1.300000000000000000e+03	2.217277872282821694e+00
1.310000000000000000e+03	1.310000000000000000e+02	1.310000000000000000e+03	2.234630766864246443e+00
1.320000000000000000e+03	1.320000000000000000e+02	1.320000000000000000e+03	2.176603700500719274e+00
1.330000000000000000e+03	1.330000000000000000e+02	1.330000000000000000e+03	2.155484489927093072e+00
1.340000000000000000e+03	1.340000000000000000e+02	1.340000000000000000e+03	2.222035420210753731e+00
1.350000000000000000e+03	1.350000000000000000e+02	1.350000000000000000e+03	2.209178440307673963e+00
1.360000000000000000e+03	1.360000000000000000e+02	1.360000000000000000e+03	2.250233056505755780e+00
1.370000000000000000e+03	1.370000000000000000e+02	1.370000000000000000e+03	2.329717555264432693e+00
1.380000000000000000e+03	1.380000000000000000e+02	1.380000000000000000e+03	2.343214600026784389e+00
1.390000000000000000e+03	1.390000000000000000e+02	1.390000000000000000e+03	2.385736371776311593e+00
1.400000000000000000e+03	1.400000000000000000e+02	1.400000000000000000e+03	2.383900198996577569e+00
1.410000000000000000e+03	1.410000000000000000e+02	1.410000000000000000e+03	2.396460036564795892e+00
1.420000000000000000e+03	1.420000000000000000e+02	1.420000000000000000e+03	2.339692528293391138e+00
1.430000000000000000e+03	1.430000000000000000e+02	1.430000000000000000e+03	2.299725883896801104e+00
1.440000000000000000e+03	1.440000000000000000e+02	1.440000000000000000e+03	2.367265381471979513e+00
1.450000000000000000e+03	1.450000000000000000e+02	1.450000000000000000e+03	2.332692414543848347e+00
1.460000000000000000e+03	1.460000000000000000e+02	1.460000000000000000e+03	2.416876664368051930e+00
1.470000000000000000e+03	1.470000000000000000e+02	1.470000000000000000e+03	2.348672030879596750e+00
1.480000000000000000e+03	1.480000000000000000e+02	1.480000000000000000e+03	2.342851578821426362e+00
1.490000000000000000e+03	1.490000000000000000e+02	1.490000000000000000e+03	2.311918778398129426e+00
1.500000000000000000e+03	1.500000000000000000e+02	1.500000000000000000e+03	2.324910893954965641e+00
1.510000000000000000e+03	1.510000000000000000e+02	1.510000000000000000e+03	2.346721828269267451e+00
1.520000000000000000e+03	1.520000000000000000e+02	1.520000000000000000e+03	2.358026952803904841e+00
1.530000000000000000e+03	1.530000000000000000e+02	1.530000000000000000e+03	2.394480561641228356e+00
1.540000000000000000e+03	1.540000000000000000e+02	1.540000000000000000e+03	2.351618087636410781e+00
1.550000000000000000e+03	1.550000000000000000e+02	1.550000000000000000e+03	2.382880527986170449e+00
1.560000000000000000e+03	1.560000000000000000e+02	1.560000000000000000e+03	2.382869459781164156e+00
1.570000000000000000e+03	1.570000000000000000e+02	1.570000000000000000e+03	2.357472447051784936e+00
1.580000000000000000e+03	1.580000000000000000e+02	1.580000000000000000e+03	2.390072810275538195e+00
1.590000000000000000e+03	1.590000000000000000e+02	1.590000000000000000e+03	2.407972485140892349e+00
1.600000000000000000e+03	1.600000000000000000e+02	1.600000000000000000e+03	2.402880872372583632e+00
1.610000000000000000e+03	1.610000000000000000e+02	1.610000000000000000e+03	2.381371820789653704e+00
1.620000000000000000e+03	1.620000000000000000e+02	1.620000000000000000e+03	2.403216089587125293e+00
1.630000000000000000e+03	1.630000000000000000e+02	1.630000000000000000e+03	2.342161521525382373e+00
1.640000000000000000e+03	1.640000000000000000e+02	1.640000000000000000e+03	2.399380555470753684e+00
1.650000000000000000e+03	1.650000000000000000e+02	1.650000000000000000e+03	2.446626580534418505e+00
1.660000000000000000e+03	1.660000000000000000e+02	1.660000000000000000e+03	2.409574592901705614e+00
1.670000000000000000e+03	1.670000000000000000e+02	1.670000000000000000e+03	2.365473053368880585e+00
1.680000000000000000e+03	1.680000000000000000e+02	1.680000000000000000e+03	2.307898669666451852e+00
1.690000000000000000e+03	1.690000000000000000e+02	1.690000000000000000e+03	2.309420644718548132e+00
1.700000000000000000e+03	1.700000000000000000e+02	1.700000000000000000e+03	2.357988581522899807e+00
1.710000000000000000e+03	1.710000000000000000e+02	1.710000000000000000e+03	2.397888118046797690e+00
1.720000000000000000e+03	1.720000000000000000e+02	1.720000000000000000e+03	2.414984955409260614e+00
1.730000000000000000e+03	1.730000000000000000e+02	1.730000000000000000e+03	2.447478591492114663e+00
1.740000000000000000e+03	1.740000000000000000e+02	1.740000000000000000e+03	2.524280711421494683e+00
1.750000000000000000e+03	1.750000000000000000e+02	1.750000000000000000e+03	2.471179207181454895e+00
1.760000000000000000e+03	1.760000000000000000e+02	1.760000000000000000e+03	2.400464331364246640e+00
1.770000000000000000e+03	1.770000000000000000e+02	1.770000000000000000e+03	2.325922349186555937e+00
1.780000000000000000e+03	1.780000000000000000e+02	1.780000000000000000e+03	2.379970572084144642e+00
1.790000000000000000e+03	1.790000000000000000e+02	1.790000000000000000e+03	2.323776600310082152e+00
1.800000000000000000e+03	1.800000000000000000e+02	1.800000000000000000e+03	2.322748422070955776e+00
1.810000000000000000e+03	1.810000000000000000e+02	1.810000000000000000e+03	2.293858795140750750e+00
1.820000000000000000e+03	1.820000000000000000e+02	1.820000000000000000e+03	2.344785722447215726e+00
1.830000000000000000e+03	1.830000000000000000e+02	1.830000000000000000e+03	2.347912240305104259e+00
1.840000000000000000e+03	1.840000000000000000e+02	1.840000000000000000e+03	2.318569818805626515e+00
1.850000000000000000e+03	1.850000000000000000e+02	1.850000000000000000e+03	2.356625963961850978e+00
1.860000000000000000e+03	1.860000000000000000e+02	1.860000000000000000e+03	2.388574490210852996e+00
1.870000000000000000e+03	1.870000000000000000e+02	1.870000000000000000e+03	2.411577097157882932e+00
1.880000000000000000e+03	1.880000000000000000e+02	1.880000000000000000e+03	2.448066889455511763e+00
1.890000000000000000e+03	1.890000000000000000e+02	1.890000000000000000e+03	2.422616838651308946e+00
1.900000000000000000e+03	1.900000000000000000e+02	1.900000000000000000e+03	2.362231537401253689e+00
1.910000000000000000e+03	1.910000000000000000e+02	1.910000000000000000e+03	2.370583502912094520e+00
1.920000000000000000e+03	1.920000000000000000e+02	1.920000000000000000e+03	2.340909278428622731e+00
1.930000000000000000e+03	1.930000000000000000e+02	1.930000000000000000e+03	2.394557781378707340e+00
1.940000000000000000e+03	1.940000000000000000e+02	1.940000000000000000e+03	2.353147582585378039e+00
1.950000000000000000e+03	1.950000000000000000e+02	1.950000000000000000e+03	2.314235111627296337e+00
1.960000000000000000e+03	1.960000000000000000e+02	1.960000000000000000e+03	2.364515896965763364e+00
1.970000000000000000e+03	1.970000000000000000e+02	1.970000000000000000e+03	2.255456237094161320e+00
1.980000000000000000e+03	1.980000000000000000e+02	1.980000000000000000e+03	2.222504135285572335e+00
1.990000000000000000e+03	1.990000000000000000e+02	1.990000000000000000e+03	2.289462000855705170e+00
2.000000000000000000e+03	2.000000000000000000e+02	2.000000000000000000e+03	2.301438453764437231e+00
2.010000000000000000e+03	2.010000000000000000e+02	2.010000000000000000e+03	2.390395874134278120e+00
2.020000000000000000e+03	2.020000000000000000e+02	2.020000000000000000e+03	2.422093251674650283e+00
2.030000000000000000e+03	2.030000000000000000e+02	2.030000000000000000e+03	2.452520041845381193e+00
2.040000000000000000e+03	2.040000000000000000e+02	2.040000000000000000e+03	2.539447181834514122e+00
2.050000000000000000e+03	2.050000000000000000e+02	2.050000000000000000e+03	2.529417125742862815e+00
2.060000000000000000e+03	2.060000000000000000e+02	2.060000000000000000e+03	2.531611230403291390e+00
2.070000000000000000e+03	2.070000000000000000e+02	2.070000000000000000e+03	2.422794599392306569e+00
2.080000000000000000e+03	2.080000000000000000e+02	2.080000000000000000e+03	2.363974264554216109e+00
2.090000000000000000e+03	2.090000000000000000e+02	2.090000000000000000e+03	2.427027517366451725e+00
2.100000000000000000e+03	2.100000000000000000e+02	2.100000000000000000e+03	2.505248743345173335e+00
2.110000000000000000e+03	2.110000000000000000e+02	2.110000000000000000e+03	2.486656470229173355e+00
2.120000000000000000e+03	2.120000000000000000e+02	2.120000000000000000e+03	2.459472255802094942e+00
2.130000000000000000e+03	2.130000000000000000e+02	2.130000000000000000e+03	2.462458576253672593e+00
2.140000000000000000e+03	2.140000000000000000e+02	2.140000000000000000e+03	2.423465505377925933e+00
2.150000000000000000e+03	2.150000000000000000e+02	2.150000000000000000e+03	2.453307879607282693e+00
2.160000000000000000e+03	2.160000000000000000e+02	2.160000000000000000e+03	2.435214947175250444e+00
2.170000000000000000e+03	2.170000000000000000e+02	2.170000000000000000e+03	2.496953501614670667e+00
2.180000000000000000e+03	2.180000000000000000e+02	2.180000000000000000e+03	2.442721973118852752e+00
2.190000000000000000e+03	2.190000000000000000e+02	2.190000000000000000e+03	2.493745489197513709e+00
2.200000000000000000e+03	2.200000000000000000e+02	2.200000000000000000e+03	2.437677804669561965e+00
2.210000000000000000e+03	2.210000000000000000e+02	2.210000000000000000e+03	2.474881421307088658e+00
2.220000000000000000e+03	2.220000000000000000e+02	2.220000000000000000e+03	2.440057681462647121e+00
2.230000000000000000e+03	2.230000000000000000e+02	2.230000000000000000e+03	2.471194230795039193e+00
2.240000000000000000e+03	2.240000000000000000e+02	2.240000000000000000e+03	2.452215707351871998e+00
2.250000000000000000e+03	2.250000000000000000e+02	2.250000000000000000e+03	2.471321803229644676e+00
2.260000000000000000e+03	2.260000000000000000e+02	2.260000000000000000e+03	2.469191210911342527e+00
2.270000000000000000e+03	2.270000000000000000e+02	2.270000000000000000e+03	2.525222896315308496e+00
2.280000000000000000e+03	2.280000000000000000e+02	2.280000000000000000e+03	2.488197732170841725e+00
2.290000000000000000e+03	2.290000000000000000e+02	2.290000000000000000e+03	2.468158878267911138e+00
2.300000000000000000e+03	2.300000000000000000e+02	2.300000000000000000e+03	2.473490258082451376e+00
2.310000000000000000e+03	2.310000000000000000e+02	2.310000000000000000e+03	2.442272062921075015e+00
2.320000000000000000e+03	2.320000000000000000e+02	2.320000000000000000e+03	2.491320488583042003e+00
2.330000000000000000e+03	2.330000000000000000e+02	2.330000000000000000e+03	2.437248818473197076e+00
2.340000000000000000e+03	2.340000000000000000e+02	2.340000000000000000e+03	2.439919927226169349e+00
2.350000000000000000e+03	2.350000000000000000e+02	2.350000000000000000e+03	2.451692092915121801e+00
2.360000000000000000e+03	2.360000000000000000e+02	2.360000000000000000e+03	2.437505001224595347e+00
2.370000000000000000e+03	2.370000000000000000e+02	2.370000000000000000e+03	2.518584195718995389e+00
2.380000000000000000e+03	2.380000000000000000e+02	2.380000000000000000e+03	2.467540099177081725e+00
2.390000000000000000e+03	2.390000000000000000e+02	2.390000000000000000e+03	2.439649207626694682e+00
2.400000000000000000e+03	2.400000000000000000e+02	2.400000000000000000e+03	2.497295651085811752e+00
2.410000000000000000e+03	2.410000000000000000e+02	2.410000000000000000e+03	2.421284064251591595e+00
2.420000000000000000e+03	2.420000000000000000e+02	2.420000000000000000e+03	2.463220991666208448e+00
2.430000000000000000e+03	2.430000000000000000e+02	2.430000000000000000e+03	2.479714996103767888e+00
2.440000000000000000e+03	2.440000000000000000e+02	2.440000000000000000e+03	2.478000270253309711e+00
2.450000000000000000e+03	2.450000000000000000e+02	2.450000000000000000e+03	2.389819805901088223e+00
2.460000000000000000e+03	2.460000000000000000e+02	2.460000000000000000e+03	2.483454586262081154e+00
2.470000000000000000e+03	2.470000000000000000e+02	2.470000000000000000e+03	2.460229252125629262e+00
2.480000000000000000e+03	2.480000000000000000e+02	2.480000000000000000e+03	2.553130527908265002e+00
2.490000000000000000e+03	2.490000000000000000e+02	2.490000000000000000e+03	2.556061376907872607e+00
2.500000000000000000e+03	2.500000000000000000e+02	2.500000000000000000e+03	2.591278859937528267e+00
2.510000000000000000e+03	2.510000000000000000e+02	2.510000000000000000e+03	2.598303444422271458e+00
2.520000000000000000e+03	2.520000000000000000e+02	2.520000000000000000e+03	2.614006346625491251e+00
2.530000000000000000e+03	2.530000000000000000e+02	2.530000000000000000e+03	2.592082419243014524e+00
2.540000000000000000e+03	2.540000000000000000e+02	2.540000000000000000e+03	2.539849550227149422e+00
2.550000000000000000e+03	2.550000000000000000e+02	2.550000000000000000e+03	2.541615140821148700e+00
2.560000000000000000e+03	2.560000000000000000e+02	2.560000000000000000e+03	2.576943267426605289e+00
2.570000000000000000e+03	2.570000000000000000e+02	2.570000000000000000e+03	2.579574641023222981e+00
2.580000000000000000e+03	2.580000000000000000e+02	2.580000000000000000e+03	2.572306183190759210e+00
2.590000000000000000e+03	2.590000000000000000e+02	2.590000000000000000e+03	2.596912190639348417e+00
2.600000000000000000e+03	2.600000000000000000e+02	2.600000000000000000e+03	2.540581643125456868e+00
2.610000000000000000e+03	2.610000000000000000e+02	2.610000000000000000e+03	2.567139285186277764e+00
2.620000000000000000e+03	2.620000000000000000e+02	2.620000000000000000e+03	2.563651427465416521e+00
2.630000000000000000e+03	2.630000000000000000e+02	2.630000000000000000e+03	2.553927110819099511e+00
2.640000000000000000e+03	2.640000000000000000e+02	2.640000000000000000e+03	2.520916896660729822e+00
2.650000000000000000e+03	2.650000000000000000e+02	2.650000000000000000e+03	2.577125179395999055e+00
2.660000000000000000e+03	2.660000000000000000e+02	2.660000000000000000e+03	2.591244853459536923e+00
2.670000000000000000e+03	2.670000000000000000e+02	2.670000000000000000e+03	2.639833628942334531e+00
2.680000000000000000e+03	2.680000000000000000e+02	2.680000000000000000e+03	2.636846393352815454e+00
2.690000000000000000e+03	2.690000000000000000e+02	2.690000000000000000e+03	2.674733727580089759e+00
2.700000000000000000e+03	2.700000000000000000e+02	2.700000000000000000e+03	2.762263301205120314e+00
2.710000000000000000e+03	2.710000000000000000e+02	2.710000000000000000e+03	2.588193480893195897e+00
2.720000000000000000e+03	2.720000000000000000e+02	2.720000000000000000e+03	2.724637362659771522e+00
2.730000000000000000e+03	2.730000000000000000e+02	2.730000000000000000e+03	2.775805210542129586e+00
2.740000000000000000e+03	2.740000000000000000e+02	2.740000000000000000e+03	2.724286991935034763e+00
2.750000000000000000e+03	2.750000000000000000e+02	2.750000000000000000e+03	2.759815512754371092e+00
2.760000000000000000e+03	2.760000000000000000e+02	2.760000000000000000e+03	2.676515954091879479e+00
2.770000000000000000e+03	2.770000000000000000e+02	2.770000000000000000e+03	2.695762787838642982e+00
2.780000000000000000e+03	2.780000000000000000e+02	2.780000000000000000e+03	2.608517965898327517e+00
2.790000000000000000e+03	2.790000000000000000e+02	2.790000000000000000e+03	2.603587377748583176e+00
2.800000000000000000e+03	2.800000000000000000e+02	2.800000000000000000e+03	2.607933445373567416e+00
2.810000000000000000e+03	2.810000000000000000e+02	2.810000000000000000e+03	2.627547874019367402e+00
2.820000000000000000e+03	2.820000000000000000e+02	2.820000000000000000e+03	2.613227957695425818e+00
2.830000000000000000e+03	2.830000000000000000e+02	2.830000000000000000e+03	2.610586528069814172e+00
2.840000000000000000e+03	2.840000000000000000e+02	2.840000000000000000e+03	2.642222433983790975e+00
2.850000000000000000e+03	2.850000000000000000e+02	2.850000000000000000e+03	2.640004221605305901e+00
2.860000000000000000e+03	2.860000000000000000e+02	2.860000000000000000e+03	2.665167296162760824e+00
2.870000000000000000e+03	2.870000000000000000e+02	2.870000000000000000e+03	2.639302353163615944e+00
2.880000000000000000e+03	2.880000000000000000e+02	2.880000000000000000e+03	2.641493036145700302e+00
2.890000000000000000e+03	2.890000000000000000e+02	2.890000000000000000e+03	2.630666500422786047e+00
2.900000000000000000e+03	2.900000000000000000e+02	2.900000000000000000e+03	2.641103958983086475e+00
2.910000000000000000e+03	2.910000000000000000e+02	2.910000000000000000e+03	2.598544068207650160e+00
2.920000000000000000e+03	2.920000000000000000e+02	2.920000000000000000e+03	2.647798930008770313e+00
2.930000000000000000e+03	2.930000000000000000e+02	2.930000000000000000e+03	2.695552075871497255e+00
2.940000000000000000e+03	2.940000000000000000e+02	2.940000000000000000e+03	2.656247709528837486e+00
2.950000000000000000e+03	2.950000000000000000e+02	2.950000000000000000e+03	2.704120365845295471e+00
2.960000000000000000e+03	2.960000000000000000e+02	2.960000000000000000e+03	2.663487570318791686e+00
2.970000000000000000e+03	2.970000000000000000e+02	2.970000000000000000e+03	2.576248646489928795e+00
2.980000000000000000e+03	2.980000000000000000e+02	2.980000000000000000e+03	2.596698962903269070e+00
2.990000000000000000e+03	2.990000000000000000e+02	2.990000000000000000e+03	2.624114554486991491e+00
3.000000000000000000e+03	3.000000000000000000e+02	3.000000000000000000e+03	2.607265884311389392e+00
3.010000000000000000e+03	3.010000000000000000e+02	3.010000000000000000e+03	2.570364405556247345e+00
3.020000000000000000e+03	3.020000000000000000e+02	3.020000000000000000e+03	2.566009684060380103e+00
3.030000000000000000e+03	3.030000000000000000e+02	3.030000000000000000e+03	2.583356759513779188e+00
3.040000000000000000e+03	3.040000000000000000e+02	3.040000000000000000e+03	2.575782191944013810e+00
3.050000000000000000e+03	3.050000000000000000e+02	3.050000000000000000e+03	2.572447619432618460e+00
3.060000000000000000e+03	3.060000000000000000e+02	3.060000000000000000e+03	2.583882268284385386e+00
3.070000000000000000e+03	3.070000000000000000e+02	3.070000000000000000e+03	2.582375416739062235e+00
3.080000000000000000e+03	3.080000000000000000e+02	3.080000000000000000e+03	2.618231417827744600e+00
3.090000000000000000e+03	3.090000000000000000e+02	3.090000000000000000e+03	2.614648556587723771e+00
3.100000000000000000e+03	3.100000000000000000e+02	3.100000000000000000e+03	2.587803213545107006e+00
3.110000000000000000e+03	3.110000000000000000e+02	3.110000000000000000e+03	2.657914719811651505e+00
3.120000000000000000e+03	3.120000000000000000e+02	3.120000000000000000e+03	2.690446196497881193e+00
3.130000000000000000e+03	3.130000000000000000e+02	3.130000000000000000e+03	2.597292218603655556e+00
3.140000000000000000e+03	3.140000000000000000e+02	3.140000000000000000e+03	2.675506300193082776e+00
3.150000000000000000e+03	3.150000000000000000e+02	3.150000000000000000e+03	2.615569148733088323e+00
3.160000000000000000e+03	3.160000000000000000e+02	3.160000000000000000e+03	2.699193819181686216e+00
3.170000000000000000e+03	3.170000000000000000e+02	3.170000000000000000e+03	2.649974733275946459e+00
3.180000000000000000e+03	3.180000000000000000e+02	3.180000000000000000e+03	2.694848672721906535e+00
3.190000000000000000e+03	3.190000000000000000e+02	3.190000000000000000e+03	2.662157476170362802e+00
3.200000000000000000e+03	3.200000000000000000e+02	3.200000000000000000e+03	2.618665644686165805e+00
3.210000000000000000e+03	3.210000000000000000e+02	3.210000000000000000e+03	2.616163820569515686e+00
3.220000000000000000e+03	3.220000000000000000e+02	3.220000000000000000e+03	2.614524074582650570e+00
3.230000000000000000e+03	3.230000000000000000e+02	3.230000000000000000e+03	2.623687399490345573e+00
3.240000000000000000e+03	3.240000000000000000e+02	3.240000000000000000e+03	2.622119708573829922e+00
3.250000000000000000e+03	3.250000000000000000e+02	3.250000000000000000e+03	2.552614789153457853e+00
3.260000000000000000e+03	3.260000000000000000e+02	3.260000000000000000e+03	2.564740459181695353e+00
3.270000000000000000e+03	3.270000000000000000e+02	3.270000000000000000e+03	2.575074191781668631e+00
3.280000000000000000e+03	3.280000000000000000e+02	3.280000000000000000e+03	2.576050382343400003e+00
3.290000000000000000e+03	3.290000000000000000e+02	3.290000000000000000e+03	2.591366894418456912e+00
3.300000000000000000e+03	3.300000000000000000e+02	3.300000000000000000e+03	2.622088140961889025e+00
3.310000000000000000e+03	3.310000000000000000e+02	3.310000000000000000e+03	2.678711124551838907e+00
3.320000000000000000e+03	3.320000000000000000e+02	3.320000000000000000e+03	2.657034355409433779e+00
3.330000000000000000e+03	3.330000000000000000e+02	3.330000000000000000e+03	2.599585254917462951e+00
3.340000000000000000e+03	3.340000000000000000e+02	3.340000000000000000e+03	2.591498365581021979e+00
3.350000000000000000e+03	3.350000000000000000e+02	3.350000000000000000e+03	2.637540046745304956e+00
3.360000000000000000e+03	3.360000000000000000e+02	3.360000000000000000e+03	2.641531207684488791e+00
3.370000000000000000e+03	3.370000000000000000e+02	3.370000000000000000e+03	2.585464060793147834e+00
3.380000000000000000e+03	3.380000000000000000e+02	3.380000000000000000e+03	2.583616018812017856e+00
3.390000000000000000e+03	3.390000000000000000e+02	3.390000000000000000e+03	2.608605695857311169e+00
3.400000000000000000e+03	3.400000000000000000e+02	3.400000000000000000e+03	2.592923233306041908e+00
3.410000000000000000e+03	3.410000000000000000e+02	3.410000000000000000e+03	2.608026960660195570e+00
3.420000000000000000e+03	3.420000000000000000e+02	3.420000000000000000e+03	2.567682488059291668e+00
3.430000000000000000e+03	3.430000000000000000e+02	3.430000000000000000e+03	2.562127392848370544e+00
3.440000000000000000e+03	3.440000000000000000e+02	3.440000000000000000e+03	2.641285457060501329e+00
3.450000000000000000e+03	3.450000000000000000e+02	3.450000000000000000e+03	2.571618465210141924e+00
3.460000000000000000e+03	3.460000000000000000e+02	3.460000000000000000e+03	2.615942222781420856e+00
3.470000000000000000e+03	3.470000000000000000e+02	3.470000000000000000e+03	2.586391794672088462e+00
3.480000000000000000e+03	3.480000000000000000e+02	3.480000000000000000e+03	2.602056150745808871e+00
3.490000000000000000e+03	3.490000000000000000e+02	3.490000000000000000e+03	2.640345900094382969e+00
3.500000000000000000e+03	3.500000000000000000e+02	3.500000000000000000e+03	2.588892312064206891e+00
3.510000000000000000e+03	3.510000000000000000e+02	3.510000000000000000e+03	2.604253174206979438e+00
3.520000000000000000e+03	3.520000000000000000e+02	3.520000000000000000e+03	2.652005000479751740e+00
3.530000000000000000e+03	3.530000000000000000e+02	3.530000000000000000e+03	2.671815018781669604e+00
3.540000000000000000e+03	3.540000000000000000e+02	3.540000000000000000e+03	2.732995163355270041e+00
3.550000000000000000e+03	3.550000000000000000e+02	3.550000000000000000e+03	2.630579836151411222e+00
3.560000000000000000e+03	3.560000000000000000e+02	3.560000000000000000e+03	2.646998989785753320e+00
3.570000000000000000e+03	3.570000000000000000e+02	3.570000000000000000e+03	2.637493688571423078e+00
3.580000000000000000e+03	3.580000000000000000e+02	3.580000000000000000e+03	2.557948500408792736e+00
3.590000000000000000e+03	3.590000000000000000e+02	3.590000000000000000e+03	2.577418340777573480e+00
3.600000000000000000e+03	3.600000000000000000e+02	3.600000000000000000e+03	2.618111654493533891e+00
3.610000000000000000e+03	3.610000000000000000e+02	3.610000000000000000e+03	2.603349796512169245e+00
3.620000000000000000e+03	3.620000000000000000e+02	3.620000000000000000e+03	2.580723637448537833e+00
3.630000000000000000e+03	3.630000000000000000e+02	3.630000000000000000e+03	2.573513292861834056e+00
3.640000000000000000e+03	3.640000000000000000e+02	3.640000000000000000e+03	2.608894802065931717e+00
3.650000000000000000e+03	3.650000000000000000e+02	3.650000000000000000e+03	2.647117284005005011e+00
3.660000000000000000e+03	3.660000000000000000e+02	3.660000000000000000e+03	2.650215530993623503e+00
3.670000000000000000e+03	3.670000000000000000e+02	3.670000000000000000e+03	2.663867254781831839e+00
3.680000000000000000e+03	3.680000000000000000e+02	3.680000000000000000e+03	2.646213846448159934e+00
3.690000000000000000e+03	3.690000000000000000e+02	3.690000000000000000e+03	2.684773020259546339e+00
3.700000000000000000e+03	3.700000000000000000e+02	3.700000000000000000e+03	2.608278905918144819e+00
3.710000000000000000e+03	3.710000000000000000e+02	3.710000000000000000e+03	2.574687607690027580e+00
3.720000000000000000e+03	3.720000000000000000e+02	3.720000000000000000e+03	2.607723158691181986e+00
3.730000000000000000e+03	3.730000000000000000e+02	3.730000000000000000e+03	2.585828419946937906e+00
3.740000000000000000e+03	3.740000000000000000e+02	3.740000000000000000e+03	2.680311459437635158e+00
3.750000000000000000e+03	3.750000000000000000e+02	3.750000000000000000e+03	2.680833880715202344e+00
3.760000000000000000e+03	3.760000000000000000e+02	3.760000000000000000e+03	2.615797929366641572e+00
3.770000000000000000e+03	3.770000000000000000e+02	3.770000000000000000e+03	2.564619819027915693e+00
3.780000000000000000e+03	3.780000000000000000e+02	3.780000000000000000e+03	2.598844704468530775e+00
3.790000000000000000e+03	3.790000000000000000e+02	3.790000000000000000e+03	2.660957101534502378e+00
3.800000000000000000e+03	3.800000000000000000e+02	3.800000000000000000e+03	2.647956602922333591e+00
3.810000000000000000e+03	3.810000000000000000e+02	3.810000000000000000e+03	2.724088225164140287e+00
3.820000000000000000e+03	3.820000000000000000e+02	3.820000000000000000e+03	2.658870523442225853e+00
3.830000000000000000e+03	3.830000000000000000e+02	3.830000000000000000e+03	2.631120452358964634e+00
3.840000000000000000e+03	3.840000000000000000e+02	3.840000000000000000e+03	2.660030784295451589e+00
3.850000000000000000e+03	3.850000000000000000e+02	3.850000000000000000e+03	2.680084037819525644e+00
3.860000000000000000e+03	3.860000000000000000e+02	3.860000000000000000e+03	2.694197091799436450e+00
3.870000000000000000e+03	3.870000000000000000e+02	3.870000000000000000e+03	2.667641867447108517e+00
3.880000000000000000e+03	3.880000000000000000e+02	3.880000000000000000e+03	2.662096334394100872e+00
3.890000000000000000e+03	3.890000000000000000e+02	3.890000000000000000e+03	2.606203526875447540e+00
3.900000000000000000e+03	3.900000000000000000e+02	3.900000000000000000e+03	2.537493465672729265e+00
3.910000000000000000e+03	3.910000000000000000e+02	3.910000000000000000e+03	2.564525780629648199e+00
3.920000000000000000e+03	3.920000000000000000e+02	3.920000000000000000e+03	2.483300586007822996e+00
3.930000000000000000e+03	3.930000000000000000e+02	3.930000000000000000e+03	2.479363208297094445e+00
3.940000000000000000e+03	3.940000000000000000e+02	3.940000000000000000e+03	2.515321105374171751e+00
3.950000000000000000e+03	3.950000000000000000e+02	3.950000000000000000e+03	2.540573210169550844e+00
3.960000000000000000e+03	3.960000000000000000e+02	3.960000000000000000e+03	2.490962025165061711e+00
3.970000000000000000e+03	3.970000000000000000e+02	3.970000000000000000e+03	2.449777579909195868e+00
3.980000000000000000e+03	3.980000000000000000e+02	3.980000000000000000e+03	2.515196230830025304e+00
3.990000000000000000e+03	3.990000000000000000e+02	3.990000000000000000e+03	2.488099736764665781e+00
4.000000000000000000e+03	4.000000000000000000e+02	4.000000000000000000e+03	2.510574046436253148e+00
4.010000000000000000e+03	4.010000000000000000e+02	4.010000000000000000e+03	2.473408807664976283e+00
4.020000000000000000e+03	4.020000000000000000e+02	4.020000000000000000e+03	2.492342969997693114e+00
4.030000000000000000e+03	4.030000000000000000e+02	4.030000000000000000e+03	2.446841387924370448e+00
4.040000000000000000e+03	4.040000000000000000e+02	4.040000000000000000e+03	2.523766289972435573e+00
4.050000000000000000e+03	4.050000000000000000e+02	4.050000000000000000e+03	2.520072890623267003e+00
4.060000000000000000e+03	4.060000000000000000e+02	4.060000000000000000e+03	2.529349694162435824e+00
4.070000000000000000e+03	4.070000000000000000e+02	4.070000000000000000e+03	2.546645929222572047e+00
4.080000000000000000e+03	4.080000000000000000e+02	4.080000000000000000e+03	2.451111974263473936e+00
4.090000000000000000e+03	4.090000000000000000e+02	4.090000000000000000e+03	2.468480063933240043e+00
4.100000000000000000e+03	4.100000000000000000e+02	4.100000000000000000e+03	2.479330097256506882e+00
4.110000000000000000e+03	4.110000000000000000e+02	4.110000000000000000e+03	2.559784578951067591e+00
4.120000000000000000e+03	4.120000000000000000e+02	4.120000000000000000e+03	2.607690623677447750e+00
4.130000000000000000e+03	4.130000000000000000e+02	4.130000000000000000e+03	2.601083413915694642e+00
4.140000000000000000e+03	4.140000000000000000e+02	4.140000000000000000e+03	2.626288065584651665e+00
4.150000000000000000e+03	4.150000000000000000e+02	4.150000000000000000e+03	2.609830567535870394e+00
4.160000000000000000e+03	4.160000000000000000e+02	4.160000000000000000e+03	2.502973015727150141e+00
4.170000000000000000e+03	4.170000000000000000e+02	4.170000000000000000e+03	2.477974875075015238e+00
4.180000000000000000e+03	4.180000000000000000e+02	4.180000000000000000e+03	2.502686822961922797e+00
4.190000000000000000e+03	4.190000000000000000e+02	4.190000000000000000e+03	2.427867179495736494e+00
4.200000000000000000e+03	4.200000000000000000e+02	4.200000000000000000e+03	2.454597551563725499e+00
4.210000000000000000e+03	4.210000000000000000e+02	4.210000000000000000e+03	2.435004217788657055e+00
4.220000000000000000e+03	4.220000000000000000e+02	4.220000000000000000e+03	2.450503256458234969e+00
4.230000000000000000e+03	4.230000000000000000e+02	4.230000000000000000e+03	2.508407485712418339e+00
4.240000000000000000e+03	4.240000000000000000e+02	4.240000000000000000e+03	2.519272792888314072e+00
4.250000000000000000e+03	4.250000000000000000e+02	4.250000000000000000e+03	2.458506874700492784e+00
4.260000000000000000e+03	4.260000000000000000e+02	4.260000000000000000e+03	2.512054607213286328e+00
4.270000000000000000e+03	4.270000000000000000e+02	4.270000000000000000e+03	2.440710294793771773e+00
4.280000000000000000e+03	4.280000000000000000e+02	4.280000000000000000e+03	2.481700946829197285e+00
4.290000000000000000e+03	4.290000000000000000e+02	4.290000000000000000e+03	2.479757692192624319e+00
4.300000000000000000e+03	4.300000000000000000e+02	4.300000000000000000e+03	2.470056989032085593e+00
4.310000000000000000e+03	4.310000000000000000e+02	4.310000000000000000e+03	2.484643202537649920e+00
4.320000000000000000e+03	4.320000000000000000e+02	4.320000000000000000e+03	2.445466414810701483e+00
4.330000000000000000e+03	4.330000000000000000e+02	4.330000000000000000e+03	2.517331502058242076e+00
4.340000000000000000e+03	4.340000000000000000e+02	4.340000000000000000e+03	2.479656169827280543e+00
4.350000000000000000e+03	4.350000000000000000e+02	4.350000000000000000e+03	2.516194479559853647e+00
4.360000000000000000e+03	4.360000000000000000e+02	4.360000000000000000e+03	2.438100747475352659e+00
4.370000000000000000e+03	4.370000000000000000e+02	4.370000000000000000e+03	2.462011020973545072e+00
4.380000000000000000e+03	4.380000000000000000e+02	4.380000000000000000e+03	2.513580672380922199e+00
4.390000000000000000e+03	4.390000000000000000e+02	4.390000000000000000e+03	2.510000704536367255e+00
4.400000000000000000e+03	4.400000000000000000e+02	4.400000000000000000e+03	2.510498285549557007e+00
4.410000000000000000e+03	4.410000000000000000e+02	4.410000000000000000e+03	2.531996032135894303e+00
4.420000000000000000e+03	4.420000000000000000e+02	4.420000000000000000e+03	2.472881221211889358e+00
4.430000000000000000e+03	4.430000000000000000e+02	4.430000000000000000e+03	2.465892467207417837e+00
4.440000000000000000e+03	4.440000000000000000e+02	4.440000000000000000e+03	2.513077725604945467e+00
4.450000000000000000e+03	4.450000000000000000e+02	4.450000000000000000e+03	2.532522705750982261e+00
4.460000000000000000e+03	4.460000000000000000e+02	4.460000000000000000e+03	2.515817303318390596e+00
4.470000000000000000e+03	4.470000000000000000e+02	4.470000000000000000e+03	2.557785923572311049e+00
4.480000000000000000e+03	4.480000000000000000e+02	4.480000000000000000e+03	2.543498487856855395e+00
4.490000000000000000e+03	4.490000000000000000e+02	4.490000000000000000e+03	2.518715109856135115e+00
4.500000000000000000e+03	4.500000000000000000e+02	4.500000000000000000e+03	2.550141270761076218e+00
4.510000000000000000e+03	4.510000000000000000e+02	4.510000000000000000e+03	2.529715789374158863e+00
4.520000000000000000e+03	4.520000000000000000e+02	4.520000000000000000e+03	2.534520162548362432e+00
4.530000000000000000e+03	4.530000000000000000e+02	4.530000000000000000e+03	2.532346157359564032e+00
4.540000000000000000e+03	4.540000000000000000e+02	4.540000000000000000e+03	2.471670254066056671e+00
4.550000000000000000e+03	4.550000000000000000e+02	4.550000000000000000e+03	2.479389155476712236e+00
4.560000000000000000e+03	4.560000000000000000e+02	4.560000000000000000e+03	2.534906002229274868e+00
4.570000000000000000e+03	4.570000000000000000e+02	4.570000000000000000e+03	2.556192586382968202e+00
4.580000000000000000e+03	4.580000000000000000e+02	4.580000000000000000e+03	2.560640777886205477e+00
4.590000000000000000e+03	4.590000000000000000e+02	4.590000000000000000e+03	2.432898442466390865e+00
4.600000000000000000e+03	4.600000000000000000e+02	4.600000000000000000e+03	2.552019749558747108e+00
4.610000000000000000e+03	4.610000000000000000e+02	4.610000000000000000e+03	2.472599541357351161e+00
4.620000000000000000e+03	4.620000000000000000e+02	4.620000000000000000e+03	2.617283248846209887e+00
4.630000000000000000e+03	4.630000000000000000e+02	4.630000000000000000e+03	2.605820068962450442e+00
4.640000000000000000e+03	4.640000000000000000e+02	4.640000000000000000e+03	2.630131226461911442e+00
4.650000000000000000e+03	4.650000000000000000e+02	4.650000000000000000e+03	2.601410814036703822e+00
4.660000000000000000e+03	4.660000000000000000e+02	4.660000000000000000e+03	2.622402129719162200e+00
4.670000000000000000e+03	4.670000000000000000e+02	4.670000000000000000e+03	2.596598864399149331e+00
4.680000000000000000e+03	4.680000000000000000e+02	4.680000000000000000e+03	2.618308004300361702e+00
4.690000000000000000e+03	4.690000000000000000e+02	4.690000000000000000e+03	2.630668929690900715e+00
4.700000000000000000e+03	4.700000000000000000e+02	4.700000000000000000e+03	2.683458506021048517e+00
4.710000000000000000e+03	4.710000000000000000e+02	4.710000000000000000e+03	2.614033810584611039e+00
4.720000000000000000e+03	4.720000000000000000e+02	4.720000000000000000e+03	2.577189653961810212e+00
4.730000000000000000e+03	4.730000000000000000e+02	4.730000000000000000e+03	2.569618261773811696e+00
4.740000000000000000e+03	4.740000000000000000e+02	4.740000000000000000e+03	2.602460290544103216e+00
4.750000000000000000e+03	4.750000000000000000e+02	4.750000000000000000e+03	2.528667882592801064e+00
4.760000000000000000e+03	4.760000000000000000e+02	4.760000000000000000e+03	2.565287614777909120e+00
4.770000000000000000e+03	4.770000000000000000e+02	4.770000000000000000e+03	2.503439394837084997e+00
4.780000000000000000e+03	4.780000000000000000e+02	4.780000000000000000e+03	2.530646796589811398e+00
4.790000000000000000e+03	4.790000000000000000e+02	4.790000000000000000e+03	2.536467840220794745e+00
4.800000000000000000e+03	4.800000000000000000e+02	4.800000000000000000e+03	2.610093494373209921e+00
4.810000000000000000e+03	4.810000000000000000e+02	4.810000000000000000e+03	2.526688546129995938e+00
4.820000000000000000e+03	4.820000000000000000e+02	4.820000000000000000e+03	2.561486800671203046e+00
4.830000000000000000e+03	4.830000000000000000e+02	4.830000000000000000e+03	2.622808647358201739e+00
4.840000000000000000e+03	4.840000000000000000e+02	4.840000000000000000e+03	2.632899618726164626e+00
4.850000000000000000e+03	4.850000000000000000e+02	4.850000000000000000e+03	2.598558880950728955e+00
4.860000000000000000e+03	4.860000000000000000e+02	4.860000000000000000e+03	2.537898392872377951e+00
4.870000000000000000e+03	4.870000000000000000e+02	4.870000000000000000e+03	2.542053117152907049e+00
4.880000000000000000e+03	4.880000000000000000e+02	4.880000000000000000e+03	2.549728178018497271e+00
4.890000000000000000e+03	4.890000000000000000e+02	4.890000000000000000e+03	2.608938640814387977e+00
4.900000000000000000e+03	4.900000000000000000e+02	4.900000000000000000e+03	2.542869786846507107e+00
4.910000000000000000e+03	4.910000000000000000e+02	4.910000000000000000e+03	2.587116563231643518e+00
4.920000000000000000e+03	4.920000000000000000e+02	4.920000000000000000e+03	2.569917538639661547e+00
4.930000000000000000e+03	4.930000000000000000e+02	4.930000000000000000e+03	2.554791667189669546e+00
4.940000000000000000e+03	4.940000000000000000e+02	4.940000000000000000e+03	2.489596841320536935e+00
4.950000000000000000e+03	4.950000000000000000e+02	4.950000000000000000e+03	2.500022547425093666e+00
4.960000000000000000e+03	4.960000000000000000e+02	4.960000000000000000e+03	2.533869616386939416e+00
4.970000000000000000e+03	4.970000000000000000e+02	4.970000000000000000e+03	2.529450952903734784e+00
4.980000000000000000e+03	4.980000000000000000e+02	4.980000000000000000e+03	2.532798821240188847e+00
4.990000000000000000e+03	4.990000000000000000e+02	4.990000000000000000e+03	2.526579890306036802e+00
5.000000000000000000e+03	5.000000000000000000e+02	5.000000000000000000e+03	2.514520436152524407e+00
5.010000000000000000e+03	5.010000000000000000e+02	5.010000000000000000e+03	2.501094370844246573e+00
5.020000000000000000e+03	5.020000000000000000e+02	5.020000000000000000e+03	2.504332144137443095e+00
5.030000000000000000e+03	5.030000000000000000e+02	5.030000000000000000e+03	2.554338679726677164e+00
5.040000000000000000e+03	5.040000000000000000e+02	5.040000000000000000e+03	2.619990031700409894e+00
5.050000000000000000e+03	5.050000000000000000e+02	5.050000000000000000e+03	2.610129546276739543e+00
5.060000000000000000e+03	5.060000000000000000e+02	5.060000000000000000e+03	2.639359123087510195e+00
5.070000000000000000e+03	5.070000000000000000e+02	5.070000000000000000e+03	2.613511892641387835e+00
5.080000000000000000e+03	5.080000000000000000e+02	5.080000000000000000e+03	2.652321139760857260e+00
5.090000000000000000e+03	5.090000000000000000e+02	5.090000000000000000e+03	2.625519380082152576e+00
5.100000000000000000e+03	5.100000000000000000e+02	5.100000000000000000e+03	2.616262895821785062e+00
5.110000000000000000e+03	5.110000000000000000e+02	5.110000000000000000e+03	2.593826247691322973e+00
5.120000000000000000e+03	5.120000000000000000e+02	5.120000000000000000e+03	2.585762286912792085e+00
5.130000000000000000e+03	5.130000000000000000e+02	5.130000000000000000e+03	2.662957159309276456e+00
5.140000000000000000e+03	5.140000000000000000e+02	5.140000000000000000e+03	2.622325632000210405e+00
5.150000000000000000e+03	5.150000000000000000e+02	5.150000000000000000e+03	2.630488393101674927e+00
5.160000000000000000e+03	5.160000000000000000e+02	5.160000000000000000e+03	2.622165913800016845e+00
5.170000000000000000e+03	5.170000000000000000e+02	5.170000000000000000e+03	2.620730443080772076e+00
5.180000000000000000e+03	5.180000000000000000e+02	5.180000000000000000e+03	2.522066760382079220e+00
5.190000000000000000e+03	5.190000000000000000e+02	5.190000000000000000e+03	2.550073562522514603e+00
5.200000000000000000e+03	5.200000000000000000e+02	5.200000000000000000e+03	2.490793757087385263e+00
5.210000000000000000e+03	5.210000000000000000e+02	5.210000000000000000e+03	2.472794413535272628e+00
5.220000000000000000e+03	5.220000000000000000e+02	5.220000000000000000e+03	2.597210420788238494e+00
5.230000000000000000e+03	5.230000000000000000e+02	5.230000000000000000e+03	2.561414320014655299e+00
5.240000000000000000e+03	5.240000000000000000e+02	5.240000000000000000e+03	2.497813960254613885e+00
5.250000000000000000e+03	5.250000000000000000e+02	5.250000000000000000e+03	2.508936729208814942e+00
5.260000000000000000e+03	5.260000000000000000e+02	5.260000000000000000e+03	2.484414662435399990e+00
5.270000000000000000e+03	5.270000000000000000e+02	5.270000000000000000e+03	2.444220379348402084e+00
5.280000000000000000e+03	5.280000000000000000e+02	5.280000000000000000e+03	2.522766877981046818e+00
5.290000000000000000e+03	5.290000000000000000e+02	5.290000000000000000e+03	2.561260123150720158e+00
5.300000000000000000e+03	5.300000000000000000e+02	5.300000000000000000e+03	2.588061308292482821e+00
5.310000000000000000e+03	5.310000000000000000e+02	5.310000000000000000e+03	2.573746305638509480e+00
5.320000000000000000e+03	5.320000000000000000e+02	5.320000000000000000e+03	2.528251651906638919e+00
5.330000000000000000e+03	5.330000000000000000e+02	5.330000000000000000e+03	2.452247645272060961e+00
5.340000000000000000e+03	5.340000000000000000e+02	5.340000000000000000e+03	2.500504808777541665e+00
5.350000000000000000e+03	5.350000000000000000e+02	5.350000000000000000e+03	2.539797074802685461e+00
5.360000000000000000e+03	5.360000000000000000e+02	5.360000000000000000e+03	2.470186827740068480e+00
5.370000000000000000e+03	5.370000000000000000e+02	5.370000000000000000e+03	2.543102531933999710e+00
5.380000000000000000e+03	5.380000000000000000e+02	5.380000000000000000e+03	2.572153436658306092e+00
5.390000000000000000e+03	5.390000000000000000e+02	5.390000000000000000e+03	2.551971700512198460e+00
5.400000000000000000e+03	5.400000000000000000e+02	5.400000000000000000e+03	2.448186757281478609e+00
5.410000000000000000e+03	5.410000000000000000e+02	5.410000000000000000e+03	2.556444703378902616e+00
5.420000000000000000e+03	5.420000000000000000e+02	5.420000000000000000e+03	2.508072657536705830e+00
5.430000000000000000e+03	5.430000000000000000e+02	5.430000000000000000e+03	2.543684766377285467e+00
5.440000000000000000e+03	5.440000000000000000e+02	5.440000000000000000e+03	2.526299534899308252e+00
5.450000000000000000e+03	5.450000000000000000e+02	5.450000000000000000e+03	2.549986897519785245e+00
5.460000000000000000e+03	5.460000000000000000e+02	5.460000000000000000e+03	2.569415629478368768e+00
5.470000000000000000e+03	5.470000000000000000e+02	5.470000000000000000e+03	2.555913984094374314e+00
5.480000000000000000e+03	5.480000000000000000e+02	5.480000000000000000e+03	2.623745964304025957e+00
5.490000000000000000e+03	5.490000000000000000e+02	5.490000000000000000e+03	2.615503071589647455e+00
5.500000000000000000e+03	5.500000000000000000e+02	5.500000000000000000e+03	2.620627462457722157e+00
5.510000000000000000e+03	5.510000000000000000e+02	5.510000000000000000e+03	2.558384608352948231e+00
5.520000000000000000e+03	5.520000000000000000e+02	5.520000000000000000e+03	2.543032013500966748e+00
5.530000000000000000e+03	5.530000000000000000e+02	5.530000000000000000e+03	2.522291486088404255e+00
5.540000000000000000e+03	5.540000000000000000e+02	5.540000000000000000e+03	2.534274508577546214e+00
5.550000000000000000e+03	5.550000000000000000e+02	5.550000000000000000e+03	2.480581611673067677e+00
5.560000000000000000e+03	5.560000000000000000e+02	5.560000000000000000e+03	2.487835634981482524e+00
5.570000000000000000e+03	5.570000000000000000e+02	5.570000000000000000e+03	2.529621872004836014e+00
5.580000000000000000e+03	5.580000000000000000e+02	5.580000000000000000e+03	2.481736785944666401e+00
5.590000000000000000e+03	5.590000000000000000e+02	5.590000000000000000e+03	2.549423592501814717e+00
5.600000000000000000e+03	5.600000000000000000e+02	5.600000000000000000e+03	2.624126404898333487e+00
5.610000000000000000e+03	5.610000000000000000e+02	5.610000000000000000e+03	2.629461579707701002e+00
5.620000000000000000e+03	5.620000000000000000e+02	5.620000000000000000e+03	2.562104815109368161e+00
5.630000000000000000e+03	5.630000000000000000e+02	5.630000000000000000e+03	2.537964271481627065e+00
5.640000000000000000e+03	5.640000000000000000e+02	5.640000000000000000e+03	2.583237097273813010e+00
5.650000000000000000e+03	5.650000000000000000e+02	5.650000000000000000e+03	2.542494315544804095e+00
5.660000000000000000e+03	5.660000000000000000e+02	5.660000000000000000e+03	2.459503053008786466e+00
5.670000000000000000e+03	5.670000000000000000e+02	5.670000000000000000e+03	2.479406104958169710e+00
5.680000000000000000e+03	5.680000000000000000e+02	5.680000000000000000e+03	2.480366882459139166e+00
5.690000000000000000e+03	5.690000000000000000e+02	5.690000000000000000e+03	2.553396534448697963e+00
5.700000000000000000e+03	5.700000000000000000e+02	5.700000000000000000e+03	2.562383747759314989e+00
5.710000000000000000e+03	5.710000000000000000e+02	5.710000000000000000e+03	2.525184748472769858e+00
5.720000000000000000e+03	5.720000000000000000e+02	5.720000000000000000e+03	2.492532759498427009e+00
5.730000000000000000e+03	5.730000000000000000e+02	5.730000000000000000e+03	2.533713730439787870e+00
5.740000000000000000e+03	5.740000000000000000e+02	5.740000000000000000e+03	2.482580315183430031e+00
5.750000000000000000e+03	5.750000000000000000e+02	5.750000000000000000e+03	2.491202249832380922e+00
5.760000000000000000e+03	5.760000000000000000e+02	5.760000000000000000e+03	2.468412491709293555e+00
5.770000000000000000e+03	5.770000000000000000e+02	5.770000000000000000e+03	2.491586971696039043e+00
5.780000000000000000e+03	5.780000000000000000e+02	5.780000000000000000e+03	2.519155319778394020e+00
5.790000000000000000e+03	5.790000000000000000e+02	5.790000000000000000e+03	2.494111510465518489e+00
5.800000000000000000e+03	5.800000000000000000e+02	5.800000000000000000e+03	2.455914704087533984e+00
5.810000000000000000e+03	5.810000000000000000e+02	5.810000000000000000e+03	2.517407205879234500e+00
5.820000000000000000e+03	5.820000000000000000e+02	5.820000000000000000e+03	2.506084365023870220e+00
5.830000000000000000e+03	5.830000000000000000e+02	5.830000000000000000e+03	2.533894544011928041e+00
5.840000000000000000e+03	5.840000000000000000e+02	5.840000000000000000e+03	2.493932887587474223e+00
5.850000000000000000e+03	5.850000000000000000e+02	5.850000000000000000e+03	2.551727625392451237e+00
5.860000000000000000e+03	5.860000000000000000e+02	5.860000000000000000e+03	2.526433638093301237e+00
5.870000000000000000e+03	5.870000000000000000e+02	5.870000000000000000e+03	2.540772193818385816e+00
5.880000000000000000e+03	5.880000000000000000e+02	5.880000000000000000e+03	2.496905332407649780e+00
5.890000000000000000e+03	5.890000000000000000e+02	5.890000000000000000e+03	2.566257551026735584e+00
5.900000000000000000e+03	5.900000000000000000e+02	5.900000000000000000e+03	2.508712008102530255e+00
5.910000000000000000e+03	5.910000000000000000e+02	5.910000000000000000e+03	2.528311503492276735e+00
5.920000000000000000e+03	5.920000000000000000e+02	5.920000000000000000e+03	2.533435583252738432e+00
5.930000000000000000e+03	5.930000000000000000e+02	5.930000000000000000e+03	2.511472675736840632e+00
5.940000000000000000e+03	5.940000000000000000e+02	5.940000000000000000e+03	2.543736414399703882e+00
5.950000000000000000e+03	5.950000000000000000e+02	5.950000000000000000e+03	2.489950358333067104e+00
5.960000000000000000e+03	5.960000000000000000e+02	5.960000000000000000e+03	2.515864952755022976e+00
5.970000000000000000e+03	5.970000000000000000e+02	5.970000000000000000e+03	2.431419118670826940e+00
5.980000000000000000e+03	5.980000000000000000e+02	5.980000000000000000e+03	2.471912028911964487e+00
5.990000000000000000e+03	5.990000000000000000e+02	5.990000000000000000e+03	2.533381462930678119e+00
6.000000000000000000e+03	6.000000000000000000e+02	6.000000000000000000e+03	2.599418549365501541e+00
6.010000000000000000e+03	6.010000000000000000e+02	6.010000000000000000e+03	2.582862067909559745e+00
6.020000000000000000e+03	6.020000000000000000e+02	6.020000000000000000e+03	2.602731815798071224e+00
6.030000000000000000e+03	6.030000000000000000e+02	6.030000000000000000e+03	2.563866219713009542e+00
6.040000000000000000e+03	6.040000000000000000e+02	6.040000000000000000e+03	2.525184490325655950e+00
6.050000000000000000e+03	6.050000000000000000e+02	6.050000000000000000e+03	2.491376607813291955e+00
6.060000000000000000e+03	6.060000000000000000e+02	6.060000000000000000e+03	2.467289183881297365e+00
6.070000000000000000e+03	6.070000000000000000e+02	6.070000000000000000e+03	2.544093149396581932e+00
6.080000000000000000e+03	6.080000000000000000e+02	6.080000000000000000e+03	2.563683578908000804e+00
6.090000000000000000e+03	6.090000000000000000e+02	6.090000000000000000e+03	2.625615883348113577e+00
6.100000000000000000e+03	6.100000000000000000e+02	6.100000000000000000e+03	2.621685768732434418e+00
6.110000000000000000e+03	6.110000000000000000e+02	6.110000000000000000e+03	2.635027516191943864e+00
6.120000000000000000e+03	6.120000000000000000e+02	6.120000000000000000e+03	2.600012311205112780e+00
6.130000000000000000e+03	6.130000000000000000e+02	6.130000000000000000e+03	2.628263485008830891e+00
6.140000000000000000e+03	6.140000000000000000e+02	6.140000000000000000e+03	2.692337368907177009e+00
6.150000000000000000e+03	6.150000000000000000e+02	6.150000000000000000e+03	2.693644704049293459e+00
6.160000000000000000e+03	6.160000000000000000e+02	6.160000000000000000e+03	2.648675516978875599e+00
6.170000000000000000e+03	6.170000000000000000e+02	6.170000000000000000e+03	2.624225393800323936e+00
6.180000000000000000e+03	6.180000000000000000e+02	6.180000000000000000e+03	2.634009865300252162e+00
6.190000000000000000e+03	6.190000000000000000e+02	6.190000000000000000e+03	2.609432321541164779e+00
6.200000000000000000e+03	6.200000000000000000e+02	6.200000000000000000e+03	2.721092285368116759e+00
6.210000000000000000e+03	6.210000000000000000e+02	6.210000000000000000e+03	2.713503147025129181e+00
6.220000000000000000e+03	6.220000000000000000e+02	6.220000000000000000e+03	2.727286810549399032e+00
6.230000000000000000e+03	6.230000000000000000e+02	6.230000000000000000e+03	2.646018157485511946e+00
6.240000000000000000e+03	6.240000000000000000e+02	6.240000000000000000e+03	2.636233214927544477e+00
6.250000000000000000e+03	6.250000000000000000e+02	6.250000000000000000e+03	2.666139419348546813e+00
6.260000000000000000e+03	6.260000000000000000e+02	6.260000000000000000e+03	2.669068334395598985e+00
6.270000000000000000e+03	6.270000000000000000e+02	6.270000000000000000e+03	2.626940498850834693e+00
6.280000000000000000e+03	6.280000000000000000e+02	6.280000000000000000e+03	2.581020932866676887e+00
6.290000000000000000e+03	6.290000000000000000e+02	6.290000000000000000e+03	2.507603645831625983e+00
6.300000000000000000e+03	6.300000000000000000e+02	6.300000000000000000e+03	2.512423797054333718e+00
6.310000000000000000e+03	6.310000000000000000e+02	6.310000000000000000e+03	2.553305147984905155e+00
6.320000000000000000e+03	6.320000000000000000e+02	6.320000000000000000e+03	2.590150872710010876e+00
6.330000000000000000e+03	6.330000000000000000e+02	6.330000000000000000e+03	2.546109909484251421e+00
6.340000000000000000e+03	6.340000000000000000e+02	6.340000000000000000e+03	2.636771966940808731e+00
6.350000000000000000e+03	6.350000000000000000e+02	6.350000000000000000e+03	2.629278925931350486e+00
6.360000000000000000e+03	6.360000000000000000e+02	6.360000000000000000e+03	2.569518503782810548e+00
6.370000000000000000e+03	6.370000000000000000e+02	6.370000000000000000e+03	2.577551471289577734e+00
6.380000000000000000e+03	6.380000000000000000e+02	6.380000000000000000e+03	2.573029473456376781e+00
6.390000000000000000e+03	6.390000000000000000e+02	6.390000000000000000e+03	2.635771519595615953e+00
6.400000000000000000e+03	6.400000000000000000e+02	6.400000000000000000e+03	2.616696868804734510e+00
6.410000000000000000e+03	6.410000000000000000e+02	6.410000000000000000e+03	2.658318033885623599e+00
6.420000000000000000e+03	6.420000000000000000e+02	6.420000000000000000e+03	2.603530506954842672e+00
6.430000000000000000e+03	6.430000000000000000e+02	6.430000000000000000e+03	2.540527739846222488e+00
6.440000000000000000e+03	6.440000000000000000e+02	6.440000000000000000e+03	2.614830406439131671e+00
6.450000000000000000e+03	6.450000000000000000e+02	6.450000000000000000e+03	2.661352169935580658e+00
6.460000000000000000e+03	6.460000000000000000e+02	6.460000000000000000e+03	2.644847257548298636e+00
6.470000000000000000e+03	6.470000000000000000e+02	6.470000000000000000e+03	2.675112598249797191e+00
6.480000000000000000e+03	6.480000000000000000e+02	6.480000000000000000e+03	2.598516317592291625e+00
6.490000000000000000e+03	6.490000000000000000e+02	6.490000000000000000e+03	2.631332910719172968e+00
6.500000000000000000e+03	6.500000000000000000e+02	6.500000000000000000e+03	2.655290478718988822e+00
6.510000000000000000e+03	6.510000000000000000e+02	6.510000000000000000e+03	2.605003855280061398e+00
6.520000000000000000e+03	6.520000000000000000e+02	6.520000000000000000e+03	2.651877874819517533e+00
6.530000000000000000e+03	6.530000000000000000e+02	6.530000000000000000e+03	2.609349900745103312e+00
6.540000000000000000e+03	6.540000000000000000e+02	6.540000000000000000e+03	2.653248462572774358e+00
6.550000000000000000e+03	6.550000000000000000e+02	6.550000000000000000e+03	2.655616781012670291e+00
6.560000000000000000e+03	6.560000000000000000e+02	6.560000000000000000e+03	2.743818614882431284e+00
6.570000000000000000e+03	6.570000000000000000e+02	6.570000000000000000e+03	2.711118992636148750e+00
6.580000000000000000e+03	6.580000000000000000e+02	6.580000000000000000e+03	2.684223365477620415e+00
6.590000000000000000e+03	6.590000000000000000e+02	6.590000000000000000e+03	2.696056603935882645e+00
6.600000000000000000e+03	6.600000000000000000e+02	6.600000000000000000e+03	2.697057558959091939e+00
6.610000000000000000e+03	6.610000000000000000e+02	6.610000000000000000e+03	2.683393860478236803e+00
6.620000000000000000e+03	6.620000000000000000e+02	6.620000000000000000e+03	2.769987702161704757e+00
6.630000000000000000e+03	6.630000000000000000e+02	6.630000000000000000e+03	2.708792541121147313e+00
6.640000000000000000e+03	6.640000000000000000e+02	6.640000000000000000e+03	2.672173130356513049e+00
6.650000000000000000e+03	6.650000000000000000e+02	6.650000000000000000e+03	2.706012474972602444e+00
6.660000000000000000e+03	6.660000000000000000e+02	6.660000000000000000e+03	2.727211019935602110e+00
6.670000000000000000e+03	6.670000000000000000e+02	6.670000000000000000e+03	2.735501939475886601e+00
6.680000000000000000e+03	6.680000000000000000e+02	6.680000000000000000e+03	2.718270127231886768e+00
6.690000000000000000e+03	6.690000000000000000e+02	6.690000000000000000e+03	2.811184240559621461e+00
6.700000000000000000e+03	6.700000000000000000e+02	6.700000000000000000e+03	2.817167897494402773e+00
6.710000000000000000e+03	6.710000000000000000e+02	6.710000000000000000e+03	2.728152776045150940e+00
6.720000000000000000e+03	6.720000000000000000e+02	6.720000000000000000e+03	2.755557399829998033e+00
6.730000000000000000e+03	6.730000000000000000e+02	6.730000000000000000e+03	2.777283518212069424e+00
6.740000000000000000e+03	6.740000000000000000e+02	6.740000000000000000e+03	2.712014032105454664e+00
6.750000000000000000e+03	6.750000000000000000e+02	6.750000000000000000e+03	2.724925366928740100e+00
6.760000000000000000e+03	6.760000000000000000e+02	6.760000000000000000e+03	2.747888768896832090e+00
6.770000000000000000e+03	6.770000000000000000e+02	6.770000000000000000e+03	2.736197626005783423e+00
6.780000000000000000e+03	6.780000000000000000e+02	6.780000000000000000e+03	2.785397817500858686e+00
6.790000000000000000e+03	6.790000000000000000e+02	6.790000000000000000e+03	2.781143200904538482e+00
6.800000000000000000e+03	6.800000000000000000e+02	6.800000000000000000e+03	2.752147811993371551e+00
6.810000000000000000e+03	6.810000000000000000e+02	6.810000000000000000e+03	2.752755652315968860e+00
6.820000000000000000e+03	6.820000000000000000e+02	6.820000000000000000e+03	2.740339731721278316e+00
6.830000000000000000e+03	6.830000000000000000e+02	6.830000000000000000e+03	2.686979504668958629e+00
6.840000000000000000e+03	6.840000000000000000e+02	6.840000000000000000e+03	2.710573788784586213e+00
6.850000000000000000e+03	6.850000000000000000e+02	6.850000000000000000e+03	2.722929942738312459e+00
6.860000000000000000e+03	6.860000000000000000e+02	6.860000000000000000e+03	2.766879011677781275e+00
6.870000000000000000e+03	6.870000000000000000e+02	6.870000000000000000e+03	2.760424443947593343e+00
6.880000000000000000e+03	6.880000000000000000e+02	6.880000000000000000e+03	2.788228952656202519e+00
6.890000000000000000e+03	6.890000000000000000e+02	6.890000000000000000e+03	2.678650282605781197e+00
6.900000000000000000e+03	6.900000000000000000e+02	6.900000000000000000e+03	2.710600977718368831e+00
6.910000000000000000e+03	6.910000000000000000e+02	6.910000000000000000e+03	2.723463915072327435e+00
6.920000000000000000e+03	6.920000000000000000e+02	6.920000000000000000e+03	2.773980367554614634e+00
6.930000000000000000e+03	6.930000000000000000e+02	6.930000000000000000e+03	2.732209203845326950e+00
6.940000000000000000e+03	6.940000000000000000e+02	6.940000000000000000e+03	2.733867162738865098e+00
6.950000000000000000e+03	6.950000000000000000e+02	6.950000000000000000e+03	2.788560522125139052e+00
6.960000000000000000e+03	6.960000000000000000e+02	6.960000000000000000e+03	2.803389144049836190e+00
6.970000000000000000e+03	6.970000000000000000e+02	6.970000000000000000e+03	2.759824399062197564e+00
6.980000000000000000e+03	6.980000000000000000e+02	6.980000000000000000e+03	2.766843848275049034e+00
6.990000000000000000e+03	6.990000000000000000e+02	6.990000000000000000e+03	2.806954306109338937e+00
7.000000000000000000e+03	7.000000000000000000e+02	7.000000000000000000e+03	2.834776499938889582e+00
7.010000000000000000e+03	7.010000000000000000e+02	7.010000000000000000e+03	2.815484470944869866e+00
7.020000000000000000e+03	7.020000000000000000e+02	7.020000000000000000e+03	2.787571570255745534e+00
7.030000000000000000e+03	7.030000000000000000e+02	7.030000000000000000e+03	2.751774791344197002e+00
7.040000000000000000e+03	7.040000000000000000e+02	7.040000000000000000e+03	2.739733134289234595e+00
7.050000000000000000e+03	7.050000000000000000e+02	7.050000000000000000e+03	2.722663140229852008e+00
7.060000000000000000e+03	7.060000000000000000e+02	7.060000000000000000e+03	2.770749454553656843e+00
7.070000000000000000e+03	7.070000000000000000e+02	7.070000000000000000e+03	2.752279648853094063e+00
7.080000000000000000e+03	7.080000000000000000e+02	7.080000000000000000e+03	2.790205067269630135e+00
7.090000000000000000e+03	7.090000000000000000e+02	7.090000000000000000e+03	2.736091044814883855e+00
7.100000000000000000e+03	7.100000000000000000e+02	7.100000000000000000e+03	2.763382466102716428e+00
7.110000000000000000e+03	7.110000000000000000e+02	7.110000000000000000e+03	2.728693915819273563e+00
7.120000000000000000e+03	7.120000000000000000e+02	7.120000000000000000e+03	2.774227021554794614e+00
7.130000000000000000e+03	7.130000000000000000e+02	7.130000000000000000e+03	2.703284650576811554e+00
7.140000000000000000e+03	7.140000000000000000e+02	7.140000000000000000e+03	2.725075224838481525e+00
7.150000000000000000e+03	7.150000000000000000e+02	7.150000000000000000e+03	2.699587137906610756e+00
7.160000000000000000e+03	7.160000000000000000e+02	7.160000000000000000e+03	2.703506661822760559e+00
7.170000000000000000e+03	7.170000000000000000e+02	7.170000000000000000e+03	2.693935920762416281e+00
7.180000000000000000e+03	7.180000000000000000e+02	7.180000000000000000e+03	2.624109992824315896e+00
7.190000000000000000e+03	7.190000000000000000e+02	7.190000000000000000e+03	2.599834372564215013e+00
7.200000000000000000e+03	7.200000000000000000e+02	7.200000000000000000e+03	2.636333031653032677e+00
7.210000000000000000e+03	7.210000000000000000e+02	7.210000000000000000e+03	2.620161924899208294e+00
7.220000000000000000e+03	7.220000000000000000e+02	7.220000000000000000e+03	2.615836171627673679e+00
7.230000000000000000e+03	7.230000000000000000e+02	7.230000000000000000e+03	2.638608217443031645e+00
7.240000000000000000e+03	7.240000000000000000e+02	7.240000000000000000e+03	2.589779696142707088e+00
7.250000000000000000e+03	7.250000000000000000e+02	7.250000000000000000e+03	2.607905701422069455e+00
7.260000000000000000e+03	7.260000000000000000e+02	7.260000000000000000e+03	2.596031603385770214e+00
7.270000000000000000e+03	7.270000000000000000e+02	7.270000000000000000e+03	2.628410631015238863e+00
7.280000000000000000e+03	7.280000000000000000e+02	7.280000000000000000e+03	2.625789418031845734e+00
7.290000000000000000e+03	7.290000000000000000e+02	7.290000000000000000e+03	2.643676344013117241e+00
7.300000000000000000e+03	7.300000000000000000e+02	7.300000000000000000e+03	2.624778837345339344e+00
7.310000000000000000e+03	7.310000000000000000e+02	7.310000000000000000e+03	2.638154681627199238e+00
7.320000000000000000e+03	7.320000000000000000e+02	7.320000000000000000e+03	2.682859827223073257e+00
7.330000000000000000e+03	7.330000000000000000e+02	7.330000000000000000e+03	2.730018354600695307e+00
7.340000000000000000e+03	7.340000000000000000e+02	7.340000000000000000e+03	2.749467993688116785e+00
7.350000000000000000e+03	7.350000000000000000e+02	7.350000000000000000e+03	2.697754765266880295e+00
7.360000000000000000e+03	7.360000000000000000e+02	7.360000000000000000e+03	2.698982389370470525e+00
7.370000000000000000e+03	7.370000000000000000e+02	7.370000000000000000e+03	2.667959642117201824e+00
7.380000000000000000e+03	7.380000000000000000e+02	7.380000000000000000e+03	2.654739914752682672e+00
7.390000000000000000e+03	7.390000000000000000e+02	7.390000000000000000e+03	2.631566761377960972e+00
7.400000000000000000e+03	7.400000000000000000e+02	7.400000000000000000e+03	2.619780958298009388e+00
7.410000000000000000e+03	7.410000000000000000e+02	7.410000000000000000e+03	2.660945605636334754e+00
7.420000000000000000e+03	7.420000000000000000e+02	7.420000000000000000e+03	2.589406132488813572e+00
7.430000000000000000e+03	7.430000000000000000e+02	7.430000000000000000e+03	2.560345651541537038e+00
7.440000000000000000e+03	7.440000000000000000e+02	7.440000000000000000e+03	2.645823207336148730e+00
7.450000000000000000e+03	7.450000000000000000e+02	7.450000000000000000e+03	2.629385610070916979e+00
7.460000000000000000e+03	7.460000000000000000e+02	7.460000000000000000e+03	2.562039981768783115e+00
7.470000000000000000e+03	7.470000000000000000e+02	7.470000000000000000e+03	2.507453213543009873e+00
7.480000000000000000e+03	7.480000000000000000e+02	7.480000000000000000e+03	2.548001248978466027e+00
7.490000000000000000e+03	7.490000000000000000e+02	7.490000000000000000e+03	2.565820094583429078e+00
7.500000000000000000e+03	7.500000000000000000e+02	7.500000000000000000e+03	2.563766312893740462e+00
7.510000000000000000e+03	7.510000000000000000e+02	7.510000000000000000e+03	2.573556390187038634e+00
7.520000000000000000e+03	7.520000000000000000e+02	7.520000000000000000e+03	2.474013018949317022e+00
7.530000000000000000e+03	7.530000000000000000e+02	7.530000000000000000e+03	2.540363756735148471e+00
7.540000000000000000e+03	7.540000000000000000e+02	7.540000000000000000e+03	2.544342002064930774e+00
7.550000000000000000e+03	7.550000000000000000e+02	7.550000000000000000e+03	2.574953613616401960e+00
7.560000000000000000e+03	7.560000000000000000e+02	7.560000000000000000e+03	2.547713567753349562e+00
7.570000000000000000e+03	7.570000000000000000e+02	7.570000000000000000e+03	2.583173000200416514e+00
7.580000000000000000e+03	7.580000000000000000e+02	7.580000000000000000e+03	2.618630240975291734e+00
7.590000000000000000e+03	7.590000000000000000e+02	7.590000000000000000e+03	2.516489641561898249e+00
7.600000000000000000e+03	7.600000000000000000e+02	7.600000000000000000e+03	2.604675158185460582e+00
7.610000000000000000e+03	7.610000000000000000e+02	7.610000000000000000e+03	2.605861720274312621e+00
7.620000000000000000e+03	7.620000000000000000e+02	7.620000000000000000e+03	2.583130140373703032e+00
7.630000000000000000e+03	7.630000000000000000e+02	7.630000000000000000e+03	2.581835886056849994e+00
7.640000000000000000e+03	7.640000000000000000e+02	7.640000000000000000e+03	2.523006791903624535e+00
7.650000000000000000e+03	7.650000000000000000e+02	7.650000000000000000e+03	2.553368088850108020e+00
7.660000000000000000e+03	7.660000000000000000e+02	7.660000000000000000e+03	2.526997178146547007e+00
7.670000000000000000e+03	7.670000000000000000e+02	7.670000000000000000e+03	2.554672570466688164e+00
7.680000000000000000e+03	7.680000000000000000e+02	7.680000000000000000e+03	2.612798895252788967e+00
7.690000000000000000e+03	7.690000000000000000e+02	7.690000000000000000e+03	2.550983830304756950e+00
7.700000000000000000e+03	7.700000000000000000e+02	7.700000000000000000e+03	2.558497681758311160e+00
7.710000000000000000e+03	7.710000000000000000e+02	7.710000000000000000e+03	2.476174377460812259e+00
7.720000000000000000e+03	7.720000000000000000e+02	7.720000000000000000e+03	2.526914128676587712e+00
7.730000000000000000e+03	7.730000000000000000e+02	7.730000000000000000e+03	2.601879324928519921e+00
7.740000000000000000e+03	7.740000000000000000e+02	7.740000000000000000e+03	2.562676328116581637e+00
7.750000000000000000e+03	7.750000000000000000e+02	7.750000000000000000e+03	2.610460315307763679e+00
7.760000000000000000e+03	7.760000000000000000e+02	7.760000000000000000e+03	2.643209681118134924e+00
7.770000000000000000e+03	7.770000000000000000e+02	7.770000000000000000e+03	2.594536281684320489e+00
7.780000000000000000e+03	7.780000000000000000e+02	7.780000000000000000e+03	2.675295002673296896e+00
7.790000000000000000e+03	7.790000000000000000e+02	7.790000000000000000e+03	2.644219265146556808e+00
7.800000000000000000e+03	7.800000000000000000e+02	7.800000000000000000e+03	2.664750835570209642e+00
7.810000000000000000e+03	7.810000000000000000e+02	7.810000000000000000e+03	2.646477563306343317e+00
7.820000000000000000e+03	7.820000000000000000e+02	7.820000000000000000e+03	2.595029360027543142e+00
7.830000000000000000e+03	7.830000000000000000e+02	7.830000000000000000e+03	2.650110296218606276e+00
7.840000000000000000e+03	7.840000000000000000e+02	7.840000000000000000e+03	2.636475475696306692e+00
7.850000000000000000e+03	7.850000000000000000e+02	7.850000000000000000e+03	2.688014663713913510e+00
7.860000000000000000e+03	7.860000000000000000e+02	7.860000000000000000e+03	2.681370525099815882e+00
7.870000000000000000e+03	7.870000000000000000e+02	7.870000000000000000e+03	2.650380645429888826e+00
7.880000000000000000e+03	7.880000000000000000e+02	7.880000000000000000e+03	2.640986826446133140e+00
7.890000000000000000e+03	7.890000000000000000e+02	7.890000000000000000e+03	2.612005032213851052e+00
7.900000000000000000e+03	7.900000000000000000e+02	7.900000000000000000e+03	2.667276928453945484e+00
7.910000000000000000e+03	7.910000000000000000e+02	7.910000000000000000e+03	2.644743092869622725e+00
7.920000000000000000e+03	7.920000000000000000e+02	7.920000000000000000e+03	2.645095701808533928e+00
7.930000000000000000e+03	7.930000000000000000e+02	7.930000000000000000e+03	2.662287282948318623e+00
7.940000000000000000e+03	7.940000000000000000e+02	7.940000000000000000e+03	2.723540799707528048e+00
7.950000000000000000e+03	7.950000000000000000e+02	7.950000000000000000e+03	2.691795810481607543e+00
7.960000000000000000e+03	7.960000000000000000e+02	7.960000000000000000e+03	2.670156741902737441e+00
7.970000000000000000e+03	7.970000000000000000e+02	7.970000000000000000e+03	2.753580617094255611e+00
7.980000000000000000e+03	7.980000000000000000e+02	7.980000000000000000e+03	2.793586683381696023e+00
7.990000000000000000e+03	7.990000000000000000e+02	7.990000000000000000e+03	2.788761758600808438e+00
8.000000000000000000e+03	8.000000000000000000e+02	8.000000000000000000e+03	2.868938700267384956e+00
8.010000000000000000e+03	8.010000000000000000e+02	8.010000000000000000e+03	2.738248914879470419e+00
8.020000000000000000e+03	8.020000000000000000e+02	8.020000000000000000e+03	2.813403110878637037e+00
8.030000000000000000e+03	8.030000000000000000e+02	8.030000000000000000e+03	2.755451677814783729e+00
8.040000000000000000e+03	8.040000000000000000e+02	8.040000000000000000e+03	2.756710063055880067e+00
8.050000000000000000e+03	8.050000000000000000e+02	8.050000000000000000e+03	2.739581281595830919e+00
8.060000000000000000e+03	8.060000000000000000e+02	8.060000000000000000e+03	2.732388903066714114e+00
8.070000000000000000e+03	8.070000000000000000e+02	8.070000000000000000e+03	2.824624200519542327e+00
8.080000000000000000e+03	8.080000000000000000e+02	8.080000000000000000e+03	2.729769247059231407e+00
8.090000000000000000e+03	8.090000000000000000e+02	8.090000000000000000e+03	2.780776148275524662e+00
8.100000000000000000e+03	8.100000000000000000e+02	8.100000000000000000e+03	2.778523869408408675e+00
8.110000000000000000e+03	8.110000000000000000e+02	8.110000000000000000e+03	2.779778064646035496e+00
8.120000000000000000e+03	8.120000000000000000e+02	8.120000000000000000e+03	2.795926902447398277e+00
8.130000000000000000e+03	8.130000000000000000e+02	8.130000000000000000e+03	2.780973102115563922e+00
8.140000000000000000e+03	8.140000000000000000e+02	8.140000000000000000e+03	2.803957794141223481e+00
8.150000000000000000e+03	8.150000000000000000e+02	8.150000000000000000e+03	2.753677188802429843e+00
8.160000000000000000e+03	8.160000000000000000e+02	8.160000000000000000e+03	2.820337121526806712e+00
8.170000000000000000e+03	8.170000000000000000e+02	8.170000000000000000e+03	2.661857851167427569e+00
8.180000000000000000e+03	8.180000000000000000e+02	8.180000000000000000e+03	2.722687594446831838e+00
8.190000000000000000e+03	8.190000000000000000e+02	8.190000000000000000e+03	2.768425781254579832e+00
8.200000000000000000e+03	8.200000000000000000e+02	8.200000000000000000e+03	2.737208033136077745e+00
8.210000000000000000e+03	8.210000000000000000e+02	8.210000000000000000e+03	2.729900509094612904e+00
8.220000000000000000e+03	8.220000000000000000e+02	8.220000000000000000e+03	2.690138919378211035e+00
8.230000000000000000e+03	8.230000000000000000e+02	8.230000000000000000e+03	2.689865035447188468e+00
8.240000000000000000e+03	8.240000000000000000e+02	8.240000000000000000e+03	2.720444785098653284e+00
8.250000000000000000e+03	8.250000000000000000e+02	8.250000000000000000e+03	2.713230964330236805e+00
8.260000000000000000e+03	8.260000000000000000e+02	8.260000000000000000e+03	2.752832636330215355e+00
8.270000000000000000e+03	8.270000000000000000e+02	8.270000000000000000e+03	2.656872262632465898e+00
8.280000000000000000e+03	8.280000000000000000e+02	8.280000000000000000e+03	2.644637616264827518e+00
8.290000000000000000e+03	8.290000000000000000e+02	8.290000000000000000e+03	2.643713151897211677e+00
8.300000000000000000e+03	8.300000000000000000e+02	8.300000000000000000e+03	2.690329138319409452e+00
8.310000000000000000e+03	8.310000000000000000e+02	8.310000000000000000e+03	2.710210996456426269e+00
8.320000000000000000e+03	8.320000000000000000e+02	8.320000000000000000e+03	2.673581475006682417e+00
8.330000000000000000e+03	8.330000000000000000e+02	8.330000000000000000e+03	2.675740270216811822e+00
8.340000000000000000e+03	8.340000000000000000e+02	8.340000000000000000e+03	2.694232279022588106e+00
8.350000000000000000e+03	8.350000000000000000e+02	8.350000000000000000e+03	2.714551189082160754e+00
8.360000000000000000e+03	8.360000000000000000e+02	8.360000000000000000e+03	2.686632625434644872e+00
8.370000000000000000e+03	8.370000000000000000e+02	8.370000000000000000e+03	2.724007172445688241e+00
8.380000000000000000e+03	8.380000000000000000e+02	8.380000000000000000e+03	2.637200832864091016e+00
8.390000000000000000e+03	8.390000000000000000e+02	8.390000000000000000e+03	2.696550989918526486e+00
8.400000000000000000e+03	8.400000000000000000e+02	8.400000000000000000e+03	2.747132063360235410e+00
8.410000000000000000e+03	8.410000000000000000e+02	8.410000000000000000e+03	2.725631100465978118e+00
8.420000000000000000e+03	8.420000000000000000e+02	8.420000000000000000e+03	2.731211397781534433e+00
8.430000000000000000e+03	8.430000000000000000e+02	8.430000000000000000e+03	2.746246100247944799e+00
8.440000000000000000e+03	8.440000000000000000e+02	8.440000000000000000e+03	2.729072429542162670e+00
8.450000000000000000e+03	8.450000000000000000e+02	8.450000000000000000e+03	2.677597726354872254e+00
8.460000000000000000e+03	8.460000000000000000e+02	8.460000000000000000e+03	2.687786150662734297e+00
8.470000000000000000e+03	8.470000000000000000e+02	8.470000000000000000e+03	2.692615412033331435e+00
8.480000000000000000e+03	8.480000000000000000e+02	8.480000000000000000e+03	2.701197800426970552e+00
8.490000000000000000e+03	8.490000000000000000e+02	8.490000000000000000e+03	2.642747690885976830e+00
8.500000000000000000e+03	8.500000000000000000e+02	8.500000000000000000e+03	2.599046722119950914e+00
8.510000000000000000e+03	8.510000000000000000e+02	8.510000000000000000e+03	2.591829882081399639e+00
8.520000000000000000e+03	8.520000000000000000e+02	8.520000000000000000e+03	2.562652102192228387e+00
8.530000000000000000e+03	8.530000000000000000e+02	8.530000000000000000e+03	2.637595588020743342e+00
8.540000000000000000e+03	8.540000000000000000e+02	8.540000000000000000e+03	2.644745138074970470e+00
8.550000000000000000e+03	8.550000000000000000e+02	8.550000000000000000e+03	2.714798886107118836e+00
8.560000000000000000e+03	8.560000000000000000e+02	8.560000000000000000e+03	2.706255449400210900e+00
8.570000000000000000e+03	8.570000000000000000e+02	8.570000000000000000e+03	2.583692999518585776e+00
8.580000000000000000e+03	8.580000000000000000e+02	8.580000000000000000e+03	2.675048299351155734e+00
8.590000000000000000e+03	8.590000000000000000e+02	8.590000000000000000e+03	2.625868691874266858e+00
8.600000000000000000e+03	8.600000000000000000e+02	8.600000000000000000e+03	2.624034210048203253e+00
8.610000000000000000e+03	8.610000000000000000e+02	8.610000000000000000e+03	2.624363727540280244e+00
8.620000000000000000e+03	8.620000000000000000e+02	8.620000000000000000e+03	2.695401610476365839e+00
8.630000000000000000e+03	8.630000000000000000e+02	8.630000000000000000e+03	2.645494664564084442e+00
8.640000000000000000e+03	8.640000000000000000e+02	8.640000000000000000e+03	2.565996475920522268e+00
8.650000000000000000e+03	8.650000000000000000e+02	8.650000000000000000e+03	2.604105373817678704e+00
8.660000000000000000e+03	8.660000000000000000e+02	8.660000000000000000e+03	2.681170242895269062e+00
8.670000000000000000e+03	8.670000000000000000e+02	8.670000000000000000e+03	2.679728362335636938e+00
8.680000000000000000e+03	8.680000000000000000e+02	8.680000000000000000e+03	2.687046491343855426e+00
8.690000000000000000e+03	8.690000000000000000e+02	8.690000000000000000e+03	2.701529707666722846e+00
8.700000000000000000e+03	8.700000000000000000e+02	8.700000000000000000e+03	2.727569069803037038e+00
8.710000000000000000e+03	8.710000000000000000e+02	8.710000000000000000e+03	2.705171044973112782e+00
8.720000000000000000e+03	8.720000000000000000e+02	8.720000000000000000e+03	2.682824807638875875e+00
8.730000000000000000e+03	8.730000000000000000e+02	8.730000000000000000e+03	2.667712444476605160e+00
8.740000000000000000e+03	8.740000000000000000e+02	8.740000000000000000e+03	2.679307974925206448e+00
8.750000000000000000e+03	8.750000000000000000e+02	8.750000000000000000e+03	2.689756928509162481e+00
8.760000000000000000e+03	8.760000000000000000e+02	8.760000000000000000e+03	2.734316854093542304e+00
8.770000000000000000e+03	8.770000000000000000e+02	8.770000000000000000e+03	2.790013688447428475e+00
8.780000000000000000e+03	8.780000000000000000e+02	8.780000000000000000e+03	2.775588477972088519e+00
8.790000000000000000e+03	8.790000000000000000e+02	8.790000000000000000e+03	2.803428758940762933e+00
8.800000000000000000e+03	8.800000000000000000e+02	8.800000000000000000e+03	2.719922350596073013e+00
8.810000000000000000e+03	8.810000000000000000e+02	8.810000000000000000e+03	2.738021877742320864e+00
8.820000000000000000e+03	8.820000000000000000e+02	8.820000000000000000e+03	2.821687629751998383e+00
8.830000000000000000e+03	8.830000000000000000e+02	8.830000000000000000e+03	2.750701514838434392e+00
8.840000000000000000e+03	8.840000000000000000e+02	8.840000000000000000e+03	2.803168954238005384e+00
8.850000000000000000e+03	8.850000000000000000e+02	8.850000000000000000e+03	2.801753271178441640e+00
8.860000000000000000e+03	8.860000000000000000e+02	8.860000000000000000e+03	2.827817968335648136e+00
8.870000000000000000e+03	8.870000000000000000e+02	8.870000000000000000e+03	2.889544220367868288e+00
8.880000000000000000e+03	8.880000000000000000e+02	8.880000000000000000e+03	2.903836933239954288e+00
8.890000000000000000e+03	8.890000000000000000e+02	8.890000000000000000e+03	2.896272140522980099e+00
8.900000000000000000e+03	8.900000000000000000e+02	8.900000000000000000e+03	2.848416845685265653e+00
8.910000000000000000e+03	8.910000000000000000e+02	8.910000000000000000e+03	2.850538236338918008e+00
8.920000000000000000e+03	8.920000000000000000e+02	8.920000000000000000e+03	2.828334510920110123e+00
8.930000000000000000e+03	8.930000000000000000e+02	8.930000000000000000e+03	2.897657588884752666e+00
8.940000000000000000e+03	8.940000000000000000e+02	8.940000000000000000e+03	2.893037655199802494e+00
8.950000000000000000e+03	8.950000000000000000e+02	8.950000000000000000e+03	2.955641730526978872e+00
8.960000000000000000e+03	8.960000000000000000e+02	8.960000000000000000e+03	2.863102954226629304e+00
8.970000000000000000e+03	8.970000000000000000e+02	8.970000000000000000e+03	2.884070045622483480e+00
8.980000000000000000e+03	8.980000000000000000e+02	8.980000000000000000e+03	2.896703378034377607e+00
8.990000000000000000e+03	8.990000000000000000e+02	8.990000000000000000e+03	2.830523079676524834e+00
9.000000000000000000e+03	9.000000000000000000e+02	9.000000000000000000e+03	2.823031837125391963e+00
9.010000000000000000e+03	9.010000000000000000e+02	9.010000000000000000e+03	2.836010110813269147e+00
9.020000000000000000e+03	9.020000000000000000e+02	9.020000000000000000e+03	2.912377506251471182e+00
9.030000000000000000e+03	9.030000000000000000e+02	9.030000000000000000e+03	2.906350995665709647e+00
9.040000000000000000e+03	9.040000000000000000e+02	9.040000000000000000e+03	2.857224367503875762e+00
9.050000000000000000e+03	9.050000000000000000e+02	9.050000000000000000e+03	2.856435681128625337e+00
9.060000000000000000e+03	9.060000000000000000e+02	9.060000000000000000e+03	2.838837758684193968e+00
9.070000000000000000e+03	9.070000000000000000e+02	9.070000000000000000e+03	2.870627275101087506e+00
9.080000000000000000e+03	9.080000000000000000e+02	9.080000000000000000e+03	2.725736785934417039e+00
9.090000000000000000e+03	9.090000000000000000e+02	9.090000000000000000e+03	2.799963400548269643e+00
9.100000000000000000e+03	9.100000000000000000e+02	9.100000000000000000e+03	2.722327135942386178e+00
9.110000000000000000e+03	9.110000000000000000e+02	9.110000000000000000e+03	2.788904454948980760e+00
9.120000000000000000e+03	9.120000000000000000e+02	9.120000000000000000e+03	2.836303794870981498e+00
9.130000000000000000e+03	9.130000000000000000e+02	9.130000000000000000e+03	2.855150711948428732e+00
9.140000000000000000e+03	9.140000000000000000e+02	9.140000000000000000e+03	2.856409427808348056e+00
9.150000000000000000e+03	9.150000000000000000e+02	9.150000000000000000e+03	2.832227316125784267e+00
9.160000000000000000e+03	9.160000000000000000e+02	9.160000000000000000e+03	2.803931719024916447e+00
9.170000000000000000e+03	9.170000000000000000e+02	9.170000000000000000e+03	2.771604665146770952e+00
9.180000000000000000e+03	9.180000000000000000e+02	9.180000000000000000e+03	2.764764278559761479e+00
9.190000000000000000e+03	9.190000000000000000e+02	9.190000000000000000e+03	2.772556954935680551e+00
9.200000000000000000e+03	9.200000000000000000e+02	9.200000000000000000e+03	2.696056862376529750e+00
9.210000000000000000e+03	9.210000000000000000e+02	9.210000000000000000e+03	2.759289207782792630e+00
9.220000000000000000e+03	9.220000000000000000e+02	9.220000000000000000e+03	2.751498866143625932e+00
9.230000000000000000e+03	9.230000000000000000e+02	9.230000000000000000e+03	2.730723976512926310e+00
9.240000000000000000e+03	9.240000000000000000e+02	9.240000000000000000e+03	2.788274477388453576e+00
9.250000000000000000e+03	9.250000000000000000e+02	9.250000000000000000e+03	2.749100463054277910e+00
9.260000000000000000e+03	9.260000000000000000e+02	9.260000000000000000e+03	2.756548455257115116e+00
9.270000000000000000e+03	9.270000000000000000e+02	9.270000000000000000e+03	2.743441078863326332e+00
9.280000000000000000e+03	9.280000000000000000e+02	9.280000000000000000e+03	2.748154823315396733e+00
9.290000000000000000e+03	9.290000000000000000e+02	9.290000000000000000e+03	2.749387290590658672e+00
9.300000000000000000e+03	9.300000000000000000e+02	9.300000000000000000e+03	2.650151818542322513e+00
9.310000000000000000e+03	9.310000000000000000e+02	9.310000000000000000e+03	2.709726942466163635e+00
9.320000000000000000e+03	9.320000000000000000e+02	9.320000000000000000e+03	2.724936590365030664e+00
9.330000000000000000e+03	9.330000000000000000e+02	9.330000000000000000e+03	2.766302560186047810e+00
9.340000000000000000e+03	9.340000000000000000e+02	9.340000000000000000e+03	2.775550951231088526e+00
9.350000000000000000e+03	9.350000000000000000e+02	9.350000000000000000e+03	2.799559919764055493e+00
9.360000000000000000e+03	9.360000000000000000e+02	9.360000000000000000e+03	2.810877747876832533e+00
9.370000000000000000e+03	9.370000000000000000e+02	9.370000000000000000e+03	2.789189925443479101e+00
9.380000000000000000e+03	9.380000000000000000e+02	9.380000000000000000e+03	2.821210632872675372e+00
9.390000000000000000e+03	9.390000000000000000e+02	9.390000000000000000e+03	2.801587661931088213e+00
9.400000000000000000e+03	9.400000000000000000e+02	9.400000000000000000e+03	2.847545917250665415e+00
9.410000000000000000e+03	9.410000000000000000e+02	9.410000000000000000e+03	2.838657212527512463e+00
9.420000000000000000e+03	9.420000000000000000e+02	9.420000000000000000e+03	2.821903013666751558e+00
9.430000000000000000e+03	9.430000000000000000e+02	9.430000000000000000e+03	2.756465687593175673e+00
9.440000000000000000e+03	9.440000000000000000e+02	9.440000000000000000e+03	2.843957764217254436e+00
9.450000000000000000e+03	9.450000000000000000e+02	9.450000000000000000e+03	2.822944014461524098e+00
9.460000000000000000e+03	9.460000000000000000e+02	9.460000000000000000e+03	2.791152793841829904e+00
9.470000000000000000e+03	9.470000000000000000e+02	9.470000000000000000e+03	2.762183109670060865e+00
9.480000000000000000e+03	9.480000000000000000e+02	9.480000000000000000e+03	2.836727257702957417e+00
9.490000000000000000e+03	9.490000000000000000e+02	9.490000000000000000e+03	2.811922562373649459e+00
9.500000000000000000e+03	9.500000000000000000e+02	9.500000000000000000e+03	2.868555664800074290e+00
9.510000000000000000e+03	9.510000000000000000e+02	9.510000000000000000e+03	2.857598491889155046e+00
9.520000000000000000e+03	9.520000000000000000e+02	9.520000000000000000e+03	2.890697574533839909e+00
9.530000000000000000e+03	9.530000000000000000e+02	9.530000000000000000e+03	2.858702011169858004e+00
9.540000000000000000e+03	9.540000000000000000e+02	9.540000000000000000e+03	2.850320145620695467e+00
9.550000000000000000e+03	9.550000000000000000e+02	9.550000000000000000e+03	2.816971546062220444e+00
9.560000000000000000e+03	9.560000000000000000e+02	9.560000000000000000e+03	2.818561415056559660e+00
9.570000000000000000e+03	9.570000000000000000e+02	9.570000000000000000e+03	2.750111088223921918e+00
9.580000000000000000e+03	9.580000000000000000e+02	9.580000000000000000e+03	2.823516558551385280e+00
9.590000000000000000e+03	9.590000000000000000e+02	9.590000000000000000e+03	2.817893785389929295e+00
9.600000000000000000e+03	9.600000000000000000e+02	9.600000000000000000e+03	2.799596418397298336e+00
9.610000000000000000e+03	9.610000000000000000e+02	9.610000000000000000e+03	2.801892812287983148e+00
9.620000000000000000e+03	9.620000000000000000e+02	9.620000000000000000e+03	2.763649439781556083e+00
9.630000000000000000e+03	9.630000000000000000e+02	9.630000000000000000e+03	2.824086494663638813e+00
9.640000000000000000e+03	9.640000000000000000e+02	9.640000000000000000e+03	2.782819304186058496e+00
9.650000000000000000e+03	9.650000000000000000e+02	9.650000000000000000e+03	2.777661886318324225e+00
9.660000000000000000e+03	9.660000000000000000e+02	9.660000000000000000e+03	2.820545910157343350e+00
9.670000000000000000e+03	9.670000000000000000e+02	9.670000000000000000e+03	2.768656257317967384e+00
9.680000000000000000e+03	9.680000000000000000e+02	9.680000000000000000e+03	2.763847478832496929e+00
9.690000000000000000e+03	9.690000000000000000e+02	9.690000000000000000e+03	2.717373534213973763e+00
9.700000000000000000e+03	9.700000000000000000e+02	9.700000000000000000e+03	2.708645677224745807e+00
9.710000000000000000e+03	9.710000000000000000e+02	9.710000000000000000e+03	2.684454855426985365e+00
9.720000000000000000e+03	9.720000000000000000e+02	9.720000000000000000e+03	2.741123919926543362e+00
9.730000000000000000e+03	9.730000000000000000e+02	9.730000000000000000e+03	2.729250891049903149e+00
9.740000000000000000e+03	9.740000000000000000e+02	9.740000000000000000e+03	2.822041119522443520e+00
9.750000000000000000e+03	9.750000000000000000e+02	9.750000000000000000e+03	2.778321634978286880e+00
9.760000000000000000e+03	9.760000000000000000e+02	9.760000000000000000e+03	2.821258102295059800e+00
9.770000000000000000e+03	9.770000000000000000e+02	9.770000000000000000e+03	2.854460811315775892e+00
9.780000000000000000e+03	9.780000000000000000e+02	9.780000000000000000e+03	2.906673194211188527e+00
9.790000000000000000e+03	9.790000000000000000e+02	9.790000000000000000e+03	2.884315684083130549e+00
9.800000000000000000e+03	9.800000000000000000e+02	9.800000000000000000e+03	2.908951860709079629e+00
9.810000000000000000e+03	9.810000000000000000e+02	9.810000000000000000e+03	2.931407954182430942e+00
9.820000000000000000e+03	9.820000000000000000e+02	9.820000000000000000e+03	2.926338430967094340e+00
9.830000000000000000e+03	9.830000000000000000e+02	9.830000000000000000e+03	2.931643515093496521e+00
9.840000000000000000e+03	9.840000000000000000e+02	9.840000000000000000e+03	2.968512358384770788e+00
9.850000000000000000e+03	9.850000000000000000e+02	9.850000000000000000e+03	2.870234119722754773e+00
9.860000000000000000e+03	9.860000000000000000e+02	9.860000000000000000e+03	2.910426023158604103e+00
9.870000000000000000e+03	9.870000000000000000e+02	9.870000000000000000e+03	2.889991752681697612e+00
9.880000000000000000e+03	9.880000000000000000e+02	9.880000000000000000e+03	2.860416083000615117e+00
9.890000000000000000e+03	9.890000000000000000e+02	9.890000000000000000e+03	2.892225298275957979e+00
9.900000000000000000e+03	9.900000000000000000e+02	9.900000000000000000e+03	2.979329065746766592e+00
9.910000000000000000e+03	9.910000000000000000e+02	9.910000000000000000e+03	2.934906239820944229e+00
9.920000000000000000e+03	9.920000000000000000e+02	9.920000000000000000e+03	2.903665377381770440e+00
9.930000000000000000e+03	9.930000000000000000e+02	9.930000000000000000e+03	2.924087523916580000e+00
9.940000000000000000e+03	9.940000000000000000e+02	9.940000000000000000e+03	2.913328974515242642e+00
9.950000000000000000e+03	9.950000000000000000e+02	9.950000000000000000e+03	2.918422473788557792e+00
9.960000000000000000e+03	9.960000000000000000e+02	9.960000000000000000e+03	2.921416329101156784e+00
9.970000000000000000e+03	9.970000000000000000e+02	9.970000000000000000e+03	2.921131448103066131e+00
9.980000000000000000e+03	9.980000000000000000e+02	9.980000000000000000e+03	2.995080137635948159e+00
9.990000000000000000e+03	9.990000000000000000e+02	9.990000000000000000e+03	2.983409064902859953e+00
1.000000000000000000e+04	1.000000000000000000e+03	1.000000000000000000e+04	2.989658421928960141e+00
1.001000000000000000e+04	1.001000000000000000e+03	1.001000000000000000e+04	2.967400294788248516e+00
1.002000000000000000e+04	1.002000000000000000e+03	1.002000000000000000e+04	3.000101563705471097e+00
1.003000000000000000e+04	1.003000000000000000e+03	1.003000000000000000e+04	2.940449843558019527e+00
1.004000000000000000e+04	1.004000000000000000e+03	1.004000000000000000e+04	2.966996736095465881e+00
1.005000000000000000e+04	1.005000000000000000e+03	1.005000000000000000e+04	2.961426727511888846e+00
1.006000000000000000e+04	1.006000000000000000e+03	1.006000000000000000e+04	3.007394949707417275e+00
1.007000000000000000e+04	1.007000000000000000e+03	1.007000000000000000e+04	2.985993380127198726e+00
1.008000000000000000e+04	1.008000000000000000e+03	1.008000000000000000e+04	2.931330218151576794e+00
1.009000000000000000e+04	1.009000000000000000e+03	1.009000000000000000e+04	2.925954277308874918e+00
1.010000000000000000e+04	1.010000000000000000e+03	1.010000000000000000e+04	2.907535333403976185e+00
1.011000000000000000e+04	1.011000000000000000e+03	1.011000000000000000e+04	2.896266169418260539e+00
1.012000000000000000e+04	1.012000000000000000e+03	1.012000000000000000e+04	2.947475311259741382e+00
1.013000000000000000e+04	1.013000000000000000e+03	1.013000000000000000e+04	2.923167730748523319e+00
1.014000000000000000e+04	1.014000000000000000e+03	1.014000000000000000e+04	2.926660662556423986e+00
1.015000000000000000e+04	1.015000000000000000e+03	1.015000000000000000e+04	2.891470311249455971e+00
1.016000000000000000e+04	1.016000000000000000e+03	1.016000000000000000e+04	2.875849244374148128e+00
1.017000000000000000e+04	1.017000000000000000e+03	1.017000000000000000e+04	2.857744354360815642e+00
1.018000000000000000e+04	1.018000000000000000e+03	1.018000000000000000e+04	2.907332893637747162e+00
1.019000000000000000e+04	1.019000000000000000e+03	1.019000000000000000e+04	2.881801030903030636e+00
1.020000000000000000e+04	1.020000000000000000e+03	1.020000000000000000e+04	2.907978172429008801e+00
1.021000000000000000e+04	1.021000000000000000e+03	1.021000000000000000e+04	2.936716996576135941e+00
1.022000000000000000e+04	1.022000000000000000e+03	1.022000000000000000e+04	2.981421166527379096e+00
1.023000000000000000e+04	1.023000000000000000e+03	1.023000000000000000e+04	2.903216772629686471e+00
1.024000000000000000e+04	1.024000000000000000e+03	1.024000000000000000e+04	2.943297053491951143e+00
1.025000000000000000e+04	1.025000000000000000e+03	1.025000000000000000e+04	2.947376744324313069e+00
1.026000000000000000e+04	1.026000000000000000e+03	1.026000000000000000e+04	2.982513909493744286e+00
1.027000000000000000e+04	1.027000000000000000e+03	1.027000000000000000e+04	2.924343327818336391e+00
1.028000000000000000e+04	1.028000000000000000e+03	1.028000000000000000e+04	2.890753802106635018e+00
1.029000000000000000e+04	1.029000000000000000e+03	1.029000000000000000e+04	2.896097738620620810e+00
1.030000000000000000e+04	1.030000000000000000e+03	1.030000000000000000e+04	2.947752837256480074e+00
1.031000000000000000e+04	1.031000000000000000e+03	1.031000000000000000e+04	2.979467587116048755e+00
1.032000000000000000e+04	1.032000000000000000e+03	1.032000000000000000e+04	2.976275851003657102e+00
1.033000000000000000e+04	1.033000000000000000e+03	1.033000000000000000e+04	2.979938028927166638e+00
1.034000000000000000e+04	1.034000000000000000e+03	1.034000000000000000e+04	2.953111242440540352e+00
1.035000000000000000e+04	1.035000000000000000e+03	1.035000000000000000e+04	3.005290975285394239e+00
1.036000000000000000e+04	1.036000000000000000e+03	1.036000000000000000e+04	2.997958379659215300e+00
1.037000000000000000e+04	1.037000000000000000e+03	1.037000000000000000e+04	2.962346467560344809e+00
1.038000000000000000e+04	1.038000000000000000e+03	1.038000000000000000e+04	2.905047635528185346e+00
1.039000000000000000e+04	1.039000000000000000e+03	1.039000000000000000e+04	2.911054508279586006e+00
1.040000000000000000e+04	1.040000000000000000e+03	1.040000000000000000e+04	2.944470361515633350e+00
1.041000000000000000e+04	1.041000000000000000e+03	1.041000000000000000e+04	2.918073547723897043e+00
1.042000000000000000e+04	1.042000000000000000e+03	1.042000000000000000e+04	2.830711679484812837e+00
1.043000000000000000e+04	1.043000000000000000e+03	1.043000000000000000e+04	2.975264244874171293e+00
1.044000000000000000e+04	1.044000000000000000e+03	1.044000000000000000e+04	2.908970337993332489e+00
1.045000000000000000e+04	1.045000000000000000e+03	1.045000000000000000e+04	2.900675891637282344e+00
1.046000000000000000e+04	1.046000000000000000e+03	1.046000000000000000e+04	2.867619667992836963e+00
1.047000000000000000e+04	1.047000000000000000e+03	1.047000000000000000e+04	2.927888494618707593e+00
1.048000000000000000e+04	1.048000000000000000e+03	1.048000000000000000e+04	2.935620104508532169e+00
1.049000000000000000e+04	1.049000000000000000e+03	1.049000000000000000e+04	3.019638816937031400e+00
1.050000000000000000e+04	1.050000000000000000e+03	1.050000000000000000e+04	2.997919893536483027e+00
1.051000000000000000e+04	1.051000000000000000e+03	1.051000000000000000e+04	2.951874518589934215e+00
1.052000000000000000e+04	1.052000000000000000e+03	1.052000000000000000e+04	2.996633368032946887e+00
1.053000000000000000e+04	1.053000000000000000e+03	1.053000000000000000e+04	2.966225629866959146e+00
1.054000000000000000e+04	1.054000000000000000e+03	1.054000000000000000e+04	2.967072943739928359e+00
1.055000000000000000e+04	1.055000000000000000e+03	1.055000000000000000e+04	2.941849106051137142e+00
1.056000000000000000e+04	1.056000000000000000e+03	1.056000000000000000e+04	2.981836364656433869e+00
1.057000000000000000e+04	1.057000000000000000e+03	1.057000000000000000e+04	2.947277981471824848e+00
1.058000000000000000e+04	1.058000000000000000e+03	1.058000000000000000e+04	2.991965259020251455e+00
1.059000000000000000e+04	1.059000000000000000e+03	1.059000000000000000e+04	3.058683009158482680e+00
1.060000000000000000e+04	1.060000000000000000e+03	1.060000000000000000e+04	3.068191009623758347e+00
1.061000000000000000e+04	1.061000000000000000e+03	1.061000000000000000e+04	3.094300122811514342e+00
1.062000000000000000e+04	1.062000000000000000e+03	1.062000000000000000e+04	3.022648599483162890e+00
1.063000000000000000e+04	1.063000000000000000e+03	1.063000000000000000e+04	3.062258445349617109e+00
1.064000000000000000e+04	1.064000000000000000e+03	1.064000000000000000e+04	3.045600657786268428e+00
1.065000000000000000e+04	1.065000000000000000e+03	1.065000000000000000e+04	3.038586338398275188e+00
1.066000000000000000e+04	1.066000000000000000e+03	1.066000000000000000e+04	3.059183203000557683e+00
1.067000000000000000e+04	1.067000000000000000e+03	1.067000000000000000e+04	3.083709885235655257e+00
1.068000000000000000e+04	1.068000000000000000e+03	1.068000000000000000e+04	2.998776882361471774e+00
1.069000000000000000e+04	1.069000000000000000e+03	1.069000000000000000e+04	3.033354843130795064e+00
1.070000000000000000e+04	1.070000000000000000e+03	1.070000000000000000e+04	3.047031044323513349e+00
1.071000000000000000e+04	1.071000000000000000e+03	1.071000000000000000e+04	3.018584108824219125e+00
1.072000000000000000e+04	1.072000000000000000e+03	1.072000000000000000e+04	3.069455816574819806e+00
1.073000000000000000e+04	1.073000000000000000e+03	1.073000000000000000e+04	2.999979479199432308e+00
1.074000000000000000e+04	1.074000000000000000e+03	1.074000000000000000e+04	3.033943625186917625e+00
1.075000000000000000e+04	1.075000000000000000e+03	1.075000000000000000e+04	3.019680578309149599e+00
1.076000000000000000e+04	1.076000000000000000e+03	1.076000000000000000e+04	2.997853082582901507e+00
1.077000000000000000e+04	1.077000000000000000e+03	1.077000000000000000e+04	2.950224093841860906e+00
1.078000000000000000e+04	1.078000000000000000e+03	1.078000000000000000e+04	2.957479495919475898e+00
1.079000000000000000e+04	1.079000000000000000e+03	1.079000000000000000e+04	2.965354230705403715e+00
1.080000000000000000e+04	1.080000000000000000e+03	1.080000000000000000e+04	3.049243844514973656e+00
1.081000000000000000e+04	1.081000000000000000e+03	1.081000000000000000e+04	2.978536140583826430e+00
1.082000000000000000e+04	1.082000000000000000e+03	1.082000000000000000e+04	2.977603512237563255e+00
1.083000000000000000e+04	1.083000000000000000e+03	1.083000000000000000e+04	3.024368936500767546e+00
1.084000000000000000e+04	1.084000000000000000e+03	1.084000000000000000e+04	3.002638050572546291e+00
1.085000000000000000e+04	1.085000000000000000e+03	1.085000000000000000e+04	2.941540604663246405e+00
1.086000000000000000e+04	1.086000000000000000e+03	1.086000000000000000e+04	2.917864554236452523e+00
1.087000000000000000e+04	1.087000000000000000e+03	1.087000000000000000e+04	2.978940111974546223e+00
1.088000000000000000e+04	1.088000000000000000e+03	1.088000000000000000e+04	2.971123818041498943e+00
1.089000000000000000e+04	1.089000000000000000e+03	1.089000000000000000e+04	2.941765527926210044e+00
1.090000000000000000e+04	1.090000000000000000e+03	1.090000000000000000e+04	2.952924950707136009e+00
1.091000000000000000e+04	1.091000000000000000e+03	1.091000000000000000e+04	2.914394376668712372e+00
1.092000000000000000e+04	1.092000000000000000e+03	1.092000000000000000e+04	2.986717823561031881e+00
1.093000000000000000e+04	1.093000000000000000e+03	1.093000000000000000e+04	2.991452703778045841e+00
1.094000000000000000e+04	1.094000000000000000e+03	1.094000000000000000e+04	2.911574398149445742e+00
1.095000000000000000e+04	1.095000000000000000e+03	1.095000000000000000e+04	2.940453870557766525e+00
1.096000000000000000e+04	1.096000000000000000e+03	1.096000000000000000e+04	2.951656653602237945e+00
1.097000000000000000e+04	1.097000000000000000e+03	1.097000000000000000e+04	2.964692433078998768e+00
1.098000000000000000e+04	1.098000000000000000e+03	1.098000000000000000e+04	2.965787449397899955e+00
1.099000000000000000e+04	1.099000000000000000e+03	1.099000000000000000e+04	2.979817185900970777e+00
1.100000000000000000e+04	1.100000000000000000e+03	1.100000000000000000e+04	2.961641387775264089e+00
1.101000000000000000e+04	1.101000000000000000e+03	1.101000000000000000e+04	2.979047827399261994e+00
1.102000000000000000e+04	1.102000000000000000e+03	1.102000000000000000e+04	2.985821833461335117e+00
1.103000000000000000e+04	1.103000000000000000e+03	1.103000000000000000e+04	3.003919699753678785e+00
1.104000000000000000e+04	1.104000000000000000e+03	1.104000000000000000e+04	2.960570967179162682e+00
1.105000000000000000e+04	1.105000000000000000e+03	1.105000000000000000e+04	2.982497119455004508e+00
1.106000000000000000e+04	1.106000000000000000e+03	1.106000000000000000e+04	2.943758813500244376e+00
1.107000000000000000e+04	1.107000000000000000e+03	1.107000000000000000e+04	2.916545593197101827e+00
1.108000000000000000e+04	1.108000000000000000e+03	1.108000000000000000e+04	2.909786440352149395e+00
1.109000000000000000e+04	1.109000000000000000e+03	1.109000000000000000e+04	2.903200849945742679e+00
1.110000000000000000e+04	1.110000000000000000e+03	1.110000000000000000e+04	2.933393838876138915e+00
1.111000000000000000e+04	1.111000000000000000e+03	1.111000000000000000e+04	2.897013433388098580e+00
1.112000000000000000e+04	1.112000000000000000e+03	1.112000000000000000e+04	2.920148598676574281e+00
1.113000000000000000e+04	1.113000000000000000e+03	1.113000000000000000e+04	2.926873788645248720e+00
1.114000000000000000e+04	1.114000000000000000e+03	1.114000000000000000e+04	2.948094333367450748e+00
1.115000000000000000e+04	1.115000000000000000e+03	1.115000000000000000e+04	2.966146037106331512e+00
1.116000000000000000e+04	1.116000000000000000e+03	1.116000000000000000e+04	3.001400743143028738e+00
1.117000000000000000e+04	1.117000000000000000e+03	1.117000000000000000e+04	3.020381228651959127e+00
1.118000000000000000e+04	1.118000000000000000e+03	1.118000000000000000e+04	3.038027211619216406e+00
1.119000000000000000e+04	1.119000000000000000e+03	1.119000000000000000e+04	2.944250604920044978e+00
1.120000000000000000e+04	1.120000000000000000e+03	1.120000000000000000e+04	2.981868383141408341e+00
1.121000000000000000e+04	1.121000000000000000e+03	1.121000000000000000e+04	2.968254794170600341e+00
1.122000000000000000e+04	1.122000000000000000e+03	1.122000000000000000e+04	2.965913215892270305e+00
1.123000000000000000e+04	1.123000000000000000e+03	1.123000000000000000e+04	2.984849121389465676e+00
1.124000000000000000e+04	1.124000000000000000e+03	1.124000000000000000e+04	2.921980792753746670e+00
1.125000000000000000e+04	1.125000000000000000e+03	1.125000000000000000e+04	2.883043150154618317e+00
1.126000000000000000e+04	1.126000000000000000e+03	1.126000000000000000e+04	2.847919222675797002e+00
1.127000000000000000e+04	1.127000000000000000e+03	1.127000000000000000e+04	2.919568564501526797e+00
1.128000000000000000e+04	1.128000000000000000e+03	1.128000000000000000e+04	2.833489925914145502e+00
1.129000000000000000e+04	1.129000000000000000e+03	1.129000000000000000e+04	2.892297400174314692e+00
1.130000000000000000e+04	1.130000000000000000e+03	1.130000000000000000e+04	2.885535069951952192e+00
1.131000000000000000e+04	1.131000000000000000e+03	1.131000000000000000e+04	2.873067349876628374e+00
1.132000000000000000e+04	1.132000000000000000e+03	1.132000000000000000e+04	2.847506992991047703e+00
1.133000000000000000e+04	1.133000000000000000e+03	1.133000000000000000e+04	2.835804521143538537e+00
1.134000000000000000e+04	1.134000000000000000e+03	1.134000000000000000e+04	2.913025221690584754e+00
1.135000000000000000e+04	1.135000000000000000e+03	1.135000000000000000e+04	2.945254510267229175e+00
1.136000000000000000e+04	1.136000000000000000e+03	1.136000000000000000e+04	2.878329738454635134e+00
1.137000000000000000e+04	1.137000000000000000e+03	1.137000000000000000e+04	2.925158748269536257e+00
1.138000000000000000e+04	1.138000000000000000e+03	1.138000000000000000e+04	2.935025830242411704e+00
1.139000000000000000e+04	1.139000000000000000e+03	1.139000000000000000e+04	2.899312621275247803e+00
1.140000000000000000e+04	1.140000000000000000e+03	1.140000000000000000e+04	2.925787541962451055e+00
1.141000000000000000e+04	1.141000000000000000e+03	1.141000000000000000e+04	2.899042810763886813e+00
1.142000000000000000e+04	1.142000000000000000e+03	1.142000000000000000e+04	2.865302334964413333e+00
1.143000000000000000e+04	1.143000000000000000e+03	1.143000000000000000e+04	2.899373836556689010e+00
1.144000000000000000e+04	1.144000000000000000e+03	1.144000000000000000e+04	2.911397637317093778e+00
1.145000000000000000e+04	1.145000000000000000e+03	1.145000000000000000e+04	2.860460658852087334e+00
1.146000000000000000e+04	1.146000000000000000e+03	1.146000000000000000e+04	2.897436159451001636e+00
1.147000000000000000e+04	1.147000000000000000e+03	1.147000000000000000e+04	2.926836940175775226e+00
1.148000000000000000e+04	1.148000000000000000e+03	1.148000000000000000e+04	2.905765877465596336e+00
1.149000000000000000e+04	1.149000000000000000e+03	1.149000000000000000e+04	2.952864278535192621e+00
1.150000000000000000e+04	1.150000000000000000e+03	1.150000000000000000e+04	3.009147678466713938e+00
1.151000000000000000e+04	1.151000000000000000e+03	1.151000000000000000e+04	3.039283535302575778e+00
1.152000000000000000e+04	1.152000000000000000e+03	1.152000000000000000e+04	2.937175050098984830e+00
1.153000000000000000e+04	1.153000000000000000e+03	1.153000000000000000e+04	2.971446201025446321e+00
1.154000000000000000e+04	1.154000000000000000e+03	1.154000000000000000e+04	2.937566108281094213e+00
1.155000000000000000e+04	1.155000000000000000e+03	1.155000000000000000e+04	2.926801348383004875e+00
1.156000000000000000e+04	1.156000000000000000e+03	1.156000000000000000e+04	2.988199678323212982e+00
1.157000000000000000e+04	1.157000000000000000e+03	1.157000000000000000e+04	3.042215384982390081e+00
1.158000000000000000e+04	1.158000000000000000e+03	1.158000000000000000e+04	2.979719982553751034e+00
1.159000000000000000e+04	1.159000000000000000e+03	1.159000000000000000e+04	3.011369690260214060e+00
1.160000000000000000e+04	1.160000000000000000e+03	1.160000000000000000e+04	3.024496391591484201e+00
1.161000000000000000e+04	1.161000000000000000e+03	1.161000000000000000e+04	3.056678681919210216e+00
1.162000000000000000e+04	1.162000000000000000e+03	1.162000000000000000e+04	3.055210046042391880e+00
1.163000000000000000e+04	1.163000000000000000e+03	1.163000000000000000e+04	3.059890192891671745e+00
1.164000000000000000e+04	1.164000000000000000e+03	1.164000000000000000e+04	3.070126987961841358e+00
1.165000000000000000e+04	1.165000000000000000e+03	1.165000000000000000e+04	3.100197727702331818e+00
1.166000000000000000e+04	1.166000000000000000e+03	1.166000000000000000e+04	3.009422209661352543e+00
1.167000000000000000e+04	1.167000000000000000e+03	1.167000000000000000e+04	2.961542227347214062e+00
1.168000000000000000e+04	1.168000000000000000e+03	1.168000000000000000e+04	2.954683232998630782e+00
1.169000000000000000e+04	1.169000000000000000e+03	1.169000000000000000e+04	2.979918029404034829e+00
1.170000000000000000e+04	1.170000000000000000e+03	1.170000000000000000e+04	2.913373297746575830e+00
1.171000000000000000e+04	1.171000000000000000e+03	1.171000000000000000e+04	2.857316578638292803e+00
1.172000000000000000e+04	1.172000000000000000e+03	1.172000000000000000e+04	2.871648108178165515e+00
1.173000000000000000e+04	1.173000000000000000e+03	1.173000000000000000e+04	2.903819205399661652e+00
1.174000000000000000e+04	1.174000000000000000e+03	1.174000000000000000e+04	2.939650594258984562e+00
1.175000000000000000e+04	1.175000000000000000e+03	1.175000000000000000e+04	2.893931654738919779e+00
1.176000000000000000e+04	1.176000000000000000e+03	1.176000000000000000e+04	2.893795938479851060e+00
1.177000000000000000e+04	1.177000000000000000e+03	1.177000000000000000e+04	2.895846082716753589e+00
1.178000000000000000e+04	1.178000000000000000e+03	1.178000000000000000e+04	2.930038766333785460e+00
1.179000000000000000e+04	1.179000000000000000e+03	1.179000000000000000e+04	2.956092483274046057e+00
1.180000000000000000e+04	1.180000000000000000e+03	1.180000000000000000e+04	2.930802423785725974e+00
1.181000000000000000e+04	1.181000000000000000e+03	1.181000000000000000e+04	2.961201612551910944e+00
1.182000000000000000e+04	1.182000000000000000e+03	1.182000000000000000e+04	2.936904920419515008e+00
1.183000000000000000e+04	1.183000000000000000e+03	1.183000000000000000e+04	2.929652856571559383e+00
1.184000000000000000e+04	1.184000000000000000e+03	1.184000000000000000e+04	2.931556331001736737e+00
1.185000000000000000e+04	1.185000000000000000e+03	1.185000000000000000e+04	2.911307603990637816e+00
1.186000000000000000e+04	1.186000000000000000e+03	1.186000000000000000e+04	3.001740057605009504e+00
1.187000000000000000e+04	1.187000000000000000e+03	1.187000000000000000e+04	2.964083677938286865e+00
1.188000000000000000e+04	1.188000000000000000e+03	1.188000000000000000e+04	2.957446164623577456e+00
1.189000000000000000e+04	1.189000000000000000e+03	1.189000000000000000e+04	2.950997171653876094e+00
1.190000000000000000e+04	1.190000000000000000e+03	1.190000000000000000e+04	2.979367718352054162e+00
1.191000000000000000e+04	1.191000000000000000e+03	1.191000000000000000e+04	3.003083244235769111e+00
1.192000000000000000e+04	1.192000000000000000e+03	1.192000000000000000e+04	3.034308354976656297e+00
1.193000000000000000e+04	1.193000000000000000e+03	1.193000000000000000e+04	2.927023514772912893e+00
1.194000000000000000e+04	1.194000000000000000e+03	1.194000000000000000e+04	3.004149713112409081e+00
1.195000000000000000e+04	1.195000000000000000e+03	1.195000000000000000e+04	2.975678081394380392e+00
1.196000000000000000e+04	1.196000000000000000e+03	1.196000000000000000e+04	2.949893861843415621e+00
1.197000000000000000e+04	1.197000000000000000e+03	1.197000000000000000e+04	2.992484081033462306e+00
1.198000000000000000e+04	1.198000000000000000e+03	1.198000000000000000e+04	2.929907786842434803e+00
1.199000000000000000e+04	1.199000000000000000e+03	1.199000000000000000e+04	2.988129781119113648e+00
1.200000000000000000e+04	1.200000000000000000e+03	1.200000000000000000e+04	2.998550552695417704e+00
1.201000000000000000e+04	1.201000000000000000e+03	1.201000000000000000e+04	2.999173889067013654e+00
1.202000000000000000e+04	1.202000000000000000e+03	1.202000000000000000e+04	2.937401477720900100e+00
1.203000000000000000e+04	1.203000000000000000e+03	1.203000000000000000e+04	2.943712762884667988e+00
1.204000000000000000e+04	1.204000000000000000e+03	1.204000000000000000e+04	2.979293920009741470e+00
1.205000000000000000e+04	1.205000000000000000e+03	1.205000000000000000e+04	3.006457546984308227e+00
1.206000000000000000e+04	1.206000000000000000e+03	1.206000000000000000e+04	3.021315986446017288e+00
1.207000000000000000e+04	1.207000000000000000e+03	1.207000000000000000e+04	2.980059446797627132e+00
1.208000000000000000e+04	1.208000000000000000e+03	1.208000000000000000e+04	2.989380705616138112e+00
1.209000000000000000e+04	1.209000000000000000e+03	1.209000000000000000e+04	3.001774995903216059e+00
1.210000000000000000e+04	1.210000000000000000e+03	1.210000000000000000e+04	2.987895757316957557e+00
1.211000000000000000e+04	1.211000000000000000e+03	1.211000000000000000e+04	3.054408117991661786e+00
1.212000000000000000e+04	1.212000000000000000e+03	1.212000000000000000e+04	3.096594487571183496e+00
1.213000000000000000e+04	1.213000000000000000e+03	1.213000000000000000e+04	3.062034321177296015e+00
1.214000000000000000e+04	1.214000000000000000e+03	1.214000000000000000e+04	3.052254105863580591e+00
1.215000000000000000e+04	1.215000000000000000e+03	1.215000000000000000e+04	3.025097107078392078e+00
1.216000000000000000e+04	1.216000000000000000e+03	1.216000000000000000e+04	3.053862930997141678e+00
1.217000000000000000e+04	1.217000000000000000e+03	1.217000000000000000e+04	3.063393516140209716e+00
1.218000000000000000e+04	1.218000000000000000e+03	1.218000000000000000e+04	3.004336138523141742e+00
1.219000000000000000e+04	1.219000000000000000e+03	1.219000000000000000e+04	3.068956268073141036e+00
1.220000000000000000e+04	1.220000000000000000e+03	1.220000000000000000e+04	3.079277885095934586e+00
1.221000000000000000e+04	1.221000000000000000e+03	1.221000000000000000e+04	3.152874212117100061e+00
1.222000000000000000e+04	1.222000000000000000e+03	1.222000000000000000e+04	3.133175042725412585e+00
1.223000000000000000e+04	1.223000000000000000e+03	1.223000000000000000e+04	3.162456470043001566e+00
1.224000000000000000e+04	1.224000000000000000e+03	1.224000000000000000e+04	3.085306478679306963e+00
1.225000000000000000e+04	1.225000000000000000e+03	1.225000000000000000e+04	3.171718449068166912e+00
1.226000000000000000e+04	1.226000000000000000e+03	1.226000000000000000e+04	3.117986180619777503e+00
1.227000000000000000e+04	1.227000000000000000e+03	1.227000000000000000e+04	3.113082871729937473e+00
1.228000000000000000e+04	1.228000000000000000e+03	1.228000000000000000e+04	3.097568732419257120e+00
1.229000000000000000e+04	1.229000000000000000e+03	1.229000000000000000e+04	3.054750242194660181e+00
1.230000000000000000e+04	1.230000000000000000e+03	1.230000000000000000e+04	3.081035123805700771e+00
1.231000000000000000e+04	1.231000000000000000e+03	1.231000000000000000e+04	3.047699021046677892e+00
1.232000000000000000e+04	1.232000000000000000e+03	1.232000000000000000e+04	3.101182710959294209e+00
1.233000000000000000e+04	1.233000000000000000e+03	1.233000000000000000e+04	3.102034130500324061e+00
1.234000000000000000e+04	1.234000000000000000e+03	1.234000000000000000e+04	3.100806882855287494e+00
1.235000000000000000e+04	1.235000000000000000e+03	1.235000000000000000e+04	3.027152369272736898e+00
1.236000000000000000e+04	1.236000000000000000e+03	1.236000000000000000e+04	3.036080089777051683e+00
1.237000000000000000e+04	1.237000000000000000e+03	1.237000000000000000e+04	3.052203792654458958e+00
1.238000000000000000e+04	1.238000000000000000e+03	1.238000000000000000e+04	3.068362806683739397e+00
1.239000000000000000e+04	1.239000000000000000e+03	1.239000000000000000e+04	3.069916253790722749e+00
1.240000000000000000e+04	1.240000000000000000e+03	1.240000000000000000e+04	3.089422184739156751e+00
1.241000000000000000e+04	1.241000000000000000e+03	1.241000000000000000e+04	2.958925959132058470e+00
1.242000000000000000e+04	1.242000000000000000e+03	1.242000000000000000e+04	2.973881991897379340e+00
1.243000000000000000e+04	1.243000000000000000e+03	1.243000000000000000e+04	2.944339648745684990e+00
1.244000000000000000e+04	1.244000000000000000e+03	1.244000000000000000e+04	2.973751531310880658e+00
1.245000000000000000e+04	1.245000000000000000e+03	1.245000000000000000e+04	2.984909307257366695e+00
1.246000000000000000e+04	1.246000000000000000e+03	1.246000000000000000e+04	2.969448865920603531e+00
1.247000000000000000e+04	1.247000000000000000e+03	1.247000000000000000e+04	2.918462245769062324e+00
1.248000000000000000e+04	1.248000000000000000e+03	1.248000000000000000e+04	2.948893900709277816e+00
1.249000000000000000e+04	1.249000000000000000e+03	1.249000000000000000e+04	2.899275511667420258e+00
1.250000000000000000e+04	1.250000000000000000e+03	1.250000000000000000e+04	2.810488180909611611e+00
1.251000000000000000e+04	1.251000000000000000e+03	1.251000000000000000e+04	2.868164857664017742e+00
1.252000000000000000e+04	1.252000000000000000e+03	1.252000000000000000e+04	2.883118322345329609e+00
1.253000000000000000e+04	1.253000000000000000e+03	1.253000000000000000e+04	2.878539567823286571e+00
1.254000000000000000e+04	1.254000000000000000e+03	1.254000000000000000e+04	2.913480653616602911e+00
1.255000000000000000e+04	1.255000000000000000e+03	1.255000000000000000e+04	2.866571952576563831e+00
1.256000000000000000e+04	1.256000000000000000e+03	1.256000000000000000e+04	2.858915825913751263e+00
1.257000000000000000e+04	1.257000000000000000e+03	1.257000000000000000e+04	2.905506165423302978e+00
1.258000000000000000e+04	1.258000000000000000e+03	1.258000000000000000e+04	2.946715667467479260e+00
1.259000000000000000e+04	1.259000000000000000e+03	1.259000000000000000e+04	2.873050708137130371e+00
1.260000000000000000e+04	1.260000000000000000e+03	1.260000000000000000e+04	2.889638822760792980e+00
1.261000000000000000e+04	1.261000000000000000e+03	1.261000000000000000e+04	2.909483192204529001e+00
1.262000000000000000e+04	1.262000000000000000e+03	1.262000000000000000e+04	2.821436589503191872e+00
1.263000000000000000e+04	1.263000000000000000e+03	1.263000000000000000e+04	2.870280421560914341e+00
1.264000000000000000e+04	1.264000000000000000e+03	1.264000000000000000e+04	2.858717915529486842e+00
1.265000000000000000e+04	1.265000000000000000e+03	1.265000000000000000e+04	2.935554759057026786e+00
1.266000000000000000e+04	1.266000000000000000e+03	1.266000000000000000e+04	2.916324086791147074e+00
1.267000000000000000e+04	1.267000000000000000e+03	1.267000000000000000e+04	2.865820651009887587e+00
1.268000000000000000e+04	1.268000000000000000e+03	1.268000000000000000e+04	2.894756112552314242e+00
1.269000000000000000e+04	1.269000000000000000e+03	1.269000000000000000e+04	2.869479595422363527e+00
1.270000000000000000e+04	1.270000000000000000e+03	1.270000000000000000e+04	2.870857018797395188e+00
1.271000000000000000e+04	1.271000000000000000e+03	1.271000000000000000e+04	2.934021843289547959e+00
1.272000000000000000e+04	1.272000000000000000e+03	1.272000000000000000e+04	2.845338332669133941e+00
1.273000000000000000e+04	1.273000000000000000e+03	1.273000000000000000e+04	2.873877937278242811e+00
1.274000000000000000e+04	1.274000000000000000e+03	1.274000000000000000e+04	2.846956830643414982e+00
1.275000000000000000e+04	1.275000000000000000e+03	1.275000000000000000e+04	2.876647375263891693e+00
1.276000000000000000e+04	1.276000000000000000e+03	1.276000000000000000e+04	2.872011781588925672e+00
1.277000000000000000e+04	1.277000000000000000e+03	1.277000000000000000e+04	2.908544286633205633e+00
1.278000000000000000e+04	1.278000000000000000e+03	1.278000000000000000e+04	2.857722206045298918e+00
1.279000000000000000e+04	1.279000000000000000e+03	1.279000000000000000e+04	2.917049403991287093e+00
1.280000000000000000e+04	1.280000000000000000e+03	1.280000000000000000e+04	2.869513809013820360e+00
1.281000000000000000e+04	1.281000000000000000e+03	1.281000000000000000e+04	2.876011271835754890e+00
1.282000000000000000e+04	1.282000000000000000e+03	1.282000000000000000e+04	2.924314506344413811e+00
1.283000000000000000e+04	1.283000000000000000e+03	1.283000000000000000e+04	2.910844663061990634e+00
1.284000000000000000e+04	1.284000000000000000e+03	1.284000000000000000e+04	2.876338027353573246e+00
1.285000000000000000e+04	1.285000000000000000e+03	1.285000000000000000e+04	2.907724395172114562e+00
1.286000000000000000e+04	1.286000000000000000e+03	1.286000000000000000e+04	2.920436504933590527e+00
1.287000000000000000e+04	1.287000000000000000e+03	1.287000000000000000e+04	2.880693706556869405e+00
1.288000000000000000e+04	1.288000000000000000e+03	1.288000000000000000e+04	2.870609400959272861e+00
1.289000000000000000e+04	1.289000000000000000e+03	1.289000000000000000e+04	2.906323163859236391e+00
1.290000000000000000e+04	1.290000000000000000e+03	1.290000000000000000e+04	2.872337317324421324e+00
1.291000000000000000e+04	1.291000000000000000e+03	1.291000000000000000e+04	2.841767104776549591e+00
1.292000000000000000e+04	1.292000000000000000e+03	1.292000000000000000e+04	2.818712986349121596e+00
1.293000000000000000e+04	1.293000000000000000e+03	1.293000000000000000e+04	2.748982174268729928e+00
1.294000000000000000e+04	1.294000000000000000e+03	1.294000000000000000e+04	2.802289428048246211e+00
1.295000000000000000e+04	1.295000000000000000e+03	1.295000000000000000e+04	2.799429257083352773e+00
1.296000000000000000e+04	1.296000000000000000e+03	1.296000000000000000e+04	2.805258639446380098e+00
1.297000000000000000e+04	1.297000000000000000e+03	1.297000000000000000e+04	2.856991113054635711e+00
1.298000000000000000e+04	1.298000000000000000e+03	1.298000000000000000e+04	2.861336199729573426e+00
1.299000000000000000e+04	1.299000000000000000e+03	1.299000000000000000e+04	2.914242460005099566e+00
1.300000000000000000e+04	1.300000000000000000e+03	1.300000000000000000e+04	3.003512198567120262e+00
1.301000000000000000e+04	1.301000000000000000e+03	1.301000000000000000e+04	2.988918363437275350e+00
1.302000000000000000e+04	1.302000000000000000e+03	1.302000000000000000e+04	2.941404490840428210e+00
1.303000000000000000e+04	1.303000000000000000e+03	1.303000000000000000e+04	2.916859430710320833e+00
1.304000000000000000e+04	1.304000000000000000e+03	1.304000000000000000e+04	2.944228466199000582e+00
1.305000000000000000e+04	1.305000000000000000e+03	1.305000000000000000e+04	2.902129962300561861e+00
1.306000000000000000e+04	1.306000000000000000e+03	1.306000000000000000e+04	2.901574254007453835e+00
1.307000000000000000e+04	1.307000000000000000e+03	1.307000000000000000e+04	2.900389885918576383e+00
1.308000000000000000e+04	1.308000000000000000e+03	1.308000000000000000e+04	2.863502782675796166e+00
1.309000000000000000e+04	1.309000000000000000e+03	1.309000000000000000e+04	2.868814732705401660e+00
1.310000000000000000e+04	1.310000000000000000e+03	1.310000000000000000e+04	2.879720565708723701e+00
1.311000000000000000e+04	1.311000000000000000e+03	1.311000000000000000e+04	2.851878228205355637e+00
1.312000000000000000e+04	1.312000000000000000e+03	1.312000000000000000e+04	2.863466070190995971e+00
1.313000000000000000e+04	1.313000000000000000e+03	1.313000000000000000e+04	2.911096966268397424e+00
1.314000000000000000e+04	1.314000000000000000e+03	1.314000000000000000e+04	2.973445439832049786e+00
1.315000000000000000e+04	1.315000000000000000e+03	1.315000000000000000e+04	2.934871818899058127e+00
1.316000000000000000e+04	1.316000000000000000e+03	1.316000000000000000e+04	2.962112664717673205e+00
1.317000000000000000e+04	1.317000000000000000e+03	1.317000000000000000e+04	2.913624896236227446e+00
1.318000000000000000e+04	1.318000000000000000e+03	1.318000000000000000e+04	2.973800314176456183e+00
1.319000000000000000e+04	1.319000000000000000e+03	1.319000000000000000e+04	2.939705386625178107e+00
1.320000000000000000e+04	1.320000000000000000e+03	1.320000000000000000e+04	2.997580167059775480e+00
1.321000000000000000e+04	1.321000000000000000e+03	1.321000000000000000e+04	3.006885333458443554e+00
1.322000000000000000e+04	1.322000000000000000e+03	1.322000000000000000e+04	3.009320639289445598e+00
1.323000000000000000e+04	1.323000000000000000e+03	1.323000000000000000e+04	2.983089921897983832e+00
1.324000000000000000e+04	1.324000000000000000e+03	1.324000000000000000e+04	3.039434433135852931e+00
1.325000000000000000e+04	1.325000000000000000e+03	1.325000000000000000e+04	3.039764029714318916e+00
1.326000000000000000e+04	1.326000000000000000e+03	1.326000000000000000e+04	3.077977385201054794e+00
1.327000000000000000e+04	1.327000000000000000e+03	1.327000000000000000e+04	3.044179103243804363e+00
1.328000000000000000e+04	1.328000000000000000e+03	1.328000000000000000e+04	3.033467891492991342e+00
1.329000000000000000e+04	1.329000000000000000e+03	1.329000000000000000e+04	3.059551918913939961e+00
1.330000000000000000e+04	1.330000000000000000e+03	1.330000000000000000e+04	3.043589059379252060e+00
1.331000000000000000e+04	1.331000000000000000e+03	1.331000000000000000e+04	3.057162175913922475e+00
1.332000000000000000e+04	1.332000000000000000e+03	1.332000000000000000e+04	3.135111936156921075e+00
1.333000000000000000e+04	1.333000000000000000e+03	1.333000000000000000e+04	3.107255759330519673e+00
1.334000000000000000e+04	1.334000000000000000e+03	1.334000000000000000e+04	3.099505005173889494e+00
1.335000000000000000e+04	1.335000000000000000e+03	1.335000000000000000e+04	3.127349825836352792e+00
1.336000000000000000e+04	1.336000000000000000e+03	1.336000000000000000e+04	3.100270809026329566e+00
1.337000000000000000e+04	1.337000000000000000e+03	1.337000000000000000e+04	3.112421884170595732e+00
1.338000000000000000e+04	1.338000000000000000e+03	1.338000000000000000e+04	3.043428437279532162e+00
1.339000000000000000e+04	1.339000000000000000e+03	1.339000000000000000e+04	3.024454540413068493e+00
1.340000000000000000e+04	1.340000000000000000e+03	1.340000000000000000e+04	2.999646846124524924e+00
1.341000000000000000e+04	1.341000000000000000e+03	1.341000000000000000e+04	3.013593658811111187e+00
1.342000000000000000e+04	1.342000000000000000e+03	1.342000000000000000e+04	2.945967645550166658e+00
1.343000000000000000e+04	1.343000000000000000e+03	1.343000000000000000e+04	2.956159686065138459e+00
1.344000000000000000e+04	1.344000000000000000e+03	1.344000000000000000e+04	2.974814943054271410e+00
1.345000000000000000e+04	1.345000000000000000e+03	1.345000000000000000e+04	3.008687486500774888e+00
1.346000000000000000e+04	1.346000000000000000e+03	1.346000000000000000e+04	2.950295017019330945e+00
1.347000000000000000e+04	1.347000000000000000e+03	1.347000000000000000e+04	2.911004274244790135e+00
1.348000000000000000e+04	1.348000000000000000e+03	1.348000000000000000e+04	2.873308762607503564e+00
1.349000000000000000e+04	1.349000000000000000e+03	1.349000000000000000e+04	2.910514434945361106e+00
1.350000000000000000e+04	1.350000000000000000e+03	1.350000000000000000e+04	2.910091348489186380e+00
1.351000000000000000e+04	1.351000000000000000e+03	1.351000000000000000e+04	2.954214132134583171e+00
1.352000000000000000e+04	1.352000000000000000e+03	1.352000000000000000e+04	2.931648347371070162e+00
1.353000000000000000e+04	1.353000000000000000e+03	1.353000000000000000e+04	2.953119395247817636e+00
1.354000000000000000e+04	1.354000000000000000e+03	1.354000000000000000e+04	3.006009690508779197e+00
1.355000000000000000e+04	1.355000000000000000e+03	1.355000000000000000e+04	2.991812693808683310e+00
1.356000000000000000e+04	1.356000000000000000e+03	1.356000000000000000e+04	2.939403913433805027e+00
1.357000000000000000e+04	1.357000000000000000e+03	1.357000000000000000e+04	2.941682288444130489e+00
1.358000000000000000e+04	1.358000000000000000e+03	1.358000000000000000e+04	2.953111089091835950e+00
1.359000000000000000e+04	1.359000000000000000e+03	1.359000000000000000e+04	2.974310958904461621e+00
1.360000000000000000e+04	1.360000000000000000e+03	1.360000000000000000e+04	2.976014258380245359e+00
1.361000000000000000e+04	1.361000000000000000e+03	1.361000000000000000e+04	2.990833401385586843e+00
1.362000000000000000e+04	1.362000000000000000e+03	1.362000000000000000e+04	2.987801626316278103e+00
1.363000000000000000e+04	1.363000000000000000e+03	1.363000000000000000e+04	3.062383404514209317e+00
1.364000000000000000e+04	1.364000000000000000e+03	1.364000000000000000e+04	3.045676261313190913e+00
1.365000000000000000e+04	1.365000000000000000e+03	1.365000000000000000e+04	3.085029353401727903e+00
1.366000000000000000e+04	1.366000000000000000e+03	1.366000000000000000e+04	2.993092503158885531e+00
1.367000000000000000e+04	1.367000000000000000e+03	1.367000000000000000e+04	2.988393620547642904e+00
1.368000000000000000e+04	1.368000000000000000e+03	1.368000000000000000e+04	3.010954345698265922e+00
1.369000000000000000e+04	1.369000000000000000e+03	1.369000000000000000e+04	3.017227932209950669e+00
1.370000000000000000e+04	1.370000000000000000e+03	1.370000000000000000e+04	3.021862445633178851e+00
1.371000000000000000e+04	1.371000000000000000e+03	1.371000000000000000e+04	3.091901968837482251e+00
1.372000000000000000e+04	1.372000000000000000e+03	1.372000000000000000e+04	3.051167623590159472e+00
1.373000000000000000e+04	1.373000000000000000e+03	1.373000000000000000e+04	3.073137531690341095e+00
1.374000000000000000e+04	1.374000000000000000e+03	1.374000000000000000e+04	3.079159353717124237e+00
1.375000000000000000e+04	1.375000000000000000e+03	1.375000000000000000e+04	3.074761947214865732e+00
1.376000000000000000e+04	1.376000000000000000e+03	1.376000000000000000e+04	3.033422095358160320e+00
1.377000000000000000e+04	1.377000000000000000e+03	1.377000000000000000e+04	3.019674160553934783e+00
1.378000000000000000e+04	1.378000000000000000e+03	1.378000000000000000e+04	3.026281972734929937e+00
1.379000000000000000e+04	1.379000000000000000e+03	1.379000000000000000e+04	3.046788796146065792e+00
1.380000000000000000e+04	1.380000000000000000e+03	1.380000000000000000e+04	2.988808545649432880e+00
1.381000000000000000e+04	1.381000000000000000e+03	1.381000000000000000e+04	3.017213651209935232e+00
1.382000000000000000e+04	1.382000000000000000e+03	1.382000000000000000e+04	2.965051845174235368e+00
1.383000000000000000e+04	1.383000000000000000e+03	1.383000000000000000e+04	2.937057709969919994e+00
1.384000000000000000e+04	1.384000000000000000e+03	1.384000000000000000e+04	2.941581559578978045e+00
1.385000000000000000e+04	1.385000000000000000e+03	1.385000000000000000e+04	2.942478607504935173e+00
1.386000000000000000e+04	1.386000000000000000e+03	1.386000000000000000e+04	2.907620869627121074e+00
1.387000000000000000e+04	1.387000000000000000e+03	1.387000000000000000e+04	2.944924923085677548e+00
1.388000000000000000e+04	1.388000000000000000e+03	1.388000000000000000e+04	2.905566336068483135e+00
1.389000000000000000e+04	1.389000000000000000e+03	1.389000000000000000e+04	2.917813948709717664e+00
1.390000000000000000e+04	1.390000000000000000e+03	1.390000000000000000e+04	2.971875784015573618e+00
1.391000000000000000e+04	1.391000000000000000e+03	1.391000000000000000e+04	2.947993229681792560e+00
1.392000000000000000e+04	1.392000000000000000e+03	1.392000000000000000e+04	2.962129726166147226e+00
1.393000000000000000e+04	1.393000000000000000e+03	1.393000000000000000e+04	3.027070145595462503e+00
1.394000000000000000e+04	1.394000000000000000e+03	1.394000000000000000e+04	3.028629726390118737e+00
1.395000000000000000e+04	1.395000000000000000e+03	1.395000000000000000e+04	3.061152391308963328e+00
1.396000000000000000e+04	1.396000000000000000e+03	1.396000000000000000e+04	3.090848453735119516e+00
1.397000000000000000e+04	1.397000000000000000e+03	1.397000000000000000e+04	3.058015259457040447e+00
1.398000000000000000e+04	1.398000000000000000e+03	1.398000000000000000e+04	3.107885190791269903e+00
1.399000000000000000e+04	1.399000000000000000e+03	1.399000000000000000e+04	3.089080990504620594e+00
1.400000000000000000e+04	1.400000000000000000e+03	1.400000000000000000e+04	3.076040660182219444e+00
1.401000000000000000e+04	1.401000000000000000e+03	1.401000000000000000e+04	2.975487004998680352e+00
1.402000000000000000e+04	1.402000000000000000e+03	1.402000000000000000e+04	3.004530138003865147e+00
1.403000000000000000e+04	1.403000000000000000e+03	1.403000000000000000e+04	3.039989544793469722e+00
1.404000000000000000e+04	1.404000000000000000e+03	1.404000000000000000e+04	3.009904676656000255e+00
1.405000000000000000e+04	1.405000000000000000e+03	1.405000000000000000e+04	3.054745791365164553e+00
1.406000000000000000e+04	1.406000000000000000e+03	1.406000000000000000e+04	3.060941707398908918e+00
1.407000000000000000e+04	1.407000000000000000e+03	1.407000000000000000e+04	3.023228875490043599e+00
1.408000000000000000e+04	1.408000000000000000e+03	1.408000000000000000e+04	3.034766036903210118e+00
1.409000000000000000e+04	1.409000000000000000e+03	1.409000000000000000e+04	3.025687406978722738e+00
1.410000000000000000e+04	1.410000000000000000e+03	1.410000000000000000e+04	3.023779568443768273e+00
1.411000000000000000e+04	1.411000000000000000e+03	1.411000000000000000e+04	3.043056905319751593e+00
1.412000000000000000e+04	1.412000000000000000e+03	1.412000000000000000e+04	2.997490710640577483e+00
1.413000000000000000e+04	1.413000000000000000e+03	1.413000000000000000e+04	3.032920808936347523e+00
1.414000000000000000e+04	1.414000000000000000e+03	1.414000000000000000e+04	2.904669712412161431e+00
1.415000000000000000e+04	1.415000000000000000e+03	1.415000000000000000e+04	3.016520750847458299e+00
1.416000000000000000e+04	1.416000000000000000e+03	1.416000000000000000e+04	3.019692644469754494e+00
1.417000000000000000e+04	1.417000000000000000e+03	1.417000000000000000e+04	3.102292582312769387e+00
1.418000000000000000e+04	1.418000000000000000e+03	1.418000000000000000e+04	3.087453406697918457e+00
1.419000000000000000e+04	1.419000000000000000e+03	1.419000000000000000e+04	3.087391307007563590e+00
1.420000000000000000e+04	1.420000000000000000e+03	1.420000000000000000e+04	3.107699837679070320e+00
1.421000000000000000e+04	1.421000000000000000e+03	1.421000000000000000e+04	3.101988751075836159e+00
1.422000000000000000e+04	1.422000000000000000e+03	1.422000000000000000e+04	3.078990340879609100e+00
1.423000000000000000e+04	1.423000000000000000e+03	1.423000000000000000e+04	3.087088689975838296e+00
1.424000000000000000e+04	1.424000000000000000e+03	1.424000000000000000e+04	3.111114475699486182e+00
1.425000000000000000e+04	1.425000000000000000e+03	1.425000000000000000e+04	3.071400058883563489e+00
1.426000000000000000e+04	1.426000000000000000e+03	1.426000000000000000e+04	3.077645804530938278e+00
1.427000000000000000e+04	1.427000000000000000e+03	1.427000000000000000e+04	3.094315147150914047e+00
1.428000000000000000e+04	1.428000000000000000e+03	1.428000000000000000e+04	3.131877583567292067e+00
1.429000000000000000e+04	1.429000000000000000e+03	1.429000000000000000e+04	3.096400191731188745e+00
1.430000000000000000e+04	1.430000000000000000e+03	1.430000000000000000e+04	3.136312135522016487e+00
1.431000000000000000e+04	1.431000000000000000e+03	1.431000000000000000e+04	3.187417909750022371e+00
1.432000000000000000e+04	1.432000000000000000e+03	1.432000000000000000e+04	3.140933822038892487e+00
1.433000000000000000e+04	1.433000000000000000e+03	1.433000000000000000e+04	3.112093701298158877e+00
1.434000000000000000e+04	1.434000000000000000e+03	1.434000000000000000e+04	3.123654425465246298e+00
1.435000000000000000e+04	1.435000000000000000e+03	1.435000000000000000e+04	3.100619031154403515e+00
1.436000000000000000e+04	1.436000000000000000e+03	1.436000000000000000e+04	3.143044211912256802e+00
1.437000000000000000e+04	1.437000000000000000e+03	1.437000000000000000e+04	3.114837939342759210e+00
1.438000000000000000e+04	1.438000000000000000e+03	1.438000000000000000e+04	3.086897661730206632e+00
1.439000000000000000e+04	1.439000000000000000e+03	1.439000000000000000e+04	3.072223933289479181e+00
1.440000000000000000e+04	1.440000000000000000e+03	1.440000000000000000e+04	3.070116726973251442e+00
1.441000000000000000e+04	1.441000000000000000e+03	1.441000000000000000e+04	3.067637753964643110e+00
1.442000000000000000e+04	1.442000000000000000e+03	1.442000000000000000e+04	3.138842101490109560e+00
1.443000000000000000e+04	1.443000000000000000e+03	1.443000000000000000e+04	3.098782685701731765e+00
1.444000000000000000e+04	1.444000000000000000e+03	1.444000000000000000e+04	3.060315142664477683e+00
1.445000000000000000e+04	1.445000000000000000e+03	1.445000000000000000e+04	3.065556158348224702e+00
1.446000000000000000e+04	1.446000000000000000e+03	1.446000000000000000e+04	3.054215407776734281e+00
1.447000000000000000e+04	1.447000000000000000e+03	1.447000000000000000e+04	3.096850633046993373e+00
1.448000000000000000e+04	1.448000000000000000e+03	1.448000000000000000e+04	3.052184149694572746e+00
1.449000000000000000e+04	1.449000000000000000e+03	1.449000000000000000e+04	3.034595910241540295e+00
1.450000000000000000e+04	1.450000000000000000e+03	1.450000000000000000e+04	3.023299313563378998e+00
1.451000000000000000e+04	1.451000000000000000e+03	1.451000000000000000e+04	3.129177948404006759e+00
1.452000000000000000e+04	1.452000000000000000e+03	1.452000000000000000e+04	3.147289147947545551e+00
1.453000000000000000e+04	1.453000000000000000e+03	1.453000000000000000e+04	3.115267266240729693e+00
1.454000000000000000e+04	1.454000000000000000e+03	1.454000000000000000e+04	3.085408458377543628e+00
1.455000000000000000e+04	1.455000000000000000e+03	1.455000000000000000e+04	3.136257090667096570e+00
1.456000000000000000e+04	1.456000000000000000e+03	1.456000000000000000e+04	3.090838804999095579e+00
1.457000000000000000e+04	1.457000000000000000e+03	1.457000000000000000e+04	3.088978584599976873e+00
1.458000000000000000e+04	1.458000000000000000e+03	1.458000000000000000e+04	3.086671412119286639e+00
1.459000000000000000e+04	1.459000000000000000e+03	1.459000000000000000e+04	3.084417849897043595e+00
1.460000000000000000e+04	1.460000000000000000e+03	1.460000000000000000e+04	3.091592974223431156e+00
1.461000000000000000e+04	1.461000000000000000e+03	1.461000000000000000e+04	3.042781740772280141e+00
1.462000000000000000e+04	1.462000000000000000e+03	1.462000000000000000e+04	3.018254485912070795e+00
1.463000000000000000e+04	1.463000000000000000e+03	1.463000000000000000e+04	3.017289976949959485e+00
1.464000000000000000e+04	1.464000000000000000e+03	1.464000000000000000e+04	3.012828619954265097e+00
1.465000000000000000e+04	1.465000000000000000e+03	1.465000000000000000e+04	3.046720786439166773e+00
1.466000000000000000e+04	1.466000000000000000e+03	1.466000000000000000e+04	3.024390432831825848e+00
1.467000000000000000e+04	1.467000000000000000e+03	1.467000000000000000e+04	2.999725510252083005e+00
1.468000000000000000e+04	1.468000000000000000e+03	1.468000000000000000e+04	3.006101099450976477e+00
1.469000000000000000e+04	1.469000000000000000e+03	1.469000000000000000e+04	2.937496652831288024e+00
1.470000000000000000e+04	1.470000000000000000e+03	1.470000000000000000e+04	2.977319869436180433e+00
1.471000000000000000e+04	1.471000000000000000e+03	1.471000000000000000e+04	3.087736346949590871e+00
1.472000000000000000e+04	1.472000000000000000e+03	1.472000000000000000e+04	3.069811035536083033e+00
1.473000000000000000e+04	1.473000000000000000e+03	1.473000000000000000e+04	3.063993849629277566e+00
1.474000000000000000e+04	1.474000000000000000e+03	1.474000000000000000e+04	3.146110715215664211e+00
1.475000000000000000e+04	1.475000000000000000e+03	1.475000000000000000e+04	3.148358697054272959e+00
1.476000000000000000e+04	1.476000000000000000e+03	1.476000000000000000e+04	3.223501608013660924e+00
1.477000000000000000e+04	1.477000000000000000e+03	1.477000000000000000e+04	3.162206692337047986e+00
1.478000000000000000e+04	1.478000000000000000e+03	1.478000000000000000e+04	3.116180846588266995e+00
1.479000000000000000e+04	1.479000000000000000e+03	1.479000000000000000e+04	3.179211501047046529e+00
1.480000000000000000e+04	1.480000000000000000e+03	1.480000000000000000e+04	3.091703298862555904e+00
1.481000000000000000e+04	1.481000000000000000e+03	1.481000000000000000e+04	3.114410830380812900e+00
1.482000000000000000e+04	1.482000000000000000e+03	1.482000000000000000e+04	3.102977890096132008e+00
1.483000000000000000e+04	1.483000000000000000e+03	1.483000000000000000e+04	3.130707404056274346e+00
1.484000000000000000e+04	1.484000000000000000e+03	1.484000000000000000e+04	3.177878378730500053e+00
1.485000000000000000e+04	1.485000000000000000e+03	1.485000000000000000e+04	3.156446920737081552e+00
1.486000000000000000e+04	1.486000000000000000e+03	1.486000000000000000e+04	3.148172747579628616e+00
1.487000000000000000e+04	1.487000000000000000e+03	1.487000000000000000e+04	3.207288846660574233e+00
1.488000000000000000e+04	1.488000000000000000e+03	1.488000000000000000e+04	3.111152118978032455e+00
1.489000000000000000e+04	1.489000000000000000e+03	1.489000000000000000e+04	3.114254900006512283e+00
1.490000000000000000e+04	1.490000000000000000e+03	1.490000000000000000e+04	3.160698094497131017e+00
1.491000000000000000e+04	1.491000000000000000e+03	1.491000000000000000e+04	3.090609488346961697e+00
1.492000000000000000e+04	1.492000000000000000e+03	1.492000000000000000e+04	3.073711858924258689e+00
1.493000000000000000e+04	1.493000000000000000e+03	1.493000000000000000e+04	3.092599833256200803e+00
1.494000000000000000e+04	1.494000000000000000e+03	1.494000000000000000e+04	3.167533829517799937e+00
1.495000000000000000e+04	1.495000000000000000e+03	1.495000000000000000e+04	3.146671182833698399e+00
1.496000000000000000e+04	1.496000000000000000e+03	1.496000000000000000e+04	3.121156082294538336e+00
1.497000000000000000e+04	1.497000000000000000e+03	1.497000000000000000e+04	3.074481364345749146e+00
1.498000000000000000e+04	1.498000000000000000e+03	1.498000000000000000e+04	3.132277537655444810e+00
1.499000000000000000e+04	1.499000000000000000e+03	1.499000000000000000e+04	3.125653591123165320e+00
1.500000000000000000e+04	1.500000000000000000e+03	1.500000000000000000e+04	3.153009618406478864e+00
1.501000000000000000e+04	1.501000000000000000e+03	1.501000000000000000e+04	3.115150055824689179e+00
1.502000000000000000e+04	1.502000000000000000e+03	1.502000000000000000e+04	3.110866266440725170e+00
1.503000000000000000e+04	1.503000000000000000e+03	1.503000000000000000e+04	3.137042401835673289e+00
1.504000000000000000e+04	1.504000000000000000e+03	1.504000000000000000e+04	3.137200121957328225e+00
1.505000000000000000e+04	1.505000000000000000e+03	1.505000000000000000e+04	3.164367210701475308e+00
1.506000000000000000e+04	1.506000000000000000e+03	1.506000000000000000e+04	3.174660492663777589e+00
1.507000000000000000e+04	1.507000000000000000e+03	1.507000000000000000e+04	3.114026298241906243e+00
1.508000000000000000e+04	1.508000000000000000e+03	1.508000000000000000e+04	3.193683824497565382e+00
1.509000000000000000e+04	1.509000000000000000e+03	1.509000000000000000e+04	3.130211182627347100e+00
1.510000000000000000e+04	1.510000000000000000e+03	1.510000000000000000e+04	3.118166036274049535e+00
1.511000000000000000e+04	1.511000000000000000e+03	1.511000000000000000e+04	3.109267469592409849e+00
1.512000000000000000e+04	1.512000000000000000e+03	1.512000000000000000e+04	3.149525452056243235e+00
1.513000000000000000e+04	1.513000000000000000e+03	1.513000000000000000e+04	3.182237183833933614e+00
1.514000000000000000e+04	1.514000000000000000e+03	1.514000000000000000e+04	3.207700388750330145e+00
1.515000000000000000e+04	1.515000000000000000e+03	1.515000000000000000e+04	3.189107160881753611e+00
1.516000000000000000e+04	1.516000000000000000e+03	1.516000000000000000e+04	3.255845484327290151e+00
1.517000000000000000e+04	1.517000000000000000e+03	1.517000000000000000e+04	3.224349842862133997e+00
1.518000000000000000e+04	1.518000000000000000e+03	1.518000000000000000e+04	3.289865441840702953e+00
1.519000000000000000e+04	1.519000000000000000e+03	1.519000000000000000e+04	3.285331707436687676e+00
1.520000000000000000e+04	1.520000000000000000e+03	1.520000000000000000e+04	3.278644320492666075e+00
1.521000000000000000e+04	1.521000000000000000e+03	1.521000000000000000e+04	3.264559135691939229e+00
1.522000000000000000e+04	1.522000000000000000e+03	1.522000000000000000e+04	3.268602391020202447e+00
1.523000000000000000e+04	1.523000000000000000e+03	1.523000000000000000e+04	3.265879337555678052e+00
1.524000000000000000e+04	1.524000000000000000e+03	1.524000000000000000e+04	3.323431192423733194e+00
1.525000000000000000e+04	1.525000000000000000e+03	1.525000000000000000e+04	3.226028925187299556e+00
1.526000000000000000e+04	1.526000000000000000e+03	1.526000000000000000e+04	3.231097343788870813e+00
1.527000000000000000e+04	1.527000000000000000e+03	1.527000000000000000e+04	3.215026318529140337e+00
1.528000000000000000e+04	1.528000000000000000e+03	1.528000000000000000e+04	3.280718904547688108e+00
1.529000000000000000e+04	1.529000000000000000e+03	1.529000000000000000e+04	3.185751720973355905e+00
1.530000000000000000e+04	1.530000000000000000e+03	1.530000000000000000e+04	3.174205028359745384e+00
1.531000000000000000e+04	1.531000000000000000e+03	1.531000000000000000e+04	3.224123603146916039e+00
1.532000000000000000e+04	1.532000000000000000e+03	1.532000000000000000e+04	3.231294697537758331e+00
1.533000000000000000e+04	1.533000000000000000e+03	1.533000000000000000e+04	3.267197415971472729e+00
1.534000000000000000e+04	1.534000000000000000e+03	1.534000000000000000e+04	3.249237658432256648e+00
1.535000000000000000e+04	1.535000000000000000e+03	1.535000000000000000e+04	3.251591477776856198e+00
1.536000000000000000e+04	1.536000000000000000e+03	1.536000000000000000e+04	3.246631725146605252e+00
1.537000000000000000e+04	1.537000000000000000e+03	1.537000000000000000e+04	3.235839799568016595e+00
1.538000000000000000e+04	1.538000000000000000e+03	1.538000000000000000e+04	3.260261431998591419e+00
1.539000000000000000e+04	1.539000000000000000e+03	1.539000000000000000e+04	3.302152199758103812e+00
1.540000000000000000e+04	1.540000000000000000e+03	1.540000000000000000e+04	3.248532654888420801e+00
1.541000000000000000e+04	1.541000000000000000e+03	1.541000000000000000e+04	3.295675393396809483e+00
1.542000000000000000e+04	1.542000000000000000e+03	1.542000000000000000e+04	3.279110426420695834e+00
1.543000000000000000e+04	1.543000000000000000e+03	1.543000000000000000e+04	3.313080097816719860e+00
1.544000000000000000e+04	1.544000000000000000e+03	1.544000000000000000e+04	3.299145822304857312e+00
1.545000000000000000e+04	1.545000000000000000e+03	1.545000000000000000e+04	3.295173232468476154e+00
1.546000000000000000e+04	1.546000000000000000e+03	1.546000000000000000e+04	3.278411478838161308e+00
1.547000000000000000e+04	1.547000000000000000e+03	1.547000000000000000e+04	3.294822157973279264e+00
1.548000000000000000e+04	1.548000000000000000e+03	1.548000000000000000e+04	3.250178542245104385e+00
1.549000000000000000e+04	1.549000000000000000e+03	1.549000000000000000e+04	3.263831378060122468e+00
1.550000000000000000e+04	1.550000000000000000e+03	1.550000000000000000e+04	3.237414207276700928e+00
1.551000000000000000e+04	1.551000000000000000e+03	1.551000000000000000e+04	3.232446625095354964e+00
1.552000000000000000e+04	1.552000000000000000e+03	1.552000000000000000e+04	3.216849633852096879e+00
1.553000000000000000e+04	1.553000000000000000e+03	1.553000000000000000e+04	3.182520745882007951e+00
1.554000000000000000e+04	1.554000000000000000e+03	1.554000000000000000e+04	3.144024483560853511e+00
1.555000000000000000e+04	1.555000000000000000e+03	1.555000000000000000e+04	3.102612025237914573e+00
1.556000000000000000e+04	1.556000000000000000e+03	1.556000000000000000e+04	3.134584806718967442e+00
1.557000000000000000e+04	1.557000000000000000e+03	1.557000000000000000e+04	3.134977748312758550e+00
1.558000000000000000e+04	1.558000000000000000e+03	1.558000000000000000e+04	3.140433183723283062e+00
1.559000000000000000e+04	1.559000000000000000e+03	1.559000000000000000e+04	3.070056720070740042e+00
1.560000000000000000e+04	1.560000000000000000e+03	1.560000000000000000e+04	3.082217914003613668e+00
1.561000000000000000e+04	1.561000000000000000e+03	1.561000000000000000e+04	3.121847289248513402e+00
1.562000000000000000e+04	1.562000000000000000e+03	1.562000000000000000e+04	3.070469892615550478e+00
1.563000000000000000e+04	1.563000000000000000e+03	1.563000000000000000e+04	3.130425375106336006e+00
1.564000000000000000e+04	1.564000000000000000e+03	1.564000000000000000e+04	3.115055730263366573e+00
1.565000000000000000e+04	1.565000000000000000e+03	1.565000000000000000e+04	3.077339130047297200e+00
1.566000000000000000e+04	1.566000000000000000e+03	1.566000000000000000e+04	3.049405889024745964e+00
1.567000000000000000e+04	1.567000000000000000e+03	1.567000000000000000e+04	3.090135064623353411e+00
1.568000000000000000e+04	1.568000000000000000e+03	1.568000000000000000e+04	3.140902490806591008e+00
1.569000000000000000e+04	1.569000000000000000e+03	1.569000000000000000e+04	3.110039434028565974e+00
1.570000000000000000e+04	1.570000000000000000e+03	1.570000000000000000e+04	3.074091487221989993e+00
1.571000000000000000e+04	1.571000000000000000e+03	1.571000000000000000e+04	3.075039750045988285e+00
1.572000000000000000e+04	1.572000000000000000e+03	1.572000000000000000e+04	3.078161667081373398e+00
1.573000000000000000e+04	1.573000000000000000e+03	1.573000000000000000e+04	3.047487312195790832e+00
1.574000000000000000e+04	1.574000000000000000e+03	1.574000000000000000e+04	3.102763743062086021e+00
1.575000000000000000e+04	1.575000000000000000e+03	1.575000000000000000e+04	3.169112787950218557e+00
1.576000000000000000e+04	1.576000000000000000e+03	1.576000000000000000e+04	3.102676891731859232e+00
1.577000000000000000e+04	1.577000000000000000e+03	1.577000000000000000e+04	3.080899084266152332e+00
1.578000000000000000e+04	1.578000000000000000e+03	1.578000000000000000e+04	3.054283540496789406e+00
1.579000000000000000e+04	1.579000000000000000e+03	1.579000000000000000e+04	3.023159031292929289e+00
1.580000000000000000e+04	1.580000000000000000e+03	1.580000000000000000e+04	3.027122640570215850e+00
1.581000000000000000e+04	1.581000000000000000e+03	1.581000000000000000e+04	3.128225232963380620e+00
1.582000000000000000e+04	1.582000000000000000e+03	1.582000000000000000e+04	3.073852469061081116e+00
1.583000000000000000e+04	1.583000000000000000e+03	1.583000000000000000e+04	3.050539925913053452e+00
1.584000000000000000e+04	1.584000000000000000e+03	1.584000000000000000e+04	3.068071639645077564e+00
1.585000000000000000e+04	1.585000000000000000e+03	1.585000000000000000e+04	3.120494569543488694e+00
1.586000000000000000e+04	1.586000000000000000e+03	1.586000000000000000e+04	3.155669501318504988e+00
1.587000000000000000e+04	1.587000000000000000e+03	1.587000000000000000e+04	3.031237280376033461e+00
1.588000000000000000e+04	1.588000000000000000e+03	1.588000000000000000e+04	3.071752209729224692e+00
1.589000000000000000e+04	1.589000000000000000e+03	1.589000000000000000e+04	3.083297352411528802e+00
1.590000000000000000e+04	1.590000000000000000e+03	1.590000000000000000e+04	3.108266839100944257e+00
1.591000000000000000e+04	1.591000000000000000e+03	1.591000000000000000e+04	3.125746072947519938e+00
1.592000000000000000e+04	1.592000000000000000e+03	1.592000000000000000e+04	3.150781788962598640e+00
1.593000000000000000e+04	1.593000000000000000e+03	1.593000000000000000e+04	3.133269378990904741e+00
1.594000000000000000e+04	1.594000000000000000e+03	1.594000000000000000e+04	3.228017524911060754e+00
1.595000000000000000e+04	1.595000000000000000e+03	1.595000000000000000e+04	3.239612801390702845e+00
1.596000000000000000e+04	1.596000000000000000e+03	1.596000000000000000e+04	3.213213508185118972e+00
1.597000000000000000e+04	1.597000000000000000e+03	1.597000000000000000e+04	3.219765463528503346e+00
1.598000000000000000e+04	1.598000000000000000e+03	1.598000000000000000e+04	3.187093152306441191e+00
1.599000000000000000e+04	1.599000000000000000e+03	1.599000000000000000e+04	3.147586601692755170e+00
1.600000000000000000e+04	1.600000000000000000e+03	1.600000000000000000e+04	3.144452292509948510e+00
1.601000000000000000e+04	1.601000000000000000e+03	1.601000000000000000e+04	3.179668783366966345e+00
1.602000000000000000e+04	1.602000000000000000e+03	1.602000000000000000e+04	3.185744657799187252e+00
1.603000000000000000e+04	1.603000000000000000e+03	1.603000000000000000e+04	3.131855474965331343e+00
1.604000000000000000e+04	1.604000000000000000e+03	1.604000000000000000e+04	3.213212853088316834e+00
1.605000000000000000e+04	1.605000000000000000e+03	1.605000000000000000e+04	3.265521857013559792e+00
1.606000000000000000e+04	1.606000000000000000e+03	1.606000000000000000e+04	3.228649722851101078e+00
1.607000000000000000e+04	1.607000000000000000e+03	1.607000000000000000e+04	3.177604119194227472e+00
1.608000000000000000e+04	1.608000000000000000e+03	1.608000000000000000e+04	3.207291663066318410e+00
1.609000000000000000e+04	1.609000000000000000e+03	1.609000000000000000e+04	3.123335825266244647e+00
1.610000000000000000e+04	1.610000000000000000e+03	1.610000000000000000e+04	3.147018009592609467e+00
1.611000000000000000e+04	1.611000000000000000e+03	1.611000000000000000e+04	3.112313431361476646e+00
1.612000000000000000e+04	1.612000000000000000e+03	1.612000000000000000e+04	3.138268992824065684e+00
1.613000000000000000e+04	1.613000000000000000e+03	1.613000000000000000e+04	3.153367545668645633e+00
1.614000000000000000e+04	1.614000000000000000e+03	1.614000000000000000e+04	3.156478160792572485e+00
1.615000000000000000e+04	1.615000000000000000e+03	1.615000000000000000e+04	3.208718314412499772e+00
1.616000000000000000e+04	1.616000000000000000e+03	1.616000000000000000e+04	3.209117577318105319e+00
1.617000000000000000e+04	1.617000000000000000e+03	1.617000000000000000e+04	3.252252896167936669e+00
1.618000000000000000e+04	1.618000000000000000e+03	1.618000000000000000e+04	3.144216388764149439e+00
1.619000000000000000e+04	1.619000000000000000e+03	1.619000000000000000e+04	3.162274678933001404e+00
1.620000000000000000e+04	1.620000000000000000e+03	1.620000000000000000e+04	3.238281821726512799e+00
1.621000000000000000e+04	1.621000000000000000e+03	1.621000000000000000e+04	3.190438659381061193e+00
1.622000000000000000e+04	1.622000000000000000e+03	1.622000000000000000e+04	3.165324188347383938e+00
1.623000000000000000e+04	1.623000000000000000e+03	1.623000000000000000e+04	3.161940614105484215e+00
1.624000000000000000e+04	1.624000000000000000e+03	1.624000000000000000e+04	3.183830519282027094e+00
1.625000000000000000e+04	1.625000000000000000e+03	1.625000000000000000e+04	3.203405792533088992e+00
1.626000000000000000e+04	1.626000000000000000e+03	1.626000000000000000e+04	3.191629162578829781e+00
1.627000000000000000e+04	1.627000000000000000e+03	1.627000000000000000e+04	3.142562336944356272e+00
1.628000000000000000e+04	1.628000000000000000e+03	1.628000000000000000e+04	3.184314445647579372e+00
1.629000000000000000e+04	1.629000000000000000e+03	1.629000000000000000e+04	3.199909729287965021e+00
1.630000000000000000e+04	1.630000000000000000e+03	1.630000000000000000e+04	3.194593550110186531e+00
1.631000000000000000e+04	1.631000000000000000e+03	1.631000000000000000e+04	3.087576926245646280e+00
1.632000000000000000e+04	1.632000000000000000e+03	1.632000000000000000e+04	3.165287683990464895e+00
1.633000000000000000e+04	1.633000000000000000e+03	1.633000000000000000e+04	3.136916488082581278e+00
1.634000000000000000e+04	1.634000000000000000e+03	1.634000000000000000e+04	3.130644837111002943e+00
1.635000000000000000e+04	1.635000000000000000e+03	1.635000000000000000e+04	3.164720363315096208e+00
1.636000000000000000e+04	1.636000000000000000e+03	1.636000000000000000e+04	3.155738050935685379e+00
1.637000000000000000e+04	1.637000000000000000e+03	1.637000000000000000e+04	3.114284854118995138e+00
1.638000000000000000e+04	1.638000000000000000e+03	1.638000000000000000e+04	3.119950759696426434e+00
1.639000000000000000e+04	1.639000000000000000e+03	1.639000000000000000e+04	3.125916299021403777e+00
1.640000000000000000e+04	1.640000000000000000e+03	1.640000000000000000e+04	3.201667904572108814e+00
1.641000000000000000e+04	1.641000000000000000e+03	1.641000000000000000e+04	3.133515721585582003e+00
1.642000000000000000e+04	1.642000000000000000e+03	1.642000000000000000e+04	3.138042244440080175e+00
1.643000000000000000e+04	1.643000000000000000e+03	1.643000000000000000e+04	3.100505538924918980e+00
1.644000000000000000e+04	1.644000000000000000e+03	1.644000000000000000e+04	3.064212119288787228e+00
1.645000000000000000e+04	1.645000000000000000e+03	1.645000000000000000e+04	3.096512975505568477e+00
1.646000000000000000e+04	1.646000000000000000e+03	1.646000000000000000e+04	3.090792132477921950e+00
1.647000000000000000e+04	1.647000000000000000e+03	1.647000000000000000e+04	3.080827419428671998e+00
1.648000000000000000e+04	1.648000000000000000e+03	1.648000000000000000e+04	3.077957718694917855e+00
1.649000000000000000e+04	1.649000000000000000e+03	1.649000000000000000e+04	3.085118309454166319e+00
1.650000000000000000e+04	1.650000000000000000e+03	1.650000000000000000e+04	3.015348137993765221e+00
1.651000000000000000e+04	1.651000000000000000e+03	1.651000000000000000e+04	3.082776750811621280e+00
1.652000000000000000e+04	1.652000000000000000e+03	1.652000000000000000e+04	3.033823909073614544e+00
1.653000000000000000e+04	1.653000000000000000e+03	1.653000000000000000e+04	3.028581517393509781e+00
1.654000000000000000e+04	1.654000000000000000e+03	1.654000000000000000e+04	3.111911401195879723e+00
1.655000000000000000e+04	1.655000000000000000e+03	1.655000000000000000e+04	3.105886105827228683e+00
1.656000000000000000e+04	1.656000000000000000e+03	1.656000000000000000e+04	3.045906128844474203e+00
1.657000000000000000e+04	1.657000000000000000e+03	1.657000000000000000e+04	3.080605652423515473e+00
1.658000000000000000e+04	1.658000000000000000e+03	1.658000000000000000e+04	3.123702528793451894e+00
1.659000000000000000e+04	1.659000000000000000e+03	1.659000000000000000e+04	3.066589984634231492e+00
1.660000000000000000e+04	1.660000000000000000e+03	1.660000000000000000e+04	3.099564671517952341e+00
1.661000000000000000e+04	1.661000000000000000e+03	1.661000000000000000e+04	3.016029521313258410e+00
1.662000000000000000e+04	1.662000000000000000e+03	1.662000000000000000e+04	3.123862479634081257e+00
1.663000000000000000e+04	1.663000000000000000e+03	1.663000000000000000e+04	3.053074742274078268e+00
1.664000000000000000e+04	1.664000000000000000e+03	1.664000000000000000e+04	3.106380592520244566e+00
1.665000000000000000e+04	1.665000000000000000e+03	1.665000000000000000e+04	3.138464619670968681e+00
1.666000000000000000e+04	1.666000000000000000e+03	1.666000000000000000e+04	3.134486664238699927e+00
1.667000000000000000e+04	1.667000000000000000e+03	1.667000000000000000e+04	3.126154681671484248e+00
1.668000000000000000e+04	1.668000000000000000e+03	1.668000000000000000e+04	3.110407655274090022e+00
1.669000000000000000e+04	1.669000000000000000e+03	1.669000000000000000e+04	3.170815837230391843e+00
1.670000000000000000e+04	1.670000000000000000e+03	1.670000000000000000e+04	3.220377062748986052e+00
1.671000000000000000e+04	1.671000000000000000e+03	1.671000000000000000e+04	3.238212992016010094e+00
1.672000000000000000e+04	1.672000000000000000e+03	1.672000000000000000e+04	3.140143399436230442e+00
1.673000000000000000e+04	1.673000000000000000e+03	1.673000000000000000e+04	3.117382232528206565e+00
1.674000000000000000e+04	1.674000000000000000e+03	1.674000000000000000e+04	3.138674943659562011e+00
1.675000000000000000e+04	1.675000000000000000e+03	1.675000000000000000e+04	3.119095146879929725e+00
1.676000000000000000e+04	1.676000000000000000e+03	1.676000000000000000e+04	3.169201852034404965e+00
1.677000000000000000e+04	1.677000000000000000e+03	1.677000000000000000e+04	3.180528716456462401e+00
1.678000000000000000e+04	1.678000000000000000e+03	1.678000000000000000e+04	3.226197909683381937e+00
1.679000000000000000e+04	1.679000000000000000e+03	1.679000000000000000e+04	3.217027170564215055e+00
1.680000000000000000e+04	1.680000000000000000e+03	1.680000000000000000e+04	3.207334376132145781e+00
1.681000000000000000e+04	1.681000000000000000e+03	1.681000000000000000e+04	3.234403371886850120e+00
1.682000000000000000e+04	1.682000000000000000e+03	1.682000000000000000e+04	3.230194840381532817e+00
1.683000000000000000e+04	1.683000000000000000e+03	1.683000000000000000e+04	3.234407441602029198e+00
1.684000000000000000e+04	1.684000000000000000e+03	1.684000000000000000e+04	3.299034808626444715e+00
1.685000000000000000e+04	1.685000000000000000e+03	1.685000000000000000e+04	3.327295672204582999e+00
1.686000000000000000e+04	1.686000000000000000e+03	1.686000000000000000e+04	3.344567245522542365e+00
1.687000000000000000e+04	1.687000000000000000e+03	1.687000000000000000e+04	3.313780891344867197e+00
1.688000000000000000e+04	1.688000000000000000e+03	1.688000000000000000e+04	3.327529844697668437e+00
1.689000000000000000e+04	1.689000000000000000e+03	1.689000000000000000e+04	3.296925785534592812e+00
1.690000000000000000e+04	1.690000000000000000e+03	1.690000000000000000e+04	3.332960305908813314e+00
1.691000000000000000e+04	1.691000000000000000e+03	1.691000000000000000e+04	3.340292050448261829e+00
1.692000000000000000e+04	1.692000000000000000e+03	1.692000000000000000e+04	3.347021747985811757e+00
1.693000000000000000e+04	1.693000000000000000e+03	1.693000000000000000e+04	3.313791062905102613e+00
1.694000000000000000e+04	1.694000000000000000e+03	1.694000000000000000e+04	3.357120841168831582e+00
1.695000000000000000e+04	1.695000000000000000e+03	1.695000000000000000e+04	3.282952456669049113e+00
1.696000000000000000e+04	1.696000000000000000e+03	1.696000000000000000e+04	3.256059566536872563e+00
1.697000000000000000e+04	1.697000000000000000e+03	1.697000000000000000e+04	3.301998623967021818e+00
1.698000000000000000e+04	1.698000000000000000e+03	1.698000000000000000e+04	3.297225004497452261e+00
1.699000000000000000e+04	1.699000000000000000e+03	1.699000000000000000e+04	3.251455835685933771e+00
1.700000000000000000e+04	1.700000000000000000e+03	1.700000000000000000e+04	3.291668046228357625e+00
1.701000000000000000e+04	1.701000000000000000e+03	1.701000000000000000e+04	3.290895084607545318e+00
1.702000000000000000e+04	1.702000000000000000e+03	1.702000000000000000e+04	3.246685226698826199e+00
1.703000000000000000e+04	1.703000000000000000e+03	1.703000000000000000e+04	3.262514455258352708e+00
1.704000000000000000e+04	1.704000000000000000e+03	1.704000000000000000e+04	3.248025677272293965e+00
1.705000000000000000e+04	1.705000000000000000e+03	1.705000000000000000e+04	3.224144303038025239e+00
1.706000000000000000e+04	1.706000000000000000e+03	1.706000000000000000e+04	3.212835278952772100e+00
1.707000000000000000e+04	1.707000000000000000e+03	1.707000000000000000e+04	3.179092467460724158e+00
1.708000000000000000e+04	1.708000000000000000e+03	1.708000000000000000e+04	3.251470706653261100e+00
1.709000000000000000e+04	1.709000000000000000e+03	1.709000000000000000e+04	3.284110459533442050e+00
1.710000000000000000e+04	1.710000000000000000e+03	1.710000000000000000e+04	3.304339436012872611e+00
1.711000000000000000e+04	1.711000000000000000e+03	1.711000000000000000e+04	3.352878238712727832e+00
1.712000000000000000e+04	1.712000000000000000e+03	1.712000000000000000e+04	3.356230262571187062e+00
1.713000000000000000e+04	1.713000000000000000e+03	1.713000000000000000e+04	3.270937426983121732e+00
1.714000000000000000e+04	1.714000000000000000e+03	1.714000000000000000e+04	3.280039942749693349e+00
1.715000000000000000e+04	1.715000000000000000e+03	1.715000000000000000e+04	3.247337159026603359e+00
1.716000000000000000e+04	1.716000000000000000e+03	1.716000000000000000e+04	3.244435662569989276e+00
1.717000000000000000e+04	1.717000000000000000e+03	1.717000000000000000e+04	3.252295206869072697e+00
1.718000000000000000e+04	1.718000000000000000e+03	1.718000000000000000e+04	3.261848509482422998e+00
1.719000000000000000e+04	1.719000000000000000e+03	1.719000000000000000e+04	3.311507096386177906e+00
1.720000000000000000e+04	1.720000000000000000e+03	1.720000000000000000e+04	3.267110080267483951e+00
1.721000000000000000e+04	1.721000000000000000e+03	1.721000000000000000e+04	3.301504369918720538e+00
1.722000000000000000e+04	1.722000000000000000e+03	1.722000000000000000e+04	3.271998077358041712e+00
1.723000000000000000e+04	1.723000000000000000e+03	1.723000000000000000e+04	3.288084233853473037e+00
1.724000000000000000e+04	1.724000000000000000e+03	1.724000000000000000e+04	3.373360344168968350e+00
1.725000000000000000e+04	1.725000000000000000e+03	1.725000000000000000e+04	3.348463272243802358e+00
1.726000000000000000e+04	1.726000000000000000e+03	1.726000000000000000e+04	3.319097108787260275e+00
1.727000000000000000e+04	1.727000000000000000e+03	1.727000000000000000e+04	3.334422192223393644e+00
1.728000000000000000e+04	1.728000000000000000e+03	1.728000000000000000e+04	3.379164292506759981e+00
1.729000000000000000e+04	1.729000000000000000e+03	1.729000000000000000e+04	3.362210434930487324e+00
1.730000000000000000e+04	1.730000000000000000e+03	1.730000000000000000e+04	3.325716522570239420e+00
1.731000000000000000e+04	1.731000000000000000e+03	1.731000000000000000e+04	3.307137905498548136e+00
1.732000000000000000e+04	1.732000000000000000e+03	1.732000000000000000e+04	3.296594009313669194e+00
1.733000000000000000e+04	1.733000000000000000e+03	1.733000000000000000e+04	3.327669557859721294e+00
1.734000000000000000e+04	1.734000000000000000e+03	1.734000000000000000e+04	3.407122347879176782e+00
1.735000000000000000e+04	1.735000000000000000e+03	1.735000000000000000e+04	3.361558448387675480e+00
1.736000000000000000e+04	1.736000000000000000e+03	1.736000000000000000e+04	3.267761675526743126e+00
1.737000000000000000e+04	1.737000000000000000e+03	1.737000000000000000e+04	3.361284096749730832e+00
1.738000000000000000e+04	1.738000000000000000e+03	1.738000000000000000e+04	3.303976313884319449e+00
1.739000000000000000e+04	1.739000000000000000e+03	1.739000000000000000e+04	3.319736764562984721e+00
1.740000000000000000e+04	1.740000000000000000e+03	1.740000000000000000e+04	3.290827455239844657e+00
1.741000000000000000e+04	1.741000000000000000e+03	1.741000000000000000e+04	3.246167596264177391e+00
1.742000000000000000e+04	1.742000000000000000e+03	1.742000000000000000e+04	3.287521587180727511e+00
1.743000000000000000e+04	1.743000000000000000e+03	1.743000000000000000e+04	3.344247061448614833e+00
1.744000000000000000e+04	1.744000000000000000e+03	1.744000000000000000e+04	3.298658930318191906e+00
1.745000000000000000e+04	1.745000000000000000e+03	1.745000000000000000e+04	3.245113764250602717e+00
1.746000000000000000e+04	1.746000000000000000e+03	1.746000000000000000e+04	3.306404239506073761e+00
1.747000000000000000e+04	1.747000000000000000e+03	1.747000000000000000e+04	3.297848267406064071e+00
1.748000000000000000e+04	1.748000000000000000e+03	1.748000000000000000e+04	3.298959206474704864e+00
1.749000000000000000e+04	1.749000000000000000e+03	1.749000000000000000e+04	3.375640415675926320e+00
1.750000000000000000e+04	1.750000000000000000e+03	1.750000000000000000e+04	3.352008556395097205e+00
1.751000000000000000e+04	1.751000000000000000e+03	1.751000000000000000e+04	3.333900924839033220e+00
1.752000000000000000e+04	1.752000000000000000e+03	1.752000000000000000e+04	3.284048822412812818e+00
1.753000000000000000e+04	1.753000000000000000e+03	1.753000000000000000e+04	3.252218293680708694e+00
1.754000000000000000e+04	1.754000000000000000e+03	1.754000000000000000e+04	3.256355301729433105e+00
1.755000000000000000e+04	1.755000000000000000e+03	1.755000000000000000e+04	3.268165408427821550e+00
1.756000000000000000e+04	1.756000000000000000e+03	1.756000000000000000e+04	3.316034858947825903e+00
1.757000000000000000e+04	1.757000000000000000e+03	1.757000000000000000e+04	3.309947390088264552e+00
1.758000000000000000e+04	1.758000000000000000e+03	1.758000000000000000e+04	3.270504169104666126e+00
1.759000000000000000e+04	1.759000000000000000e+03	1.759000000000000000e+04	3.291762044230098549e+00
1.760000000000000000e+04	1.760000000000000000e+03	1.760000000000000000e+04	3.272003922935764475e+00
1.761000000000000000e+04	1.761000000000000000e+03	1.761000000000000000e+04	3.315977487062397255e+00
1.762000000000000000e+04	1.762000000000000000e+03	1.762000000000000000e+04	3.340875777875997432e+00
1.763000000000000000e+04	1.763000000000000000e+03	1.763000000000000000e+04	3.335905449298118164e+00
1.764000000000000000e+04	1.764000000000000000e+03	1.764000000000000000e+04	3.275854044167915369e+00
1.765000000000000000e+04	1.765000000000000000e+03	1.765000000000000000e+04	3.295445184191858168e+00
1.766000000000000000e+04	1.766000000000000000e+03	1.766000000000000000e+04	3.350879028029038587e+00
1.767000000000000000e+04	1.767000000000000000e+03	1.767000000000000000e+04	3.367531714279581756e+00
1.768000000000000000e+04	1.768000000000000000e+03	1.768000000000000000e+04	3.288443351032031003e+00
1.769000000000000000e+04	1.769000000000000000e+03	1.769000000000000000e+04	3.334543964889674417e+00
1.770000000000000000e+04	1.770000000000000000e+03	1.770000000000000000e+04	3.349564819663564563e+00
1.771000000000000000e+04	1.771000000000000000e+03	1.771000000000000000e+04	3.362896342950476125e+00
1.772000000000000000e+04	1.772000000000000000e+03	1.772000000000000000e+04	3.343325072531794007e+00
1.773000000000000000e+04	1.773000000000000000e+03	1.773000000000000000e+04	3.388767612670811502e+00
1.774000000000000000e+04	1.774000000000000000e+03	1.774000000000000000e+04	3.385877834666128461e+00
1.775000000000000000e+04	1.775000000000000000e+03	1.775000000000000000e+04	3.345188695630035625e+00
1.776000000000000000e+04	1.776000000000000000e+03	1.776000000000000000e+04	3.294221234258249531e+00
1.777000000000000000e+04	1.777000000000000000e+03	1.777000000000000000e+04	3.258955891464636156e+00
1.778000000000000000e+04	1.778000000000000000e+03	1.778000000000000000e+04	3.364569019951798801e+00
1.779000000000000000e+04	1.779000000000000000e+03	1.779000000000000000e+04	3.367474079864690495e+00
1.780000000000000000e+04	1.780000000000000000e+03	1.780000000000000000e+04	3.366462437313792577e+00
1.781000000000000000e+04	1.781000000000000000e+03	1.781000000000000000e+04	3.355576814517748474e+00
1.782000000000000000e+04	1.782000000000000000e+03	1.782000000000000000e+04	3.329607232259448768e+00
1.783000000000000000e+04	1.783000000000000000e+03	1.783000000000000000e+04	3.287154198461865295e+00
1.784000000000000000e+04	1.784000000000000000e+03	1.784000000000000000e+04	3.324321673359475149e+00
1.785000000000000000e+04	1.785000000000000000e+03	1.785000000000000000e+04	3.324462993842161485e+00
1.786000000000000000e+04	1.786000000000000000e+03	1.786000000000000000e+04	3.230057223672897049e+00
1.787000000000000000e+04	1.787000000000000000e+03	1.787000000000000000e+04	3.279514671304964324e+00
1.788000000000000000e+04	1.788000000000000000e+03	1.788000000000000000e+04	3.231286894667112275e+00
1.789000000000000000e+04	1.789000000000000000e+03	1.789000000000000000e+04	3.262935494367606548e+00
1.790000000000000000e+04	1.790000000000000000e+03	1.790000000000000000e+04	3.262344950737046556e+00
1.791000000000000000e+04	1.791000000000000000e+03	1.791000000000000000e+04	3.302480149499706030e+00
1.792000000000000000e+04	1.792000000000000000e+03	1.792000000000000000e+04	3.298220949714308681e+00
1.793000000000000000e+04	1.793000000000000000e+03	1.793000000000000000e+04	3.313318363885071616e+00
1.794000000000000000e+04	1.794000000000000000e+03	1.794000000000000000e+04	3.306436186052327919e+00
1.795000000000000000e+04	1.795000000000000000e+03	1.795000000000000000e+04	3.391116844818633069e+00
1.796000000000000000e+04	1.796000000000000000e+03	1.796000000000000000e+04	3.318069440370770451e+00
1.797000000000000000e+04	1.797000000000000000e+03	1.797000000000000000e+04	3.366385381468156357e+00
1.798000000000000000e+04	1.798000000000000000e+03	1.798000000000000000e+04	3.351670155297035603e+00
1.799000000000000000e+04	1.799000000000000000e+03	1.799000000000000000e+04	3.305878436730586678e+00
1.800000000000000000e+04	1.800000000000000000e+03	1.800000000000000000e+04	3.389069382507086559e+00
1.801000000000000000e+04	1.801000000000000000e+03	1.801000000000000000e+04	3.422897922002350324e+00
1.802000000000000000e+04	1.802000000000000000e+03	1.802000000000000000e+04	3.404516330669747237e+00
1.803000000000000000e+04	1.803000000000000000e+03	1.803000000000000000e+04	3.429949342907289367e+00
1.804000000000000000e+04	1.804000000000000000e+03	1.804000000000000000e+04	3.409672740761658716e+00
1.805000000000000000e+04	1.805000000000000000e+03	1.805000000000000000e+04	3.393459290468415102e+00
1.806000000000000000e+04	1.806000000000000000e+03	1.806000000000000000e+04	3.358493482552450615e+00
1.807000000000000000e+04	1.807000000000000000e+03	1.807000000000000000e+04	3.376140644640492905e+00
1.808000000000000000e+04	1.808000000000000000e+03	1.808000000000000000e+04	3.339983818002796312e+00
1.809000000000000000e+04	1.809000000000000000e+03	1.809000000000000000e+04	3.321797446030485101e+00
1.810000000000000000e+04	1.810000000000000000e+03	1.810000000000000000e+04	3.354732894785083186e+00
1.811000000000000000e+04	1.811000000000000000e+03	1.811000000000000000e+04	3.321253871678827352e+00
1.812000000000000000e+04	1.812000000000000000e+03	1.812000000000000000e+04	3.300769408799641980e+00
1.813000000000000000e+04	1.813000000000000000e+03	1.813000000000000000e+04	3.311617862685700686e+00
1.814000000000000000e+04	1.814000000000000000e+03	1.814000000000000000e+04	3.306102497811516105e+00
1.815000000000000000e+04	1.815000000000000000e+03	1.815000000000000000e+04	3.394576340595599095e+00
1.816000000000000000e+04	1.816000000000000000e+03	1.816000000000000000e+04	3.346719090041134326e+00
1.817000000000000000e+04	1.817000000000000000e+03	1.817000000000000000e+04	3.311324152402336463e+00
1.818000000000000000e+04	1.818000000000000000e+03	1.818000000000000000e+04	3.361568309692307022e+00
1.819000000000000000e+04	1.819000000000000000e+03	1.819000000000000000e+04	3.380431330741849649e+00
1.820000000000000000e+04	1.820000000000000000e+03	1.820000000000000000e+04	3.408122099604350197e+00
1.821000000000000000e+04	1.821000000000000000e+03	1.821000000000000000e+04	3.300523984110419473e+00
1.822000000000000000e+04	1.822000000000000000e+03	1.822000000000000000e+04	3.313015489303623440e+00
1.823000000000000000e+04	1.823000000000000000e+03	1.823000000000000000e+04	3.373875013648209187e+00
1.824000000000000000e+04	1.824000000000000000e+03	1.824000000000000000e+04	3.364063499844431426e+00
1.825000000000000000e+04	1.825000000000000000e+03	1.825000000000000000e+04	3.362152569754377929e+00
1.826000000000000000e+04	1.826000000000000000e+03	1.826000000000000000e+04	3.352334596307659620e+00
1.827000000000000000e+04	1.827000000000000000e+03	1.827000000000000000e+04	3.267095332356252158e+00
1.828000000000000000e+04	1.828000000000000000e+03	1.828000000000000000e+04	3.331502153798596488e+00
1.829000000000000000e+04	1.829000000000000000e+03	1.829000000000000000e+04	3.341117052046715941e+00
1.830000000000000000e+04	1.830000000000000000e+03	1.830000000000000000e+04	3.322742452159337390e+00
1.831000000000000000e+04	1.831000000000000000e+03	1.831000000000000000e+04	3.364933661883894533e+00
1.832000000000000000e+04	1.832000000000000000e+03	1.832000000000000000e+04	3.340096500843391158e+00
1.833000000000000000e+04	1.833000000000000000e+03	1.833000000000000000e+04	3.391694746589716924e+00
1.834000000000000000e+04	1.834000000000000000e+03	1.834000000000000000e+04	3.426948819548204739e+00
1.835000000000000000e+04	1.835000000000000000e+03	1.835000000000000000e+04	3.404957989538964114e+00
1.836000000000000000e+04	1.836000000000000000e+03	1.836000000000000000e+04	3.370152442923954883e+00
1.837000000000000000e+04	1.837000000000000000e+03	1.837000000000000000e+04	3.470342665875797650e+00
1.838000000000000000e+04	1.838000000000000000e+03	1.838000000000000000e+04	3.364417679639563286e+00
1.839000000000000000e+04	1.839000000000000000e+03	1.839000000000000000e+04	3.372749921190551614e+00
1.840000000000000000e+04	1.840000000000000000e+03	1.840000000000000000e+04	3.346339138880800146e+00
1.841000000000000000e+04	1.841000000000000000e+03	1.841000000000000000e+04	3.342123660591398870e+00
1.842000000000000000e+04	1.842000000000000000e+03	1.842000000000000000e+04	3.266216783727963424e+00
1.843000000000000000e+04	1.843000000000000000e+03	1.843000000000000000e+04	3.295037487535727561e+00
1.844000000000000000e+04	1.844000000000000000e+03	1.844000000000000000e+04	3.332035177557652439e+00
1.845000000000000000e+04	1.845000000000000000e+03	1.845000000000000000e+04	3.361851868151136902e+00
1.846000000000000000e+04	1.846000000000000000e+03	1.846000000000000000e+04	3.382783851890776905e+00
1.847000000000000000e+04	1.847000000000000000e+03	1.847000000000000000e+04	3.392215259440992003e+00
1.848000000000000000e+04	1.848000000000000000e+03	1.848000000000000000e+04	3.397140749976216512e+00
1.849000000000000000e+04	1.849000000000000000e+03	1.849000000000000000e+04	3.396530811504921310e+00
1.850000000000000000e+04	1.850000000000000000e+03	1.850000000000000000e+04	3.355850738541735545e+00
1.851000000000000000e+04	1.851000000000000000e+03	1.851000000000000000e+04	3.403941467873441429e+00
1.852000000000000000e+04	1.852000000000000000e+03	1.852000000000000000e+04	3.300994540229252205e+00
1.853000000000000000e+04	1.853000000000000000e+03	1.853000000000000000e+04	3.304751825903475382e+00
1.854000000000000000e+04	1.854000000000000000e+03	1.854000000000000000e+04	3.345294056836933816e+00
1.855000000000000000e+04	1.855000000000000000e+03	1.855000000000000000e+04	3.320397095576367086e+00
1.856000000000000000e+04	1.856000000000000000e+03	1.856000000000000000e+04	3.261826903197615035e+00
1.857000000000000000e+04	1.857000000000000000e+03	1.857000000000000000e+04	3.275915837152328258e+00
1.858000000000000000e+04	1.858000000000000000e+03	1.858000000000000000e+04	3.282774295567534750e+00
1.859000000000000000e+04	1.859000000000000000e+03	1.859000000000000000e+04	3.249377594171532380e+00
1.860000000000000000e+04	1.860000000000000000e+03	1.860000000000000000e+04	3.244733669922222674e+00
1.861000000000000000e+04	1.861000000000000000e+03	1.861000000000000000e+04	3.286924915364667577e+00
1.862000000000000000e+04	1.862000000000000000e+03	1.862000000000000000e+04	3.235684174679589020e+00
1.863000000000000000e+04	1.863000000000000000e+03	1.863000000000000000e+04	3.258689970492356203e+00
1.864000000000000000e+04	1.864000000000000000e+03	1.864000000000000000e+04	3.261352917750210523e+00
1.865000000000000000e+04	1.865000000000000000e+03	1.865000000000000000e+04	3.259394446935888645e+00
1.866000000000000000e+04	1.866000000000000000e+03	1.866000000000000000e+04	3.252150214453242150e+00
1.867000000000000000e+04	1.867000000000000000e+03	1.867000000000000000e+04	3.268538951375529411e+00
1.868000000000000000e+04	1.868000000000000000e+03	1.868000000000000000e+04	3.233364474662868471e+00
1.869000000000000000e+04	1.869000000000000000e+03	1.869000000000000000e+04	3.260634118594527564e+00
1.870000000000000000e+04	1.870000000000000000e+03	1.870000000000000000e+04	3.291105851584180453e+00
1.871000000000000000e+04	1.871000000000000000e+03	1.871000000000000000e+04	3.214685120267709806e+00
1.872000000000000000e+04	1.872000000000000000e+03	1.872000000000000000e+04	3.218309851532810573e+00
1.873000000000000000e+04	1.873000000000000000e+03	1.873000000000000000e+04	3.294450264830520947e+00
1.874000000000000000e+04	1.874000000000000000e+03	1.874000000000000000e+04	3.269877329880334305e+00
1.875000000000000000e+04	1.875000000000000000e+03	1.875000000000000000e+04	3.311298142807634459e+00
1.876000000000000000e+04	1.876000000000000000e+03	1.876000000000000000e+04	3.247561408367961366e+00
1.877000000000000000e+04	1.877000000000000000e+03	1.877000000000000000e+04	3.269026524934333100e+00
1.878000000000000000e+04	1.878000000000000000e+03	1.878000000000000000e+04	3.334909221415167213e+00
1.879000000000000000e+04	1.879000000000000000e+03	1.879000000000000000e+04	3.312016972000257908e+00
1.880000000000000000e+04	1.880000000000000000e+03	1.880000000000000000e+04	3.238946792526983476e+00
1.881000000000000000e+04	1.881000000000000000e+03	1.881000000000000000e+04	3.228675769151203134e+00
1.882000000000000000e+04	1.882000000000000000e+03	1.882000000000000000e+04	3.318999806271345498e+00
1.883000000000000000e+04	1.883000000000000000e+03	1.883000000000000000e+04	3.329505419405935474e+00
1.884000000000000000e+04	1.884000000000000000e+03	1.884000000000000000e+04	3.369019854616628784e+00
1.885000000000000000e+04	1.885000000000000000e+03	1.885000000000000000e+04	3.364281812044044528e+00
1.886000000000000000e+04	1.886000000000000000e+03	1.886000000000000000e+04	3.368200571928655851e+00
1.887000000000000000e+04	1.887000000000000000e+03	1.887000000000000000e+04	3.393393435082157517e+00
1.888000000000000000e+04	1.888000000000000000e+03	1.888000000000000000e+04	3.355695257077527582e+00
1.889000000000000000e+04	1.889000000000000000e+03	1.889000000000000000e+04	3.419670077727305024e+00
1.890000000000000000e+04	1.890000000000000000e+03	1.890000000000000000e+04	3.400256554415806765e+00
1.891000000000000000e+04	1.891000000000000000e+03	1.891000000000000000e+04	3.325426064118094605e+00
1.892000000000000000e+04	1.892000000000000000e+03	1.892000000000000000e+04	3.352030203656538365e+00
1.893000000000000000e+04	1.893000000000000000e+03	1.893000000000000000e+04	3.346707059777349169e+00
1.894000000000000000e+04	1.894000000000000000e+03	1.894000000000000000e+04	3.402602225029845773e+00
1.895000000000000000e+04	1.895000000000000000e+03	1.895000000000000000e+04	3.356169707134849300e+00
1.896000000000000000e+04	1.896000000000000000e+03	1.896000000000000000e+04	3.388898047449025785e+00
1.897000000000000000e+04	1.897000000000000000e+03	1.897000000000000000e+04	3.345534787339843330e+00
1.898000000000000000e+04	1.898000000000000000e+03	1.898000000000000000e+04	3.312004657959184861e+00
1.899000000000000000e+04	1.899000000000000000e+03	1.899000000000000000e+04	3.368325278298519798e+00
1.900000000000000000e+04	1.900000000000000000e+03	1.900000000000000000e+04	3.279055806359938430e+00
1.901000000000000000e+04	1.901000000000000000e+03	1.901000000000000000e+04	3.424420768760314537e+00
1.902000000000000000e+04	1.902000000000000000e+03	1.902000000000000000e+04	3.344913794440885102e+00
1.903000000000000000e+04	1.903000000000000000e+03	1.903000000000000000e+04	3.410158190166823644e+00
1.904000000000000000e+04	1.904000000000000000e+03	1.904000000000000000e+04	3.415615119426469892e+00
1.905000000000000000e+04	1.905000000000000000e+03	1.905000000000000000e+04	3.388289791270461482e+00
1.906000000000000000e+04	1.906000000000000000e+03	1.906000000000000000e+04	3.329177299925920153e+00
1.907000000000000000e+04	1.907000000000000000e+03	1.907000000000000000e+04	3.441931086573891463e+00
1.908000000000000000e+04	1.908000000000000000e+03	1.908000000000000000e+04	3.445600228125671016e+00
1.909000000000000000e+04	1.909000000000000000e+03	1.909000000000000000e+04	3.434682013974785342e+00
1.910000000000000000e+04	1.910000000000000000e+03	1.910000000000000000e+04	3.413567794176251446e+00
1.911000000000000000e+04	1.911000000000000000e+03	1.911000000000000000e+04	3.316139572736262586e+00
1.912000000000000000e+04	1.912000000000000000e+03	1.912000000000000000e+04	3.382588383876340643e+00
1.913000000000000000e+04	1.913000000000000000e+03	1.913000000000000000e+04	3.304575782187360034e+00
1.914000000000000000e+04	1.914000000000000000e+03	1.914000000000000000e+04	3.383217548699165356e+00
1.915000000000000000e+04	1.915000000000000000e+03	1.915000000000000000e+04	3.422047516679185275e+00
1.916000000000000000e+04	1.916000000000000000e+03	1.916000000000000000e+04	3.380245645339248206e+00
1.917000000000000000e+04	1.917000000000000000e+03	1.917000000000000000e+04	3.480124594782803449e+00
1.918000000000000000e+04	1.918000000000000000e+03	1.918000000000000000e+04	3.446785093033708502e+00
1.919000000000000000e+04	1.919000000000000000e+03	1.919000000000000000e+04	3.494952112986251525e+00
1.920000000000000000e+04	1.920000000000000000e+03	1.920000000000000000e+04	3.533956240500325752e+00
1.921000000000000000e+04	1.921000000000000000e+03	1.921000000000000000e+04	3.521357820582874609e+00
1.922000000000000000e+04	1.922000000000000000e+03	1.922000000000000000e+04	3.506979506873546981e+00
1.923000000000000000e+04	1.923000000000000000e+03	1.923000000000000000e+04	3.447053472523298634e+00
1.924000000000000000e+04	1.924000000000000000e+03	1.924000000000000000e+04	3.512801686588482575e+00
1.925000000000000000e+04	1.925000000000000000e+03	1.925000000000000000e+04	3.457836364941877960e+00
1.926000000000000000e+04	1.926000000000000000e+03	1.926000000000000000e+04	3.416150419624948587e+00
1.927000000000000000e+04	1.927000000000000000e+03	1.927000000000000000e+04	3.429842243438645077e+00
1.928000000000000000e+04	1.928000000000000000e+03	1.928000000000000000e+04	3.406452923908811936e+00
1.929000000000000000e+04	1.929000000000000000e+03	1.929000000000000000e+04	3.470702030728710419e+00
1.930000000000000000e+04	1.930000000000000000e+03	1.930000000000000000e+04	3.451467564819597822e+00
1.931000000000000000e+04	1.931000000000000000e+03	1.931000000000000000e+04	3.443342543385082166e+00
1.932000000000000000e+04	1.932000000000000000e+03	1.932000000000000000e+04	3.468169957105637913e+00
1.933000000000000000e+04	1.933000000000000000e+03	1.933000000000000000e+04	3.385732813649434902e+00
1.934000000000000000e+04	1.934000000000000000e+03	1.934000000000000000e+04	3.330019261206875303e+00
1.935000000000000000e+04	1.935000000000000000e+03	1.935000000000000000e+04	3.359461978494195478e+00
1.936000000000000000e+04	1.936000000000000000e+03	1.936000000000000000e+04	3.402909184294852007e+00
1.937000000000000000e+04	1.937000000000000000e+03	1.937000000000000000e+04	3.367373417090560039e+00
1.938000000000000000e+04	1.938000000000000000e+03	1.938000000000000000e+04	3.400276954357362325e+00
1.939000000000000000e+04	1.939000000000000000e+03	1.939000000000000000e+04	3.400636201851503948e+00
1.940000000000000000e+04	1.940000000000000000e+03	1.940000000000000000e+04	3.365247383202935261e+00
1.941000000000000000e+04	1.941000000000000000e+03	1.941000000000000000e+04	3.350443947559739399e+00
1.942000000000000000e+04	1.942000000000000000e+03	1.942000000000000000e+04	3.355729559788549921e+00
1.943000000000000000e+04	1.943000000000000000e+03	1.943000000000000000e+04	3.347723456560896871e+00
1.944000000000000000e+04	1.944000000000000000e+03	1.944000000000000000e+04	3.300813463417133331e+00
1.945000000000000000e+04	1.945000000000000000e+03	1.945000000000000000e+04	3.400947038372063247e+00
1.946000000000000000e+04	1.946000000000000000e+03	1.946000000000000000e+04	3.314627344533016995e+00
1.947000000000000000e+04	1.947000000000000000e+03	1.947000000000000000e+04	3.368440569121669892e+00
1.948000000000000000e+04	1.948000000000000000e+03	1.948000000000000000e+04	3.435313105741346629e+00
1.949000000000000000e+04	1.949000000000000000e+03	1.949000000000000000e+04	3.359024635778390167e+00
1.950000000000000000e+04	1.950000000000000000e+03	1.950000000000000000e+04	3.377752261915333953e+00
1.951000000000000000e+04	1.951000000000000000e+03	1.951000000000000000e+04	3.363280045943041419e+00
1.952000000000000000e+04	1.952000000000000000e+03	1.952000000000000000e+04	3.326316453924085703e+00
1.953000000000000000e+04	1.953000000000000000e+03	1.953000000000000000e+04	3.373948589104908358e+00
1.954000000000000000e+04	1.954000000000000000e+03	1.954000000000000000e+04	3.344651335123514535e+00
1.955000000000000000e+04	1.955000000000000000e+03	1.955000000000000000e+04	3.321415604305983482e+00
1.956000000000000000e+04	1.956000000000000000e+03	1.956000000000000000e+04	3.350390460407799420e+00
1.957000000000000000e+04	1.957000000000000000e+03	1.957000000000000000e+04	3.383083430962806393e+00
1.958000000000000000e+04	1.958000000000000000e+03	1.958000000000000000e+04	3.339851194367992715e+00
1.959000000000000000e+04	1.959000000000000000e+03	1.959000000000000000e+04	3.354820618122423159e+00
1.960000000000000000e+04	1.960000000000000000e+03	1.960000000000000000e+04	3.347442158682616853e+00
1.961000000000000000e+04	1.961000000000000000e+03	1.961000000000000000e+04	3.378462650291925495e+00
1.962000000000000000e+04	1.962000000000000000e+03	1.962000000000000000e+04	3.360939211465143739e+00
1.963000000000000000e+04	1.963000000000000000e+03	1.963000000000000000e+04	3.310815305930365327e+00
1.964000000000000000e+04	1.964000000000000000e+03	1.964000000000000000e+04	3.320766003506154362e+00
1.965000000000000000e+04	1.965000000000000000e+03	1.965000000000000000e+04	3.356027329215798716e+00
1.966000000000000000e+04	1.966000000000000000e+03	1.966000000000000000e+04	3.343266422606498089e+00
1.967000000000000000e+04	1.967000000000000000e+03	1.967000000000000000e+04	3.406867767598312113e+00
1.968000000000000000e+04	1.968000000000000000e+03	1.968000000000000000e+04	3.353724920792639619e+00
1.969000000000000000e+04	1.969000000000000000e+03	1.969000000000000000e+04	3.382905480056253911e+00
1.970000000000000000e+04	1.970000000000000000e+03	1.970000000000000000e+04	3.334809571577503906e+00
1.971000000000000000e+04	1.971000000000000000e+03	1.971000000000000000e+04	3.350636133989815857e+00
1.972000000000000000e+04	1.972000000000000000e+03	1.972000000000000000e+04	3.399071078550937042e+00
1.973000000000000000e+04	1.973000000000000000e+03	1.973000000000000000e+04	3.357285332172004644e+00
1.974000000000000000e+04	1.974000000000000000e+03	1.974000000000000000e+04	3.408022225591929022e+00
1.975000000000000000e+04	1.975000000000000000e+03	1.975000000000000000e+04	3.404093049903250012e+00
1.976000000000000000e+04	1.976000000000000000e+03	1.976000000000000000e+04	3.390239504941677584e+00
1.977000000000000000e+04	1.977000000000000000e+03	1.977000000000000000e+04	3.369052656276152469e+00
1.978000000000000000e+04	1.978000000000000000e+03	1.978000000000000000e+04	3.291449752557605191e+00
1.979000000000000000e+04	1.979000000000000000e+03	1.979000000000000000e+04	3.374869010429494498e+00
1.980000000000000000e+04	1.980000000000000000e+03	1.980000000000000000e+04	3.362823327920159144e+00
1.981000000000000000e+04	1.981000000000000000e+03	1.981000000000000000e+04	3.412568797436093870e+00
1.982000000000000000e+04	1.982000000000000000e+03	1.982000000000000000e+04	3.365341133363549009e+00
1.983000000000000000e+04	1.983000000000000000e+03	1.983000000000000000e+04	3.385038694663248027e+00
1.984000000000000000e+04	1.984000000000000000e+03	1.984000000000000000e+04	3.363724722779762644e+00
1.985000000000000000e+04	1.985000000000000000e+03	1.985000000000000000e+04	3.366298590599403617e+00
1.986000000000000000e+04	1.986000000000000000e+03	1.986000000000000000e+04	3.375660740193999310e+00
1.987000000000000000e+04	1.987000000000000000e+03	1.987000000000000000e+04	3.340133619872958981e+00
1.988000000000000000e+04	1.988000000000000000e+03	1.988000000000000000e+04	3.319248379186185982e+00
1.989000000000000000e+04	1.989000000000000000e+03	1.989000000000000000e+04	3.286751329005918265e+00
1.990000000000000000e+04	1.990000000000000000e+03	1.990000000000000000e+04	3.292025015193556392e+00
1.991000000000000000e+04	1.991000000000000000e+03	1.991000000000000000e+04	3.226841491220355795e+00
1.992000000000000000e+04	1.992000000000000000e+03	1.992000000000000000e+04	3.207004013445733825e+00
1.993000000000000000e+04	1.993000000000000000e+03	1.993000000000000000e+04	3.236683716451218107e+00
1.994000000000000000e+04	1.994000000000000000e+03	1.994000000000000000e+04	3.223788524607417827e+00
1.995000000000000000e+04	1.995000000000000000e+03	1.995000000000000000e+04	3.267832522484447111e+00
1.996000000000000000e+04	1.996000000000000000e+03	1.996000000000000000e+04	3.295479338078465936e+00
1.997000000000000000e+04	1.997000000000000000e+03	1.997000000000000000e+04	3.271434472994964704e+00
1.998000000000000000e+04	1.998000000000000000e+03	1.998000000000000000e+04	3.294307122437838853e+00
1.999000000000000000e+04	1.999000000000000000e+03	1.999000000000000000e+04	3.257219871020904378e+00
[truncated: 18,239 more rows]
