# Supplementary material for: Ion-combination specific effects driving the enzymatic activity of halophilic alcohol dehydrogenase 2 from Haloferax volcanii in aqueous ionic liquid solvent mixtures
Source: RSC Sustain. 2024 Jul 8;2(9):2559–80. doi: 10.1039/d3su00412k (PMC11353702; doi:10.1039/d3su00412k)
Supplement: SU-002-D3SU00412K-s005 [file SU-002-D3SU00412K-s005.zip › MDAnalysis_Calculated_Plotted_Data/RMSD/ILAexp.csv]

0.000000000000000000e+00	0.000000000000000000e+00	0.000000000000000000e+00	5.825832735604953933e-07
1.000000000000000000e+01	1.000000000000000000e+00	1.000000000000000000e+01	8.916046721071466674e-01
2.000000000000000000e+01	2.000000000000000000e+00	2.000000000000000000e+01	9.442850177175723392e-01
3.000000000000000000e+01	3.000000000000000000e+00	3.000000000000000000e+01	1.078195140239840200e+00
4.000000000000000000e+01	4.000000000000000000e+00	4.000000000000000000e+01	1.178935749902968677e+00
5.000000000000000000e+01	5.000000000000000000e+00	5.000000000000000000e+01	1.250842083957591555e+00
6.000000000000000000e+01	6.000000000000000000e+00	6.000000000000000000e+01	1.349196653606452578e+00
7.000000000000000000e+01	7.000000000000000000e+00	7.000000000000000000e+01	1.391530544750164688e+00
8.000000000000000000e+01	8.000000000000000000e+00	8.000000000000000000e+01	1.366531732367066043e+00
9.000000000000000000e+01	9.000000000000000000e+00	9.000000000000000000e+01	1.484079256449706730e+00
1.000000000000000000e+02	1.000000000000000000e+01	1.000000000000000000e+02	1.476937019132687379e+00
1.100000000000000000e+02	1.100000000000000000e+01	1.100000000000000000e+02	1.573223089152415710e+00
1.200000000000000000e+02	1.200000000000000000e+01	1.200000000000000000e+02	1.572310254881606584e+00
1.300000000000000000e+02	1.300000000000000000e+01	1.300000000000000000e+02	1.588323054773847387e+00
1.400000000000000000e+02	1.400000000000000000e+01	1.400000000000000000e+02	1.582378647780502856e+00
1.500000000000000000e+02	1.500000000000000000e+01	1.500000000000000000e+02	1.626303241209543726e+00
1.600000000000000000e+02	1.600000000000000000e+01	1.600000000000000000e+02	1.580270027195297855e+00
1.700000000000000000e+02	1.700000000000000000e+01	1.700000000000000000e+02	1.641223223931815189e+00
1.800000000000000000e+02	1.800000000000000000e+01	1.800000000000000000e+02	1.656354070268830414e+00
1.900000000000000000e+02	1.900000000000000000e+01	1.900000000000000000e+02	1.656680739141209946e+00
2.000000000000000000e+02	2.000000000000000000e+01	2.000000000000000000e+02	1.679200529772946870e+00
2.100000000000000000e+02	2.100000000000000000e+01	2.100000000000000000e+02	1.795027821366636189e+00
2.200000000000000000e+02	2.200000000000000000e+01	2.200000000000000000e+02	1.716285873155005914e+00
2.300000000000000000e+02	2.300000000000000000e+01	2.300000000000000000e+02	1.728378276416672854e+00
2.400000000000000000e+02	2.400000000000000000e+01	2.400000000000000000e+02	1.728002731682690474e+00
2.500000000000000000e+02	2.500000000000000000e+01	2.500000000000000000e+02	1.687050484376313886e+00
2.600000000000000000e+02	2.600000000000000000e+01	2.600000000000000000e+02	1.729626267150516261e+00
2.700000000000000000e+02	2.700000000000000000e+01	2.700000000000000000e+02	1.764185563077936392e+00
2.800000000000000000e+02	2.800000000000000000e+01	2.800000000000000000e+02	1.769147833004395709e+00
2.900000000000000000e+02	2.900000000000000000e+01	2.900000000000000000e+02	1.757349067304616375e+00
3.000000000000000000e+02	3.000000000000000000e+01	3.000000000000000000e+02	1.764209571572175284e+00
3.100000000000000000e+02	3.100000000000000000e+01	3.100000000000000000e+02	1.802900646356068615e+00
3.200000000000000000e+02	3.200000000000000000e+01	3.200000000000000000e+02	1.823789061614631724e+00
3.300000000000000000e+02	3.300000000000000000e+01	3.300000000000000000e+02	1.784959479897020085e+00
3.400000000000000000e+02	3.400000000000000000e+01	3.400000000000000000e+02	1.856492170133001940e+00
3.500000000000000000e+02	3.500000000000000000e+01	3.500000000000000000e+02	1.859730862752104974e+00
3.600000000000000000e+02	3.600000000000000000e+01	3.600000000000000000e+02	1.945447640928811728e+00
3.700000000000000000e+02	3.700000000000000000e+01	3.700000000000000000e+02	1.918743996187560974e+00
3.800000000000000000e+02	3.800000000000000000e+01	3.800000000000000000e+02	1.960314119107385622e+00
3.900000000000000000e+02	3.900000000000000000e+01	3.900000000000000000e+02	1.991533669262917305e+00
4.000000000000000000e+02	4.000000000000000000e+01	4.000000000000000000e+02	1.959381925734300811e+00
4.100000000000000000e+02	4.100000000000000000e+01	4.100000000000000000e+02	2.000909763471978575e+00
4.200000000000000000e+02	4.200000000000000000e+01	4.200000000000000000e+02	2.094308719013894482e+00
4.300000000000000000e+02	4.300000000000000000e+01	4.300000000000000000e+02	2.049656496809507455e+00
4.400000000000000000e+02	4.400000000000000000e+01	4.400000000000000000e+02	2.090003520595566489e+00
4.500000000000000000e+02	4.500000000000000000e+01	4.500000000000000000e+02	2.102679492360275404e+00
4.600000000000000000e+02	4.600000000000000000e+01	4.600000000000000000e+02	1.998290383154855299e+00
4.700000000000000000e+02	4.700000000000000000e+01	4.700000000000000000e+02	2.011297900883658674e+00
4.800000000000000000e+02	4.800000000000000000e+01	4.800000000000000000e+02	2.026143237752168869e+00
4.900000000000000000e+02	4.900000000000000000e+01	4.900000000000000000e+02	2.066642019909714190e+00
5.000000000000000000e+02	5.000000000000000000e+01	5.000000000000000000e+02	2.128415348824665099e+00
5.100000000000000000e+02	5.100000000000000000e+01	5.100000000000000000e+02	2.025193644929972780e+00
5.200000000000000000e+02	5.200000000000000000e+01	5.200000000000000000e+02	2.015718951969394990e+00
5.300000000000000000e+02	5.300000000000000000e+01	5.300000000000000000e+02	2.075114496050151303e+00
5.400000000000000000e+02	5.400000000000000000e+01	5.400000000000000000e+02	2.014792839032927052e+00
5.500000000000000000e+02	5.500000000000000000e+01	5.500000000000000000e+02	2.047904372261181383e+00
5.600000000000000000e+02	5.600000000000000000e+01	5.600000000000000000e+02	2.069287207859536348e+00
5.700000000000000000e+02	5.700000000000000000e+01	5.700000000000000000e+02	2.087120938981529061e+00
5.800000000000000000e+02	5.800000000000000000e+01	5.800000000000000000e+02	2.128055347996296476e+00
5.900000000000000000e+02	5.900000000000000000e+01	5.900000000000000000e+02	2.053148329423224006e+00
6.000000000000000000e+02	6.000000000000000000e+01	6.000000000000000000e+02	2.046477123993029057e+00
6.100000000000000000e+02	6.100000000000000000e+01	6.100000000000000000e+02	2.062960058646431616e+00
6.200000000000000000e+02	6.200000000000000000e+01	6.200000000000000000e+02	2.115816034673621893e+00
6.300000000000000000e+02	6.300000000000000000e+01	6.300000000000000000e+02	2.089339622307252231e+00
6.400000000000000000e+02	6.400000000000000000e+01	6.400000000000000000e+02	2.159489884655084957e+00
6.500000000000000000e+02	6.500000000000000000e+01	6.500000000000000000e+02	2.195725006938037183e+00
6.600000000000000000e+02	6.600000000000000000e+01	6.600000000000000000e+02	2.204291632611498741e+00
6.700000000000000000e+02	6.700000000000000000e+01	6.700000000000000000e+02	2.092663539730738709e+00
6.800000000000000000e+02	6.800000000000000000e+01	6.800000000000000000e+02	2.099858219498011547e+00
6.900000000000000000e+02	6.900000000000000000e+01	6.900000000000000000e+02	2.134584136228694362e+00
7.000000000000000000e+02	7.000000000000000000e+01	7.000000000000000000e+02	2.078933772464017782e+00
7.100000000000000000e+02	7.100000000000000000e+01	7.100000000000000000e+02	2.153777740140359054e+00
7.200000000000000000e+02	7.200000000000000000e+01	7.200000000000000000e+02	2.188592059427234116e+00
7.300000000000000000e+02	7.300000000000000000e+01	7.300000000000000000e+02	2.170468720208807767e+00
7.400000000000000000e+02	7.400000000000000000e+01	7.400000000000000000e+02	2.172150860775262426e+00
7.500000000000000000e+02	7.500000000000000000e+01	7.500000000000000000e+02	2.153306356195633597e+00
7.600000000000000000e+02	7.600000000000000000e+01	7.600000000000000000e+02	2.173275285892373621e+00
7.700000000000000000e+02	7.700000000000000000e+01	7.700000000000000000e+02	2.151894710892121587e+00
7.800000000000000000e+02	7.800000000000000000e+01	7.800000000000000000e+02	2.220892740797051346e+00
7.900000000000000000e+02	7.900000000000000000e+01	7.900000000000000000e+02	2.314088660945343268e+00
8.000000000000000000e+02	8.000000000000000000e+01	8.000000000000000000e+02	2.321049310234013507e+00
8.100000000000000000e+02	8.100000000000000000e+01	8.100000000000000000e+02	2.272261042419506882e+00
8.200000000000000000e+02	8.200000000000000000e+01	8.200000000000000000e+02	2.263964477639703432e+00
8.300000000000000000e+02	8.300000000000000000e+01	8.300000000000000000e+02	2.211272776169594945e+00
8.400000000000000000e+02	8.400000000000000000e+01	8.400000000000000000e+02	2.231483361502067275e+00
8.500000000000000000e+02	8.500000000000000000e+01	8.500000000000000000e+02	2.192929535340518488e+00
8.600000000000000000e+02	8.600000000000000000e+01	8.600000000000000000e+02	2.255333606760200560e+00
8.700000000000000000e+02	8.700000000000000000e+01	8.700000000000000000e+02	2.315944083418710164e+00
8.800000000000000000e+02	8.800000000000000000e+01	8.800000000000000000e+02	2.327300839219117012e+00
8.900000000000000000e+02	8.900000000000000000e+01	8.900000000000000000e+02	2.280413074773221638e+00
9.000000000000000000e+02	9.000000000000000000e+01	9.000000000000000000e+02	2.287185914974146250e+00
9.100000000000000000e+02	9.100000000000000000e+01	9.100000000000000000e+02	2.317236415350918843e+00
9.200000000000000000e+02	9.200000000000000000e+01	9.200000000000000000e+02	2.314950954757660551e+00
9.300000000000000000e+02	9.300000000000000000e+01	9.300000000000000000e+02	2.354139043899668771e+00
9.400000000000000000e+02	9.400000000000000000e+01	9.400000000000000000e+02	2.310875167096453353e+00
9.500000000000000000e+02	9.500000000000000000e+01	9.500000000000000000e+02	2.434425714329350399e+00
9.600000000000000000e+02	9.600000000000000000e+01	9.600000000000000000e+02	2.411989928316432774e+00
9.700000000000000000e+02	9.700000000000000000e+01	9.700000000000000000e+02	2.349448430744106808e+00
9.800000000000000000e+02	9.800000000000000000e+01	9.800000000000000000e+02	2.350662188226324556e+00
9.900000000000000000e+02	9.900000000000000000e+01	9.900000000000000000e+02	2.279142419895782368e+00
1.000000000000000000e+03	1.000000000000000000e+02	1.000000000000000000e+03	2.323890708154840556e+00
1.010000000000000000e+03	1.010000000000000000e+02	1.010000000000000000e+03	2.261048092229031692e+00
1.020000000000000000e+03	1.020000000000000000e+02	1.020000000000000000e+03	2.314351998602059979e+00
1.030000000000000000e+03	1.030000000000000000e+02	1.030000000000000000e+03	2.279232654168487748e+00
1.040000000000000000e+03	1.040000000000000000e+02	1.040000000000000000e+03	2.276030321718741867e+00
1.050000000000000000e+03	1.050000000000000000e+02	1.050000000000000000e+03	2.313662146187140056e+00
1.060000000000000000e+03	1.060000000000000000e+02	1.060000000000000000e+03	2.348666216303605836e+00
1.070000000000000000e+03	1.070000000000000000e+02	1.070000000000000000e+03	2.399731967731919546e+00
1.080000000000000000e+03	1.080000000000000000e+02	1.080000000000000000e+03	2.355909250604075744e+00
1.090000000000000000e+03	1.090000000000000000e+02	1.090000000000000000e+03	2.396172356376953694e+00
1.100000000000000000e+03	1.100000000000000000e+02	1.100000000000000000e+03	2.345809758202332951e+00
1.110000000000000000e+03	1.110000000000000000e+02	1.110000000000000000e+03	2.386329982537489069e+00
1.120000000000000000e+03	1.120000000000000000e+02	1.120000000000000000e+03	2.342534204739511239e+00
1.130000000000000000e+03	1.130000000000000000e+02	1.130000000000000000e+03	2.342300620561079239e+00
1.140000000000000000e+03	1.140000000000000000e+02	1.140000000000000000e+03	2.327762170818523213e+00
1.150000000000000000e+03	1.150000000000000000e+02	1.150000000000000000e+03	2.379248229823558880e+00
1.160000000000000000e+03	1.160000000000000000e+02	1.160000000000000000e+03	2.342631267506944059e+00
1.170000000000000000e+03	1.170000000000000000e+02	1.170000000000000000e+03	2.370492850291007869e+00
1.180000000000000000e+03	1.180000000000000000e+02	1.180000000000000000e+03	2.434994462673099491e+00
1.190000000000000000e+03	1.190000000000000000e+02	1.190000000000000000e+03	2.392029607117243994e+00
1.200000000000000000e+03	1.200000000000000000e+02	1.200000000000000000e+03	2.439426215654717733e+00
1.210000000000000000e+03	1.210000000000000000e+02	1.210000000000000000e+03	2.496698736130281038e+00
1.220000000000000000e+03	1.220000000000000000e+02	1.220000000000000000e+03	2.430395079748082665e+00
1.230000000000000000e+03	1.230000000000000000e+02	1.230000000000000000e+03	2.390828939860744295e+00
1.240000000000000000e+03	1.240000000000000000e+02	1.240000000000000000e+03	2.362725751837628785e+00
1.250000000000000000e+03	1.250000000000000000e+02	1.250000000000000000e+03	2.400787173098814176e+00
1.260000000000000000e+03	1.260000000000000000e+02	1.260000000000000000e+03	2.321673436912212285e+00
1.270000000000000000e+03	1.270000000000000000e+02	1.270000000000000000e+03	2.398809191413374453e+00
1.280000000000000000e+03	1.280000000000000000e+02	1.280000000000000000e+03	2.407958723513053734e+00
1.290000000000000000e+03	1.290000000000000000e+02	1.290000000000000000e+03	2.379275477761319202e+00
1.300000000000000000e+03	1.300000000000000000e+02	1.300000000000000000e+03	2.418512422866412326e+00
1.310000000000000000e+03	1.310000000000000000e+02	1.310000000000000000e+03	2.436500147042898856e+00
1.320000000000000000e+03	1.320000000000000000e+02	1.320000000000000000e+03	2.348858219740154407e+00
1.330000000000000000e+03	1.330000000000000000e+02	1.330000000000000000e+03	2.421859420603469371e+00
1.340000000000000000e+03	1.340000000000000000e+02	1.340000000000000000e+03	2.415009666787118370e+00
1.350000000000000000e+03	1.350000000000000000e+02	1.350000000000000000e+03	2.436816736916203929e+00
1.360000000000000000e+03	1.360000000000000000e+02	1.360000000000000000e+03	2.426261815467529281e+00
1.370000000000000000e+03	1.370000000000000000e+02	1.370000000000000000e+03	2.536724487957048968e+00
1.380000000000000000e+03	1.380000000000000000e+02	1.380000000000000000e+03	2.548790188366541365e+00
1.390000000000000000e+03	1.390000000000000000e+02	1.390000000000000000e+03	2.523720999303972423e+00
1.400000000000000000e+03	1.400000000000000000e+02	1.400000000000000000e+03	2.586516723306382826e+00
1.410000000000000000e+03	1.410000000000000000e+02	1.410000000000000000e+03	2.529987506174364409e+00
1.420000000000000000e+03	1.420000000000000000e+02	1.420000000000000000e+03	2.491402686162273117e+00
1.430000000000000000e+03	1.430000000000000000e+02	1.430000000000000000e+03	2.512575733089018382e+00
1.440000000000000000e+03	1.440000000000000000e+02	1.440000000000000000e+03	2.486593547494647449e+00
1.450000000000000000e+03	1.450000000000000000e+02	1.450000000000000000e+03	2.484668729724348601e+00
1.460000000000000000e+03	1.460000000000000000e+02	1.460000000000000000e+03	2.552590235631921001e+00
1.470000000000000000e+03	1.470000000000000000e+02	1.470000000000000000e+03	2.573196861047507777e+00
1.480000000000000000e+03	1.480000000000000000e+02	1.480000000000000000e+03	2.573364452205204156e+00
1.490000000000000000e+03	1.490000000000000000e+02	1.490000000000000000e+03	2.515104048242576162e+00
1.500000000000000000e+03	1.500000000000000000e+02	1.500000000000000000e+03	2.429999877346835646e+00
1.510000000000000000e+03	1.510000000000000000e+02	1.510000000000000000e+03	2.447278203410077069e+00
1.520000000000000000e+03	1.520000000000000000e+02	1.520000000000000000e+03	2.504668917835685793e+00
1.530000000000000000e+03	1.530000000000000000e+02	1.530000000000000000e+03	2.540270036236516038e+00
1.540000000000000000e+03	1.540000000000000000e+02	1.540000000000000000e+03	2.559082357137232311e+00
1.550000000000000000e+03	1.550000000000000000e+02	1.550000000000000000e+03	2.584361123058090737e+00
1.560000000000000000e+03	1.560000000000000000e+02	1.560000000000000000e+03	2.476001738450648748e+00
1.570000000000000000e+03	1.570000000000000000e+02	1.570000000000000000e+03	2.506500233210595230e+00
1.580000000000000000e+03	1.580000000000000000e+02	1.580000000000000000e+03	2.517434440883887792e+00
1.590000000000000000e+03	1.590000000000000000e+02	1.590000000000000000e+03	2.561425857559183950e+00
1.600000000000000000e+03	1.600000000000000000e+02	1.600000000000000000e+03	2.506738403799138926e+00
1.610000000000000000e+03	1.610000000000000000e+02	1.610000000000000000e+03	2.523255083203438165e+00
1.620000000000000000e+03	1.620000000000000000e+02	1.620000000000000000e+03	2.554325301896220868e+00
1.630000000000000000e+03	1.630000000000000000e+02	1.630000000000000000e+03	2.501438720710389418e+00
1.640000000000000000e+03	1.640000000000000000e+02	1.640000000000000000e+03	2.447372833471469722e+00
1.650000000000000000e+03	1.650000000000000000e+02	1.650000000000000000e+03	2.350296778912752238e+00
1.660000000000000000e+03	1.660000000000000000e+02	1.660000000000000000e+03	2.355632358799836013e+00
1.670000000000000000e+03	1.670000000000000000e+02	1.670000000000000000e+03	2.331462333334040515e+00
1.680000000000000000e+03	1.680000000000000000e+02	1.680000000000000000e+03	2.384001502556319263e+00
1.690000000000000000e+03	1.690000000000000000e+02	1.690000000000000000e+03	2.374258476899869574e+00
1.700000000000000000e+03	1.700000000000000000e+02	1.700000000000000000e+03	2.331317642093706954e+00
1.710000000000000000e+03	1.710000000000000000e+02	1.710000000000000000e+03	2.256826632327443960e+00
1.720000000000000000e+03	1.720000000000000000e+02	1.720000000000000000e+03	2.180506830711980815e+00
1.730000000000000000e+03	1.730000000000000000e+02	1.730000000000000000e+03	2.169539078414072009e+00
1.740000000000000000e+03	1.740000000000000000e+02	1.740000000000000000e+03	2.226050097509291614e+00
1.750000000000000000e+03	1.750000000000000000e+02	1.750000000000000000e+03	2.247331677285579143e+00
1.760000000000000000e+03	1.760000000000000000e+02	1.760000000000000000e+03	2.225607312436242768e+00
1.770000000000000000e+03	1.770000000000000000e+02	1.770000000000000000e+03	2.281259901223084974e+00
1.780000000000000000e+03	1.780000000000000000e+02	1.780000000000000000e+03	2.322741799249396166e+00
1.790000000000000000e+03	1.790000000000000000e+02	1.790000000000000000e+03	2.288292010013303290e+00
1.800000000000000000e+03	1.800000000000000000e+02	1.800000000000000000e+03	2.344486674674795434e+00
1.810000000000000000e+03	1.810000000000000000e+02	1.810000000000000000e+03	2.362335804734261746e+00
1.820000000000000000e+03	1.820000000000000000e+02	1.820000000000000000e+03	2.376615534200491986e+00
1.830000000000000000e+03	1.830000000000000000e+02	1.830000000000000000e+03	2.425005346967685771e+00
1.840000000000000000e+03	1.840000000000000000e+02	1.840000000000000000e+03	2.408775747654117172e+00
1.850000000000000000e+03	1.850000000000000000e+02	1.850000000000000000e+03	2.445300264371988330e+00
1.860000000000000000e+03	1.860000000000000000e+02	1.860000000000000000e+03	2.485877565507375042e+00
1.870000000000000000e+03	1.870000000000000000e+02	1.870000000000000000e+03	2.498567152514940215e+00
1.880000000000000000e+03	1.880000000000000000e+02	1.880000000000000000e+03	2.422020151137209698e+00
1.890000000000000000e+03	1.890000000000000000e+02	1.890000000000000000e+03	2.361916602753477701e+00
1.900000000000000000e+03	1.900000000000000000e+02	1.900000000000000000e+03	2.319913421372908680e+00
1.910000000000000000e+03	1.910000000000000000e+02	1.910000000000000000e+03	2.375771931962322281e+00
1.920000000000000000e+03	1.920000000000000000e+02	1.920000000000000000e+03	2.340670740197555499e+00
1.930000000000000000e+03	1.930000000000000000e+02	1.930000000000000000e+03	2.313815777363924742e+00
1.940000000000000000e+03	1.940000000000000000e+02	1.940000000000000000e+03	2.425342434499630606e+00
1.950000000000000000e+03	1.950000000000000000e+02	1.950000000000000000e+03	2.349582544376627169e+00
1.960000000000000000e+03	1.960000000000000000e+02	1.960000000000000000e+03	2.360932051979598878e+00
1.970000000000000000e+03	1.970000000000000000e+02	1.970000000000000000e+03	2.406664245248635758e+00
1.980000000000000000e+03	1.980000000000000000e+02	1.980000000000000000e+03	2.401601122384635190e+00
1.990000000000000000e+03	1.990000000000000000e+02	1.990000000000000000e+03	2.305862731855526704e+00
2.000000000000000000e+03	2.000000000000000000e+02	2.000000000000000000e+03	2.254999642970391793e+00
2.010000000000000000e+03	2.010000000000000000e+02	2.010000000000000000e+03	2.238307558797250074e+00
2.020000000000000000e+03	2.020000000000000000e+02	2.020000000000000000e+03	2.280837052424188105e+00
2.030000000000000000e+03	2.030000000000000000e+02	2.030000000000000000e+03	2.302891148641181829e+00
2.040000000000000000e+03	2.040000000000000000e+02	2.040000000000000000e+03	2.338011579616705138e+00
2.050000000000000000e+03	2.050000000000000000e+02	2.050000000000000000e+03	2.299837357515345460e+00
2.060000000000000000e+03	2.060000000000000000e+02	2.060000000000000000e+03	2.314737078563286143e+00
2.070000000000000000e+03	2.070000000000000000e+02	2.070000000000000000e+03	2.250259738375470775e+00
2.080000000000000000e+03	2.080000000000000000e+02	2.080000000000000000e+03	2.284824426470585479e+00
2.090000000000000000e+03	2.090000000000000000e+02	2.090000000000000000e+03	2.297650881491980712e+00
2.100000000000000000e+03	2.100000000000000000e+02	2.100000000000000000e+03	2.292964397689891687e+00
2.110000000000000000e+03	2.110000000000000000e+02	2.110000000000000000e+03	2.276941201644997026e+00
2.120000000000000000e+03	2.120000000000000000e+02	2.120000000000000000e+03	2.246052016346317348e+00
2.130000000000000000e+03	2.130000000000000000e+02	2.130000000000000000e+03	2.210004197546381555e+00
2.140000000000000000e+03	2.140000000000000000e+02	2.140000000000000000e+03	2.230758109100967612e+00
2.150000000000000000e+03	2.150000000000000000e+02	2.150000000000000000e+03	2.311181029481025107e+00
2.160000000000000000e+03	2.160000000000000000e+02	2.160000000000000000e+03	2.259077225876024997e+00
2.170000000000000000e+03	2.170000000000000000e+02	2.170000000000000000e+03	2.335056377000342298e+00
2.180000000000000000e+03	2.180000000000000000e+02	2.180000000000000000e+03	2.380470944343896722e+00
2.190000000000000000e+03	2.190000000000000000e+02	2.190000000000000000e+03	2.390581853171972249e+00
2.200000000000000000e+03	2.200000000000000000e+02	2.200000000000000000e+03	2.383034663322937341e+00
2.210000000000000000e+03	2.210000000000000000e+02	2.210000000000000000e+03	2.380089594576378698e+00
2.220000000000000000e+03	2.220000000000000000e+02	2.220000000000000000e+03	2.426521557079881042e+00
2.230000000000000000e+03	2.230000000000000000e+02	2.230000000000000000e+03	2.419858620221486678e+00
2.240000000000000000e+03	2.240000000000000000e+02	2.240000000000000000e+03	2.413855410444464056e+00
2.250000000000000000e+03	2.250000000000000000e+02	2.250000000000000000e+03	2.440612476175485046e+00
2.260000000000000000e+03	2.260000000000000000e+02	2.260000000000000000e+03	2.386100718238499674e+00
2.270000000000000000e+03	2.270000000000000000e+02	2.270000000000000000e+03	2.400270272546945804e+00
2.280000000000000000e+03	2.280000000000000000e+02	2.280000000000000000e+03	2.421561150667539408e+00
2.290000000000000000e+03	2.290000000000000000e+02	2.290000000000000000e+03	2.362326480519404637e+00
2.300000000000000000e+03	2.300000000000000000e+02	2.300000000000000000e+03	2.378085072322342342e+00
2.310000000000000000e+03	2.310000000000000000e+02	2.310000000000000000e+03	2.397014010906186599e+00
2.320000000000000000e+03	2.320000000000000000e+02	2.320000000000000000e+03	2.376549262262825923e+00
2.330000000000000000e+03	2.330000000000000000e+02	2.330000000000000000e+03	2.388133396938854514e+00
2.340000000000000000e+03	2.340000000000000000e+02	2.340000000000000000e+03	2.457645119873207218e+00
2.350000000000000000e+03	2.350000000000000000e+02	2.350000000000000000e+03	2.482469900741266056e+00
2.360000000000000000e+03	2.360000000000000000e+02	2.360000000000000000e+03	2.506906447051877596e+00
2.370000000000000000e+03	2.370000000000000000e+02	2.370000000000000000e+03	2.510821310432695519e+00
2.380000000000000000e+03	2.380000000000000000e+02	2.380000000000000000e+03	2.442831120010191093e+00
2.390000000000000000e+03	2.390000000000000000e+02	2.390000000000000000e+03	2.459324390182441533e+00
2.400000000000000000e+03	2.400000000000000000e+02	2.400000000000000000e+03	2.438468917164829275e+00
2.410000000000000000e+03	2.410000000000000000e+02	2.410000000000000000e+03	2.446937631237283917e+00
2.420000000000000000e+03	2.420000000000000000e+02	2.420000000000000000e+03	2.497381503957238014e+00
2.430000000000000000e+03	2.430000000000000000e+02	2.430000000000000000e+03	2.503003059539697706e+00
2.440000000000000000e+03	2.440000000000000000e+02	2.440000000000000000e+03	2.546981647180383224e+00
2.450000000000000000e+03	2.450000000000000000e+02	2.450000000000000000e+03	2.568571413375003498e+00
2.460000000000000000e+03	2.460000000000000000e+02	2.460000000000000000e+03	2.530515627977234505e+00
2.470000000000000000e+03	2.470000000000000000e+02	2.470000000000000000e+03	2.488156893245411450e+00
2.480000000000000000e+03	2.480000000000000000e+02	2.480000000000000000e+03	2.509702474090017343e+00
2.490000000000000000e+03	2.490000000000000000e+02	2.490000000000000000e+03	2.496360195710045193e+00
2.500000000000000000e+03	2.500000000000000000e+02	2.500000000000000000e+03	2.441488739316151513e+00
2.510000000000000000e+03	2.510000000000000000e+02	2.510000000000000000e+03	2.426468927211932414e+00
2.520000000000000000e+03	2.520000000000000000e+02	2.520000000000000000e+03	2.413287085259732123e+00
2.530000000000000000e+03	2.530000000000000000e+02	2.530000000000000000e+03	2.485824256064062432e+00
2.540000000000000000e+03	2.540000000000000000e+02	2.540000000000000000e+03	2.473646440382400780e+00
2.550000000000000000e+03	2.550000000000000000e+02	2.550000000000000000e+03	2.520776634665220506e+00
2.560000000000000000e+03	2.560000000000000000e+02	2.560000000000000000e+03	2.507652758838047724e+00
2.570000000000000000e+03	2.570000000000000000e+02	2.570000000000000000e+03	2.524535132972743234e+00
2.580000000000000000e+03	2.580000000000000000e+02	2.580000000000000000e+03	2.541766385120886707e+00
2.590000000000000000e+03	2.590000000000000000e+02	2.590000000000000000e+03	2.524643668633901772e+00
2.600000000000000000e+03	2.600000000000000000e+02	2.600000000000000000e+03	2.471533611581190115e+00
2.610000000000000000e+03	2.610000000000000000e+02	2.610000000000000000e+03	2.518056230762408365e+00
2.620000000000000000e+03	2.620000000000000000e+02	2.620000000000000000e+03	2.435847797019381034e+00
2.630000000000000000e+03	2.630000000000000000e+02	2.630000000000000000e+03	2.439845929789521861e+00
2.640000000000000000e+03	2.640000000000000000e+02	2.640000000000000000e+03	2.388386620643136560e+00
2.650000000000000000e+03	2.650000000000000000e+02	2.650000000000000000e+03	2.466953985631787027e+00
2.660000000000000000e+03	2.660000000000000000e+02	2.660000000000000000e+03	2.426569537228681739e+00
2.670000000000000000e+03	2.670000000000000000e+02	2.670000000000000000e+03	2.458836313088145875e+00
2.680000000000000000e+03	2.680000000000000000e+02	2.680000000000000000e+03	2.478515019550690646e+00
2.690000000000000000e+03	2.690000000000000000e+02	2.690000000000000000e+03	2.471745696239304291e+00
2.700000000000000000e+03	2.700000000000000000e+02	2.700000000000000000e+03	2.509606337107619378e+00
2.710000000000000000e+03	2.710000000000000000e+02	2.710000000000000000e+03	2.425399040983063692e+00
2.720000000000000000e+03	2.720000000000000000e+02	2.720000000000000000e+03	2.426769107274497905e+00
2.730000000000000000e+03	2.730000000000000000e+02	2.730000000000000000e+03	2.446657144273201023e+00
2.740000000000000000e+03	2.740000000000000000e+02	2.740000000000000000e+03	2.473561609565264163e+00
2.750000000000000000e+03	2.750000000000000000e+02	2.750000000000000000e+03	2.543218824939879941e+00
2.760000000000000000e+03	2.760000000000000000e+02	2.760000000000000000e+03	2.577418435383091122e+00
2.770000000000000000e+03	2.770000000000000000e+02	2.770000000000000000e+03	2.457220868213432663e+00
2.780000000000000000e+03	2.780000000000000000e+02	2.780000000000000000e+03	2.524708808805094407e+00
2.790000000000000000e+03	2.790000000000000000e+02	2.790000000000000000e+03	2.533495716791758667e+00
2.800000000000000000e+03	2.800000000000000000e+02	2.800000000000000000e+03	2.511664445162403059e+00
2.810000000000000000e+03	2.810000000000000000e+02	2.810000000000000000e+03	2.576835477383356388e+00
2.820000000000000000e+03	2.820000000000000000e+02	2.820000000000000000e+03	2.585044009818595168e+00
2.830000000000000000e+03	2.830000000000000000e+02	2.830000000000000000e+03	2.561334680841834466e+00
2.840000000000000000e+03	2.840000000000000000e+02	2.840000000000000000e+03	2.589262804641368376e+00
2.850000000000000000e+03	2.850000000000000000e+02	2.850000000000000000e+03	2.599720471068705852e+00
2.860000000000000000e+03	2.860000000000000000e+02	2.860000000000000000e+03	2.594884336620068677e+00
2.870000000000000000e+03	2.870000000000000000e+02	2.870000000000000000e+03	2.557151215519085419e+00
2.880000000000000000e+03	2.880000000000000000e+02	2.880000000000000000e+03	2.593681859481177021e+00
2.890000000000000000e+03	2.890000000000000000e+02	2.890000000000000000e+03	2.611981730035061844e+00
2.900000000000000000e+03	2.900000000000000000e+02	2.900000000000000000e+03	2.590079636443551880e+00
2.910000000000000000e+03	2.910000000000000000e+02	2.910000000000000000e+03	2.659798561546335094e+00
2.920000000000000000e+03	2.920000000000000000e+02	2.920000000000000000e+03	2.603005423586866485e+00
2.930000000000000000e+03	2.930000000000000000e+02	2.930000000000000000e+03	2.567560020529793707e+00
2.940000000000000000e+03	2.940000000000000000e+02	2.940000000000000000e+03	2.528593207420221756e+00
2.950000000000000000e+03	2.950000000000000000e+02	2.950000000000000000e+03	2.535343374022248408e+00
2.960000000000000000e+03	2.960000000000000000e+02	2.960000000000000000e+03	2.537270945411379319e+00
2.970000000000000000e+03	2.970000000000000000e+02	2.970000000000000000e+03	2.619551641753607107e+00
2.980000000000000000e+03	2.980000000000000000e+02	2.980000000000000000e+03	2.651818579989309921e+00
2.990000000000000000e+03	2.990000000000000000e+02	2.990000000000000000e+03	2.596026221974522485e+00
3.000000000000000000e+03	3.000000000000000000e+02	3.000000000000000000e+03	2.684309383798908488e+00
3.010000000000000000e+03	3.010000000000000000e+02	3.010000000000000000e+03	2.716121883827643746e+00
3.020000000000000000e+03	3.020000000000000000e+02	3.020000000000000000e+03	2.666902667068237420e+00
3.030000000000000000e+03	3.030000000000000000e+02	3.030000000000000000e+03	2.635587498865275435e+00
3.040000000000000000e+03	3.040000000000000000e+02	3.040000000000000000e+03	2.661146921998793768e+00
3.050000000000000000e+03	3.050000000000000000e+02	3.050000000000000000e+03	2.643662747374948552e+00
3.060000000000000000e+03	3.060000000000000000e+02	3.060000000000000000e+03	2.714409225093315836e+00
3.070000000000000000e+03	3.070000000000000000e+02	3.070000000000000000e+03	2.674061315854534993e+00
3.080000000000000000e+03	3.080000000000000000e+02	3.080000000000000000e+03	2.658163671697063801e+00
3.090000000000000000e+03	3.090000000000000000e+02	3.090000000000000000e+03	2.679220505382807982e+00
3.100000000000000000e+03	3.100000000000000000e+02	3.100000000000000000e+03	2.553673541981051898e+00
3.110000000000000000e+03	3.110000000000000000e+02	3.110000000000000000e+03	2.518967475993489469e+00
3.120000000000000000e+03	3.120000000000000000e+02	3.120000000000000000e+03	2.576630392392058155e+00
3.130000000000000000e+03	3.130000000000000000e+02	3.130000000000000000e+03	2.525956400301130778e+00
3.140000000000000000e+03	3.140000000000000000e+02	3.140000000000000000e+03	2.551807215035183152e+00
3.150000000000000000e+03	3.150000000000000000e+02	3.150000000000000000e+03	2.529197318979582665e+00
3.160000000000000000e+03	3.160000000000000000e+02	3.160000000000000000e+03	2.600743818712572875e+00
3.170000000000000000e+03	3.170000000000000000e+02	3.170000000000000000e+03	2.478685204915530349e+00
3.180000000000000000e+03	3.180000000000000000e+02	3.180000000000000000e+03	2.574285746636818750e+00
3.190000000000000000e+03	3.190000000000000000e+02	3.190000000000000000e+03	2.658424274351638417e+00
3.200000000000000000e+03	3.200000000000000000e+02	3.200000000000000000e+03	2.703038742253720983e+00
3.210000000000000000e+03	3.210000000000000000e+02	3.210000000000000000e+03	2.776622639516845847e+00
3.220000000000000000e+03	3.220000000000000000e+02	3.220000000000000000e+03	2.747523417950294977e+00
3.230000000000000000e+03	3.230000000000000000e+02	3.230000000000000000e+03	2.747151773750963422e+00
3.240000000000000000e+03	3.240000000000000000e+02	3.240000000000000000e+03	2.717107030408938861e+00
3.250000000000000000e+03	3.250000000000000000e+02	3.250000000000000000e+03	2.610053978252361961e+00
3.260000000000000000e+03	3.260000000000000000e+02	3.260000000000000000e+03	2.597242615504255614e+00
3.270000000000000000e+03	3.270000000000000000e+02	3.270000000000000000e+03	2.628931046761129320e+00
3.280000000000000000e+03	3.280000000000000000e+02	3.280000000000000000e+03	2.561183667923356833e+00
3.290000000000000000e+03	3.290000000000000000e+02	3.290000000000000000e+03	2.507094247275339693e+00
3.300000000000000000e+03	3.300000000000000000e+02	3.300000000000000000e+03	2.558810945738646314e+00
3.310000000000000000e+03	3.310000000000000000e+02	3.310000000000000000e+03	2.605365033609218006e+00
3.320000000000000000e+03	3.320000000000000000e+02	3.320000000000000000e+03	2.551231187548286261e+00
3.330000000000000000e+03	3.330000000000000000e+02	3.330000000000000000e+03	2.599263978894089444e+00
3.340000000000000000e+03	3.340000000000000000e+02	3.340000000000000000e+03	2.583314654556354562e+00
3.350000000000000000e+03	3.350000000000000000e+02	3.350000000000000000e+03	2.570558551352686738e+00
3.360000000000000000e+03	3.360000000000000000e+02	3.360000000000000000e+03	2.616575015817389716e+00
3.370000000000000000e+03	3.370000000000000000e+02	3.370000000000000000e+03	2.586847750561067194e+00
3.380000000000000000e+03	3.380000000000000000e+02	3.380000000000000000e+03	2.641571053421375659e+00
3.390000000000000000e+03	3.390000000000000000e+02	3.390000000000000000e+03	2.552079727174267454e+00
3.400000000000000000e+03	3.400000000000000000e+02	3.400000000000000000e+03	2.485755270279517593e+00
3.410000000000000000e+03	3.410000000000000000e+02	3.410000000000000000e+03	2.443719961371054961e+00
3.420000000000000000e+03	3.420000000000000000e+02	3.420000000000000000e+03	2.499868983287982349e+00
3.430000000000000000e+03	3.430000000000000000e+02	3.430000000000000000e+03	2.545023160849626098e+00
3.440000000000000000e+03	3.440000000000000000e+02	3.440000000000000000e+03	2.540301207941690453e+00
3.450000000000000000e+03	3.450000000000000000e+02	3.450000000000000000e+03	2.466842797781087171e+00
3.460000000000000000e+03	3.460000000000000000e+02	3.460000000000000000e+03	2.497333521891516028e+00
3.470000000000000000e+03	3.470000000000000000e+02	3.470000000000000000e+03	2.433449843955708847e+00
3.480000000000000000e+03	3.480000000000000000e+02	3.480000000000000000e+03	2.418547049644306224e+00
3.490000000000000000e+03	3.490000000000000000e+02	3.490000000000000000e+03	2.405586826454191307e+00
3.500000000000000000e+03	3.500000000000000000e+02	3.500000000000000000e+03	2.479188823515273477e+00
3.510000000000000000e+03	3.510000000000000000e+02	3.510000000000000000e+03	2.450833993310510550e+00
3.520000000000000000e+03	3.520000000000000000e+02	3.520000000000000000e+03	2.413240645971510556e+00
3.530000000000000000e+03	3.530000000000000000e+02	3.530000000000000000e+03	2.529748204741686379e+00
3.540000000000000000e+03	3.540000000000000000e+02	3.540000000000000000e+03	2.554349393589704587e+00
3.550000000000000000e+03	3.550000000000000000e+02	3.550000000000000000e+03	2.576076545025201892e+00
3.560000000000000000e+03	3.560000000000000000e+02	3.560000000000000000e+03	2.467119408597253205e+00
3.570000000000000000e+03	3.570000000000000000e+02	3.570000000000000000e+03	2.461923637754638960e+00
3.580000000000000000e+03	3.580000000000000000e+02	3.580000000000000000e+03	2.514025156453554732e+00
3.590000000000000000e+03	3.590000000000000000e+02	3.590000000000000000e+03	2.537509808603523709e+00
3.600000000000000000e+03	3.600000000000000000e+02	3.600000000000000000e+03	2.503930391706769232e+00
3.610000000000000000e+03	3.610000000000000000e+02	3.610000000000000000e+03	2.588448653982861725e+00
3.620000000000000000e+03	3.620000000000000000e+02	3.620000000000000000e+03	2.525905188227571596e+00
3.630000000000000000e+03	3.630000000000000000e+02	3.630000000000000000e+03	2.547298889465103411e+00
3.640000000000000000e+03	3.640000000000000000e+02	3.640000000000000000e+03	2.573964924958750178e+00
3.650000000000000000e+03	3.650000000000000000e+02	3.650000000000000000e+03	2.457050723130719039e+00
3.660000000000000000e+03	3.660000000000000000e+02	3.660000000000000000e+03	2.556041740035251753e+00
3.670000000000000000e+03	3.670000000000000000e+02	3.670000000000000000e+03	2.453957928649788567e+00
3.680000000000000000e+03	3.680000000000000000e+02	3.680000000000000000e+03	2.568705205873128339e+00
3.690000000000000000e+03	3.690000000000000000e+02	3.690000000000000000e+03	2.560545930086738586e+00
3.700000000000000000e+03	3.700000000000000000e+02	3.700000000000000000e+03	2.584188732913554443e+00
3.710000000000000000e+03	3.710000000000000000e+02	3.710000000000000000e+03	2.528439265848240858e+00
3.720000000000000000e+03	3.720000000000000000e+02	3.720000000000000000e+03	2.599497947082548777e+00
3.730000000000000000e+03	3.730000000000000000e+02	3.730000000000000000e+03	2.604346352176953427e+00
3.740000000000000000e+03	3.740000000000000000e+02	3.740000000000000000e+03	2.640304659380971142e+00
3.750000000000000000e+03	3.750000000000000000e+02	3.750000000000000000e+03	2.508442369169781028e+00
3.760000000000000000e+03	3.760000000000000000e+02	3.760000000000000000e+03	2.505396414303717734e+00
3.770000000000000000e+03	3.770000000000000000e+02	3.770000000000000000e+03	2.494689813676459700e+00
3.780000000000000000e+03	3.780000000000000000e+02	3.780000000000000000e+03	2.455556484876713963e+00
3.790000000000000000e+03	3.790000000000000000e+02	3.790000000000000000e+03	2.436827512897137726e+00
3.800000000000000000e+03	3.800000000000000000e+02	3.800000000000000000e+03	2.313733046666515580e+00
3.810000000000000000e+03	3.810000000000000000e+02	3.810000000000000000e+03	2.367952958853354772e+00
3.820000000000000000e+03	3.820000000000000000e+02	3.820000000000000000e+03	2.428866668136590690e+00
3.830000000000000000e+03	3.830000000000000000e+02	3.830000000000000000e+03	2.434379902843812005e+00
3.840000000000000000e+03	3.840000000000000000e+02	3.840000000000000000e+03	2.463972253895819975e+00
3.850000000000000000e+03	3.850000000000000000e+02	3.850000000000000000e+03	2.472606926244820702e+00
3.860000000000000000e+03	3.860000000000000000e+02	3.860000000000000000e+03	2.448347704045733764e+00
3.870000000000000000e+03	3.870000000000000000e+02	3.870000000000000000e+03	2.467536138535728174e+00
3.880000000000000000e+03	3.880000000000000000e+02	3.880000000000000000e+03	2.440873454743849980e+00
3.890000000000000000e+03	3.890000000000000000e+02	3.890000000000000000e+03	2.425294625857785213e+00
3.900000000000000000e+03	3.900000000000000000e+02	3.900000000000000000e+03	2.434350732077985136e+00
3.910000000000000000e+03	3.910000000000000000e+02	3.910000000000000000e+03	2.402286510753083970e+00
3.920000000000000000e+03	3.920000000000000000e+02	3.920000000000000000e+03	2.394545612653601552e+00
3.930000000000000000e+03	3.930000000000000000e+02	3.930000000000000000e+03	2.472222864437731094e+00
3.940000000000000000e+03	3.940000000000000000e+02	3.940000000000000000e+03	2.431548468421250497e+00
3.950000000000000000e+03	3.950000000000000000e+02	3.950000000000000000e+03	2.396253949692045193e+00
3.960000000000000000e+03	3.960000000000000000e+02	3.960000000000000000e+03	2.384943288591242716e+00
3.970000000000000000e+03	3.970000000000000000e+02	3.970000000000000000e+03	2.422073308941728786e+00
3.980000000000000000e+03	3.980000000000000000e+02	3.980000000000000000e+03	2.369330946579768060e+00
3.990000000000000000e+03	3.990000000000000000e+02	3.990000000000000000e+03	2.358931290702067418e+00
4.000000000000000000e+03	4.000000000000000000e+02	4.000000000000000000e+03	2.365554800290993853e+00
4.010000000000000000e+03	4.010000000000000000e+02	4.010000000000000000e+03	2.304803705368496658e+00
4.020000000000000000e+03	4.020000000000000000e+02	4.020000000000000000e+03	2.359325673649834254e+00
4.030000000000000000e+03	4.030000000000000000e+02	4.030000000000000000e+03	2.318428935274290392e+00
4.040000000000000000e+03	4.040000000000000000e+02	4.040000000000000000e+03	2.408434302982518815e+00
4.050000000000000000e+03	4.050000000000000000e+02	4.050000000000000000e+03	2.432337095838971397e+00
4.060000000000000000e+03	4.060000000000000000e+02	4.060000000000000000e+03	2.376033724378763701e+00
4.070000000000000000e+03	4.070000000000000000e+02	4.070000000000000000e+03	2.429236189190794537e+00
4.080000000000000000e+03	4.080000000000000000e+02	4.080000000000000000e+03	2.427614439073315200e+00
4.090000000000000000e+03	4.090000000000000000e+02	4.090000000000000000e+03	2.358900140418068059e+00
4.100000000000000000e+03	4.100000000000000000e+02	4.100000000000000000e+03	2.272646911763560151e+00
4.110000000000000000e+03	4.110000000000000000e+02	4.110000000000000000e+03	2.309482482151639537e+00
4.120000000000000000e+03	4.120000000000000000e+02	4.120000000000000000e+03	2.293062351061664117e+00
4.130000000000000000e+03	4.130000000000000000e+02	4.130000000000000000e+03	2.352404025112985408e+00
4.140000000000000000e+03	4.140000000000000000e+02	4.140000000000000000e+03	2.392605761175522705e+00
4.150000000000000000e+03	4.150000000000000000e+02	4.150000000000000000e+03	2.394201223112600641e+00
4.160000000000000000e+03	4.160000000000000000e+02	4.160000000000000000e+03	2.404358316943604912e+00
4.170000000000000000e+03	4.170000000000000000e+02	4.170000000000000000e+03	2.325261377080341418e+00
4.180000000000000000e+03	4.180000000000000000e+02	4.180000000000000000e+03	2.327141600556106305e+00
4.190000000000000000e+03	4.190000000000000000e+02	4.190000000000000000e+03	2.318987398275985878e+00
4.200000000000000000e+03	4.200000000000000000e+02	4.200000000000000000e+03	2.284442747116584016e+00
4.210000000000000000e+03	4.210000000000000000e+02	4.210000000000000000e+03	2.374935439811925786e+00
4.220000000000000000e+03	4.220000000000000000e+02	4.220000000000000000e+03	2.347679486922515490e+00
4.230000000000000000e+03	4.230000000000000000e+02	4.230000000000000000e+03	2.334139366763356982e+00
4.240000000000000000e+03	4.240000000000000000e+02	4.240000000000000000e+03	2.416985405688431676e+00
4.250000000000000000e+03	4.250000000000000000e+02	4.250000000000000000e+03	2.322852528703282626e+00
4.260000000000000000e+03	4.260000000000000000e+02	4.260000000000000000e+03	2.399528907893388574e+00
4.270000000000000000e+03	4.270000000000000000e+02	4.270000000000000000e+03	2.345695615930464939e+00
4.280000000000000000e+03	4.280000000000000000e+02	4.280000000000000000e+03	2.285180811758812158e+00
4.290000000000000000e+03	4.290000000000000000e+02	4.290000000000000000e+03	2.335022195298547043e+00
4.300000000000000000e+03	4.300000000000000000e+02	4.300000000000000000e+03	2.296729746688226381e+00
4.310000000000000000e+03	4.310000000000000000e+02	4.310000000000000000e+03	2.276562912624020552e+00
4.320000000000000000e+03	4.320000000000000000e+02	4.320000000000000000e+03	2.335512220885515688e+00
4.330000000000000000e+03	4.330000000000000000e+02	4.330000000000000000e+03	2.360315563533187611e+00
4.340000000000000000e+03	4.340000000000000000e+02	4.340000000000000000e+03	2.380091017415271626e+00
4.350000000000000000e+03	4.350000000000000000e+02	4.350000000000000000e+03	2.354814452953924331e+00
4.360000000000000000e+03	4.360000000000000000e+02	4.360000000000000000e+03	2.367905872305404280e+00
4.370000000000000000e+03	4.370000000000000000e+02	4.370000000000000000e+03	2.372051888945082343e+00
4.380000000000000000e+03	4.380000000000000000e+02	4.380000000000000000e+03	2.321603441660559763e+00
4.390000000000000000e+03	4.390000000000000000e+02	4.390000000000000000e+03	2.322155187510656749e+00
4.400000000000000000e+03	4.400000000000000000e+02	4.400000000000000000e+03	2.391191581975445235e+00
4.410000000000000000e+03	4.410000000000000000e+02	4.410000000000000000e+03	2.346259691713516116e+00
4.420000000000000000e+03	4.420000000000000000e+02	4.420000000000000000e+03	2.385203029016693232e+00
4.430000000000000000e+03	4.430000000000000000e+02	4.430000000000000000e+03	2.384691334254087636e+00
4.440000000000000000e+03	4.440000000000000000e+02	4.440000000000000000e+03	2.407738869172347584e+00
4.450000000000000000e+03	4.450000000000000000e+02	4.450000000000000000e+03	2.381110024112642165e+00
4.460000000000000000e+03	4.460000000000000000e+02	4.460000000000000000e+03	2.327231073938208272e+00
4.470000000000000000e+03	4.470000000000000000e+02	4.470000000000000000e+03	2.416793903320525683e+00
4.480000000000000000e+03	4.480000000000000000e+02	4.480000000000000000e+03	2.453624415800573555e+00
4.490000000000000000e+03	4.490000000000000000e+02	4.490000000000000000e+03	2.540427006446769109e+00
4.500000000000000000e+03	4.500000000000000000e+02	4.500000000000000000e+03	2.510198064466277135e+00
4.510000000000000000e+03	4.510000000000000000e+02	4.510000000000000000e+03	2.495717332975663005e+00
4.520000000000000000e+03	4.520000000000000000e+02	4.520000000000000000e+03	2.560082699085807434e+00
4.530000000000000000e+03	4.530000000000000000e+02	4.530000000000000000e+03	2.531804022407252663e+00
4.540000000000000000e+03	4.540000000000000000e+02	4.540000000000000000e+03	2.514849597703927575e+00
4.550000000000000000e+03	4.550000000000000000e+02	4.550000000000000000e+03	2.605065856705145233e+00
4.560000000000000000e+03	4.560000000000000000e+02	4.560000000000000000e+03	2.535928595337726854e+00
4.570000000000000000e+03	4.570000000000000000e+02	4.570000000000000000e+03	2.527303081786606676e+00
4.580000000000000000e+03	4.580000000000000000e+02	4.580000000000000000e+03	2.498562244280440048e+00
4.590000000000000000e+03	4.590000000000000000e+02	4.590000000000000000e+03	2.506819853682928478e+00
4.600000000000000000e+03	4.600000000000000000e+02	4.600000000000000000e+03	2.515000301322722454e+00
4.610000000000000000e+03	4.610000000000000000e+02	4.610000000000000000e+03	2.525053118848850087e+00
4.620000000000000000e+03	4.620000000000000000e+02	4.620000000000000000e+03	2.452156987748351558e+00
4.630000000000000000e+03	4.630000000000000000e+02	4.630000000000000000e+03	2.387599853838667130e+00
4.640000000000000000e+03	4.640000000000000000e+02	4.640000000000000000e+03	2.462341137644493028e+00
4.650000000000000000e+03	4.650000000000000000e+02	4.650000000000000000e+03	2.529470058853921177e+00
4.660000000000000000e+03	4.660000000000000000e+02	4.660000000000000000e+03	2.527770474816092072e+00
4.670000000000000000e+03	4.670000000000000000e+02	4.670000000000000000e+03	2.497250548631110956e+00
4.680000000000000000e+03	4.680000000000000000e+02	4.680000000000000000e+03	2.466797431555275644e+00
4.690000000000000000e+03	4.690000000000000000e+02	4.690000000000000000e+03	2.518974170942493096e+00
4.700000000000000000e+03	4.700000000000000000e+02	4.700000000000000000e+03	2.567749497582254126e+00
4.710000000000000000e+03	4.710000000000000000e+02	4.710000000000000000e+03	2.454159079397279175e+00
4.720000000000000000e+03	4.720000000000000000e+02	4.720000000000000000e+03	2.444180934355382639e+00
4.730000000000000000e+03	4.730000000000000000e+02	4.730000000000000000e+03	2.420805514317108553e+00
4.740000000000000000e+03	4.740000000000000000e+02	4.740000000000000000e+03	2.416062716645051012e+00
4.750000000000000000e+03	4.750000000000000000e+02	4.750000000000000000e+03	2.400162977922823959e+00
4.760000000000000000e+03	4.760000000000000000e+02	4.760000000000000000e+03	2.399349614753709226e+00
4.770000000000000000e+03	4.770000000000000000e+02	4.770000000000000000e+03	2.403196138983530794e+00
4.780000000000000000e+03	4.780000000000000000e+02	4.780000000000000000e+03	2.491217073412123728e+00
4.790000000000000000e+03	4.790000000000000000e+02	4.790000000000000000e+03	2.410419500617169586e+00
4.800000000000000000e+03	4.800000000000000000e+02	4.800000000000000000e+03	2.472562840139938434e+00
4.810000000000000000e+03	4.810000000000000000e+02	4.810000000000000000e+03	2.447224232086916196e+00
4.820000000000000000e+03	4.820000000000000000e+02	4.820000000000000000e+03	2.490896110657526030e+00
4.830000000000000000e+03	4.830000000000000000e+02	4.830000000000000000e+03	2.422739728482643962e+00
4.840000000000000000e+03	4.840000000000000000e+02	4.840000000000000000e+03	2.401671356264172275e+00
4.850000000000000000e+03	4.850000000000000000e+02	4.850000000000000000e+03	2.357625922580048439e+00
4.860000000000000000e+03	4.860000000000000000e+02	4.860000000000000000e+03	2.345702169133629944e+00
4.870000000000000000e+03	4.870000000000000000e+02	4.870000000000000000e+03	2.430942668525784445e+00
4.880000000000000000e+03	4.880000000000000000e+02	4.880000000000000000e+03	2.443559104116577174e+00
4.890000000000000000e+03	4.890000000000000000e+02	4.890000000000000000e+03	2.489838324084324483e+00
4.900000000000000000e+03	4.900000000000000000e+02	4.900000000000000000e+03	2.427486247203914260e+00
4.910000000000000000e+03	4.910000000000000000e+02	4.910000000000000000e+03	2.446401054317208335e+00
4.920000000000000000e+03	4.920000000000000000e+02	4.920000000000000000e+03	2.468695506315459642e+00
4.930000000000000000e+03	4.930000000000000000e+02	4.930000000000000000e+03	2.513457603903348492e+00
4.940000000000000000e+03	4.940000000000000000e+02	4.940000000000000000e+03	2.510839179162423829e+00
4.950000000000000000e+03	4.950000000000000000e+02	4.950000000000000000e+03	2.516006591867783637e+00
4.960000000000000000e+03	4.960000000000000000e+02	4.960000000000000000e+03	2.531457877615985730e+00
4.970000000000000000e+03	4.970000000000000000e+02	4.970000000000000000e+03	2.510982499583480188e+00
4.980000000000000000e+03	4.980000000000000000e+02	4.980000000000000000e+03	2.454421107417647185e+00
4.990000000000000000e+03	4.990000000000000000e+02	4.990000000000000000e+03	2.417945643558327973e+00
5.000000000000000000e+03	5.000000000000000000e+02	5.000000000000000000e+03	2.407959198511938848e+00
5.010000000000000000e+03	5.010000000000000000e+02	5.010000000000000000e+03	2.345382616379852347e+00
5.020000000000000000e+03	5.020000000000000000e+02	5.020000000000000000e+03	2.364122279572752561e+00
5.030000000000000000e+03	5.030000000000000000e+02	5.030000000000000000e+03	2.401001883702581274e+00
5.040000000000000000e+03	5.040000000000000000e+02	5.040000000000000000e+03	2.484227677122762046e+00
5.050000000000000000e+03	5.050000000000000000e+02	5.050000000000000000e+03	2.405203642782437701e+00
5.060000000000000000e+03	5.060000000000000000e+02	5.060000000000000000e+03	2.456759497902460954e+00
5.070000000000000000e+03	5.070000000000000000e+02	5.070000000000000000e+03	2.414300979750709786e+00
5.080000000000000000e+03	5.080000000000000000e+02	5.080000000000000000e+03	2.493987258105265781e+00
5.090000000000000000e+03	5.090000000000000000e+02	5.090000000000000000e+03	2.502757425260765611e+00
5.100000000000000000e+03	5.100000000000000000e+02	5.100000000000000000e+03	2.485763690763012068e+00
5.110000000000000000e+03	5.110000000000000000e+02	5.110000000000000000e+03	2.489114237843806254e+00
5.120000000000000000e+03	5.120000000000000000e+02	5.120000000000000000e+03	2.559012045520157042e+00
5.130000000000000000e+03	5.130000000000000000e+02	5.130000000000000000e+03	2.632529921511374216e+00
5.140000000000000000e+03	5.140000000000000000e+02	5.140000000000000000e+03	2.486538640245926857e+00
5.150000000000000000e+03	5.150000000000000000e+02	5.150000000000000000e+03	2.548645866519076097e+00
5.160000000000000000e+03	5.160000000000000000e+02	5.160000000000000000e+03	2.536576266410298874e+00
5.170000000000000000e+03	5.170000000000000000e+02	5.170000000000000000e+03	2.544338422087595752e+00
5.180000000000000000e+03	5.180000000000000000e+02	5.180000000000000000e+03	2.590117237533481109e+00
5.190000000000000000e+03	5.190000000000000000e+02	5.190000000000000000e+03	2.521060087356073787e+00
5.200000000000000000e+03	5.200000000000000000e+02	5.200000000000000000e+03	2.566714396869305137e+00
5.210000000000000000e+03	5.210000000000000000e+02	5.210000000000000000e+03	2.569351125245775691e+00
5.220000000000000000e+03	5.220000000000000000e+02	5.220000000000000000e+03	2.559121931586235910e+00
5.230000000000000000e+03	5.230000000000000000e+02	5.230000000000000000e+03	2.557611759443567223e+00
5.240000000000000000e+03	5.240000000000000000e+02	5.240000000000000000e+03	2.556999950415144163e+00
5.250000000000000000e+03	5.250000000000000000e+02	5.250000000000000000e+03	2.570248996448991630e+00
5.260000000000000000e+03	5.260000000000000000e+02	5.260000000000000000e+03	2.630706560421542051e+00
5.270000000000000000e+03	5.270000000000000000e+02	5.270000000000000000e+03	2.529483583670601110e+00
5.280000000000000000e+03	5.280000000000000000e+02	5.280000000000000000e+03	2.529124264358458607e+00
5.290000000000000000e+03	5.290000000000000000e+02	5.290000000000000000e+03	2.537412664982041210e+00
5.300000000000000000e+03	5.300000000000000000e+02	5.300000000000000000e+03	2.503613381396705417e+00
5.310000000000000000e+03	5.310000000000000000e+02	5.310000000000000000e+03	2.513846064957079740e+00
5.320000000000000000e+03	5.320000000000000000e+02	5.320000000000000000e+03	2.495572552643670061e+00
5.330000000000000000e+03	5.330000000000000000e+02	5.330000000000000000e+03	2.504084478976750017e+00
5.340000000000000000e+03	5.340000000000000000e+02	5.340000000000000000e+03	2.476490510549398838e+00
5.350000000000000000e+03	5.350000000000000000e+02	5.350000000000000000e+03	2.500867912278804450e+00
5.360000000000000000e+03	5.360000000000000000e+02	5.360000000000000000e+03	2.549700966731776486e+00
5.370000000000000000e+03	5.370000000000000000e+02	5.370000000000000000e+03	2.542359215103740855e+00
5.380000000000000000e+03	5.380000000000000000e+02	5.380000000000000000e+03	2.529897102440382017e+00
5.390000000000000000e+03	5.390000000000000000e+02	5.390000000000000000e+03	2.544322704475856067e+00
5.400000000000000000e+03	5.400000000000000000e+02	5.400000000000000000e+03	2.527528052999997943e+00
5.410000000000000000e+03	5.410000000000000000e+02	5.410000000000000000e+03	2.509983986998868932e+00
5.420000000000000000e+03	5.420000000000000000e+02	5.420000000000000000e+03	2.441302303113106476e+00
5.430000000000000000e+03	5.430000000000000000e+02	5.430000000000000000e+03	2.524086011361412751e+00
5.440000000000000000e+03	5.440000000000000000e+02	5.440000000000000000e+03	2.494536641280295619e+00
5.450000000000000000e+03	5.450000000000000000e+02	5.450000000000000000e+03	2.438063894432934031e+00
5.460000000000000000e+03	5.460000000000000000e+02	5.460000000000000000e+03	2.456449517980862751e+00
5.470000000000000000e+03	5.470000000000000000e+02	5.470000000000000000e+03	2.454734466534406856e+00
5.480000000000000000e+03	5.480000000000000000e+02	5.480000000000000000e+03	2.539040864116996143e+00
5.490000000000000000e+03	5.490000000000000000e+02	5.490000000000000000e+03	2.465076825478193623e+00
5.500000000000000000e+03	5.500000000000000000e+02	5.500000000000000000e+03	2.505132914361279273e+00
5.510000000000000000e+03	5.510000000000000000e+02	5.510000000000000000e+03	2.466339600123650388e+00
5.520000000000000000e+03	5.520000000000000000e+02	5.520000000000000000e+03	2.503471286577167554e+00
5.530000000000000000e+03	5.530000000000000000e+02	5.530000000000000000e+03	2.416914582862340843e+00
5.540000000000000000e+03	5.540000000000000000e+02	5.540000000000000000e+03	2.559452204330040725e+00
5.550000000000000000e+03	5.550000000000000000e+02	5.550000000000000000e+03	2.533176908065316368e+00
5.560000000000000000e+03	5.560000000000000000e+02	5.560000000000000000e+03	2.479672646608180653e+00
5.570000000000000000e+03	5.570000000000000000e+02	5.570000000000000000e+03	2.450899635560911616e+00
5.580000000000000000e+03	5.580000000000000000e+02	5.580000000000000000e+03	2.468684796999687681e+00
5.590000000000000000e+03	5.590000000000000000e+02	5.590000000000000000e+03	2.508681335825897918e+00
5.600000000000000000e+03	5.600000000000000000e+02	5.600000000000000000e+03	2.480764743027156438e+00
5.610000000000000000e+03	5.610000000000000000e+02	5.610000000000000000e+03	2.523574638148460281e+00
5.620000000000000000e+03	5.620000000000000000e+02	5.620000000000000000e+03	2.526130181181739598e+00
5.630000000000000000e+03	5.630000000000000000e+02	5.630000000000000000e+03	2.534600317307110107e+00
5.640000000000000000e+03	5.640000000000000000e+02	5.640000000000000000e+03	2.553481700873343918e+00
5.650000000000000000e+03	5.650000000000000000e+02	5.650000000000000000e+03	2.519157617007867334e+00
5.660000000000000000e+03	5.660000000000000000e+02	5.660000000000000000e+03	2.516907123976357408e+00
5.670000000000000000e+03	5.670000000000000000e+02	5.670000000000000000e+03	2.489499973433251245e+00
5.680000000000000000e+03	5.680000000000000000e+02	5.680000000000000000e+03	2.495668227561922414e+00
5.690000000000000000e+03	5.690000000000000000e+02	5.690000000000000000e+03	2.546000026365039304e+00
5.700000000000000000e+03	5.700000000000000000e+02	5.700000000000000000e+03	2.456224941967607212e+00
5.710000000000000000e+03	5.710000000000000000e+02	5.710000000000000000e+03	2.423113555597034896e+00
5.720000000000000000e+03	5.720000000000000000e+02	5.720000000000000000e+03	2.443658674731245650e+00
5.730000000000000000e+03	5.730000000000000000e+02	5.730000000000000000e+03	2.331576644608682525e+00
5.740000000000000000e+03	5.740000000000000000e+02	5.740000000000000000e+03	2.407680648142522362e+00
5.750000000000000000e+03	5.750000000000000000e+02	5.750000000000000000e+03	2.458579578513429453e+00
5.760000000000000000e+03	5.760000000000000000e+02	5.760000000000000000e+03	2.425161226999247521e+00
5.770000000000000000e+03	5.770000000000000000e+02	5.770000000000000000e+03	2.380803296800297897e+00
5.780000000000000000e+03	5.780000000000000000e+02	5.780000000000000000e+03	2.360286740477272271e+00
5.790000000000000000e+03	5.790000000000000000e+02	5.790000000000000000e+03	2.416485361331669246e+00
5.800000000000000000e+03	5.800000000000000000e+02	5.800000000000000000e+03	2.365425745507125921e+00
5.810000000000000000e+03	5.810000000000000000e+02	5.810000000000000000e+03	2.452045306507867561e+00
5.820000000000000000e+03	5.820000000000000000e+02	5.820000000000000000e+03	2.500522462527188239e+00
5.830000000000000000e+03	5.830000000000000000e+02	5.830000000000000000e+03	2.501780466117963009e+00
5.840000000000000000e+03	5.840000000000000000e+02	5.840000000000000000e+03	2.494335629546136968e+00
5.850000000000000000e+03	5.850000000000000000e+02	5.850000000000000000e+03	2.599112299264320303e+00
5.860000000000000000e+03	5.860000000000000000e+02	5.860000000000000000e+03	2.468839621526457861e+00
5.870000000000000000e+03	5.870000000000000000e+02	5.870000000000000000e+03	2.550399262598648242e+00
5.880000000000000000e+03	5.880000000000000000e+02	5.880000000000000000e+03	2.547120018289047660e+00
5.890000000000000000e+03	5.890000000000000000e+02	5.890000000000000000e+03	2.576333094522739842e+00
5.900000000000000000e+03	5.900000000000000000e+02	5.900000000000000000e+03	2.520702822786186292e+00
5.910000000000000000e+03	5.910000000000000000e+02	5.910000000000000000e+03	2.495421947102259175e+00
5.920000000000000000e+03	5.920000000000000000e+02	5.920000000000000000e+03	2.515475077101650747e+00
5.930000000000000000e+03	5.930000000000000000e+02	5.930000000000000000e+03	2.477650857063927958e+00
5.940000000000000000e+03	5.940000000000000000e+02	5.940000000000000000e+03	2.562080322602324323e+00
5.950000000000000000e+03	5.950000000000000000e+02	5.950000000000000000e+03	2.567228221490123641e+00
5.960000000000000000e+03	5.960000000000000000e+02	5.960000000000000000e+03	2.547357823246187092e+00
5.970000000000000000e+03	5.970000000000000000e+02	5.970000000000000000e+03	2.540737225760150153e+00
5.980000000000000000e+03	5.980000000000000000e+02	5.980000000000000000e+03	2.536123404459432074e+00
5.990000000000000000e+03	5.990000000000000000e+02	5.990000000000000000e+03	2.541350437763747028e+00
6.000000000000000000e+03	6.000000000000000000e+02	6.000000000000000000e+03	2.556548108307431733e+00
6.010000000000000000e+03	6.010000000000000000e+02	6.010000000000000000e+03	2.590837828640645046e+00
6.020000000000000000e+03	6.020000000000000000e+02	6.020000000000000000e+03	2.625401357002465907e+00
6.030000000000000000e+03	6.030000000000000000e+02	6.030000000000000000e+03	2.632823555874197474e+00
6.040000000000000000e+03	6.040000000000000000e+02	6.040000000000000000e+03	2.588301522014938794e+00
6.050000000000000000e+03	6.050000000000000000e+02	6.050000000000000000e+03	2.530884227292837796e+00
6.060000000000000000e+03	6.060000000000000000e+02	6.060000000000000000e+03	2.598725067418479195e+00
6.070000000000000000e+03	6.070000000000000000e+02	6.070000000000000000e+03	2.597197351820883959e+00
6.080000000000000000e+03	6.080000000000000000e+02	6.080000000000000000e+03	2.599743012705516332e+00
6.090000000000000000e+03	6.090000000000000000e+02	6.090000000000000000e+03	2.632671324098749821e+00
6.100000000000000000e+03	6.100000000000000000e+02	6.100000000000000000e+03	2.561346568479236030e+00
6.110000000000000000e+03	6.110000000000000000e+02	6.110000000000000000e+03	2.612498484144185618e+00
6.120000000000000000e+03	6.120000000000000000e+02	6.120000000000000000e+03	2.529654985399331757e+00
6.130000000000000000e+03	6.130000000000000000e+02	6.130000000000000000e+03	2.505582068077264690e+00
6.140000000000000000e+03	6.140000000000000000e+02	6.140000000000000000e+03	2.599297564667049087e+00
6.150000000000000000e+03	6.150000000000000000e+02	6.150000000000000000e+03	2.623717565066502999e+00
6.160000000000000000e+03	6.160000000000000000e+02	6.160000000000000000e+03	2.552793058213309152e+00
6.170000000000000000e+03	6.170000000000000000e+02	6.170000000000000000e+03	2.570079068267495437e+00
6.180000000000000000e+03	6.180000000000000000e+02	6.180000000000000000e+03	2.549328833870172062e+00
6.190000000000000000e+03	6.190000000000000000e+02	6.190000000000000000e+03	2.640854402991775540e+00
6.200000000000000000e+03	6.200000000000000000e+02	6.200000000000000000e+03	2.615940586626396502e+00
6.210000000000000000e+03	6.210000000000000000e+02	6.210000000000000000e+03	2.549518872218598187e+00
6.220000000000000000e+03	6.220000000000000000e+02	6.220000000000000000e+03	2.462246539784594290e+00
6.230000000000000000e+03	6.230000000000000000e+02	6.230000000000000000e+03	2.482155244202036926e+00
6.240000000000000000e+03	6.240000000000000000e+02	6.240000000000000000e+03	2.404218218200190549e+00
6.250000000000000000e+03	6.250000000000000000e+02	6.250000000000000000e+03	2.422817366697085362e+00
6.260000000000000000e+03	6.260000000000000000e+02	6.260000000000000000e+03	2.415676398869680774e+00
6.270000000000000000e+03	6.270000000000000000e+02	6.270000000000000000e+03	2.511881091145909739e+00
6.280000000000000000e+03	6.280000000000000000e+02	6.280000000000000000e+03	2.543512613846796278e+00
6.290000000000000000e+03	6.290000000000000000e+02	6.290000000000000000e+03	2.622578274835090095e+00
6.300000000000000000e+03	6.300000000000000000e+02	6.300000000000000000e+03	2.657648270548477409e+00
6.310000000000000000e+03	6.310000000000000000e+02	6.310000000000000000e+03	2.645470222554962447e+00
6.320000000000000000e+03	6.320000000000000000e+02	6.320000000000000000e+03	2.692069353610883287e+00
6.330000000000000000e+03	6.330000000000000000e+02	6.330000000000000000e+03	2.712518790788560619e+00
6.340000000000000000e+03	6.340000000000000000e+02	6.340000000000000000e+03	2.635454206249801423e+00
6.350000000000000000e+03	6.350000000000000000e+02	6.350000000000000000e+03	2.635494527802871190e+00
6.360000000000000000e+03	6.360000000000000000e+02	6.360000000000000000e+03	2.652222498603939993e+00
6.370000000000000000e+03	6.370000000000000000e+02	6.370000000000000000e+03	2.682275693273796779e+00
6.380000000000000000e+03	6.380000000000000000e+02	6.380000000000000000e+03	2.577151289894281216e+00
6.390000000000000000e+03	6.390000000000000000e+02	6.390000000000000000e+03	2.605926388579029140e+00
6.400000000000000000e+03	6.400000000000000000e+02	6.400000000000000000e+03	2.584096039314884408e+00
6.410000000000000000e+03	6.410000000000000000e+02	6.410000000000000000e+03	2.638136665789272861e+00
6.420000000000000000e+03	6.420000000000000000e+02	6.420000000000000000e+03	2.616223041396115612e+00
6.430000000000000000e+03	6.430000000000000000e+02	6.430000000000000000e+03	2.668526353814155705e+00
6.440000000000000000e+03	6.440000000000000000e+02	6.440000000000000000e+03	2.643724560650278388e+00
6.450000000000000000e+03	6.450000000000000000e+02	6.450000000000000000e+03	2.601084136045837436e+00
6.460000000000000000e+03	6.460000000000000000e+02	6.460000000000000000e+03	2.681485351951661045e+00
6.470000000000000000e+03	6.470000000000000000e+02	6.470000000000000000e+03	2.508878778989583225e+00
6.480000000000000000e+03	6.480000000000000000e+02	6.480000000000000000e+03	2.595467499433992575e+00
6.490000000000000000e+03	6.490000000000000000e+02	6.490000000000000000e+03	2.571609420430073456e+00
6.500000000000000000e+03	6.500000000000000000e+02	6.500000000000000000e+03	2.530256927248731191e+00
6.510000000000000000e+03	6.510000000000000000e+02	6.510000000000000000e+03	2.540712206589405664e+00
6.520000000000000000e+03	6.520000000000000000e+02	6.520000000000000000e+03	2.549665973092772209e+00
6.530000000000000000e+03	6.530000000000000000e+02	6.530000000000000000e+03	2.589065163482603626e+00
6.540000000000000000e+03	6.540000000000000000e+02	6.540000000000000000e+03	2.524142180046759165e+00
6.550000000000000000e+03	6.550000000000000000e+02	6.550000000000000000e+03	2.496295066977722854e+00
6.560000000000000000e+03	6.560000000000000000e+02	6.560000000000000000e+03	2.482074494013389199e+00
6.570000000000000000e+03	6.570000000000000000e+02	6.570000000000000000e+03	2.561549183276834452e+00
6.580000000000000000e+03	6.580000000000000000e+02	6.580000000000000000e+03	2.483764652824607122e+00
6.590000000000000000e+03	6.590000000000000000e+02	6.590000000000000000e+03	2.549165555949249207e+00
6.600000000000000000e+03	6.600000000000000000e+02	6.600000000000000000e+03	2.540861727216229049e+00
6.610000000000000000e+03	6.610000000000000000e+02	6.610000000000000000e+03	2.491701767050466199e+00
6.620000000000000000e+03	6.620000000000000000e+02	6.620000000000000000e+03	2.507452138340394932e+00
6.630000000000000000e+03	6.630000000000000000e+02	6.630000000000000000e+03	2.580674840225843258e+00
6.640000000000000000e+03	6.640000000000000000e+02	6.640000000000000000e+03	2.596214973319224573e+00
6.650000000000000000e+03	6.650000000000000000e+02	6.650000000000000000e+03	2.542395437663797608e+00
6.660000000000000000e+03	6.660000000000000000e+02	6.660000000000000000e+03	2.532335450000371857e+00
6.670000000000000000e+03	6.670000000000000000e+02	6.670000000000000000e+03	2.591839918018145283e+00
6.680000000000000000e+03	6.680000000000000000e+02	6.680000000000000000e+03	2.554228936866006716e+00
6.690000000000000000e+03	6.690000000000000000e+02	6.690000000000000000e+03	2.468385534167702122e+00
6.700000000000000000e+03	6.700000000000000000e+02	6.700000000000000000e+03	2.496225499937521519e+00
6.710000000000000000e+03	6.710000000000000000e+02	6.710000000000000000e+03	2.518672439671189700e+00
6.720000000000000000e+03	6.720000000000000000e+02	6.720000000000000000e+03	2.487163471767223299e+00
6.730000000000000000e+03	6.730000000000000000e+02	6.730000000000000000e+03	2.453820799260701069e+00
6.740000000000000000e+03	6.740000000000000000e+02	6.740000000000000000e+03	2.548710259685075474e+00
6.750000000000000000e+03	6.750000000000000000e+02	6.750000000000000000e+03	2.526349628745688580e+00
6.760000000000000000e+03	6.760000000000000000e+02	6.760000000000000000e+03	2.643013936481741766e+00
6.770000000000000000e+03	6.770000000000000000e+02	6.770000000000000000e+03	2.671144469691299150e+00
6.780000000000000000e+03	6.780000000000000000e+02	6.780000000000000000e+03	2.564197487813773435e+00
6.790000000000000000e+03	6.790000000000000000e+02	6.790000000000000000e+03	2.508983983970888509e+00
6.800000000000000000e+03	6.800000000000000000e+02	6.800000000000000000e+03	2.666844485692642763e+00
6.810000000000000000e+03	6.810000000000000000e+02	6.810000000000000000e+03	2.620051034272706136e+00
6.820000000000000000e+03	6.820000000000000000e+02	6.820000000000000000e+03	2.601691762165300847e+00
6.830000000000000000e+03	6.830000000000000000e+02	6.830000000000000000e+03	2.610022905021089024e+00
6.840000000000000000e+03	6.840000000000000000e+02	6.840000000000000000e+03	2.605785889840743330e+00
6.850000000000000000e+03	6.850000000000000000e+02	6.850000000000000000e+03	2.673137526261277319e+00
6.860000000000000000e+03	6.860000000000000000e+02	6.860000000000000000e+03	2.662442449735549221e+00
6.870000000000000000e+03	6.870000000000000000e+02	6.870000000000000000e+03	2.648550138899808726e+00
6.880000000000000000e+03	6.880000000000000000e+02	6.880000000000000000e+03	2.548804252674957915e+00
6.890000000000000000e+03	6.890000000000000000e+02	6.890000000000000000e+03	2.538789164239219520e+00
6.900000000000000000e+03	6.900000000000000000e+02	6.900000000000000000e+03	2.562383597565125459e+00
6.910000000000000000e+03	6.910000000000000000e+02	6.910000000000000000e+03	2.480647531360954616e+00
6.920000000000000000e+03	6.920000000000000000e+02	6.920000000000000000e+03	2.427834030620179551e+00
6.930000000000000000e+03	6.930000000000000000e+02	6.930000000000000000e+03	2.466463907361775121e+00
6.940000000000000000e+03	6.940000000000000000e+02	6.940000000000000000e+03	2.369610437685690130e+00
6.950000000000000000e+03	6.950000000000000000e+02	6.950000000000000000e+03	2.360077178048099800e+00
6.960000000000000000e+03	6.960000000000000000e+02	6.960000000000000000e+03	2.392738094471639876e+00
6.970000000000000000e+03	6.970000000000000000e+02	6.970000000000000000e+03	2.516731386419806427e+00
6.980000000000000000e+03	6.980000000000000000e+02	6.980000000000000000e+03	2.498038224897312087e+00
6.990000000000000000e+03	6.990000000000000000e+02	6.990000000000000000e+03	2.527844307083897846e+00
7.000000000000000000e+03	7.000000000000000000e+02	7.000000000000000000e+03	2.494574427545794837e+00
7.010000000000000000e+03	7.010000000000000000e+02	7.010000000000000000e+03	2.519115198582562609e+00
7.020000000000000000e+03	7.020000000000000000e+02	7.020000000000000000e+03	2.562455027937110330e+00
7.030000000000000000e+03	7.030000000000000000e+02	7.030000000000000000e+03	2.550694787963046384e+00
7.040000000000000000e+03	7.040000000000000000e+02	7.040000000000000000e+03	2.500895916905410132e+00
7.050000000000000000e+03	7.050000000000000000e+02	7.050000000000000000e+03	2.545115405765482119e+00
7.060000000000000000e+03	7.060000000000000000e+02	7.060000000000000000e+03	2.489470126483293910e+00
7.070000000000000000e+03	7.070000000000000000e+02	7.070000000000000000e+03	2.547089405105953386e+00
7.080000000000000000e+03	7.080000000000000000e+02	7.080000000000000000e+03	2.549451691311868551e+00
7.090000000000000000e+03	7.090000000000000000e+02	7.090000000000000000e+03	2.592570704123560610e+00
7.100000000000000000e+03	7.100000000000000000e+02	7.100000000000000000e+03	2.556732555843642452e+00
7.110000000000000000e+03	7.110000000000000000e+02	7.110000000000000000e+03	2.544493294504010628e+00
7.120000000000000000e+03	7.120000000000000000e+02	7.120000000000000000e+03	2.532913832781793939e+00
7.130000000000000000e+03	7.130000000000000000e+02	7.130000000000000000e+03	2.490431737721149563e+00
7.140000000000000000e+03	7.140000000000000000e+02	7.140000000000000000e+03	2.533302261541452882e+00
7.150000000000000000e+03	7.150000000000000000e+02	7.150000000000000000e+03	2.505971182486349313e+00
7.160000000000000000e+03	7.160000000000000000e+02	7.160000000000000000e+03	2.544243490113229367e+00
7.170000000000000000e+03	7.170000000000000000e+02	7.170000000000000000e+03	2.474006799618367669e+00
7.180000000000000000e+03	7.180000000000000000e+02	7.180000000000000000e+03	2.501892578379756316e+00
7.190000000000000000e+03	7.190000000000000000e+02	7.190000000000000000e+03	2.470479008619695716e+00
7.200000000000000000e+03	7.200000000000000000e+02	7.200000000000000000e+03	2.538910162592784125e+00
7.210000000000000000e+03	7.210000000000000000e+02	7.210000000000000000e+03	2.480666223808841941e+00
7.220000000000000000e+03	7.220000000000000000e+02	7.220000000000000000e+03	2.565215155317472906e+00
7.230000000000000000e+03	7.230000000000000000e+02	7.230000000000000000e+03	2.524706573213296057e+00
7.240000000000000000e+03	7.240000000000000000e+02	7.240000000000000000e+03	2.455727643433375906e+00
7.250000000000000000e+03	7.250000000000000000e+02	7.250000000000000000e+03	2.416612841365081810e+00
7.260000000000000000e+03	7.260000000000000000e+02	7.260000000000000000e+03	2.439127699896788126e+00
7.270000000000000000e+03	7.270000000000000000e+02	7.270000000000000000e+03	2.466748465414734248e+00
7.280000000000000000e+03	7.280000000000000000e+02	7.280000000000000000e+03	2.564023440595249781e+00
7.290000000000000000e+03	7.290000000000000000e+02	7.290000000000000000e+03	2.496202673190927701e+00
7.300000000000000000e+03	7.300000000000000000e+02	7.300000000000000000e+03	2.485736565777635576e+00
7.310000000000000000e+03	7.310000000000000000e+02	7.310000000000000000e+03	2.503265763226083962e+00
7.320000000000000000e+03	7.320000000000000000e+02	7.320000000000000000e+03	2.427723880554006897e+00
7.330000000000000000e+03	7.330000000000000000e+02	7.330000000000000000e+03	2.497851051197121919e+00
7.340000000000000000e+03	7.340000000000000000e+02	7.340000000000000000e+03	2.503351269695386794e+00
7.350000000000000000e+03	7.350000000000000000e+02	7.350000000000000000e+03	2.454598762190976835e+00
7.360000000000000000e+03	7.360000000000000000e+02	7.360000000000000000e+03	2.460344632711677804e+00
7.370000000000000000e+03	7.370000000000000000e+02	7.370000000000000000e+03	2.543284526463480688e+00
7.380000000000000000e+03	7.380000000000000000e+02	7.380000000000000000e+03	2.556126700112794303e+00
7.390000000000000000e+03	7.390000000000000000e+02	7.390000000000000000e+03	2.612666450995421830e+00
7.400000000000000000e+03	7.400000000000000000e+02	7.400000000000000000e+03	2.581322560313815906e+00
7.410000000000000000e+03	7.410000000000000000e+02	7.410000000000000000e+03	2.576740226802681999e+00
7.420000000000000000e+03	7.420000000000000000e+02	7.420000000000000000e+03	2.610176188828443600e+00
7.430000000000000000e+03	7.430000000000000000e+02	7.430000000000000000e+03	2.610627649868540345e+00
7.440000000000000000e+03	7.440000000000000000e+02	7.440000000000000000e+03	2.653796131298114425e+00
7.450000000000000000e+03	7.450000000000000000e+02	7.450000000000000000e+03	2.582525215167354560e+00
7.460000000000000000e+03	7.460000000000000000e+02	7.460000000000000000e+03	2.537199059871303675e+00
7.470000000000000000e+03	7.470000000000000000e+02	7.470000000000000000e+03	2.533315752671335908e+00
7.480000000000000000e+03	7.480000000000000000e+02	7.480000000000000000e+03	2.540548665808726181e+00
7.490000000000000000e+03	7.490000000000000000e+02	7.490000000000000000e+03	2.497009702130610798e+00
7.500000000000000000e+03	7.500000000000000000e+02	7.500000000000000000e+03	2.495094923683438548e+00
7.510000000000000000e+03	7.510000000000000000e+02	7.510000000000000000e+03	2.541502495757621105e+00
7.520000000000000000e+03	7.520000000000000000e+02	7.520000000000000000e+03	2.530317735805642343e+00
7.530000000000000000e+03	7.530000000000000000e+02	7.530000000000000000e+03	2.449944258534801911e+00
7.540000000000000000e+03	7.540000000000000000e+02	7.540000000000000000e+03	2.478911449333373707e+00
7.550000000000000000e+03	7.550000000000000000e+02	7.550000000000000000e+03	2.470365364669742103e+00
7.560000000000000000e+03	7.560000000000000000e+02	7.560000000000000000e+03	2.439919830689545766e+00
7.570000000000000000e+03	7.570000000000000000e+02	7.570000000000000000e+03	2.447046824576665891e+00
7.580000000000000000e+03	7.580000000000000000e+02	7.580000000000000000e+03	2.465000718416285874e+00
7.590000000000000000e+03	7.590000000000000000e+02	7.590000000000000000e+03	2.454316796168289017e+00
7.600000000000000000e+03	7.600000000000000000e+02	7.600000000000000000e+03	2.533361609206520981e+00
7.610000000000000000e+03	7.610000000000000000e+02	7.610000000000000000e+03	2.494435862302555762e+00
7.620000000000000000e+03	7.620000000000000000e+02	7.620000000000000000e+03	2.544437354283274999e+00
7.630000000000000000e+03	7.630000000000000000e+02	7.630000000000000000e+03	2.588209907579339664e+00
7.640000000000000000e+03	7.640000000000000000e+02	7.640000000000000000e+03	2.608945341219142566e+00
7.650000000000000000e+03	7.650000000000000000e+02	7.650000000000000000e+03	2.656384603102982744e+00
7.660000000000000000e+03	7.660000000000000000e+02	7.660000000000000000e+03	2.632776917032362718e+00
7.670000000000000000e+03	7.670000000000000000e+02	7.670000000000000000e+03	2.643969545277002897e+00
7.680000000000000000e+03	7.680000000000000000e+02	7.680000000000000000e+03	2.609374653086683260e+00
7.690000000000000000e+03	7.690000000000000000e+02	7.690000000000000000e+03	2.624717846524983855e+00
7.700000000000000000e+03	7.700000000000000000e+02	7.700000000000000000e+03	2.660990075192575244e+00
7.710000000000000000e+03	7.710000000000000000e+02	7.710000000000000000e+03	2.667411368028815843e+00
7.720000000000000000e+03	7.720000000000000000e+02	7.720000000000000000e+03	2.727074844819304289e+00
7.730000000000000000e+03	7.730000000000000000e+02	7.730000000000000000e+03	2.728617706294937051e+00
7.740000000000000000e+03	7.740000000000000000e+02	7.740000000000000000e+03	2.742682158796924341e+00
7.750000000000000000e+03	7.750000000000000000e+02	7.750000000000000000e+03	2.750607304580589219e+00
7.760000000000000000e+03	7.760000000000000000e+02	7.760000000000000000e+03	2.634623844235933543e+00
7.770000000000000000e+03	7.770000000000000000e+02	7.770000000000000000e+03	2.592919538237311361e+00
7.780000000000000000e+03	7.780000000000000000e+02	7.780000000000000000e+03	2.595443886307817749e+00
7.790000000000000000e+03	7.790000000000000000e+02	7.790000000000000000e+03	2.544177402545588773e+00
7.800000000000000000e+03	7.800000000000000000e+02	7.800000000000000000e+03	2.527484608623102424e+00
7.810000000000000000e+03	7.810000000000000000e+02	7.810000000000000000e+03	2.536437462248528174e+00
7.820000000000000000e+03	7.820000000000000000e+02	7.820000000000000000e+03	2.614355769235333415e+00
7.830000000000000000e+03	7.830000000000000000e+02	7.830000000000000000e+03	2.578816607221823709e+00
7.840000000000000000e+03	7.840000000000000000e+02	7.840000000000000000e+03	2.653963895180133203e+00
7.850000000000000000e+03	7.850000000000000000e+02	7.850000000000000000e+03	2.627624786485957209e+00
7.860000000000000000e+03	7.860000000000000000e+02	7.860000000000000000e+03	2.594746548354584625e+00
7.870000000000000000e+03	7.870000000000000000e+02	7.870000000000000000e+03	2.643981772296052135e+00
7.880000000000000000e+03	7.880000000000000000e+02	7.880000000000000000e+03	2.563016460413345854e+00
7.890000000000000000e+03	7.890000000000000000e+02	7.890000000000000000e+03	2.654708766800833786e+00
7.900000000000000000e+03	7.900000000000000000e+02	7.900000000000000000e+03	2.656971599239614346e+00
7.910000000000000000e+03	7.910000000000000000e+02	7.910000000000000000e+03	2.738380757045173475e+00
7.920000000000000000e+03	7.920000000000000000e+02	7.920000000000000000e+03	2.722106876157426303e+00
7.930000000000000000e+03	7.930000000000000000e+02	7.930000000000000000e+03	2.709295419771775126e+00
7.940000000000000000e+03	7.940000000000000000e+02	7.940000000000000000e+03	2.700799851393960171e+00
7.950000000000000000e+03	7.950000000000000000e+02	7.950000000000000000e+03	2.659822705687383770e+00
7.960000000000000000e+03	7.960000000000000000e+02	7.960000000000000000e+03	2.699307245327968285e+00
7.970000000000000000e+03	7.970000000000000000e+02	7.970000000000000000e+03	2.755308676002771850e+00
7.980000000000000000e+03	7.980000000000000000e+02	7.980000000000000000e+03	2.699493410077171252e+00
7.990000000000000000e+03	7.990000000000000000e+02	7.990000000000000000e+03	2.659352798124924977e+00
8.000000000000000000e+03	8.000000000000000000e+02	8.000000000000000000e+03	2.713551534861555314e+00
8.010000000000000000e+03	8.010000000000000000e+02	8.010000000000000000e+03	2.725265988079963453e+00
8.020000000000000000e+03	8.020000000000000000e+02	8.020000000000000000e+03	2.673948360958830150e+00
8.030000000000000000e+03	8.030000000000000000e+02	8.030000000000000000e+03	2.738375686632939843e+00
8.040000000000000000e+03	8.040000000000000000e+02	8.040000000000000000e+03	2.799468537674564939e+00
8.050000000000000000e+03	8.050000000000000000e+02	8.050000000000000000e+03	2.804977079201397938e+00
8.060000000000000000e+03	8.060000000000000000e+02	8.060000000000000000e+03	2.796265382982160652e+00
8.070000000000000000e+03	8.070000000000000000e+02	8.070000000000000000e+03	2.724651981775605858e+00
8.080000000000000000e+03	8.080000000000000000e+02	8.080000000000000000e+03	2.790046793733118147e+00
8.090000000000000000e+03	8.090000000000000000e+02	8.090000000000000000e+03	2.749876686656054670e+00
8.100000000000000000e+03	8.100000000000000000e+02	8.100000000000000000e+03	2.816481752345823431e+00
8.110000000000000000e+03	8.110000000000000000e+02	8.110000000000000000e+03	2.768060158450455166e+00
8.120000000000000000e+03	8.120000000000000000e+02	8.120000000000000000e+03	2.799926911752269820e+00
8.130000000000000000e+03	8.130000000000000000e+02	8.130000000000000000e+03	2.756731851252064658e+00
8.140000000000000000e+03	8.140000000000000000e+02	8.140000000000000000e+03	2.717493865349535298e+00
8.150000000000000000e+03	8.150000000000000000e+02	8.150000000000000000e+03	2.745074025484228741e+00
8.160000000000000000e+03	8.160000000000000000e+02	8.160000000000000000e+03	2.738293844746956029e+00
8.170000000000000000e+03	8.170000000000000000e+02	8.170000000000000000e+03	2.748198439235915558e+00
8.180000000000000000e+03	8.180000000000000000e+02	8.180000000000000000e+03	2.774803589622157673e+00
8.190000000000000000e+03	8.190000000000000000e+02	8.190000000000000000e+03	2.780051736853057065e+00
8.200000000000000000e+03	8.200000000000000000e+02	8.200000000000000000e+03	2.839628087760207809e+00
8.210000000000000000e+03	8.210000000000000000e+02	8.210000000000000000e+03	2.811681574576655684e+00
8.220000000000000000e+03	8.220000000000000000e+02	8.220000000000000000e+03	2.802350670777669084e+00
8.230000000000000000e+03	8.230000000000000000e+02	8.230000000000000000e+03	2.740541351311811979e+00
8.240000000000000000e+03	8.240000000000000000e+02	8.240000000000000000e+03	2.708114147174150776e+00
8.250000000000000000e+03	8.250000000000000000e+02	8.250000000000000000e+03	2.684774139817560190e+00
8.260000000000000000e+03	8.260000000000000000e+02	8.260000000000000000e+03	2.744340538555516407e+00
8.270000000000000000e+03	8.270000000000000000e+02	8.270000000000000000e+03	2.681998838294620047e+00
8.280000000000000000e+03	8.280000000000000000e+02	8.280000000000000000e+03	2.603474376456325956e+00
8.290000000000000000e+03	8.290000000000000000e+02	8.290000000000000000e+03	2.641735967129755558e+00
8.300000000000000000e+03	8.300000000000000000e+02	8.300000000000000000e+03	2.607831519118244845e+00
8.310000000000000000e+03	8.310000000000000000e+02	8.310000000000000000e+03	2.592323104437427528e+00
8.320000000000000000e+03	8.320000000000000000e+02	8.320000000000000000e+03	2.636042542036874714e+00
8.330000000000000000e+03	8.330000000000000000e+02	8.330000000000000000e+03	2.657320555797100692e+00
8.340000000000000000e+03	8.340000000000000000e+02	8.340000000000000000e+03	2.669899075821701384e+00
8.350000000000000000e+03	8.350000000000000000e+02	8.350000000000000000e+03	2.587226920698431076e+00
8.360000000000000000e+03	8.360000000000000000e+02	8.360000000000000000e+03	2.783154743521452090e+00
8.370000000000000000e+03	8.370000000000000000e+02	8.370000000000000000e+03	2.768697872675575322e+00
8.380000000000000000e+03	8.380000000000000000e+02	8.380000000000000000e+03	2.705908584182667997e+00
8.390000000000000000e+03	8.390000000000000000e+02	8.390000000000000000e+03	2.632151873751305882e+00
8.400000000000000000e+03	8.400000000000000000e+02	8.400000000000000000e+03	2.602148383775411578e+00
8.410000000000000000e+03	8.410000000000000000e+02	8.410000000000000000e+03	2.631074769991533557e+00
8.420000000000000000e+03	8.420000000000000000e+02	8.420000000000000000e+03	2.578681212595604233e+00
8.430000000000000000e+03	8.430000000000000000e+02	8.430000000000000000e+03	2.581325736736799215e+00
8.440000000000000000e+03	8.440000000000000000e+02	8.440000000000000000e+03	2.554900497929057490e+00
8.450000000000000000e+03	8.450000000000000000e+02	8.450000000000000000e+03	2.539813049280625457e+00
8.460000000000000000e+03	8.460000000000000000e+02	8.460000000000000000e+03	2.518415370481898119e+00
8.470000000000000000e+03	8.470000000000000000e+02	8.470000000000000000e+03	2.582320044549656579e+00
8.480000000000000000e+03	8.480000000000000000e+02	8.480000000000000000e+03	2.531921761443229446e+00
8.490000000000000000e+03	8.490000000000000000e+02	8.490000000000000000e+03	2.541547731206503791e+00
8.500000000000000000e+03	8.500000000000000000e+02	8.500000000000000000e+03	2.579881285320260176e+00
8.510000000000000000e+03	8.510000000000000000e+02	8.510000000000000000e+03	2.633661594315489296e+00
8.520000000000000000e+03	8.520000000000000000e+02	8.520000000000000000e+03	2.672164084475532331e+00
8.530000000000000000e+03	8.530000000000000000e+02	8.530000000000000000e+03	2.716174501464794222e+00
8.540000000000000000e+03	8.540000000000000000e+02	8.540000000000000000e+03	2.706352595578498388e+00
8.550000000000000000e+03	8.550000000000000000e+02	8.550000000000000000e+03	2.723465517769666278e+00
8.560000000000000000e+03	8.560000000000000000e+02	8.560000000000000000e+03	2.702513328685105964e+00
8.570000000000000000e+03	8.570000000000000000e+02	8.570000000000000000e+03	2.774871010417148121e+00
8.580000000000000000e+03	8.580000000000000000e+02	8.580000000000000000e+03	2.721924086961077904e+00
8.590000000000000000e+03	8.590000000000000000e+02	8.590000000000000000e+03	2.788404080153969566e+00
8.600000000000000000e+03	8.600000000000000000e+02	8.600000000000000000e+03	2.689158964447213140e+00
8.610000000000000000e+03	8.610000000000000000e+02	8.610000000000000000e+03	2.689026579588064347e+00
8.620000000000000000e+03	8.620000000000000000e+02	8.620000000000000000e+03	2.736479148714157983e+00
8.630000000000000000e+03	8.630000000000000000e+02	8.630000000000000000e+03	2.708877645304198722e+00
8.640000000000000000e+03	8.640000000000000000e+02	8.640000000000000000e+03	2.591689310154536408e+00
8.650000000000000000e+03	8.650000000000000000e+02	8.650000000000000000e+03	2.626889070495664669e+00
8.660000000000000000e+03	8.660000000000000000e+02	8.660000000000000000e+03	2.649542068752763324e+00
8.670000000000000000e+03	8.670000000000000000e+02	8.670000000000000000e+03	2.637202124440235274e+00
8.680000000000000000e+03	8.680000000000000000e+02	8.680000000000000000e+03	2.572349348030682492e+00
8.690000000000000000e+03	8.690000000000000000e+02	8.690000000000000000e+03	2.712077105464193227e+00
8.700000000000000000e+03	8.700000000000000000e+02	8.700000000000000000e+03	2.719193440650204074e+00
8.710000000000000000e+03	8.710000000000000000e+02	8.710000000000000000e+03	2.746702009304363479e+00
8.720000000000000000e+03	8.720000000000000000e+02	8.720000000000000000e+03	2.673533374890217029e+00
8.730000000000000000e+03	8.730000000000000000e+02	8.730000000000000000e+03	2.740050758747322845e+00
8.740000000000000000e+03	8.740000000000000000e+02	8.740000000000000000e+03	2.806992318301447131e+00
8.750000000000000000e+03	8.750000000000000000e+02	8.750000000000000000e+03	2.693050320252720731e+00
8.760000000000000000e+03	8.760000000000000000e+02	8.760000000000000000e+03	2.626030340077964986e+00
8.770000000000000000e+03	8.770000000000000000e+02	8.770000000000000000e+03	2.675420762619459047e+00
8.780000000000000000e+03	8.780000000000000000e+02	8.780000000000000000e+03	2.609694238780462694e+00
8.790000000000000000e+03	8.790000000000000000e+02	8.790000000000000000e+03	2.537288042991388881e+00
8.800000000000000000e+03	8.800000000000000000e+02	8.800000000000000000e+03	2.590758556893534958e+00
8.810000000000000000e+03	8.810000000000000000e+02	8.810000000000000000e+03	2.569267528119799415e+00
8.820000000000000000e+03	8.820000000000000000e+02	8.820000000000000000e+03	2.563041422949429826e+00
8.830000000000000000e+03	8.830000000000000000e+02	8.830000000000000000e+03	2.541098091971333517e+00
8.840000000000000000e+03	8.840000000000000000e+02	8.840000000000000000e+03	2.468334598173245631e+00
8.850000000000000000e+03	8.850000000000000000e+02	8.850000000000000000e+03	2.517866448218805786e+00
8.860000000000000000e+03	8.860000000000000000e+02	8.860000000000000000e+03	2.491070056667635590e+00
8.870000000000000000e+03	8.870000000000000000e+02	8.870000000000000000e+03	2.525026905871537330e+00
8.880000000000000000e+03	8.880000000000000000e+02	8.880000000000000000e+03	2.521265101900239447e+00
8.890000000000000000e+03	8.890000000000000000e+02	8.890000000000000000e+03	2.516011364934523264e+00
8.900000000000000000e+03	8.900000000000000000e+02	8.900000000000000000e+03	2.522420376506479212e+00
8.910000000000000000e+03	8.910000000000000000e+02	8.910000000000000000e+03	2.491129854343949290e+00
8.920000000000000000e+03	8.920000000000000000e+02	8.920000000000000000e+03	2.447794923443834314e+00
8.930000000000000000e+03	8.930000000000000000e+02	8.930000000000000000e+03	2.457689135929714830e+00
8.940000000000000000e+03	8.940000000000000000e+02	8.940000000000000000e+03	2.486699774636766946e+00
8.950000000000000000e+03	8.950000000000000000e+02	8.950000000000000000e+03	2.493430034609969592e+00
8.960000000000000000e+03	8.960000000000000000e+02	8.960000000000000000e+03	2.474659342413794150e+00
8.970000000000000000e+03	8.970000000000000000e+02	8.970000000000000000e+03	2.434773241076365391e+00
8.980000000000000000e+03	8.980000000000000000e+02	8.980000000000000000e+03	2.510789626164440680e+00
8.990000000000000000e+03	8.990000000000000000e+02	8.990000000000000000e+03	2.496871689243807868e+00
9.000000000000000000e+03	9.000000000000000000e+02	9.000000000000000000e+03	2.469538397199614543e+00
9.010000000000000000e+03	9.010000000000000000e+02	9.010000000000000000e+03	2.456746889153314406e+00
9.020000000000000000e+03	9.020000000000000000e+02	9.020000000000000000e+03	2.424487416175592269e+00
9.030000000000000000e+03	9.030000000000000000e+02	9.030000000000000000e+03	2.404968869131743681e+00
9.040000000000000000e+03	9.040000000000000000e+02	9.040000000000000000e+03	2.388364503698796160e+00
9.050000000000000000e+03	9.050000000000000000e+02	9.050000000000000000e+03	2.426260249105510969e+00
9.060000000000000000e+03	9.060000000000000000e+02	9.060000000000000000e+03	2.475835637658636568e+00
9.070000000000000000e+03	9.070000000000000000e+02	9.070000000000000000e+03	2.537989835328794630e+00
9.080000000000000000e+03	9.080000000000000000e+02	9.080000000000000000e+03	2.592514282820084226e+00
9.090000000000000000e+03	9.090000000000000000e+02	9.090000000000000000e+03	2.608234742017765839e+00
9.100000000000000000e+03	9.100000000000000000e+02	9.100000000000000000e+03	2.606865294749303619e+00
9.110000000000000000e+03	9.110000000000000000e+02	9.110000000000000000e+03	2.618898736656329440e+00
9.120000000000000000e+03	9.120000000000000000e+02	9.120000000000000000e+03	2.617200386550378344e+00
9.130000000000000000e+03	9.130000000000000000e+02	9.130000000000000000e+03	2.547846504536727785e+00
9.140000000000000000e+03	9.140000000000000000e+02	9.140000000000000000e+03	2.491211769558680178e+00
9.150000000000000000e+03	9.150000000000000000e+02	9.150000000000000000e+03	2.473416354646715387e+00
9.160000000000000000e+03	9.160000000000000000e+02	9.160000000000000000e+03	2.486714122350060840e+00
9.170000000000000000e+03	9.170000000000000000e+02	9.170000000000000000e+03	2.446560476224085789e+00
9.180000000000000000e+03	9.180000000000000000e+02	9.180000000000000000e+03	2.502998662613806768e+00
9.190000000000000000e+03	9.190000000000000000e+02	9.190000000000000000e+03	2.555357688935573357e+00
9.200000000000000000e+03	9.200000000000000000e+02	9.200000000000000000e+03	2.484870650323607322e+00
9.210000000000000000e+03	9.210000000000000000e+02	9.210000000000000000e+03	2.440240573352620679e+00
9.220000000000000000e+03	9.220000000000000000e+02	9.220000000000000000e+03	2.457351752776669063e+00
9.230000000000000000e+03	9.230000000000000000e+02	9.230000000000000000e+03	2.439094645281821183e+00
9.240000000000000000e+03	9.240000000000000000e+02	9.240000000000000000e+03	2.393458405278869883e+00
9.250000000000000000e+03	9.250000000000000000e+02	9.250000000000000000e+03	2.384407591370893087e+00
9.260000000000000000e+03	9.260000000000000000e+02	9.260000000000000000e+03	2.335069743276029897e+00
9.270000000000000000e+03	9.270000000000000000e+02	9.270000000000000000e+03	2.320490676853649514e+00
9.280000000000000000e+03	9.280000000000000000e+02	9.280000000000000000e+03	2.350710472393660044e+00
9.290000000000000000e+03	9.290000000000000000e+02	9.290000000000000000e+03	2.341378508034197559e+00
9.300000000000000000e+03	9.300000000000000000e+02	9.300000000000000000e+03	2.390205171074984758e+00
9.310000000000000000e+03	9.310000000000000000e+02	9.310000000000000000e+03	2.414216913202096304e+00
9.320000000000000000e+03	9.320000000000000000e+02	9.320000000000000000e+03	2.558024045242468070e+00
9.330000000000000000e+03	9.330000000000000000e+02	9.330000000000000000e+03	2.513859636132648401e+00
9.340000000000000000e+03	9.340000000000000000e+02	9.340000000000000000e+03	2.482977847661226090e+00
9.350000000000000000e+03	9.350000000000000000e+02	9.350000000000000000e+03	2.470417149842152771e+00
9.360000000000000000e+03	9.360000000000000000e+02	9.360000000000000000e+03	2.388272062155217146e+00
9.370000000000000000e+03	9.370000000000000000e+02	9.370000000000000000e+03	2.392735909379669401e+00
9.380000000000000000e+03	9.380000000000000000e+02	9.380000000000000000e+03	2.362905942901249112e+00
9.390000000000000000e+03	9.390000000000000000e+02	9.390000000000000000e+03	2.434456671778790326e+00
9.400000000000000000e+03	9.400000000000000000e+02	9.400000000000000000e+03	2.434906856218579385e+00
9.410000000000000000e+03	9.410000000000000000e+02	9.410000000000000000e+03	2.406453830917646197e+00
9.420000000000000000e+03	9.420000000000000000e+02	9.420000000000000000e+03	2.436764724186882169e+00
9.430000000000000000e+03	9.430000000000000000e+02	9.430000000000000000e+03	2.385208015327196840e+00
9.440000000000000000e+03	9.440000000000000000e+02	9.440000000000000000e+03	2.420682101142877851e+00
9.450000000000000000e+03	9.450000000000000000e+02	9.450000000000000000e+03	2.453648340340400136e+00
9.460000000000000000e+03	9.460000000000000000e+02	9.460000000000000000e+03	2.449761150104269536e+00
9.470000000000000000e+03	9.470000000000000000e+02	9.470000000000000000e+03	2.436774168187512135e+00
9.480000000000000000e+03	9.480000000000000000e+02	9.480000000000000000e+03	2.365301707407804876e+00
9.490000000000000000e+03	9.490000000000000000e+02	9.490000000000000000e+03	2.438127644041726327e+00
9.500000000000000000e+03	9.500000000000000000e+02	9.500000000000000000e+03	2.410995533432288340e+00
9.510000000000000000e+03	9.510000000000000000e+02	9.510000000000000000e+03	2.453393210103577804e+00
9.520000000000000000e+03	9.520000000000000000e+02	9.520000000000000000e+03	2.457615687526119252e+00
9.530000000000000000e+03	9.530000000000000000e+02	9.530000000000000000e+03	2.538560681013240838e+00
9.540000000000000000e+03	9.540000000000000000e+02	9.540000000000000000e+03	2.458357745297933494e+00
9.550000000000000000e+03	9.550000000000000000e+02	9.550000000000000000e+03	2.453373696345311217e+00
9.560000000000000000e+03	9.560000000000000000e+02	9.560000000000000000e+03	2.541275961575723219e+00
9.570000000000000000e+03	9.570000000000000000e+02	9.570000000000000000e+03	2.542623957417979419e+00
9.580000000000000000e+03	9.580000000000000000e+02	9.580000000000000000e+03	2.520013744493015295e+00
9.590000000000000000e+03	9.590000000000000000e+02	9.590000000000000000e+03	2.529814974069770184e+00
9.600000000000000000e+03	9.600000000000000000e+02	9.600000000000000000e+03	2.518199102445953574e+00
9.610000000000000000e+03	9.610000000000000000e+02	9.610000000000000000e+03	2.517697216898173274e+00
9.620000000000000000e+03	9.620000000000000000e+02	9.620000000000000000e+03	2.558965895314716743e+00
9.630000000000000000e+03	9.630000000000000000e+02	9.630000000000000000e+03	2.551381768443314879e+00
9.640000000000000000e+03	9.640000000000000000e+02	9.640000000000000000e+03	2.478666609169779100e+00
9.650000000000000000e+03	9.650000000000000000e+02	9.650000000000000000e+03	2.505773307864382460e+00
9.660000000000000000e+03	9.660000000000000000e+02	9.660000000000000000e+03	2.461469624161949366e+00
9.670000000000000000e+03	9.670000000000000000e+02	9.670000000000000000e+03	2.565390425990009771e+00
9.680000000000000000e+03	9.680000000000000000e+02	9.680000000000000000e+03	2.435975163327680271e+00
9.690000000000000000e+03	9.690000000000000000e+02	9.690000000000000000e+03	2.463155982121141285e+00
9.700000000000000000e+03	9.700000000000000000e+02	9.700000000000000000e+03	2.518533975402786229e+00
9.710000000000000000e+03	9.710000000000000000e+02	9.710000000000000000e+03	2.542056861462320239e+00
9.720000000000000000e+03	9.720000000000000000e+02	9.720000000000000000e+03	2.595925549305567515e+00
9.730000000000000000e+03	9.730000000000000000e+02	9.730000000000000000e+03	2.580177120939239899e+00
9.740000000000000000e+03	9.740000000000000000e+02	9.740000000000000000e+03	2.599495468063362402e+00
9.750000000000000000e+03	9.750000000000000000e+02	9.750000000000000000e+03	2.545143036664970104e+00
9.760000000000000000e+03	9.760000000000000000e+02	9.760000000000000000e+03	2.531269225783493670e+00
9.770000000000000000e+03	9.770000000000000000e+02	9.770000000000000000e+03	2.532617351292028030e+00
9.780000000000000000e+03	9.780000000000000000e+02	9.780000000000000000e+03	2.558591027382063121e+00
9.790000000000000000e+03	9.790000000000000000e+02	9.790000000000000000e+03	2.588053011143716997e+00
9.800000000000000000e+03	9.800000000000000000e+02	9.800000000000000000e+03	2.511487316420571769e+00
9.810000000000000000e+03	9.810000000000000000e+02	9.810000000000000000e+03	2.437297338809679470e+00
9.820000000000000000e+03	9.820000000000000000e+02	9.820000000000000000e+03	2.438146007333398035e+00
9.830000000000000000e+03	9.830000000000000000e+02	9.830000000000000000e+03	2.447415921031798725e+00
9.840000000000000000e+03	9.840000000000000000e+02	9.840000000000000000e+03	2.426909134312437821e+00
9.850000000000000000e+03	9.850000000000000000e+02	9.850000000000000000e+03	2.355273907683587797e+00
9.860000000000000000e+03	9.860000000000000000e+02	9.860000000000000000e+03	2.342152191623784407e+00
9.870000000000000000e+03	9.870000000000000000e+02	9.870000000000000000e+03	2.346061559983017908e+00
9.880000000000000000e+03	9.880000000000000000e+02	9.880000000000000000e+03	2.428054575132504667e+00
9.890000000000000000e+03	9.890000000000000000e+02	9.890000000000000000e+03	2.406129754465808457e+00
9.900000000000000000e+03	9.900000000000000000e+02	9.900000000000000000e+03	2.396897470033696464e+00
9.910000000000000000e+03	9.910000000000000000e+02	9.910000000000000000e+03	2.403813544796414181e+00
9.920000000000000000e+03	9.920000000000000000e+02	9.920000000000000000e+03	2.423777476342398263e+00
9.930000000000000000e+03	9.930000000000000000e+02	9.930000000000000000e+03	2.447303717993604799e+00
9.940000000000000000e+03	9.940000000000000000e+02	9.940000000000000000e+03	2.457324934993015741e+00
9.950000000000000000e+03	9.950000000000000000e+02	9.950000000000000000e+03	2.451048038300304377e+00
9.960000000000000000e+03	9.960000000000000000e+02	9.960000000000000000e+03	2.496861028665759541e+00
9.970000000000000000e+03	9.970000000000000000e+02	9.970000000000000000e+03	2.531625873155499917e+00
9.980000000000000000e+03	9.980000000000000000e+02	9.980000000000000000e+03	2.472464336166425358e+00
9.990000000000000000e+03	9.990000000000000000e+02	9.990000000000000000e+03	2.426099020429616004e+00
1.000000000000000000e+04	1.000000000000000000e+03	1.000000000000000000e+04	2.442194842936336041e+00
1.001000000000000000e+04	1.001000000000000000e+03	1.001000000000000000e+04	2.449576449607699047e+00
1.002000000000000000e+04	1.002000000000000000e+03	1.002000000000000000e+04	2.442502614404043371e+00
1.003000000000000000e+04	1.003000000000000000e+03	1.003000000000000000e+04	2.460634651934662465e+00
1.004000000000000000e+04	1.004000000000000000e+03	1.004000000000000000e+04	2.394561221293356024e+00
1.005000000000000000e+04	1.005000000000000000e+03	1.005000000000000000e+04	2.530886984579841847e+00
1.006000000000000000e+04	1.006000000000000000e+03	1.006000000000000000e+04	2.553059541536077059e+00
1.007000000000000000e+04	1.007000000000000000e+03	1.007000000000000000e+04	2.589850852040922913e+00
1.008000000000000000e+04	1.008000000000000000e+03	1.008000000000000000e+04	2.513281283713384884e+00
1.009000000000000000e+04	1.009000000000000000e+03	1.009000000000000000e+04	2.475484531596708226e+00
1.010000000000000000e+04	1.010000000000000000e+03	1.010000000000000000e+04	2.541854341441731613e+00
1.011000000000000000e+04	1.011000000000000000e+03	1.011000000000000000e+04	2.502194910552726359e+00
1.012000000000000000e+04	1.012000000000000000e+03	1.012000000000000000e+04	2.535545492976075455e+00
1.013000000000000000e+04	1.013000000000000000e+03	1.013000000000000000e+04	2.467103517478753893e+00
1.014000000000000000e+04	1.014000000000000000e+03	1.014000000000000000e+04	2.441309794666139510e+00
1.015000000000000000e+04	1.015000000000000000e+03	1.015000000000000000e+04	2.429144951153239695e+00
1.016000000000000000e+04	1.016000000000000000e+03	1.016000000000000000e+04	2.459641675274490069e+00
1.017000000000000000e+04	1.017000000000000000e+03	1.017000000000000000e+04	2.485271971975059113e+00
1.018000000000000000e+04	1.018000000000000000e+03	1.018000000000000000e+04	2.487687073041300767e+00
1.019000000000000000e+04	1.019000000000000000e+03	1.019000000000000000e+04	2.424838059526245537e+00
1.020000000000000000e+04	1.020000000000000000e+03	1.020000000000000000e+04	2.351510226893462896e+00
1.021000000000000000e+04	1.021000000000000000e+03	1.021000000000000000e+04	2.387889408394925361e+00
1.022000000000000000e+04	1.022000000000000000e+03	1.022000000000000000e+04	2.282933276685581880e+00
1.023000000000000000e+04	1.023000000000000000e+03	1.023000000000000000e+04	2.353271697322511624e+00
1.024000000000000000e+04	1.024000000000000000e+03	1.024000000000000000e+04	2.357683260035155826e+00
1.025000000000000000e+04	1.025000000000000000e+03	1.025000000000000000e+04	2.314240049719718861e+00
1.026000000000000000e+04	1.026000000000000000e+03	1.026000000000000000e+04	2.281543343653456013e+00
1.027000000000000000e+04	1.027000000000000000e+03	1.027000000000000000e+04	2.319554924022470210e+00
1.028000000000000000e+04	1.028000000000000000e+03	1.028000000000000000e+04	2.390154053234986531e+00
1.029000000000000000e+04	1.029000000000000000e+03	1.029000000000000000e+04	2.369316949060026989e+00
1.030000000000000000e+04	1.030000000000000000e+03	1.030000000000000000e+04	2.412349652377599796e+00
1.031000000000000000e+04	1.031000000000000000e+03	1.031000000000000000e+04	2.367876956795396115e+00
1.032000000000000000e+04	1.032000000000000000e+03	1.032000000000000000e+04	2.346081512366789745e+00
1.033000000000000000e+04	1.033000000000000000e+03	1.033000000000000000e+04	2.298926157666448145e+00
1.034000000000000000e+04	1.034000000000000000e+03	1.034000000000000000e+04	2.392241227354753530e+00
1.035000000000000000e+04	1.035000000000000000e+03	1.035000000000000000e+04	2.413176606476223007e+00
1.036000000000000000e+04	1.036000000000000000e+03	1.036000000000000000e+04	2.433044342293355200e+00
1.037000000000000000e+04	1.037000000000000000e+03	1.037000000000000000e+04	2.342256220695645652e+00
1.038000000000000000e+04	1.038000000000000000e+03	1.038000000000000000e+04	2.363571078798528458e+00
1.039000000000000000e+04	1.039000000000000000e+03	1.039000000000000000e+04	2.320764350749846106e+00
1.040000000000000000e+04	1.040000000000000000e+03	1.040000000000000000e+04	2.388139871111200740e+00
1.041000000000000000e+04	1.041000000000000000e+03	1.041000000000000000e+04	2.408129726041302821e+00
1.042000000000000000e+04	1.042000000000000000e+03	1.042000000000000000e+04	2.463460883240492283e+00
1.043000000000000000e+04	1.043000000000000000e+03	1.043000000000000000e+04	2.420314106923503683e+00
1.044000000000000000e+04	1.044000000000000000e+03	1.044000000000000000e+04	2.375467104779608984e+00
1.045000000000000000e+04	1.045000000000000000e+03	1.045000000000000000e+04	2.364507049433182573e+00
1.046000000000000000e+04	1.046000000000000000e+03	1.046000000000000000e+04	2.332626722302761024e+00
1.047000000000000000e+04	1.047000000000000000e+03	1.047000000000000000e+04	2.385012145520189808e+00
1.048000000000000000e+04	1.048000000000000000e+03	1.048000000000000000e+04	2.392267559660684384e+00
1.049000000000000000e+04	1.049000000000000000e+03	1.049000000000000000e+04	2.341372318150465759e+00
1.050000000000000000e+04	1.050000000000000000e+03	1.050000000000000000e+04	2.391346909971041157e+00
1.051000000000000000e+04	1.051000000000000000e+03	1.051000000000000000e+04	2.439562970656453444e+00
1.052000000000000000e+04	1.052000000000000000e+03	1.052000000000000000e+04	2.462862450587188334e+00
1.053000000000000000e+04	1.053000000000000000e+03	1.053000000000000000e+04	2.440944641804416726e+00
1.054000000000000000e+04	1.054000000000000000e+03	1.054000000000000000e+04	2.467252654665803124e+00
1.055000000000000000e+04	1.055000000000000000e+03	1.055000000000000000e+04	2.438029452392429519e+00
1.056000000000000000e+04	1.056000000000000000e+03	1.056000000000000000e+04	2.475447180328740338e+00
1.057000000000000000e+04	1.057000000000000000e+03	1.057000000000000000e+04	2.513958481397963407e+00
1.058000000000000000e+04	1.058000000000000000e+03	1.058000000000000000e+04	2.479142199525732781e+00
1.059000000000000000e+04	1.059000000000000000e+03	1.059000000000000000e+04	2.468820768416911005e+00
1.060000000000000000e+04	1.060000000000000000e+03	1.060000000000000000e+04	2.468668997608000737e+00
1.061000000000000000e+04	1.061000000000000000e+03	1.061000000000000000e+04	2.423025687552281759e+00
1.062000000000000000e+04	1.062000000000000000e+03	1.062000000000000000e+04	2.362727521756172067e+00
1.063000000000000000e+04	1.063000000000000000e+03	1.063000000000000000e+04	2.428928050238166936e+00
1.064000000000000000e+04	1.064000000000000000e+03	1.064000000000000000e+04	2.496472299197065592e+00
1.065000000000000000e+04	1.065000000000000000e+03	1.065000000000000000e+04	2.544258448383922122e+00
1.066000000000000000e+04	1.066000000000000000e+03	1.066000000000000000e+04	2.513416910543588401e+00
1.067000000000000000e+04	1.067000000000000000e+03	1.067000000000000000e+04	2.545378316370866312e+00
1.068000000000000000e+04	1.068000000000000000e+03	1.068000000000000000e+04	2.597834849236180244e+00
1.069000000000000000e+04	1.069000000000000000e+03	1.069000000000000000e+04	2.542199206112664811e+00
1.070000000000000000e+04	1.070000000000000000e+03	1.070000000000000000e+04	2.549378298985538471e+00
1.071000000000000000e+04	1.071000000000000000e+03	1.071000000000000000e+04	2.500873889846314757e+00
1.072000000000000000e+04	1.072000000000000000e+03	1.072000000000000000e+04	2.540233026866084209e+00
1.073000000000000000e+04	1.073000000000000000e+03	1.073000000000000000e+04	2.506086874518825613e+00
1.074000000000000000e+04	1.074000000000000000e+03	1.074000000000000000e+04	2.443154467053131995e+00
1.075000000000000000e+04	1.075000000000000000e+03	1.075000000000000000e+04	2.423013972070595656e+00
1.076000000000000000e+04	1.076000000000000000e+03	1.076000000000000000e+04	2.441643904587490255e+00
1.077000000000000000e+04	1.077000000000000000e+03	1.077000000000000000e+04	2.493471091047547716e+00
1.078000000000000000e+04	1.078000000000000000e+03	1.078000000000000000e+04	2.568331236083097213e+00
1.079000000000000000e+04	1.079000000000000000e+03	1.079000000000000000e+04	2.586990357465953405e+00
1.080000000000000000e+04	1.080000000000000000e+03	1.080000000000000000e+04	2.574568975003534543e+00
1.081000000000000000e+04	1.081000000000000000e+03	1.081000000000000000e+04	2.605746651302287553e+00
1.082000000000000000e+04	1.082000000000000000e+03	1.082000000000000000e+04	2.533370312883727049e+00
1.083000000000000000e+04	1.083000000000000000e+03	1.083000000000000000e+04	2.534587994902095964e+00
1.084000000000000000e+04	1.084000000000000000e+03	1.084000000000000000e+04	2.474155101663412015e+00
1.085000000000000000e+04	1.085000000000000000e+03	1.085000000000000000e+04	2.422070701536803483e+00
1.086000000000000000e+04	1.086000000000000000e+03	1.086000000000000000e+04	2.492203377744475645e+00
1.087000000000000000e+04	1.087000000000000000e+03	1.087000000000000000e+04	2.475876118681106686e+00
1.088000000000000000e+04	1.088000000000000000e+03	1.088000000000000000e+04	2.444507557389986818e+00
1.089000000000000000e+04	1.089000000000000000e+03	1.089000000000000000e+04	2.447373930249521656e+00
1.090000000000000000e+04	1.090000000000000000e+03	1.090000000000000000e+04	2.557388498449949310e+00
1.091000000000000000e+04	1.091000000000000000e+03	1.091000000000000000e+04	2.574242820885077609e+00
1.092000000000000000e+04	1.092000000000000000e+03	1.092000000000000000e+04	2.578344021732847935e+00
1.093000000000000000e+04	1.093000000000000000e+03	1.093000000000000000e+04	2.568998567148214285e+00
1.094000000000000000e+04	1.094000000000000000e+03	1.094000000000000000e+04	2.646096625957848669e+00
1.095000000000000000e+04	1.095000000000000000e+03	1.095000000000000000e+04	2.581969936439601376e+00
1.096000000000000000e+04	1.096000000000000000e+03	1.096000000000000000e+04	2.617600578123394861e+00
1.097000000000000000e+04	1.097000000000000000e+03	1.097000000000000000e+04	2.674884705253579575e+00
1.098000000000000000e+04	1.098000000000000000e+03	1.098000000000000000e+04	2.682137789171307407e+00
1.099000000000000000e+04	1.099000000000000000e+03	1.099000000000000000e+04	2.592765865370282086e+00
1.100000000000000000e+04	1.100000000000000000e+03	1.100000000000000000e+04	2.588135575797700483e+00
1.101000000000000000e+04	1.101000000000000000e+03	1.101000000000000000e+04	2.585079876442526459e+00
1.102000000000000000e+04	1.102000000000000000e+03	1.102000000000000000e+04	2.604348496933547530e+00
1.103000000000000000e+04	1.103000000000000000e+03	1.103000000000000000e+04	2.629007942092493444e+00
1.104000000000000000e+04	1.104000000000000000e+03	1.104000000000000000e+04	2.613869062678519928e+00
1.105000000000000000e+04	1.105000000000000000e+03	1.105000000000000000e+04	2.662714827805573670e+00
1.106000000000000000e+04	1.106000000000000000e+03	1.106000000000000000e+04	2.637364019244783808e+00
1.107000000000000000e+04	1.107000000000000000e+03	1.107000000000000000e+04	2.643004757777740910e+00
1.108000000000000000e+04	1.108000000000000000e+03	1.108000000000000000e+04	2.580559564223113167e+00
1.109000000000000000e+04	1.109000000000000000e+03	1.109000000000000000e+04	2.498055536381623476e+00
1.110000000000000000e+04	1.110000000000000000e+03	1.110000000000000000e+04	2.509513305962741470e+00
1.111000000000000000e+04	1.111000000000000000e+03	1.111000000000000000e+04	2.502537545236834138e+00
1.112000000000000000e+04	1.112000000000000000e+03	1.112000000000000000e+04	2.548585526675049007e+00
1.113000000000000000e+04	1.113000000000000000e+03	1.113000000000000000e+04	2.495751952630384629e+00
1.114000000000000000e+04	1.114000000000000000e+03	1.114000000000000000e+04	2.470782628818771975e+00
1.115000000000000000e+04	1.115000000000000000e+03	1.115000000000000000e+04	2.557504480279058523e+00
1.116000000000000000e+04	1.116000000000000000e+03	1.116000000000000000e+04	2.563587006046334604e+00
1.117000000000000000e+04	1.117000000000000000e+03	1.117000000000000000e+04	2.510769133971754830e+00
1.118000000000000000e+04	1.118000000000000000e+03	1.118000000000000000e+04	2.530592158426637095e+00
1.119000000000000000e+04	1.119000000000000000e+03	1.119000000000000000e+04	2.535362143100149179e+00
1.120000000000000000e+04	1.120000000000000000e+03	1.120000000000000000e+04	2.593211150289014721e+00
1.121000000000000000e+04	1.121000000000000000e+03	1.121000000000000000e+04	2.595528921776597109e+00
1.122000000000000000e+04	1.122000000000000000e+03	1.122000000000000000e+04	2.640138643661976481e+00
1.123000000000000000e+04	1.123000000000000000e+03	1.123000000000000000e+04	2.670822986894668905e+00
1.124000000000000000e+04	1.124000000000000000e+03	1.124000000000000000e+04	2.639466369991186223e+00
1.125000000000000000e+04	1.125000000000000000e+03	1.125000000000000000e+04	2.658222289726152709e+00
1.126000000000000000e+04	1.126000000000000000e+03	1.126000000000000000e+04	2.655678974353409494e+00
1.127000000000000000e+04	1.127000000000000000e+03	1.127000000000000000e+04	2.676482670915245166e+00
1.128000000000000000e+04	1.128000000000000000e+03	1.128000000000000000e+04	2.673083952516055017e+00
1.129000000000000000e+04	1.129000000000000000e+03	1.129000000000000000e+04	2.710660930399452440e+00
1.130000000000000000e+04	1.130000000000000000e+03	1.130000000000000000e+04	2.697234496969140860e+00
1.131000000000000000e+04	1.131000000000000000e+03	1.131000000000000000e+04	2.649718637126165621e+00
1.132000000000000000e+04	1.132000000000000000e+03	1.132000000000000000e+04	2.628389841694449558e+00
1.133000000000000000e+04	1.133000000000000000e+03	1.133000000000000000e+04	2.599851407761994970e+00
1.134000000000000000e+04	1.134000000000000000e+03	1.134000000000000000e+04	2.556791467822135733e+00
1.135000000000000000e+04	1.135000000000000000e+03	1.135000000000000000e+04	2.535746384432548961e+00
1.136000000000000000e+04	1.136000000000000000e+03	1.136000000000000000e+04	2.582871278239490920e+00
1.137000000000000000e+04	1.137000000000000000e+03	1.137000000000000000e+04	2.609367419657716791e+00
1.138000000000000000e+04	1.138000000000000000e+03	1.138000000000000000e+04	2.531976071635879677e+00
1.139000000000000000e+04	1.139000000000000000e+03	1.139000000000000000e+04	2.611507248225600097e+00
1.140000000000000000e+04	1.140000000000000000e+03	1.140000000000000000e+04	2.531780922970566561e+00
1.141000000000000000e+04	1.141000000000000000e+03	1.141000000000000000e+04	2.530715218188576365e+00
1.142000000000000000e+04	1.142000000000000000e+03	1.142000000000000000e+04	2.520655551879136258e+00
1.143000000000000000e+04	1.143000000000000000e+03	1.143000000000000000e+04	2.581971184020656285e+00
1.144000000000000000e+04	1.144000000000000000e+03	1.144000000000000000e+04	2.631346797650528480e+00
1.145000000000000000e+04	1.145000000000000000e+03	1.145000000000000000e+04	2.669333459964661426e+00
1.146000000000000000e+04	1.146000000000000000e+03	1.146000000000000000e+04	2.645607118541975833e+00
1.147000000000000000e+04	1.147000000000000000e+03	1.147000000000000000e+04	2.596084680689535684e+00
1.148000000000000000e+04	1.148000000000000000e+03	1.148000000000000000e+04	2.603572850341452583e+00
1.149000000000000000e+04	1.149000000000000000e+03	1.149000000000000000e+04	2.664851166418151340e+00
1.150000000000000000e+04	1.150000000000000000e+03	1.150000000000000000e+04	2.721981805114742414e+00
1.151000000000000000e+04	1.151000000000000000e+03	1.151000000000000000e+04	2.627934768815189948e+00
1.152000000000000000e+04	1.152000000000000000e+03	1.152000000000000000e+04	2.725515314111266019e+00
1.153000000000000000e+04	1.153000000000000000e+03	1.153000000000000000e+04	2.662542690288933755e+00
1.154000000000000000e+04	1.154000000000000000e+03	1.154000000000000000e+04	2.659139529971072502e+00
1.155000000000000000e+04	1.155000000000000000e+03	1.155000000000000000e+04	2.654980691510967272e+00
1.156000000000000000e+04	1.156000000000000000e+03	1.156000000000000000e+04	2.649460626090846649e+00
1.157000000000000000e+04	1.157000000000000000e+03	1.157000000000000000e+04	2.576490307749567332e+00
1.158000000000000000e+04	1.158000000000000000e+03	1.158000000000000000e+04	2.649126613600574665e+00
1.159000000000000000e+04	1.159000000000000000e+03	1.159000000000000000e+04	2.626290631303439760e+00
1.160000000000000000e+04	1.160000000000000000e+03	1.160000000000000000e+04	2.589154445274640448e+00
1.161000000000000000e+04	1.161000000000000000e+03	1.161000000000000000e+04	2.716964271326947955e+00
1.162000000000000000e+04	1.162000000000000000e+03	1.162000000000000000e+04	2.595270083776551218e+00
1.163000000000000000e+04	1.163000000000000000e+03	1.163000000000000000e+04	2.580733041068476563e+00
1.164000000000000000e+04	1.164000000000000000e+03	1.164000000000000000e+04	2.671541565428008802e+00
1.165000000000000000e+04	1.165000000000000000e+03	1.165000000000000000e+04	2.628098144268900427e+00
1.166000000000000000e+04	1.166000000000000000e+03	1.166000000000000000e+04	2.629951971541612643e+00
1.167000000000000000e+04	1.167000000000000000e+03	1.167000000000000000e+04	2.664494049244035434e+00
1.168000000000000000e+04	1.168000000000000000e+03	1.168000000000000000e+04	2.595093683399189999e+00
1.169000000000000000e+04	1.169000000000000000e+03	1.169000000000000000e+04	2.572148303677264991e+00
1.170000000000000000e+04	1.170000000000000000e+03	1.170000000000000000e+04	2.585254637956277080e+00
1.171000000000000000e+04	1.171000000000000000e+03	1.171000000000000000e+04	2.497474886248660209e+00
1.172000000000000000e+04	1.172000000000000000e+03	1.172000000000000000e+04	2.601216828921403046e+00
1.173000000000000000e+04	1.173000000000000000e+03	1.173000000000000000e+04	2.530043725516524677e+00
1.174000000000000000e+04	1.174000000000000000e+03	1.174000000000000000e+04	2.519138686484431844e+00
1.175000000000000000e+04	1.175000000000000000e+03	1.175000000000000000e+04	2.482980895982759950e+00
1.176000000000000000e+04	1.176000000000000000e+03	1.176000000000000000e+04	2.432119164030633218e+00
1.177000000000000000e+04	1.177000000000000000e+03	1.177000000000000000e+04	2.501103823245573565e+00
1.178000000000000000e+04	1.178000000000000000e+03	1.178000000000000000e+04	2.472406248938439521e+00
1.179000000000000000e+04	1.179000000000000000e+03	1.179000000000000000e+04	2.432335979605155796e+00
1.180000000000000000e+04	1.180000000000000000e+03	1.180000000000000000e+04	2.480443096197351149e+00
1.181000000000000000e+04	1.181000000000000000e+03	1.181000000000000000e+04	2.559082496342799828e+00
1.182000000000000000e+04	1.182000000000000000e+03	1.182000000000000000e+04	2.540375855215678769e+00
1.183000000000000000e+04	1.183000000000000000e+03	1.183000000000000000e+04	2.546577013257757205e+00
1.184000000000000000e+04	1.184000000000000000e+03	1.184000000000000000e+04	2.564046617298187947e+00
1.185000000000000000e+04	1.185000000000000000e+03	1.185000000000000000e+04	2.561687083867350445e+00
1.186000000000000000e+04	1.186000000000000000e+03	1.186000000000000000e+04	2.534303384999964326e+00
1.187000000000000000e+04	1.187000000000000000e+03	1.187000000000000000e+04	2.610420397326655984e+00
1.188000000000000000e+04	1.188000000000000000e+03	1.188000000000000000e+04	2.661033395858472428e+00
1.189000000000000000e+04	1.189000000000000000e+03	1.189000000000000000e+04	2.612167722144399740e+00
1.190000000000000000e+04	1.190000000000000000e+03	1.190000000000000000e+04	2.613657702823211526e+00
1.191000000000000000e+04	1.191000000000000000e+03	1.191000000000000000e+04	2.620619516800495763e+00
1.192000000000000000e+04	1.192000000000000000e+03	1.192000000000000000e+04	2.569844567509250055e+00
1.193000000000000000e+04	1.193000000000000000e+03	1.193000000000000000e+04	2.493924150488627589e+00
1.194000000000000000e+04	1.194000000000000000e+03	1.194000000000000000e+04	2.531809072538441452e+00
1.195000000000000000e+04	1.195000000000000000e+03	1.195000000000000000e+04	2.567431582916179345e+00
1.196000000000000000e+04	1.196000000000000000e+03	1.196000000000000000e+04	2.603880479460783715e+00
1.197000000000000000e+04	1.197000000000000000e+03	1.197000000000000000e+04	2.601731927154909307e+00
1.198000000000000000e+04	1.198000000000000000e+03	1.198000000000000000e+04	2.519921692695796800e+00
1.199000000000000000e+04	1.199000000000000000e+03	1.199000000000000000e+04	2.450893938479618672e+00
1.200000000000000000e+04	1.200000000000000000e+03	1.200000000000000000e+04	2.522760952184855743e+00
1.201000000000000000e+04	1.201000000000000000e+03	1.201000000000000000e+04	2.459010480053336334e+00
1.202000000000000000e+04	1.202000000000000000e+03	1.202000000000000000e+04	2.422031359216521018e+00
1.203000000000000000e+04	1.203000000000000000e+03	1.203000000000000000e+04	2.466412416088258563e+00
1.204000000000000000e+04	1.204000000000000000e+03	1.204000000000000000e+04	2.466661598721539672e+00
1.205000000000000000e+04	1.205000000000000000e+03	1.205000000000000000e+04	2.572455703691771234e+00
1.206000000000000000e+04	1.206000000000000000e+03	1.206000000000000000e+04	2.553455031821910026e+00
1.207000000000000000e+04	1.207000000000000000e+03	1.207000000000000000e+04	2.661635245729802257e+00
1.208000000000000000e+04	1.208000000000000000e+03	1.208000000000000000e+04	2.681759470567361525e+00
1.209000000000000000e+04	1.209000000000000000e+03	1.209000000000000000e+04	2.622003787035694256e+00
1.210000000000000000e+04	1.210000000000000000e+03	1.210000000000000000e+04	2.631242385815806273e+00
1.211000000000000000e+04	1.211000000000000000e+03	1.211000000000000000e+04	2.722484900646862993e+00
1.212000000000000000e+04	1.212000000000000000e+03	1.212000000000000000e+04	2.660457922669688280e+00
1.213000000000000000e+04	1.213000000000000000e+03	1.213000000000000000e+04	2.696965333476270210e+00
1.214000000000000000e+04	1.214000000000000000e+03	1.214000000000000000e+04	2.618490185067527953e+00
1.215000000000000000e+04	1.215000000000000000e+03	1.215000000000000000e+04	2.588886766576478760e+00
1.216000000000000000e+04	1.216000000000000000e+03	1.216000000000000000e+04	2.518802695111248546e+00
1.217000000000000000e+04	1.217000000000000000e+03	1.217000000000000000e+04	2.593350231055169708e+00
1.218000000000000000e+04	1.218000000000000000e+03	1.218000000000000000e+04	2.572468464847870173e+00
1.219000000000000000e+04	1.219000000000000000e+03	1.219000000000000000e+04	2.575389139407173733e+00
1.220000000000000000e+04	1.220000000000000000e+03	1.220000000000000000e+04	2.613270255686926280e+00
1.221000000000000000e+04	1.221000000000000000e+03	1.221000000000000000e+04	2.635253058612107235e+00
1.222000000000000000e+04	1.222000000000000000e+03	1.222000000000000000e+04	2.569329154005887794e+00
1.223000000000000000e+04	1.223000000000000000e+03	1.223000000000000000e+04	2.587640026886350419e+00
1.224000000000000000e+04	1.224000000000000000e+03	1.224000000000000000e+04	2.612654956052807176e+00
1.225000000000000000e+04	1.225000000000000000e+03	1.225000000000000000e+04	2.629686036391241544e+00
1.226000000000000000e+04	1.226000000000000000e+03	1.226000000000000000e+04	2.574149978802868777e+00
1.227000000000000000e+04	1.227000000000000000e+03	1.227000000000000000e+04	2.537855014573461965e+00
1.228000000000000000e+04	1.228000000000000000e+03	1.228000000000000000e+04	2.512737171724393370e+00
1.229000000000000000e+04	1.229000000000000000e+03	1.229000000000000000e+04	2.549745207096257626e+00
1.230000000000000000e+04	1.230000000000000000e+03	1.230000000000000000e+04	2.427159725646455435e+00
1.231000000000000000e+04	1.231000000000000000e+03	1.231000000000000000e+04	2.431608825645903416e+00
1.232000000000000000e+04	1.232000000000000000e+03	1.232000000000000000e+04	2.456296831640390810e+00
1.233000000000000000e+04	1.233000000000000000e+03	1.233000000000000000e+04	2.517887845470260899e+00
1.234000000000000000e+04	1.234000000000000000e+03	1.234000000000000000e+04	2.508160678483799533e+00
1.235000000000000000e+04	1.235000000000000000e+03	1.235000000000000000e+04	2.605217360325530418e+00
1.236000000000000000e+04	1.236000000000000000e+03	1.236000000000000000e+04	2.576438013876802824e+00
1.237000000000000000e+04	1.237000000000000000e+03	1.237000000000000000e+04	2.564702298300486127e+00
1.238000000000000000e+04	1.238000000000000000e+03	1.238000000000000000e+04	2.573011943751804864e+00
1.239000000000000000e+04	1.239000000000000000e+03	1.239000000000000000e+04	2.630734398526188844e+00
1.240000000000000000e+04	1.240000000000000000e+03	1.240000000000000000e+04	2.680536677010536550e+00
1.241000000000000000e+04	1.241000000000000000e+03	1.241000000000000000e+04	2.621444457500637260e+00
1.242000000000000000e+04	1.242000000000000000e+03	1.242000000000000000e+04	2.643934493806323172e+00
1.243000000000000000e+04	1.243000000000000000e+03	1.243000000000000000e+04	2.658486393063548725e+00
1.244000000000000000e+04	1.244000000000000000e+03	1.244000000000000000e+04	2.645735336354241074e+00
1.245000000000000000e+04	1.245000000000000000e+03	1.245000000000000000e+04	2.587804178557409518e+00
1.246000000000000000e+04	1.246000000000000000e+03	1.246000000000000000e+04	2.613360690609999537e+00
1.247000000000000000e+04	1.247000000000000000e+03	1.247000000000000000e+04	2.596539758046400248e+00
1.248000000000000000e+04	1.248000000000000000e+03	1.248000000000000000e+04	2.624508149642749366e+00
1.249000000000000000e+04	1.249000000000000000e+03	1.249000000000000000e+04	2.665254595442780872e+00
1.250000000000000000e+04	1.250000000000000000e+03	1.250000000000000000e+04	2.640512878971529975e+00
1.251000000000000000e+04	1.251000000000000000e+03	1.251000000000000000e+04	2.618442924166410890e+00
1.252000000000000000e+04	1.252000000000000000e+03	1.252000000000000000e+04	2.647016035976665460e+00
1.253000000000000000e+04	1.253000000000000000e+03	1.253000000000000000e+04	2.667675128245951655e+00
1.254000000000000000e+04	1.254000000000000000e+03	1.254000000000000000e+04	2.704617187504851472e+00
1.255000000000000000e+04	1.255000000000000000e+03	1.255000000000000000e+04	2.745445754628374146e+00
1.256000000000000000e+04	1.256000000000000000e+03	1.256000000000000000e+04	2.625821702985903450e+00
1.257000000000000000e+04	1.257000000000000000e+03	1.257000000000000000e+04	2.636835871561892919e+00
1.258000000000000000e+04	1.258000000000000000e+03	1.258000000000000000e+04	2.687266627366496241e+00
1.259000000000000000e+04	1.259000000000000000e+03	1.259000000000000000e+04	2.679645949460111254e+00
1.260000000000000000e+04	1.260000000000000000e+03	1.260000000000000000e+04	2.613739557600195607e+00
1.261000000000000000e+04	1.261000000000000000e+03	1.261000000000000000e+04	2.576408108703941213e+00
1.262000000000000000e+04	1.262000000000000000e+03	1.262000000000000000e+04	2.548651684735363521e+00
1.263000000000000000e+04	1.263000000000000000e+03	1.263000000000000000e+04	2.557297293487459822e+00
1.264000000000000000e+04	1.264000000000000000e+03	1.264000000000000000e+04	2.558675035158360700e+00
1.265000000000000000e+04	1.265000000000000000e+03	1.265000000000000000e+04	2.571914462534500956e+00
1.266000000000000000e+04	1.266000000000000000e+03	1.266000000000000000e+04	2.554469474566735343e+00
1.267000000000000000e+04	1.267000000000000000e+03	1.267000000000000000e+04	2.622048378957683390e+00
1.268000000000000000e+04	1.268000000000000000e+03	1.268000000000000000e+04	2.563516760754217749e+00
1.269000000000000000e+04	1.269000000000000000e+03	1.269000000000000000e+04	2.591098839751578620e+00
1.270000000000000000e+04	1.270000000000000000e+03	1.270000000000000000e+04	2.520451022836612598e+00
1.271000000000000000e+04	1.271000000000000000e+03	1.271000000000000000e+04	2.451486774991920470e+00
1.272000000000000000e+04	1.272000000000000000e+03	1.272000000000000000e+04	2.529579096148982131e+00
1.273000000000000000e+04	1.273000000000000000e+03	1.273000000000000000e+04	2.565636250740430224e+00
1.274000000000000000e+04	1.274000000000000000e+03	1.274000000000000000e+04	2.567810784633719923e+00
1.275000000000000000e+04	1.275000000000000000e+03	1.275000000000000000e+04	2.478625538816636276e+00
1.276000000000000000e+04	1.276000000000000000e+03	1.276000000000000000e+04	2.513092055226080035e+00
1.277000000000000000e+04	1.277000000000000000e+03	1.277000000000000000e+04	2.548867290189380075e+00
1.278000000000000000e+04	1.278000000000000000e+03	1.278000000000000000e+04	2.586214685103005007e+00
1.279000000000000000e+04	1.279000000000000000e+03	1.279000000000000000e+04	2.550155886640069980e+00
1.280000000000000000e+04	1.280000000000000000e+03	1.280000000000000000e+04	2.598562389003182815e+00
1.281000000000000000e+04	1.281000000000000000e+03	1.281000000000000000e+04	2.564345134997180864e+00
1.282000000000000000e+04	1.282000000000000000e+03	1.282000000000000000e+04	2.548453034433577624e+00
1.283000000000000000e+04	1.283000000000000000e+03	1.283000000000000000e+04	2.609688582865476558e+00
1.284000000000000000e+04	1.284000000000000000e+03	1.284000000000000000e+04	2.631571623300963836e+00
1.285000000000000000e+04	1.285000000000000000e+03	1.285000000000000000e+04	2.631347651409402300e+00
1.286000000000000000e+04	1.286000000000000000e+03	1.286000000000000000e+04	2.583546430387324122e+00
1.287000000000000000e+04	1.287000000000000000e+03	1.287000000000000000e+04	2.630903373437725179e+00
1.288000000000000000e+04	1.288000000000000000e+03	1.288000000000000000e+04	2.565539452948130350e+00
1.289000000000000000e+04	1.289000000000000000e+03	1.289000000000000000e+04	2.595000092867322916e+00
1.290000000000000000e+04	1.290000000000000000e+03	1.290000000000000000e+04	2.525416174069873065e+00
1.291000000000000000e+04	1.291000000000000000e+03	1.291000000000000000e+04	2.517471696825941851e+00
1.292000000000000000e+04	1.292000000000000000e+03	1.292000000000000000e+04	2.518067111879739084e+00
1.293000000000000000e+04	1.293000000000000000e+03	1.293000000000000000e+04	2.521571898048077021e+00
1.294000000000000000e+04	1.294000000000000000e+03	1.294000000000000000e+04	2.522248627057390724e+00
1.295000000000000000e+04	1.295000000000000000e+03	1.295000000000000000e+04	2.493137528547643367e+00
1.296000000000000000e+04	1.296000000000000000e+03	1.296000000000000000e+04	2.531365449993761008e+00
1.297000000000000000e+04	1.297000000000000000e+03	1.297000000000000000e+04	2.500855430713412098e+00
1.298000000000000000e+04	1.298000000000000000e+03	1.298000000000000000e+04	2.568557544422441996e+00
1.299000000000000000e+04	1.299000000000000000e+03	1.299000000000000000e+04	2.617598976921812870e+00
1.300000000000000000e+04	1.300000000000000000e+03	1.300000000000000000e+04	2.616855386388283300e+00
1.301000000000000000e+04	1.301000000000000000e+03	1.301000000000000000e+04	2.618325229969124646e+00
1.302000000000000000e+04	1.302000000000000000e+03	1.302000000000000000e+04	2.594074373726432015e+00
1.303000000000000000e+04	1.303000000000000000e+03	1.303000000000000000e+04	2.594549108404674786e+00
1.304000000000000000e+04	1.304000000000000000e+03	1.304000000000000000e+04	2.526510556187705259e+00
1.305000000000000000e+04	1.305000000000000000e+03	1.305000000000000000e+04	2.566941073964375875e+00
1.306000000000000000e+04	1.306000000000000000e+03	1.306000000000000000e+04	2.517681381696407872e+00
1.307000000000000000e+04	1.307000000000000000e+03	1.307000000000000000e+04	2.610875848774873109e+00
1.308000000000000000e+04	1.308000000000000000e+03	1.308000000000000000e+04	2.658414285948095923e+00
1.309000000000000000e+04	1.309000000000000000e+03	1.309000000000000000e+04	2.659542744982152929e+00
1.310000000000000000e+04	1.310000000000000000e+03	1.310000000000000000e+04	2.677579601396825382e+00
1.311000000000000000e+04	1.311000000000000000e+03	1.311000000000000000e+04	2.752932914371930107e+00
1.312000000000000000e+04	1.312000000000000000e+03	1.312000000000000000e+04	2.681002143361593149e+00
1.313000000000000000e+04	1.313000000000000000e+03	1.313000000000000000e+04	2.699705829709967642e+00
1.314000000000000000e+04	1.314000000000000000e+03	1.314000000000000000e+04	2.648244288412158198e+00
1.315000000000000000e+04	1.315000000000000000e+03	1.315000000000000000e+04	2.582499298514570718e+00
1.316000000000000000e+04	1.316000000000000000e+03	1.316000000000000000e+04	2.564159271982881627e+00
1.317000000000000000e+04	1.317000000000000000e+03	1.317000000000000000e+04	2.607346177544821231e+00
1.318000000000000000e+04	1.318000000000000000e+03	1.318000000000000000e+04	2.638726258060561047e+00
1.319000000000000000e+04	1.319000000000000000e+03	1.319000000000000000e+04	2.659959342360431300e+00
1.320000000000000000e+04	1.320000000000000000e+03	1.320000000000000000e+04	2.691615534654931974e+00
1.321000000000000000e+04	1.321000000000000000e+03	1.321000000000000000e+04	2.731297436942179857e+00
1.322000000000000000e+04	1.322000000000000000e+03	1.322000000000000000e+04	2.751040384134757044e+00
1.323000000000000000e+04	1.323000000000000000e+03	1.323000000000000000e+04	2.706683836182566250e+00
1.324000000000000000e+04	1.324000000000000000e+03	1.324000000000000000e+04	2.715179832099473778e+00
1.325000000000000000e+04	1.325000000000000000e+03	1.325000000000000000e+04	2.703490954706707416e+00
1.326000000000000000e+04	1.326000000000000000e+03	1.326000000000000000e+04	2.719164009439524410e+00
1.327000000000000000e+04	1.327000000000000000e+03	1.327000000000000000e+04	2.768670575068326922e+00
1.328000000000000000e+04	1.328000000000000000e+03	1.328000000000000000e+04	2.722575883788206585e+00
1.329000000000000000e+04	1.329000000000000000e+03	1.329000000000000000e+04	2.711997032703257204e+00
1.330000000000000000e+04	1.330000000000000000e+03	1.330000000000000000e+04	2.689509830837353288e+00
1.331000000000000000e+04	1.331000000000000000e+03	1.331000000000000000e+04	2.633206230262652880e+00
1.332000000000000000e+04	1.332000000000000000e+03	1.332000000000000000e+04	2.672217620520948245e+00
1.333000000000000000e+04	1.333000000000000000e+03	1.333000000000000000e+04	2.665571402407448609e+00
1.334000000000000000e+04	1.334000000000000000e+03	1.334000000000000000e+04	2.599005038505761700e+00
1.335000000000000000e+04	1.335000000000000000e+03	1.335000000000000000e+04	2.566665307529000462e+00
1.336000000000000000e+04	1.336000000000000000e+03	1.336000000000000000e+04	2.562140853529781381e+00
1.337000000000000000e+04	1.337000000000000000e+03	1.337000000000000000e+04	2.587802769003078485e+00
1.338000000000000000e+04	1.338000000000000000e+03	1.338000000000000000e+04	2.685474888303301721e+00
1.339000000000000000e+04	1.339000000000000000e+03	1.339000000000000000e+04	2.652670169407284284e+00
1.340000000000000000e+04	1.340000000000000000e+03	1.340000000000000000e+04	2.684498816873153615e+00
1.341000000000000000e+04	1.341000000000000000e+03	1.341000000000000000e+04	2.772746556404794394e+00
1.342000000000000000e+04	1.342000000000000000e+03	1.342000000000000000e+04	2.702951271410338308e+00
1.343000000000000000e+04	1.343000000000000000e+03	1.343000000000000000e+04	2.619737656120386671e+00
1.344000000000000000e+04	1.344000000000000000e+03	1.344000000000000000e+04	2.583424847803301727e+00
1.345000000000000000e+04	1.345000000000000000e+03	1.345000000000000000e+04	2.659185462889539053e+00
1.346000000000000000e+04	1.346000000000000000e+03	1.346000000000000000e+04	2.705599306641456092e+00
1.347000000000000000e+04	1.347000000000000000e+03	1.347000000000000000e+04	2.703297872428516158e+00
1.348000000000000000e+04	1.348000000000000000e+03	1.348000000000000000e+04	2.712809475937164816e+00
1.349000000000000000e+04	1.349000000000000000e+03	1.349000000000000000e+04	2.631934026362420909e+00
1.350000000000000000e+04	1.350000000000000000e+03	1.350000000000000000e+04	2.698434314786937183e+00
1.351000000000000000e+04	1.351000000000000000e+03	1.351000000000000000e+04	2.628410813325083417e+00
1.352000000000000000e+04	1.352000000000000000e+03	1.352000000000000000e+04	2.587275236339872997e+00
1.353000000000000000e+04	1.353000000000000000e+03	1.353000000000000000e+04	2.705776746896773055e+00
1.354000000000000000e+04	1.354000000000000000e+03	1.354000000000000000e+04	2.649793179951820399e+00
1.355000000000000000e+04	1.355000000000000000e+03	1.355000000000000000e+04	2.559353361281081263e+00
1.356000000000000000e+04	1.356000000000000000e+03	1.356000000000000000e+04	2.544221239884386421e+00
1.357000000000000000e+04	1.357000000000000000e+03	1.357000000000000000e+04	2.549763606301850505e+00
1.358000000000000000e+04	1.358000000000000000e+03	1.358000000000000000e+04	2.485582678459450801e+00
1.359000000000000000e+04	1.359000000000000000e+03	1.359000000000000000e+04	2.661523793603753241e+00
1.360000000000000000e+04	1.360000000000000000e+03	1.360000000000000000e+04	2.635971007023529378e+00
1.361000000000000000e+04	1.361000000000000000e+03	1.361000000000000000e+04	2.565427516068614189e+00
1.362000000000000000e+04	1.362000000000000000e+03	1.362000000000000000e+04	2.595567432325823987e+00
1.363000000000000000e+04	1.363000000000000000e+03	1.363000000000000000e+04	2.575178731016930289e+00
1.364000000000000000e+04	1.364000000000000000e+03	1.364000000000000000e+04	2.567238240751089862e+00
1.365000000000000000e+04	1.365000000000000000e+03	1.365000000000000000e+04	2.499975282761927708e+00
1.366000000000000000e+04	1.366000000000000000e+03	1.366000000000000000e+04	2.477170865286285384e+00
1.367000000000000000e+04	1.367000000000000000e+03	1.367000000000000000e+04	2.459670207413249710e+00
1.368000000000000000e+04	1.368000000000000000e+03	1.368000000000000000e+04	2.505030367193855856e+00
1.369000000000000000e+04	1.369000000000000000e+03	1.369000000000000000e+04	2.459540119972458694e+00
1.370000000000000000e+04	1.370000000000000000e+03	1.370000000000000000e+04	2.423345347222466639e+00
1.371000000000000000e+04	1.371000000000000000e+03	1.371000000000000000e+04	2.505571073336630317e+00
1.372000000000000000e+04	1.372000000000000000e+03	1.372000000000000000e+04	2.553900554249835420e+00
1.373000000000000000e+04	1.373000000000000000e+03	1.373000000000000000e+04	2.539308227730889378e+00
1.374000000000000000e+04	1.374000000000000000e+03	1.374000000000000000e+04	2.467650824019271383e+00
1.375000000000000000e+04	1.375000000000000000e+03	1.375000000000000000e+04	2.536042804434771814e+00
1.376000000000000000e+04	1.376000000000000000e+03	1.376000000000000000e+04	2.455524529517275401e+00
1.377000000000000000e+04	1.377000000000000000e+03	1.377000000000000000e+04	2.484133963736906203e+00
1.378000000000000000e+04	1.378000000000000000e+03	1.378000000000000000e+04	2.522720977036412737e+00
1.379000000000000000e+04	1.379000000000000000e+03	1.379000000000000000e+04	2.544372187191112022e+00
1.380000000000000000e+04	1.380000000000000000e+03	1.380000000000000000e+04	2.410999512761576202e+00
1.381000000000000000e+04	1.381000000000000000e+03	1.381000000000000000e+04	2.415352979135503730e+00
1.382000000000000000e+04	1.382000000000000000e+03	1.382000000000000000e+04	2.393003773824730285e+00
1.383000000000000000e+04	1.383000000000000000e+03	1.383000000000000000e+04	2.345566331079850908e+00
1.384000000000000000e+04	1.384000000000000000e+03	1.384000000000000000e+04	2.387457792775372400e+00
1.385000000000000000e+04	1.385000000000000000e+03	1.385000000000000000e+04	2.399409245445794703e+00
1.386000000000000000e+04	1.386000000000000000e+03	1.386000000000000000e+04	2.395701092180741121e+00
1.387000000000000000e+04	1.387000000000000000e+03	1.387000000000000000e+04	2.490175706794778954e+00
1.388000000000000000e+04	1.388000000000000000e+03	1.388000000000000000e+04	2.456688859776804179e+00
1.389000000000000000e+04	1.389000000000000000e+03	1.389000000000000000e+04	2.435180077917093566e+00
1.390000000000000000e+04	1.390000000000000000e+03	1.390000000000000000e+04	2.421600094113800505e+00
1.391000000000000000e+04	1.391000000000000000e+03	1.391000000000000000e+04	2.473628030337298167e+00
1.392000000000000000e+04	1.392000000000000000e+03	1.392000000000000000e+04	2.459619226077996323e+00
1.393000000000000000e+04	1.393000000000000000e+03	1.393000000000000000e+04	2.433982910746612216e+00
1.394000000000000000e+04	1.394000000000000000e+03	1.394000000000000000e+04	2.481275200723621843e+00
1.395000000000000000e+04	1.395000000000000000e+03	1.395000000000000000e+04	2.407837741184948754e+00
1.396000000000000000e+04	1.396000000000000000e+03	1.396000000000000000e+04	2.396259803939181587e+00
1.397000000000000000e+04	1.397000000000000000e+03	1.397000000000000000e+04	2.364883872554676802e+00
1.398000000000000000e+04	1.398000000000000000e+03	1.398000000000000000e+04	2.449173552319350300e+00
1.399000000000000000e+04	1.399000000000000000e+03	1.399000000000000000e+04	2.450184423607097983e+00
1.400000000000000000e+04	1.400000000000000000e+03	1.400000000000000000e+04	2.496391960582445613e+00
1.401000000000000000e+04	1.401000000000000000e+03	1.401000000000000000e+04	2.543612962492918239e+00
1.402000000000000000e+04	1.402000000000000000e+03	1.402000000000000000e+04	2.593595725464535651e+00
1.403000000000000000e+04	1.403000000000000000e+03	1.403000000000000000e+04	2.537642953451082040e+00
1.404000000000000000e+04	1.404000000000000000e+03	1.404000000000000000e+04	2.490634284437403423e+00
1.405000000000000000e+04	1.405000000000000000e+03	1.405000000000000000e+04	2.475953112708247694e+00
1.406000000000000000e+04	1.406000000000000000e+03	1.406000000000000000e+04	2.475209483861215531e+00
1.407000000000000000e+04	1.407000000000000000e+03	1.407000000000000000e+04	2.461491447630172136e+00
1.408000000000000000e+04	1.408000000000000000e+03	1.408000000000000000e+04	2.476385220211545946e+00
1.409000000000000000e+04	1.409000000000000000e+03	1.409000000000000000e+04	2.502331358509382486e+00
1.410000000000000000e+04	1.410000000000000000e+03	1.410000000000000000e+04	2.478394698896503545e+00
1.411000000000000000e+04	1.411000000000000000e+03	1.411000000000000000e+04	2.519031898506342682e+00
1.412000000000000000e+04	1.412000000000000000e+03	1.412000000000000000e+04	2.516880957637729122e+00
1.413000000000000000e+04	1.413000000000000000e+03	1.413000000000000000e+04	2.520752984284512443e+00
1.414000000000000000e+04	1.414000000000000000e+03	1.414000000000000000e+04	2.452048821779248655e+00
1.415000000000000000e+04	1.415000000000000000e+03	1.415000000000000000e+04	2.402205945453776970e+00
1.416000000000000000e+04	1.416000000000000000e+03	1.416000000000000000e+04	2.445710219839568378e+00
1.417000000000000000e+04	1.417000000000000000e+03	1.417000000000000000e+04	2.440845821159276952e+00
1.418000000000000000e+04	1.418000000000000000e+03	1.418000000000000000e+04	2.471180474785824366e+00
1.419000000000000000e+04	1.419000000000000000e+03	1.419000000000000000e+04	2.453920439875375337e+00
1.420000000000000000e+04	1.420000000000000000e+03	1.420000000000000000e+04	2.569973539187904610e+00
1.421000000000000000e+04	1.421000000000000000e+03	1.421000000000000000e+04	2.636785389002552105e+00
1.422000000000000000e+04	1.422000000000000000e+03	1.422000000000000000e+04	2.719281147968709345e+00
1.423000000000000000e+04	1.423000000000000000e+03	1.423000000000000000e+04	2.695669245363258693e+00
1.424000000000000000e+04	1.424000000000000000e+03	1.424000000000000000e+04	2.747519921221787342e+00
1.425000000000000000e+04	1.425000000000000000e+03	1.425000000000000000e+04	2.685026349558980119e+00
1.426000000000000000e+04	1.426000000000000000e+03	1.426000000000000000e+04	2.670745186787955472e+00
1.427000000000000000e+04	1.427000000000000000e+03	1.427000000000000000e+04	2.630765221493558403e+00
1.428000000000000000e+04	1.428000000000000000e+03	1.428000000000000000e+04	2.627993986740384535e+00
1.429000000000000000e+04	1.429000000000000000e+03	1.429000000000000000e+04	2.677506799102645552e+00
1.430000000000000000e+04	1.430000000000000000e+03	1.430000000000000000e+04	2.682172119747704198e+00
1.431000000000000000e+04	1.431000000000000000e+03	1.431000000000000000e+04	2.652261268989488663e+00
1.432000000000000000e+04	1.432000000000000000e+03	1.432000000000000000e+04	2.618884122221377897e+00
1.433000000000000000e+04	1.433000000000000000e+03	1.433000000000000000e+04	2.676681731026815836e+00
1.434000000000000000e+04	1.434000000000000000e+03	1.434000000000000000e+04	2.667020784940902001e+00
1.435000000000000000e+04	1.435000000000000000e+03	1.435000000000000000e+04	2.639178547764746252e+00
1.436000000000000000e+04	1.436000000000000000e+03	1.436000000000000000e+04	2.639473333399830590e+00
1.437000000000000000e+04	1.437000000000000000e+03	1.437000000000000000e+04	2.615856616158657832e+00
1.438000000000000000e+04	1.438000000000000000e+03	1.438000000000000000e+04	2.619772029050563056e+00
1.439000000000000000e+04	1.439000000000000000e+03	1.439000000000000000e+04	2.663730318768191996e+00
1.440000000000000000e+04	1.440000000000000000e+03	1.440000000000000000e+04	2.640191030881636980e+00
1.441000000000000000e+04	1.441000000000000000e+03	1.441000000000000000e+04	2.586623889596173065e+00
1.442000000000000000e+04	1.442000000000000000e+03	1.442000000000000000e+04	2.562299764792998147e+00
1.443000000000000000e+04	1.443000000000000000e+03	1.443000000000000000e+04	2.597950527657510555e+00
1.444000000000000000e+04	1.444000000000000000e+03	1.444000000000000000e+04	2.611577368226403184e+00
1.445000000000000000e+04	1.445000000000000000e+03	1.445000000000000000e+04	2.566603764718306202e+00
1.446000000000000000e+04	1.446000000000000000e+03	1.446000000000000000e+04	2.617325732728657872e+00
1.447000000000000000e+04	1.447000000000000000e+03	1.447000000000000000e+04	2.668320518766229554e+00
1.448000000000000000e+04	1.448000000000000000e+03	1.448000000000000000e+04	2.685136824186948434e+00
1.449000000000000000e+04	1.449000000000000000e+03	1.449000000000000000e+04	2.740370025451912550e+00
1.450000000000000000e+04	1.450000000000000000e+03	1.450000000000000000e+04	2.764396301386509602e+00
1.451000000000000000e+04	1.451000000000000000e+03	1.451000000000000000e+04	2.758585617214508012e+00
1.452000000000000000e+04	1.452000000000000000e+03	1.452000000000000000e+04	2.817139441645246656e+00
1.453000000000000000e+04	1.453000000000000000e+03	1.453000000000000000e+04	2.903502934841142746e+00
1.454000000000000000e+04	1.454000000000000000e+03	1.454000000000000000e+04	2.818328323893065424e+00
1.455000000000000000e+04	1.455000000000000000e+03	1.455000000000000000e+04	2.763090167005260778e+00
1.456000000000000000e+04	1.456000000000000000e+03	1.456000000000000000e+04	2.824592403319172718e+00
1.457000000000000000e+04	1.457000000000000000e+03	1.457000000000000000e+04	2.862220666249715162e+00
1.458000000000000000e+04	1.458000000000000000e+03	1.458000000000000000e+04	2.877516832037446015e+00
1.459000000000000000e+04	1.459000000000000000e+03	1.459000000000000000e+04	2.909997021344070234e+00
1.460000000000000000e+04	1.460000000000000000e+03	1.460000000000000000e+04	2.955585494401164137e+00
1.461000000000000000e+04	1.461000000000000000e+03	1.461000000000000000e+04	2.901359186593212236e+00
1.462000000000000000e+04	1.462000000000000000e+03	1.462000000000000000e+04	2.912603279378738641e+00
1.463000000000000000e+04	1.463000000000000000e+03	1.463000000000000000e+04	2.938618835733348700e+00
1.464000000000000000e+04	1.464000000000000000e+03	1.464000000000000000e+04	2.894114462056115222e+00
1.465000000000000000e+04	1.465000000000000000e+03	1.465000000000000000e+04	2.863415637534614699e+00
1.466000000000000000e+04	1.466000000000000000e+03	1.466000000000000000e+04	2.871557185222069375e+00
1.467000000000000000e+04	1.467000000000000000e+03	1.467000000000000000e+04	2.895047590271567106e+00
1.468000000000000000e+04	1.468000000000000000e+03	1.468000000000000000e+04	2.854934704955881308e+00
1.469000000000000000e+04	1.469000000000000000e+03	1.469000000000000000e+04	2.841171484370607292e+00
1.470000000000000000e+04	1.470000000000000000e+03	1.470000000000000000e+04	2.850506720883583256e+00
1.471000000000000000e+04	1.471000000000000000e+03	1.471000000000000000e+04	2.840263024895603117e+00
1.472000000000000000e+04	1.472000000000000000e+03	1.472000000000000000e+04	2.931548796730400142e+00
1.473000000000000000e+04	1.473000000000000000e+03	1.473000000000000000e+04	2.907359968202999134e+00
1.474000000000000000e+04	1.474000000000000000e+03	1.474000000000000000e+04	2.943064165494868600e+00
1.475000000000000000e+04	1.475000000000000000e+03	1.475000000000000000e+04	2.955044670546450813e+00
1.476000000000000000e+04	1.476000000000000000e+03	1.476000000000000000e+04	2.939626817023995642e+00
1.477000000000000000e+04	1.477000000000000000e+03	1.477000000000000000e+04	2.889731308285840239e+00
1.478000000000000000e+04	1.478000000000000000e+03	1.478000000000000000e+04	2.923843529799716290e+00
1.479000000000000000e+04	1.479000000000000000e+03	1.479000000000000000e+04	2.912011990287411312e+00
1.480000000000000000e+04	1.480000000000000000e+03	1.480000000000000000e+04	2.927084295973097383e+00
1.481000000000000000e+04	1.481000000000000000e+03	1.481000000000000000e+04	3.010650974425895132e+00
1.482000000000000000e+04	1.482000000000000000e+03	1.482000000000000000e+04	3.044915698709219409e+00
1.483000000000000000e+04	1.483000000000000000e+03	1.483000000000000000e+04	3.067418769245607635e+00
1.484000000000000000e+04	1.484000000000000000e+03	1.484000000000000000e+04	3.094564701495232217e+00
1.485000000000000000e+04	1.485000000000000000e+03	1.485000000000000000e+04	3.033163938032293228e+00
1.486000000000000000e+04	1.486000000000000000e+03	1.486000000000000000e+04	3.070146696037221012e+00
1.487000000000000000e+04	1.487000000000000000e+03	1.487000000000000000e+04	3.051869801407268046e+00
1.488000000000000000e+04	1.488000000000000000e+03	1.488000000000000000e+04	3.132282680046780232e+00
1.489000000000000000e+04	1.489000000000000000e+03	1.489000000000000000e+04	3.035507244906550994e+00
1.490000000000000000e+04	1.490000000000000000e+03	1.490000000000000000e+04	3.008936769976699122e+00
1.491000000000000000e+04	1.491000000000000000e+03	1.491000000000000000e+04	3.088766402381121878e+00
1.492000000000000000e+04	1.492000000000000000e+03	1.492000000000000000e+04	3.087333329737114607e+00
1.493000000000000000e+04	1.493000000000000000e+03	1.493000000000000000e+04	3.138792742125840807e+00
1.494000000000000000e+04	1.494000000000000000e+03	1.494000000000000000e+04	3.140451380432467410e+00
1.495000000000000000e+04	1.495000000000000000e+03	1.495000000000000000e+04	3.181758639700225100e+00
1.496000000000000000e+04	1.496000000000000000e+03	1.496000000000000000e+04	3.187775708506157102e+00
1.497000000000000000e+04	1.497000000000000000e+03	1.497000000000000000e+04	3.107494868903901253e+00
1.498000000000000000e+04	1.498000000000000000e+03	1.498000000000000000e+04	3.110864991745175612e+00
1.499000000000000000e+04	1.499000000000000000e+03	1.499000000000000000e+04	3.094471250376155780e+00
1.500000000000000000e+04	1.500000000000000000e+03	1.500000000000000000e+04	3.038031883345454709e+00
1.501000000000000000e+04	1.501000000000000000e+03	1.501000000000000000e+04	3.021837666692754887e+00
1.502000000000000000e+04	1.502000000000000000e+03	1.502000000000000000e+04	2.994029115101167093e+00
1.503000000000000000e+04	1.503000000000000000e+03	1.503000000000000000e+04	2.960712942485422605e+00
1.504000000000000000e+04	1.504000000000000000e+03	1.504000000000000000e+04	2.888741178096245754e+00
1.505000000000000000e+04	1.505000000000000000e+03	1.505000000000000000e+04	2.911457178073467489e+00
1.506000000000000000e+04	1.506000000000000000e+03	1.506000000000000000e+04	2.967194925527720351e+00
1.507000000000000000e+04	1.507000000000000000e+03	1.507000000000000000e+04	2.980494438324253537e+00
1.508000000000000000e+04	1.508000000000000000e+03	1.508000000000000000e+04	2.969291445821220066e+00
1.509000000000000000e+04	1.509000000000000000e+03	1.509000000000000000e+04	2.946948400311263594e+00
1.510000000000000000e+04	1.510000000000000000e+03	1.510000000000000000e+04	2.908826078581570940e+00
1.511000000000000000e+04	1.511000000000000000e+03	1.511000000000000000e+04	2.958556747097194073e+00
1.512000000000000000e+04	1.512000000000000000e+03	1.512000000000000000e+04	2.965462573397631196e+00
1.513000000000000000e+04	1.513000000000000000e+03	1.513000000000000000e+04	3.098118562363273210e+00
1.514000000000000000e+04	1.514000000000000000e+03	1.514000000000000000e+04	3.077731878306665614e+00
1.515000000000000000e+04	1.515000000000000000e+03	1.515000000000000000e+04	3.108496247917551969e+00
1.516000000000000000e+04	1.516000000000000000e+03	1.516000000000000000e+04	3.057533789500622490e+00
1.517000000000000000e+04	1.517000000000000000e+03	1.517000000000000000e+04	2.993570030164598883e+00
1.518000000000000000e+04	1.518000000000000000e+03	1.518000000000000000e+04	2.941340448650744399e+00
1.519000000000000000e+04	1.519000000000000000e+03	1.519000000000000000e+04	2.910310533286013079e+00
1.520000000000000000e+04	1.520000000000000000e+03	1.520000000000000000e+04	2.972637573024277113e+00
1.521000000000000000e+04	1.521000000000000000e+03	1.521000000000000000e+04	2.876911020072999037e+00
1.522000000000000000e+04	1.522000000000000000e+03	1.522000000000000000e+04	2.907075645229186822e+00
1.523000000000000000e+04	1.523000000000000000e+03	1.523000000000000000e+04	2.937155572764443612e+00
1.524000000000000000e+04	1.524000000000000000e+03	1.524000000000000000e+04	3.008872154287058898e+00
1.525000000000000000e+04	1.525000000000000000e+03	1.525000000000000000e+04	3.101123343171563018e+00
1.526000000000000000e+04	1.526000000000000000e+03	1.526000000000000000e+04	3.034518470749048014e+00
1.527000000000000000e+04	1.527000000000000000e+03	1.527000000000000000e+04	2.949723598600397345e+00
1.528000000000000000e+04	1.528000000000000000e+03	1.528000000000000000e+04	2.834996202547735766e+00
1.529000000000000000e+04	1.529000000000000000e+03	1.529000000000000000e+04	2.895504836646755287e+00
1.530000000000000000e+04	1.530000000000000000e+03	1.530000000000000000e+04	2.987083103144373197e+00
1.531000000000000000e+04	1.531000000000000000e+03	1.531000000000000000e+04	3.001336908540270354e+00
1.532000000000000000e+04	1.532000000000000000e+03	1.532000000000000000e+04	3.048146632259578936e+00
1.533000000000000000e+04	1.533000000000000000e+03	1.533000000000000000e+04	2.917450188380256382e+00
1.534000000000000000e+04	1.534000000000000000e+03	1.534000000000000000e+04	2.976885108441003069e+00
1.535000000000000000e+04	1.535000000000000000e+03	1.535000000000000000e+04	2.942223653652818349e+00
1.536000000000000000e+04	1.536000000000000000e+03	1.536000000000000000e+04	2.976405147555361008e+00
1.537000000000000000e+04	1.537000000000000000e+03	1.537000000000000000e+04	2.897938995793605255e+00
1.538000000000000000e+04	1.538000000000000000e+03	1.538000000000000000e+04	2.886877032225160900e+00
1.539000000000000000e+04	1.539000000000000000e+03	1.539000000000000000e+04	2.924059730897559994e+00
1.540000000000000000e+04	1.540000000000000000e+03	1.540000000000000000e+04	2.851449018062865992e+00
1.541000000000000000e+04	1.541000000000000000e+03	1.541000000000000000e+04	2.802268175410155493e+00
1.542000000000000000e+04	1.542000000000000000e+03	1.542000000000000000e+04	2.809552127900533325e+00
1.543000000000000000e+04	1.543000000000000000e+03	1.543000000000000000e+04	2.840469478586632235e+00
1.544000000000000000e+04	1.544000000000000000e+03	1.544000000000000000e+04	2.755265825681741720e+00
1.545000000000000000e+04	1.545000000000000000e+03	1.545000000000000000e+04	2.755285774779931529e+00
1.546000000000000000e+04	1.546000000000000000e+03	1.546000000000000000e+04	2.755393137198678843e+00
1.547000000000000000e+04	1.547000000000000000e+03	1.547000000000000000e+04	2.830747516075809322e+00
1.548000000000000000e+04	1.548000000000000000e+03	1.548000000000000000e+04	2.958342777461222095e+00
1.549000000000000000e+04	1.549000000000000000e+03	1.549000000000000000e+04	2.920686398196982392e+00
1.550000000000000000e+04	1.550000000000000000e+03	1.550000000000000000e+04	2.917727894243137943e+00
1.551000000000000000e+04	1.551000000000000000e+03	1.551000000000000000e+04	2.891078033696057314e+00
1.552000000000000000e+04	1.552000000000000000e+03	1.552000000000000000e+04	2.918734710631037732e+00
1.553000000000000000e+04	1.553000000000000000e+03	1.553000000000000000e+04	2.851135494481269461e+00
1.554000000000000000e+04	1.554000000000000000e+03	1.554000000000000000e+04	2.855344154774158483e+00
1.555000000000000000e+04	1.555000000000000000e+03	1.555000000000000000e+04	2.879300936480903683e+00
1.556000000000000000e+04	1.556000000000000000e+03	1.556000000000000000e+04	2.926979733463788147e+00
1.557000000000000000e+04	1.557000000000000000e+03	1.557000000000000000e+04	2.944087380093810324e+00
1.558000000000000000e+04	1.558000000000000000e+03	1.558000000000000000e+04	2.886244005961726256e+00
1.559000000000000000e+04	1.559000000000000000e+03	1.559000000000000000e+04	2.793738318005667409e+00
1.560000000000000000e+04	1.560000000000000000e+03	1.560000000000000000e+04	2.767444000354499778e+00
1.561000000000000000e+04	1.561000000000000000e+03	1.561000000000000000e+04	2.792142670668069648e+00
1.562000000000000000e+04	1.562000000000000000e+03	1.562000000000000000e+04	2.792779871676914993e+00
1.563000000000000000e+04	1.563000000000000000e+03	1.563000000000000000e+04	2.853335946967670900e+00
1.564000000000000000e+04	1.564000000000000000e+03	1.564000000000000000e+04	2.920924096303449069e+00
1.565000000000000000e+04	1.565000000000000000e+03	1.565000000000000000e+04	2.934882872416814337e+00
1.566000000000000000e+04	1.566000000000000000e+03	1.566000000000000000e+04	2.901906818040914882e+00
1.567000000000000000e+04	1.567000000000000000e+03	1.567000000000000000e+04	2.958492297402248283e+00
1.568000000000000000e+04	1.568000000000000000e+03	1.568000000000000000e+04	3.036471164673207213e+00
1.569000000000000000e+04	1.569000000000000000e+03	1.569000000000000000e+04	2.991543657004803514e+00
1.570000000000000000e+04	1.570000000000000000e+03	1.570000000000000000e+04	3.081054519579104589e+00
1.571000000000000000e+04	1.571000000000000000e+03	1.571000000000000000e+04	3.072842527949722680e+00
1.572000000000000000e+04	1.572000000000000000e+03	1.572000000000000000e+04	3.031088353757564136e+00
1.573000000000000000e+04	1.573000000000000000e+03	1.573000000000000000e+04	3.028484431442063585e+00
1.574000000000000000e+04	1.574000000000000000e+03	1.574000000000000000e+04	3.000116487805796428e+00
1.575000000000000000e+04	1.575000000000000000e+03	1.575000000000000000e+04	2.979474466970401192e+00
1.576000000000000000e+04	1.576000000000000000e+03	1.576000000000000000e+04	3.060154485056691076e+00
1.577000000000000000e+04	1.577000000000000000e+03	1.577000000000000000e+04	3.153592231814448255e+00
1.578000000000000000e+04	1.578000000000000000e+03	1.578000000000000000e+04	3.234832480623649253e+00
1.579000000000000000e+04	1.579000000000000000e+03	1.579000000000000000e+04	3.246793486428973363e+00
1.580000000000000000e+04	1.580000000000000000e+03	1.580000000000000000e+04	3.174224376118987223e+00
1.581000000000000000e+04	1.581000000000000000e+03	1.581000000000000000e+04	3.154954614037130955e+00
1.582000000000000000e+04	1.582000000000000000e+03	1.582000000000000000e+04	3.113484430464306563e+00
1.583000000000000000e+04	1.583000000000000000e+03	1.583000000000000000e+04	3.096572456846376831e+00
1.584000000000000000e+04	1.584000000000000000e+03	1.584000000000000000e+04	3.169812152470208311e+00
1.585000000000000000e+04	1.585000000000000000e+03	1.585000000000000000e+04	3.107246506216905679e+00
1.586000000000000000e+04	1.586000000000000000e+03	1.586000000000000000e+04	3.123428913803234952e+00
1.587000000000000000e+04	1.587000000000000000e+03	1.587000000000000000e+04	3.165698879592683479e+00
1.588000000000000000e+04	1.588000000000000000e+03	1.588000000000000000e+04	3.123439337002640315e+00
1.589000000000000000e+04	1.589000000000000000e+03	1.589000000000000000e+04	3.161798551446604932e+00
1.590000000000000000e+04	1.590000000000000000e+03	1.590000000000000000e+04	3.087514396329635868e+00
1.591000000000000000e+04	1.591000000000000000e+03	1.591000000000000000e+04	3.159067676043913142e+00
1.592000000000000000e+04	1.592000000000000000e+03	1.592000000000000000e+04	3.213882392215465345e+00
1.593000000000000000e+04	1.593000000000000000e+03	1.593000000000000000e+04	3.200996917334891112e+00
1.594000000000000000e+04	1.594000000000000000e+03	1.594000000000000000e+04	3.269655189693590813e+00
1.595000000000000000e+04	1.595000000000000000e+03	1.595000000000000000e+04	3.163828072782667089e+00
1.596000000000000000e+04	1.596000000000000000e+03	1.596000000000000000e+04	3.102878797897201224e+00
1.597000000000000000e+04	1.597000000000000000e+03	1.597000000000000000e+04	3.094282825372100643e+00
1.598000000000000000e+04	1.598000000000000000e+03	1.598000000000000000e+04	3.094742696039832097e+00
1.599000000000000000e+04	1.599000000000000000e+03	1.599000000000000000e+04	3.083135351165465998e+00
1.600000000000000000e+04	1.600000000000000000e+03	1.600000000000000000e+04	3.042475545008842541e+00
1.601000000000000000e+04	1.601000000000000000e+03	1.601000000000000000e+04	3.061697123342109972e+00
1.602000000000000000e+04	1.602000000000000000e+03	1.602000000000000000e+04	3.069867349516819388e+00
1.603000000000000000e+04	1.603000000000000000e+03	1.603000000000000000e+04	3.042223024423785116e+00
1.604000000000000000e+04	1.604000000000000000e+03	1.604000000000000000e+04	2.997124506147526457e+00
1.605000000000000000e+04	1.605000000000000000e+03	1.605000000000000000e+04	3.058452393956150317e+00
1.606000000000000000e+04	1.606000000000000000e+03	1.606000000000000000e+04	3.035152542033165535e+00
1.607000000000000000e+04	1.607000000000000000e+03	1.607000000000000000e+04	2.982670331817398157e+00
1.608000000000000000e+04	1.608000000000000000e+03	1.608000000000000000e+04	2.953848869692852652e+00
1.609000000000000000e+04	1.609000000000000000e+03	1.609000000000000000e+04	2.960447179174769516e+00
1.610000000000000000e+04	1.610000000000000000e+03	1.610000000000000000e+04	2.967232655256782703e+00
1.611000000000000000e+04	1.611000000000000000e+03	1.611000000000000000e+04	2.933835798050916654e+00
1.612000000000000000e+04	1.612000000000000000e+03	1.612000000000000000e+04	2.974880306276233011e+00
1.613000000000000000e+04	1.613000000000000000e+03	1.613000000000000000e+04	2.953395747014886830e+00
1.614000000000000000e+04	1.614000000000000000e+03	1.614000000000000000e+04	2.914696789435835989e+00
1.615000000000000000e+04	1.615000000000000000e+03	1.615000000000000000e+04	2.891198235962411989e+00
1.616000000000000000e+04	1.616000000000000000e+03	1.616000000000000000e+04	2.962937505045228459e+00
1.617000000000000000e+04	1.617000000000000000e+03	1.617000000000000000e+04	3.033013084275402615e+00
1.618000000000000000e+04	1.618000000000000000e+03	1.618000000000000000e+04	2.930175458936063571e+00
1.619000000000000000e+04	1.619000000000000000e+03	1.619000000000000000e+04	2.884051257799552737e+00
1.620000000000000000e+04	1.620000000000000000e+03	1.620000000000000000e+04	2.768842226849222765e+00
1.621000000000000000e+04	1.621000000000000000e+03	1.621000000000000000e+04	2.823972891453693013e+00
1.622000000000000000e+04	1.622000000000000000e+03	1.622000000000000000e+04	2.929114480823880928e+00
1.623000000000000000e+04	1.623000000000000000e+03	1.623000000000000000e+04	2.907512801299875438e+00
1.624000000000000000e+04	1.624000000000000000e+03	1.624000000000000000e+04	2.859289499520606181e+00
1.625000000000000000e+04	1.625000000000000000e+03	1.625000000000000000e+04	2.890978820967278207e+00
1.626000000000000000e+04	1.626000000000000000e+03	1.626000000000000000e+04	2.828700216293313918e+00
1.627000000000000000e+04	1.627000000000000000e+03	1.627000000000000000e+04	2.842483115423064532e+00
1.628000000000000000e+04	1.628000000000000000e+03	1.628000000000000000e+04	2.904969636930892385e+00
1.629000000000000000e+04	1.629000000000000000e+03	1.629000000000000000e+04	2.887281858600228901e+00
1.630000000000000000e+04	1.630000000000000000e+03	1.630000000000000000e+04	2.965894644492626409e+00
1.631000000000000000e+04	1.631000000000000000e+03	1.631000000000000000e+04	2.940418860435169535e+00
1.632000000000000000e+04	1.632000000000000000e+03	1.632000000000000000e+04	2.946983637991951177e+00
1.633000000000000000e+04	1.633000000000000000e+03	1.633000000000000000e+04	2.973893533966410985e+00
1.634000000000000000e+04	1.634000000000000000e+03	1.634000000000000000e+04	2.962132406798023698e+00
1.635000000000000000e+04	1.635000000000000000e+03	1.635000000000000000e+04	2.989780019010037648e+00
1.636000000000000000e+04	1.636000000000000000e+03	1.636000000000000000e+04	2.909550499767192377e+00
1.637000000000000000e+04	1.637000000000000000e+03	1.637000000000000000e+04	2.919136001617392839e+00
1.638000000000000000e+04	1.638000000000000000e+03	1.638000000000000000e+04	2.879188758122977365e+00
1.639000000000000000e+04	1.639000000000000000e+03	1.639000000000000000e+04	2.808743382358031671e+00
1.640000000000000000e+04	1.640000000000000000e+03	1.640000000000000000e+04	2.879298011432362525e+00
1.641000000000000000e+04	1.641000000000000000e+03	1.641000000000000000e+04	2.871000313824603190e+00
1.642000000000000000e+04	1.642000000000000000e+03	1.642000000000000000e+04	2.920034546893483185e+00
1.643000000000000000e+04	1.643000000000000000e+03	1.643000000000000000e+04	2.907402673331102694e+00
1.644000000000000000e+04	1.644000000000000000e+03	1.644000000000000000e+04	2.958925661371115901e+00
1.645000000000000000e+04	1.645000000000000000e+03	1.645000000000000000e+04	2.918142834700182320e+00
1.646000000000000000e+04	1.646000000000000000e+03	1.646000000000000000e+04	2.925220598069634637e+00
1.647000000000000000e+04	1.647000000000000000e+03	1.647000000000000000e+04	3.072830890457860509e+00
1.648000000000000000e+04	1.648000000000000000e+03	1.648000000000000000e+04	3.008069673637225883e+00
1.649000000000000000e+04	1.649000000000000000e+03	1.649000000000000000e+04	2.889353372210471171e+00
1.650000000000000000e+04	1.650000000000000000e+03	1.650000000000000000e+04	2.986616392785961693e+00
1.651000000000000000e+04	1.651000000000000000e+03	1.651000000000000000e+04	2.977314949184994397e+00
1.652000000000000000e+04	1.652000000000000000e+03	1.652000000000000000e+04	2.935859618350364020e+00
1.653000000000000000e+04	1.653000000000000000e+03	1.653000000000000000e+04	2.903875390518025235e+00
1.654000000000000000e+04	1.654000000000000000e+03	1.654000000000000000e+04	2.958952945893123854e+00
1.655000000000000000e+04	1.655000000000000000e+03	1.655000000000000000e+04	2.926017267251017184e+00
1.656000000000000000e+04	1.656000000000000000e+03	1.656000000000000000e+04	2.950116636132134484e+00
1.657000000000000000e+04	1.657000000000000000e+03	1.657000000000000000e+04	2.997109083043032030e+00
1.658000000000000000e+04	1.658000000000000000e+03	1.658000000000000000e+04	2.974121972566616368e+00
1.659000000000000000e+04	1.659000000000000000e+03	1.659000000000000000e+04	2.966708998524379748e+00
1.660000000000000000e+04	1.660000000000000000e+03	1.660000000000000000e+04	3.060836550403280842e+00
1.661000000000000000e+04	1.661000000000000000e+03	1.661000000000000000e+04	3.088369713564032004e+00
1.662000000000000000e+04	1.662000000000000000e+03	1.662000000000000000e+04	3.077862178845142793e+00
1.663000000000000000e+04	1.663000000000000000e+03	1.663000000000000000e+04	2.992581535320749886e+00
1.664000000000000000e+04	1.664000000000000000e+03	1.664000000000000000e+04	3.020155345248714429e+00
1.665000000000000000e+04	1.665000000000000000e+03	1.665000000000000000e+04	2.993483738705593922e+00
1.666000000000000000e+04	1.666000000000000000e+03	1.666000000000000000e+04	2.999186349642126714e+00
1.667000000000000000e+04	1.667000000000000000e+03	1.667000000000000000e+04	3.014157325913511265e+00
1.668000000000000000e+04	1.668000000000000000e+03	1.668000000000000000e+04	2.930725216888300899e+00
1.669000000000000000e+04	1.669000000000000000e+03	1.669000000000000000e+04	3.009382125862895219e+00
1.670000000000000000e+04	1.670000000000000000e+03	1.670000000000000000e+04	2.978809331301803809e+00
1.671000000000000000e+04	1.671000000000000000e+03	1.671000000000000000e+04	2.958762524159323615e+00
1.672000000000000000e+04	1.672000000000000000e+03	1.672000000000000000e+04	2.921374373852337225e+00
1.673000000000000000e+04	1.673000000000000000e+03	1.673000000000000000e+04	3.004224431584598953e+00
1.674000000000000000e+04	1.674000000000000000e+03	1.674000000000000000e+04	2.951450791368182447e+00
1.675000000000000000e+04	1.675000000000000000e+03	1.675000000000000000e+04	2.919523312065959164e+00
1.676000000000000000e+04	1.676000000000000000e+03	1.676000000000000000e+04	2.919971955537304265e+00
1.677000000000000000e+04	1.677000000000000000e+03	1.677000000000000000e+04	2.851507565407380262e+00
1.678000000000000000e+04	1.678000000000000000e+03	1.678000000000000000e+04	2.898722785120738443e+00
1.679000000000000000e+04	1.679000000000000000e+03	1.679000000000000000e+04	2.923287654020770621e+00
1.680000000000000000e+04	1.680000000000000000e+03	1.680000000000000000e+04	2.923065114766266515e+00
1.681000000000000000e+04	1.681000000000000000e+03	1.681000000000000000e+04	2.887036453800522207e+00
1.682000000000000000e+04	1.682000000000000000e+03	1.682000000000000000e+04	2.922189348478898552e+00
1.683000000000000000e+04	1.683000000000000000e+03	1.683000000000000000e+04	2.960580327226946196e+00
1.684000000000000000e+04	1.684000000000000000e+03	1.684000000000000000e+04	2.968995303779566441e+00
1.685000000000000000e+04	1.685000000000000000e+03	1.685000000000000000e+04	2.940394907800585322e+00
1.686000000000000000e+04	1.686000000000000000e+03	1.686000000000000000e+04	2.918372979724198846e+00
1.687000000000000000e+04	1.687000000000000000e+03	1.687000000000000000e+04	2.920820133819514997e+00
1.688000000000000000e+04	1.688000000000000000e+03	1.688000000000000000e+04	2.905378792358675799e+00
1.689000000000000000e+04	1.689000000000000000e+03	1.689000000000000000e+04	2.881104760074148619e+00
1.690000000000000000e+04	1.690000000000000000e+03	1.690000000000000000e+04	2.882704753704933953e+00
1.691000000000000000e+04	1.691000000000000000e+03	1.691000000000000000e+04	2.923005852226135737e+00
1.692000000000000000e+04	1.692000000000000000e+03	1.692000000000000000e+04	2.866255924158128021e+00
1.693000000000000000e+04	1.693000000000000000e+03	1.693000000000000000e+04	2.907157075837757176e+00
1.694000000000000000e+04	1.694000000000000000e+03	1.694000000000000000e+04	2.809122052352114096e+00
1.695000000000000000e+04	1.695000000000000000e+03	1.695000000000000000e+04	2.852029458683827290e+00
1.696000000000000000e+04	1.696000000000000000e+03	1.696000000000000000e+04	2.825713958029400175e+00
1.697000000000000000e+04	1.697000000000000000e+03	1.697000000000000000e+04	2.850302700718477578e+00
1.698000000000000000e+04	1.698000000000000000e+03	1.698000000000000000e+04	2.879375612044663857e+00
1.699000000000000000e+04	1.699000000000000000e+03	1.699000000000000000e+04	2.888596780550330312e+00
1.700000000000000000e+04	1.700000000000000000e+03	1.700000000000000000e+04	2.816527289941701095e+00
1.701000000000000000e+04	1.701000000000000000e+03	1.701000000000000000e+04	2.838331521116896905e+00
1.702000000000000000e+04	1.702000000000000000e+03	1.702000000000000000e+04	2.772313806456561114e+00
1.703000000000000000e+04	1.703000000000000000e+03	1.703000000000000000e+04	2.761565813875745068e+00
1.704000000000000000e+04	1.704000000000000000e+03	1.704000000000000000e+04	2.809688633460995177e+00
1.705000000000000000e+04	1.705000000000000000e+03	1.705000000000000000e+04	2.763843569935332756e+00
1.706000000000000000e+04	1.706000000000000000e+03	1.706000000000000000e+04	2.844510635217715411e+00
1.707000000000000000e+04	1.707000000000000000e+03	1.707000000000000000e+04	2.827255048856003761e+00
1.708000000000000000e+04	1.708000000000000000e+03	1.708000000000000000e+04	2.818617693378710598e+00
1.709000000000000000e+04	1.709000000000000000e+03	1.709000000000000000e+04	2.793599752696322103e+00
1.710000000000000000e+04	1.710000000000000000e+03	1.710000000000000000e+04	2.822505794975961102e+00
1.711000000000000000e+04	1.711000000000000000e+03	1.711000000000000000e+04	2.771981856492966134e+00
1.712000000000000000e+04	1.712000000000000000e+03	1.712000000000000000e+04	2.777389588857511082e+00
1.713000000000000000e+04	1.713000000000000000e+03	1.713000000000000000e+04	2.796135208330323252e+00
1.714000000000000000e+04	1.714000000000000000e+03	1.714000000000000000e+04	2.784077587935581910e+00
1.715000000000000000e+04	1.715000000000000000e+03	1.715000000000000000e+04	2.750434890174746183e+00
1.716000000000000000e+04	1.716000000000000000e+03	1.716000000000000000e+04	2.697129078096115240e+00
1.717000000000000000e+04	1.717000000000000000e+03	1.717000000000000000e+04	2.846819132194300384e+00
1.718000000000000000e+04	1.718000000000000000e+03	1.718000000000000000e+04	2.822090860791539146e+00
1.719000000000000000e+04	1.719000000000000000e+03	1.719000000000000000e+04	2.763665777598747209e+00
1.720000000000000000e+04	1.720000000000000000e+03	1.720000000000000000e+04	2.767472206648715183e+00
1.721000000000000000e+04	1.721000000000000000e+03	1.721000000000000000e+04	2.716464016763405986e+00
1.722000000000000000e+04	1.722000000000000000e+03	1.722000000000000000e+04	2.739267019424368677e+00
1.723000000000000000e+04	1.723000000000000000e+03	1.723000000000000000e+04	2.698005749696499311e+00
1.724000000000000000e+04	1.724000000000000000e+03	1.724000000000000000e+04	2.697708207172341499e+00
1.725000000000000000e+04	1.725000000000000000e+03	1.725000000000000000e+04	2.787011360599210175e+00
1.726000000000000000e+04	1.726000000000000000e+03	1.726000000000000000e+04	2.738018222508915134e+00
1.727000000000000000e+04	1.727000000000000000e+03	1.727000000000000000e+04	2.799788957347945750e+00
1.728000000000000000e+04	1.728000000000000000e+03	1.728000000000000000e+04	2.812194725211824675e+00
1.729000000000000000e+04	1.729000000000000000e+03	1.729000000000000000e+04	2.841855198119756842e+00
1.730000000000000000e+04	1.730000000000000000e+03	1.730000000000000000e+04	2.845042075098822565e+00
1.731000000000000000e+04	1.731000000000000000e+03	1.731000000000000000e+04	2.872348350302758924e+00
1.732000000000000000e+04	1.732000000000000000e+03	1.732000000000000000e+04	2.833817500152230995e+00
1.733000000000000000e+04	1.733000000000000000e+03	1.733000000000000000e+04	2.818821839676591168e+00
1.734000000000000000e+04	1.734000000000000000e+03	1.734000000000000000e+04	2.840953025364953977e+00
1.735000000000000000e+04	1.735000000000000000e+03	1.735000000000000000e+04	2.856571545628607822e+00
1.736000000000000000e+04	1.736000000000000000e+03	1.736000000000000000e+04	2.885769746492143462e+00
1.737000000000000000e+04	1.737000000000000000e+03	1.737000000000000000e+04	2.919761770346438023e+00
1.738000000000000000e+04	1.738000000000000000e+03	1.738000000000000000e+04	2.854662755653615491e+00
1.739000000000000000e+04	1.739000000000000000e+03	1.739000000000000000e+04	2.840896705307547787e+00
1.740000000000000000e+04	1.740000000000000000e+03	1.740000000000000000e+04	2.928656796523252392e+00
1.741000000000000000e+04	1.741000000000000000e+03	1.741000000000000000e+04	3.021127180171046422e+00
1.742000000000000000e+04	1.742000000000000000e+03	1.742000000000000000e+04	2.968257193295389396e+00
1.743000000000000000e+04	1.743000000000000000e+03	1.743000000000000000e+04	2.905825255674769458e+00
1.744000000000000000e+04	1.744000000000000000e+03	1.744000000000000000e+04	2.913940157616368598e+00
1.745000000000000000e+04	1.745000000000000000e+03	1.745000000000000000e+04	2.870780912218299008e+00
1.746000000000000000e+04	1.746000000000000000e+03	1.746000000000000000e+04	2.863269394034359649e+00
1.747000000000000000e+04	1.747000000000000000e+03	1.747000000000000000e+04	2.823791864548708119e+00
1.748000000000000000e+04	1.748000000000000000e+03	1.748000000000000000e+04	2.826563766628487073e+00
1.749000000000000000e+04	1.749000000000000000e+03	1.749000000000000000e+04	2.866035828691227749e+00
1.750000000000000000e+04	1.750000000000000000e+03	1.750000000000000000e+04	2.910054154429816631e+00
1.751000000000000000e+04	1.751000000000000000e+03	1.751000000000000000e+04	2.956912183111965575e+00
1.752000000000000000e+04	1.752000000000000000e+03	1.752000000000000000e+04	2.896297419815178742e+00
1.753000000000000000e+04	1.753000000000000000e+03	1.753000000000000000e+04	2.859699474998226965e+00
1.754000000000000000e+04	1.754000000000000000e+03	1.754000000000000000e+04	2.883880229780788618e+00
1.755000000000000000e+04	1.755000000000000000e+03	1.755000000000000000e+04	2.856521847402454739e+00
1.756000000000000000e+04	1.756000000000000000e+03	1.756000000000000000e+04	2.856237813150181992e+00
1.757000000000000000e+04	1.757000000000000000e+03	1.757000000000000000e+04	2.895656643567842359e+00
1.758000000000000000e+04	1.758000000000000000e+03	1.758000000000000000e+04	2.812192066136040669e+00
1.759000000000000000e+04	1.759000000000000000e+03	1.759000000000000000e+04	2.789614979122554406e+00
1.760000000000000000e+04	1.760000000000000000e+03	1.760000000000000000e+04	2.829937961351181031e+00
1.761000000000000000e+04	1.761000000000000000e+03	1.761000000000000000e+04	2.779512384458240337e+00
1.762000000000000000e+04	1.762000000000000000e+03	1.762000000000000000e+04	2.727573442380107682e+00
1.763000000000000000e+04	1.763000000000000000e+03	1.763000000000000000e+04	2.724060030282422495e+00
1.764000000000000000e+04	1.764000000000000000e+03	1.764000000000000000e+04	2.747793016895684559e+00
1.765000000000000000e+04	1.765000000000000000e+03	1.765000000000000000e+04	2.756882541307784873e+00
1.766000000000000000e+04	1.766000000000000000e+03	1.766000000000000000e+04	2.746048855356682417e+00
1.767000000000000000e+04	1.767000000000000000e+03	1.767000000000000000e+04	2.793754625352487864e+00
1.768000000000000000e+04	1.768000000000000000e+03	1.768000000000000000e+04	2.856520415085741060e+00
1.769000000000000000e+04	1.769000000000000000e+03	1.769000000000000000e+04	2.895438071984133277e+00
1.770000000000000000e+04	1.770000000000000000e+03	1.770000000000000000e+04	2.984064438099929273e+00
1.771000000000000000e+04	1.771000000000000000e+03	1.771000000000000000e+04	2.937523776098565520e+00
1.772000000000000000e+04	1.772000000000000000e+03	1.772000000000000000e+04	2.858704625902989349e+00
1.773000000000000000e+04	1.773000000000000000e+03	1.773000000000000000e+04	2.785377510268709056e+00
1.774000000000000000e+04	1.774000000000000000e+03	1.774000000000000000e+04	2.783403677433138323e+00
1.775000000000000000e+04	1.775000000000000000e+03	1.775000000000000000e+04	2.820673247797839345e+00
1.776000000000000000e+04	1.776000000000000000e+03	1.776000000000000000e+04	2.825812948112654155e+00
1.777000000000000000e+04	1.777000000000000000e+03	1.777000000000000000e+04	2.892363492242639555e+00
1.778000000000000000e+04	1.778000000000000000e+03	1.778000000000000000e+04	2.867503780791071488e+00
1.779000000000000000e+04	1.779000000000000000e+03	1.779000000000000000e+04	2.847050828327289729e+00
1.780000000000000000e+04	1.780000000000000000e+03	1.780000000000000000e+04	2.850338826426852101e+00
1.781000000000000000e+04	1.781000000000000000e+03	1.781000000000000000e+04	2.769765877279054322e+00
1.782000000000000000e+04	1.782000000000000000e+03	1.782000000000000000e+04	2.845346565191394284e+00
1.783000000000000000e+04	1.783000000000000000e+03	1.783000000000000000e+04	2.854447025700222351e+00
1.784000000000000000e+04	1.784000000000000000e+03	1.784000000000000000e+04	2.878264981982538995e+00
1.785000000000000000e+04	1.785000000000000000e+03	1.785000000000000000e+04	2.985103328909053388e+00
1.786000000000000000e+04	1.786000000000000000e+03	1.786000000000000000e+04	2.990026415223780987e+00
1.787000000000000000e+04	1.787000000000000000e+03	1.787000000000000000e+04	2.951685210536675097e+00
1.788000000000000000e+04	1.788000000000000000e+03	1.788000000000000000e+04	2.891938314821357991e+00
1.789000000000000000e+04	1.789000000000000000e+03	1.789000000000000000e+04	2.856037747599899923e+00
1.790000000000000000e+04	1.790000000000000000e+03	1.790000000000000000e+04	2.839863630086638668e+00
1.791000000000000000e+04	1.791000000000000000e+03	1.791000000000000000e+04	2.849951883471189884e+00
1.792000000000000000e+04	1.792000000000000000e+03	1.792000000000000000e+04	2.820946544779008747e+00
1.793000000000000000e+04	1.793000000000000000e+03	1.793000000000000000e+04	2.800370510096282128e+00
1.794000000000000000e+04	1.794000000000000000e+03	1.794000000000000000e+04	2.946028400963488281e+00
1.795000000000000000e+04	1.795000000000000000e+03	1.795000000000000000e+04	2.925157776325172154e+00
1.796000000000000000e+04	1.796000000000000000e+03	1.796000000000000000e+04	2.844296880291973917e+00
1.797000000000000000e+04	1.797000000000000000e+03	1.797000000000000000e+04	2.903866286815951714e+00
1.798000000000000000e+04	1.798000000000000000e+03	1.798000000000000000e+04	3.074768239901642719e+00
1.799000000000000000e+04	1.799000000000000000e+03	1.799000000000000000e+04	3.040981711904100937e+00
1.800000000000000000e+04	1.800000000000000000e+03	1.800000000000000000e+04	2.907870294862287874e+00
1.801000000000000000e+04	1.801000000000000000e+03	1.801000000000000000e+04	2.898016390654106544e+00
1.802000000000000000e+04	1.802000000000000000e+03	1.802000000000000000e+04	2.895111352224698287e+00
1.803000000000000000e+04	1.803000000000000000e+03	1.803000000000000000e+04	2.890360180383267696e+00
1.804000000000000000e+04	1.804000000000000000e+03	1.804000000000000000e+04	2.831107278895656609e+00
1.805000000000000000e+04	1.805000000000000000e+03	1.805000000000000000e+04	2.853827446276614666e+00
1.806000000000000000e+04	1.806000000000000000e+03	1.806000000000000000e+04	2.892379161033741486e+00
1.807000000000000000e+04	1.807000000000000000e+03	1.807000000000000000e+04	2.992751679914563923e+00
1.808000000000000000e+04	1.808000000000000000e+03	1.808000000000000000e+04	2.979446516031894365e+00
1.809000000000000000e+04	1.809000000000000000e+03	1.809000000000000000e+04	3.031232748228164020e+00
1.810000000000000000e+04	1.810000000000000000e+03	1.810000000000000000e+04	2.967617720952635985e+00
1.811000000000000000e+04	1.811000000000000000e+03	1.811000000000000000e+04	3.093452938646486405e+00
1.812000000000000000e+04	1.812000000000000000e+03	1.812000000000000000e+04	3.018653792436249539e+00
1.813000000000000000e+04	1.813000000000000000e+03	1.813000000000000000e+04	3.033555941772697384e+00
1.814000000000000000e+04	1.814000000000000000e+03	1.814000000000000000e+04	3.096470443335647804e+00
1.815000000000000000e+04	1.815000000000000000e+03	1.815000000000000000e+04	3.111842372644283206e+00
1.816000000000000000e+04	1.816000000000000000e+03	1.816000000000000000e+04	3.023825904917762486e+00
1.817000000000000000e+04	1.817000000000000000e+03	1.817000000000000000e+04	3.045780216628759085e+00
1.818000000000000000e+04	1.818000000000000000e+03	1.818000000000000000e+04	3.085960822736931508e+00
1.819000000000000000e+04	1.819000000000000000e+03	1.819000000000000000e+04	3.013386112761796021e+00
1.820000000000000000e+04	1.820000000000000000e+03	1.820000000000000000e+04	3.056130205208774875e+00
1.821000000000000000e+04	1.821000000000000000e+03	1.821000000000000000e+04	2.961973573183516173e+00
1.822000000000000000e+04	1.822000000000000000e+03	1.822000000000000000e+04	2.860601623116279413e+00
1.823000000000000000e+04	1.823000000000000000e+03	1.823000000000000000e+04	2.946483687963825648e+00
1.824000000000000000e+04	1.824000000000000000e+03	1.824000000000000000e+04	2.989970769008438278e+00
1.825000000000000000e+04	1.825000000000000000e+03	1.825000000000000000e+04	3.033130737438368030e+00
1.826000000000000000e+04	1.826000000000000000e+03	1.826000000000000000e+04	2.995013470666041844e+00
1.827000000000000000e+04	1.827000000000000000e+03	1.827000000000000000e+04	2.991674969953992846e+00
1.828000000000000000e+04	1.828000000000000000e+03	1.828000000000000000e+04	3.006903532226486764e+00
1.829000000000000000e+04	1.829000000000000000e+03	1.829000000000000000e+04	2.995342720342753395e+00
1.830000000000000000e+04	1.830000000000000000e+03	1.830000000000000000e+04	2.877563323269952456e+00
1.831000000000000000e+04	1.831000000000000000e+03	1.831000000000000000e+04	2.870900953541362099e+00
1.832000000000000000e+04	1.832000000000000000e+03	1.832000000000000000e+04	2.865967047814212076e+00
1.833000000000000000e+04	1.833000000000000000e+03	1.833000000000000000e+04	2.830569463428536547e+00
1.834000000000000000e+04	1.834000000000000000e+03	1.834000000000000000e+04	2.785418000995702137e+00
1.835000000000000000e+04	1.835000000000000000e+03	1.835000000000000000e+04	2.855738128477151250e+00
1.836000000000000000e+04	1.836000000000000000e+03	1.836000000000000000e+04	2.837293337666404902e+00
1.837000000000000000e+04	1.837000000000000000e+03	1.837000000000000000e+04	2.812015551246715983e+00
1.838000000000000000e+04	1.838000000000000000e+03	1.838000000000000000e+04	2.804720248944759131e+00
1.839000000000000000e+04	1.839000000000000000e+03	1.839000000000000000e+04	2.848185673152577646e+00
1.840000000000000000e+04	1.840000000000000000e+03	1.840000000000000000e+04	2.805122285025252626e+00
1.841000000000000000e+04	1.841000000000000000e+03	1.841000000000000000e+04	2.791174019731803568e+00
1.842000000000000000e+04	1.842000000000000000e+03	1.842000000000000000e+04	2.781558708338730757e+00
1.843000000000000000e+04	1.843000000000000000e+03	1.843000000000000000e+04	2.756983936579352257e+00
1.844000000000000000e+04	1.844000000000000000e+03	1.844000000000000000e+04	2.895463909656025958e+00
1.845000000000000000e+04	1.845000000000000000e+03	1.845000000000000000e+04	2.930429535322949697e+00
1.846000000000000000e+04	1.846000000000000000e+03	1.846000000000000000e+04	2.845528113685937832e+00
1.847000000000000000e+04	1.847000000000000000e+03	1.847000000000000000e+04	2.772412614995092728e+00
1.848000000000000000e+04	1.848000000000000000e+03	1.848000000000000000e+04	2.769948433262098941e+00
1.849000000000000000e+04	1.849000000000000000e+03	1.849000000000000000e+04	2.816407507664701271e+00
1.850000000000000000e+04	1.850000000000000000e+03	1.850000000000000000e+04	2.795688047331222670e+00
1.851000000000000000e+04	1.851000000000000000e+03	1.851000000000000000e+04	2.706563039872487142e+00
1.852000000000000000e+04	1.852000000000000000e+03	1.852000000000000000e+04	2.691495974227625876e+00
1.853000000000000000e+04	1.853000000000000000e+03	1.853000000000000000e+04	2.676639117961805869e+00
1.854000000000000000e+04	1.854000000000000000e+03	1.854000000000000000e+04	2.710107052645105430e+00
1.855000000000000000e+04	1.855000000000000000e+03	1.855000000000000000e+04	2.718060842187428605e+00
1.856000000000000000e+04	1.856000000000000000e+03	1.856000000000000000e+04	2.736224735961715115e+00
1.857000000000000000e+04	1.857000000000000000e+03	1.857000000000000000e+04	2.790985938957391443e+00
1.858000000000000000e+04	1.858000000000000000e+03	1.858000000000000000e+04	2.771101466135259095e+00
1.859000000000000000e+04	1.859000000000000000e+03	1.859000000000000000e+04	2.770013631291230016e+00
1.860000000000000000e+04	1.860000000000000000e+03	1.860000000000000000e+04	2.792873387414105846e+00
1.861000000000000000e+04	1.861000000000000000e+03	1.861000000000000000e+04	2.804942693485464655e+00
1.862000000000000000e+04	1.862000000000000000e+03	1.862000000000000000e+04	2.760188907477025388e+00
1.863000000000000000e+04	1.863000000000000000e+03	1.863000000000000000e+04	2.678692691578915763e+00
1.864000000000000000e+04	1.864000000000000000e+03	1.864000000000000000e+04	2.773284738207784983e+00
1.865000000000000000e+04	1.865000000000000000e+03	1.865000000000000000e+04	2.785092521059464143e+00
1.866000000000000000e+04	1.866000000000000000e+03	1.866000000000000000e+04	2.810487446788022758e+00
1.867000000000000000e+04	1.867000000000000000e+03	1.867000000000000000e+04	2.860239247312773347e+00
1.868000000000000000e+04	1.868000000000000000e+03	1.868000000000000000e+04	2.830285372439971692e+00
1.869000000000000000e+04	1.869000000000000000e+03	1.869000000000000000e+04	2.842037929100967197e+00
1.870000000000000000e+04	1.870000000000000000e+03	1.870000000000000000e+04	2.843199289177991584e+00
1.871000000000000000e+04	1.871000000000000000e+03	1.871000000000000000e+04	2.751563098878447633e+00
1.872000000000000000e+04	1.872000000000000000e+03	1.872000000000000000e+04	2.705967045644762425e+00
1.873000000000000000e+04	1.873000000000000000e+03	1.873000000000000000e+04	2.665460856572154924e+00
1.874000000000000000e+04	1.874000000000000000e+03	1.874000000000000000e+04	2.702119144230671122e+00
1.875000000000000000e+04	1.875000000000000000e+03	1.875000000000000000e+04	2.886563461027712219e+00
1.876000000000000000e+04	1.876000000000000000e+03	1.876000000000000000e+04	2.877631272971806542e+00
1.877000000000000000e+04	1.877000000000000000e+03	1.877000000000000000e+04	2.889291310865614193e+00
1.878000000000000000e+04	1.878000000000000000e+03	1.878000000000000000e+04	2.857051197631836015e+00
1.879000000000000000e+04	1.879000000000000000e+03	1.879000000000000000e+04	2.865336107218499517e+00
1.880000000000000000e+04	1.880000000000000000e+03	1.880000000000000000e+04	2.804873720250692593e+00
1.881000000000000000e+04	1.881000000000000000e+03	1.881000000000000000e+04	2.806356292336070091e+00
1.882000000000000000e+04	1.882000000000000000e+03	1.882000000000000000e+04	2.692134837761619881e+00
1.883000000000000000e+04	1.883000000000000000e+03	1.883000000000000000e+04	2.735581194625279267e+00
1.884000000000000000e+04	1.884000000000000000e+03	1.884000000000000000e+04	2.697558585008354548e+00
1.885000000000000000e+04	1.885000000000000000e+03	1.885000000000000000e+04	2.642337779813471954e+00
1.886000000000000000e+04	1.886000000000000000e+03	1.886000000000000000e+04	2.645765708360706014e+00
1.887000000000000000e+04	1.887000000000000000e+03	1.887000000000000000e+04	2.631500451566361587e+00
1.888000000000000000e+04	1.888000000000000000e+03	1.888000000000000000e+04	2.678604321023912327e+00
1.889000000000000000e+04	1.889000000000000000e+03	1.889000000000000000e+04	2.686648308536418117e+00
1.890000000000000000e+04	1.890000000000000000e+03	1.890000000000000000e+04	2.732641457726151302e+00
1.891000000000000000e+04	1.891000000000000000e+03	1.891000000000000000e+04	2.686339163950729692e+00
1.892000000000000000e+04	1.892000000000000000e+03	1.892000000000000000e+04	2.710273268494453269e+00
1.893000000000000000e+04	1.893000000000000000e+03	1.893000000000000000e+04	2.748332918279875692e+00
1.894000000000000000e+04	1.894000000000000000e+03	1.894000000000000000e+04	2.756192207273954864e+00
1.895000000000000000e+04	1.895000000000000000e+03	1.895000000000000000e+04	2.844295805256237930e+00
1.896000000000000000e+04	1.896000000000000000e+03	1.896000000000000000e+04	2.878480965207642406e+00
1.897000000000000000e+04	1.897000000000000000e+03	1.897000000000000000e+04	2.826034607508745022e+00
1.898000000000000000e+04	1.898000000000000000e+03	1.898000000000000000e+04	2.724906528195588873e+00
1.899000000000000000e+04	1.899000000000000000e+03	1.899000000000000000e+04	2.729865643636340877e+00
1.900000000000000000e+04	1.900000000000000000e+03	1.900000000000000000e+04	2.708297091075253071e+00
1.901000000000000000e+04	1.901000000000000000e+03	1.901000000000000000e+04	2.726933319587130367e+00
1.902000000000000000e+04	1.902000000000000000e+03	1.902000000000000000e+04	2.753786259817969206e+00
1.903000000000000000e+04	1.903000000000000000e+03	1.903000000000000000e+04	2.690798901276529875e+00
1.904000000000000000e+04	1.904000000000000000e+03	1.904000000000000000e+04	2.693590940285035096e+00
1.905000000000000000e+04	1.905000000000000000e+03	1.905000000000000000e+04	2.798734944478043385e+00
1.906000000000000000e+04	1.906000000000000000e+03	1.906000000000000000e+04	2.801603150521038810e+00
1.907000000000000000e+04	1.907000000000000000e+03	1.907000000000000000e+04	2.755919114941498549e+00
1.908000000000000000e+04	1.908000000000000000e+03	1.908000000000000000e+04	2.710941532744485905e+00
1.909000000000000000e+04	1.909000000000000000e+03	1.909000000000000000e+04	2.649653496292204924e+00
1.910000000000000000e+04	1.910000000000000000e+03	1.910000000000000000e+04	2.662310501813639707e+00
1.911000000000000000e+04	1.911000000000000000e+03	1.911000000000000000e+04	2.581231799821106510e+00
1.912000000000000000e+04	1.912000000000000000e+03	1.912000000000000000e+04	2.627189161974656351e+00
1.913000000000000000e+04	1.913000000000000000e+03	1.913000000000000000e+04	2.636960574053822004e+00
1.914000000000000000e+04	1.914000000000000000e+03	1.914000000000000000e+04	2.691086614255466358e+00
1.915000000000000000e+04	1.915000000000000000e+03	1.915000000000000000e+04	2.724241972544091617e+00
1.916000000000000000e+04	1.916000000000000000e+03	1.916000000000000000e+04	2.772741829931783197e+00
1.917000000000000000e+04	1.917000000000000000e+03	1.917000000000000000e+04	2.747886987582741192e+00
1.918000000000000000e+04	1.918000000000000000e+03	1.918000000000000000e+04	2.730490966949524090e+00
1.919000000000000000e+04	1.919000000000000000e+03	1.919000000000000000e+04	2.766479816754738419e+00
1.920000000000000000e+04	1.920000000000000000e+03	1.920000000000000000e+04	2.783157342034822346e+00
1.921000000000000000e+04	1.921000000000000000e+03	1.921000000000000000e+04	2.839130633609644239e+00
1.922000000000000000e+04	1.922000000000000000e+03	1.922000000000000000e+04	2.911328308895110073e+00
1.923000000000000000e+04	1.923000000000000000e+03	1.923000000000000000e+04	2.852259393967147894e+00
1.924000000000000000e+04	1.924000000000000000e+03	1.924000000000000000e+04	2.997860370216515413e+00
1.925000000000000000e+04	1.925000000000000000e+03	1.925000000000000000e+04	2.958835409815824047e+00
1.926000000000000000e+04	1.926000000000000000e+03	1.926000000000000000e+04	2.942852461050027735e+00
1.927000000000000000e+04	1.927000000000000000e+03	1.927000000000000000e+04	2.904310510029926462e+00
1.928000000000000000e+04	1.928000000000000000e+03	1.928000000000000000e+04	2.906697940332604979e+00
1.929000000000000000e+04	1.929000000000000000e+03	1.929000000000000000e+04	2.961264428584589048e+00
1.930000000000000000e+04	1.930000000000000000e+03	1.930000000000000000e+04	2.869138985834241762e+00
1.931000000000000000e+04	1.931000000000000000e+03	1.931000000000000000e+04	2.852536955269250996e+00
1.932000000000000000e+04	1.932000000000000000e+03	1.932000000000000000e+04	2.849756953206239452e+00
1.933000000000000000e+04	1.933000000000000000e+03	1.933000000000000000e+04	2.945614744299975829e+00
1.934000000000000000e+04	1.934000000000000000e+03	1.934000000000000000e+04	2.914761804902139986e+00
1.935000000000000000e+04	1.935000000000000000e+03	1.935000000000000000e+04	2.809875219444843530e+00
1.936000000000000000e+04	1.936000000000000000e+03	1.936000000000000000e+04	2.870724955881110319e+00
1.937000000000000000e+04	1.937000000000000000e+03	1.937000000000000000e+04	2.888048389483577782e+00
1.938000000000000000e+04	1.938000000000000000e+03	1.938000000000000000e+04	2.936362390585578908e+00
1.939000000000000000e+04	1.939000000000000000e+03	1.939000000000000000e+04	2.804993010337412773e+00
1.940000000000000000e+04	1.940000000000000000e+03	1.940000000000000000e+04	2.830459998315998593e+00
1.941000000000000000e+04	1.941000000000000000e+03	1.941000000000000000e+04	2.965141380653128600e+00
1.942000000000000000e+04	1.942000000000000000e+03	1.942000000000000000e+04	2.863859573529244251e+00
1.943000000000000000e+04	1.943000000000000000e+03	1.943000000000000000e+04	2.814063576365718689e+00
1.944000000000000000e+04	1.944000000000000000e+03	1.944000000000000000e+04	3.001384052042469275e+00
1.945000000000000000e+04	1.945000000000000000e+03	1.945000000000000000e+04	2.992391131684172478e+00
1.946000000000000000e+04	1.946000000000000000e+03	1.946000000000000000e+04	2.929011520067782204e+00
1.947000000000000000e+04	1.947000000000000000e+03	1.947000000000000000e+04	2.938357540766500353e+00
1.948000000000000000e+04	1.948000000000000000e+03	1.948000000000000000e+04	2.941075963159255124e+00
1.949000000000000000e+04	1.949000000000000000e+03	1.949000000000000000e+04	2.913643877141054439e+00
1.950000000000000000e+04	1.950000000000000000e+03	1.950000000000000000e+04	2.955518245428654378e+00
1.951000000000000000e+04	1.951000000000000000e+03	1.951000000000000000e+04	2.929572060334904915e+00
1.952000000000000000e+04	1.952000000000000000e+03	1.952000000000000000e+04	2.901767867794017519e+00
1.953000000000000000e+04	1.953000000000000000e+03	1.953000000000000000e+04	2.795986265779987434e+00
1.954000000000000000e+04	1.954000000000000000e+03	1.954000000000000000e+04	2.752889986517084608e+00
1.955000000000000000e+04	1.955000000000000000e+03	1.955000000000000000e+04	2.741096231996673183e+00
1.956000000000000000e+04	1.956000000000000000e+03	1.956000000000000000e+04	2.750599118678803912e+00
1.957000000000000000e+04	1.957000000000000000e+03	1.957000000000000000e+04	2.841144912017143032e+00
1.958000000000000000e+04	1.958000000000000000e+03	1.958000000000000000e+04	2.765045475468819181e+00
1.959000000000000000e+04	1.959000000000000000e+03	1.959000000000000000e+04	2.855918261578388684e+00
1.960000000000000000e+04	1.960000000000000000e+03	1.960000000000000000e+04	2.790557700787863915e+00
1.961000000000000000e+04	1.961000000000000000e+03	1.961000000000000000e+04	2.867306189935467486e+00
1.962000000000000000e+04	1.962000000000000000e+03	1.962000000000000000e+04	2.878148346082912035e+00
1.963000000000000000e+04	1.963000000000000000e+03	1.963000000000000000e+04	2.853741298817562111e+00
1.964000000000000000e+04	1.964000000000000000e+03	1.964000000000000000e+04	2.926436125058614390e+00
1.965000000000000000e+04	1.965000000000000000e+03	1.965000000000000000e+04	2.919914430491147517e+00
1.966000000000000000e+04	1.966000000000000000e+03	1.966000000000000000e+04	2.864350618873594101e+00
1.967000000000000000e+04	1.967000000000000000e+03	1.967000000000000000e+04	2.888744278436640389e+00
1.968000000000000000e+04	1.968000000000000000e+03	1.968000000000000000e+04	2.851060200920979781e+00
1.969000000000000000e+04	1.969000000000000000e+03	1.969000000000000000e+04	2.902412315610571447e+00
1.970000000000000000e+04	1.970000000000000000e+03	1.970000000000000000e+04	2.975785040840356110e+00
1.971000000000000000e+04	1.971000000000000000e+03	1.971000000000000000e+04	2.919811552965246193e+00
1.972000000000000000e+04	1.972000000000000000e+03	1.972000000000000000e+04	2.934900197524954013e+00
1.973000000000000000e+04	1.973000000000000000e+03	1.973000000000000000e+04	3.071602518038243357e+00
1.974000000000000000e+04	1.974000000000000000e+03	1.974000000000000000e+04	3.003335054069661503e+00
1.975000000000000000e+04	1.975000000000000000e+03	1.975000000000000000e+04	3.085302882952094539e+00
1.976000000000000000e+04	1.976000000000000000e+03	1.976000000000000000e+04	3.032585328677439573e+00
1.977000000000000000e+04	1.977000000000000000e+03	1.977000000000000000e+04	3.006701517912567123e+00
1.978000000000000000e+04	1.978000000000000000e+03	1.978000000000000000e+04	2.964939439010068956e+00
1.979000000000000000e+04	1.979000000000000000e+03	1.979000000000000000e+04	2.952404210261634354e+00
1.980000000000000000e+04	1.980000000000000000e+03	1.980000000000000000e+04	3.034118821283338541e+00
1.981000000000000000e+04	1.981000000000000000e+03	1.981000000000000000e+04	2.998768471859967644e+00
1.982000000000000000e+04	1.982000000000000000e+03	1.982000000000000000e+04	3.046014206088214493e+00
1.983000000000000000e+04	1.983000000000000000e+03	1.983000000000000000e+04	3.097625520651534181e+00
1.984000000000000000e+04	1.984000000000000000e+03	1.984000000000000000e+04	3.105188093204168442e+00
1.985000000000000000e+04	1.985000000000000000e+03	1.985000000000000000e+04	3.128199954639439895e+00
1.986000000000000000e+04	1.986000000000000000e+03	1.986000000000000000e+04	3.076863515664523874e+00
1.987000000000000000e+04	1.987000000000000000e+03	1.987000000000000000e+04	3.135207483908207138e+00
1.988000000000000000e+04	1.988000000000000000e+03	1.988000000000000000e+04	3.147671180785597489e+00
1.989000000000000000e+04	1.989000000000000000e+03	1.989000000000000000e+04	3.189405169819148345e+00
1.990000000000000000e+04	1.990000000000000000e+03	1.990000000000000000e+04	3.237760172079772847e+00
1.991000000000000000e+04	1.991000000000000000e+03	1.991000000000000000e+04	3.250057808538009407e+00
1.992000000000000000e+04	1.992000000000000000e+03	1.992000000000000000e+04	3.282971834241713793e+00
1.993000000000000000e+04	1.993000000000000000e+03	1.993000000000000000e+04	3.306606955015766403e+00
1.994000000000000000e+04	1.994000000000000000e+03	1.994000000000000000e+04	3.242396156446110123e+00
1.995000000000000000e+04	1.995000000000000000e+03	1.995000000000000000e+04	3.294754288048859170e+00
1.996000000000000000e+04	1.996000000000000000e+03	1.996000000000000000e+04	3.169382453899029617e+00
1.997000000000000000e+04	1.997000000000000000e+03	1.997000000000000000e+04	3.052752194154957799e+00
1.998000000000000000e+04	1.998000000000000000e+03	1.998000000000000000e+04	3.051233236946824245e+00
1.999000000000000000e+04	1.999000000000000000e+03	1.999000000000000000e+04	3.151863239051164722e+00
[truncated: 18,414 more rows]
