# Supplementary material for: Ion-combination specific effects driving the enzymatic activity of halophilic alcohol dehydrogenase 2 from Haloferax volcanii in aqueous ionic liquid solvent mixtures
Source: RSC Sustain. 2024 Jul 8;2(9):2559–80. doi: 10.1039/d3su00412k (PMC11353702; doi:10.1039/d3su00412k)
Supplement: SU-002-D3SU00412K-s005 [file SU-002-D3SU00412K-s005.zip › MDAnalysis_Calculated_Plotted_Data/RMSD/ILBexp.csv]

0.000000000000000000e+00	0.000000000000000000e+00	0.000000000000000000e+00	1.165166547120990787e-06
1.000000000000000000e+01	1.000000000000000000e+00	1.000000000000000000e+01	9.270267080679498450e-01
2.000000000000000000e+01	2.000000000000000000e+00	2.000000000000000000e+01	1.064846959012087479e+00
3.000000000000000000e+01	3.000000000000000000e+00	3.000000000000000000e+01	1.103592705920907857e+00
4.000000000000000000e+01	4.000000000000000000e+00	4.000000000000000000e+01	1.250387341062701774e+00
5.000000000000000000e+01	5.000000000000000000e+00	5.000000000000000000e+01	1.325003877107337136e+00
6.000000000000000000e+01	6.000000000000000000e+00	6.000000000000000000e+01	1.330691150184854621e+00
7.000000000000000000e+01	7.000000000000000000e+00	7.000000000000000000e+01	1.444245122572852091e+00
8.000000000000000000e+01	8.000000000000000000e+00	8.000000000000000000e+01	1.464357436383205036e+00
9.000000000000000000e+01	9.000000000000000000e+00	9.000000000000000000e+01	1.500156594784934905e+00
1.000000000000000000e+02	1.000000000000000000e+01	1.000000000000000000e+02	1.592591356725152396e+00
1.100000000000000000e+02	1.100000000000000000e+01	1.100000000000000000e+02	1.604716779642214375e+00
1.200000000000000000e+02	1.200000000000000000e+01	1.200000000000000000e+02	1.650700679985425356e+00
1.300000000000000000e+02	1.300000000000000000e+01	1.300000000000000000e+02	1.673380963642593144e+00
1.400000000000000000e+02	1.400000000000000000e+01	1.400000000000000000e+02	1.694364636604396512e+00
1.500000000000000000e+02	1.500000000000000000e+01	1.500000000000000000e+02	1.731127117530811832e+00
1.600000000000000000e+02	1.600000000000000000e+01	1.600000000000000000e+02	1.727460699383721154e+00
1.700000000000000000e+02	1.700000000000000000e+01	1.700000000000000000e+02	1.721322554457073162e+00
1.800000000000000000e+02	1.800000000000000000e+01	1.800000000000000000e+02	1.699539428858329648e+00
1.900000000000000000e+02	1.900000000000000000e+01	1.900000000000000000e+02	1.728874511267735503e+00
2.000000000000000000e+02	2.000000000000000000e+01	2.000000000000000000e+02	1.752150243760097093e+00
2.100000000000000000e+02	2.100000000000000000e+01	2.100000000000000000e+02	1.756494432101712855e+00
2.200000000000000000e+02	2.200000000000000000e+01	2.200000000000000000e+02	1.747981682041469309e+00
2.300000000000000000e+02	2.300000000000000000e+01	2.300000000000000000e+02	1.686404280173683601e+00
2.400000000000000000e+02	2.400000000000000000e+01	2.400000000000000000e+02	1.731490292402509512e+00
2.500000000000000000e+02	2.500000000000000000e+01	2.500000000000000000e+02	1.686818440855488710e+00
2.600000000000000000e+02	2.600000000000000000e+01	2.600000000000000000e+02	1.696087415409357479e+00
2.700000000000000000e+02	2.700000000000000000e+01	2.700000000000000000e+02	1.691935105844887710e+00
2.800000000000000000e+02	2.800000000000000000e+01	2.800000000000000000e+02	1.690495640639817054e+00
2.900000000000000000e+02	2.900000000000000000e+01	2.900000000000000000e+02	1.683112728377224476e+00
3.000000000000000000e+02	3.000000000000000000e+01	3.000000000000000000e+02	1.688882873587139510e+00
3.100000000000000000e+02	3.100000000000000000e+01	3.100000000000000000e+02	1.713424032566060573e+00
3.200000000000000000e+02	3.200000000000000000e+01	3.200000000000000000e+02	1.722543996017756207e+00
3.300000000000000000e+02	3.300000000000000000e+01	3.300000000000000000e+02	1.773169556246152245e+00
3.400000000000000000e+02	3.400000000000000000e+01	3.400000000000000000e+02	1.738527278009896371e+00
3.500000000000000000e+02	3.500000000000000000e+01	3.500000000000000000e+02	1.658206227198038230e+00
3.600000000000000000e+02	3.600000000000000000e+01	3.600000000000000000e+02	1.710444882956076773e+00
3.700000000000000000e+02	3.700000000000000000e+01	3.700000000000000000e+02	1.723903911697114211e+00
3.800000000000000000e+02	3.800000000000000000e+01	3.800000000000000000e+02	1.727476504932063728e+00
3.900000000000000000e+02	3.900000000000000000e+01	3.900000000000000000e+02	1.736159021888409981e+00
4.000000000000000000e+02	4.000000000000000000e+01	4.000000000000000000e+02	1.738562646759995722e+00
4.100000000000000000e+02	4.100000000000000000e+01	4.100000000000000000e+02	1.688946896568834566e+00
4.200000000000000000e+02	4.200000000000000000e+01	4.200000000000000000e+02	1.711894207793572598e+00
4.300000000000000000e+02	4.300000000000000000e+01	4.300000000000000000e+02	1.760870235578551268e+00
4.400000000000000000e+02	4.400000000000000000e+01	4.400000000000000000e+02	1.782529210655973140e+00
4.500000000000000000e+02	4.500000000000000000e+01	4.500000000000000000e+02	1.788338283983871291e+00
4.600000000000000000e+02	4.600000000000000000e+01	4.600000000000000000e+02	1.819918583233778531e+00
4.700000000000000000e+02	4.700000000000000000e+01	4.700000000000000000e+02	1.787277200568641256e+00
4.800000000000000000e+02	4.800000000000000000e+01	4.800000000000000000e+02	1.768042624812401931e+00
4.900000000000000000e+02	4.900000000000000000e+01	4.900000000000000000e+02	1.764316444367655112e+00
5.000000000000000000e+02	5.000000000000000000e+01	5.000000000000000000e+02	1.775610348876252242e+00
5.100000000000000000e+02	5.100000000000000000e+01	5.100000000000000000e+02	1.750803025206579822e+00
5.200000000000000000e+02	5.200000000000000000e+01	5.200000000000000000e+02	1.693189371096777363e+00
5.300000000000000000e+02	5.300000000000000000e+01	5.300000000000000000e+02	1.730332314389975146e+00
5.400000000000000000e+02	5.400000000000000000e+01	5.400000000000000000e+02	1.753734030213223161e+00
5.500000000000000000e+02	5.500000000000000000e+01	5.500000000000000000e+02	1.727502758659265503e+00
5.600000000000000000e+02	5.600000000000000000e+01	5.600000000000000000e+02	1.730671121556188519e+00
5.700000000000000000e+02	5.700000000000000000e+01	5.700000000000000000e+02	1.817830046914036712e+00
5.800000000000000000e+02	5.800000000000000000e+01	5.800000000000000000e+02	1.763506858023749624e+00
5.900000000000000000e+02	5.900000000000000000e+01	5.900000000000000000e+02	1.747490526160324409e+00
6.000000000000000000e+02	6.000000000000000000e+01	6.000000000000000000e+02	1.808157342252852740e+00
6.100000000000000000e+02	6.100000000000000000e+01	6.100000000000000000e+02	1.806615090168590454e+00
6.200000000000000000e+02	6.200000000000000000e+01	6.200000000000000000e+02	1.883463616131560325e+00
6.300000000000000000e+02	6.300000000000000000e+01	6.300000000000000000e+02	1.920496550448014483e+00
6.400000000000000000e+02	6.400000000000000000e+01	6.400000000000000000e+02	1.979792804476360635e+00
6.500000000000000000e+02	6.500000000000000000e+01	6.500000000000000000e+02	1.949148340237688570e+00
6.600000000000000000e+02	6.600000000000000000e+01	6.600000000000000000e+02	1.959656969114706770e+00
6.700000000000000000e+02	6.700000000000000000e+01	6.700000000000000000e+02	1.948553507565277343e+00
6.800000000000000000e+02	6.800000000000000000e+01	6.800000000000000000e+02	1.949602870324734560e+00
6.900000000000000000e+02	6.900000000000000000e+01	6.900000000000000000e+02	1.984623971104271911e+00
7.000000000000000000e+02	7.000000000000000000e+01	7.000000000000000000e+02	2.021199902874157850e+00
7.100000000000000000e+02	7.100000000000000000e+01	7.100000000000000000e+02	2.064722004697866709e+00
7.200000000000000000e+02	7.200000000000000000e+01	7.200000000000000000e+02	2.066763318971166719e+00
7.300000000000000000e+02	7.300000000000000000e+01	7.300000000000000000e+02	2.130251902975726086e+00
7.400000000000000000e+02	7.400000000000000000e+01	7.400000000000000000e+02	2.215699966022723899e+00
7.500000000000000000e+02	7.500000000000000000e+01	7.500000000000000000e+02	2.229913914721400658e+00
7.600000000000000000e+02	7.600000000000000000e+01	7.600000000000000000e+02	2.260010412345508701e+00
7.700000000000000000e+02	7.700000000000000000e+01	7.700000000000000000e+02	2.243385945034020779e+00
7.800000000000000000e+02	7.800000000000000000e+01	7.800000000000000000e+02	2.123832324620926748e+00
7.900000000000000000e+02	7.900000000000000000e+01	7.900000000000000000e+02	2.164211132963161699e+00
8.000000000000000000e+02	8.000000000000000000e+01	8.000000000000000000e+02	2.169012678575978459e+00
8.100000000000000000e+02	8.100000000000000000e+01	8.100000000000000000e+02	2.206040203736548744e+00
8.200000000000000000e+02	8.200000000000000000e+01	8.200000000000000000e+02	2.182162293794461583e+00
8.300000000000000000e+02	8.300000000000000000e+01	8.300000000000000000e+02	2.226954257760713318e+00
8.400000000000000000e+02	8.400000000000000000e+01	8.400000000000000000e+02	2.295271971285473445e+00
8.500000000000000000e+02	8.500000000000000000e+01	8.500000000000000000e+02	2.277045479903851088e+00
8.600000000000000000e+02	8.600000000000000000e+01	8.600000000000000000e+02	2.253978699619331394e+00
8.700000000000000000e+02	8.700000000000000000e+01	8.700000000000000000e+02	2.216318330799938785e+00
8.800000000000000000e+02	8.800000000000000000e+01	8.800000000000000000e+02	2.171336486099200158e+00
8.900000000000000000e+02	8.900000000000000000e+01	8.900000000000000000e+02	2.196358747307040282e+00
9.000000000000000000e+02	9.000000000000000000e+01	9.000000000000000000e+02	2.266798126948720071e+00
9.100000000000000000e+02	9.100000000000000000e+01	9.100000000000000000e+02	2.243162059828553989e+00
9.200000000000000000e+02	9.200000000000000000e+01	9.200000000000000000e+02	2.159529744590795275e+00
9.300000000000000000e+02	9.300000000000000000e+01	9.300000000000000000e+02	2.256991637979516518e+00
9.400000000000000000e+02	9.400000000000000000e+01	9.400000000000000000e+02	2.216913410481657021e+00
9.500000000000000000e+02	9.500000000000000000e+01	9.500000000000000000e+02	2.214956367634980161e+00
9.600000000000000000e+02	9.600000000000000000e+01	9.600000000000000000e+02	2.294386294589244368e+00
9.700000000000000000e+02	9.700000000000000000e+01	9.700000000000000000e+02	2.317642591205215652e+00
9.800000000000000000e+02	9.800000000000000000e+01	9.800000000000000000e+02	2.346388845610519525e+00
9.900000000000000000e+02	9.900000000000000000e+01	9.900000000000000000e+02	2.392498882093597512e+00
1.000000000000000000e+03	1.000000000000000000e+02	1.000000000000000000e+03	2.430898330629992277e+00
1.010000000000000000e+03	1.010000000000000000e+02	1.010000000000000000e+03	2.443027944656885886e+00
1.020000000000000000e+03	1.020000000000000000e+02	1.020000000000000000e+03	2.359368522264825074e+00
1.030000000000000000e+03	1.030000000000000000e+02	1.030000000000000000e+03	2.348455686923919927e+00
1.040000000000000000e+03	1.040000000000000000e+02	1.040000000000000000e+03	2.348173499154597277e+00
1.050000000000000000e+03	1.050000000000000000e+02	1.050000000000000000e+03	2.415480032275049815e+00
1.060000000000000000e+03	1.060000000000000000e+02	1.060000000000000000e+03	2.440324576593710937e+00
1.070000000000000000e+03	1.070000000000000000e+02	1.070000000000000000e+03	2.484798677174774095e+00
1.080000000000000000e+03	1.080000000000000000e+02	1.080000000000000000e+03	2.439565544664934915e+00
1.090000000000000000e+03	1.090000000000000000e+02	1.090000000000000000e+03	2.356284783277758255e+00
1.100000000000000000e+03	1.100000000000000000e+02	1.100000000000000000e+03	2.406640749253529776e+00
1.110000000000000000e+03	1.110000000000000000e+02	1.110000000000000000e+03	2.479426351491152758e+00
1.120000000000000000e+03	1.120000000000000000e+02	1.120000000000000000e+03	2.499415090994535849e+00
1.130000000000000000e+03	1.130000000000000000e+02	1.130000000000000000e+03	2.472303640300648642e+00
1.140000000000000000e+03	1.140000000000000000e+02	1.140000000000000000e+03	2.461383173941563474e+00
1.150000000000000000e+03	1.150000000000000000e+02	1.150000000000000000e+03	2.490651096438870393e+00
1.160000000000000000e+03	1.160000000000000000e+02	1.160000000000000000e+03	2.532114348342056953e+00
1.170000000000000000e+03	1.170000000000000000e+02	1.170000000000000000e+03	2.569159052019899026e+00
1.180000000000000000e+03	1.180000000000000000e+02	1.180000000000000000e+03	2.502505565595134485e+00
1.190000000000000000e+03	1.190000000000000000e+02	1.190000000000000000e+03	2.562397443310577838e+00
1.200000000000000000e+03	1.200000000000000000e+02	1.200000000000000000e+03	2.545876541147475969e+00
1.210000000000000000e+03	1.210000000000000000e+02	1.210000000000000000e+03	2.531574062062637243e+00
1.220000000000000000e+03	1.220000000000000000e+02	1.220000000000000000e+03	2.504879976628504590e+00
1.230000000000000000e+03	1.230000000000000000e+02	1.230000000000000000e+03	2.598070731541420209e+00
1.240000000000000000e+03	1.240000000000000000e+02	1.240000000000000000e+03	2.509013442186949661e+00
1.250000000000000000e+03	1.250000000000000000e+02	1.250000000000000000e+03	2.479809963962994690e+00
1.260000000000000000e+03	1.260000000000000000e+02	1.260000000000000000e+03	2.601759378555338564e+00
1.270000000000000000e+03	1.270000000000000000e+02	1.270000000000000000e+03	2.556989801661144757e+00
1.280000000000000000e+03	1.280000000000000000e+02	1.280000000000000000e+03	2.516786360022465363e+00
1.290000000000000000e+03	1.290000000000000000e+02	1.290000000000000000e+03	2.514400939588650186e+00
1.300000000000000000e+03	1.300000000000000000e+02	1.300000000000000000e+03	2.431726762883704485e+00
1.310000000000000000e+03	1.310000000000000000e+02	1.310000000000000000e+03	2.480014645899386583e+00
1.320000000000000000e+03	1.320000000000000000e+02	1.320000000000000000e+03	2.550045872236677447e+00
1.330000000000000000e+03	1.330000000000000000e+02	1.330000000000000000e+03	2.608344313719979990e+00
1.340000000000000000e+03	1.340000000000000000e+02	1.340000000000000000e+03	2.595483875577277111e+00
1.350000000000000000e+03	1.350000000000000000e+02	1.350000000000000000e+03	2.534590482850780813e+00
1.360000000000000000e+03	1.360000000000000000e+02	1.360000000000000000e+03	2.527877296820328912e+00
1.370000000000000000e+03	1.370000000000000000e+02	1.370000000000000000e+03	2.551842602980021635e+00
1.380000000000000000e+03	1.380000000000000000e+02	1.380000000000000000e+03	2.561802785434302621e+00
1.390000000000000000e+03	1.390000000000000000e+02	1.390000000000000000e+03	2.543389650031680382e+00
1.400000000000000000e+03	1.400000000000000000e+02	1.400000000000000000e+03	2.660795043453075159e+00
1.410000000000000000e+03	1.410000000000000000e+02	1.410000000000000000e+03	2.634284277198044144e+00
1.420000000000000000e+03	1.420000000000000000e+02	1.420000000000000000e+03	2.567512718493508039e+00
1.430000000000000000e+03	1.430000000000000000e+02	1.430000000000000000e+03	2.618811368512356630e+00
1.440000000000000000e+03	1.440000000000000000e+02	1.440000000000000000e+03	2.544685600379421597e+00
1.450000000000000000e+03	1.450000000000000000e+02	1.450000000000000000e+03	2.615863039018576863e+00
1.460000000000000000e+03	1.460000000000000000e+02	1.460000000000000000e+03	2.692604305133920128e+00
1.470000000000000000e+03	1.470000000000000000e+02	1.470000000000000000e+03	2.772909041252070494e+00
1.480000000000000000e+03	1.480000000000000000e+02	1.480000000000000000e+03	2.689073906023494942e+00
1.490000000000000000e+03	1.490000000000000000e+02	1.490000000000000000e+03	2.635334861745097790e+00
1.500000000000000000e+03	1.500000000000000000e+02	1.500000000000000000e+03	2.680677083915127934e+00
1.510000000000000000e+03	1.510000000000000000e+02	1.510000000000000000e+03	2.749929200668200568e+00
1.520000000000000000e+03	1.520000000000000000e+02	1.520000000000000000e+03	2.672108661458798551e+00
1.530000000000000000e+03	1.530000000000000000e+02	1.530000000000000000e+03	2.605761814496924345e+00
1.540000000000000000e+03	1.540000000000000000e+02	1.540000000000000000e+03	2.614393031298340109e+00
1.550000000000000000e+03	1.550000000000000000e+02	1.550000000000000000e+03	2.559930671457655293e+00
1.560000000000000000e+03	1.560000000000000000e+02	1.560000000000000000e+03	2.602882214197386634e+00
1.570000000000000000e+03	1.570000000000000000e+02	1.570000000000000000e+03	2.539868877728208130e+00
1.580000000000000000e+03	1.580000000000000000e+02	1.580000000000000000e+03	2.623698329342857072e+00
1.590000000000000000e+03	1.590000000000000000e+02	1.590000000000000000e+03	2.570917684222040034e+00
1.600000000000000000e+03	1.600000000000000000e+02	1.600000000000000000e+03	2.619030448948940659e+00
1.610000000000000000e+03	1.610000000000000000e+02	1.610000000000000000e+03	2.636623626594002623e+00
1.620000000000000000e+03	1.620000000000000000e+02	1.620000000000000000e+03	2.723650545149618463e+00
1.630000000000000000e+03	1.630000000000000000e+02	1.630000000000000000e+03	2.702274967650317716e+00
1.640000000000000000e+03	1.640000000000000000e+02	1.640000000000000000e+03	2.711163740412719125e+00
1.650000000000000000e+03	1.650000000000000000e+02	1.650000000000000000e+03	2.710180676730792992e+00
1.660000000000000000e+03	1.660000000000000000e+02	1.660000000000000000e+03	2.785175693429343902e+00
1.670000000000000000e+03	1.670000000000000000e+02	1.670000000000000000e+03	2.833283647950406881e+00
1.680000000000000000e+03	1.680000000000000000e+02	1.680000000000000000e+03	2.885975153876317201e+00
1.690000000000000000e+03	1.690000000000000000e+02	1.690000000000000000e+03	2.845169504329039700e+00
1.700000000000000000e+03	1.700000000000000000e+02	1.700000000000000000e+03	2.686431158969710076e+00
1.710000000000000000e+03	1.710000000000000000e+02	1.710000000000000000e+03	2.685577905700085477e+00
1.720000000000000000e+03	1.720000000000000000e+02	1.720000000000000000e+03	2.697647268599001613e+00
1.730000000000000000e+03	1.730000000000000000e+02	1.730000000000000000e+03	2.741036703037085687e+00
1.740000000000000000e+03	1.740000000000000000e+02	1.740000000000000000e+03	2.772329038732483042e+00
1.750000000000000000e+03	1.750000000000000000e+02	1.750000000000000000e+03	2.751560729638385272e+00
1.760000000000000000e+03	1.760000000000000000e+02	1.760000000000000000e+03	2.750219515142059645e+00
1.770000000000000000e+03	1.770000000000000000e+02	1.770000000000000000e+03	2.750573628857479136e+00
1.780000000000000000e+03	1.780000000000000000e+02	1.780000000000000000e+03	2.745905034637202480e+00
1.790000000000000000e+03	1.790000000000000000e+02	1.790000000000000000e+03	2.715367247877279233e+00
1.800000000000000000e+03	1.800000000000000000e+02	1.800000000000000000e+03	2.750562204788953302e+00
1.810000000000000000e+03	1.810000000000000000e+02	1.810000000000000000e+03	2.730249913014126673e+00
1.820000000000000000e+03	1.820000000000000000e+02	1.820000000000000000e+03	2.774405655875293419e+00
1.830000000000000000e+03	1.830000000000000000e+02	1.830000000000000000e+03	2.675035804690799157e+00
1.840000000000000000e+03	1.840000000000000000e+02	1.840000000000000000e+03	2.688170154224969632e+00
1.850000000000000000e+03	1.850000000000000000e+02	1.850000000000000000e+03	2.820739404644736048e+00
1.860000000000000000e+03	1.860000000000000000e+02	1.860000000000000000e+03	2.791160408579853147e+00
1.870000000000000000e+03	1.870000000000000000e+02	1.870000000000000000e+03	2.716033728876726006e+00
1.880000000000000000e+03	1.880000000000000000e+02	1.880000000000000000e+03	2.703938449998386950e+00
1.890000000000000000e+03	1.890000000000000000e+02	1.890000000000000000e+03	2.647066221836401834e+00
1.900000000000000000e+03	1.900000000000000000e+02	1.900000000000000000e+03	2.735028720223023679e+00
1.910000000000000000e+03	1.910000000000000000e+02	1.910000000000000000e+03	2.819185197836631573e+00
1.920000000000000000e+03	1.920000000000000000e+02	1.920000000000000000e+03	2.765418914078102919e+00
1.930000000000000000e+03	1.930000000000000000e+02	1.930000000000000000e+03	2.765324203066871878e+00
1.940000000000000000e+03	1.940000000000000000e+02	1.940000000000000000e+03	2.680373317790420984e+00
1.950000000000000000e+03	1.950000000000000000e+02	1.950000000000000000e+03	2.611747681269431798e+00
1.960000000000000000e+03	1.960000000000000000e+02	1.960000000000000000e+03	2.635541373870961213e+00
1.970000000000000000e+03	1.970000000000000000e+02	1.970000000000000000e+03	2.688454145875721402e+00
1.980000000000000000e+03	1.980000000000000000e+02	1.980000000000000000e+03	2.616166325612698795e+00
1.990000000000000000e+03	1.990000000000000000e+02	1.990000000000000000e+03	2.634430910826563554e+00
2.000000000000000000e+03	2.000000000000000000e+02	2.000000000000000000e+03	2.691909886517547257e+00
2.010000000000000000e+03	2.010000000000000000e+02	2.010000000000000000e+03	2.646507789576723280e+00
2.020000000000000000e+03	2.020000000000000000e+02	2.020000000000000000e+03	2.601189352526916299e+00
2.030000000000000000e+03	2.030000000000000000e+02	2.030000000000000000e+03	2.634552397681059421e+00
2.040000000000000000e+03	2.040000000000000000e+02	2.040000000000000000e+03	2.650059416131926415e+00
2.050000000000000000e+03	2.050000000000000000e+02	2.050000000000000000e+03	2.646189921458828032e+00
2.060000000000000000e+03	2.060000000000000000e+02	2.060000000000000000e+03	2.579483627528154521e+00
2.070000000000000000e+03	2.070000000000000000e+02	2.070000000000000000e+03	2.660053849829137285e+00
2.080000000000000000e+03	2.080000000000000000e+02	2.080000000000000000e+03	2.674919077054201288e+00
2.090000000000000000e+03	2.090000000000000000e+02	2.090000000000000000e+03	2.654692675246815181e+00
2.100000000000000000e+03	2.100000000000000000e+02	2.100000000000000000e+03	2.700276957570750813e+00
2.110000000000000000e+03	2.110000000000000000e+02	2.110000000000000000e+03	2.635544010905759738e+00
2.120000000000000000e+03	2.120000000000000000e+02	2.120000000000000000e+03	2.517922879759205923e+00
2.130000000000000000e+03	2.130000000000000000e+02	2.130000000000000000e+03	2.554020947949549036e+00
2.140000000000000000e+03	2.140000000000000000e+02	2.140000000000000000e+03	2.548485859157191946e+00
2.150000000000000000e+03	2.150000000000000000e+02	2.150000000000000000e+03	2.597745757420510060e+00
2.160000000000000000e+03	2.160000000000000000e+02	2.160000000000000000e+03	2.632819643143299526e+00
2.170000000000000000e+03	2.170000000000000000e+02	2.170000000000000000e+03	2.662778680589762637e+00
2.180000000000000000e+03	2.180000000000000000e+02	2.180000000000000000e+03	2.709172051999257480e+00
2.190000000000000000e+03	2.190000000000000000e+02	2.190000000000000000e+03	2.701322736513186218e+00
2.200000000000000000e+03	2.200000000000000000e+02	2.200000000000000000e+03	2.696837024094867363e+00
2.210000000000000000e+03	2.210000000000000000e+02	2.210000000000000000e+03	2.692689660547276542e+00
2.220000000000000000e+03	2.220000000000000000e+02	2.220000000000000000e+03	2.687890306591051548e+00
2.230000000000000000e+03	2.230000000000000000e+02	2.230000000000000000e+03	2.603726366754727461e+00
2.240000000000000000e+03	2.240000000000000000e+02	2.240000000000000000e+03	2.568533333055230017e+00
2.250000000000000000e+03	2.250000000000000000e+02	2.250000000000000000e+03	2.639257224892694431e+00
2.260000000000000000e+03	2.260000000000000000e+02	2.260000000000000000e+03	2.557228220555892495e+00
2.270000000000000000e+03	2.270000000000000000e+02	2.270000000000000000e+03	2.625982259235467353e+00
2.280000000000000000e+03	2.280000000000000000e+02	2.280000000000000000e+03	2.648449307755010196e+00
2.290000000000000000e+03	2.290000000000000000e+02	2.290000000000000000e+03	2.630803313266881549e+00
2.300000000000000000e+03	2.300000000000000000e+02	2.300000000000000000e+03	2.535132888416046004e+00
2.310000000000000000e+03	2.310000000000000000e+02	2.310000000000000000e+03	2.536133071526800009e+00
2.320000000000000000e+03	2.320000000000000000e+02	2.320000000000000000e+03	2.605004961294233645e+00
2.330000000000000000e+03	2.330000000000000000e+02	2.330000000000000000e+03	2.579329419140338420e+00
2.340000000000000000e+03	2.340000000000000000e+02	2.340000000000000000e+03	2.610369275668336098e+00
2.350000000000000000e+03	2.350000000000000000e+02	2.350000000000000000e+03	2.680882308550033066e+00
2.360000000000000000e+03	2.360000000000000000e+02	2.360000000000000000e+03	2.642833933665323709e+00
2.370000000000000000e+03	2.370000000000000000e+02	2.370000000000000000e+03	2.706273546019838605e+00
2.380000000000000000e+03	2.380000000000000000e+02	2.380000000000000000e+03	2.751394439150012250e+00
2.390000000000000000e+03	2.390000000000000000e+02	2.390000000000000000e+03	2.681026302943900763e+00
2.400000000000000000e+03	2.400000000000000000e+02	2.400000000000000000e+03	2.746780568801300948e+00
2.410000000000000000e+03	2.410000000000000000e+02	2.410000000000000000e+03	2.759736656561762036e+00
2.420000000000000000e+03	2.420000000000000000e+02	2.420000000000000000e+03	2.676477757253444612e+00
2.430000000000000000e+03	2.430000000000000000e+02	2.430000000000000000e+03	2.791958630450118051e+00
2.440000000000000000e+03	2.440000000000000000e+02	2.440000000000000000e+03	2.774223689086914302e+00
2.450000000000000000e+03	2.450000000000000000e+02	2.450000000000000000e+03	2.828332625519278221e+00
2.460000000000000000e+03	2.460000000000000000e+02	2.460000000000000000e+03	2.817084174707988886e+00
2.470000000000000000e+03	2.470000000000000000e+02	2.470000000000000000e+03	2.924333843087657314e+00
2.480000000000000000e+03	2.480000000000000000e+02	2.480000000000000000e+03	2.909409219914804279e+00
2.490000000000000000e+03	2.490000000000000000e+02	2.490000000000000000e+03	2.832332405780143780e+00
2.500000000000000000e+03	2.500000000000000000e+02	2.500000000000000000e+03	2.842548425557755554e+00
2.510000000000000000e+03	2.510000000000000000e+02	2.510000000000000000e+03	2.841440179552171319e+00
2.520000000000000000e+03	2.520000000000000000e+02	2.520000000000000000e+03	2.810062258285371151e+00
2.530000000000000000e+03	2.530000000000000000e+02	2.530000000000000000e+03	2.881085882967702627e+00
2.540000000000000000e+03	2.540000000000000000e+02	2.540000000000000000e+03	2.848526277877225343e+00
2.550000000000000000e+03	2.550000000000000000e+02	2.550000000000000000e+03	2.859149755675997717e+00
2.560000000000000000e+03	2.560000000000000000e+02	2.560000000000000000e+03	2.877164204558892102e+00
2.570000000000000000e+03	2.570000000000000000e+02	2.570000000000000000e+03	2.843151008892211173e+00
2.580000000000000000e+03	2.580000000000000000e+02	2.580000000000000000e+03	2.811363698243684262e+00
2.590000000000000000e+03	2.590000000000000000e+02	2.590000000000000000e+03	2.910536077200505556e+00
2.600000000000000000e+03	2.600000000000000000e+02	2.600000000000000000e+03	2.867748195617873197e+00
2.610000000000000000e+03	2.610000000000000000e+02	2.610000000000000000e+03	2.901296446346971258e+00
2.620000000000000000e+03	2.620000000000000000e+02	2.620000000000000000e+03	2.906013134904438022e+00
2.630000000000000000e+03	2.630000000000000000e+02	2.630000000000000000e+03	2.915140746242812497e+00
2.640000000000000000e+03	2.640000000000000000e+02	2.640000000000000000e+03	2.831323221404476342e+00
2.650000000000000000e+03	2.650000000000000000e+02	2.650000000000000000e+03	2.889729784539471602e+00
2.660000000000000000e+03	2.660000000000000000e+02	2.660000000000000000e+03	2.958497699580870055e+00
2.670000000000000000e+03	2.670000000000000000e+02	2.670000000000000000e+03	3.010328862709699127e+00
2.680000000000000000e+03	2.680000000000000000e+02	2.680000000000000000e+03	2.870745864554653526e+00
2.690000000000000000e+03	2.690000000000000000e+02	2.690000000000000000e+03	2.923847466037718501e+00
2.700000000000000000e+03	2.700000000000000000e+02	2.700000000000000000e+03	2.835508732852453750e+00
2.710000000000000000e+03	2.710000000000000000e+02	2.710000000000000000e+03	2.805522586333347501e+00
2.720000000000000000e+03	2.720000000000000000e+02	2.720000000000000000e+03	2.871799761363607484e+00
2.730000000000000000e+03	2.730000000000000000e+02	2.730000000000000000e+03	2.810563558435674292e+00
2.740000000000000000e+03	2.740000000000000000e+02	2.740000000000000000e+03	2.769827773133221260e+00
2.750000000000000000e+03	2.750000000000000000e+02	2.750000000000000000e+03	2.635530768337369878e+00
2.760000000000000000e+03	2.760000000000000000e+02	2.760000000000000000e+03	2.706464326157036915e+00
2.770000000000000000e+03	2.770000000000000000e+02	2.770000000000000000e+03	2.765004857892896073e+00
2.780000000000000000e+03	2.780000000000000000e+02	2.780000000000000000e+03	2.844476793926819180e+00
2.790000000000000000e+03	2.790000000000000000e+02	2.790000000000000000e+03	2.754083572343795971e+00
2.800000000000000000e+03	2.800000000000000000e+02	2.800000000000000000e+03	2.786105871610451423e+00
2.810000000000000000e+03	2.810000000000000000e+02	2.810000000000000000e+03	2.726459958433936848e+00
2.820000000000000000e+03	2.820000000000000000e+02	2.820000000000000000e+03	2.775204562686465870e+00
2.830000000000000000e+03	2.830000000000000000e+02	2.830000000000000000e+03	2.868551933901296369e+00
2.840000000000000000e+03	2.840000000000000000e+02	2.840000000000000000e+03	2.839625087574903173e+00
2.850000000000000000e+03	2.850000000000000000e+02	2.850000000000000000e+03	2.768618183568900104e+00
2.860000000000000000e+03	2.860000000000000000e+02	2.860000000000000000e+03	2.795458529658684910e+00
2.870000000000000000e+03	2.870000000000000000e+02	2.870000000000000000e+03	2.789443640881970499e+00
2.880000000000000000e+03	2.880000000000000000e+02	2.880000000000000000e+03	2.773768499113555386e+00
2.890000000000000000e+03	2.890000000000000000e+02	2.890000000000000000e+03	2.810599674471103704e+00
2.900000000000000000e+03	2.900000000000000000e+02	2.900000000000000000e+03	2.906307442001894170e+00
2.910000000000000000e+03	2.910000000000000000e+02	2.910000000000000000e+03	2.818921279869004426e+00
2.920000000000000000e+03	2.920000000000000000e+02	2.920000000000000000e+03	2.761406207414613512e+00
2.930000000000000000e+03	2.930000000000000000e+02	2.930000000000000000e+03	2.754946114072271968e+00
2.940000000000000000e+03	2.940000000000000000e+02	2.940000000000000000e+03	2.726973086201349705e+00
2.950000000000000000e+03	2.950000000000000000e+02	2.950000000000000000e+03	2.681857530328227046e+00
2.960000000000000000e+03	2.960000000000000000e+02	2.960000000000000000e+03	2.731448315542137628e+00
2.970000000000000000e+03	2.970000000000000000e+02	2.970000000000000000e+03	2.736316921908604982e+00
2.980000000000000000e+03	2.980000000000000000e+02	2.980000000000000000e+03	2.736857177069174529e+00
2.990000000000000000e+03	2.990000000000000000e+02	2.990000000000000000e+03	2.648794784073994713e+00
3.000000000000000000e+03	3.000000000000000000e+02	3.000000000000000000e+03	2.640202890220064713e+00
3.010000000000000000e+03	3.010000000000000000e+02	3.010000000000000000e+03	2.744333600084516434e+00
3.020000000000000000e+03	3.020000000000000000e+02	3.020000000000000000e+03	2.664455414109689446e+00
3.030000000000000000e+03	3.030000000000000000e+02	3.030000000000000000e+03	2.718839843195378414e+00
3.040000000000000000e+03	3.040000000000000000e+02	3.040000000000000000e+03	2.703609799181073470e+00
3.050000000000000000e+03	3.050000000000000000e+02	3.050000000000000000e+03	2.729869042407691460e+00
3.060000000000000000e+03	3.060000000000000000e+02	3.060000000000000000e+03	2.709358218938418883e+00
3.070000000000000000e+03	3.070000000000000000e+02	3.070000000000000000e+03	2.641643528728723211e+00
3.080000000000000000e+03	3.080000000000000000e+02	3.080000000000000000e+03	2.708485099044623201e+00
3.090000000000000000e+03	3.090000000000000000e+02	3.090000000000000000e+03	2.621335455680458892e+00
3.100000000000000000e+03	3.100000000000000000e+02	3.100000000000000000e+03	2.620050462361291466e+00
3.110000000000000000e+03	3.110000000000000000e+02	3.110000000000000000e+03	2.678753917323077438e+00
3.120000000000000000e+03	3.120000000000000000e+02	3.120000000000000000e+03	2.666413043376090641e+00
3.130000000000000000e+03	3.130000000000000000e+02	3.130000000000000000e+03	2.606425906559170169e+00
3.140000000000000000e+03	3.140000000000000000e+02	3.140000000000000000e+03	2.643156231996176775e+00
3.150000000000000000e+03	3.150000000000000000e+02	3.150000000000000000e+03	2.690162296456156898e+00
3.160000000000000000e+03	3.160000000000000000e+02	3.160000000000000000e+03	2.699282467061111301e+00
3.170000000000000000e+03	3.170000000000000000e+02	3.170000000000000000e+03	2.663955001491614460e+00
3.180000000000000000e+03	3.180000000000000000e+02	3.180000000000000000e+03	2.737299956483919772e+00
3.190000000000000000e+03	3.190000000000000000e+02	3.190000000000000000e+03	2.700050273588419536e+00
3.200000000000000000e+03	3.200000000000000000e+02	3.200000000000000000e+03	2.784761800184358815e+00
3.210000000000000000e+03	3.210000000000000000e+02	3.210000000000000000e+03	2.783277636092442719e+00
3.220000000000000000e+03	3.220000000000000000e+02	3.220000000000000000e+03	2.772094242800644093e+00
3.230000000000000000e+03	3.230000000000000000e+02	3.230000000000000000e+03	2.789633088457849297e+00
3.240000000000000000e+03	3.240000000000000000e+02	3.240000000000000000e+03	2.869859236888514964e+00
3.250000000000000000e+03	3.250000000000000000e+02	3.250000000000000000e+03	2.894101862191690966e+00
3.260000000000000000e+03	3.260000000000000000e+02	3.260000000000000000e+03	2.889196086867837909e+00
3.270000000000000000e+03	3.270000000000000000e+02	3.270000000000000000e+03	2.844046882643176399e+00
3.280000000000000000e+03	3.280000000000000000e+02	3.280000000000000000e+03	2.925149371813321242e+00
3.290000000000000000e+03	3.290000000000000000e+02	3.290000000000000000e+03	2.861064338052187406e+00
3.300000000000000000e+03	3.300000000000000000e+02	3.300000000000000000e+03	2.740196395739350699e+00
3.310000000000000000e+03	3.310000000000000000e+02	3.310000000000000000e+03	2.773905455028391032e+00
3.320000000000000000e+03	3.320000000000000000e+02	3.320000000000000000e+03	2.799742718094014204e+00
3.330000000000000000e+03	3.330000000000000000e+02	3.330000000000000000e+03	2.776655774699408052e+00
3.340000000000000000e+03	3.340000000000000000e+02	3.340000000000000000e+03	2.797356159994028424e+00
3.350000000000000000e+03	3.350000000000000000e+02	3.350000000000000000e+03	2.801171797520818796e+00
3.360000000000000000e+03	3.360000000000000000e+02	3.360000000000000000e+03	2.731271533469699531e+00
3.370000000000000000e+03	3.370000000000000000e+02	3.370000000000000000e+03	2.718844991382494136e+00
3.380000000000000000e+03	3.380000000000000000e+02	3.380000000000000000e+03	2.646223678741002505e+00
3.390000000000000000e+03	3.390000000000000000e+02	3.390000000000000000e+03	2.629949603427319094e+00
3.400000000000000000e+03	3.400000000000000000e+02	3.400000000000000000e+03	2.624948084953307337e+00
3.410000000000000000e+03	3.410000000000000000e+02	3.410000000000000000e+03	2.681659486013485250e+00
3.420000000000000000e+03	3.420000000000000000e+02	3.420000000000000000e+03	2.679766301189477229e+00
3.430000000000000000e+03	3.430000000000000000e+02	3.430000000000000000e+03	2.729268214760703692e+00
3.440000000000000000e+03	3.440000000000000000e+02	3.440000000000000000e+03	2.744736077465715240e+00
3.450000000000000000e+03	3.450000000000000000e+02	3.450000000000000000e+03	2.779141438794860974e+00
3.460000000000000000e+03	3.460000000000000000e+02	3.460000000000000000e+03	2.911300241994282167e+00
3.470000000000000000e+03	3.470000000000000000e+02	3.470000000000000000e+03	2.913256473198883256e+00
3.480000000000000000e+03	3.480000000000000000e+02	3.480000000000000000e+03	2.895046333223079138e+00
3.490000000000000000e+03	3.490000000000000000e+02	3.490000000000000000e+03	2.780860184949638825e+00
3.500000000000000000e+03	3.500000000000000000e+02	3.500000000000000000e+03	2.841802735293394999e+00
3.510000000000000000e+03	3.510000000000000000e+02	3.510000000000000000e+03	2.915803054153917273e+00
3.520000000000000000e+03	3.520000000000000000e+02	3.520000000000000000e+03	2.831933066674839683e+00
3.530000000000000000e+03	3.530000000000000000e+02	3.530000000000000000e+03	2.821861178547870885e+00
3.540000000000000000e+03	3.540000000000000000e+02	3.540000000000000000e+03	2.759410977956395339e+00
3.550000000000000000e+03	3.550000000000000000e+02	3.550000000000000000e+03	2.926761352158257612e+00
3.560000000000000000e+03	3.560000000000000000e+02	3.560000000000000000e+03	2.963590238346138772e+00
3.570000000000000000e+03	3.570000000000000000e+02	3.570000000000000000e+03	2.953937156481790005e+00
3.580000000000000000e+03	3.580000000000000000e+02	3.580000000000000000e+03	2.940529376186848953e+00
3.590000000000000000e+03	3.590000000000000000e+02	3.590000000000000000e+03	2.881374139517001165e+00
3.600000000000000000e+03	3.600000000000000000e+02	3.600000000000000000e+03	2.888963461818552680e+00
3.610000000000000000e+03	3.610000000000000000e+02	3.610000000000000000e+03	2.836545945993373952e+00
3.620000000000000000e+03	3.620000000000000000e+02	3.620000000000000000e+03	2.903896758702976477e+00
3.630000000000000000e+03	3.630000000000000000e+02	3.630000000000000000e+03	3.012443153976772425e+00
3.640000000000000000e+03	3.640000000000000000e+02	3.640000000000000000e+03	2.968852484335544162e+00
3.650000000000000000e+03	3.650000000000000000e+02	3.650000000000000000e+03	2.968996756646136159e+00
3.660000000000000000e+03	3.660000000000000000e+02	3.660000000000000000e+03	2.925880162496224735e+00
3.670000000000000000e+03	3.670000000000000000e+02	3.670000000000000000e+03	2.981968597183103142e+00
3.680000000000000000e+03	3.680000000000000000e+02	3.680000000000000000e+03	2.939519573628772253e+00
3.690000000000000000e+03	3.690000000000000000e+02	3.690000000000000000e+03	2.864787855700678065e+00
3.700000000000000000e+03	3.700000000000000000e+02	3.700000000000000000e+03	2.878428534046038489e+00
3.710000000000000000e+03	3.710000000000000000e+02	3.710000000000000000e+03	2.920293435412301353e+00
3.720000000000000000e+03	3.720000000000000000e+02	3.720000000000000000e+03	2.898267505125392329e+00
3.730000000000000000e+03	3.730000000000000000e+02	3.730000000000000000e+03	2.943110775706141879e+00
3.740000000000000000e+03	3.740000000000000000e+02	3.740000000000000000e+03	2.898534340556262912e+00
3.750000000000000000e+03	3.750000000000000000e+02	3.750000000000000000e+03	2.948768411363317021e+00
3.760000000000000000e+03	3.760000000000000000e+02	3.760000000000000000e+03	2.955729287938134942e+00
3.770000000000000000e+03	3.770000000000000000e+02	3.770000000000000000e+03	2.986230771040798260e+00
3.780000000000000000e+03	3.780000000000000000e+02	3.780000000000000000e+03	2.974473748510461313e+00
3.790000000000000000e+03	3.790000000000000000e+02	3.790000000000000000e+03	2.975161672559445414e+00
3.800000000000000000e+03	3.800000000000000000e+02	3.800000000000000000e+03	2.991857477648454555e+00
3.810000000000000000e+03	3.810000000000000000e+02	3.810000000000000000e+03	2.933996286352318794e+00
3.820000000000000000e+03	3.820000000000000000e+02	3.820000000000000000e+03	3.076806006273551386e+00
3.830000000000000000e+03	3.830000000000000000e+02	3.830000000000000000e+03	3.000952321518293164e+00
3.840000000000000000e+03	3.840000000000000000e+02	3.840000000000000000e+03	3.038026983506279421e+00
3.850000000000000000e+03	3.850000000000000000e+02	3.850000000000000000e+03	3.079632375224537810e+00
3.860000000000000000e+03	3.860000000000000000e+02	3.860000000000000000e+03	3.112051509051826148e+00
3.870000000000000000e+03	3.870000000000000000e+02	3.870000000000000000e+03	3.145860768163130761e+00
3.880000000000000000e+03	3.880000000000000000e+02	3.880000000000000000e+03	3.108792387885828568e+00
3.890000000000000000e+03	3.890000000000000000e+02	3.890000000000000000e+03	3.041335044402479149e+00
3.900000000000000000e+03	3.900000000000000000e+02	3.900000000000000000e+03	3.058540262885798722e+00
3.910000000000000000e+03	3.910000000000000000e+02	3.910000000000000000e+03	3.063020110411433183e+00
3.920000000000000000e+03	3.920000000000000000e+02	3.920000000000000000e+03	3.168446921198725619e+00
3.930000000000000000e+03	3.930000000000000000e+02	3.930000000000000000e+03	3.129480956444451234e+00
3.940000000000000000e+03	3.940000000000000000e+02	3.940000000000000000e+03	3.089883297997710443e+00
3.950000000000000000e+03	3.950000000000000000e+02	3.950000000000000000e+03	3.069137386469270368e+00
3.960000000000000000e+03	3.960000000000000000e+02	3.960000000000000000e+03	3.050690282974603651e+00
3.970000000000000000e+03	3.970000000000000000e+02	3.970000000000000000e+03	3.093577309531926556e+00
3.980000000000000000e+03	3.980000000000000000e+02	3.980000000000000000e+03	3.184049399817699300e+00
3.990000000000000000e+03	3.990000000000000000e+02	3.990000000000000000e+03	3.134022329490504077e+00
4.000000000000000000e+03	4.000000000000000000e+02	4.000000000000000000e+03	3.123277764240559140e+00
4.010000000000000000e+03	4.010000000000000000e+02	4.010000000000000000e+03	3.203325441756498027e+00
4.020000000000000000e+03	4.020000000000000000e+02	4.020000000000000000e+03	3.154153021563327108e+00
4.030000000000000000e+03	4.030000000000000000e+02	4.030000000000000000e+03	3.138199185143718761e+00
4.040000000000000000e+03	4.040000000000000000e+02	4.040000000000000000e+03	3.281877689866742109e+00
4.050000000000000000e+03	4.050000000000000000e+02	4.050000000000000000e+03	3.180675703930063491e+00
4.060000000000000000e+03	4.060000000000000000e+02	4.060000000000000000e+03	3.153443934193403297e+00
4.070000000000000000e+03	4.070000000000000000e+02	4.070000000000000000e+03	3.074311962973452328e+00
4.080000000000000000e+03	4.080000000000000000e+02	4.080000000000000000e+03	3.107942066904060052e+00
4.090000000000000000e+03	4.090000000000000000e+02	4.090000000000000000e+03	3.144946588578833691e+00
4.100000000000000000e+03	4.100000000000000000e+02	4.100000000000000000e+03	3.204029765314333034e+00
4.110000000000000000e+03	4.110000000000000000e+02	4.110000000000000000e+03	3.315852926880354268e+00
4.120000000000000000e+03	4.120000000000000000e+02	4.120000000000000000e+03	3.266999846104611915e+00
4.130000000000000000e+03	4.130000000000000000e+02	4.130000000000000000e+03	3.284085521527614127e+00
4.140000000000000000e+03	4.140000000000000000e+02	4.140000000000000000e+03	3.225991839453203447e+00
4.150000000000000000e+03	4.150000000000000000e+02	4.150000000000000000e+03	3.099430204357265684e+00
4.160000000000000000e+03	4.160000000000000000e+02	4.160000000000000000e+03	3.038919951420097743e+00
4.170000000000000000e+03	4.170000000000000000e+02	4.170000000000000000e+03	3.106818455310940585e+00
4.180000000000000000e+03	4.180000000000000000e+02	4.180000000000000000e+03	3.102743644576712256e+00
4.190000000000000000e+03	4.190000000000000000e+02	4.190000000000000000e+03	3.167039868029830174e+00
4.200000000000000000e+03	4.200000000000000000e+02	4.200000000000000000e+03	3.132147205076300622e+00
4.210000000000000000e+03	4.210000000000000000e+02	4.210000000000000000e+03	3.168312285219638813e+00
4.220000000000000000e+03	4.220000000000000000e+02	4.220000000000000000e+03	3.090672709701069554e+00
4.230000000000000000e+03	4.230000000000000000e+02	4.230000000000000000e+03	3.129169393794180021e+00
4.240000000000000000e+03	4.240000000000000000e+02	4.240000000000000000e+03	3.129758933184598302e+00
4.250000000000000000e+03	4.250000000000000000e+02	4.250000000000000000e+03	3.098846039311790701e+00
4.260000000000000000e+03	4.260000000000000000e+02	4.260000000000000000e+03	3.142116636168758692e+00
4.270000000000000000e+03	4.270000000000000000e+02	4.270000000000000000e+03	3.180406455402494892e+00
4.280000000000000000e+03	4.280000000000000000e+02	4.280000000000000000e+03	3.102547044386140929e+00
4.290000000000000000e+03	4.290000000000000000e+02	4.290000000000000000e+03	3.172117899154713427e+00
4.300000000000000000e+03	4.300000000000000000e+02	4.300000000000000000e+03	3.125777550671353655e+00
4.310000000000000000e+03	4.310000000000000000e+02	4.310000000000000000e+03	3.103489545895364632e+00
4.320000000000000000e+03	4.320000000000000000e+02	4.320000000000000000e+03	3.130205436639128092e+00
4.330000000000000000e+03	4.330000000000000000e+02	4.330000000000000000e+03	3.108254705998237277e+00
4.340000000000000000e+03	4.340000000000000000e+02	4.340000000000000000e+03	3.100123046676795724e+00
4.350000000000000000e+03	4.350000000000000000e+02	4.350000000000000000e+03	3.039926826805027016e+00
4.360000000000000000e+03	4.360000000000000000e+02	4.360000000000000000e+03	3.023911130775117417e+00
4.370000000000000000e+03	4.370000000000000000e+02	4.370000000000000000e+03	3.034949249804117066e+00
4.380000000000000000e+03	4.380000000000000000e+02	4.380000000000000000e+03	2.934087706550426056e+00
4.390000000000000000e+03	4.390000000000000000e+02	4.390000000000000000e+03	2.963932378937176537e+00
4.400000000000000000e+03	4.400000000000000000e+02	4.400000000000000000e+03	3.096970301297204742e+00
4.410000000000000000e+03	4.410000000000000000e+02	4.410000000000000000e+03	3.053804939157028997e+00
4.420000000000000000e+03	4.420000000000000000e+02	4.420000000000000000e+03	3.143136495087486715e+00
4.430000000000000000e+03	4.430000000000000000e+02	4.430000000000000000e+03	3.197887092923951347e+00
4.440000000000000000e+03	4.440000000000000000e+02	4.440000000000000000e+03	3.216170029408920161e+00
4.450000000000000000e+03	4.450000000000000000e+02	4.450000000000000000e+03	3.141433553371874243e+00
4.460000000000000000e+03	4.460000000000000000e+02	4.460000000000000000e+03	3.127069933040413474e+00
4.470000000000000000e+03	4.470000000000000000e+02	4.470000000000000000e+03	3.246014734441819094e+00
4.480000000000000000e+03	4.480000000000000000e+02	4.480000000000000000e+03	3.245160766448559997e+00
4.490000000000000000e+03	4.490000000000000000e+02	4.490000000000000000e+03	3.186123076437372692e+00
4.500000000000000000e+03	4.500000000000000000e+02	4.500000000000000000e+03	3.259120717148849433e+00
4.510000000000000000e+03	4.510000000000000000e+02	4.510000000000000000e+03	3.250175885775862472e+00
4.520000000000000000e+03	4.520000000000000000e+02	4.520000000000000000e+03	3.282505350117204124e+00
4.530000000000000000e+03	4.530000000000000000e+02	4.530000000000000000e+03	3.379517217760441561e+00
4.540000000000000000e+03	4.540000000000000000e+02	4.540000000000000000e+03	3.368051083317435968e+00
4.550000000000000000e+03	4.550000000000000000e+02	4.550000000000000000e+03	3.319636465856183882e+00
4.560000000000000000e+03	4.560000000000000000e+02	4.560000000000000000e+03	3.395476766055133488e+00
4.570000000000000000e+03	4.570000000000000000e+02	4.570000000000000000e+03	3.338945000676366348e+00
4.580000000000000000e+03	4.580000000000000000e+02	4.580000000000000000e+03	3.405740397081360893e+00
4.590000000000000000e+03	4.590000000000000000e+02	4.590000000000000000e+03	3.460457208083619562e+00
4.600000000000000000e+03	4.600000000000000000e+02	4.600000000000000000e+03	3.437468655379104288e+00
4.610000000000000000e+03	4.610000000000000000e+02	4.610000000000000000e+03	3.556503933727910738e+00
4.620000000000000000e+03	4.620000000000000000e+02	4.620000000000000000e+03	3.558424285995395397e+00
4.630000000000000000e+03	4.630000000000000000e+02	4.630000000000000000e+03	3.537029753617615402e+00
4.640000000000000000e+03	4.640000000000000000e+02	4.640000000000000000e+03	3.565496541052055601e+00
4.650000000000000000e+03	4.650000000000000000e+02	4.650000000000000000e+03	3.586250947743286677e+00
4.660000000000000000e+03	4.660000000000000000e+02	4.660000000000000000e+03	3.485946069723198981e+00
4.670000000000000000e+03	4.670000000000000000e+02	4.670000000000000000e+03	3.405939506463686151e+00
4.680000000000000000e+03	4.680000000000000000e+02	4.680000000000000000e+03	3.337928253492374875e+00
4.690000000000000000e+03	4.690000000000000000e+02	4.690000000000000000e+03	3.413686860307601378e+00
4.700000000000000000e+03	4.700000000000000000e+02	4.700000000000000000e+03	3.477723273196654752e+00
4.710000000000000000e+03	4.710000000000000000e+02	4.710000000000000000e+03	3.396331955271459702e+00
4.720000000000000000e+03	4.720000000000000000e+02	4.720000000000000000e+03	3.462918368445853101e+00
4.730000000000000000e+03	4.730000000000000000e+02	4.730000000000000000e+03	3.383451941523384132e+00
4.740000000000000000e+03	4.740000000000000000e+02	4.740000000000000000e+03	3.381228214702875157e+00
4.750000000000000000e+03	4.750000000000000000e+02	4.750000000000000000e+03	3.426257891583084358e+00
4.760000000000000000e+03	4.760000000000000000e+02	4.760000000000000000e+03	3.438205643156268643e+00
4.770000000000000000e+03	4.770000000000000000e+02	4.770000000000000000e+03	3.417654675637384898e+00
4.780000000000000000e+03	4.780000000000000000e+02	4.780000000000000000e+03	3.445422894317442530e+00
4.790000000000000000e+03	4.790000000000000000e+02	4.790000000000000000e+03	3.442401306971662578e+00
4.800000000000000000e+03	4.800000000000000000e+02	4.800000000000000000e+03	3.318219259925125009e+00
4.810000000000000000e+03	4.810000000000000000e+02	4.810000000000000000e+03	3.314878809356214262e+00
4.820000000000000000e+03	4.820000000000000000e+02	4.820000000000000000e+03	3.354523461068135148e+00
4.830000000000000000e+03	4.830000000000000000e+02	4.830000000000000000e+03	3.283317768074490051e+00
4.840000000000000000e+03	4.840000000000000000e+02	4.840000000000000000e+03	3.275890328884913938e+00
4.850000000000000000e+03	4.850000000000000000e+02	4.850000000000000000e+03	3.206564505071564763e+00
4.860000000000000000e+03	4.860000000000000000e+02	4.860000000000000000e+03	3.237643658751416798e+00
4.870000000000000000e+03	4.870000000000000000e+02	4.870000000000000000e+03	3.278902714003526508e+00
4.880000000000000000e+03	4.880000000000000000e+02	4.880000000000000000e+03	3.253927469313275367e+00
4.890000000000000000e+03	4.890000000000000000e+02	4.890000000000000000e+03	3.271099705380243083e+00
4.900000000000000000e+03	4.900000000000000000e+02	4.900000000000000000e+03	3.371907901480753367e+00
4.910000000000000000e+03	4.910000000000000000e+02	4.910000000000000000e+03	3.386508723865211845e+00
4.920000000000000000e+03	4.920000000000000000e+02	4.920000000000000000e+03	3.412643272134867178e+00
4.930000000000000000e+03	4.930000000000000000e+02	4.930000000000000000e+03	3.387396290210617167e+00
4.940000000000000000e+03	4.940000000000000000e+02	4.940000000000000000e+03	3.356615522655519879e+00
4.950000000000000000e+03	4.950000000000000000e+02	4.950000000000000000e+03	3.450893093776825626e+00
4.960000000000000000e+03	4.960000000000000000e+02	4.960000000000000000e+03	3.399566351137242037e+00
4.970000000000000000e+03	4.970000000000000000e+02	4.970000000000000000e+03	3.444811376099657263e+00
4.980000000000000000e+03	4.980000000000000000e+02	4.980000000000000000e+03	3.416155699795234923e+00
4.990000000000000000e+03	4.990000000000000000e+02	4.990000000000000000e+03	3.312070638086238805e+00
5.000000000000000000e+03	5.000000000000000000e+02	5.000000000000000000e+03	3.403098338299400449e+00
5.010000000000000000e+03	5.010000000000000000e+02	5.010000000000000000e+03	3.345121194559121935e+00
5.020000000000000000e+03	5.020000000000000000e+02	5.020000000000000000e+03	3.222903828559731565e+00
5.030000000000000000e+03	5.030000000000000000e+02	5.030000000000000000e+03	3.185266789387519726e+00
5.040000000000000000e+03	5.040000000000000000e+02	5.040000000000000000e+03	3.112295053093101060e+00
5.050000000000000000e+03	5.050000000000000000e+02	5.050000000000000000e+03	3.226534721611060696e+00
5.060000000000000000e+03	5.060000000000000000e+02	5.060000000000000000e+03	3.274081848981108323e+00
5.070000000000000000e+03	5.070000000000000000e+02	5.070000000000000000e+03	3.157548994171138101e+00
5.080000000000000000e+03	5.080000000000000000e+02	5.080000000000000000e+03	3.170371037847271811e+00
5.090000000000000000e+03	5.090000000000000000e+02	5.090000000000000000e+03	3.179811683203513262e+00
5.100000000000000000e+03	5.100000000000000000e+02	5.100000000000000000e+03	3.108295746261199977e+00
5.110000000000000000e+03	5.110000000000000000e+02	5.110000000000000000e+03	3.098035394047268909e+00
5.120000000000000000e+03	5.120000000000000000e+02	5.120000000000000000e+03	3.076832890999144254e+00
5.130000000000000000e+03	5.130000000000000000e+02	5.130000000000000000e+03	3.066966385773625792e+00
5.140000000000000000e+03	5.140000000000000000e+02	5.140000000000000000e+03	3.058412649732541233e+00
5.150000000000000000e+03	5.150000000000000000e+02	5.150000000000000000e+03	3.134420244742050166e+00
5.160000000000000000e+03	5.160000000000000000e+02	5.160000000000000000e+03	3.085909527904179939e+00
5.170000000000000000e+03	5.170000000000000000e+02	5.170000000000000000e+03	3.198787525818065802e+00
5.180000000000000000e+03	5.180000000000000000e+02	5.180000000000000000e+03	3.190596720666887265e+00
5.190000000000000000e+03	5.190000000000000000e+02	5.190000000000000000e+03	3.256171390699677204e+00
5.200000000000000000e+03	5.200000000000000000e+02	5.200000000000000000e+03	3.181396910800809330e+00
5.210000000000000000e+03	5.210000000000000000e+02	5.210000000000000000e+03	3.172279706277689293e+00
5.220000000000000000e+03	5.220000000000000000e+02	5.220000000000000000e+03	3.215886036536105497e+00
5.230000000000000000e+03	5.230000000000000000e+02	5.230000000000000000e+03	3.200070091625916380e+00
5.240000000000000000e+03	5.240000000000000000e+02	5.240000000000000000e+03	3.263547821139154870e+00
5.250000000000000000e+03	5.250000000000000000e+02	5.250000000000000000e+03	3.250331341565553256e+00
5.260000000000000000e+03	5.260000000000000000e+02	5.260000000000000000e+03	3.218505875000861938e+00
5.270000000000000000e+03	5.270000000000000000e+02	5.270000000000000000e+03	3.270128107754921576e+00
5.280000000000000000e+03	5.280000000000000000e+02	5.280000000000000000e+03	3.248256324491861413e+00
5.290000000000000000e+03	5.290000000000000000e+02	5.290000000000000000e+03	3.255077649702094789e+00
5.300000000000000000e+03	5.300000000000000000e+02	5.300000000000000000e+03	3.271605185000045601e+00
5.310000000000000000e+03	5.310000000000000000e+02	5.310000000000000000e+03	3.268358369429691823e+00
5.320000000000000000e+03	5.320000000000000000e+02	5.320000000000000000e+03	3.275560360623779310e+00
5.330000000000000000e+03	5.330000000000000000e+02	5.330000000000000000e+03	3.328226558168365656e+00
5.340000000000000000e+03	5.340000000000000000e+02	5.340000000000000000e+03	3.328464041986560762e+00
5.350000000000000000e+03	5.350000000000000000e+02	5.350000000000000000e+03	3.238722816222852074e+00
5.360000000000000000e+03	5.360000000000000000e+02	5.360000000000000000e+03	3.281961061840672045e+00
5.370000000000000000e+03	5.370000000000000000e+02	5.370000000000000000e+03	3.345541987544827567e+00
5.380000000000000000e+03	5.380000000000000000e+02	5.380000000000000000e+03	3.324140657984117730e+00
5.390000000000000000e+03	5.390000000000000000e+02	5.390000000000000000e+03	3.346235187050587978e+00
5.400000000000000000e+03	5.400000000000000000e+02	5.400000000000000000e+03	3.275368691212479533e+00
5.410000000000000000e+03	5.410000000000000000e+02	5.410000000000000000e+03	3.267977444753776162e+00
5.420000000000000000e+03	5.420000000000000000e+02	5.420000000000000000e+03	3.149804770808413146e+00
5.430000000000000000e+03	5.430000000000000000e+02	5.430000000000000000e+03	3.133847995394719366e+00
5.440000000000000000e+03	5.440000000000000000e+02	5.440000000000000000e+03	3.160370780911465616e+00
5.450000000000000000e+03	5.450000000000000000e+02	5.450000000000000000e+03	3.165116523880576960e+00
5.460000000000000000e+03	5.460000000000000000e+02	5.460000000000000000e+03	3.255907525975463734e+00
5.470000000000000000e+03	5.470000000000000000e+02	5.470000000000000000e+03	3.178504154115811442e+00
5.480000000000000000e+03	5.480000000000000000e+02	5.480000000000000000e+03	3.157269022875094144e+00
5.490000000000000000e+03	5.490000000000000000e+02	5.490000000000000000e+03	3.203668438588988199e+00
5.500000000000000000e+03	5.500000000000000000e+02	5.500000000000000000e+03	3.204519552457598230e+00
5.510000000000000000e+03	5.510000000000000000e+02	5.510000000000000000e+03	3.296106914130769727e+00
5.520000000000000000e+03	5.520000000000000000e+02	5.520000000000000000e+03	3.245910731747324807e+00
5.530000000000000000e+03	5.530000000000000000e+02	5.530000000000000000e+03	3.294777235731987997e+00
5.540000000000000000e+03	5.540000000000000000e+02	5.540000000000000000e+03	3.307627073854166433e+00
5.550000000000000000e+03	5.550000000000000000e+02	5.550000000000000000e+03	3.310727749778681339e+00
5.560000000000000000e+03	5.560000000000000000e+02	5.560000000000000000e+03	3.333486019880498308e+00
5.570000000000000000e+03	5.570000000000000000e+02	5.570000000000000000e+03	3.289047688621475007e+00
5.580000000000000000e+03	5.580000000000000000e+02	5.580000000000000000e+03	3.313682131105710749e+00
5.590000000000000000e+03	5.590000000000000000e+02	5.590000000000000000e+03	3.385340472782353949e+00
5.600000000000000000e+03	5.600000000000000000e+02	5.600000000000000000e+03	3.307782044355672468e+00
5.610000000000000000e+03	5.610000000000000000e+02	5.610000000000000000e+03	3.299337003099028998e+00
5.620000000000000000e+03	5.620000000000000000e+02	5.620000000000000000e+03	3.365078847765353487e+00
5.630000000000000000e+03	5.630000000000000000e+02	5.630000000000000000e+03	3.319414080802938649e+00
5.640000000000000000e+03	5.640000000000000000e+02	5.640000000000000000e+03	3.238027729901249430e+00
5.650000000000000000e+03	5.650000000000000000e+02	5.650000000000000000e+03	3.283004890998313385e+00
5.660000000000000000e+03	5.660000000000000000e+02	5.660000000000000000e+03	3.277900796484605639e+00
5.670000000000000000e+03	5.670000000000000000e+02	5.670000000000000000e+03	3.253667373138132035e+00
5.680000000000000000e+03	5.680000000000000000e+02	5.680000000000000000e+03	3.257062702031393364e+00
5.690000000000000000e+03	5.690000000000000000e+02	5.690000000000000000e+03	3.260260612652769119e+00
5.700000000000000000e+03	5.700000000000000000e+02	5.700000000000000000e+03	3.337216286960095868e+00
5.710000000000000000e+03	5.710000000000000000e+02	5.710000000000000000e+03	3.302235422341867732e+00
5.720000000000000000e+03	5.720000000000000000e+02	5.720000000000000000e+03	3.381368100400653276e+00
5.730000000000000000e+03	5.730000000000000000e+02	5.730000000000000000e+03	3.381600289684423721e+00
5.740000000000000000e+03	5.740000000000000000e+02	5.740000000000000000e+03	3.388592965592197359e+00
5.750000000000000000e+03	5.750000000000000000e+02	5.750000000000000000e+03	3.360091353173767281e+00
5.760000000000000000e+03	5.760000000000000000e+02	5.760000000000000000e+03	3.367470339388046074e+00
5.770000000000000000e+03	5.770000000000000000e+02	5.770000000000000000e+03	3.275807862592449382e+00
5.780000000000000000e+03	5.780000000000000000e+02	5.780000000000000000e+03	3.259889791678101112e+00
5.790000000000000000e+03	5.790000000000000000e+02	5.790000000000000000e+03	3.260771686304067885e+00
5.800000000000000000e+03	5.800000000000000000e+02	5.800000000000000000e+03	3.243414863338242693e+00
5.810000000000000000e+03	5.810000000000000000e+02	5.810000000000000000e+03	3.280220066542657076e+00
5.820000000000000000e+03	5.820000000000000000e+02	5.820000000000000000e+03	3.295832682092078691e+00
5.830000000000000000e+03	5.830000000000000000e+02	5.830000000000000000e+03	3.370590582788577816e+00
5.840000000000000000e+03	5.840000000000000000e+02	5.840000000000000000e+03	3.381882964865010166e+00
5.850000000000000000e+03	5.850000000000000000e+02	5.850000000000000000e+03	3.463874870900133018e+00
5.860000000000000000e+03	5.860000000000000000e+02	5.860000000000000000e+03	3.437118239969758626e+00
5.870000000000000000e+03	5.870000000000000000e+02	5.870000000000000000e+03	3.434209378742183016e+00
5.880000000000000000e+03	5.880000000000000000e+02	5.880000000000000000e+03	3.532642393201684605e+00
5.890000000000000000e+03	5.890000000000000000e+02	5.890000000000000000e+03	3.560118533111373385e+00
5.900000000000000000e+03	5.900000000000000000e+02	5.900000000000000000e+03	3.571166934555603412e+00
5.910000000000000000e+03	5.910000000000000000e+02	5.910000000000000000e+03	3.509865502166938711e+00
5.920000000000000000e+03	5.920000000000000000e+02	5.920000000000000000e+03	3.462330079580488107e+00
5.930000000000000000e+03	5.930000000000000000e+02	5.930000000000000000e+03	3.484300138387866674e+00
5.940000000000000000e+03	5.940000000000000000e+02	5.940000000000000000e+03	3.488150091506913242e+00
5.950000000000000000e+03	5.950000000000000000e+02	5.950000000000000000e+03	3.588893144003079794e+00
5.960000000000000000e+03	5.960000000000000000e+02	5.960000000000000000e+03	3.529440098026430661e+00
5.970000000000000000e+03	5.970000000000000000e+02	5.970000000000000000e+03	3.529034649550545577e+00
5.980000000000000000e+03	5.980000000000000000e+02	5.980000000000000000e+03	3.516612373230822985e+00
5.990000000000000000e+03	5.990000000000000000e+02	5.990000000000000000e+03	3.483251898724424311e+00
6.000000000000000000e+03	6.000000000000000000e+02	6.000000000000000000e+03	3.477301725585788095e+00
6.010000000000000000e+03	6.010000000000000000e+02	6.010000000000000000e+03	3.473275972278052404e+00
6.020000000000000000e+03	6.020000000000000000e+02	6.020000000000000000e+03	3.647395699556968296e+00
6.030000000000000000e+03	6.030000000000000000e+02	6.030000000000000000e+03	3.702820076864067111e+00
6.040000000000000000e+03	6.040000000000000000e+02	6.040000000000000000e+03	3.622555778076667288e+00
6.050000000000000000e+03	6.050000000000000000e+02	6.050000000000000000e+03	3.650813320924687577e+00
6.060000000000000000e+03	6.060000000000000000e+02	6.060000000000000000e+03	3.663193085910047664e+00
6.070000000000000000e+03	6.070000000000000000e+02	6.070000000000000000e+03	3.619598181932839331e+00
6.080000000000000000e+03	6.080000000000000000e+02	6.080000000000000000e+03	3.608424813858583491e+00
6.090000000000000000e+03	6.090000000000000000e+02	6.090000000000000000e+03	3.552065709686383244e+00
6.100000000000000000e+03	6.100000000000000000e+02	6.100000000000000000e+03	3.486969606422264167e+00
6.110000000000000000e+03	6.110000000000000000e+02	6.110000000000000000e+03	3.434512549854547903e+00
6.120000000000000000e+03	6.120000000000000000e+02	6.120000000000000000e+03	3.420220596104238009e+00
6.130000000000000000e+03	6.130000000000000000e+02	6.130000000000000000e+03	3.416010659493564638e+00
6.140000000000000000e+03	6.140000000000000000e+02	6.140000000000000000e+03	3.407202580625260158e+00
6.150000000000000000e+03	6.150000000000000000e+02	6.150000000000000000e+03	3.423054809465480464e+00
6.160000000000000000e+03	6.160000000000000000e+02	6.160000000000000000e+03	3.373201898840341606e+00
6.170000000000000000e+03	6.170000000000000000e+02	6.170000000000000000e+03	3.491961261278109685e+00
6.180000000000000000e+03	6.180000000000000000e+02	6.180000000000000000e+03	3.567337190724670037e+00
6.190000000000000000e+03	6.190000000000000000e+02	6.190000000000000000e+03	3.495415076246850106e+00
6.200000000000000000e+03	6.200000000000000000e+02	6.200000000000000000e+03	3.544353913873709683e+00
6.210000000000000000e+03	6.210000000000000000e+02	6.210000000000000000e+03	3.616792628426305889e+00
6.220000000000000000e+03	6.220000000000000000e+02	6.220000000000000000e+03	3.625810328442350627e+00
6.230000000000000000e+03	6.230000000000000000e+02	6.230000000000000000e+03	3.577000876880815916e+00
6.240000000000000000e+03	6.240000000000000000e+02	6.240000000000000000e+03	3.605020551114408445e+00
6.250000000000000000e+03	6.250000000000000000e+02	6.250000000000000000e+03	3.752255754504350005e+00
6.260000000000000000e+03	6.260000000000000000e+02	6.260000000000000000e+03	3.670310535345399749e+00
6.270000000000000000e+03	6.270000000000000000e+02	6.270000000000000000e+03	3.697990394502793876e+00
6.280000000000000000e+03	6.280000000000000000e+02	6.280000000000000000e+03	3.683320668793459873e+00
6.290000000000000000e+03	6.290000000000000000e+02	6.290000000000000000e+03	3.671135999177855602e+00
6.300000000000000000e+03	6.300000000000000000e+02	6.300000000000000000e+03	3.727550971353707165e+00
6.310000000000000000e+03	6.310000000000000000e+02	6.310000000000000000e+03	3.524796524453421842e+00
6.320000000000000000e+03	6.320000000000000000e+02	6.320000000000000000e+03	3.615098980274650486e+00
6.330000000000000000e+03	6.330000000000000000e+02	6.330000000000000000e+03	3.639545896566998895e+00
6.340000000000000000e+03	6.340000000000000000e+02	6.340000000000000000e+03	3.570756118236964038e+00
6.350000000000000000e+03	6.350000000000000000e+02	6.350000000000000000e+03	3.593821498475356702e+00
6.360000000000000000e+03	6.360000000000000000e+02	6.360000000000000000e+03	3.695192885959851292e+00
6.370000000000000000e+03	6.370000000000000000e+02	6.370000000000000000e+03	3.658154004583532348e+00
6.380000000000000000e+03	6.380000000000000000e+02	6.380000000000000000e+03	3.735408709960153839e+00
6.390000000000000000e+03	6.390000000000000000e+02	6.390000000000000000e+03	3.675227778185877536e+00
6.400000000000000000e+03	6.400000000000000000e+02	6.400000000000000000e+03	3.629114644982634363e+00
6.410000000000000000e+03	6.410000000000000000e+02	6.410000000000000000e+03	3.662532974900661653e+00
6.420000000000000000e+03	6.420000000000000000e+02	6.420000000000000000e+03	3.680144563770390675e+00
6.430000000000000000e+03	6.430000000000000000e+02	6.430000000000000000e+03	3.618978799300665461e+00
6.440000000000000000e+03	6.440000000000000000e+02	6.440000000000000000e+03	3.656910755236686850e+00
6.450000000000000000e+03	6.450000000000000000e+02	6.450000000000000000e+03	3.651830817737891977e+00
6.460000000000000000e+03	6.460000000000000000e+02	6.460000000000000000e+03	3.768893186840314602e+00
6.470000000000000000e+03	6.470000000000000000e+02	6.470000000000000000e+03	3.690073385912936654e+00
6.480000000000000000e+03	6.480000000000000000e+02	6.480000000000000000e+03	3.718697882631992524e+00
6.490000000000000000e+03	6.490000000000000000e+02	6.490000000000000000e+03	3.691719747002346175e+00
6.500000000000000000e+03	6.500000000000000000e+02	6.500000000000000000e+03	3.726266054717914056e+00
6.510000000000000000e+03	6.510000000000000000e+02	6.510000000000000000e+03	3.673679127963302538e+00
6.520000000000000000e+03	6.520000000000000000e+02	6.520000000000000000e+03	3.710972921435778726e+00
6.530000000000000000e+03	6.530000000000000000e+02	6.530000000000000000e+03	3.713341822444073070e+00
6.540000000000000000e+03	6.540000000000000000e+02	6.540000000000000000e+03	3.804935841537345542e+00
6.550000000000000000e+03	6.550000000000000000e+02	6.550000000000000000e+03	3.741276608407216209e+00
6.560000000000000000e+03	6.560000000000000000e+02	6.560000000000000000e+03	3.629285410756480257e+00
6.570000000000000000e+03	6.570000000000000000e+02	6.570000000000000000e+03	3.628994709852384482e+00
6.580000000000000000e+03	6.580000000000000000e+02	6.580000000000000000e+03	3.590558508277320815e+00
6.590000000000000000e+03	6.590000000000000000e+02	6.590000000000000000e+03	3.587573558351263792e+00
6.600000000000000000e+03	6.600000000000000000e+02	6.600000000000000000e+03	3.646482166917495604e+00
6.610000000000000000e+03	6.610000000000000000e+02	6.610000000000000000e+03	3.610480556670267571e+00
6.620000000000000000e+03	6.620000000000000000e+02	6.620000000000000000e+03	3.637438899409729753e+00
6.630000000000000000e+03	6.630000000000000000e+02	6.630000000000000000e+03	3.576048319182759894e+00
6.640000000000000000e+03	6.640000000000000000e+02	6.640000000000000000e+03	3.623160163010564538e+00
6.650000000000000000e+03	6.650000000000000000e+02	6.650000000000000000e+03	3.683209607234724015e+00
6.660000000000000000e+03	6.660000000000000000e+02	6.660000000000000000e+03	3.638620710378577261e+00
6.670000000000000000e+03	6.670000000000000000e+02	6.670000000000000000e+03	3.637267885877821794e+00
6.680000000000000000e+03	6.680000000000000000e+02	6.680000000000000000e+03	3.661679591706255454e+00
6.690000000000000000e+03	6.690000000000000000e+02	6.690000000000000000e+03	3.623087797898563611e+00
6.700000000000000000e+03	6.700000000000000000e+02	6.700000000000000000e+03	3.649077968165736152e+00
6.710000000000000000e+03	6.710000000000000000e+02	6.710000000000000000e+03	3.659021596994589842e+00
6.720000000000000000e+03	6.720000000000000000e+02	6.720000000000000000e+03	3.649230076574379478e+00
6.730000000000000000e+03	6.730000000000000000e+02	6.730000000000000000e+03	3.680165573345823393e+00
6.740000000000000000e+03	6.740000000000000000e+02	6.740000000000000000e+03	3.726993902120503854e+00
6.750000000000000000e+03	6.750000000000000000e+02	6.750000000000000000e+03	3.732554917445954246e+00
6.760000000000000000e+03	6.760000000000000000e+02	6.760000000000000000e+03	3.709838981918928802e+00
6.770000000000000000e+03	6.770000000000000000e+02	6.770000000000000000e+03	3.725804466236037005e+00
6.780000000000000000e+03	6.780000000000000000e+02	6.780000000000000000e+03	3.763961918962984488e+00
6.790000000000000000e+03	6.790000000000000000e+02	6.790000000000000000e+03	3.777501963665029550e+00
6.800000000000000000e+03	6.800000000000000000e+02	6.800000000000000000e+03	3.782574613348721915e+00
6.810000000000000000e+03	6.810000000000000000e+02	6.810000000000000000e+03	3.735515517593892110e+00
6.820000000000000000e+03	6.820000000000000000e+02	6.820000000000000000e+03	3.722955785495933867e+00
6.830000000000000000e+03	6.830000000000000000e+02	6.830000000000000000e+03	3.775718957750205274e+00
6.840000000000000000e+03	6.840000000000000000e+02	6.840000000000000000e+03	3.832862039442753055e+00
6.850000000000000000e+03	6.850000000000000000e+02	6.850000000000000000e+03	3.738843210334763079e+00
6.860000000000000000e+03	6.860000000000000000e+02	6.860000000000000000e+03	3.764680241395363502e+00
6.870000000000000000e+03	6.870000000000000000e+02	6.870000000000000000e+03	3.656922601406783269e+00
6.880000000000000000e+03	6.880000000000000000e+02	6.880000000000000000e+03	3.584606455581454743e+00
6.890000000000000000e+03	6.890000000000000000e+02	6.890000000000000000e+03	3.571822041682703563e+00
6.900000000000000000e+03	6.900000000000000000e+02	6.900000000000000000e+03	3.495314098999850572e+00
6.910000000000000000e+03	6.910000000000000000e+02	6.910000000000000000e+03	3.438361022082033092e+00
6.920000000000000000e+03	6.920000000000000000e+02	6.920000000000000000e+03	3.531333256656902009e+00
6.930000000000000000e+03	6.930000000000000000e+02	6.930000000000000000e+03	3.500990844616167497e+00
6.940000000000000000e+03	6.940000000000000000e+02	6.940000000000000000e+03	3.516756386907504695e+00
6.950000000000000000e+03	6.950000000000000000e+02	6.950000000000000000e+03	3.536218275111262077e+00
6.960000000000000000e+03	6.960000000000000000e+02	6.960000000000000000e+03	3.594449369215408918e+00
6.970000000000000000e+03	6.970000000000000000e+02	6.970000000000000000e+03	3.623579511373455020e+00
6.980000000000000000e+03	6.980000000000000000e+02	6.980000000000000000e+03	3.466746331948128645e+00
6.990000000000000000e+03	6.990000000000000000e+02	6.990000000000000000e+03	3.532019372259819878e+00
7.000000000000000000e+03	7.000000000000000000e+02	7.000000000000000000e+03	3.509798905889658815e+00
7.010000000000000000e+03	7.010000000000000000e+02	7.010000000000000000e+03	3.544442180060010106e+00
7.020000000000000000e+03	7.020000000000000000e+02	7.020000000000000000e+03	3.582363537217015281e+00
7.030000000000000000e+03	7.030000000000000000e+02	7.030000000000000000e+03	3.536274381984456650e+00
7.040000000000000000e+03	7.040000000000000000e+02	7.040000000000000000e+03	3.517486799562949962e+00
7.050000000000000000e+03	7.050000000000000000e+02	7.050000000000000000e+03	3.494978621573526123e+00
7.060000000000000000e+03	7.060000000000000000e+02	7.060000000000000000e+03	3.471611274020872440e+00
7.070000000000000000e+03	7.070000000000000000e+02	7.070000000000000000e+03	3.566169267965549228e+00
7.080000000000000000e+03	7.080000000000000000e+02	7.080000000000000000e+03	3.617104908971982002e+00
7.090000000000000000e+03	7.090000000000000000e+02	7.090000000000000000e+03	3.487597648363674363e+00
7.100000000000000000e+03	7.100000000000000000e+02	7.100000000000000000e+03	3.529019740503260838e+00
7.110000000000000000e+03	7.110000000000000000e+02	7.110000000000000000e+03	3.582231040437903857e+00
7.120000000000000000e+03	7.120000000000000000e+02	7.120000000000000000e+03	3.612570160898223026e+00
7.130000000000000000e+03	7.130000000000000000e+02	7.130000000000000000e+03	3.652086042406997191e+00
7.140000000000000000e+03	7.140000000000000000e+02	7.140000000000000000e+03	3.638854291008239095e+00
7.150000000000000000e+03	7.150000000000000000e+02	7.150000000000000000e+03	3.597821088711666615e+00
7.160000000000000000e+03	7.160000000000000000e+02	7.160000000000000000e+03	3.617577412283926819e+00
7.170000000000000000e+03	7.170000000000000000e+02	7.170000000000000000e+03	3.686208836798027466e+00
7.180000000000000000e+03	7.180000000000000000e+02	7.180000000000000000e+03	3.724175350883219604e+00
7.190000000000000000e+03	7.190000000000000000e+02	7.190000000000000000e+03	3.696066857902034819e+00
7.200000000000000000e+03	7.200000000000000000e+02	7.200000000000000000e+03	3.804014084265798346e+00
7.210000000000000000e+03	7.210000000000000000e+02	7.210000000000000000e+03	3.743204296144515109e+00
7.220000000000000000e+03	7.220000000000000000e+02	7.220000000000000000e+03	3.784181682627401511e+00
7.230000000000000000e+03	7.230000000000000000e+02	7.230000000000000000e+03	3.803752799532623019e+00
7.240000000000000000e+03	7.240000000000000000e+02	7.240000000000000000e+03	3.742799303772281760e+00
7.250000000000000000e+03	7.250000000000000000e+02	7.250000000000000000e+03	3.718105031378739600e+00
7.260000000000000000e+03	7.260000000000000000e+02	7.260000000000000000e+03	3.691785150052512510e+00
7.270000000000000000e+03	7.270000000000000000e+02	7.270000000000000000e+03	3.689194043092832498e+00
7.280000000000000000e+03	7.280000000000000000e+02	7.280000000000000000e+03	3.727237993426990137e+00
7.290000000000000000e+03	7.290000000000000000e+02	7.290000000000000000e+03	3.664680625341001807e+00
7.300000000000000000e+03	7.300000000000000000e+02	7.300000000000000000e+03	3.697814137539354284e+00
7.310000000000000000e+03	7.310000000000000000e+02	7.310000000000000000e+03	3.718894898785828573e+00
7.320000000000000000e+03	7.320000000000000000e+02	7.320000000000000000e+03	3.687781233480022181e+00
7.330000000000000000e+03	7.330000000000000000e+02	7.330000000000000000e+03	3.678990262921726373e+00
7.340000000000000000e+03	7.340000000000000000e+02	7.340000000000000000e+03	3.591427919200769647e+00
7.350000000000000000e+03	7.350000000000000000e+02	7.350000000000000000e+03	3.594505169167515835e+00
7.360000000000000000e+03	7.360000000000000000e+02	7.360000000000000000e+03	3.644097127971003047e+00
7.370000000000000000e+03	7.370000000000000000e+02	7.370000000000000000e+03	3.566877015036025611e+00
7.380000000000000000e+03	7.380000000000000000e+02	7.380000000000000000e+03	3.716329966897131243e+00
7.390000000000000000e+03	7.390000000000000000e+02	7.390000000000000000e+03	3.758718873851632836e+00
7.400000000000000000e+03	7.400000000000000000e+02	7.400000000000000000e+03	3.706501382257428201e+00
7.410000000000000000e+03	7.410000000000000000e+02	7.410000000000000000e+03	3.718401052158145870e+00
7.420000000000000000e+03	7.420000000000000000e+02	7.420000000000000000e+03	3.714707447778352378e+00
7.430000000000000000e+03	7.430000000000000000e+02	7.430000000000000000e+03	3.729983519316045104e+00
7.440000000000000000e+03	7.440000000000000000e+02	7.440000000000000000e+03	3.727414796832265953e+00
7.450000000000000000e+03	7.450000000000000000e+02	7.450000000000000000e+03	3.632368043179940109e+00
7.460000000000000000e+03	7.460000000000000000e+02	7.460000000000000000e+03	3.683217084477127035e+00
7.470000000000000000e+03	7.470000000000000000e+02	7.470000000000000000e+03	3.591314609757116916e+00
7.480000000000000000e+03	7.480000000000000000e+02	7.480000000000000000e+03	3.779614500580324332e+00
7.490000000000000000e+03	7.490000000000000000e+02	7.490000000000000000e+03	3.706402868781502935e+00
7.500000000000000000e+03	7.500000000000000000e+02	7.500000000000000000e+03	3.805210199299371876e+00
7.510000000000000000e+03	7.510000000000000000e+02	7.510000000000000000e+03	3.772213615938099007e+00
7.520000000000000000e+03	7.520000000000000000e+02	7.520000000000000000e+03	3.755014980685551951e+00
7.530000000000000000e+03	7.530000000000000000e+02	7.530000000000000000e+03	3.734313438858135825e+00
7.540000000000000000e+03	7.540000000000000000e+02	7.540000000000000000e+03	3.689752146422398127e+00
7.550000000000000000e+03	7.550000000000000000e+02	7.550000000000000000e+03	3.756700056391461651e+00
7.560000000000000000e+03	7.560000000000000000e+02	7.560000000000000000e+03	3.790914679305959822e+00
7.570000000000000000e+03	7.570000000000000000e+02	7.570000000000000000e+03	3.682252707820640847e+00
7.580000000000000000e+03	7.580000000000000000e+02	7.580000000000000000e+03	3.713855838684572142e+00
7.590000000000000000e+03	7.590000000000000000e+02	7.590000000000000000e+03	3.697635980518915844e+00
7.600000000000000000e+03	7.600000000000000000e+02	7.600000000000000000e+03	3.802208140362461020e+00
7.610000000000000000e+03	7.610000000000000000e+02	7.610000000000000000e+03	3.790545375694984287e+00
7.620000000000000000e+03	7.620000000000000000e+02	7.620000000000000000e+03	3.861588106426764977e+00
7.630000000000000000e+03	7.630000000000000000e+02	7.630000000000000000e+03	3.891387353056494636e+00
7.640000000000000000e+03	7.640000000000000000e+02	7.640000000000000000e+03	3.875617261973910654e+00
7.650000000000000000e+03	7.650000000000000000e+02	7.650000000000000000e+03	3.823050755341820484e+00
7.660000000000000000e+03	7.660000000000000000e+02	7.660000000000000000e+03	3.898274662659484413e+00
7.670000000000000000e+03	7.670000000000000000e+02	7.670000000000000000e+03	3.909117430532387694e+00
7.680000000000000000e+03	7.680000000000000000e+02	7.680000000000000000e+03	3.871392812563281272e+00
7.690000000000000000e+03	7.690000000000000000e+02	7.690000000000000000e+03	3.888354293937133832e+00
7.700000000000000000e+03	7.700000000000000000e+02	7.700000000000000000e+03	4.002504055115110759e+00
7.710000000000000000e+03	7.710000000000000000e+02	7.710000000000000000e+03	3.923267444027730644e+00
7.720000000000000000e+03	7.720000000000000000e+02	7.720000000000000000e+03	3.953211231391311031e+00
7.730000000000000000e+03	7.730000000000000000e+02	7.730000000000000000e+03	3.904261714154939167e+00
7.740000000000000000e+03	7.740000000000000000e+02	7.740000000000000000e+03	3.949540932449694175e+00
7.750000000000000000e+03	7.750000000000000000e+02	7.750000000000000000e+03	3.935970635030009213e+00
7.760000000000000000e+03	7.760000000000000000e+02	7.760000000000000000e+03	3.999552107079273888e+00
7.770000000000000000e+03	7.770000000000000000e+02	7.770000000000000000e+03	3.997361094243496726e+00
7.780000000000000000e+03	7.780000000000000000e+02	7.780000000000000000e+03	3.949285665187394656e+00
7.790000000000000000e+03	7.790000000000000000e+02	7.790000000000000000e+03	3.901237569509683922e+00
7.800000000000000000e+03	7.800000000000000000e+02	7.800000000000000000e+03	3.864572391117295780e+00
7.810000000000000000e+03	7.810000000000000000e+02	7.810000000000000000e+03	3.847987016285162820e+00
7.820000000000000000e+03	7.820000000000000000e+02	7.820000000000000000e+03	3.762681070100445613e+00
7.830000000000000000e+03	7.830000000000000000e+02	7.830000000000000000e+03	3.773646361769814828e+00
7.840000000000000000e+03	7.840000000000000000e+02	7.840000000000000000e+03	3.837203400504658912e+00
7.850000000000000000e+03	7.850000000000000000e+02	7.850000000000000000e+03	3.840116344213021282e+00
7.860000000000000000e+03	7.860000000000000000e+02	7.860000000000000000e+03	3.747652906122417082e+00
7.870000000000000000e+03	7.870000000000000000e+02	7.870000000000000000e+03	3.735720380702766352e+00
7.880000000000000000e+03	7.880000000000000000e+02	7.880000000000000000e+03	3.704033186946395162e+00
7.890000000000000000e+03	7.890000000000000000e+02	7.890000000000000000e+03	3.773949022685488153e+00
7.900000000000000000e+03	7.900000000000000000e+02	7.900000000000000000e+03	3.801541963337163654e+00
7.910000000000000000e+03	7.910000000000000000e+02	7.910000000000000000e+03	3.758423858276066731e+00
7.920000000000000000e+03	7.920000000000000000e+02	7.920000000000000000e+03	3.945379047314798715e+00
7.930000000000000000e+03	7.930000000000000000e+02	7.930000000000000000e+03	3.897414444415695733e+00
7.940000000000000000e+03	7.940000000000000000e+02	7.940000000000000000e+03	3.903709523230459055e+00
7.950000000000000000e+03	7.950000000000000000e+02	7.950000000000000000e+03	3.864315920821408401e+00
7.960000000000000000e+03	7.960000000000000000e+02	7.960000000000000000e+03	3.917574168644123667e+00
7.970000000000000000e+03	7.970000000000000000e+02	7.970000000000000000e+03	3.895153527743298039e+00
7.980000000000000000e+03	7.980000000000000000e+02	7.980000000000000000e+03	3.888590420839061590e+00
7.990000000000000000e+03	7.990000000000000000e+02	7.990000000000000000e+03	3.819612050181602214e+00
8.000000000000000000e+03	8.000000000000000000e+02	8.000000000000000000e+03	3.925793143851009859e+00
8.010000000000000000e+03	8.010000000000000000e+02	8.010000000000000000e+03	3.941647940521338711e+00
8.020000000000000000e+03	8.020000000000000000e+02	8.020000000000000000e+03	3.813309928279081440e+00
8.030000000000000000e+03	8.030000000000000000e+02	8.030000000000000000e+03	3.786910873527727261e+00
8.040000000000000000e+03	8.040000000000000000e+02	8.040000000000000000e+03	3.728321426129168614e+00
8.050000000000000000e+03	8.050000000000000000e+02	8.050000000000000000e+03	3.878449173553032203e+00
8.060000000000000000e+03	8.060000000000000000e+02	8.060000000000000000e+03	3.920479356240345936e+00
8.070000000000000000e+03	8.070000000000000000e+02	8.070000000000000000e+03	3.854414239151957577e+00
8.080000000000000000e+03	8.080000000000000000e+02	8.080000000000000000e+03	3.967329686592973470e+00
8.090000000000000000e+03	8.090000000000000000e+02	8.090000000000000000e+03	3.827974950320005565e+00
8.100000000000000000e+03	8.100000000000000000e+02	8.100000000000000000e+03	3.812364526048633184e+00
8.110000000000000000e+03	8.110000000000000000e+02	8.110000000000000000e+03	3.869629906476450110e+00
8.120000000000000000e+03	8.120000000000000000e+02	8.120000000000000000e+03	3.967766568676310612e+00
8.130000000000000000e+03	8.130000000000000000e+02	8.130000000000000000e+03	3.981299736222592145e+00
8.140000000000000000e+03	8.140000000000000000e+02	8.140000000000000000e+03	3.897697542387985159e+00
8.150000000000000000e+03	8.150000000000000000e+02	8.150000000000000000e+03	3.882947986347132119e+00
8.160000000000000000e+03	8.160000000000000000e+02	8.160000000000000000e+03	3.987694385965180999e+00
8.170000000000000000e+03	8.170000000000000000e+02	8.170000000000000000e+03	3.959091183219368482e+00
8.180000000000000000e+03	8.180000000000000000e+02	8.180000000000000000e+03	3.888736609662034382e+00
8.190000000000000000e+03	8.190000000000000000e+02	8.190000000000000000e+03	3.838225705515885711e+00
8.200000000000000000e+03	8.200000000000000000e+02	8.200000000000000000e+03	3.804130438229282429e+00
8.210000000000000000e+03	8.210000000000000000e+02	8.210000000000000000e+03	3.782396165637680330e+00
8.220000000000000000e+03	8.220000000000000000e+02	8.220000000000000000e+03	3.712551166731653307e+00
8.230000000000000000e+03	8.230000000000000000e+02	8.230000000000000000e+03	3.795715217692813503e+00
8.240000000000000000e+03	8.240000000000000000e+02	8.240000000000000000e+03	3.683560838736197329e+00
8.250000000000000000e+03	8.250000000000000000e+02	8.250000000000000000e+03	3.704457533840809891e+00
8.260000000000000000e+03	8.260000000000000000e+02	8.260000000000000000e+03	3.757313862681393779e+00
8.270000000000000000e+03	8.270000000000000000e+02	8.270000000000000000e+03	3.873888225198526047e+00
8.280000000000000000e+03	8.280000000000000000e+02	8.280000000000000000e+03	3.843468694336294345e+00
8.290000000000000000e+03	8.290000000000000000e+02	8.290000000000000000e+03	3.758174348714414137e+00
8.300000000000000000e+03	8.300000000000000000e+02	8.300000000000000000e+03	3.747087852488932835e+00
8.310000000000000000e+03	8.310000000000000000e+02	8.310000000000000000e+03	3.804270662054884511e+00
8.320000000000000000e+03	8.320000000000000000e+02	8.320000000000000000e+03	3.850416773287576699e+00
8.330000000000000000e+03	8.330000000000000000e+02	8.330000000000000000e+03	3.892770704568357942e+00
8.340000000000000000e+03	8.340000000000000000e+02	8.340000000000000000e+03	3.859329982994161856e+00
8.350000000000000000e+03	8.350000000000000000e+02	8.350000000000000000e+03	3.895674596368983611e+00
8.360000000000000000e+03	8.360000000000000000e+02	8.360000000000000000e+03	3.880049024179800021e+00
8.370000000000000000e+03	8.370000000000000000e+02	8.370000000000000000e+03	3.865196527195050802e+00
8.380000000000000000e+03	8.380000000000000000e+02	8.380000000000000000e+03	3.847367376304512643e+00
8.390000000000000000e+03	8.390000000000000000e+02	8.390000000000000000e+03	3.939856620124461362e+00
8.400000000000000000e+03	8.400000000000000000e+02	8.400000000000000000e+03	3.838629689959211611e+00
8.410000000000000000e+03	8.410000000000000000e+02	8.410000000000000000e+03	3.810519598062815927e+00
8.420000000000000000e+03	8.420000000000000000e+02	8.420000000000000000e+03	3.856501230649033829e+00
8.430000000000000000e+03	8.430000000000000000e+02	8.430000000000000000e+03	3.756032585401902768e+00
8.440000000000000000e+03	8.440000000000000000e+02	8.440000000000000000e+03	3.793389525573316767e+00
8.450000000000000000e+03	8.450000000000000000e+02	8.450000000000000000e+03	3.795528298171895631e+00
8.460000000000000000e+03	8.460000000000000000e+02	8.460000000000000000e+03	3.814497077830352634e+00
8.470000000000000000e+03	8.470000000000000000e+02	8.470000000000000000e+03	3.774154086480228987e+00
8.480000000000000000e+03	8.480000000000000000e+02	8.480000000000000000e+03	3.691734970401425286e+00
8.490000000000000000e+03	8.490000000000000000e+02	8.490000000000000000e+03	3.704660485058707042e+00
8.500000000000000000e+03	8.500000000000000000e+02	8.500000000000000000e+03	3.635980191264578831e+00
8.510000000000000000e+03	8.510000000000000000e+02	8.510000000000000000e+03	3.710394962102085081e+00
8.520000000000000000e+03	8.520000000000000000e+02	8.520000000000000000e+03	3.705565667496784066e+00
8.530000000000000000e+03	8.530000000000000000e+02	8.530000000000000000e+03	3.641324043909627495e+00
8.540000000000000000e+03	8.540000000000000000e+02	8.540000000000000000e+03	3.709724637490632304e+00
8.550000000000000000e+03	8.550000000000000000e+02	8.550000000000000000e+03	3.736730003801194577e+00
8.560000000000000000e+03	8.560000000000000000e+02	8.560000000000000000e+03	3.795136066776615635e+00
8.570000000000000000e+03	8.570000000000000000e+02	8.570000000000000000e+03	3.766338756468608384e+00
8.580000000000000000e+03	8.580000000000000000e+02	8.580000000000000000e+03	3.769621014494112909e+00
8.590000000000000000e+03	8.590000000000000000e+02	8.590000000000000000e+03	3.767945037867546088e+00
8.600000000000000000e+03	8.600000000000000000e+02	8.600000000000000000e+03	3.728482094594107732e+00
8.610000000000000000e+03	8.610000000000000000e+02	8.610000000000000000e+03	3.731544290600919744e+00
8.620000000000000000e+03	8.620000000000000000e+02	8.620000000000000000e+03	3.787278266069693089e+00
8.630000000000000000e+03	8.630000000000000000e+02	8.630000000000000000e+03	3.776898698694503675e+00
8.640000000000000000e+03	8.640000000000000000e+02	8.640000000000000000e+03	3.764769384651011297e+00
8.650000000000000000e+03	8.650000000000000000e+02	8.650000000000000000e+03	3.769447247027917669e+00
8.660000000000000000e+03	8.660000000000000000e+02	8.660000000000000000e+03	3.843021439550413643e+00
8.670000000000000000e+03	8.670000000000000000e+02	8.670000000000000000e+03	3.943730998464059834e+00
8.680000000000000000e+03	8.680000000000000000e+02	8.680000000000000000e+03	3.836993940340792886e+00
8.690000000000000000e+03	8.690000000000000000e+02	8.690000000000000000e+03	3.830787436179824201e+00
8.700000000000000000e+03	8.700000000000000000e+02	8.700000000000000000e+03	3.797938204255227213e+00
8.710000000000000000e+03	8.710000000000000000e+02	8.710000000000000000e+03	3.854192793618315793e+00
8.720000000000000000e+03	8.720000000000000000e+02	8.720000000000000000e+03	3.913357771212751413e+00
8.730000000000000000e+03	8.730000000000000000e+02	8.730000000000000000e+03	3.821484434048041834e+00
8.740000000000000000e+03	8.740000000000000000e+02	8.740000000000000000e+03	3.846743672581425688e+00
8.750000000000000000e+03	8.750000000000000000e+02	8.750000000000000000e+03	3.849684097772045011e+00
8.760000000000000000e+03	8.760000000000000000e+02	8.760000000000000000e+03	3.843765019454385978e+00
8.770000000000000000e+03	8.770000000000000000e+02	8.770000000000000000e+03	3.836682594159881887e+00
8.780000000000000000e+03	8.780000000000000000e+02	8.780000000000000000e+03	3.795987090685285725e+00
8.790000000000000000e+03	8.790000000000000000e+02	8.790000000000000000e+03	3.761931604216542713e+00
8.800000000000000000e+03	8.800000000000000000e+02	8.800000000000000000e+03	3.861280569465169510e+00
8.810000000000000000e+03	8.810000000000000000e+02	8.810000000000000000e+03	3.901028699617188789e+00
8.820000000000000000e+03	8.820000000000000000e+02	8.820000000000000000e+03	3.826472721158449275e+00
8.830000000000000000e+03	8.830000000000000000e+02	8.830000000000000000e+03	3.765957296174126778e+00
8.840000000000000000e+03	8.840000000000000000e+02	8.840000000000000000e+03	3.725216003762527706e+00
8.850000000000000000e+03	8.850000000000000000e+02	8.850000000000000000e+03	3.684274233531776410e+00
8.860000000000000000e+03	8.860000000000000000e+02	8.860000000000000000e+03	3.703289316838450862e+00
8.870000000000000000e+03	8.870000000000000000e+02	8.870000000000000000e+03	3.748152641690074560e+00
8.880000000000000000e+03	8.880000000000000000e+02	8.880000000000000000e+03	3.836516717109614394e+00
8.890000000000000000e+03	8.890000000000000000e+02	8.890000000000000000e+03	3.753317330966168264e+00
8.900000000000000000e+03	8.900000000000000000e+02	8.900000000000000000e+03	3.714781416787079849e+00
8.910000000000000000e+03	8.910000000000000000e+02	8.910000000000000000e+03	3.787213403861153349e+00
8.920000000000000000e+03	8.920000000000000000e+02	8.920000000000000000e+03	3.865796452435755537e+00
8.930000000000000000e+03	8.930000000000000000e+02	8.930000000000000000e+03	3.880998640925809262e+00
8.940000000000000000e+03	8.940000000000000000e+02	8.940000000000000000e+03	3.920265705675316070e+00
8.950000000000000000e+03	8.950000000000000000e+02	8.950000000000000000e+03	3.957690360554064757e+00
8.960000000000000000e+03	8.960000000000000000e+02	8.960000000000000000e+03	3.924369100410237898e+00
8.970000000000000000e+03	8.970000000000000000e+02	8.970000000000000000e+03	3.945084982342440316e+00
8.980000000000000000e+03	8.980000000000000000e+02	8.980000000000000000e+03	3.903129978366632002e+00
8.990000000000000000e+03	8.990000000000000000e+02	8.990000000000000000e+03	3.862964893192768034e+00
9.000000000000000000e+03	9.000000000000000000e+02	9.000000000000000000e+03	3.933550124346708809e+00
9.010000000000000000e+03	9.010000000000000000e+02	9.010000000000000000e+03	3.867162168012599377e+00
9.020000000000000000e+03	9.020000000000000000e+02	9.020000000000000000e+03	4.000705071989368200e+00
9.030000000000000000e+03	9.030000000000000000e+02	9.030000000000000000e+03	3.948760409081330192e+00
9.040000000000000000e+03	9.040000000000000000e+02	9.040000000000000000e+03	4.030796260460181912e+00
9.050000000000000000e+03	9.050000000000000000e+02	9.050000000000000000e+03	4.036224208635420752e+00
9.060000000000000000e+03	9.060000000000000000e+02	9.060000000000000000e+03	4.104372830283962159e+00
9.070000000000000000e+03	9.070000000000000000e+02	9.070000000000000000e+03	4.213409141338798847e+00
9.080000000000000000e+03	9.080000000000000000e+02	9.080000000000000000e+03	4.147472437258359790e+00
9.090000000000000000e+03	9.090000000000000000e+02	9.090000000000000000e+03	4.225966766888755721e+00
9.100000000000000000e+03	9.100000000000000000e+02	9.100000000000000000e+03	4.127079378976686641e+00
9.110000000000000000e+03	9.110000000000000000e+02	9.110000000000000000e+03	4.199037016255608989e+00
9.120000000000000000e+03	9.120000000000000000e+02	9.120000000000000000e+03	4.185495285033561608e+00
9.130000000000000000e+03	9.130000000000000000e+02	9.130000000000000000e+03	4.174628034072578764e+00
9.140000000000000000e+03	9.140000000000000000e+02	9.140000000000000000e+03	4.107578183596505284e+00
9.150000000000000000e+03	9.150000000000000000e+02	9.150000000000000000e+03	4.119033960395563909e+00
9.160000000000000000e+03	9.160000000000000000e+02	9.160000000000000000e+03	4.100814379002647669e+00
9.170000000000000000e+03	9.170000000000000000e+02	9.170000000000000000e+03	4.184285841737360734e+00
9.180000000000000000e+03	9.180000000000000000e+02	9.180000000000000000e+03	4.272803099168434926e+00
9.190000000000000000e+03	9.190000000000000000e+02	9.190000000000000000e+03	4.290913819606034352e+00
9.200000000000000000e+03	9.200000000000000000e+02	9.200000000000000000e+03	4.245699021753929436e+00
9.210000000000000000e+03	9.210000000000000000e+02	9.210000000000000000e+03	4.303435262587945509e+00
9.220000000000000000e+03	9.220000000000000000e+02	9.220000000000000000e+03	4.229847549614545343e+00
9.230000000000000000e+03	9.230000000000000000e+02	9.230000000000000000e+03	4.125119165322459480e+00
9.240000000000000000e+03	9.240000000000000000e+02	9.240000000000000000e+03	4.122533023166637278e+00
9.250000000000000000e+03	9.250000000000000000e+02	9.250000000000000000e+03	4.147684122577222965e+00
9.260000000000000000e+03	9.260000000000000000e+02	9.260000000000000000e+03	4.217120871778191393e+00
9.270000000000000000e+03	9.270000000000000000e+02	9.270000000000000000e+03	4.125065128786449264e+00
9.280000000000000000e+03	9.280000000000000000e+02	9.280000000000000000e+03	4.109397409302165904e+00
9.290000000000000000e+03	9.290000000000000000e+02	9.290000000000000000e+03	4.055721306953294913e+00
9.300000000000000000e+03	9.300000000000000000e+02	9.300000000000000000e+03	4.162773922523233416e+00
9.310000000000000000e+03	9.310000000000000000e+02	9.310000000000000000e+03	4.167805229429491831e+00
9.320000000000000000e+03	9.320000000000000000e+02	9.320000000000000000e+03	4.270620099101180678e+00
9.330000000000000000e+03	9.330000000000000000e+02	9.330000000000000000e+03	4.227634451776639324e+00
9.340000000000000000e+03	9.340000000000000000e+02	9.340000000000000000e+03	4.213091554616744006e+00
9.350000000000000000e+03	9.350000000000000000e+02	9.350000000000000000e+03	4.267960633021089301e+00
9.360000000000000000e+03	9.360000000000000000e+02	9.360000000000000000e+03	4.245072863700118049e+00
9.370000000000000000e+03	9.370000000000000000e+02	9.370000000000000000e+03	4.258451208923634823e+00
9.380000000000000000e+03	9.380000000000000000e+02	9.380000000000000000e+03	4.281555234810419108e+00
9.390000000000000000e+03	9.390000000000000000e+02	9.390000000000000000e+03	4.218081779285765442e+00
9.400000000000000000e+03	9.400000000000000000e+02	9.400000000000000000e+03	4.318688095257098070e+00
9.410000000000000000e+03	9.410000000000000000e+02	9.410000000000000000e+03	4.317890920653230324e+00
9.420000000000000000e+03	9.420000000000000000e+02	9.420000000000000000e+03	4.249941806049425175e+00
9.430000000000000000e+03	9.430000000000000000e+02	9.430000000000000000e+03	4.268424204358397311e+00
9.440000000000000000e+03	9.440000000000000000e+02	9.440000000000000000e+03	4.371211669467887972e+00
9.450000000000000000e+03	9.450000000000000000e+02	9.450000000000000000e+03	4.414351502820511364e+00
9.460000000000000000e+03	9.460000000000000000e+02	9.460000000000000000e+03	4.334832878067309991e+00
9.470000000000000000e+03	9.470000000000000000e+02	9.470000000000000000e+03	4.237922920258061055e+00
9.480000000000000000e+03	9.480000000000000000e+02	9.480000000000000000e+03	4.192008282574142264e+00
9.490000000000000000e+03	9.490000000000000000e+02	9.490000000000000000e+03	4.228865255556836011e+00
9.500000000000000000e+03	9.500000000000000000e+02	9.500000000000000000e+03	4.217506086829202694e+00
9.510000000000000000e+03	9.510000000000000000e+02	9.510000000000000000e+03	4.238295610474304809e+00
9.520000000000000000e+03	9.520000000000000000e+02	9.520000000000000000e+03	4.129163290037662470e+00
9.530000000000000000e+03	9.530000000000000000e+02	9.530000000000000000e+03	4.157275880173395777e+00
9.540000000000000000e+03	9.540000000000000000e+02	9.540000000000000000e+03	4.141102400728359001e+00
9.550000000000000000e+03	9.550000000000000000e+02	9.550000000000000000e+03	4.235665416920297410e+00
9.560000000000000000e+03	9.560000000000000000e+02	9.560000000000000000e+03	4.243201826380095021e+00
9.570000000000000000e+03	9.570000000000000000e+02	9.570000000000000000e+03	4.286736777904581075e+00
9.580000000000000000e+03	9.580000000000000000e+02	9.580000000000000000e+03	4.217048219769039541e+00
9.590000000000000000e+03	9.590000000000000000e+02	9.590000000000000000e+03	4.081734246671351762e+00
9.600000000000000000e+03	9.600000000000000000e+02	9.600000000000000000e+03	3.936139172268336761e+00
9.610000000000000000e+03	9.610000000000000000e+02	9.610000000000000000e+03	3.984378367476328897e+00
9.620000000000000000e+03	9.620000000000000000e+02	9.620000000000000000e+03	4.144418224051165112e+00
9.630000000000000000e+03	9.630000000000000000e+02	9.630000000000000000e+03	4.127654712359684730e+00
9.640000000000000000e+03	9.640000000000000000e+02	9.640000000000000000e+03	4.116780043915765575e+00
9.650000000000000000e+03	9.650000000000000000e+02	9.650000000000000000e+03	3.979711480228029785e+00
9.660000000000000000e+03	9.660000000000000000e+02	9.660000000000000000e+03	3.909829996110577799e+00
9.670000000000000000e+03	9.670000000000000000e+02	9.670000000000000000e+03	3.914660639723277491e+00
9.680000000000000000e+03	9.680000000000000000e+02	9.680000000000000000e+03	3.924003743644455255e+00
9.690000000000000000e+03	9.690000000000000000e+02	9.690000000000000000e+03	3.906828365626197286e+00
9.700000000000000000e+03	9.700000000000000000e+02	9.700000000000000000e+03	3.885636849271055127e+00
9.710000000000000000e+03	9.710000000000000000e+02	9.710000000000000000e+03	3.848013034635198171e+00
9.720000000000000000e+03	9.720000000000000000e+02	9.720000000000000000e+03	3.785171470089024215e+00
9.730000000000000000e+03	9.730000000000000000e+02	9.730000000000000000e+03	3.804488301915402104e+00
9.740000000000000000e+03	9.740000000000000000e+02	9.740000000000000000e+03	3.817955488554714449e+00
9.750000000000000000e+03	9.750000000000000000e+02	9.750000000000000000e+03	3.993738828506071759e+00
9.760000000000000000e+03	9.760000000000000000e+02	9.760000000000000000e+03	3.935395526422220236e+00
9.770000000000000000e+03	9.770000000000000000e+02	9.770000000000000000e+03	3.820190641166148815e+00
9.780000000000000000e+03	9.780000000000000000e+02	9.780000000000000000e+03	3.844958581457521785e+00
9.790000000000000000e+03	9.790000000000000000e+02	9.790000000000000000e+03	3.865537824239736686e+00
9.800000000000000000e+03	9.800000000000000000e+02	9.800000000000000000e+03	3.817574014798768456e+00
9.810000000000000000e+03	9.810000000000000000e+02	9.810000000000000000e+03	3.817912786736107567e+00
9.820000000000000000e+03	9.820000000000000000e+02	9.820000000000000000e+03	3.800013387367244366e+00
9.830000000000000000e+03	9.830000000000000000e+02	9.830000000000000000e+03	3.744717457486243628e+00
9.840000000000000000e+03	9.840000000000000000e+02	9.840000000000000000e+03	3.730429978400997104e+00
9.850000000000000000e+03	9.850000000000000000e+02	9.850000000000000000e+03	3.818461892007944503e+00
9.860000000000000000e+03	9.860000000000000000e+02	9.860000000000000000e+03	3.787104839972648129e+00
9.870000000000000000e+03	9.870000000000000000e+02	9.870000000000000000e+03	3.750433896882008789e+00
9.880000000000000000e+03	9.880000000000000000e+02	9.880000000000000000e+03	3.798698729316754008e+00
9.890000000000000000e+03	9.890000000000000000e+02	9.890000000000000000e+03	3.780078709982899632e+00
9.900000000000000000e+03	9.900000000000000000e+02	9.900000000000000000e+03	3.788501520575207504e+00
9.910000000000000000e+03	9.910000000000000000e+02	9.910000000000000000e+03	3.813715934264610752e+00
9.920000000000000000e+03	9.920000000000000000e+02	9.920000000000000000e+03	3.803898655448501032e+00
9.930000000000000000e+03	9.930000000000000000e+02	9.930000000000000000e+03	3.848502409689789516e+00
9.940000000000000000e+03	9.940000000000000000e+02	9.940000000000000000e+03	3.863369127333957209e+00
9.950000000000000000e+03	9.950000000000000000e+02	9.950000000000000000e+03	3.894297793610084657e+00
9.960000000000000000e+03	9.960000000000000000e+02	9.960000000000000000e+03	3.845037265678771909e+00
9.970000000000000000e+03	9.970000000000000000e+02	9.970000000000000000e+03	3.843701106185425154e+00
9.980000000000000000e+03	9.980000000000000000e+02	9.980000000000000000e+03	3.888322439788403084e+00
9.990000000000000000e+03	9.990000000000000000e+02	9.990000000000000000e+03	3.940507604080758508e+00
1.000000000000000000e+04	1.000000000000000000e+03	1.000000000000000000e+04	3.869374882189783538e+00
1.001000000000000000e+04	1.001000000000000000e+03	1.001000000000000000e+04	3.875641897431659988e+00
1.002000000000000000e+04	1.002000000000000000e+03	1.002000000000000000e+04	3.771491369630430857e+00
1.003000000000000000e+04	1.003000000000000000e+03	1.003000000000000000e+04	3.786433513148677488e+00
1.004000000000000000e+04	1.004000000000000000e+03	1.004000000000000000e+04	3.858445963504820053e+00
1.005000000000000000e+04	1.005000000000000000e+03	1.005000000000000000e+04	3.939361011889414677e+00
1.006000000000000000e+04	1.006000000000000000e+03	1.006000000000000000e+04	3.859337867790800125e+00
1.007000000000000000e+04	1.007000000000000000e+03	1.007000000000000000e+04	3.772367036344123292e+00
1.008000000000000000e+04	1.008000000000000000e+03	1.008000000000000000e+04	3.768943778742502193e+00
1.009000000000000000e+04	1.009000000000000000e+03	1.009000000000000000e+04	3.905603169402131147e+00
1.010000000000000000e+04	1.010000000000000000e+03	1.010000000000000000e+04	3.891130083702477815e+00
1.011000000000000000e+04	1.011000000000000000e+03	1.011000000000000000e+04	3.783470365126242907e+00
1.012000000000000000e+04	1.012000000000000000e+03	1.012000000000000000e+04	3.908357408994779902e+00
1.013000000000000000e+04	1.013000000000000000e+03	1.013000000000000000e+04	3.919208852908205198e+00
1.014000000000000000e+04	1.014000000000000000e+03	1.014000000000000000e+04	3.827062986882431517e+00
1.015000000000000000e+04	1.015000000000000000e+03	1.015000000000000000e+04	3.830907839770928192e+00
1.016000000000000000e+04	1.016000000000000000e+03	1.016000000000000000e+04	3.803031778248024075e+00
1.017000000000000000e+04	1.017000000000000000e+03	1.017000000000000000e+04	3.889904326300045678e+00
1.018000000000000000e+04	1.018000000000000000e+03	1.018000000000000000e+04	3.844688733296884209e+00
1.019000000000000000e+04	1.019000000000000000e+03	1.019000000000000000e+04	3.903686627459999947e+00
1.020000000000000000e+04	1.020000000000000000e+03	1.020000000000000000e+04	3.862435719598361406e+00
1.021000000000000000e+04	1.021000000000000000e+03	1.021000000000000000e+04	3.941508211246274929e+00
1.022000000000000000e+04	1.022000000000000000e+03	1.022000000000000000e+04	3.895038897657481680e+00
1.023000000000000000e+04	1.023000000000000000e+03	1.023000000000000000e+04	3.863043239289579933e+00
1.024000000000000000e+04	1.024000000000000000e+03	1.024000000000000000e+04	3.900048271951629175e+00
1.025000000000000000e+04	1.025000000000000000e+03	1.025000000000000000e+04	3.820693927558346470e+00
1.026000000000000000e+04	1.026000000000000000e+03	1.026000000000000000e+04	3.846437335940364299e+00
1.027000000000000000e+04	1.027000000000000000e+03	1.027000000000000000e+04	3.850267455794857518e+00
1.028000000000000000e+04	1.028000000000000000e+03	1.028000000000000000e+04	3.933337828116372670e+00
1.029000000000000000e+04	1.029000000000000000e+03	1.029000000000000000e+04	3.942874987206003823e+00
1.030000000000000000e+04	1.030000000000000000e+03	1.030000000000000000e+04	3.945787554555280963e+00
1.031000000000000000e+04	1.031000000000000000e+03	1.031000000000000000e+04	3.938188035183122437e+00
1.032000000000000000e+04	1.032000000000000000e+03	1.032000000000000000e+04	3.806818781042540678e+00
1.033000000000000000e+04	1.033000000000000000e+03	1.033000000000000000e+04	3.859722516935421233e+00
1.034000000000000000e+04	1.034000000000000000e+03	1.034000000000000000e+04	3.815800316360351996e+00
1.035000000000000000e+04	1.035000000000000000e+03	1.035000000000000000e+04	3.754755328912257717e+00
1.036000000000000000e+04	1.036000000000000000e+03	1.036000000000000000e+04	3.832056826081007284e+00
1.037000000000000000e+04	1.037000000000000000e+03	1.037000000000000000e+04	3.810192404339396877e+00
1.038000000000000000e+04	1.038000000000000000e+03	1.038000000000000000e+04	3.802157432263781001e+00
1.039000000000000000e+04	1.039000000000000000e+03	1.039000000000000000e+04	3.810602393919287678e+00
1.040000000000000000e+04	1.040000000000000000e+03	1.040000000000000000e+04	3.880242484480022291e+00
1.041000000000000000e+04	1.041000000000000000e+03	1.041000000000000000e+04	3.898741043142730067e+00
1.042000000000000000e+04	1.042000000000000000e+03	1.042000000000000000e+04	3.936440595873066162e+00
1.043000000000000000e+04	1.043000000000000000e+03	1.043000000000000000e+04	3.940243082425819221e+00
1.044000000000000000e+04	1.044000000000000000e+03	1.044000000000000000e+04	4.001996855454255098e+00
1.045000000000000000e+04	1.045000000000000000e+03	1.045000000000000000e+04	4.022319601868726835e+00
1.046000000000000000e+04	1.046000000000000000e+03	1.046000000000000000e+04	4.047142695201733531e+00
1.047000000000000000e+04	1.047000000000000000e+03	1.047000000000000000e+04	3.957747817522551337e+00
1.048000000000000000e+04	1.048000000000000000e+03	1.048000000000000000e+04	3.907569049438745168e+00
1.049000000000000000e+04	1.049000000000000000e+03	1.049000000000000000e+04	3.930879138861330890e+00
1.050000000000000000e+04	1.050000000000000000e+03	1.050000000000000000e+04	3.842950739473746324e+00
1.051000000000000000e+04	1.051000000000000000e+03	1.051000000000000000e+04	3.824385615096108637e+00
1.052000000000000000e+04	1.052000000000000000e+03	1.052000000000000000e+04	3.787690813763024078e+00
1.053000000000000000e+04	1.053000000000000000e+03	1.053000000000000000e+04	3.752859105795642858e+00
1.054000000000000000e+04	1.054000000000000000e+03	1.054000000000000000e+04	3.735893135311267876e+00
1.055000000000000000e+04	1.055000000000000000e+03	1.055000000000000000e+04	3.931575343187835969e+00
1.056000000000000000e+04	1.056000000000000000e+03	1.056000000000000000e+04	3.947723019725012161e+00
1.057000000000000000e+04	1.057000000000000000e+03	1.057000000000000000e+04	3.889049837199737958e+00
1.058000000000000000e+04	1.058000000000000000e+03	1.058000000000000000e+04	3.987139062902321118e+00
1.059000000000000000e+04	1.059000000000000000e+03	1.059000000000000000e+04	3.978741569203041895e+00
1.060000000000000000e+04	1.060000000000000000e+03	1.060000000000000000e+04	3.944508993009249842e+00
1.061000000000000000e+04	1.061000000000000000e+03	1.061000000000000000e+04	3.895514054773841384e+00
1.062000000000000000e+04	1.062000000000000000e+03	1.062000000000000000e+04	3.818291194554936041e+00
1.063000000000000000e+04	1.063000000000000000e+03	1.063000000000000000e+04	3.826823741310617422e+00
1.064000000000000000e+04	1.064000000000000000e+03	1.064000000000000000e+04	3.858500844833448795e+00
1.065000000000000000e+04	1.065000000000000000e+03	1.065000000000000000e+04	3.751307964289664731e+00
1.066000000000000000e+04	1.066000000000000000e+03	1.066000000000000000e+04	3.778933224558083559e+00
1.067000000000000000e+04	1.067000000000000000e+03	1.067000000000000000e+04	3.848326442317175911e+00
1.068000000000000000e+04	1.068000000000000000e+03	1.068000000000000000e+04	3.874064906724783430e+00
1.069000000000000000e+04	1.069000000000000000e+03	1.069000000000000000e+04	3.981063043827758996e+00
1.070000000000000000e+04	1.070000000000000000e+03	1.070000000000000000e+04	4.006211950213749873e+00
1.071000000000000000e+04	1.071000000000000000e+03	1.071000000000000000e+04	3.965328839091303958e+00
1.072000000000000000e+04	1.072000000000000000e+03	1.072000000000000000e+04	3.992895217407432806e+00
1.073000000000000000e+04	1.073000000000000000e+03	1.073000000000000000e+04	3.933592839538389008e+00
1.074000000000000000e+04	1.074000000000000000e+03	1.074000000000000000e+04	3.968253327354998028e+00
1.075000000000000000e+04	1.075000000000000000e+03	1.075000000000000000e+04	3.957521940803729432e+00
1.076000000000000000e+04	1.076000000000000000e+03	1.076000000000000000e+04	3.994096128229922993e+00
1.077000000000000000e+04	1.077000000000000000e+03	1.077000000000000000e+04	3.950123878281260659e+00
1.078000000000000000e+04	1.078000000000000000e+03	1.078000000000000000e+04	3.929539027188697187e+00
1.079000000000000000e+04	1.079000000000000000e+03	1.079000000000000000e+04	4.030342982244562222e+00
1.080000000000000000e+04	1.080000000000000000e+03	1.080000000000000000e+04	3.995392211778451497e+00
1.081000000000000000e+04	1.081000000000000000e+03	1.081000000000000000e+04	3.912655306615957951e+00
1.082000000000000000e+04	1.082000000000000000e+03	1.082000000000000000e+04	3.916668076076411431e+00
1.083000000000000000e+04	1.083000000000000000e+03	1.083000000000000000e+04	3.901072232606388024e+00
1.084000000000000000e+04	1.084000000000000000e+03	1.084000000000000000e+04	3.968179975963688655e+00
1.085000000000000000e+04	1.085000000000000000e+03	1.085000000000000000e+04	3.956728746994728318e+00
1.086000000000000000e+04	1.086000000000000000e+03	1.086000000000000000e+04	3.989781560134220584e+00
1.087000000000000000e+04	1.087000000000000000e+03	1.087000000000000000e+04	3.858813958940637168e+00
1.088000000000000000e+04	1.088000000000000000e+03	1.088000000000000000e+04	3.861922404313262280e+00
1.089000000000000000e+04	1.089000000000000000e+03	1.089000000000000000e+04	3.832274949338019709e+00
1.090000000000000000e+04	1.090000000000000000e+03	1.090000000000000000e+04	3.911482327274822701e+00
1.091000000000000000e+04	1.091000000000000000e+03	1.091000000000000000e+04	3.910223416372727634e+00
1.092000000000000000e+04	1.092000000000000000e+03	1.092000000000000000e+04	3.845259766684420377e+00
1.093000000000000000e+04	1.093000000000000000e+03	1.093000000000000000e+04	3.885570980829201382e+00
1.094000000000000000e+04	1.094000000000000000e+03	1.094000000000000000e+04	3.910520472193016239e+00
1.095000000000000000e+04	1.095000000000000000e+03	1.095000000000000000e+04	3.837375607218752815e+00
1.096000000000000000e+04	1.096000000000000000e+03	1.096000000000000000e+04	3.887157276820571994e+00
1.097000000000000000e+04	1.097000000000000000e+03	1.097000000000000000e+04	3.873829890587184632e+00
1.098000000000000000e+04	1.098000000000000000e+03	1.098000000000000000e+04	3.866735648687543936e+00
1.099000000000000000e+04	1.099000000000000000e+03	1.099000000000000000e+04	3.837421876949385524e+00
1.100000000000000000e+04	1.100000000000000000e+03	1.100000000000000000e+04	3.776512259345163436e+00
1.101000000000000000e+04	1.101000000000000000e+03	1.101000000000000000e+04	3.841722869564088150e+00
1.102000000000000000e+04	1.102000000000000000e+03	1.102000000000000000e+04	3.839556140114934735e+00
1.103000000000000000e+04	1.103000000000000000e+03	1.103000000000000000e+04	3.845359125751531160e+00
1.104000000000000000e+04	1.104000000000000000e+03	1.104000000000000000e+04	3.857185337909665890e+00
1.105000000000000000e+04	1.105000000000000000e+03	1.105000000000000000e+04	3.791249852413361321e+00
1.106000000000000000e+04	1.106000000000000000e+03	1.106000000000000000e+04	3.731552202107518923e+00
1.107000000000000000e+04	1.107000000000000000e+03	1.107000000000000000e+04	3.712111525634933074e+00
1.108000000000000000e+04	1.108000000000000000e+03	1.108000000000000000e+04	3.670457741921799411e+00
1.109000000000000000e+04	1.109000000000000000e+03	1.109000000000000000e+04	3.698143467068888857e+00
1.110000000000000000e+04	1.110000000000000000e+03	1.110000000000000000e+04	3.800001020115261863e+00
1.111000000000000000e+04	1.111000000000000000e+03	1.111000000000000000e+04	3.871722966717287218e+00
1.112000000000000000e+04	1.112000000000000000e+03	1.112000000000000000e+04	3.931551194524926185e+00
1.113000000000000000e+04	1.113000000000000000e+03	1.113000000000000000e+04	3.973321985468855289e+00
1.114000000000000000e+04	1.114000000000000000e+03	1.114000000000000000e+04	4.007909455139337496e+00
1.115000000000000000e+04	1.115000000000000000e+03	1.115000000000000000e+04	3.937781817227015146e+00
1.116000000000000000e+04	1.116000000000000000e+03	1.116000000000000000e+04	3.895255479167043067e+00
1.117000000000000000e+04	1.117000000000000000e+03	1.117000000000000000e+04	3.912085263747067110e+00
1.118000000000000000e+04	1.118000000000000000e+03	1.118000000000000000e+04	4.038965380600766153e+00
1.119000000000000000e+04	1.119000000000000000e+03	1.119000000000000000e+04	3.988720613558064620e+00
1.120000000000000000e+04	1.120000000000000000e+03	1.120000000000000000e+04	3.980964805196372858e+00
1.121000000000000000e+04	1.121000000000000000e+03	1.121000000000000000e+04	3.961603527999202345e+00
1.122000000000000000e+04	1.122000000000000000e+03	1.122000000000000000e+04	3.951583587199879677e+00
1.123000000000000000e+04	1.123000000000000000e+03	1.123000000000000000e+04	3.919001695238945704e+00
1.124000000000000000e+04	1.124000000000000000e+03	1.124000000000000000e+04	3.924202083976795485e+00
1.125000000000000000e+04	1.125000000000000000e+03	1.125000000000000000e+04	4.024687408686840939e+00
1.126000000000000000e+04	1.126000000000000000e+03	1.126000000000000000e+04	4.063105413203203398e+00
1.127000000000000000e+04	1.127000000000000000e+03	1.127000000000000000e+04	4.065188557539251235e+00
1.128000000000000000e+04	1.128000000000000000e+03	1.128000000000000000e+04	4.048937450477395394e+00
1.129000000000000000e+04	1.129000000000000000e+03	1.129000000000000000e+04	4.103762058032251581e+00
1.130000000000000000e+04	1.130000000000000000e+03	1.130000000000000000e+04	4.002752242022094897e+00
1.131000000000000000e+04	1.131000000000000000e+03	1.131000000000000000e+04	4.013560704402824086e+00
1.132000000000000000e+04	1.132000000000000000e+03	1.132000000000000000e+04	4.075797850135875144e+00
1.133000000000000000e+04	1.133000000000000000e+03	1.133000000000000000e+04	4.079111780593133396e+00
1.134000000000000000e+04	1.134000000000000000e+03	1.134000000000000000e+04	4.056807213624805897e+00
1.135000000000000000e+04	1.135000000000000000e+03	1.135000000000000000e+04	4.043060900707550864e+00
1.136000000000000000e+04	1.136000000000000000e+03	1.136000000000000000e+04	4.018152978922439722e+00
1.137000000000000000e+04	1.137000000000000000e+03	1.137000000000000000e+04	3.949435453208619329e+00
1.138000000000000000e+04	1.138000000000000000e+03	1.138000000000000000e+04	3.972027430657806502e+00
1.139000000000000000e+04	1.139000000000000000e+03	1.139000000000000000e+04	3.842586577881993204e+00
1.140000000000000000e+04	1.140000000000000000e+03	1.140000000000000000e+04	3.734288488645354676e+00
1.141000000000000000e+04	1.141000000000000000e+03	1.141000000000000000e+04	3.785501788982291060e+00
1.142000000000000000e+04	1.142000000000000000e+03	1.142000000000000000e+04	3.757173776976038049e+00
1.143000000000000000e+04	1.143000000000000000e+03	1.143000000000000000e+04	3.660838717996687919e+00
1.144000000000000000e+04	1.144000000000000000e+03	1.144000000000000000e+04	3.738671762958476474e+00
1.145000000000000000e+04	1.145000000000000000e+03	1.145000000000000000e+04	3.756496692112598623e+00
1.146000000000000000e+04	1.146000000000000000e+03	1.146000000000000000e+04	3.793652133931372017e+00
1.147000000000000000e+04	1.147000000000000000e+03	1.147000000000000000e+04	3.904111478369282739e+00
1.148000000000000000e+04	1.148000000000000000e+03	1.148000000000000000e+04	3.893855092909999538e+00
1.149000000000000000e+04	1.149000000000000000e+03	1.149000000000000000e+04	3.917922349620694966e+00
1.150000000000000000e+04	1.150000000000000000e+03	1.150000000000000000e+04	3.887124158555031350e+00
1.151000000000000000e+04	1.151000000000000000e+03	1.151000000000000000e+04	3.833101422916541878e+00
1.152000000000000000e+04	1.152000000000000000e+03	1.152000000000000000e+04	3.858319275585570640e+00
1.153000000000000000e+04	1.153000000000000000e+03	1.153000000000000000e+04	3.800832768231368952e+00
1.154000000000000000e+04	1.154000000000000000e+03	1.154000000000000000e+04	3.859234629548087714e+00
1.155000000000000000e+04	1.155000000000000000e+03	1.155000000000000000e+04	3.820171021220318597e+00
1.156000000000000000e+04	1.156000000000000000e+03	1.156000000000000000e+04	3.793161557018205787e+00
1.157000000000000000e+04	1.157000000000000000e+03	1.157000000000000000e+04	3.816220231337303925e+00
1.158000000000000000e+04	1.158000000000000000e+03	1.158000000000000000e+04	3.889898662773405569e+00
1.159000000000000000e+04	1.159000000000000000e+03	1.159000000000000000e+04	3.892024522580665558e+00
1.160000000000000000e+04	1.160000000000000000e+03	1.160000000000000000e+04	3.735818888447834940e+00
1.161000000000000000e+04	1.161000000000000000e+03	1.161000000000000000e+04	3.835979850046920436e+00
1.162000000000000000e+04	1.162000000000000000e+03	1.162000000000000000e+04	3.758646811814199129e+00
1.163000000000000000e+04	1.163000000000000000e+03	1.163000000000000000e+04	3.790770361549582912e+00
1.164000000000000000e+04	1.164000000000000000e+03	1.164000000000000000e+04	3.811484461867097107e+00
1.165000000000000000e+04	1.165000000000000000e+03	1.165000000000000000e+04	3.810464287323134247e+00
1.166000000000000000e+04	1.166000000000000000e+03	1.166000000000000000e+04	3.879690531209418758e+00
1.167000000000000000e+04	1.167000000000000000e+03	1.167000000000000000e+04	3.921028691678436928e+00
1.168000000000000000e+04	1.168000000000000000e+03	1.168000000000000000e+04	3.891284169815561356e+00
1.169000000000000000e+04	1.169000000000000000e+03	1.169000000000000000e+04	3.845053779782159342e+00
1.170000000000000000e+04	1.170000000000000000e+03	1.170000000000000000e+04	3.842554375270732070e+00
1.171000000000000000e+04	1.171000000000000000e+03	1.171000000000000000e+04	3.853234403178327216e+00
1.172000000000000000e+04	1.172000000000000000e+03	1.172000000000000000e+04	3.805423281993836504e+00
1.173000000000000000e+04	1.173000000000000000e+03	1.173000000000000000e+04	3.788119522185358523e+00
1.174000000000000000e+04	1.174000000000000000e+03	1.174000000000000000e+04	3.761188178682804306e+00
1.175000000000000000e+04	1.175000000000000000e+03	1.175000000000000000e+04	3.750745182773829622e+00
1.176000000000000000e+04	1.176000000000000000e+03	1.176000000000000000e+04	3.598548359128983520e+00
1.177000000000000000e+04	1.177000000000000000e+03	1.177000000000000000e+04	3.742281002434502568e+00
1.178000000000000000e+04	1.178000000000000000e+03	1.178000000000000000e+04	3.772765344894610351e+00
1.179000000000000000e+04	1.179000000000000000e+03	1.179000000000000000e+04	3.707840985633716002e+00
1.180000000000000000e+04	1.180000000000000000e+03	1.180000000000000000e+04	3.647393433509613203e+00
1.181000000000000000e+04	1.181000000000000000e+03	1.181000000000000000e+04	3.673064148963915976e+00
1.182000000000000000e+04	1.182000000000000000e+03	1.182000000000000000e+04	3.689972104493948191e+00
1.183000000000000000e+04	1.183000000000000000e+03	1.183000000000000000e+04	3.752643615644435382e+00
1.184000000000000000e+04	1.184000000000000000e+03	1.184000000000000000e+04	3.779201918527864468e+00
1.185000000000000000e+04	1.185000000000000000e+03	1.185000000000000000e+04	3.699397948314737672e+00
1.186000000000000000e+04	1.186000000000000000e+03	1.186000000000000000e+04	3.730111985175202705e+00
1.187000000000000000e+04	1.187000000000000000e+03	1.187000000000000000e+04	3.727299773856912690e+00
1.188000000000000000e+04	1.188000000000000000e+03	1.188000000000000000e+04	3.644587937451742032e+00
1.189000000000000000e+04	1.189000000000000000e+03	1.189000000000000000e+04	3.664672365972508228e+00
1.190000000000000000e+04	1.190000000000000000e+03	1.190000000000000000e+04	3.606579168755335907e+00
1.191000000000000000e+04	1.191000000000000000e+03	1.191000000000000000e+04	3.617664692778868929e+00
1.192000000000000000e+04	1.192000000000000000e+03	1.192000000000000000e+04	3.655281541531466782e+00
1.193000000000000000e+04	1.193000000000000000e+03	1.193000000000000000e+04	3.722506908613526733e+00
1.194000000000000000e+04	1.194000000000000000e+03	1.194000000000000000e+04	3.766628571892343125e+00
1.195000000000000000e+04	1.195000000000000000e+03	1.195000000000000000e+04	3.692951782759442914e+00
1.196000000000000000e+04	1.196000000000000000e+03	1.196000000000000000e+04	3.778906496223191525e+00
1.197000000000000000e+04	1.197000000000000000e+03	1.197000000000000000e+04	3.685901033140265959e+00
1.198000000000000000e+04	1.198000000000000000e+03	1.198000000000000000e+04	3.721104361770887881e+00
1.199000000000000000e+04	1.199000000000000000e+03	1.199000000000000000e+04	3.707081816765562809e+00
1.200000000000000000e+04	1.200000000000000000e+03	1.200000000000000000e+04	3.718080006845278174e+00
1.201000000000000000e+04	1.201000000000000000e+03	1.201000000000000000e+04	3.808899069103717672e+00
1.202000000000000000e+04	1.202000000000000000e+03	1.202000000000000000e+04	3.706562529987035948e+00
1.203000000000000000e+04	1.203000000000000000e+03	1.203000000000000000e+04	3.748078514231803826e+00
1.204000000000000000e+04	1.204000000000000000e+03	1.204000000000000000e+04	3.807507643635071215e+00
1.205000000000000000e+04	1.205000000000000000e+03	1.205000000000000000e+04	3.805053135991526059e+00
1.206000000000000000e+04	1.206000000000000000e+03	1.206000000000000000e+04	3.768639745057634549e+00
1.207000000000000000e+04	1.207000000000000000e+03	1.207000000000000000e+04	3.791656545309139315e+00
1.208000000000000000e+04	1.208000000000000000e+03	1.208000000000000000e+04	3.875032136956968021e+00
1.209000000000000000e+04	1.209000000000000000e+03	1.209000000000000000e+04	3.852303073011592804e+00
1.210000000000000000e+04	1.210000000000000000e+03	1.210000000000000000e+04	3.855422086904033652e+00
1.211000000000000000e+04	1.211000000000000000e+03	1.211000000000000000e+04	3.819882000263389088e+00
1.212000000000000000e+04	1.212000000000000000e+03	1.212000000000000000e+04	3.822130804302048102e+00
1.213000000000000000e+04	1.213000000000000000e+03	1.213000000000000000e+04	3.886309494871516446e+00
1.214000000000000000e+04	1.214000000000000000e+03	1.214000000000000000e+04	3.774387340795168466e+00
1.215000000000000000e+04	1.215000000000000000e+03	1.215000000000000000e+04	3.718245924646421674e+00
1.216000000000000000e+04	1.216000000000000000e+03	1.216000000000000000e+04	3.724522063418439721e+00
1.217000000000000000e+04	1.217000000000000000e+03	1.217000000000000000e+04	3.743007935413962262e+00
1.218000000000000000e+04	1.218000000000000000e+03	1.218000000000000000e+04	3.838969110440213051e+00
1.219000000000000000e+04	1.219000000000000000e+03	1.219000000000000000e+04	3.746713062572623265e+00
1.220000000000000000e+04	1.220000000000000000e+03	1.220000000000000000e+04	3.754869473778903011e+00
1.221000000000000000e+04	1.221000000000000000e+03	1.221000000000000000e+04	3.792979235321650044e+00
1.222000000000000000e+04	1.222000000000000000e+03	1.222000000000000000e+04	3.750495896781763427e+00
1.223000000000000000e+04	1.223000000000000000e+03	1.223000000000000000e+04	3.784204208308166173e+00
1.224000000000000000e+04	1.224000000000000000e+03	1.224000000000000000e+04	3.709208943413516923e+00
1.225000000000000000e+04	1.225000000000000000e+03	1.225000000000000000e+04	3.693568558131699930e+00
1.226000000000000000e+04	1.226000000000000000e+03	1.226000000000000000e+04	3.792784400017772839e+00
1.227000000000000000e+04	1.227000000000000000e+03	1.227000000000000000e+04	3.817190562177374513e+00
1.228000000000000000e+04	1.228000000000000000e+03	1.228000000000000000e+04	3.783493959768823967e+00
1.229000000000000000e+04	1.229000000000000000e+03	1.229000000000000000e+04	3.856307868526865246e+00
1.230000000000000000e+04	1.230000000000000000e+03	1.230000000000000000e+04	3.891335624044282682e+00
1.231000000000000000e+04	1.231000000000000000e+03	1.231000000000000000e+04	3.926241517633070721e+00
1.232000000000000000e+04	1.232000000000000000e+03	1.232000000000000000e+04	3.963279492374362611e+00
1.233000000000000000e+04	1.233000000000000000e+03	1.233000000000000000e+04	3.896966828243125569e+00
1.234000000000000000e+04	1.234000000000000000e+03	1.234000000000000000e+04	3.844343437732435032e+00
1.235000000000000000e+04	1.235000000000000000e+03	1.235000000000000000e+04	3.874647777751910382e+00
1.236000000000000000e+04	1.236000000000000000e+03	1.236000000000000000e+04	3.981363729891755021e+00
1.237000000000000000e+04	1.237000000000000000e+03	1.237000000000000000e+04	4.004721441803681614e+00
1.238000000000000000e+04	1.238000000000000000e+03	1.238000000000000000e+04	3.994715763328406943e+00
1.239000000000000000e+04	1.239000000000000000e+03	1.239000000000000000e+04	3.927684753701263354e+00
1.240000000000000000e+04	1.240000000000000000e+03	1.240000000000000000e+04	3.766984948433808267e+00
1.241000000000000000e+04	1.241000000000000000e+03	1.241000000000000000e+04	3.732045760096067255e+00
1.242000000000000000e+04	1.242000000000000000e+03	1.242000000000000000e+04	3.718548415514773442e+00
1.243000000000000000e+04	1.243000000000000000e+03	1.243000000000000000e+04	3.806961483671985391e+00
1.244000000000000000e+04	1.244000000000000000e+03	1.244000000000000000e+04	3.917043643899944971e+00
1.245000000000000000e+04	1.245000000000000000e+03	1.245000000000000000e+04	3.983378484131646857e+00
1.246000000000000000e+04	1.246000000000000000e+03	1.246000000000000000e+04	4.007568441416199612e+00
1.247000000000000000e+04	1.247000000000000000e+03	1.247000000000000000e+04	3.940110494611617664e+00
1.248000000000000000e+04	1.248000000000000000e+03	1.248000000000000000e+04	4.023536039042557633e+00
1.249000000000000000e+04	1.249000000000000000e+03	1.249000000000000000e+04	4.134697312807900538e+00
1.250000000000000000e+04	1.250000000000000000e+03	1.250000000000000000e+04	4.195233904593867358e+00
1.251000000000000000e+04	1.251000000000000000e+03	1.251000000000000000e+04	4.127344587910927842e+00
1.252000000000000000e+04	1.252000000000000000e+03	1.252000000000000000e+04	4.097554364517791647e+00
1.253000000000000000e+04	1.253000000000000000e+03	1.253000000000000000e+04	4.126813613343743192e+00
1.254000000000000000e+04	1.254000000000000000e+03	1.254000000000000000e+04	4.089591232404203858e+00
1.255000000000000000e+04	1.255000000000000000e+03	1.255000000000000000e+04	4.042869621136270020e+00
1.256000000000000000e+04	1.256000000000000000e+03	1.256000000000000000e+04	4.123728564231268656e+00
1.257000000000000000e+04	1.257000000000000000e+03	1.257000000000000000e+04	4.031159369093108680e+00
1.258000000000000000e+04	1.258000000000000000e+03	1.258000000000000000e+04	4.110992371705949999e+00
1.259000000000000000e+04	1.259000000000000000e+03	1.259000000000000000e+04	4.007815444161987095e+00
1.260000000000000000e+04	1.260000000000000000e+03	1.260000000000000000e+04	3.863702216153922286e+00
1.261000000000000000e+04	1.261000000000000000e+03	1.261000000000000000e+04	3.851140995358348196e+00
1.262000000000000000e+04	1.262000000000000000e+03	1.262000000000000000e+04	3.867324606357402050e+00
1.263000000000000000e+04	1.263000000000000000e+03	1.263000000000000000e+04	4.010078970685766464e+00
1.264000000000000000e+04	1.264000000000000000e+03	1.264000000000000000e+04	3.865014572428079997e+00
1.265000000000000000e+04	1.265000000000000000e+03	1.265000000000000000e+04	3.889131780952022055e+00
1.266000000000000000e+04	1.266000000000000000e+03	1.266000000000000000e+04	3.885226397778300811e+00
1.267000000000000000e+04	1.267000000000000000e+03	1.267000000000000000e+04	3.941575262380392797e+00
1.268000000000000000e+04	1.268000000000000000e+03	1.268000000000000000e+04	4.049742627773445847e+00
1.269000000000000000e+04	1.269000000000000000e+03	1.269000000000000000e+04	4.075244269251279583e+00
1.270000000000000000e+04	1.270000000000000000e+03	1.270000000000000000e+04	4.103066422691332704e+00
1.271000000000000000e+04	1.271000000000000000e+03	1.271000000000000000e+04	4.043714889683874603e+00
1.272000000000000000e+04	1.272000000000000000e+03	1.272000000000000000e+04	3.977279993801297930e+00
1.273000000000000000e+04	1.273000000000000000e+03	1.273000000000000000e+04	4.044754917241522030e+00
1.274000000000000000e+04	1.274000000000000000e+03	1.274000000000000000e+04	3.979531153118129438e+00
1.275000000000000000e+04	1.275000000000000000e+03	1.275000000000000000e+04	3.898795477472024817e+00
1.276000000000000000e+04	1.276000000000000000e+03	1.276000000000000000e+04	3.849581023611674979e+00
1.277000000000000000e+04	1.277000000000000000e+03	1.277000000000000000e+04	3.825611908018003327e+00
1.278000000000000000e+04	1.278000000000000000e+03	1.278000000000000000e+04	3.906470363307685822e+00
1.279000000000000000e+04	1.279000000000000000e+03	1.279000000000000000e+04	3.850456879743110239e+00
1.280000000000000000e+04	1.280000000000000000e+03	1.280000000000000000e+04	3.887769768035189699e+00
1.281000000000000000e+04	1.281000000000000000e+03	1.281000000000000000e+04	3.869289325476148012e+00
1.282000000000000000e+04	1.282000000000000000e+03	1.282000000000000000e+04	3.847611428670902445e+00
1.283000000000000000e+04	1.283000000000000000e+03	1.283000000000000000e+04	3.839507543805800172e+00
1.284000000000000000e+04	1.284000000000000000e+03	1.284000000000000000e+04	3.861310636594020185e+00
1.285000000000000000e+04	1.285000000000000000e+03	1.285000000000000000e+04	3.821640464987944963e+00
1.286000000000000000e+04	1.286000000000000000e+03	1.286000000000000000e+04	3.827904155706299161e+00
1.287000000000000000e+04	1.287000000000000000e+03	1.287000000000000000e+04	3.896849037062802168e+00
1.288000000000000000e+04	1.288000000000000000e+03	1.288000000000000000e+04	3.839479062486248040e+00
1.289000000000000000e+04	1.289000000000000000e+03	1.289000000000000000e+04	3.915111849477128203e+00
1.290000000000000000e+04	1.290000000000000000e+03	1.290000000000000000e+04	3.970140466761246767e+00
1.291000000000000000e+04	1.291000000000000000e+03	1.291000000000000000e+04	3.989048357002630496e+00
1.292000000000000000e+04	1.292000000000000000e+03	1.292000000000000000e+04	3.932733770860344258e+00
1.293000000000000000e+04	1.293000000000000000e+03	1.293000000000000000e+04	3.875442555170109049e+00
1.294000000000000000e+04	1.294000000000000000e+03	1.294000000000000000e+04	3.898624678264712706e+00
1.295000000000000000e+04	1.295000000000000000e+03	1.295000000000000000e+04	3.902347709082667926e+00
1.296000000000000000e+04	1.296000000000000000e+03	1.296000000000000000e+04	3.973472825048149470e+00
1.297000000000000000e+04	1.297000000000000000e+03	1.297000000000000000e+04	3.936167329877611198e+00
1.298000000000000000e+04	1.298000000000000000e+03	1.298000000000000000e+04	3.930484578389226602e+00
1.299000000000000000e+04	1.299000000000000000e+03	1.299000000000000000e+04	4.060429101075702540e+00
1.300000000000000000e+04	1.300000000000000000e+03	1.300000000000000000e+04	4.101941336222535206e+00
1.301000000000000000e+04	1.301000000000000000e+03	1.301000000000000000e+04	4.113704430347874030e+00
1.302000000000000000e+04	1.302000000000000000e+03	1.302000000000000000e+04	4.111947185344566158e+00
1.303000000000000000e+04	1.303000000000000000e+03	1.303000000000000000e+04	4.099148031866185704e+00
1.304000000000000000e+04	1.304000000000000000e+03	1.304000000000000000e+04	4.086834384985752244e+00
1.305000000000000000e+04	1.305000000000000000e+03	1.305000000000000000e+04	4.044349222807539945e+00
1.306000000000000000e+04	1.306000000000000000e+03	1.306000000000000000e+04	4.048537215535874090e+00
1.307000000000000000e+04	1.307000000000000000e+03	1.307000000000000000e+04	4.131865438128659029e+00
1.308000000000000000e+04	1.308000000000000000e+03	1.308000000000000000e+04	4.110330677624917328e+00
1.309000000000000000e+04	1.309000000000000000e+03	1.309000000000000000e+04	4.158235324786178744e+00
1.310000000000000000e+04	1.310000000000000000e+03	1.310000000000000000e+04	4.056334616449776220e+00
1.311000000000000000e+04	1.311000000000000000e+03	1.311000000000000000e+04	4.012228608794623952e+00
1.312000000000000000e+04	1.312000000000000000e+03	1.312000000000000000e+04	3.979960006013702145e+00
1.313000000000000000e+04	1.313000000000000000e+03	1.313000000000000000e+04	3.990188390059536516e+00
1.314000000000000000e+04	1.314000000000000000e+03	1.314000000000000000e+04	4.032079961940501889e+00
1.315000000000000000e+04	1.315000000000000000e+03	1.315000000000000000e+04	3.993574435470309769e+00
1.316000000000000000e+04	1.316000000000000000e+03	1.316000000000000000e+04	3.999992249509139786e+00
1.317000000000000000e+04	1.317000000000000000e+03	1.317000000000000000e+04	3.969199694507658638e+00
1.318000000000000000e+04	1.318000000000000000e+03	1.318000000000000000e+04	3.989034448510038189e+00
1.319000000000000000e+04	1.319000000000000000e+03	1.319000000000000000e+04	4.033430071565118347e+00
1.320000000000000000e+04	1.320000000000000000e+03	1.320000000000000000e+04	4.043392587890464185e+00
1.321000000000000000e+04	1.321000000000000000e+03	1.321000000000000000e+04	4.155040315591032041e+00
1.322000000000000000e+04	1.322000000000000000e+03	1.322000000000000000e+04	4.181180741066250484e+00
1.323000000000000000e+04	1.323000000000000000e+03	1.323000000000000000e+04	4.133918454457257141e+00
1.324000000000000000e+04	1.324000000000000000e+03	1.324000000000000000e+04	4.215923136399959859e+00
1.325000000000000000e+04	1.325000000000000000e+03	1.325000000000000000e+04	4.218509890535708351e+00
1.326000000000000000e+04	1.326000000000000000e+03	1.326000000000000000e+04	4.114987378130511964e+00
1.327000000000000000e+04	1.327000000000000000e+03	1.327000000000000000e+04	4.108235942883550429e+00
1.328000000000000000e+04	1.328000000000000000e+03	1.328000000000000000e+04	4.112337764762120429e+00
1.329000000000000000e+04	1.329000000000000000e+03	1.329000000000000000e+04	4.137780801919269891e+00
1.330000000000000000e+04	1.330000000000000000e+03	1.330000000000000000e+04	4.094511084728281070e+00
1.331000000000000000e+04	1.331000000000000000e+03	1.331000000000000000e+04	4.050314948639515578e+00
1.332000000000000000e+04	1.332000000000000000e+03	1.332000000000000000e+04	4.114371467718874520e+00
1.333000000000000000e+04	1.333000000000000000e+03	1.333000000000000000e+04	4.216834136547650047e+00
1.334000000000000000e+04	1.334000000000000000e+03	1.334000000000000000e+04	4.175474519452427202e+00
1.335000000000000000e+04	1.335000000000000000e+03	1.335000000000000000e+04	4.133943911371010138e+00
1.336000000000000000e+04	1.336000000000000000e+03	1.336000000000000000e+04	4.075292120934304485e+00
1.337000000000000000e+04	1.337000000000000000e+03	1.337000000000000000e+04	4.066638859478637791e+00
1.338000000000000000e+04	1.338000000000000000e+03	1.338000000000000000e+04	4.099497027876044974e+00
1.339000000000000000e+04	1.339000000000000000e+03	1.339000000000000000e+04	4.103671506724351659e+00
1.340000000000000000e+04	1.340000000000000000e+03	1.340000000000000000e+04	4.140563574108566236e+00
1.341000000000000000e+04	1.341000000000000000e+03	1.341000000000000000e+04	4.083513224714783618e+00
1.342000000000000000e+04	1.342000000000000000e+03	1.342000000000000000e+04	4.161571253055648789e+00
1.343000000000000000e+04	1.343000000000000000e+03	1.343000000000000000e+04	4.086506915284734198e+00
1.344000000000000000e+04	1.344000000000000000e+03	1.344000000000000000e+04	4.174872426085979527e+00
1.345000000000000000e+04	1.345000000000000000e+03	1.345000000000000000e+04	4.205695556845480354e+00
1.346000000000000000e+04	1.346000000000000000e+03	1.346000000000000000e+04	4.237618807506434493e+00
1.347000000000000000e+04	1.347000000000000000e+03	1.347000000000000000e+04	4.166456768197443594e+00
1.348000000000000000e+04	1.348000000000000000e+03	1.348000000000000000e+04	4.143071216056004147e+00
1.349000000000000000e+04	1.349000000000000000e+03	1.349000000000000000e+04	4.201645946721397351e+00
1.350000000000000000e+04	1.350000000000000000e+03	1.350000000000000000e+04	4.200510455592633363e+00
1.351000000000000000e+04	1.351000000000000000e+03	1.351000000000000000e+04	4.124114529591198952e+00
1.352000000000000000e+04	1.352000000000000000e+03	1.352000000000000000e+04	4.190400313093822326e+00
1.353000000000000000e+04	1.353000000000000000e+03	1.353000000000000000e+04	4.197767807411219465e+00
1.354000000000000000e+04	1.354000000000000000e+03	1.354000000000000000e+04	4.238010162209555176e+00
1.355000000000000000e+04	1.355000000000000000e+03	1.355000000000000000e+04	4.152924999222149971e+00
1.356000000000000000e+04	1.356000000000000000e+03	1.356000000000000000e+04	4.190706923709739407e+00
1.357000000000000000e+04	1.357000000000000000e+03	1.357000000000000000e+04	4.118122740055258468e+00
1.358000000000000000e+04	1.358000000000000000e+03	1.358000000000000000e+04	4.031479379805706920e+00
1.359000000000000000e+04	1.359000000000000000e+03	1.359000000000000000e+04	3.973345705789502968e+00
1.360000000000000000e+04	1.360000000000000000e+03	1.360000000000000000e+04	4.035450642024923873e+00
1.361000000000000000e+04	1.361000000000000000e+03	1.361000000000000000e+04	4.027038449697794675e+00
1.362000000000000000e+04	1.362000000000000000e+03	1.362000000000000000e+04	4.000355620074100393e+00
1.363000000000000000e+04	1.363000000000000000e+03	1.363000000000000000e+04	3.984581200526650324e+00
1.364000000000000000e+04	1.364000000000000000e+03	1.364000000000000000e+04	3.972603351991555787e+00
1.365000000000000000e+04	1.365000000000000000e+03	1.365000000000000000e+04	3.964800527673296049e+00
1.366000000000000000e+04	1.366000000000000000e+03	1.366000000000000000e+04	3.981934003321776050e+00
1.367000000000000000e+04	1.367000000000000000e+03	1.367000000000000000e+04	4.005534317452048576e+00
1.368000000000000000e+04	1.368000000000000000e+03	1.368000000000000000e+04	3.962370821784895192e+00
1.369000000000000000e+04	1.369000000000000000e+03	1.369000000000000000e+04	3.926642397648183458e+00
1.370000000000000000e+04	1.370000000000000000e+03	1.370000000000000000e+04	3.920006663453660334e+00
1.371000000000000000e+04	1.371000000000000000e+03	1.371000000000000000e+04	3.933566546339828385e+00
1.372000000000000000e+04	1.372000000000000000e+03	1.372000000000000000e+04	4.028297771745335432e+00
1.373000000000000000e+04	1.373000000000000000e+03	1.373000000000000000e+04	3.858321952034975411e+00
1.374000000000000000e+04	1.374000000000000000e+03	1.374000000000000000e+04	3.909028824051963724e+00
1.375000000000000000e+04	1.375000000000000000e+03	1.375000000000000000e+04	3.881594376791746015e+00
1.376000000000000000e+04	1.376000000000000000e+03	1.376000000000000000e+04	3.829176049488588696e+00
1.377000000000000000e+04	1.377000000000000000e+03	1.377000000000000000e+04	3.907526923294611709e+00
1.378000000000000000e+04	1.378000000000000000e+03	1.378000000000000000e+04	3.920667116019934895e+00
1.379000000000000000e+04	1.379000000000000000e+03	1.379000000000000000e+04	3.920247804005907888e+00
1.380000000000000000e+04	1.380000000000000000e+03	1.380000000000000000e+04	3.954329527591978533e+00
1.381000000000000000e+04	1.381000000000000000e+03	1.381000000000000000e+04	3.946808465702987601e+00
1.382000000000000000e+04	1.382000000000000000e+03	1.382000000000000000e+04	3.942649604261026397e+00
1.383000000000000000e+04	1.383000000000000000e+03	1.383000000000000000e+04	3.949722022639903685e+00
1.384000000000000000e+04	1.384000000000000000e+03	1.384000000000000000e+04	3.961420128683212916e+00
1.385000000000000000e+04	1.385000000000000000e+03	1.385000000000000000e+04	3.965667895089203920e+00
1.386000000000000000e+04	1.386000000000000000e+03	1.386000000000000000e+04	4.021153256358606320e+00
1.387000000000000000e+04	1.387000000000000000e+03	1.387000000000000000e+04	4.017714717637751676e+00
1.388000000000000000e+04	1.388000000000000000e+03	1.388000000000000000e+04	4.038020538766693868e+00
1.389000000000000000e+04	1.389000000000000000e+03	1.389000000000000000e+04	4.029724838933749886e+00
1.390000000000000000e+04	1.390000000000000000e+03	1.390000000000000000e+04	4.013643193762633565e+00
1.391000000000000000e+04	1.391000000000000000e+03	1.391000000000000000e+04	4.062666994965591805e+00
1.392000000000000000e+04	1.392000000000000000e+03	1.392000000000000000e+04	3.995954219994379830e+00
1.393000000000000000e+04	1.393000000000000000e+03	1.393000000000000000e+04	4.015630251819469976e+00
1.394000000000000000e+04	1.394000000000000000e+03	1.394000000000000000e+04	4.100187262472764438e+00
1.395000000000000000e+04	1.395000000000000000e+03	1.395000000000000000e+04	4.005292451821572897e+00
1.396000000000000000e+04	1.396000000000000000e+03	1.396000000000000000e+04	4.044806300698158275e+00
1.397000000000000000e+04	1.397000000000000000e+03	1.397000000000000000e+04	3.996036084054536364e+00
1.398000000000000000e+04	1.398000000000000000e+03	1.398000000000000000e+04	4.020786471159614628e+00
1.399000000000000000e+04	1.399000000000000000e+03	1.399000000000000000e+04	4.143206108718148428e+00
1.400000000000000000e+04	1.400000000000000000e+03	1.400000000000000000e+04	4.101238892736408737e+00
1.401000000000000000e+04	1.401000000000000000e+03	1.401000000000000000e+04	4.143919663843648848e+00
1.402000000000000000e+04	1.402000000000000000e+03	1.402000000000000000e+04	4.179208226729371312e+00
1.403000000000000000e+04	1.403000000000000000e+03	1.403000000000000000e+04	4.171341040404326073e+00
1.404000000000000000e+04	1.404000000000000000e+03	1.404000000000000000e+04	4.241328133420973145e+00
1.405000000000000000e+04	1.405000000000000000e+03	1.405000000000000000e+04	4.234909188705637817e+00
1.406000000000000000e+04	1.406000000000000000e+03	1.406000000000000000e+04	4.226822711199119453e+00
1.407000000000000000e+04	1.407000000000000000e+03	1.407000000000000000e+04	4.196178923540580641e+00
1.408000000000000000e+04	1.408000000000000000e+03	1.408000000000000000e+04	4.264354512421692611e+00
1.409000000000000000e+04	1.409000000000000000e+03	1.409000000000000000e+04	4.330702745532081011e+00
1.410000000000000000e+04	1.410000000000000000e+03	1.410000000000000000e+04	4.368451349380817916e+00
1.411000000000000000e+04	1.411000000000000000e+03	1.411000000000000000e+04	4.274773880296725892e+00
1.412000000000000000e+04	1.412000000000000000e+03	1.412000000000000000e+04	4.278697460732649560e+00
1.413000000000000000e+04	1.413000000000000000e+03	1.413000000000000000e+04	4.328776041784685447e+00
1.414000000000000000e+04	1.414000000000000000e+03	1.414000000000000000e+04	4.359916746293583500e+00
1.415000000000000000e+04	1.415000000000000000e+03	1.415000000000000000e+04	4.418034656049863784e+00
1.416000000000000000e+04	1.416000000000000000e+03	1.416000000000000000e+04	4.387416496241566044e+00
1.417000000000000000e+04	1.417000000000000000e+03	1.417000000000000000e+04	4.396526336733614926e+00
1.418000000000000000e+04	1.418000000000000000e+03	1.418000000000000000e+04	4.471193814478606754e+00
1.419000000000000000e+04	1.419000000000000000e+03	1.419000000000000000e+04	4.485484256680054571e+00
1.420000000000000000e+04	1.420000000000000000e+03	1.420000000000000000e+04	4.402283935389270653e+00
1.421000000000000000e+04	1.421000000000000000e+03	1.421000000000000000e+04	4.430863058082618267e+00
1.422000000000000000e+04	1.422000000000000000e+03	1.422000000000000000e+04	4.373384931035815271e+00
1.423000000000000000e+04	1.423000000000000000e+03	1.423000000000000000e+04	4.374876161477291525e+00
1.424000000000000000e+04	1.424000000000000000e+03	1.424000000000000000e+04	4.382023804159111080e+00
1.425000000000000000e+04	1.425000000000000000e+03	1.425000000000000000e+04	4.341786028890731508e+00
1.426000000000000000e+04	1.426000000000000000e+03	1.426000000000000000e+04	4.309623935115926230e+00
1.427000000000000000e+04	1.427000000000000000e+03	1.427000000000000000e+04	4.368563461772201784e+00
1.428000000000000000e+04	1.428000000000000000e+03	1.428000000000000000e+04	4.362132001540715898e+00
1.429000000000000000e+04	1.429000000000000000e+03	1.429000000000000000e+04	4.375094865295772628e+00
1.430000000000000000e+04	1.430000000000000000e+03	1.430000000000000000e+04	4.439611158294760607e+00
1.431000000000000000e+04	1.431000000000000000e+03	1.431000000000000000e+04	4.441064800239475474e+00
1.432000000000000000e+04	1.432000000000000000e+03	1.432000000000000000e+04	4.439940052213000143e+00
1.433000000000000000e+04	1.433000000000000000e+03	1.433000000000000000e+04	4.524582488861578433e+00
1.434000000000000000e+04	1.434000000000000000e+03	1.434000000000000000e+04	4.518813197114607938e+00
1.435000000000000000e+04	1.435000000000000000e+03	1.435000000000000000e+04	4.402833116276448244e+00
1.436000000000000000e+04	1.436000000000000000e+03	1.436000000000000000e+04	4.398110837963619346e+00
1.437000000000000000e+04	1.437000000000000000e+03	1.437000000000000000e+04	4.347590699768411504e+00
1.438000000000000000e+04	1.438000000000000000e+03	1.438000000000000000e+04	4.441055144426722556e+00
1.439000000000000000e+04	1.439000000000000000e+03	1.439000000000000000e+04	4.466406576133643114e+00
1.440000000000000000e+04	1.440000000000000000e+03	1.440000000000000000e+04	4.535603604057813598e+00
1.441000000000000000e+04	1.441000000000000000e+03	1.441000000000000000e+04	4.454686500036268093e+00
1.442000000000000000e+04	1.442000000000000000e+03	1.442000000000000000e+04	4.468352158861070400e+00
1.443000000000000000e+04	1.443000000000000000e+03	1.443000000000000000e+04	4.415521372458887761e+00
1.444000000000000000e+04	1.444000000000000000e+03	1.444000000000000000e+04	4.351906130185530408e+00
1.445000000000000000e+04	1.445000000000000000e+03	1.445000000000000000e+04	4.376681243562948964e+00
1.446000000000000000e+04	1.446000000000000000e+03	1.446000000000000000e+04	4.340167889565351267e+00
1.447000000000000000e+04	1.447000000000000000e+03	1.447000000000000000e+04	4.301134294534763924e+00
1.448000000000000000e+04	1.448000000000000000e+03	1.448000000000000000e+04	4.305443198767256341e+00
1.449000000000000000e+04	1.449000000000000000e+03	1.449000000000000000e+04	4.243614487434980376e+00
1.450000000000000000e+04	1.450000000000000000e+03	1.450000000000000000e+04	4.260813098829854262e+00
1.451000000000000000e+04	1.451000000000000000e+03	1.451000000000000000e+04	4.226399468593549535e+00
1.452000000000000000e+04	1.452000000000000000e+03	1.452000000000000000e+04	4.219768081099347867e+00
1.453000000000000000e+04	1.453000000000000000e+03	1.453000000000000000e+04	4.268252745691374805e+00
1.454000000000000000e+04	1.454000000000000000e+03	1.454000000000000000e+04	4.338458372747607150e+00
1.455000000000000000e+04	1.455000000000000000e+03	1.455000000000000000e+04	4.430262008969549470e+00
1.456000000000000000e+04	1.456000000000000000e+03	1.456000000000000000e+04	4.447866391004309250e+00
1.457000000000000000e+04	1.457000000000000000e+03	1.457000000000000000e+04	4.476132460000203039e+00
1.458000000000000000e+04	1.458000000000000000e+03	1.458000000000000000e+04	4.492163825654398757e+00
1.459000000000000000e+04	1.459000000000000000e+03	1.459000000000000000e+04	4.529832064820952020e+00
1.460000000000000000e+04	1.460000000000000000e+03	1.460000000000000000e+04	4.486863583725479110e+00
1.461000000000000000e+04	1.461000000000000000e+03	1.461000000000000000e+04	4.491824448530704394e+00
1.462000000000000000e+04	1.462000000000000000e+03	1.462000000000000000e+04	4.481064748412965315e+00
1.463000000000000000e+04	1.463000000000000000e+03	1.463000000000000000e+04	4.480471560309616130e+00
1.464000000000000000e+04	1.464000000000000000e+03	1.464000000000000000e+04	4.512606631602793072e+00
1.465000000000000000e+04	1.465000000000000000e+03	1.465000000000000000e+04	4.449938661215745661e+00
1.466000000000000000e+04	1.466000000000000000e+03	1.466000000000000000e+04	4.376375109187887524e+00
1.467000000000000000e+04	1.467000000000000000e+03	1.467000000000000000e+04	4.377178449823504458e+00
1.468000000000000000e+04	1.468000000000000000e+03	1.468000000000000000e+04	4.286626052968019351e+00
1.469000000000000000e+04	1.469000000000000000e+03	1.469000000000000000e+04	4.320865996248881125e+00
1.470000000000000000e+04	1.470000000000000000e+03	1.470000000000000000e+04	4.377015466160377954e+00
1.471000000000000000e+04	1.471000000000000000e+03	1.471000000000000000e+04	4.413544297217059764e+00
1.472000000000000000e+04	1.472000000000000000e+03	1.472000000000000000e+04	4.366099793797684647e+00
1.473000000000000000e+04	1.473000000000000000e+03	1.473000000000000000e+04	4.442270096857997785e+00
1.474000000000000000e+04	1.474000000000000000e+03	1.474000000000000000e+04	4.462646751072864681e+00
1.475000000000000000e+04	1.475000000000000000e+03	1.475000000000000000e+04	4.434777047174285336e+00
1.476000000000000000e+04	1.476000000000000000e+03	1.476000000000000000e+04	4.445988715554270776e+00
1.477000000000000000e+04	1.477000000000000000e+03	1.477000000000000000e+04	4.392923323322621698e+00
1.478000000000000000e+04	1.478000000000000000e+03	1.478000000000000000e+04	4.523882562894796955e+00
1.479000000000000000e+04	1.479000000000000000e+03	1.479000000000000000e+04	4.383832474554758107e+00
1.480000000000000000e+04	1.480000000000000000e+03	1.480000000000000000e+04	4.344759589124615573e+00
1.481000000000000000e+04	1.481000000000000000e+03	1.481000000000000000e+04	4.377734383877273316e+00
1.482000000000000000e+04	1.482000000000000000e+03	1.482000000000000000e+04	4.379766938124595832e+00
1.483000000000000000e+04	1.483000000000000000e+03	1.483000000000000000e+04	4.394837336143725182e+00
1.484000000000000000e+04	1.484000000000000000e+03	1.484000000000000000e+04	4.388901541890096958e+00
1.485000000000000000e+04	1.485000000000000000e+03	1.485000000000000000e+04	4.349207753217206651e+00
1.486000000000000000e+04	1.486000000000000000e+03	1.486000000000000000e+04	4.447585724236932769e+00
1.487000000000000000e+04	1.487000000000000000e+03	1.487000000000000000e+04	4.501270434150816513e+00
1.488000000000000000e+04	1.488000000000000000e+03	1.488000000000000000e+04	4.417661362540243886e+00
1.489000000000000000e+04	1.489000000000000000e+03	1.489000000000000000e+04	4.387770787095431224e+00
1.490000000000000000e+04	1.490000000000000000e+03	1.490000000000000000e+04	4.470652347320807074e+00
1.491000000000000000e+04	1.491000000000000000e+03	1.491000000000000000e+04	4.389854297070016287e+00
1.492000000000000000e+04	1.492000000000000000e+03	1.492000000000000000e+04	4.374111828361809451e+00
1.493000000000000000e+04	1.493000000000000000e+03	1.493000000000000000e+04	4.468012108438715657e+00
1.494000000000000000e+04	1.494000000000000000e+03	1.494000000000000000e+04	4.399718044351430990e+00
1.495000000000000000e+04	1.495000000000000000e+03	1.495000000000000000e+04	4.427839254984459849e+00
1.496000000000000000e+04	1.496000000000000000e+03	1.496000000000000000e+04	4.311594867643753659e+00
1.497000000000000000e+04	1.497000000000000000e+03	1.497000000000000000e+04	4.270530122029279063e+00
1.498000000000000000e+04	1.498000000000000000e+03	1.498000000000000000e+04	4.312793522549943859e+00
1.499000000000000000e+04	1.499000000000000000e+03	1.499000000000000000e+04	4.234968543564720633e+00
1.500000000000000000e+04	1.500000000000000000e+03	1.500000000000000000e+04	4.218286438876517330e+00
1.501000000000000000e+04	1.501000000000000000e+03	1.501000000000000000e+04	4.273300024410819908e+00
1.502000000000000000e+04	1.502000000000000000e+03	1.502000000000000000e+04	4.262450548239322679e+00
1.503000000000000000e+04	1.503000000000000000e+03	1.503000000000000000e+04	4.272451570302671087e+00
1.504000000000000000e+04	1.504000000000000000e+03	1.504000000000000000e+04	4.316451673452060156e+00
1.505000000000000000e+04	1.505000000000000000e+03	1.505000000000000000e+04	4.337649132448675005e+00
1.506000000000000000e+04	1.506000000000000000e+03	1.506000000000000000e+04	4.435302291034789235e+00
1.507000000000000000e+04	1.507000000000000000e+03	1.507000000000000000e+04	4.440561619977979824e+00
1.508000000000000000e+04	1.508000000000000000e+03	1.508000000000000000e+04	4.403625685506576737e+00
1.509000000000000000e+04	1.509000000000000000e+03	1.509000000000000000e+04	4.290142187689541586e+00
1.510000000000000000e+04	1.510000000000000000e+03	1.510000000000000000e+04	4.366233786376934489e+00
1.511000000000000000e+04	1.511000000000000000e+03	1.511000000000000000e+04	4.211737369792654562e+00
1.512000000000000000e+04	1.512000000000000000e+03	1.512000000000000000e+04	4.345804550780520970e+00
1.513000000000000000e+04	1.513000000000000000e+03	1.513000000000000000e+04	4.306194228111117184e+00
1.514000000000000000e+04	1.514000000000000000e+03	1.514000000000000000e+04	4.302000227492229101e+00
1.515000000000000000e+04	1.515000000000000000e+03	1.515000000000000000e+04	4.345531486266017929e+00
1.516000000000000000e+04	1.516000000000000000e+03	1.516000000000000000e+04	4.417070218064591991e+00
1.517000000000000000e+04	1.517000000000000000e+03	1.517000000000000000e+04	4.413419374230082681e+00
1.518000000000000000e+04	1.518000000000000000e+03	1.518000000000000000e+04	4.328369134665953410e+00
1.519000000000000000e+04	1.519000000000000000e+03	1.519000000000000000e+04	4.353165071830803257e+00
1.520000000000000000e+04	1.520000000000000000e+03	1.520000000000000000e+04	4.290842085587843080e+00
1.521000000000000000e+04	1.521000000000000000e+03	1.521000000000000000e+04	4.236588444273477805e+00
1.522000000000000000e+04	1.522000000000000000e+03	1.522000000000000000e+04	4.166283674473515219e+00
1.523000000000000000e+04	1.523000000000000000e+03	1.523000000000000000e+04	4.129552365735262853e+00
1.524000000000000000e+04	1.524000000000000000e+03	1.524000000000000000e+04	4.223011802105333778e+00
1.525000000000000000e+04	1.525000000000000000e+03	1.525000000000000000e+04	4.157669220903788876e+00
1.526000000000000000e+04	1.526000000000000000e+03	1.526000000000000000e+04	4.165396338348888783e+00
1.527000000000000000e+04	1.527000000000000000e+03	1.527000000000000000e+04	4.214657574089656578e+00
1.528000000000000000e+04	1.528000000000000000e+03	1.528000000000000000e+04	4.195024213080177589e+00
1.529000000000000000e+04	1.529000000000000000e+03	1.529000000000000000e+04	4.218756206327664238e+00
1.530000000000000000e+04	1.530000000000000000e+03	1.530000000000000000e+04	4.138990166642037671e+00
1.531000000000000000e+04	1.531000000000000000e+03	1.531000000000000000e+04	4.088764152077164482e+00
1.532000000000000000e+04	1.532000000000000000e+03	1.532000000000000000e+04	4.132801509523601702e+00
1.533000000000000000e+04	1.533000000000000000e+03	1.533000000000000000e+04	4.159767444628859501e+00
1.534000000000000000e+04	1.534000000000000000e+03	1.534000000000000000e+04	4.165241248996163215e+00
1.535000000000000000e+04	1.535000000000000000e+03	1.535000000000000000e+04	4.186426106108975809e+00
1.536000000000000000e+04	1.536000000000000000e+03	1.536000000000000000e+04	4.137350551645837982e+00
1.537000000000000000e+04	1.537000000000000000e+03	1.537000000000000000e+04	4.088466161400162946e+00
1.538000000000000000e+04	1.538000000000000000e+03	1.538000000000000000e+04	4.047041464843814218e+00
1.539000000000000000e+04	1.539000000000000000e+03	1.539000000000000000e+04	4.123280498417877027e+00
1.540000000000000000e+04	1.540000000000000000e+03	1.540000000000000000e+04	4.078265080973908496e+00
1.541000000000000000e+04	1.541000000000000000e+03	1.541000000000000000e+04	4.073495486232774354e+00
1.542000000000000000e+04	1.542000000000000000e+03	1.542000000000000000e+04	4.066660752608012075e+00
1.543000000000000000e+04	1.543000000000000000e+03	1.543000000000000000e+04	4.107307709691286668e+00
1.544000000000000000e+04	1.544000000000000000e+03	1.544000000000000000e+04	4.181480012226446163e+00
1.545000000000000000e+04	1.545000000000000000e+03	1.545000000000000000e+04	4.118839870858628238e+00
1.546000000000000000e+04	1.546000000000000000e+03	1.546000000000000000e+04	4.197264074204523077e+00
1.547000000000000000e+04	1.547000000000000000e+03	1.547000000000000000e+04	4.186183945228571623e+00
1.548000000000000000e+04	1.548000000000000000e+03	1.548000000000000000e+04	4.213249570966574709e+00
1.549000000000000000e+04	1.549000000000000000e+03	1.549000000000000000e+04	4.158653312419297698e+00
1.550000000000000000e+04	1.550000000000000000e+03	1.550000000000000000e+04	4.140044264931932005e+00
1.551000000000000000e+04	1.551000000000000000e+03	1.551000000000000000e+04	4.156547828743381245e+00
1.552000000000000000e+04	1.552000000000000000e+03	1.552000000000000000e+04	4.143107225926244475e+00
1.553000000000000000e+04	1.553000000000000000e+03	1.553000000000000000e+04	4.063524404181592331e+00
1.554000000000000000e+04	1.554000000000000000e+03	1.554000000000000000e+04	4.026689822170874677e+00
1.555000000000000000e+04	1.555000000000000000e+03	1.555000000000000000e+04	3.949022721323120155e+00
1.556000000000000000e+04	1.556000000000000000e+03	1.556000000000000000e+04	3.959401013959248594e+00
1.557000000000000000e+04	1.557000000000000000e+03	1.557000000000000000e+04	4.032749918423203184e+00
1.558000000000000000e+04	1.558000000000000000e+03	1.558000000000000000e+04	3.988445276987509835e+00
1.559000000000000000e+04	1.559000000000000000e+03	1.559000000000000000e+04	4.016283249595901772e+00
1.560000000000000000e+04	1.560000000000000000e+03	1.560000000000000000e+04	3.989497156853888171e+00
1.561000000000000000e+04	1.561000000000000000e+03	1.561000000000000000e+04	4.044170392185033158e+00
1.562000000000000000e+04	1.562000000000000000e+03	1.562000000000000000e+04	3.989611509194501249e+00
1.563000000000000000e+04	1.563000000000000000e+03	1.563000000000000000e+04	3.936903265293670184e+00
1.564000000000000000e+04	1.564000000000000000e+03	1.564000000000000000e+04	3.936302226649482261e+00
1.565000000000000000e+04	1.565000000000000000e+03	1.565000000000000000e+04	3.962845714398926855e+00
1.566000000000000000e+04	1.566000000000000000e+03	1.566000000000000000e+04	4.190202361027400180e+00
1.567000000000000000e+04	1.567000000000000000e+03	1.567000000000000000e+04	4.072968023251286596e+00
1.568000000000000000e+04	1.568000000000000000e+03	1.568000000000000000e+04	4.041760476317919348e+00
1.569000000000000000e+04	1.569000000000000000e+03	1.569000000000000000e+04	3.986027887875880360e+00
1.570000000000000000e+04	1.570000000000000000e+03	1.570000000000000000e+04	3.965046535287548135e+00
1.571000000000000000e+04	1.571000000000000000e+03	1.571000000000000000e+04	3.895700985909996916e+00
1.572000000000000000e+04	1.572000000000000000e+03	1.572000000000000000e+04	3.868481924198505784e+00
1.573000000000000000e+04	1.573000000000000000e+03	1.573000000000000000e+04	3.771612115456462799e+00
1.574000000000000000e+04	1.574000000000000000e+03	1.574000000000000000e+04	3.770149517529268302e+00
1.575000000000000000e+04	1.575000000000000000e+03	1.575000000000000000e+04	3.725777615674473964e+00
1.576000000000000000e+04	1.576000000000000000e+03	1.576000000000000000e+04	3.747855469363274405e+00
1.577000000000000000e+04	1.577000000000000000e+03	1.577000000000000000e+04	3.688989458756737339e+00
1.578000000000000000e+04	1.578000000000000000e+03	1.578000000000000000e+04	3.816137284189392798e+00
1.579000000000000000e+04	1.579000000000000000e+03	1.579000000000000000e+04	3.813759291879632141e+00
1.580000000000000000e+04	1.580000000000000000e+03	1.580000000000000000e+04	3.825039071503736565e+00
1.581000000000000000e+04	1.581000000000000000e+03	1.581000000000000000e+04	3.998606948061900201e+00
1.582000000000000000e+04	1.582000000000000000e+03	1.582000000000000000e+04	3.912698094739885946e+00
1.583000000000000000e+04	1.583000000000000000e+03	1.583000000000000000e+04	3.912161569025085495e+00
1.584000000000000000e+04	1.584000000000000000e+03	1.584000000000000000e+04	3.830677883774511461e+00
1.585000000000000000e+04	1.585000000000000000e+03	1.585000000000000000e+04	3.854551377781698207e+00
1.586000000000000000e+04	1.586000000000000000e+03	1.586000000000000000e+04	3.842139896481035155e+00
1.587000000000000000e+04	1.587000000000000000e+03	1.587000000000000000e+04	3.759555168462866970e+00
1.588000000000000000e+04	1.588000000000000000e+03	1.588000000000000000e+04	3.792565825367688159e+00
1.589000000000000000e+04	1.589000000000000000e+03	1.589000000000000000e+04	3.881819228386479637e+00
1.590000000000000000e+04	1.590000000000000000e+03	1.590000000000000000e+04	3.867994043198000220e+00
1.591000000000000000e+04	1.591000000000000000e+03	1.591000000000000000e+04	3.947217462954405676e+00
1.592000000000000000e+04	1.592000000000000000e+03	1.592000000000000000e+04	3.911641454266554963e+00
1.593000000000000000e+04	1.593000000000000000e+03	1.593000000000000000e+04	3.929321302072355415e+00
1.594000000000000000e+04	1.594000000000000000e+03	1.594000000000000000e+04	3.862854971766596979e+00
1.595000000000000000e+04	1.595000000000000000e+03	1.595000000000000000e+04	3.938053007954367413e+00
1.596000000000000000e+04	1.596000000000000000e+03	1.596000000000000000e+04	3.915647167570804221e+00
1.597000000000000000e+04	1.597000000000000000e+03	1.597000000000000000e+04	3.800466185423671650e+00
1.598000000000000000e+04	1.598000000000000000e+03	1.598000000000000000e+04	3.834894687766462695e+00
1.599000000000000000e+04	1.599000000000000000e+03	1.599000000000000000e+04	3.822567600634601881e+00
1.600000000000000000e+04	1.600000000000000000e+03	1.600000000000000000e+04	3.865646881149238823e+00
1.601000000000000000e+04	1.601000000000000000e+03	1.601000000000000000e+04	3.923726959252315627e+00
1.602000000000000000e+04	1.602000000000000000e+03	1.602000000000000000e+04	3.926924294842792040e+00
1.603000000000000000e+04	1.603000000000000000e+03	1.603000000000000000e+04	3.958214827629082500e+00
1.604000000000000000e+04	1.604000000000000000e+03	1.604000000000000000e+04	3.986491663414531761e+00
1.605000000000000000e+04	1.605000000000000000e+03	1.605000000000000000e+04	3.966490864228779500e+00
1.606000000000000000e+04	1.606000000000000000e+03	1.606000000000000000e+04	4.061556872583973465e+00
1.607000000000000000e+04	1.607000000000000000e+03	1.607000000000000000e+04	4.130885192938581696e+00
1.608000000000000000e+04	1.608000000000000000e+03	1.608000000000000000e+04	4.114962742003682727e+00
1.609000000000000000e+04	1.609000000000000000e+03	1.609000000000000000e+04	4.000762119435504083e+00
1.610000000000000000e+04	1.610000000000000000e+03	1.610000000000000000e+04	3.999205888736355075e+00
1.611000000000000000e+04	1.611000000000000000e+03	1.611000000000000000e+04	4.074849346015211538e+00
1.612000000000000000e+04	1.612000000000000000e+03	1.612000000000000000e+04	4.064226428512832001e+00
1.613000000000000000e+04	1.613000000000000000e+03	1.613000000000000000e+04	4.093267019526407147e+00
1.614000000000000000e+04	1.614000000000000000e+03	1.614000000000000000e+04	4.018198205753289010e+00
1.615000000000000000e+04	1.615000000000000000e+03	1.615000000000000000e+04	3.930686077161493763e+00
1.616000000000000000e+04	1.616000000000000000e+03	1.616000000000000000e+04	3.945401674665887981e+00
1.617000000000000000e+04	1.617000000000000000e+03	1.617000000000000000e+04	3.917196973633290114e+00
1.618000000000000000e+04	1.618000000000000000e+03	1.618000000000000000e+04	4.006357893582471519e+00
1.619000000000000000e+04	1.619000000000000000e+03	1.619000000000000000e+04	4.026242692788144062e+00
1.620000000000000000e+04	1.620000000000000000e+03	1.620000000000000000e+04	4.118177471328997363e+00
1.621000000000000000e+04	1.621000000000000000e+03	1.621000000000000000e+04	4.099789090400505209e+00
1.622000000000000000e+04	1.622000000000000000e+03	1.622000000000000000e+04	4.161534784426056177e+00
1.623000000000000000e+04	1.623000000000000000e+03	1.623000000000000000e+04	4.145275809132265010e+00
1.624000000000000000e+04	1.624000000000000000e+03	1.624000000000000000e+04	4.105006610463844297e+00
1.625000000000000000e+04	1.625000000000000000e+03	1.625000000000000000e+04	4.198579761204125127e+00
1.626000000000000000e+04	1.626000000000000000e+03	1.626000000000000000e+04	4.185182453160376070e+00
1.627000000000000000e+04	1.627000000000000000e+03	1.627000000000000000e+04	4.205286753254256382e+00
1.628000000000000000e+04	1.628000000000000000e+03	1.628000000000000000e+04	4.161807729406250544e+00
1.629000000000000000e+04	1.629000000000000000e+03	1.629000000000000000e+04	4.155914022307380051e+00
1.630000000000000000e+04	1.630000000000000000e+03	1.630000000000000000e+04	4.069636789529211818e+00
1.631000000000000000e+04	1.631000000000000000e+03	1.631000000000000000e+04	4.144665581641377550e+00
1.632000000000000000e+04	1.632000000000000000e+03	1.632000000000000000e+04	4.109352991409889633e+00
1.633000000000000000e+04	1.633000000000000000e+03	1.633000000000000000e+04	4.125547523575771258e+00
1.634000000000000000e+04	1.634000000000000000e+03	1.634000000000000000e+04	4.110433881923165167e+00
1.635000000000000000e+04	1.635000000000000000e+03	1.635000000000000000e+04	4.068304301582733373e+00
1.636000000000000000e+04	1.636000000000000000e+03	1.636000000000000000e+04	4.099224388969890498e+00
1.637000000000000000e+04	1.637000000000000000e+03	1.637000000000000000e+04	4.069854337935336019e+00
1.638000000000000000e+04	1.638000000000000000e+03	1.638000000000000000e+04	4.059250578686929067e+00
1.639000000000000000e+04	1.639000000000000000e+03	1.639000000000000000e+04	4.095678201006742292e+00
1.640000000000000000e+04	1.640000000000000000e+03	1.640000000000000000e+04	4.023714001233906323e+00
1.641000000000000000e+04	1.641000000000000000e+03	1.641000000000000000e+04	4.059228777196913995e+00
1.642000000000000000e+04	1.642000000000000000e+03	1.642000000000000000e+04	4.093327447239683892e+00
1.643000000000000000e+04	1.643000000000000000e+03	1.643000000000000000e+04	4.110633138954125521e+00
1.644000000000000000e+04	1.644000000000000000e+03	1.644000000000000000e+04	4.170896397308033521e+00
1.645000000000000000e+04	1.645000000000000000e+03	1.645000000000000000e+04	4.194287360741557613e+00
1.646000000000000000e+04	1.646000000000000000e+03	1.646000000000000000e+04	4.173191083579887106e+00
1.647000000000000000e+04	1.647000000000000000e+03	1.647000000000000000e+04	4.209615387865571989e+00
1.648000000000000000e+04	1.648000000000000000e+03	1.648000000000000000e+04	4.244871625030443241e+00
1.649000000000000000e+04	1.649000000000000000e+03	1.649000000000000000e+04	4.233592734969943372e+00
1.650000000000000000e+04	1.650000000000000000e+03	1.650000000000000000e+04	4.183215082425569165e+00
1.651000000000000000e+04	1.651000000000000000e+03	1.651000000000000000e+04	4.207823046716580251e+00
1.652000000000000000e+04	1.652000000000000000e+03	1.652000000000000000e+04	4.270065435988985136e+00
1.653000000000000000e+04	1.653000000000000000e+03	1.653000000000000000e+04	4.258872439050072956e+00
1.654000000000000000e+04	1.654000000000000000e+03	1.654000000000000000e+04	4.158409652251515709e+00
1.655000000000000000e+04	1.655000000000000000e+03	1.655000000000000000e+04	4.058860126946628455e+00
1.656000000000000000e+04	1.656000000000000000e+03	1.656000000000000000e+04	4.048582175462186683e+00
1.657000000000000000e+04	1.657000000000000000e+03	1.657000000000000000e+04	4.007563061846595609e+00
1.658000000000000000e+04	1.658000000000000000e+03	1.658000000000000000e+04	4.008904823545234919e+00
1.659000000000000000e+04	1.659000000000000000e+03	1.659000000000000000e+04	4.036418223606886180e+00
1.660000000000000000e+04	1.660000000000000000e+03	1.660000000000000000e+04	4.081352300588735993e+00
1.661000000000000000e+04	1.661000000000000000e+03	1.661000000000000000e+04	4.063393634748530658e+00
1.662000000000000000e+04	1.662000000000000000e+03	1.662000000000000000e+04	3.981428651105550109e+00
1.663000000000000000e+04	1.663000000000000000e+03	1.663000000000000000e+04	3.948454716546451859e+00
1.664000000000000000e+04	1.664000000000000000e+03	1.664000000000000000e+04	3.858921035648064102e+00
1.665000000000000000e+04	1.665000000000000000e+03	1.665000000000000000e+04	3.873259261688277277e+00
1.666000000000000000e+04	1.666000000000000000e+03	1.666000000000000000e+04	3.897047477811725891e+00
1.667000000000000000e+04	1.667000000000000000e+03	1.667000000000000000e+04	3.941775129824464319e+00
1.668000000000000000e+04	1.668000000000000000e+03	1.668000000000000000e+04	3.955001569656741545e+00
1.669000000000000000e+04	1.669000000000000000e+03	1.669000000000000000e+04	3.942662658478450766e+00
1.670000000000000000e+04	1.670000000000000000e+03	1.670000000000000000e+04	3.954007483800611844e+00
1.671000000000000000e+04	1.671000000000000000e+03	1.671000000000000000e+04	3.977526991852952776e+00
1.672000000000000000e+04	1.672000000000000000e+03	1.672000000000000000e+04	3.959832152139951322e+00
1.673000000000000000e+04	1.673000000000000000e+03	1.673000000000000000e+04	3.937616396529334484e+00
1.674000000000000000e+04	1.674000000000000000e+03	1.674000000000000000e+04	3.920778970464713353e+00
1.675000000000000000e+04	1.675000000000000000e+03	1.675000000000000000e+04	3.897082739988027900e+00
1.676000000000000000e+04	1.676000000000000000e+03	1.676000000000000000e+04	3.851293903078297109e+00
1.677000000000000000e+04	1.677000000000000000e+03	1.677000000000000000e+04	3.876224787652503334e+00
1.678000000000000000e+04	1.678000000000000000e+03	1.678000000000000000e+04	3.994200680470933573e+00
1.679000000000000000e+04	1.679000000000000000e+03	1.679000000000000000e+04	3.994902270252918441e+00
1.680000000000000000e+04	1.680000000000000000e+03	1.680000000000000000e+04	3.966895495972563079e+00
1.681000000000000000e+04	1.681000000000000000e+03	1.681000000000000000e+04	3.948142403574602888e+00
1.682000000000000000e+04	1.682000000000000000e+03	1.682000000000000000e+04	3.932677742947944477e+00
1.683000000000000000e+04	1.683000000000000000e+03	1.683000000000000000e+04	3.964438195621057925e+00
1.684000000000000000e+04	1.684000000000000000e+03	1.684000000000000000e+04	3.944605813944015882e+00
1.685000000000000000e+04	1.685000000000000000e+03	1.685000000000000000e+04	4.028890467136704068e+00
1.686000000000000000e+04	1.686000000000000000e+03	1.686000000000000000e+04	4.064276021954387197e+00
1.687000000000000000e+04	1.687000000000000000e+03	1.687000000000000000e+04	3.967127608374185765e+00
1.688000000000000000e+04	1.688000000000000000e+03	1.688000000000000000e+04	4.005346867334398375e+00
1.689000000000000000e+04	1.689000000000000000e+03	1.689000000000000000e+04	4.028986642441599209e+00
1.690000000000000000e+04	1.690000000000000000e+03	1.690000000000000000e+04	4.181913428745576589e+00
1.691000000000000000e+04	1.691000000000000000e+03	1.691000000000000000e+04	4.136951589830915488e+00
1.692000000000000000e+04	1.692000000000000000e+03	1.692000000000000000e+04	4.186476028894095869e+00
1.693000000000000000e+04	1.693000000000000000e+03	1.693000000000000000e+04	4.024439714911005161e+00
1.694000000000000000e+04	1.694000000000000000e+03	1.694000000000000000e+04	3.995201023521447681e+00
1.695000000000000000e+04	1.695000000000000000e+03	1.695000000000000000e+04	4.028844647614274521e+00
1.696000000000000000e+04	1.696000000000000000e+03	1.696000000000000000e+04	4.139247825675345993e+00
1.697000000000000000e+04	1.697000000000000000e+03	1.697000000000000000e+04	4.048237226267781708e+00
1.698000000000000000e+04	1.698000000000000000e+03	1.698000000000000000e+04	3.992103268695354146e+00
1.699000000000000000e+04	1.699000000000000000e+03	1.699000000000000000e+04	3.943729855040845500e+00
1.700000000000000000e+04	1.700000000000000000e+03	1.700000000000000000e+04	3.870908296067896881e+00
1.701000000000000000e+04	1.701000000000000000e+03	1.701000000000000000e+04	3.852454981975514503e+00
1.702000000000000000e+04	1.702000000000000000e+03	1.702000000000000000e+04	3.877615748165621490e+00
1.703000000000000000e+04	1.703000000000000000e+03	1.703000000000000000e+04	3.884361529470231833e+00
1.704000000000000000e+04	1.704000000000000000e+03	1.704000000000000000e+04	3.810384835755193045e+00
1.705000000000000000e+04	1.705000000000000000e+03	1.705000000000000000e+04	3.810595517296825996e+00
1.706000000000000000e+04	1.706000000000000000e+03	1.706000000000000000e+04	3.831941847876894069e+00
1.707000000000000000e+04	1.707000000000000000e+03	1.707000000000000000e+04	3.900551919932708778e+00
1.708000000000000000e+04	1.708000000000000000e+03	1.708000000000000000e+04	4.002093472785254846e+00
1.709000000000000000e+04	1.709000000000000000e+03	1.709000000000000000e+04	3.985063687003203015e+00
1.710000000000000000e+04	1.710000000000000000e+03	1.710000000000000000e+04	3.902729378427610918e+00
1.711000000000000000e+04	1.711000000000000000e+03	1.711000000000000000e+04	3.829169842042722927e+00
1.712000000000000000e+04	1.712000000000000000e+03	1.712000000000000000e+04	3.821036713162557774e+00
1.713000000000000000e+04	1.713000000000000000e+03	1.713000000000000000e+04	3.854276572355012309e+00
1.714000000000000000e+04	1.714000000000000000e+03	1.714000000000000000e+04	3.891850115140093269e+00
1.715000000000000000e+04	1.715000000000000000e+03	1.715000000000000000e+04	3.790708860422517645e+00
1.716000000000000000e+04	1.716000000000000000e+03	1.716000000000000000e+04	3.791489061586288400e+00
1.717000000000000000e+04	1.717000000000000000e+03	1.717000000000000000e+04	3.875583267178910329e+00
1.718000000000000000e+04	1.718000000000000000e+03	1.718000000000000000e+04	3.941898640603563209e+00
1.719000000000000000e+04	1.719000000000000000e+03	1.719000000000000000e+04	3.970301420403615111e+00
1.720000000000000000e+04	1.720000000000000000e+03	1.720000000000000000e+04	3.888933794126695265e+00
1.721000000000000000e+04	1.721000000000000000e+03	1.721000000000000000e+04	3.861167953047932144e+00
1.722000000000000000e+04	1.722000000000000000e+03	1.722000000000000000e+04	3.965795411477342824e+00
1.723000000000000000e+04	1.723000000000000000e+03	1.723000000000000000e+04	3.997884249181546057e+00
1.724000000000000000e+04	1.724000000000000000e+03	1.724000000000000000e+04	3.979096989169279119e+00
1.725000000000000000e+04	1.725000000000000000e+03	1.725000000000000000e+04	3.911630063373277011e+00
1.726000000000000000e+04	1.726000000000000000e+03	1.726000000000000000e+04	3.889133026376104141e+00
1.727000000000000000e+04	1.727000000000000000e+03	1.727000000000000000e+04	3.918642090334607531e+00
1.728000000000000000e+04	1.728000000000000000e+03	1.728000000000000000e+04	3.917367644898896550e+00
1.729000000000000000e+04	1.729000000000000000e+03	1.729000000000000000e+04	3.978924627486152055e+00
1.730000000000000000e+04	1.730000000000000000e+03	1.730000000000000000e+04	3.942546730174914416e+00
1.731000000000000000e+04	1.731000000000000000e+03	1.731000000000000000e+04	3.815637547454387768e+00
1.732000000000000000e+04	1.732000000000000000e+03	1.732000000000000000e+04	3.763329185675913013e+00
1.733000000000000000e+04	1.733000000000000000e+03	1.733000000000000000e+04	3.756374546057104968e+00
1.734000000000000000e+04	1.734000000000000000e+03	1.734000000000000000e+04	3.710103049831379618e+00
1.735000000000000000e+04	1.735000000000000000e+03	1.735000000000000000e+04	3.891239640279192447e+00
1.736000000000000000e+04	1.736000000000000000e+03	1.736000000000000000e+04	3.877822840681867334e+00
1.737000000000000000e+04	1.737000000000000000e+03	1.737000000000000000e+04	3.906928643631234710e+00
1.738000000000000000e+04	1.738000000000000000e+03	1.738000000000000000e+04	3.903745029243976372e+00
1.739000000000000000e+04	1.739000000000000000e+03	1.739000000000000000e+04	3.894855752639730273e+00
1.740000000000000000e+04	1.740000000000000000e+03	1.740000000000000000e+04	3.974048632659725744e+00
1.741000000000000000e+04	1.741000000000000000e+03	1.741000000000000000e+04	4.020994380523148948e+00
1.742000000000000000e+04	1.742000000000000000e+03	1.742000000000000000e+04	4.054086778793728030e+00
1.743000000000000000e+04	1.743000000000000000e+03	1.743000000000000000e+04	4.006955930415213807e+00
1.744000000000000000e+04	1.744000000000000000e+03	1.744000000000000000e+04	3.952031730919126851e+00
1.745000000000000000e+04	1.745000000000000000e+03	1.745000000000000000e+04	3.913169808531964389e+00
1.746000000000000000e+04	1.746000000000000000e+03	1.746000000000000000e+04	3.971845614255716583e+00
1.747000000000000000e+04	1.747000000000000000e+03	1.747000000000000000e+04	3.889565625643096602e+00
1.748000000000000000e+04	1.748000000000000000e+03	1.748000000000000000e+04	3.872906495896071721e+00
1.749000000000000000e+04	1.749000000000000000e+03	1.749000000000000000e+04	3.864389771949938268e+00
1.750000000000000000e+04	1.750000000000000000e+03	1.750000000000000000e+04	3.900428028563843519e+00
1.751000000000000000e+04	1.751000000000000000e+03	1.751000000000000000e+04	3.879341764388689384e+00
1.752000000000000000e+04	1.752000000000000000e+03	1.752000000000000000e+04	3.863121102801597040e+00
1.753000000000000000e+04	1.753000000000000000e+03	1.753000000000000000e+04	3.892129212993506560e+00
1.754000000000000000e+04	1.754000000000000000e+03	1.754000000000000000e+04	3.894586588193893029e+00
1.755000000000000000e+04	1.755000000000000000e+03	1.755000000000000000e+04	3.966246656387617087e+00
1.756000000000000000e+04	1.756000000000000000e+03	1.756000000000000000e+04	4.025671288337910880e+00
1.757000000000000000e+04	1.757000000000000000e+03	1.757000000000000000e+04	4.005758713240678226e+00
1.758000000000000000e+04	1.758000000000000000e+03	1.758000000000000000e+04	3.980416412569914630e+00
1.759000000000000000e+04	1.759000000000000000e+03	1.759000000000000000e+04	3.885828077389303026e+00
1.760000000000000000e+04	1.760000000000000000e+03	1.760000000000000000e+04	3.816682600781855506e+00
1.761000000000000000e+04	1.761000000000000000e+03	1.761000000000000000e+04	3.906247399334052073e+00
1.762000000000000000e+04	1.762000000000000000e+03	1.762000000000000000e+04	3.813569569337627474e+00
1.763000000000000000e+04	1.763000000000000000e+03	1.763000000000000000e+04	3.850849192031871482e+00
1.764000000000000000e+04	1.764000000000000000e+03	1.764000000000000000e+04	3.900637586281654468e+00
1.765000000000000000e+04	1.765000000000000000e+03	1.765000000000000000e+04	3.800246635992400979e+00
1.766000000000000000e+04	1.766000000000000000e+03	1.766000000000000000e+04	3.820203959358345891e+00
1.767000000000000000e+04	1.767000000000000000e+03	1.767000000000000000e+04	3.734716673418299493e+00
1.768000000000000000e+04	1.768000000000000000e+03	1.768000000000000000e+04	3.814533418644756591e+00
1.769000000000000000e+04	1.769000000000000000e+03	1.769000000000000000e+04	3.887384648711106117e+00
1.770000000000000000e+04	1.770000000000000000e+03	1.770000000000000000e+04	3.941863065454797699e+00
1.771000000000000000e+04	1.771000000000000000e+03	1.771000000000000000e+04	3.878568546587775057e+00
1.772000000000000000e+04	1.772000000000000000e+03	1.772000000000000000e+04	3.838733262042604011e+00
1.773000000000000000e+04	1.773000000000000000e+03	1.773000000000000000e+04	3.844666560387997478e+00
1.774000000000000000e+04	1.774000000000000000e+03	1.774000000000000000e+04	3.831728472828109577e+00
1.775000000000000000e+04	1.775000000000000000e+03	1.775000000000000000e+04	3.819947139281862913e+00
1.776000000000000000e+04	1.776000000000000000e+03	1.776000000000000000e+04	3.778925616451877190e+00
1.777000000000000000e+04	1.777000000000000000e+03	1.777000000000000000e+04	3.700174981739211777e+00
1.778000000000000000e+04	1.778000000000000000e+03	1.778000000000000000e+04	3.706257176559789812e+00
1.779000000000000000e+04	1.779000000000000000e+03	1.779000000000000000e+04	3.726346988344315214e+00
1.780000000000000000e+04	1.780000000000000000e+03	1.780000000000000000e+04	3.703524623122338433e+00
1.781000000000000000e+04	1.781000000000000000e+03	1.781000000000000000e+04	3.696664283945110707e+00
1.782000000000000000e+04	1.782000000000000000e+03	1.782000000000000000e+04	3.720230290403387929e+00
1.783000000000000000e+04	1.783000000000000000e+03	1.783000000000000000e+04	3.742166718146812343e+00
1.784000000000000000e+04	1.784000000000000000e+03	1.784000000000000000e+04	3.819613923825369017e+00
1.785000000000000000e+04	1.785000000000000000e+03	1.785000000000000000e+04	3.794831891681996971e+00
1.786000000000000000e+04	1.786000000000000000e+03	1.786000000000000000e+04	3.896676798722998658e+00
1.787000000000000000e+04	1.787000000000000000e+03	1.787000000000000000e+04	3.815373564610367030e+00
1.788000000000000000e+04	1.788000000000000000e+03	1.788000000000000000e+04	3.814815859455169100e+00
1.789000000000000000e+04	1.789000000000000000e+03	1.789000000000000000e+04	3.858789241048331320e+00
1.790000000000000000e+04	1.790000000000000000e+03	1.790000000000000000e+04	3.952390927500678330e+00
1.791000000000000000e+04	1.791000000000000000e+03	1.791000000000000000e+04	3.882073780626525750e+00
1.792000000000000000e+04	1.792000000000000000e+03	1.792000000000000000e+04	3.892005005335552159e+00
1.793000000000000000e+04	1.793000000000000000e+03	1.793000000000000000e+04	3.906563624204371088e+00
1.794000000000000000e+04	1.794000000000000000e+03	1.794000000000000000e+04	3.848247683726794932e+00
1.795000000000000000e+04	1.795000000000000000e+03	1.795000000000000000e+04	3.980264393455144933e+00
1.796000000000000000e+04	1.796000000000000000e+03	1.796000000000000000e+04	3.962484408483182730e+00
1.797000000000000000e+04	1.797000000000000000e+03	1.797000000000000000e+04	3.880776816397551787e+00
1.798000000000000000e+04	1.798000000000000000e+03	1.798000000000000000e+04	3.864447201900749196e+00
1.799000000000000000e+04	1.799000000000000000e+03	1.799000000000000000e+04	3.899078704939578977e+00
1.800000000000000000e+04	1.800000000000000000e+03	1.800000000000000000e+04	3.975172446438457907e+00
1.801000000000000000e+04	1.801000000000000000e+03	1.801000000000000000e+04	4.000866141352377170e+00
1.802000000000000000e+04	1.802000000000000000e+03	1.802000000000000000e+04	3.958835302555829827e+00
1.803000000000000000e+04	1.803000000000000000e+03	1.803000000000000000e+04	3.888429098558699337e+00
1.804000000000000000e+04	1.804000000000000000e+03	1.804000000000000000e+04	3.949590021913932603e+00
1.805000000000000000e+04	1.805000000000000000e+03	1.805000000000000000e+04	3.863836154511675058e+00
1.806000000000000000e+04	1.806000000000000000e+03	1.806000000000000000e+04	3.889465399693262437e+00
1.807000000000000000e+04	1.807000000000000000e+03	1.807000000000000000e+04	3.825624411611336928e+00
1.808000000000000000e+04	1.808000000000000000e+03	1.808000000000000000e+04	3.765452376007576873e+00
1.809000000000000000e+04	1.809000000000000000e+03	1.809000000000000000e+04	3.797783833273253418e+00
1.810000000000000000e+04	1.810000000000000000e+03	1.810000000000000000e+04	3.811292373101998976e+00
1.811000000000000000e+04	1.811000000000000000e+03	1.811000000000000000e+04	3.863224873355493472e+00
1.812000000000000000e+04	1.812000000000000000e+03	1.812000000000000000e+04	3.782126391207996097e+00
1.813000000000000000e+04	1.813000000000000000e+03	1.813000000000000000e+04	3.724174923285010763e+00
1.814000000000000000e+04	1.814000000000000000e+03	1.814000000000000000e+04	3.625276464730099679e+00
1.815000000000000000e+04	1.815000000000000000e+03	1.815000000000000000e+04	3.624597665893013243e+00
1.816000000000000000e+04	1.816000000000000000e+03	1.816000000000000000e+04	3.579976092328345683e+00
1.817000000000000000e+04	1.817000000000000000e+03	1.817000000000000000e+04	3.752044631340526237e+00
1.818000000000000000e+04	1.818000000000000000e+03	1.818000000000000000e+04	3.843379000547293867e+00
1.819000000000000000e+04	1.819000000000000000e+03	1.819000000000000000e+04	3.730076235423493092e+00
1.820000000000000000e+04	1.820000000000000000e+03	1.820000000000000000e+04	3.815638708111467103e+00
1.821000000000000000e+04	1.821000000000000000e+03	1.821000000000000000e+04	3.776872615623451779e+00
1.822000000000000000e+04	1.822000000000000000e+03	1.822000000000000000e+04	3.755875593836237591e+00
1.823000000000000000e+04	1.823000000000000000e+03	1.823000000000000000e+04	3.786940207834240901e+00
1.824000000000000000e+04	1.824000000000000000e+03	1.824000000000000000e+04	3.800956489277796280e+00
1.825000000000000000e+04	1.825000000000000000e+03	1.825000000000000000e+04	3.767250743023195181e+00
1.826000000000000000e+04	1.826000000000000000e+03	1.826000000000000000e+04	3.821857047861036527e+00
1.827000000000000000e+04	1.827000000000000000e+03	1.827000000000000000e+04	3.799951567464642466e+00
1.828000000000000000e+04	1.828000000000000000e+03	1.828000000000000000e+04	3.883096342965833614e+00
1.829000000000000000e+04	1.829000000000000000e+03	1.829000000000000000e+04	3.865670258591860531e+00
1.830000000000000000e+04	1.830000000000000000e+03	1.830000000000000000e+04	3.777388002117291865e+00
1.831000000000000000e+04	1.831000000000000000e+03	1.831000000000000000e+04	3.781668431716286083e+00
1.832000000000000000e+04	1.832000000000000000e+03	1.832000000000000000e+04	3.718007836278724554e+00
1.833000000000000000e+04	1.833000000000000000e+03	1.833000000000000000e+04	3.765064487902143320e+00
1.834000000000000000e+04	1.834000000000000000e+03	1.834000000000000000e+04	3.707988863602788676e+00
1.835000000000000000e+04	1.835000000000000000e+03	1.835000000000000000e+04	3.800877730746558214e+00
1.836000000000000000e+04	1.836000000000000000e+03	1.836000000000000000e+04	3.828824649963846749e+00
1.837000000000000000e+04	1.837000000000000000e+03	1.837000000000000000e+04	3.829099067163280079e+00
1.838000000000000000e+04	1.838000000000000000e+03	1.838000000000000000e+04	3.826112374727602461e+00
1.839000000000000000e+04	1.839000000000000000e+03	1.839000000000000000e+04	3.848669103375966127e+00
1.840000000000000000e+04	1.840000000000000000e+03	1.840000000000000000e+04	3.864822027659607251e+00
1.841000000000000000e+04	1.841000000000000000e+03	1.841000000000000000e+04	3.851897357893585561e+00
1.842000000000000000e+04	1.842000000000000000e+03	1.842000000000000000e+04	3.823938117323995023e+00
1.843000000000000000e+04	1.843000000000000000e+03	1.843000000000000000e+04	3.805771691473928797e+00
1.844000000000000000e+04	1.844000000000000000e+03	1.844000000000000000e+04	3.825838651770857357e+00
1.845000000000000000e+04	1.845000000000000000e+03	1.845000000000000000e+04	3.784872039340109851e+00
1.846000000000000000e+04	1.846000000000000000e+03	1.846000000000000000e+04	3.827493838453060793e+00
1.847000000000000000e+04	1.847000000000000000e+03	1.847000000000000000e+04	3.874392412335940783e+00
1.848000000000000000e+04	1.848000000000000000e+03	1.848000000000000000e+04	3.829461449690398034e+00
1.849000000000000000e+04	1.849000000000000000e+03	1.849000000000000000e+04	3.819749023218736550e+00
1.850000000000000000e+04	1.850000000000000000e+03	1.850000000000000000e+04	3.823262596253846457e+00
1.851000000000000000e+04	1.851000000000000000e+03	1.851000000000000000e+04	3.881457272451550811e+00
1.852000000000000000e+04	1.852000000000000000e+03	1.852000000000000000e+04	3.862313919591548128e+00
1.853000000000000000e+04	1.853000000000000000e+03	1.853000000000000000e+04	3.878245069696879099e+00
1.854000000000000000e+04	1.854000000000000000e+03	1.854000000000000000e+04	3.990256539740362207e+00
1.855000000000000000e+04	1.855000000000000000e+03	1.855000000000000000e+04	4.035902167522925410e+00
1.856000000000000000e+04	1.856000000000000000e+03	1.856000000000000000e+04	4.082476614761371358e+00
1.857000000000000000e+04	1.857000000000000000e+03	1.857000000000000000e+04	4.074386629494512135e+00
1.858000000000000000e+04	1.858000000000000000e+03	1.858000000000000000e+04	3.970615912025362348e+00
1.859000000000000000e+04	1.859000000000000000e+03	1.859000000000000000e+04	4.018785711264933447e+00
1.860000000000000000e+04	1.860000000000000000e+03	1.860000000000000000e+04	4.005575471467311743e+00
1.861000000000000000e+04	1.861000000000000000e+03	1.861000000000000000e+04	3.938020589088469858e+00
1.862000000000000000e+04	1.862000000000000000e+03	1.862000000000000000e+04	4.016435495784615561e+00
1.863000000000000000e+04	1.863000000000000000e+03	1.863000000000000000e+04	4.075103483468029530e+00
1.864000000000000000e+04	1.864000000000000000e+03	1.864000000000000000e+04	4.060097566949529835e+00
1.865000000000000000e+04	1.865000000000000000e+03	1.865000000000000000e+04	4.031087097753993653e+00
1.866000000000000000e+04	1.866000000000000000e+03	1.866000000000000000e+04	4.020118478779838966e+00
1.867000000000000000e+04	1.867000000000000000e+03	1.867000000000000000e+04	4.022898166922336927e+00
1.868000000000000000e+04	1.868000000000000000e+03	1.868000000000000000e+04	4.111545332834589672e+00
1.869000000000000000e+04	1.869000000000000000e+03	1.869000000000000000e+04	4.080396335961165910e+00
1.870000000000000000e+04	1.870000000000000000e+03	1.870000000000000000e+04	4.081188421004992684e+00
1.871000000000000000e+04	1.871000000000000000e+03	1.871000000000000000e+04	4.106133327292856627e+00
1.872000000000000000e+04	1.872000000000000000e+03	1.872000000000000000e+04	3.933686648144107512e+00
1.873000000000000000e+04	1.873000000000000000e+03	1.873000000000000000e+04	3.957227173445237778e+00
1.874000000000000000e+04	1.874000000000000000e+03	1.874000000000000000e+04	3.929517988475780932e+00
1.875000000000000000e+04	1.875000000000000000e+03	1.875000000000000000e+04	3.961157479101483414e+00
1.876000000000000000e+04	1.876000000000000000e+03	1.876000000000000000e+04	3.977483330536100148e+00
1.877000000000000000e+04	1.877000000000000000e+03	1.877000000000000000e+04	3.893741596049753007e+00
1.878000000000000000e+04	1.878000000000000000e+03	1.878000000000000000e+04	3.880148816890717001e+00
1.879000000000000000e+04	1.879000000000000000e+03	1.879000000000000000e+04	3.880410843134094900e+00
1.880000000000000000e+04	1.880000000000000000e+03	1.880000000000000000e+04	3.832318941341491314e+00
1.881000000000000000e+04	1.881000000000000000e+03	1.881000000000000000e+04	3.935627524909436570e+00
1.882000000000000000e+04	1.882000000000000000e+03	1.882000000000000000e+04	3.925906771643072002e+00
1.883000000000000000e+04	1.883000000000000000e+03	1.883000000000000000e+04	4.050575199713505548e+00
1.884000000000000000e+04	1.884000000000000000e+03	1.884000000000000000e+04	4.020050351755059204e+00
1.885000000000000000e+04	1.885000000000000000e+03	1.885000000000000000e+04	4.014116201915458149e+00
1.886000000000000000e+04	1.886000000000000000e+03	1.886000000000000000e+04	3.984976460413960364e+00
1.887000000000000000e+04	1.887000000000000000e+03	1.887000000000000000e+04	3.975195343745416832e+00
1.888000000000000000e+04	1.888000000000000000e+03	1.888000000000000000e+04	3.972569973959100498e+00
1.889000000000000000e+04	1.889000000000000000e+03	1.889000000000000000e+04	3.973145069902527027e+00
1.890000000000000000e+04	1.890000000000000000e+03	1.890000000000000000e+04	3.938008123757346990e+00
1.891000000000000000e+04	1.891000000000000000e+03	1.891000000000000000e+04	3.927840028917847448e+00
1.892000000000000000e+04	1.892000000000000000e+03	1.892000000000000000e+04	4.019994104747032893e+00
1.893000000000000000e+04	1.893000000000000000e+03	1.893000000000000000e+04	4.013038241888289726e+00
1.894000000000000000e+04	1.894000000000000000e+03	1.894000000000000000e+04	3.964099096385491183e+00
1.895000000000000000e+04	1.895000000000000000e+03	1.895000000000000000e+04	3.902973675870379022e+00
1.896000000000000000e+04	1.896000000000000000e+03	1.896000000000000000e+04	3.906505532127832581e+00
1.897000000000000000e+04	1.897000000000000000e+03	1.897000000000000000e+04	3.816516345114350894e+00
1.898000000000000000e+04	1.898000000000000000e+03	1.898000000000000000e+04	3.736659379531761083e+00
1.899000000000000000e+04	1.899000000000000000e+03	1.899000000000000000e+04	3.906144485888286777e+00
1.900000000000000000e+04	1.900000000000000000e+03	1.900000000000000000e+04	3.987545793868651600e+00
1.901000000000000000e+04	1.901000000000000000e+03	1.901000000000000000e+04	3.890453562982814084e+00
1.902000000000000000e+04	1.902000000000000000e+03	1.902000000000000000e+04	3.944031919881685777e+00
1.903000000000000000e+04	1.903000000000000000e+03	1.903000000000000000e+04	3.996826387419031068e+00
1.904000000000000000e+04	1.904000000000000000e+03	1.904000000000000000e+04	3.912076538695322458e+00
1.905000000000000000e+04	1.905000000000000000e+03	1.905000000000000000e+04	3.992905446117761770e+00
1.906000000000000000e+04	1.906000000000000000e+03	1.906000000000000000e+04	3.963923459631571777e+00
1.907000000000000000e+04	1.907000000000000000e+03	1.907000000000000000e+04	3.966369274436020387e+00
1.908000000000000000e+04	1.908000000000000000e+03	1.908000000000000000e+04	3.869087960824678429e+00
1.909000000000000000e+04	1.909000000000000000e+03	1.909000000000000000e+04	3.809952965708580663e+00
1.910000000000000000e+04	1.910000000000000000e+03	1.910000000000000000e+04	3.768118865587502420e+00
1.911000000000000000e+04	1.911000000000000000e+03	1.911000000000000000e+04	3.844397929750643428e+00
1.912000000000000000e+04	1.912000000000000000e+03	1.912000000000000000e+04	3.840348183214998379e+00
1.913000000000000000e+04	1.913000000000000000e+03	1.913000000000000000e+04	3.774339309961927125e+00
1.914000000000000000e+04	1.914000000000000000e+03	1.914000000000000000e+04	3.793925972656987167e+00
1.915000000000000000e+04	1.915000000000000000e+03	1.915000000000000000e+04	3.808628834810128705e+00
1.916000000000000000e+04	1.916000000000000000e+03	1.916000000000000000e+04	3.681987142800505541e+00
1.917000000000000000e+04	1.917000000000000000e+03	1.917000000000000000e+04	3.748271645177414957e+00
1.918000000000000000e+04	1.918000000000000000e+03	1.918000000000000000e+04	3.694099768156622332e+00
1.919000000000000000e+04	1.919000000000000000e+03	1.919000000000000000e+04	3.709028056977603516e+00
1.920000000000000000e+04	1.920000000000000000e+03	1.920000000000000000e+04	3.751629159732630558e+00
1.921000000000000000e+04	1.921000000000000000e+03	1.921000000000000000e+04	3.612023127665498823e+00
1.922000000000000000e+04	1.922000000000000000e+03	1.922000000000000000e+04	3.691793320619214835e+00
1.923000000000000000e+04	1.923000000000000000e+03	1.923000000000000000e+04	3.688211790858738848e+00
1.924000000000000000e+04	1.924000000000000000e+03	1.924000000000000000e+04	3.683902131605542696e+00
1.925000000000000000e+04	1.925000000000000000e+03	1.925000000000000000e+04	3.719716301468054986e+00
1.926000000000000000e+04	1.926000000000000000e+03	1.926000000000000000e+04	3.713027300490270743e+00
1.927000000000000000e+04	1.927000000000000000e+03	1.927000000000000000e+04	3.686407644473608247e+00
1.928000000000000000e+04	1.928000000000000000e+03	1.928000000000000000e+04	3.684787562733619293e+00
1.929000000000000000e+04	1.929000000000000000e+03	1.929000000000000000e+04	3.631923086794819788e+00
1.930000000000000000e+04	1.930000000000000000e+03	1.930000000000000000e+04	3.597992679477873157e+00
1.931000000000000000e+04	1.931000000000000000e+03	1.931000000000000000e+04	3.561372555905879089e+00
1.932000000000000000e+04	1.932000000000000000e+03	1.932000000000000000e+04	3.637755495977855080e+00
1.933000000000000000e+04	1.933000000000000000e+03	1.933000000000000000e+04	3.627870062192350531e+00
1.934000000000000000e+04	1.934000000000000000e+03	1.934000000000000000e+04	3.646279910654525391e+00
1.935000000000000000e+04	1.935000000000000000e+03	1.935000000000000000e+04	3.546520085931446520e+00
1.936000000000000000e+04	1.936000000000000000e+03	1.936000000000000000e+04	3.670988691934230719e+00
1.937000000000000000e+04	1.937000000000000000e+03	1.937000000000000000e+04	3.671122318713953003e+00
1.938000000000000000e+04	1.938000000000000000e+03	1.938000000000000000e+04	3.744699917956297419e+00
1.939000000000000000e+04	1.939000000000000000e+03	1.939000000000000000e+04	3.802781824269576560e+00
1.940000000000000000e+04	1.940000000000000000e+03	1.940000000000000000e+04	3.713809399875261263e+00
1.941000000000000000e+04	1.941000000000000000e+03	1.941000000000000000e+04	3.814901713985352938e+00
1.942000000000000000e+04	1.942000000000000000e+03	1.942000000000000000e+04	3.814714613947621125e+00
1.943000000000000000e+04	1.943000000000000000e+03	1.943000000000000000e+04	3.740307241472217825e+00
1.944000000000000000e+04	1.944000000000000000e+03	1.944000000000000000e+04	3.706232778510232251e+00
1.945000000000000000e+04	1.945000000000000000e+03	1.945000000000000000e+04	3.661654289191170086e+00
1.946000000000000000e+04	1.946000000000000000e+03	1.946000000000000000e+04	3.631817898324354754e+00
1.947000000000000000e+04	1.947000000000000000e+03	1.947000000000000000e+04	3.597699541597724426e+00
1.948000000000000000e+04	1.948000000000000000e+03	1.948000000000000000e+04	3.622197190228419572e+00
1.949000000000000000e+04	1.949000000000000000e+03	1.949000000000000000e+04	3.673190613537480775e+00
1.950000000000000000e+04	1.950000000000000000e+03	1.950000000000000000e+04	3.602910657281077178e+00
1.951000000000000000e+04	1.951000000000000000e+03	1.951000000000000000e+04	3.622447617016239629e+00
1.952000000000000000e+04	1.952000000000000000e+03	1.952000000000000000e+04	3.620841962287539406e+00
1.953000000000000000e+04	1.953000000000000000e+03	1.953000000000000000e+04	3.713723880734187688e+00
1.954000000000000000e+04	1.954000000000000000e+03	1.954000000000000000e+04	3.660071263811356612e+00
1.955000000000000000e+04	1.955000000000000000e+03	1.955000000000000000e+04	3.777814201003190764e+00
1.956000000000000000e+04	1.956000000000000000e+03	1.956000000000000000e+04	3.838035594053688104e+00
1.957000000000000000e+04	1.957000000000000000e+03	1.957000000000000000e+04	3.816525271509453532e+00
1.958000000000000000e+04	1.958000000000000000e+03	1.958000000000000000e+04	3.800143346209722051e+00
1.959000000000000000e+04	1.959000000000000000e+03	1.959000000000000000e+04	3.732448217399964019e+00
1.960000000000000000e+04	1.960000000000000000e+03	1.960000000000000000e+04	3.790877206388966858e+00
1.961000000000000000e+04	1.961000000000000000e+03	1.961000000000000000e+04	3.734346555837066539e+00
1.962000000000000000e+04	1.962000000000000000e+03	1.962000000000000000e+04	3.764310394797829140e+00
1.963000000000000000e+04	1.963000000000000000e+03	1.963000000000000000e+04	3.711064779073474540e+00
1.964000000000000000e+04	1.964000000000000000e+03	1.964000000000000000e+04	3.608841560810344795e+00
1.965000000000000000e+04	1.965000000000000000e+03	1.965000000000000000e+04	3.627077575180244207e+00
1.966000000000000000e+04	1.966000000000000000e+03	1.966000000000000000e+04	3.642929901326553477e+00
1.967000000000000000e+04	1.967000000000000000e+03	1.967000000000000000e+04	3.673844626651898260e+00
1.968000000000000000e+04	1.968000000000000000e+03	1.968000000000000000e+04	3.613493773637318274e+00
1.969000000000000000e+04	1.969000000000000000e+03	1.969000000000000000e+04	3.571218366422797885e+00
1.970000000000000000e+04	1.970000000000000000e+03	1.970000000000000000e+04	3.569969714741906053e+00
1.971000000000000000e+04	1.971000000000000000e+03	1.971000000000000000e+04	3.574709126815594384e+00
1.972000000000000000e+04	1.972000000000000000e+03	1.972000000000000000e+04	3.540662693377215398e+00
1.973000000000000000e+04	1.973000000000000000e+03	1.973000000000000000e+04	3.551859675585494980e+00
1.974000000000000000e+04	1.974000000000000000e+03	1.974000000000000000e+04	3.509935134714415206e+00
1.975000000000000000e+04	1.975000000000000000e+03	1.975000000000000000e+04	3.570798045020502798e+00
1.976000000000000000e+04	1.976000000000000000e+03	1.976000000000000000e+04	3.546555579471864394e+00
1.977000000000000000e+04	1.977000000000000000e+03	1.977000000000000000e+04	3.466291212391130916e+00
1.978000000000000000e+04	1.978000000000000000e+03	1.978000000000000000e+04	3.490086154753565317e+00
1.979000000000000000e+04	1.979000000000000000e+03	1.979000000000000000e+04	3.559734280747795410e+00
1.980000000000000000e+04	1.980000000000000000e+03	1.980000000000000000e+04	3.484074846586246110e+00
1.981000000000000000e+04	1.981000000000000000e+03	1.981000000000000000e+04	3.472548583310851367e+00
1.982000000000000000e+04	1.982000000000000000e+03	1.982000000000000000e+04	3.470652785579331212e+00
1.983000000000000000e+04	1.983000000000000000e+03	1.983000000000000000e+04	3.559546852820475671e+00
1.984000000000000000e+04	1.984000000000000000e+03	1.984000000000000000e+04	3.549610058283136027e+00
1.985000000000000000e+04	1.985000000000000000e+03	1.985000000000000000e+04	3.490291369015690037e+00
1.986000000000000000e+04	1.986000000000000000e+03	1.986000000000000000e+04	3.477027582095276959e+00
1.987000000000000000e+04	1.987000000000000000e+03	1.987000000000000000e+04	3.376394242604649154e+00
1.988000000000000000e+04	1.988000000000000000e+03	1.988000000000000000e+04	3.398571992022746180e+00
1.989000000000000000e+04	1.989000000000000000e+03	1.989000000000000000e+04	3.386263152022531919e+00
1.990000000000000000e+04	1.990000000000000000e+03	1.990000000000000000e+04	3.352572805835030589e+00
1.991000000000000000e+04	1.991000000000000000e+03	1.991000000000000000e+04	3.401740688177941063e+00
1.992000000000000000e+04	1.992000000000000000e+03	1.992000000000000000e+04	3.349764721531334644e+00
1.993000000000000000e+04	1.993000000000000000e+03	1.993000000000000000e+04	3.324162236605209042e+00
1.994000000000000000e+04	1.994000000000000000e+03	1.994000000000000000e+04	3.426305663885180319e+00
1.995000000000000000e+04	1.995000000000000000e+03	1.995000000000000000e+04	3.467837239243044767e+00
1.996000000000000000e+04	1.996000000000000000e+03	1.996000000000000000e+04	3.522545249122552846e+00
1.997000000000000000e+04	1.997000000000000000e+03	1.997000000000000000e+04	3.556507454241174759e+00
1.998000000000000000e+04	1.998000000000000000e+03	1.998000000000000000e+04	3.583952449270815688e+00
1.999000000000000000e+04	1.999000000000000000e+03	1.999000000000000000e+04	3.621083593450856064e+00
[truncated: 16,712 more rows]
