# Supplementary material for: Ion-combination specific effects driving the enzymatic activity of halophilic alcohol dehydrogenase 2 from Haloferax volcanii in aqueous ionic liquid solvent mixtures
Source: RSC Sustain. 2024 Jul 8;2(9):2559–80. doi: 10.1039/d3su00412k (PMC11353702; doi:10.1039/d3su00412k)
Supplement: SU-002-D3SU00412K-s005 [file SU-002-D3SU00412K-s005.zip › MDAnalysis_Calculated_Plotted_Data/RMSD/ILCexp.csv]

0.000000000000000000e+00	0.000000000000000000e+00	0.000000000000000000e+00	1.009063829446576288e-06
1.000000000000000000e+01	1.000000000000000000e+00	1.000000000000000000e+01	1.081779099365252517e-01
2.000000000000000000e+01	2.000000000000000000e+00	2.000000000000000000e+01	1.046716728239741379e+00
3.000000000000000000e+01	3.000000000000000000e+00	3.000000000000000000e+01	1.203711991747155707e+00
4.000000000000000000e+01	4.000000000000000000e+00	4.000000000000000000e+01	1.294770977171270987e+00
5.000000000000000000e+01	5.000000000000000000e+00	5.000000000000000000e+01	1.304455472042049147e+00
6.000000000000000000e+01	6.000000000000000000e+00	6.000000000000000000e+01	1.350899172619144162e+00
7.000000000000000000e+01	7.000000000000000000e+00	7.000000000000000000e+01	1.374691138970234094e+00
8.000000000000000000e+01	8.000000000000000000e+00	8.000000000000000000e+01	1.445583034724898797e+00
9.000000000000000000e+01	9.000000000000000000e+00	9.000000000000000000e+01	1.441262992176962632e+00
1.000000000000000000e+02	1.000000000000000000e+01	1.000000000000000000e+02	1.564384045268589540e+00
1.100000000000000000e+02	1.100000000000000000e+01	1.100000000000000000e+02	1.625041233227342286e+00
1.200000000000000000e+02	1.200000000000000000e+01	1.200000000000000000e+02	1.696483601829647636e+00
1.300000000000000000e+02	1.300000000000000000e+01	1.300000000000000000e+02	1.657912971677811376e+00
1.400000000000000000e+02	1.400000000000000000e+01	1.400000000000000000e+02	1.700630414538073065e+00
1.500000000000000000e+02	1.500000000000000000e+01	1.500000000000000000e+02	1.796554427539129639e+00
1.600000000000000000e+02	1.600000000000000000e+01	1.600000000000000000e+02	1.778492285957792740e+00
1.700000000000000000e+02	1.700000000000000000e+01	1.700000000000000000e+02	1.808186205022777049e+00
1.800000000000000000e+02	1.800000000000000000e+01	1.800000000000000000e+02	1.855199262474461097e+00
1.900000000000000000e+02	1.900000000000000000e+01	1.900000000000000000e+02	1.805091241527776003e+00
2.000000000000000000e+02	2.000000000000000000e+01	2.000000000000000000e+02	1.861500259678147140e+00
2.100000000000000000e+02	2.100000000000000000e+01	2.100000000000000000e+02	1.973479380200393596e+00
2.200000000000000000e+02	2.200000000000000000e+01	2.200000000000000000e+02	1.878800253276793342e+00
2.300000000000000000e+02	2.300000000000000000e+01	2.300000000000000000e+02	1.876004672998591305e+00
2.400000000000000000e+02	2.400000000000000000e+01	2.400000000000000000e+02	1.914336276713517915e+00
2.500000000000000000e+02	2.500000000000000000e+01	2.500000000000000000e+02	1.997025677546702571e+00
2.600000000000000000e+02	2.600000000000000000e+01	2.600000000000000000e+02	1.980631492546993666e+00
2.700000000000000000e+02	2.700000000000000000e+01	2.700000000000000000e+02	1.972583558475621279e+00
2.800000000000000000e+02	2.800000000000000000e+01	2.800000000000000000e+02	1.987352694663879982e+00
2.900000000000000000e+02	2.900000000000000000e+01	2.900000000000000000e+02	2.158479652370871804e+00
3.000000000000000000e+02	3.000000000000000000e+01	3.000000000000000000e+02	2.137677594110281021e+00
3.100000000000000000e+02	3.100000000000000000e+01	3.100000000000000000e+02	2.133153548047641568e+00
3.200000000000000000e+02	3.200000000000000000e+01	3.200000000000000000e+02	2.068078719215307615e+00
3.300000000000000000e+02	3.300000000000000000e+01	3.300000000000000000e+02	2.159526302214415328e+00
3.400000000000000000e+02	3.400000000000000000e+01	3.400000000000000000e+02	2.103263560752105743e+00
3.500000000000000000e+02	3.500000000000000000e+01	3.500000000000000000e+02	2.089994309354746616e+00
3.600000000000000000e+02	3.600000000000000000e+01	3.600000000000000000e+02	2.107753711467093005e+00
3.700000000000000000e+02	3.700000000000000000e+01	3.700000000000000000e+02	2.142479843959602448e+00
3.800000000000000000e+02	3.800000000000000000e+01	3.800000000000000000e+02	2.061687001452762402e+00
3.900000000000000000e+02	3.900000000000000000e+01	3.900000000000000000e+02	2.068204758048988179e+00
4.000000000000000000e+02	4.000000000000000000e+01	4.000000000000000000e+02	2.055124009502329319e+00
4.100000000000000000e+02	4.100000000000000000e+01	4.100000000000000000e+02	2.000094132900728017e+00
4.200000000000000000e+02	4.200000000000000000e+01	4.200000000000000000e+02	1.993145848117595653e+00
4.300000000000000000e+02	4.300000000000000000e+01	4.300000000000000000e+02	1.957426285502066543e+00
4.400000000000000000e+02	4.400000000000000000e+01	4.400000000000000000e+02	2.007164841290655755e+00
4.500000000000000000e+02	4.500000000000000000e+01	4.500000000000000000e+02	2.003652067016072014e+00
4.600000000000000000e+02	4.600000000000000000e+01	4.600000000000000000e+02	1.992449332697712849e+00
4.700000000000000000e+02	4.700000000000000000e+01	4.700000000000000000e+02	2.057840347744098963e+00
4.800000000000000000e+02	4.800000000000000000e+01	4.800000000000000000e+02	2.063673879988516369e+00
4.900000000000000000e+02	4.900000000000000000e+01	4.900000000000000000e+02	2.022139433471666692e+00
5.000000000000000000e+02	5.000000000000000000e+01	5.000000000000000000e+02	1.981630830912573416e+00
5.100000000000000000e+02	5.100000000000000000e+01	5.100000000000000000e+02	2.034200510459597488e+00
5.200000000000000000e+02	5.200000000000000000e+01	5.200000000000000000e+02	2.005080948096092719e+00
5.300000000000000000e+02	5.300000000000000000e+01	5.300000000000000000e+02	2.040457175996506223e+00
5.400000000000000000e+02	5.400000000000000000e+01	5.400000000000000000e+02	2.092814107101862220e+00
5.500000000000000000e+02	5.500000000000000000e+01	5.500000000000000000e+02	2.035406324349449125e+00
5.600000000000000000e+02	5.600000000000000000e+01	5.600000000000000000e+02	2.177310699700783392e+00
5.700000000000000000e+02	5.700000000000000000e+01	5.700000000000000000e+02	2.155321639449205851e+00
5.800000000000000000e+02	5.800000000000000000e+01	5.800000000000000000e+02	2.174230007623483729e+00
5.900000000000000000e+02	5.900000000000000000e+01	5.900000000000000000e+02	2.210086683307298738e+00
6.000000000000000000e+02	6.000000000000000000e+01	6.000000000000000000e+02	2.162407507374971782e+00
6.100000000000000000e+02	6.100000000000000000e+01	6.100000000000000000e+02	2.299318256443319886e+00
6.200000000000000000e+02	6.200000000000000000e+01	6.200000000000000000e+02	2.220395811307834144e+00
6.300000000000000000e+02	6.300000000000000000e+01	6.300000000000000000e+02	2.294501554740980609e+00
6.400000000000000000e+02	6.400000000000000000e+01	6.400000000000000000e+02	2.219158729709361566e+00
6.500000000000000000e+02	6.500000000000000000e+01	6.500000000000000000e+02	2.233287940165027852e+00
6.600000000000000000e+02	6.600000000000000000e+01	6.600000000000000000e+02	2.289538713166336503e+00
6.700000000000000000e+02	6.700000000000000000e+01	6.700000000000000000e+02	2.268447644533062579e+00
6.800000000000000000e+02	6.800000000000000000e+01	6.800000000000000000e+02	2.252718410526118209e+00
6.900000000000000000e+02	6.900000000000000000e+01	6.900000000000000000e+02	2.276397160376635753e+00
7.000000000000000000e+02	7.000000000000000000e+01	7.000000000000000000e+02	2.270091487584275036e+00
7.100000000000000000e+02	7.100000000000000000e+01	7.100000000000000000e+02	2.229082854628075872e+00
7.200000000000000000e+02	7.200000000000000000e+01	7.200000000000000000e+02	2.157620066376071843e+00
7.300000000000000000e+02	7.300000000000000000e+01	7.300000000000000000e+02	2.220252724697599156e+00
7.400000000000000000e+02	7.400000000000000000e+01	7.400000000000000000e+02	2.181981970746729615e+00
7.500000000000000000e+02	7.500000000000000000e+01	7.500000000000000000e+02	2.241994165342940271e+00
7.600000000000000000e+02	7.600000000000000000e+01	7.600000000000000000e+02	2.167660065888910470e+00
7.700000000000000000e+02	7.700000000000000000e+01	7.700000000000000000e+02	2.177497138850580161e+00
7.800000000000000000e+02	7.800000000000000000e+01	7.800000000000000000e+02	2.192976458707717402e+00
7.900000000000000000e+02	7.900000000000000000e+01	7.900000000000000000e+02	2.176773048626035933e+00
8.000000000000000000e+02	8.000000000000000000e+01	8.000000000000000000e+02	2.239620766563192866e+00
8.100000000000000000e+02	8.100000000000000000e+01	8.100000000000000000e+02	2.220974133850678989e+00
8.200000000000000000e+02	8.200000000000000000e+01	8.200000000000000000e+02	2.237030092368443412e+00
8.300000000000000000e+02	8.300000000000000000e+01	8.300000000000000000e+02	2.201633774743498417e+00
8.400000000000000000e+02	8.400000000000000000e+01	8.400000000000000000e+02	2.157917006758497624e+00
8.500000000000000000e+02	8.500000000000000000e+01	8.500000000000000000e+02	2.161839204702438177e+00
8.600000000000000000e+02	8.600000000000000000e+01	8.600000000000000000e+02	2.192249695081593508e+00
8.700000000000000000e+02	8.700000000000000000e+01	8.700000000000000000e+02	2.214865856655199305e+00
8.800000000000000000e+02	8.800000000000000000e+01	8.800000000000000000e+02	2.243533919195896953e+00
8.900000000000000000e+02	8.900000000000000000e+01	8.900000000000000000e+02	2.219128818919176904e+00
9.000000000000000000e+02	9.000000000000000000e+01	9.000000000000000000e+02	2.183347286356121852e+00
9.100000000000000000e+02	9.100000000000000000e+01	9.100000000000000000e+02	2.248877096201310266e+00
9.200000000000000000e+02	9.200000000000000000e+01	9.200000000000000000e+02	2.227339194797235411e+00
9.300000000000000000e+02	9.300000000000000000e+01	9.300000000000000000e+02	2.183726441257750839e+00
9.400000000000000000e+02	9.400000000000000000e+01	9.400000000000000000e+02	2.196927630623658256e+00
9.500000000000000000e+02	9.500000000000000000e+01	9.500000000000000000e+02	2.215328451678848065e+00
9.600000000000000000e+02	9.600000000000000000e+01	9.600000000000000000e+02	2.133811083338071679e+00
9.700000000000000000e+02	9.700000000000000000e+01	9.700000000000000000e+02	2.150510127063394172e+00
9.800000000000000000e+02	9.800000000000000000e+01	9.800000000000000000e+02	2.089056203591604710e+00
9.900000000000000000e+02	9.900000000000000000e+01	9.900000000000000000e+02	2.190399189866085727e+00
1.000000000000000000e+03	1.000000000000000000e+02	1.000000000000000000e+03	2.137729481742626003e+00
1.010000000000000000e+03	1.010000000000000000e+02	1.010000000000000000e+03	2.141006594740326729e+00
1.020000000000000000e+03	1.020000000000000000e+02	1.020000000000000000e+03	2.149541539318995831e+00
1.030000000000000000e+03	1.030000000000000000e+02	1.030000000000000000e+03	2.165158778992628985e+00
1.040000000000000000e+03	1.040000000000000000e+02	1.040000000000000000e+03	2.152798210549781821e+00
1.050000000000000000e+03	1.050000000000000000e+02	1.050000000000000000e+03	2.117773016574383771e+00
1.060000000000000000e+03	1.060000000000000000e+02	1.060000000000000000e+03	2.074043232280076587e+00
1.070000000000000000e+03	1.070000000000000000e+02	1.070000000000000000e+03	2.106811776051018992e+00
1.080000000000000000e+03	1.080000000000000000e+02	1.080000000000000000e+03	2.093276858837243903e+00
1.090000000000000000e+03	1.090000000000000000e+02	1.090000000000000000e+03	2.175867888871272360e+00
1.100000000000000000e+03	1.100000000000000000e+02	1.100000000000000000e+03	2.129572807783647104e+00
1.110000000000000000e+03	1.110000000000000000e+02	1.110000000000000000e+03	2.145262847901347580e+00
1.120000000000000000e+03	1.120000000000000000e+02	1.120000000000000000e+03	2.130861831111159788e+00
1.130000000000000000e+03	1.130000000000000000e+02	1.130000000000000000e+03	2.072610333292986162e+00
1.140000000000000000e+03	1.140000000000000000e+02	1.140000000000000000e+03	2.083875935970698201e+00
1.150000000000000000e+03	1.150000000000000000e+02	1.150000000000000000e+03	2.063330553591896876e+00
1.160000000000000000e+03	1.160000000000000000e+02	1.160000000000000000e+03	2.101396798067548310e+00
1.170000000000000000e+03	1.170000000000000000e+02	1.170000000000000000e+03	2.139584373681864271e+00
1.180000000000000000e+03	1.180000000000000000e+02	1.180000000000000000e+03	2.115457816430520666e+00
1.190000000000000000e+03	1.190000000000000000e+02	1.190000000000000000e+03	2.074446243971138859e+00
1.200000000000000000e+03	1.200000000000000000e+02	1.200000000000000000e+03	2.014432060949279180e+00
1.210000000000000000e+03	1.210000000000000000e+02	1.210000000000000000e+03	2.042170362559676988e+00
1.220000000000000000e+03	1.220000000000000000e+02	1.220000000000000000e+03	2.040377777207657672e+00
1.230000000000000000e+03	1.230000000000000000e+02	1.230000000000000000e+03	2.033074754984661947e+00
1.240000000000000000e+03	1.240000000000000000e+02	1.240000000000000000e+03	2.031235217112230096e+00
1.250000000000000000e+03	1.250000000000000000e+02	1.250000000000000000e+03	2.047802684298627884e+00
1.260000000000000000e+03	1.260000000000000000e+02	1.260000000000000000e+03	2.026759045520456493e+00
1.270000000000000000e+03	1.270000000000000000e+02	1.270000000000000000e+03	1.996000980447288908e+00
1.280000000000000000e+03	1.280000000000000000e+02	1.280000000000000000e+03	2.035868480450843343e+00
1.290000000000000000e+03	1.290000000000000000e+02	1.290000000000000000e+03	2.019334488313389020e+00
1.300000000000000000e+03	1.300000000000000000e+02	1.300000000000000000e+03	2.043595606166163314e+00
1.310000000000000000e+03	1.310000000000000000e+02	1.310000000000000000e+03	2.092540864370294518e+00
1.320000000000000000e+03	1.320000000000000000e+02	1.320000000000000000e+03	2.124493052632051349e+00
1.330000000000000000e+03	1.330000000000000000e+02	1.330000000000000000e+03	2.153217863375638252e+00
1.340000000000000000e+03	1.340000000000000000e+02	1.340000000000000000e+03	2.149361080043204808e+00
1.350000000000000000e+03	1.350000000000000000e+02	1.350000000000000000e+03	2.159165470122378583e+00
1.360000000000000000e+03	1.360000000000000000e+02	1.360000000000000000e+03	2.158227907604146178e+00
1.370000000000000000e+03	1.370000000000000000e+02	1.370000000000000000e+03	2.198445448820869785e+00
1.380000000000000000e+03	1.380000000000000000e+02	1.380000000000000000e+03	2.195133824384738919e+00
1.390000000000000000e+03	1.390000000000000000e+02	1.390000000000000000e+03	2.252817313643783237e+00
1.400000000000000000e+03	1.400000000000000000e+02	1.400000000000000000e+03	2.289829679056541778e+00
1.410000000000000000e+03	1.410000000000000000e+02	1.410000000000000000e+03	2.323241839970893174e+00
1.420000000000000000e+03	1.420000000000000000e+02	1.420000000000000000e+03	2.344359770867256554e+00
1.430000000000000000e+03	1.430000000000000000e+02	1.430000000000000000e+03	2.302341997273573693e+00
1.440000000000000000e+03	1.440000000000000000e+02	1.440000000000000000e+03	2.342425804583240900e+00
1.450000000000000000e+03	1.450000000000000000e+02	1.450000000000000000e+03	2.319889568486465770e+00
1.460000000000000000e+03	1.460000000000000000e+02	1.460000000000000000e+03	2.285252935087623616e+00
1.470000000000000000e+03	1.470000000000000000e+02	1.470000000000000000e+03	2.277761951894583525e+00
1.480000000000000000e+03	1.480000000000000000e+02	1.480000000000000000e+03	2.312448687352656851e+00
1.490000000000000000e+03	1.490000000000000000e+02	1.490000000000000000e+03	2.350115619027317582e+00
1.500000000000000000e+03	1.500000000000000000e+02	1.500000000000000000e+03	2.357234826820294948e+00
1.510000000000000000e+03	1.510000000000000000e+02	1.510000000000000000e+03	2.358309666143936223e+00
1.520000000000000000e+03	1.520000000000000000e+02	1.520000000000000000e+03	2.390530575898595966e+00
1.530000000000000000e+03	1.530000000000000000e+02	1.530000000000000000e+03	2.367414928988154532e+00
1.540000000000000000e+03	1.540000000000000000e+02	1.540000000000000000e+03	2.459104792520411475e+00
1.550000000000000000e+03	1.550000000000000000e+02	1.550000000000000000e+03	2.436446153930590608e+00
1.560000000000000000e+03	1.560000000000000000e+02	1.560000000000000000e+03	2.472756161100465810e+00
1.570000000000000000e+03	1.570000000000000000e+02	1.570000000000000000e+03	2.382382711695692823e+00
1.580000000000000000e+03	1.580000000000000000e+02	1.580000000000000000e+03	2.378487180176176441e+00
1.590000000000000000e+03	1.590000000000000000e+02	1.590000000000000000e+03	2.452603087877277765e+00
1.600000000000000000e+03	1.600000000000000000e+02	1.600000000000000000e+03	2.415360848539117811e+00
1.610000000000000000e+03	1.610000000000000000e+02	1.610000000000000000e+03	2.338250639628927541e+00
1.620000000000000000e+03	1.620000000000000000e+02	1.620000000000000000e+03	2.375916709522648773e+00
1.630000000000000000e+03	1.630000000000000000e+02	1.630000000000000000e+03	2.441805440111509906e+00
1.640000000000000000e+03	1.640000000000000000e+02	1.640000000000000000e+03	2.381613686638301086e+00
1.650000000000000000e+03	1.650000000000000000e+02	1.650000000000000000e+03	2.439894152935624838e+00
1.660000000000000000e+03	1.660000000000000000e+02	1.660000000000000000e+03	2.434588628824979839e+00
1.670000000000000000e+03	1.670000000000000000e+02	1.670000000000000000e+03	2.456698822255612313e+00
1.680000000000000000e+03	1.680000000000000000e+02	1.680000000000000000e+03	2.454410200991413049e+00
1.690000000000000000e+03	1.690000000000000000e+02	1.690000000000000000e+03	2.427478712139451211e+00
1.700000000000000000e+03	1.700000000000000000e+02	1.700000000000000000e+03	2.479798760136481039e+00
1.710000000000000000e+03	1.710000000000000000e+02	1.710000000000000000e+03	2.482706610653336643e+00
1.720000000000000000e+03	1.720000000000000000e+02	1.720000000000000000e+03	2.457482109937871417e+00
1.730000000000000000e+03	1.730000000000000000e+02	1.730000000000000000e+03	2.408034679000701672e+00
1.740000000000000000e+03	1.740000000000000000e+02	1.740000000000000000e+03	2.443803792298652855e+00
1.750000000000000000e+03	1.750000000000000000e+02	1.750000000000000000e+03	2.410397998095790584e+00
1.760000000000000000e+03	1.760000000000000000e+02	1.760000000000000000e+03	2.370266137128105299e+00
1.770000000000000000e+03	1.770000000000000000e+02	1.770000000000000000e+03	2.284397499009618304e+00
1.780000000000000000e+03	1.780000000000000000e+02	1.780000000000000000e+03	2.307617048346426891e+00
1.790000000000000000e+03	1.790000000000000000e+02	1.790000000000000000e+03	2.316812459275499059e+00
1.800000000000000000e+03	1.800000000000000000e+02	1.800000000000000000e+03	2.240896749575895797e+00
1.810000000000000000e+03	1.810000000000000000e+02	1.810000000000000000e+03	2.278818688623022837e+00
1.820000000000000000e+03	1.820000000000000000e+02	1.820000000000000000e+03	2.262058512702235458e+00
1.830000000000000000e+03	1.830000000000000000e+02	1.830000000000000000e+03	2.223638027672456996e+00
1.840000000000000000e+03	1.840000000000000000e+02	1.840000000000000000e+03	2.210719155534494718e+00
1.850000000000000000e+03	1.850000000000000000e+02	1.850000000000000000e+03	2.154832124855561304e+00
1.860000000000000000e+03	1.860000000000000000e+02	1.860000000000000000e+03	2.143978545095773125e+00
1.870000000000000000e+03	1.870000000000000000e+02	1.870000000000000000e+03	2.229425702494853834e+00
1.880000000000000000e+03	1.880000000000000000e+02	1.880000000000000000e+03	2.271451593585724904e+00
1.890000000000000000e+03	1.890000000000000000e+02	1.890000000000000000e+03	2.331315287519035717e+00
1.900000000000000000e+03	1.900000000000000000e+02	1.900000000000000000e+03	2.277557782084610682e+00
1.910000000000000000e+03	1.910000000000000000e+02	1.910000000000000000e+03	2.240278334044601749e+00
1.920000000000000000e+03	1.920000000000000000e+02	1.920000000000000000e+03	2.236630612045590105e+00
1.930000000000000000e+03	1.930000000000000000e+02	1.930000000000000000e+03	2.245075057689212006e+00
1.940000000000000000e+03	1.940000000000000000e+02	1.940000000000000000e+03	2.258599646158795160e+00
1.950000000000000000e+03	1.950000000000000000e+02	1.950000000000000000e+03	2.212432412388012803e+00
1.960000000000000000e+03	1.960000000000000000e+02	1.960000000000000000e+03	2.310771687754824555e+00
1.970000000000000000e+03	1.970000000000000000e+02	1.970000000000000000e+03	2.297499197671182269e+00
1.980000000000000000e+03	1.980000000000000000e+02	1.980000000000000000e+03	2.241063785970570876e+00
1.990000000000000000e+03	1.990000000000000000e+02	1.990000000000000000e+03	2.242825772277207808e+00
2.000000000000000000e+03	2.000000000000000000e+02	2.000000000000000000e+03	2.333338868071114014e+00
2.010000000000000000e+03	2.010000000000000000e+02	2.010000000000000000e+03	2.415996365682601787e+00
2.020000000000000000e+03	2.020000000000000000e+02	2.020000000000000000e+03	2.314312976648022158e+00
2.030000000000000000e+03	2.030000000000000000e+02	2.030000000000000000e+03	2.336699909979196743e+00
2.040000000000000000e+03	2.040000000000000000e+02	2.040000000000000000e+03	2.280136334933311026e+00
2.050000000000000000e+03	2.050000000000000000e+02	2.050000000000000000e+03	2.243277614284473476e+00
2.060000000000000000e+03	2.060000000000000000e+02	2.060000000000000000e+03	2.292920528017721171e+00
2.070000000000000000e+03	2.070000000000000000e+02	2.070000000000000000e+03	2.318869734056940857e+00
2.080000000000000000e+03	2.080000000000000000e+02	2.080000000000000000e+03	2.320150482256463587e+00
2.090000000000000000e+03	2.090000000000000000e+02	2.090000000000000000e+03	2.323696874893137476e+00
2.100000000000000000e+03	2.100000000000000000e+02	2.100000000000000000e+03	2.303742420072807384e+00
2.110000000000000000e+03	2.110000000000000000e+02	2.110000000000000000e+03	2.265776407183742513e+00
2.120000000000000000e+03	2.120000000000000000e+02	2.120000000000000000e+03	2.231507863972758798e+00
2.130000000000000000e+03	2.130000000000000000e+02	2.130000000000000000e+03	2.280462934718925805e+00
2.140000000000000000e+03	2.140000000000000000e+02	2.140000000000000000e+03	2.332662487550934749e+00
2.150000000000000000e+03	2.150000000000000000e+02	2.150000000000000000e+03	2.372299870011111533e+00
2.160000000000000000e+03	2.160000000000000000e+02	2.160000000000000000e+03	2.347647142574454282e+00
2.170000000000000000e+03	2.170000000000000000e+02	2.170000000000000000e+03	2.287628777576758310e+00
2.180000000000000000e+03	2.180000000000000000e+02	2.180000000000000000e+03	2.314247795768326288e+00
2.190000000000000000e+03	2.190000000000000000e+02	2.190000000000000000e+03	2.274100544673039348e+00
2.200000000000000000e+03	2.200000000000000000e+02	2.200000000000000000e+03	2.238628372350762508e+00
2.210000000000000000e+03	2.210000000000000000e+02	2.210000000000000000e+03	2.213831664118861120e+00
2.220000000000000000e+03	2.220000000000000000e+02	2.220000000000000000e+03	2.264702459161061388e+00
2.230000000000000000e+03	2.230000000000000000e+02	2.230000000000000000e+03	2.228686614176831338e+00
2.240000000000000000e+03	2.240000000000000000e+02	2.240000000000000000e+03	2.273223429719390953e+00
2.250000000000000000e+03	2.250000000000000000e+02	2.250000000000000000e+03	2.277019521661225898e+00
2.260000000000000000e+03	2.260000000000000000e+02	2.260000000000000000e+03	2.363826941322033637e+00
2.270000000000000000e+03	2.270000000000000000e+02	2.270000000000000000e+03	2.403339758065150544e+00
2.280000000000000000e+03	2.280000000000000000e+02	2.280000000000000000e+03	2.355098514302943702e+00
2.290000000000000000e+03	2.290000000000000000e+02	2.290000000000000000e+03	2.313987718494128210e+00
2.300000000000000000e+03	2.300000000000000000e+02	2.300000000000000000e+03	2.272532197239378604e+00
2.310000000000000000e+03	2.310000000000000000e+02	2.310000000000000000e+03	2.249261373500355710e+00
2.320000000000000000e+03	2.320000000000000000e+02	2.320000000000000000e+03	2.217504977286965051e+00
2.330000000000000000e+03	2.330000000000000000e+02	2.330000000000000000e+03	2.249253740528727175e+00
2.340000000000000000e+03	2.340000000000000000e+02	2.340000000000000000e+03	2.260735236337757748e+00
2.350000000000000000e+03	2.350000000000000000e+02	2.350000000000000000e+03	2.259613802132285798e+00
2.360000000000000000e+03	2.360000000000000000e+02	2.360000000000000000e+03	2.303639394675708107e+00
2.370000000000000000e+03	2.370000000000000000e+02	2.370000000000000000e+03	2.335244690849081817e+00
2.380000000000000000e+03	2.380000000000000000e+02	2.380000000000000000e+03	2.427310815505197006e+00
2.390000000000000000e+03	2.390000000000000000e+02	2.390000000000000000e+03	2.405237142573552589e+00
2.400000000000000000e+03	2.400000000000000000e+02	2.400000000000000000e+03	2.424362648205433679e+00
2.410000000000000000e+03	2.410000000000000000e+02	2.410000000000000000e+03	2.371053358292280588e+00
2.420000000000000000e+03	2.420000000000000000e+02	2.420000000000000000e+03	2.437008479282948503e+00
2.430000000000000000e+03	2.430000000000000000e+02	2.430000000000000000e+03	2.464218538905027955e+00
2.440000000000000000e+03	2.440000000000000000e+02	2.440000000000000000e+03	2.529169942242714963e+00
2.450000000000000000e+03	2.450000000000000000e+02	2.450000000000000000e+03	2.447754642922212565e+00
2.460000000000000000e+03	2.460000000000000000e+02	2.460000000000000000e+03	2.428634924945330731e+00
2.470000000000000000e+03	2.470000000000000000e+02	2.470000000000000000e+03	2.544237615391519824e+00
2.480000000000000000e+03	2.480000000000000000e+02	2.480000000000000000e+03	2.570955514228494554e+00
2.490000000000000000e+03	2.490000000000000000e+02	2.490000000000000000e+03	2.496121313272654518e+00
2.500000000000000000e+03	2.500000000000000000e+02	2.500000000000000000e+03	2.482451461081584654e+00
2.510000000000000000e+03	2.510000000000000000e+02	2.510000000000000000e+03	2.540746427881248604e+00
2.520000000000000000e+03	2.520000000000000000e+02	2.520000000000000000e+03	2.541216866679354425e+00
2.530000000000000000e+03	2.530000000000000000e+02	2.530000000000000000e+03	2.498807304564009790e+00
2.540000000000000000e+03	2.540000000000000000e+02	2.540000000000000000e+03	2.629178565801894241e+00
2.550000000000000000e+03	2.550000000000000000e+02	2.550000000000000000e+03	2.600426868066005426e+00
2.560000000000000000e+03	2.560000000000000000e+02	2.560000000000000000e+03	2.639062858971036540e+00
2.570000000000000000e+03	2.570000000000000000e+02	2.570000000000000000e+03	2.659378638035600151e+00
2.580000000000000000e+03	2.580000000000000000e+02	2.580000000000000000e+03	2.603204266312750370e+00
2.590000000000000000e+03	2.590000000000000000e+02	2.590000000000000000e+03	2.657361594207761080e+00
2.600000000000000000e+03	2.600000000000000000e+02	2.600000000000000000e+03	2.764714178389486854e+00
2.610000000000000000e+03	2.610000000000000000e+02	2.610000000000000000e+03	2.747226492873072967e+00
2.620000000000000000e+03	2.620000000000000000e+02	2.620000000000000000e+03	2.767205323277858842e+00
2.630000000000000000e+03	2.630000000000000000e+02	2.630000000000000000e+03	2.765006648919246857e+00
2.640000000000000000e+03	2.640000000000000000e+02	2.640000000000000000e+03	2.687724622107847683e+00
2.650000000000000000e+03	2.650000000000000000e+02	2.650000000000000000e+03	2.679217329142379977e+00
2.660000000000000000e+03	2.660000000000000000e+02	2.660000000000000000e+03	2.732699615052882613e+00
2.670000000000000000e+03	2.670000000000000000e+02	2.670000000000000000e+03	2.745448733564024302e+00
2.680000000000000000e+03	2.680000000000000000e+02	2.680000000000000000e+03	2.730212413324814236e+00
2.690000000000000000e+03	2.690000000000000000e+02	2.690000000000000000e+03	2.710710661056285442e+00
2.700000000000000000e+03	2.700000000000000000e+02	2.700000000000000000e+03	2.645623171550616881e+00
2.710000000000000000e+03	2.710000000000000000e+02	2.710000000000000000e+03	2.582055101843027778e+00
2.720000000000000000e+03	2.720000000000000000e+02	2.720000000000000000e+03	2.625779379006401903e+00
2.730000000000000000e+03	2.730000000000000000e+02	2.730000000000000000e+03	2.621662167203246963e+00
2.740000000000000000e+03	2.740000000000000000e+02	2.740000000000000000e+03	2.677646299966118359e+00
2.750000000000000000e+03	2.750000000000000000e+02	2.750000000000000000e+03	2.708654399716886374e+00
2.760000000000000000e+03	2.760000000000000000e+02	2.760000000000000000e+03	2.589309991220272611e+00
2.770000000000000000e+03	2.770000000000000000e+02	2.770000000000000000e+03	2.625356298493873641e+00
2.780000000000000000e+03	2.780000000000000000e+02	2.780000000000000000e+03	2.675490865817751640e+00
2.790000000000000000e+03	2.790000000000000000e+02	2.790000000000000000e+03	2.749915809952832468e+00
2.800000000000000000e+03	2.800000000000000000e+02	2.800000000000000000e+03	2.686458014324322185e+00
2.810000000000000000e+03	2.810000000000000000e+02	2.810000000000000000e+03	2.689334538280540254e+00
2.820000000000000000e+03	2.820000000000000000e+02	2.820000000000000000e+03	2.625103305311719204e+00
2.830000000000000000e+03	2.830000000000000000e+02	2.830000000000000000e+03	2.610472695673511812e+00
2.840000000000000000e+03	2.840000000000000000e+02	2.840000000000000000e+03	2.612845888319174747e+00
2.850000000000000000e+03	2.850000000000000000e+02	2.850000000000000000e+03	2.594127533702136112e+00
2.860000000000000000e+03	2.860000000000000000e+02	2.860000000000000000e+03	2.646932024433064523e+00
2.870000000000000000e+03	2.870000000000000000e+02	2.870000000000000000e+03	2.766640019633379577e+00
2.880000000000000000e+03	2.880000000000000000e+02	2.880000000000000000e+03	2.724134976675323561e+00
2.890000000000000000e+03	2.890000000000000000e+02	2.890000000000000000e+03	2.774346691337640891e+00
2.900000000000000000e+03	2.900000000000000000e+02	2.900000000000000000e+03	2.646985970171858771e+00
2.910000000000000000e+03	2.910000000000000000e+02	2.910000000000000000e+03	2.700861429195633434e+00
2.920000000000000000e+03	2.920000000000000000e+02	2.920000000000000000e+03	2.681086565671654931e+00
2.930000000000000000e+03	2.930000000000000000e+02	2.930000000000000000e+03	2.704313751011335309e+00
2.940000000000000000e+03	2.940000000000000000e+02	2.940000000000000000e+03	2.736106352929454033e+00
2.950000000000000000e+03	2.950000000000000000e+02	2.950000000000000000e+03	2.718875844871975200e+00
2.960000000000000000e+03	2.960000000000000000e+02	2.960000000000000000e+03	2.664392104707364428e+00
2.970000000000000000e+03	2.970000000000000000e+02	2.970000000000000000e+03	2.711363086453384863e+00
2.980000000000000000e+03	2.980000000000000000e+02	2.980000000000000000e+03	2.808117392671652279e+00
2.990000000000000000e+03	2.990000000000000000e+02	2.990000000000000000e+03	2.713377103208920005e+00
3.000000000000000000e+03	3.000000000000000000e+02	3.000000000000000000e+03	2.749457469037149604e+00
3.010000000000000000e+03	3.010000000000000000e+02	3.010000000000000000e+03	2.751060362831160067e+00
3.020000000000000000e+03	3.020000000000000000e+02	3.020000000000000000e+03	2.768621149265160231e+00
3.030000000000000000e+03	3.030000000000000000e+02	3.030000000000000000e+03	2.776374039303370456e+00
3.040000000000000000e+03	3.040000000000000000e+02	3.040000000000000000e+03	2.682219811663099307e+00
3.050000000000000000e+03	3.050000000000000000e+02	3.050000000000000000e+03	2.751271120536603387e+00
3.060000000000000000e+03	3.060000000000000000e+02	3.060000000000000000e+03	2.758974910312030904e+00
3.070000000000000000e+03	3.070000000000000000e+02	3.070000000000000000e+03	2.730084595632263689e+00
3.080000000000000000e+03	3.080000000000000000e+02	3.080000000000000000e+03	2.813913381551298443e+00
3.090000000000000000e+03	3.090000000000000000e+02	3.090000000000000000e+03	2.780339810727221916e+00
3.100000000000000000e+03	3.100000000000000000e+02	3.100000000000000000e+03	2.790251680471518281e+00
3.110000000000000000e+03	3.110000000000000000e+02	3.110000000000000000e+03	2.729005454959578358e+00
3.120000000000000000e+03	3.120000000000000000e+02	3.120000000000000000e+03	2.770354048397171365e+00
3.130000000000000000e+03	3.130000000000000000e+02	3.130000000000000000e+03	2.762968211757506509e+00
3.140000000000000000e+03	3.140000000000000000e+02	3.140000000000000000e+03	2.673875691067441718e+00
3.150000000000000000e+03	3.150000000000000000e+02	3.150000000000000000e+03	2.629688132559207414e+00
3.160000000000000000e+03	3.160000000000000000e+02	3.160000000000000000e+03	2.704802806490761213e+00
3.170000000000000000e+03	3.170000000000000000e+02	3.170000000000000000e+03	2.799716664163290680e+00
3.180000000000000000e+03	3.180000000000000000e+02	3.180000000000000000e+03	2.733663774943719371e+00
3.190000000000000000e+03	3.190000000000000000e+02	3.190000000000000000e+03	2.677189119771047565e+00
3.200000000000000000e+03	3.200000000000000000e+02	3.200000000000000000e+03	2.661250225407447711e+00
3.210000000000000000e+03	3.210000000000000000e+02	3.210000000000000000e+03	2.669720450104729359e+00
3.220000000000000000e+03	3.220000000000000000e+02	3.220000000000000000e+03	2.680589917775145103e+00
3.230000000000000000e+03	3.230000000000000000e+02	3.230000000000000000e+03	2.766058220655809752e+00
3.240000000000000000e+03	3.240000000000000000e+02	3.240000000000000000e+03	2.774395457502323303e+00
3.250000000000000000e+03	3.250000000000000000e+02	3.250000000000000000e+03	2.714752445920956436e+00
3.260000000000000000e+03	3.260000000000000000e+02	3.260000000000000000e+03	2.832688675110339727e+00
3.270000000000000000e+03	3.270000000000000000e+02	3.270000000000000000e+03	2.765348347554049457e+00
3.280000000000000000e+03	3.280000000000000000e+02	3.280000000000000000e+03	2.755376592284903836e+00
3.290000000000000000e+03	3.290000000000000000e+02	3.290000000000000000e+03	2.706979008356549254e+00
3.300000000000000000e+03	3.300000000000000000e+02	3.300000000000000000e+03	2.651277897195769118e+00
3.310000000000000000e+03	3.310000000000000000e+02	3.310000000000000000e+03	2.690713917506807107e+00
3.320000000000000000e+03	3.320000000000000000e+02	3.320000000000000000e+03	2.681635323173003460e+00
3.330000000000000000e+03	3.330000000000000000e+02	3.330000000000000000e+03	2.723954604679818647e+00
3.340000000000000000e+03	3.340000000000000000e+02	3.340000000000000000e+03	2.651128001798827682e+00
3.350000000000000000e+03	3.350000000000000000e+02	3.350000000000000000e+03	2.580210406095802878e+00
3.360000000000000000e+03	3.360000000000000000e+02	3.360000000000000000e+03	2.559479662120673460e+00
3.370000000000000000e+03	3.370000000000000000e+02	3.370000000000000000e+03	2.497298964498829488e+00
3.380000000000000000e+03	3.380000000000000000e+02	3.380000000000000000e+03	2.515838909720243599e+00
3.390000000000000000e+03	3.390000000000000000e+02	3.390000000000000000e+03	2.507407310154640356e+00
3.400000000000000000e+03	3.400000000000000000e+02	3.400000000000000000e+03	2.552110001560283337e+00
3.410000000000000000e+03	3.410000000000000000e+02	3.410000000000000000e+03	2.618223941187769910e+00
3.420000000000000000e+03	3.420000000000000000e+02	3.420000000000000000e+03	2.564130048697767617e+00
3.430000000000000000e+03	3.430000000000000000e+02	3.430000000000000000e+03	2.617919726097490241e+00
3.440000000000000000e+03	3.440000000000000000e+02	3.440000000000000000e+03	2.692570235503007225e+00
3.450000000000000000e+03	3.450000000000000000e+02	3.450000000000000000e+03	2.609905858299509607e+00
3.460000000000000000e+03	3.460000000000000000e+02	3.460000000000000000e+03	2.530023242575391684e+00
3.470000000000000000e+03	3.470000000000000000e+02	3.470000000000000000e+03	2.536790161152871370e+00
3.480000000000000000e+03	3.480000000000000000e+02	3.480000000000000000e+03	2.606597998341475542e+00
3.490000000000000000e+03	3.490000000000000000e+02	3.490000000000000000e+03	2.606164254211228659e+00
3.500000000000000000e+03	3.500000000000000000e+02	3.500000000000000000e+03	2.659903960298250603e+00
3.510000000000000000e+03	3.510000000000000000e+02	3.510000000000000000e+03	2.624383343715588346e+00
3.520000000000000000e+03	3.520000000000000000e+02	3.520000000000000000e+03	2.672190975353962994e+00
3.530000000000000000e+03	3.530000000000000000e+02	3.530000000000000000e+03	2.694063712399486388e+00
3.540000000000000000e+03	3.540000000000000000e+02	3.540000000000000000e+03	2.753755657779296317e+00
3.550000000000000000e+03	3.550000000000000000e+02	3.550000000000000000e+03	2.764969567556477603e+00
3.560000000000000000e+03	3.560000000000000000e+02	3.560000000000000000e+03	2.758337683886407543e+00
3.570000000000000000e+03	3.570000000000000000e+02	3.570000000000000000e+03	2.825286648964775438e+00
3.580000000000000000e+03	3.580000000000000000e+02	3.580000000000000000e+03	2.849945122298143563e+00
3.590000000000000000e+03	3.590000000000000000e+02	3.590000000000000000e+03	2.756720958437801183e+00
3.600000000000000000e+03	3.600000000000000000e+02	3.600000000000000000e+03	2.721640936739090577e+00
3.610000000000000000e+03	3.610000000000000000e+02	3.610000000000000000e+03	2.752811857300401233e+00
3.620000000000000000e+03	3.620000000000000000e+02	3.620000000000000000e+03	2.771663528630601281e+00
3.630000000000000000e+03	3.630000000000000000e+02	3.630000000000000000e+03	2.806487137445887292e+00
3.640000000000000000e+03	3.640000000000000000e+02	3.640000000000000000e+03	2.840871408984346758e+00
3.650000000000000000e+03	3.650000000000000000e+02	3.650000000000000000e+03	2.812780981635105704e+00
3.660000000000000000e+03	3.660000000000000000e+02	3.660000000000000000e+03	2.739406408312277108e+00
3.670000000000000000e+03	3.670000000000000000e+02	3.670000000000000000e+03	2.730960606430010706e+00
3.680000000000000000e+03	3.680000000000000000e+02	3.680000000000000000e+03	2.723193667370663817e+00
3.690000000000000000e+03	3.690000000000000000e+02	3.690000000000000000e+03	2.730739940768325269e+00
3.700000000000000000e+03	3.700000000000000000e+02	3.700000000000000000e+03	2.670119777867240529e+00
3.710000000000000000e+03	3.710000000000000000e+02	3.710000000000000000e+03	2.535052787812281494e+00
3.720000000000000000e+03	3.720000000000000000e+02	3.720000000000000000e+03	2.460120625306374542e+00
3.730000000000000000e+03	3.730000000000000000e+02	3.730000000000000000e+03	2.512885197113278402e+00
3.740000000000000000e+03	3.740000000000000000e+02	3.740000000000000000e+03	2.460682069303382846e+00
3.750000000000000000e+03	3.750000000000000000e+02	3.750000000000000000e+03	2.519081364317058647e+00
3.760000000000000000e+03	3.760000000000000000e+02	3.760000000000000000e+03	2.533142185343094877e+00
3.770000000000000000e+03	3.770000000000000000e+02	3.770000000000000000e+03	2.517598011077466058e+00
3.780000000000000000e+03	3.780000000000000000e+02	3.780000000000000000e+03	2.536746893765091659e+00
3.790000000000000000e+03	3.790000000000000000e+02	3.790000000000000000e+03	2.542823393958389300e+00
3.800000000000000000e+03	3.800000000000000000e+02	3.800000000000000000e+03	2.615413163080310355e+00
3.810000000000000000e+03	3.810000000000000000e+02	3.810000000000000000e+03	2.696680028938014395e+00
3.820000000000000000e+03	3.820000000000000000e+02	3.820000000000000000e+03	2.741400131335359536e+00
3.830000000000000000e+03	3.830000000000000000e+02	3.830000000000000000e+03	2.779995556901698528e+00
3.840000000000000000e+03	3.840000000000000000e+02	3.840000000000000000e+03	2.801576790587583687e+00
3.850000000000000000e+03	3.850000000000000000e+02	3.850000000000000000e+03	2.697565617389046544e+00
3.860000000000000000e+03	3.860000000000000000e+02	3.860000000000000000e+03	2.758630831078644707e+00
3.870000000000000000e+03	3.870000000000000000e+02	3.870000000000000000e+03	2.727972473402034304e+00
3.880000000000000000e+03	3.880000000000000000e+02	3.880000000000000000e+03	2.861608453999739954e+00
3.890000000000000000e+03	3.890000000000000000e+02	3.890000000000000000e+03	2.821318798365276770e+00
3.900000000000000000e+03	3.900000000000000000e+02	3.900000000000000000e+03	2.780866706480033645e+00
3.910000000000000000e+03	3.910000000000000000e+02	3.910000000000000000e+03	2.818653259165242897e+00
3.920000000000000000e+03	3.920000000000000000e+02	3.920000000000000000e+03	2.824178685065700911e+00
3.930000000000000000e+03	3.930000000000000000e+02	3.930000000000000000e+03	2.885072369989981844e+00
3.940000000000000000e+03	3.940000000000000000e+02	3.940000000000000000e+03	2.886373148709216796e+00
3.950000000000000000e+03	3.950000000000000000e+02	3.950000000000000000e+03	2.948207590080291762e+00
3.960000000000000000e+03	3.960000000000000000e+02	3.960000000000000000e+03	2.923619057319642334e+00
3.970000000000000000e+03	3.970000000000000000e+02	3.970000000000000000e+03	2.910589782332135389e+00
3.980000000000000000e+03	3.980000000000000000e+02	3.980000000000000000e+03	2.894399907390092785e+00
3.990000000000000000e+03	3.990000000000000000e+02	3.990000000000000000e+03	2.877231670780822537e+00
4.000000000000000000e+03	4.000000000000000000e+02	4.000000000000000000e+03	2.865950374926702349e+00
4.010000000000000000e+03	4.010000000000000000e+02	4.010000000000000000e+03	2.877084610697204781e+00
4.020000000000000000e+03	4.020000000000000000e+02	4.020000000000000000e+03	2.891048930468387734e+00
4.030000000000000000e+03	4.030000000000000000e+02	4.030000000000000000e+03	2.849696874507600786e+00
4.040000000000000000e+03	4.040000000000000000e+02	4.040000000000000000e+03	2.864883862618840205e+00
4.050000000000000000e+03	4.050000000000000000e+02	4.050000000000000000e+03	2.784178262666581638e+00
4.060000000000000000e+03	4.060000000000000000e+02	4.060000000000000000e+03	2.751207867651539019e+00
4.070000000000000000e+03	4.070000000000000000e+02	4.070000000000000000e+03	2.829487769178121948e+00
4.080000000000000000e+03	4.080000000000000000e+02	4.080000000000000000e+03	2.790079662763774504e+00
4.090000000000000000e+03	4.090000000000000000e+02	4.090000000000000000e+03	2.753517756530342808e+00
4.100000000000000000e+03	4.100000000000000000e+02	4.100000000000000000e+03	2.734919795079914451e+00
4.110000000000000000e+03	4.110000000000000000e+02	4.110000000000000000e+03	2.730148094433712647e+00
4.120000000000000000e+03	4.120000000000000000e+02	4.120000000000000000e+03	2.725533459889358134e+00
4.130000000000000000e+03	4.130000000000000000e+02	4.130000000000000000e+03	2.899228479289968075e+00
4.140000000000000000e+03	4.140000000000000000e+02	4.140000000000000000e+03	2.845828229768106787e+00
4.150000000000000000e+03	4.150000000000000000e+02	4.150000000000000000e+03	2.824196387747654580e+00
4.160000000000000000e+03	4.160000000000000000e+02	4.160000000000000000e+03	2.795762237561666197e+00
4.170000000000000000e+03	4.170000000000000000e+02	4.170000000000000000e+03	2.716868747237834558e+00
4.180000000000000000e+03	4.180000000000000000e+02	4.180000000000000000e+03	2.733821192652968080e+00
4.190000000000000000e+03	4.190000000000000000e+02	4.190000000000000000e+03	2.849580613046729827e+00
4.200000000000000000e+03	4.200000000000000000e+02	4.200000000000000000e+03	2.887201296502906800e+00
4.210000000000000000e+03	4.210000000000000000e+02	4.210000000000000000e+03	2.856450764051131852e+00
4.220000000000000000e+03	4.220000000000000000e+02	4.220000000000000000e+03	2.839983492859761149e+00
4.230000000000000000e+03	4.230000000000000000e+02	4.230000000000000000e+03	2.858720525950739333e+00
4.240000000000000000e+03	4.240000000000000000e+02	4.240000000000000000e+03	2.874891547765995536e+00
4.250000000000000000e+03	4.250000000000000000e+02	4.250000000000000000e+03	2.867966791479971356e+00
4.260000000000000000e+03	4.260000000000000000e+02	4.260000000000000000e+03	2.833759036164671841e+00
4.270000000000000000e+03	4.270000000000000000e+02	4.270000000000000000e+03	2.917445674045983761e+00
4.280000000000000000e+03	4.280000000000000000e+02	4.280000000000000000e+03	2.867786350218948677e+00
4.290000000000000000e+03	4.290000000000000000e+02	4.290000000000000000e+03	2.854828934772963844e+00
4.300000000000000000e+03	4.300000000000000000e+02	4.300000000000000000e+03	2.880190802021555641e+00
4.310000000000000000e+03	4.310000000000000000e+02	4.310000000000000000e+03	2.980240372751262079e+00
4.320000000000000000e+03	4.320000000000000000e+02	4.320000000000000000e+03	2.985031611388533790e+00
4.330000000000000000e+03	4.330000000000000000e+02	4.330000000000000000e+03	3.009213273004180067e+00
4.340000000000000000e+03	4.340000000000000000e+02	4.340000000000000000e+03	3.061247579169411370e+00
4.350000000000000000e+03	4.350000000000000000e+02	4.350000000000000000e+03	3.096612788278379824e+00
4.360000000000000000e+03	4.360000000000000000e+02	4.360000000000000000e+03	3.085140914079251839e+00
4.370000000000000000e+03	4.370000000000000000e+02	4.370000000000000000e+03	3.145613753920638800e+00
4.380000000000000000e+03	4.380000000000000000e+02	4.380000000000000000e+03	3.085590690802391567e+00
4.390000000000000000e+03	4.390000000000000000e+02	4.390000000000000000e+03	3.125572017476620168e+00
4.400000000000000000e+03	4.400000000000000000e+02	4.400000000000000000e+03	3.087930294792469610e+00
4.410000000000000000e+03	4.410000000000000000e+02	4.410000000000000000e+03	3.169003024156114900e+00
4.420000000000000000e+03	4.420000000000000000e+02	4.420000000000000000e+03	3.068381377832932078e+00
4.430000000000000000e+03	4.430000000000000000e+02	4.430000000000000000e+03	3.139765679314817870e+00
4.440000000000000000e+03	4.440000000000000000e+02	4.440000000000000000e+03	3.254806477846293511e+00
4.450000000000000000e+03	4.450000000000000000e+02	4.450000000000000000e+03	3.238134164798934123e+00
4.460000000000000000e+03	4.460000000000000000e+02	4.460000000000000000e+03	3.155800241066202716e+00
4.470000000000000000e+03	4.470000000000000000e+02	4.470000000000000000e+03	3.135073071559017599e+00
4.480000000000000000e+03	4.480000000000000000e+02	4.480000000000000000e+03	3.177187885276123502e+00
4.490000000000000000e+03	4.490000000000000000e+02	4.490000000000000000e+03	3.212386422836087885e+00
4.500000000000000000e+03	4.500000000000000000e+02	4.500000000000000000e+03	3.146508377712857740e+00
4.510000000000000000e+03	4.510000000000000000e+02	4.510000000000000000e+03	3.184480053035859015e+00
4.520000000000000000e+03	4.520000000000000000e+02	4.520000000000000000e+03	3.147372144144644945e+00
4.530000000000000000e+03	4.530000000000000000e+02	4.530000000000000000e+03	3.268427009444219156e+00
4.540000000000000000e+03	4.540000000000000000e+02	4.540000000000000000e+03	3.195888139554013740e+00
4.550000000000000000e+03	4.550000000000000000e+02	4.550000000000000000e+03	3.328438599919252727e+00
4.560000000000000000e+03	4.560000000000000000e+02	4.560000000000000000e+03	3.402924010415286027e+00
4.570000000000000000e+03	4.570000000000000000e+02	4.570000000000000000e+03	3.285345471179336840e+00
4.580000000000000000e+03	4.580000000000000000e+02	4.580000000000000000e+03	3.325758085833144140e+00
4.590000000000000000e+03	4.590000000000000000e+02	4.590000000000000000e+03	3.238661081411936316e+00
4.600000000000000000e+03	4.600000000000000000e+02	4.600000000000000000e+03	3.331246200106841027e+00
4.610000000000000000e+03	4.610000000000000000e+02	4.610000000000000000e+03	3.351111066054608845e+00
4.620000000000000000e+03	4.620000000000000000e+02	4.620000000000000000e+03	3.234323378054118514e+00
4.630000000000000000e+03	4.630000000000000000e+02	4.630000000000000000e+03	3.225857581349738989e+00
4.640000000000000000e+03	4.640000000000000000e+02	4.640000000000000000e+03	3.165792995081083472e+00
4.650000000000000000e+03	4.650000000000000000e+02	4.650000000000000000e+03	3.168818192684089929e+00
4.660000000000000000e+03	4.660000000000000000e+02	4.660000000000000000e+03	3.190574695232696989e+00
4.670000000000000000e+03	4.670000000000000000e+02	4.670000000000000000e+03	3.241023684532055249e+00
4.680000000000000000e+03	4.680000000000000000e+02	4.680000000000000000e+03	3.279385114612190399e+00
4.690000000000000000e+03	4.690000000000000000e+02	4.690000000000000000e+03	3.231020507488565396e+00
4.700000000000000000e+03	4.700000000000000000e+02	4.700000000000000000e+03	3.286424925034964861e+00
4.710000000000000000e+03	4.710000000000000000e+02	4.710000000000000000e+03	3.234431921370169771e+00
4.720000000000000000e+03	4.720000000000000000e+02	4.720000000000000000e+03	3.209682830174349188e+00
4.730000000000000000e+03	4.730000000000000000e+02	4.730000000000000000e+03	3.263537945581601374e+00
4.740000000000000000e+03	4.740000000000000000e+02	4.740000000000000000e+03	3.210946760569877600e+00
4.750000000000000000e+03	4.750000000000000000e+02	4.750000000000000000e+03	3.295080250090709928e+00
4.760000000000000000e+03	4.760000000000000000e+02	4.760000000000000000e+03	3.188504107203735671e+00
4.770000000000000000e+03	4.770000000000000000e+02	4.770000000000000000e+03	3.233812024782340089e+00
4.780000000000000000e+03	4.780000000000000000e+02	4.780000000000000000e+03	3.265615979864718632e+00
4.790000000000000000e+03	4.790000000000000000e+02	4.790000000000000000e+03	3.315999510223725633e+00
4.800000000000000000e+03	4.800000000000000000e+02	4.800000000000000000e+03	3.364315647541533671e+00
4.810000000000000000e+03	4.810000000000000000e+02	4.810000000000000000e+03	3.311446195574145435e+00
4.820000000000000000e+03	4.820000000000000000e+02	4.820000000000000000e+03	3.356073923084067712e+00
4.830000000000000000e+03	4.830000000000000000e+02	4.830000000000000000e+03	3.328985093290216302e+00
4.840000000000000000e+03	4.840000000000000000e+02	4.840000000000000000e+03	3.269552828695974522e+00
4.850000000000000000e+03	4.850000000000000000e+02	4.850000000000000000e+03	3.325542993242542433e+00
4.860000000000000000e+03	4.860000000000000000e+02	4.860000000000000000e+03	3.385178431308183633e+00
4.870000000000000000e+03	4.870000000000000000e+02	4.870000000000000000e+03	3.340651395420290992e+00
4.880000000000000000e+03	4.880000000000000000e+02	4.880000000000000000e+03	3.399750383319796843e+00
4.890000000000000000e+03	4.890000000000000000e+02	4.890000000000000000e+03	3.358286609825907654e+00
4.900000000000000000e+03	4.900000000000000000e+02	4.900000000000000000e+03	3.250960132573534445e+00
4.910000000000000000e+03	4.910000000000000000e+02	4.910000000000000000e+03	3.316018615276291381e+00
4.920000000000000000e+03	4.920000000000000000e+02	4.920000000000000000e+03	3.336299010072276250e+00
4.930000000000000000e+03	4.930000000000000000e+02	4.930000000000000000e+03	3.419901486313232208e+00
4.940000000000000000e+03	4.940000000000000000e+02	4.940000000000000000e+03	3.338452691930943406e+00
4.950000000000000000e+03	4.950000000000000000e+02	4.950000000000000000e+03	3.344750818630193745e+00
4.960000000000000000e+03	4.960000000000000000e+02	4.960000000000000000e+03	3.441278182957288490e+00
4.970000000000000000e+03	4.970000000000000000e+02	4.970000000000000000e+03	3.423101909705370094e+00
4.980000000000000000e+03	4.980000000000000000e+02	4.980000000000000000e+03	3.385702291335851655e+00
4.990000000000000000e+03	4.990000000000000000e+02	4.990000000000000000e+03	3.327507738801903869e+00
5.000000000000000000e+03	5.000000000000000000e+02	5.000000000000000000e+03	3.242585816661108122e+00
5.010000000000000000e+03	5.010000000000000000e+02	5.010000000000000000e+03	3.428185386604420071e+00
5.020000000000000000e+03	5.020000000000000000e+02	5.020000000000000000e+03	3.444994009654859468e+00
5.030000000000000000e+03	5.030000000000000000e+02	5.030000000000000000e+03	3.401814177572867415e+00
5.040000000000000000e+03	5.040000000000000000e+02	5.040000000000000000e+03	3.324210755140477147e+00
5.050000000000000000e+03	5.050000000000000000e+02	5.050000000000000000e+03	3.337860869217359472e+00
5.060000000000000000e+03	5.060000000000000000e+02	5.060000000000000000e+03	3.359869682011582981e+00
5.070000000000000000e+03	5.070000000000000000e+02	5.070000000000000000e+03	3.408790476371309275e+00
5.080000000000000000e+03	5.080000000000000000e+02	5.080000000000000000e+03	3.476273519397823364e+00
5.090000000000000000e+03	5.090000000000000000e+02	5.090000000000000000e+03	3.523819407773133072e+00
5.100000000000000000e+03	5.100000000000000000e+02	5.100000000000000000e+03	3.455103850838250334e+00
5.110000000000000000e+03	5.110000000000000000e+02	5.110000000000000000e+03	3.452708205215416992e+00
5.120000000000000000e+03	5.120000000000000000e+02	5.120000000000000000e+03	3.435429408511260885e+00
5.130000000000000000e+03	5.130000000000000000e+02	5.130000000000000000e+03	3.479952104265485513e+00
5.140000000000000000e+03	5.140000000000000000e+02	5.140000000000000000e+03	3.504599734678156775e+00
5.150000000000000000e+03	5.150000000000000000e+02	5.150000000000000000e+03	3.543610654404366844e+00
5.160000000000000000e+03	5.160000000000000000e+02	5.160000000000000000e+03	3.508622904944539656e+00
5.170000000000000000e+03	5.170000000000000000e+02	5.170000000000000000e+03	3.525385432981969380e+00
5.180000000000000000e+03	5.180000000000000000e+02	5.180000000000000000e+03	3.497546725766971676e+00
5.190000000000000000e+03	5.190000000000000000e+02	5.190000000000000000e+03	3.392482021598341557e+00
5.200000000000000000e+03	5.200000000000000000e+02	5.200000000000000000e+03	3.511860871413294838e+00
5.210000000000000000e+03	5.210000000000000000e+02	5.210000000000000000e+03	3.558173496997308227e+00
5.220000000000000000e+03	5.220000000000000000e+02	5.220000000000000000e+03	3.496687574646210273e+00
5.230000000000000000e+03	5.230000000000000000e+02	5.230000000000000000e+03	3.495581585720545448e+00
5.240000000000000000e+03	5.240000000000000000e+02	5.240000000000000000e+03	3.453730948909892184e+00
5.250000000000000000e+03	5.250000000000000000e+02	5.250000000000000000e+03	3.430874814054490241e+00
5.260000000000000000e+03	5.260000000000000000e+02	5.260000000000000000e+03	3.450990305209867604e+00
5.270000000000000000e+03	5.270000000000000000e+02	5.270000000000000000e+03	3.550042805829465298e+00
5.280000000000000000e+03	5.280000000000000000e+02	5.280000000000000000e+03	3.565468879224666043e+00
5.290000000000000000e+03	5.290000000000000000e+02	5.290000000000000000e+03	3.572356269443489829e+00
5.300000000000000000e+03	5.300000000000000000e+02	5.300000000000000000e+03	3.667180350042170467e+00
5.310000000000000000e+03	5.310000000000000000e+02	5.310000000000000000e+03	3.628722232971382855e+00
5.320000000000000000e+03	5.320000000000000000e+02	5.320000000000000000e+03	3.658400592397867079e+00
5.330000000000000000e+03	5.330000000000000000e+02	5.330000000000000000e+03	3.688241993415991349e+00
5.340000000000000000e+03	5.340000000000000000e+02	5.340000000000000000e+03	3.709968668588410345e+00
5.350000000000000000e+03	5.350000000000000000e+02	5.350000000000000000e+03	3.701074143811582839e+00
5.360000000000000000e+03	5.360000000000000000e+02	5.360000000000000000e+03	3.645865138708099806e+00
5.370000000000000000e+03	5.370000000000000000e+02	5.370000000000000000e+03	3.693648145617765888e+00
5.380000000000000000e+03	5.380000000000000000e+02	5.380000000000000000e+03	3.744783805051342007e+00
5.390000000000000000e+03	5.390000000000000000e+02	5.390000000000000000e+03	3.708745037512276799e+00
5.400000000000000000e+03	5.400000000000000000e+02	5.400000000000000000e+03	3.617669503390954056e+00
5.410000000000000000e+03	5.410000000000000000e+02	5.410000000000000000e+03	3.641647607894130445e+00
5.420000000000000000e+03	5.420000000000000000e+02	5.420000000000000000e+03	3.604847511395373516e+00
5.430000000000000000e+03	5.430000000000000000e+02	5.430000000000000000e+03	3.588350934713976148e+00
5.440000000000000000e+03	5.440000000000000000e+02	5.440000000000000000e+03	3.584873391240096296e+00
5.450000000000000000e+03	5.450000000000000000e+02	5.450000000000000000e+03	3.570822186670537413e+00
5.460000000000000000e+03	5.460000000000000000e+02	5.460000000000000000e+03	3.623506301231766979e+00
5.470000000000000000e+03	5.470000000000000000e+02	5.470000000000000000e+03	3.693364105204930858e+00
5.480000000000000000e+03	5.480000000000000000e+02	5.480000000000000000e+03	3.732225891748726543e+00
5.490000000000000000e+03	5.490000000000000000e+02	5.490000000000000000e+03	3.619527734620950898e+00
5.500000000000000000e+03	5.500000000000000000e+02	5.500000000000000000e+03	3.555512774639411955e+00
5.510000000000000000e+03	5.510000000000000000e+02	5.510000000000000000e+03	3.588973573503857928e+00
5.520000000000000000e+03	5.520000000000000000e+02	5.520000000000000000e+03	3.512056187924819106e+00
5.530000000000000000e+03	5.530000000000000000e+02	5.530000000000000000e+03	3.546768519097991401e+00
5.540000000000000000e+03	5.540000000000000000e+02	5.540000000000000000e+03	3.449892962171373423e+00
5.550000000000000000e+03	5.550000000000000000e+02	5.550000000000000000e+03	3.499799652457122878e+00
5.560000000000000000e+03	5.560000000000000000e+02	5.560000000000000000e+03	3.522809747485809773e+00
5.570000000000000000e+03	5.570000000000000000e+02	5.570000000000000000e+03	3.484446852875931366e+00
5.580000000000000000e+03	5.580000000000000000e+02	5.580000000000000000e+03	3.486490008883607494e+00
5.590000000000000000e+03	5.590000000000000000e+02	5.590000000000000000e+03	3.489428048780535363e+00
5.600000000000000000e+03	5.600000000000000000e+02	5.600000000000000000e+03	3.536390309203914395e+00
5.610000000000000000e+03	5.610000000000000000e+02	5.610000000000000000e+03	3.514194308803583855e+00
5.620000000000000000e+03	5.620000000000000000e+02	5.620000000000000000e+03	3.556979088782129761e+00
5.630000000000000000e+03	5.630000000000000000e+02	5.630000000000000000e+03	3.465528574254017613e+00
5.640000000000000000e+03	5.640000000000000000e+02	5.640000000000000000e+03	3.510442527565623916e+00
5.650000000000000000e+03	5.650000000000000000e+02	5.650000000000000000e+03	3.517074499262318188e+00
5.660000000000000000e+03	5.660000000000000000e+02	5.660000000000000000e+03	3.422518909026794454e+00
5.670000000000000000e+03	5.670000000000000000e+02	5.670000000000000000e+03	3.462512565304255219e+00
5.680000000000000000e+03	5.680000000000000000e+02	5.680000000000000000e+03	3.426932713546713138e+00
5.690000000000000000e+03	5.690000000000000000e+02	5.690000000000000000e+03	3.348454986472817474e+00
5.700000000000000000e+03	5.700000000000000000e+02	5.700000000000000000e+03	3.527049522474294818e+00
5.710000000000000000e+03	5.710000000000000000e+02	5.710000000000000000e+03	3.426193373788863905e+00
5.720000000000000000e+03	5.720000000000000000e+02	5.720000000000000000e+03	3.573881938479293474e+00
5.730000000000000000e+03	5.730000000000000000e+02	5.730000000000000000e+03	3.617017434993691882e+00
5.740000000000000000e+03	5.740000000000000000e+02	5.740000000000000000e+03	3.494477192424715994e+00
5.750000000000000000e+03	5.750000000000000000e+02	5.750000000000000000e+03	3.466078863027636903e+00
5.760000000000000000e+03	5.760000000000000000e+02	5.760000000000000000e+03	3.484247387410896568e+00
5.770000000000000000e+03	5.770000000000000000e+02	5.770000000000000000e+03	3.438491357349814148e+00
5.780000000000000000e+03	5.780000000000000000e+02	5.780000000000000000e+03	3.375390899522595411e+00
5.790000000000000000e+03	5.790000000000000000e+02	5.790000000000000000e+03	3.349145263569965447e+00
5.800000000000000000e+03	5.800000000000000000e+02	5.800000000000000000e+03	3.408016956554400956e+00
5.810000000000000000e+03	5.810000000000000000e+02	5.810000000000000000e+03	3.343380905214864196e+00
5.820000000000000000e+03	5.820000000000000000e+02	5.820000000000000000e+03	3.434887582574912113e+00
5.830000000000000000e+03	5.830000000000000000e+02	5.830000000000000000e+03	3.339057759559744820e+00
5.840000000000000000e+03	5.840000000000000000e+02	5.840000000000000000e+03	3.252756498770686289e+00
5.850000000000000000e+03	5.850000000000000000e+02	5.850000000000000000e+03	3.296182026689807198e+00
5.860000000000000000e+03	5.860000000000000000e+02	5.860000000000000000e+03	3.337414114218318240e+00
5.870000000000000000e+03	5.870000000000000000e+02	5.870000000000000000e+03	3.313969788031225328e+00
5.880000000000000000e+03	5.880000000000000000e+02	5.880000000000000000e+03	3.361103916383495704e+00
5.890000000000000000e+03	5.890000000000000000e+02	5.890000000000000000e+03	3.464354590051407889e+00
5.900000000000000000e+03	5.900000000000000000e+02	5.900000000000000000e+03	3.421461204930197120e+00
5.910000000000000000e+03	5.910000000000000000e+02	5.910000000000000000e+03	3.362577917889867596e+00
5.920000000000000000e+03	5.920000000000000000e+02	5.920000000000000000e+03	3.461778065743508215e+00
5.930000000000000000e+03	5.930000000000000000e+02	5.930000000000000000e+03	3.417481293591461355e+00
5.940000000000000000e+03	5.940000000000000000e+02	5.940000000000000000e+03	3.349653530636622634e+00
5.950000000000000000e+03	5.950000000000000000e+02	5.950000000000000000e+03	3.338517456328512711e+00
5.960000000000000000e+03	5.960000000000000000e+02	5.960000000000000000e+03	3.292436542279378209e+00
5.970000000000000000e+03	5.970000000000000000e+02	5.970000000000000000e+03	3.373496937248757099e+00
5.980000000000000000e+03	5.980000000000000000e+02	5.980000000000000000e+03	3.339294855387426875e+00
5.990000000000000000e+03	5.990000000000000000e+02	5.990000000000000000e+03	3.338856853687799831e+00
6.000000000000000000e+03	6.000000000000000000e+02	6.000000000000000000e+03	3.396945625470431107e+00
6.010000000000000000e+03	6.010000000000000000e+02	6.010000000000000000e+03	3.329958063421819769e+00
6.020000000000000000e+03	6.020000000000000000e+02	6.020000000000000000e+03	3.424451919694974755e+00
6.030000000000000000e+03	6.030000000000000000e+02	6.030000000000000000e+03	3.538753143781253385e+00
6.040000000000000000e+03	6.040000000000000000e+02	6.040000000000000000e+03	3.464629419412124989e+00
6.050000000000000000e+03	6.050000000000000000e+02	6.050000000000000000e+03	3.284891083668459277e+00
6.060000000000000000e+03	6.060000000000000000e+02	6.060000000000000000e+03	3.333578286324819562e+00
6.070000000000000000e+03	6.070000000000000000e+02	6.070000000000000000e+03	3.375594263814380991e+00
6.080000000000000000e+03	6.080000000000000000e+02	6.080000000000000000e+03	3.400692346317423453e+00
6.090000000000000000e+03	6.090000000000000000e+02	6.090000000000000000e+03	3.415620437314978108e+00
6.100000000000000000e+03	6.100000000000000000e+02	6.100000000000000000e+03	3.330530788209967064e+00
6.110000000000000000e+03	6.110000000000000000e+02	6.110000000000000000e+03	3.345479271294403922e+00
6.120000000000000000e+03	6.120000000000000000e+02	6.120000000000000000e+03	3.313909280523966938e+00
6.130000000000000000e+03	6.130000000000000000e+02	6.130000000000000000e+03	3.403630705373971832e+00
6.140000000000000000e+03	6.140000000000000000e+02	6.140000000000000000e+03	3.470227872992984519e+00
6.150000000000000000e+03	6.150000000000000000e+02	6.150000000000000000e+03	3.448765329919619038e+00
6.160000000000000000e+03	6.160000000000000000e+02	6.160000000000000000e+03	3.469057065534978168e+00
6.170000000000000000e+03	6.170000000000000000e+02	6.170000000000000000e+03	3.412872296184132459e+00
6.180000000000000000e+03	6.180000000000000000e+02	6.180000000000000000e+03	3.415376608684601134e+00
6.190000000000000000e+03	6.190000000000000000e+02	6.190000000000000000e+03	3.337229370834181363e+00
6.200000000000000000e+03	6.200000000000000000e+02	6.200000000000000000e+03	3.406613057586802107e+00
6.210000000000000000e+03	6.210000000000000000e+02	6.210000000000000000e+03	3.401411705125962026e+00
6.220000000000000000e+03	6.220000000000000000e+02	6.220000000000000000e+03	3.437898511448867378e+00
6.230000000000000000e+03	6.230000000000000000e+02	6.230000000000000000e+03	3.401550643100809790e+00
6.240000000000000000e+03	6.240000000000000000e+02	6.240000000000000000e+03	3.513320317702840700e+00
6.250000000000000000e+03	6.250000000000000000e+02	6.250000000000000000e+03	3.515410876221104264e+00
6.260000000000000000e+03	6.260000000000000000e+02	6.260000000000000000e+03	3.433201883291333356e+00
6.270000000000000000e+03	6.270000000000000000e+02	6.270000000000000000e+03	3.405250528412422373e+00
6.280000000000000000e+03	6.280000000000000000e+02	6.280000000000000000e+03	3.371293467991990145e+00
6.290000000000000000e+03	6.290000000000000000e+02	6.290000000000000000e+03	3.299454921508915284e+00
6.300000000000000000e+03	6.300000000000000000e+02	6.300000000000000000e+03	3.312093420349532469e+00
6.310000000000000000e+03	6.310000000000000000e+02	6.310000000000000000e+03	3.328256601224253153e+00
6.320000000000000000e+03	6.320000000000000000e+02	6.320000000000000000e+03	3.432928358766320187e+00
6.330000000000000000e+03	6.330000000000000000e+02	6.330000000000000000e+03	3.453465255110350185e+00
6.340000000000000000e+03	6.340000000000000000e+02	6.340000000000000000e+03	3.524072546979302611e+00
6.350000000000000000e+03	6.350000000000000000e+02	6.350000000000000000e+03	3.542395379694717406e+00
6.360000000000000000e+03	6.360000000000000000e+02	6.360000000000000000e+03	3.489378217736978982e+00
6.370000000000000000e+03	6.370000000000000000e+02	6.370000000000000000e+03	3.459551604055597807e+00
6.380000000000000000e+03	6.380000000000000000e+02	6.380000000000000000e+03	3.475678521345633598e+00
6.390000000000000000e+03	6.390000000000000000e+02	6.390000000000000000e+03	3.486004799778394059e+00
6.400000000000000000e+03	6.400000000000000000e+02	6.400000000000000000e+03	3.506015564482995561e+00
6.410000000000000000e+03	6.410000000000000000e+02	6.410000000000000000e+03	3.521475018683319913e+00
6.420000000000000000e+03	6.420000000000000000e+02	6.420000000000000000e+03	3.493342020548154458e+00
6.430000000000000000e+03	6.430000000000000000e+02	6.430000000000000000e+03	3.509443549674256868e+00
6.440000000000000000e+03	6.440000000000000000e+02	6.440000000000000000e+03	3.565688101016510902e+00
6.450000000000000000e+03	6.450000000000000000e+02	6.450000000000000000e+03	3.519043783376190504e+00
6.460000000000000000e+03	6.460000000000000000e+02	6.460000000000000000e+03	3.481226384051029576e+00
6.470000000000000000e+03	6.470000000000000000e+02	6.470000000000000000e+03	3.511310293196376886e+00
6.480000000000000000e+03	6.480000000000000000e+02	6.480000000000000000e+03	3.459052175427374642e+00
6.490000000000000000e+03	6.490000000000000000e+02	6.490000000000000000e+03	3.392027053857318730e+00
6.500000000000000000e+03	6.500000000000000000e+02	6.500000000000000000e+03	3.394583082655753259e+00
6.510000000000000000e+03	6.510000000000000000e+02	6.510000000000000000e+03	3.443092282813093430e+00
6.520000000000000000e+03	6.520000000000000000e+02	6.520000000000000000e+03	3.462579644571129212e+00
6.530000000000000000e+03	6.530000000000000000e+02	6.530000000000000000e+03	3.606174847858933052e+00
6.540000000000000000e+03	6.540000000000000000e+02	6.540000000000000000e+03	3.491828471462646188e+00
6.550000000000000000e+03	6.550000000000000000e+02	6.550000000000000000e+03	3.496035854193269454e+00
6.560000000000000000e+03	6.560000000000000000e+02	6.560000000000000000e+03	3.522432266805906931e+00
6.570000000000000000e+03	6.570000000000000000e+02	6.570000000000000000e+03	3.472890086800292764e+00
6.580000000000000000e+03	6.580000000000000000e+02	6.580000000000000000e+03	3.440256865575333833e+00
6.590000000000000000e+03	6.590000000000000000e+02	6.590000000000000000e+03	3.389602996696038151e+00
6.600000000000000000e+03	6.600000000000000000e+02	6.600000000000000000e+03	3.391091719527241199e+00
6.610000000000000000e+03	6.610000000000000000e+02	6.610000000000000000e+03	3.301794508417783991e+00
6.620000000000000000e+03	6.620000000000000000e+02	6.620000000000000000e+03	3.280729640755108090e+00
6.630000000000000000e+03	6.630000000000000000e+02	6.630000000000000000e+03	3.364154763862888586e+00
6.640000000000000000e+03	6.640000000000000000e+02	6.640000000000000000e+03	3.372954605567611619e+00
6.650000000000000000e+03	6.650000000000000000e+02	6.650000000000000000e+03	3.313491941118377415e+00
6.660000000000000000e+03	6.660000000000000000e+02	6.660000000000000000e+03	3.387312301162397787e+00
6.670000000000000000e+03	6.670000000000000000e+02	6.670000000000000000e+03	3.453530701529708313e+00
6.680000000000000000e+03	6.680000000000000000e+02	6.680000000000000000e+03	3.417046874532081002e+00
6.690000000000000000e+03	6.690000000000000000e+02	6.690000000000000000e+03	3.324013750766148245e+00
6.700000000000000000e+03	6.700000000000000000e+02	6.700000000000000000e+03	3.362131832815741017e+00
6.710000000000000000e+03	6.710000000000000000e+02	6.710000000000000000e+03	3.413070924611312229e+00
6.720000000000000000e+03	6.720000000000000000e+02	6.720000000000000000e+03	3.372148351717738635e+00
6.730000000000000000e+03	6.730000000000000000e+02	6.730000000000000000e+03	3.337446545373990769e+00
6.740000000000000000e+03	6.740000000000000000e+02	6.740000000000000000e+03	3.380246748482248265e+00
6.750000000000000000e+03	6.750000000000000000e+02	6.750000000000000000e+03	3.388843322793502644e+00
6.760000000000000000e+03	6.760000000000000000e+02	6.760000000000000000e+03	3.402218077270342533e+00
6.770000000000000000e+03	6.770000000000000000e+02	6.770000000000000000e+03	3.469983069799036368e+00
6.780000000000000000e+03	6.780000000000000000e+02	6.780000000000000000e+03	3.438475700281141911e+00
6.790000000000000000e+03	6.790000000000000000e+02	6.790000000000000000e+03	3.461107272350369968e+00
6.800000000000000000e+03	6.800000000000000000e+02	6.800000000000000000e+03	3.423912322825871879e+00
6.810000000000000000e+03	6.810000000000000000e+02	6.810000000000000000e+03	3.454506354270344914e+00
6.820000000000000000e+03	6.820000000000000000e+02	6.820000000000000000e+03	3.496476604056283133e+00
6.830000000000000000e+03	6.830000000000000000e+02	6.830000000000000000e+03	3.399173484626091923e+00
6.840000000000000000e+03	6.840000000000000000e+02	6.840000000000000000e+03	3.414625532790392715e+00
6.850000000000000000e+03	6.850000000000000000e+02	6.850000000000000000e+03	3.441131140289597212e+00
6.860000000000000000e+03	6.860000000000000000e+02	6.860000000000000000e+03	3.499779979794778839e+00
6.870000000000000000e+03	6.870000000000000000e+02	6.870000000000000000e+03	3.540219362647097689e+00
6.880000000000000000e+03	6.880000000000000000e+02	6.880000000000000000e+03	3.545295039166105333e+00
6.890000000000000000e+03	6.890000000000000000e+02	6.890000000000000000e+03	3.481774741883149726e+00
6.900000000000000000e+03	6.900000000000000000e+02	6.900000000000000000e+03	3.529616578358150569e+00
6.910000000000000000e+03	6.910000000000000000e+02	6.910000000000000000e+03	3.520036891786252120e+00
6.920000000000000000e+03	6.920000000000000000e+02	6.920000000000000000e+03	3.537186538188598295e+00
6.930000000000000000e+03	6.930000000000000000e+02	6.930000000000000000e+03	3.634194381129022933e+00
6.940000000000000000e+03	6.940000000000000000e+02	6.940000000000000000e+03	3.576589986327348036e+00
6.950000000000000000e+03	6.950000000000000000e+02	6.950000000000000000e+03	3.556169151409143581e+00
6.960000000000000000e+03	6.960000000000000000e+02	6.960000000000000000e+03	3.613096191362624054e+00
6.970000000000000000e+03	6.970000000000000000e+02	6.970000000000000000e+03	3.626857004486646829e+00
6.980000000000000000e+03	6.980000000000000000e+02	6.980000000000000000e+03	3.528858772848436409e+00
6.990000000000000000e+03	6.990000000000000000e+02	6.990000000000000000e+03	3.580974041882817538e+00
7.000000000000000000e+03	7.000000000000000000e+02	7.000000000000000000e+03	3.529208350187105658e+00
7.010000000000000000e+03	7.010000000000000000e+02	7.010000000000000000e+03	3.493831973872371321e+00
7.020000000000000000e+03	7.020000000000000000e+02	7.020000000000000000e+03	3.564005475761528707e+00
7.030000000000000000e+03	7.030000000000000000e+02	7.030000000000000000e+03	3.619981105035340985e+00
7.040000000000000000e+03	7.040000000000000000e+02	7.040000000000000000e+03	3.617070293452257168e+00
7.050000000000000000e+03	7.050000000000000000e+02	7.050000000000000000e+03	3.691948550678970431e+00
7.060000000000000000e+03	7.060000000000000000e+02	7.060000000000000000e+03	3.579476936720140223e+00
7.070000000000000000e+03	7.070000000000000000e+02	7.070000000000000000e+03	3.619668300791850424e+00
7.080000000000000000e+03	7.080000000000000000e+02	7.080000000000000000e+03	3.672537855699038456e+00
7.090000000000000000e+03	7.090000000000000000e+02	7.090000000000000000e+03	3.704912198976332505e+00
7.100000000000000000e+03	7.100000000000000000e+02	7.100000000000000000e+03	3.730785165734388453e+00
7.110000000000000000e+03	7.110000000000000000e+02	7.110000000000000000e+03	3.689001831692227285e+00
7.120000000000000000e+03	7.120000000000000000e+02	7.120000000000000000e+03	3.697546681813610903e+00
7.130000000000000000e+03	7.130000000000000000e+02	7.130000000000000000e+03	3.685363403044620956e+00
7.140000000000000000e+03	7.140000000000000000e+02	7.140000000000000000e+03	3.766262594185484147e+00
7.150000000000000000e+03	7.150000000000000000e+02	7.150000000000000000e+03	3.745466487924223209e+00
7.160000000000000000e+03	7.160000000000000000e+02	7.160000000000000000e+03	3.680455508284186550e+00
7.170000000000000000e+03	7.170000000000000000e+02	7.170000000000000000e+03	3.636708948631953042e+00
7.180000000000000000e+03	7.180000000000000000e+02	7.180000000000000000e+03	3.655542228262490756e+00
7.190000000000000000e+03	7.190000000000000000e+02	7.190000000000000000e+03	3.682567809400945524e+00
7.200000000000000000e+03	7.200000000000000000e+02	7.200000000000000000e+03	3.700781845083892296e+00
7.210000000000000000e+03	7.210000000000000000e+02	7.210000000000000000e+03	3.709836652415419156e+00
7.220000000000000000e+03	7.220000000000000000e+02	7.220000000000000000e+03	3.700808616205995882e+00
7.230000000000000000e+03	7.230000000000000000e+02	7.230000000000000000e+03	3.654865140009164737e+00
7.240000000000000000e+03	7.240000000000000000e+02	7.240000000000000000e+03	3.637076886146580090e+00
7.250000000000000000e+03	7.250000000000000000e+02	7.250000000000000000e+03	3.721856910544017349e+00
7.260000000000000000e+03	7.260000000000000000e+02	7.260000000000000000e+03	3.717539024874767506e+00
7.270000000000000000e+03	7.270000000000000000e+02	7.270000000000000000e+03	3.800171458663679225e+00
7.280000000000000000e+03	7.280000000000000000e+02	7.280000000000000000e+03	3.686529982390950533e+00
7.290000000000000000e+03	7.290000000000000000e+02	7.290000000000000000e+03	3.661806363277131382e+00
7.300000000000000000e+03	7.300000000000000000e+02	7.300000000000000000e+03	3.586253612856218798e+00
7.310000000000000000e+03	7.310000000000000000e+02	7.310000000000000000e+03	3.630437348844246070e+00
7.320000000000000000e+03	7.320000000000000000e+02	7.320000000000000000e+03	3.692437314318182118e+00
7.330000000000000000e+03	7.330000000000000000e+02	7.330000000000000000e+03	3.663175497343135412e+00
7.340000000000000000e+03	7.340000000000000000e+02	7.340000000000000000e+03	3.677814109073291426e+00
7.350000000000000000e+03	7.350000000000000000e+02	7.350000000000000000e+03	3.646664034770312757e+00
7.360000000000000000e+03	7.360000000000000000e+02	7.360000000000000000e+03	3.577136110311622375e+00
7.370000000000000000e+03	7.370000000000000000e+02	7.370000000000000000e+03	3.457792865661135195e+00
7.380000000000000000e+03	7.380000000000000000e+02	7.380000000000000000e+03	3.475758588552865014e+00
7.390000000000000000e+03	7.390000000000000000e+02	7.390000000000000000e+03	3.469808751313883555e+00
7.400000000000000000e+03	7.400000000000000000e+02	7.400000000000000000e+03	3.521208277602054348e+00
7.410000000000000000e+03	7.410000000000000000e+02	7.410000000000000000e+03	3.559979954630155596e+00
7.420000000000000000e+03	7.420000000000000000e+02	7.420000000000000000e+03	3.516854863001177112e+00
7.430000000000000000e+03	7.430000000000000000e+02	7.430000000000000000e+03	3.657066020931954764e+00
7.440000000000000000e+03	7.440000000000000000e+02	7.440000000000000000e+03	3.637060731984474771e+00
7.450000000000000000e+03	7.450000000000000000e+02	7.450000000000000000e+03	3.636120352006770418e+00
7.460000000000000000e+03	7.460000000000000000e+02	7.460000000000000000e+03	3.690379011687667798e+00
7.470000000000000000e+03	7.470000000000000000e+02	7.470000000000000000e+03	3.778014236660754754e+00
7.480000000000000000e+03	7.480000000000000000e+02	7.480000000000000000e+03	3.748715926883786409e+00
7.490000000000000000e+03	7.490000000000000000e+02	7.490000000000000000e+03	3.791675474155963954e+00
7.500000000000000000e+03	7.500000000000000000e+02	7.500000000000000000e+03	3.633850658158951585e+00
7.510000000000000000e+03	7.510000000000000000e+02	7.510000000000000000e+03	3.616447593060061472e+00
7.520000000000000000e+03	7.520000000000000000e+02	7.520000000000000000e+03	3.483353758172696324e+00
7.530000000000000000e+03	7.530000000000000000e+02	7.530000000000000000e+03	3.550995296338727680e+00
7.540000000000000000e+03	7.540000000000000000e+02	7.540000000000000000e+03	3.583157509450416889e+00
7.550000000000000000e+03	7.550000000000000000e+02	7.550000000000000000e+03	3.604174550644616115e+00
7.560000000000000000e+03	7.560000000000000000e+02	7.560000000000000000e+03	3.679877310427396075e+00
7.570000000000000000e+03	7.570000000000000000e+02	7.570000000000000000e+03	3.707220423980696289e+00
7.580000000000000000e+03	7.580000000000000000e+02	7.580000000000000000e+03	3.690950876985170215e+00
7.590000000000000000e+03	7.590000000000000000e+02	7.590000000000000000e+03	3.727608341893900334e+00
7.600000000000000000e+03	7.600000000000000000e+02	7.600000000000000000e+03	3.652791788406585027e+00
7.610000000000000000e+03	7.610000000000000000e+02	7.610000000000000000e+03	3.667580284026483284e+00
7.620000000000000000e+03	7.620000000000000000e+02	7.620000000000000000e+03	3.551773194109149046e+00
7.630000000000000000e+03	7.630000000000000000e+02	7.630000000000000000e+03	3.479036608489067817e+00
7.640000000000000000e+03	7.640000000000000000e+02	7.640000000000000000e+03	3.562920133200142558e+00
7.650000000000000000e+03	7.650000000000000000e+02	7.650000000000000000e+03	3.532222878623926476e+00
7.660000000000000000e+03	7.660000000000000000e+02	7.660000000000000000e+03	3.535864694080746329e+00
7.670000000000000000e+03	7.670000000000000000e+02	7.670000000000000000e+03	3.582008438648783599e+00
7.680000000000000000e+03	7.680000000000000000e+02	7.680000000000000000e+03	3.597405824208882663e+00
7.690000000000000000e+03	7.690000000000000000e+02	7.690000000000000000e+03	3.559723864117960268e+00
7.700000000000000000e+03	7.700000000000000000e+02	7.700000000000000000e+03	3.527608722640187100e+00
7.710000000000000000e+03	7.710000000000000000e+02	7.710000000000000000e+03	3.548166006078667056e+00
7.720000000000000000e+03	7.720000000000000000e+02	7.720000000000000000e+03	3.588172209829040948e+00
7.730000000000000000e+03	7.730000000000000000e+02	7.730000000000000000e+03	3.678497871446365419e+00
7.740000000000000000e+03	7.740000000000000000e+02	7.740000000000000000e+03	3.623250615800203800e+00
7.750000000000000000e+03	7.750000000000000000e+02	7.750000000000000000e+03	3.570050745988982754e+00
7.760000000000000000e+03	7.760000000000000000e+02	7.760000000000000000e+03	3.535863008094008997e+00
7.770000000000000000e+03	7.770000000000000000e+02	7.770000000000000000e+03	3.546009286902093827e+00
7.780000000000000000e+03	7.780000000000000000e+02	7.780000000000000000e+03	3.465342451557845482e+00
7.790000000000000000e+03	7.790000000000000000e+02	7.790000000000000000e+03	3.508662636285898362e+00
7.800000000000000000e+03	7.800000000000000000e+02	7.800000000000000000e+03	3.581154982112509710e+00
7.810000000000000000e+03	7.810000000000000000e+02	7.810000000000000000e+03	3.522123624735085556e+00
7.820000000000000000e+03	7.820000000000000000e+02	7.820000000000000000e+03	3.457174880259040073e+00
7.830000000000000000e+03	7.830000000000000000e+02	7.830000000000000000e+03	3.459084847154788367e+00
7.840000000000000000e+03	7.840000000000000000e+02	7.840000000000000000e+03	3.391886362776897812e+00
7.850000000000000000e+03	7.850000000000000000e+02	7.850000000000000000e+03	3.415314240384666356e+00
7.860000000000000000e+03	7.860000000000000000e+02	7.860000000000000000e+03	3.470133865024284336e+00
7.870000000000000000e+03	7.870000000000000000e+02	7.870000000000000000e+03	3.390303960021278762e+00
7.880000000000000000e+03	7.880000000000000000e+02	7.880000000000000000e+03	3.353872340292487486e+00
7.890000000000000000e+03	7.890000000000000000e+02	7.890000000000000000e+03	3.374513081871201692e+00
7.900000000000000000e+03	7.900000000000000000e+02	7.900000000000000000e+03	3.340307504879099110e+00
7.910000000000000000e+03	7.910000000000000000e+02	7.910000000000000000e+03	3.415831812790261601e+00
7.920000000000000000e+03	7.920000000000000000e+02	7.920000000000000000e+03	3.429610666690715348e+00
7.930000000000000000e+03	7.930000000000000000e+02	7.930000000000000000e+03	3.395177113945840652e+00
7.940000000000000000e+03	7.940000000000000000e+02	7.940000000000000000e+03	3.359805310900220832e+00
7.950000000000000000e+03	7.950000000000000000e+02	7.950000000000000000e+03	3.260290909043359608e+00
7.960000000000000000e+03	7.960000000000000000e+02	7.960000000000000000e+03	3.351744537919064015e+00
7.970000000000000000e+03	7.970000000000000000e+02	7.970000000000000000e+03	3.369237430821681922e+00
7.980000000000000000e+03	7.980000000000000000e+02	7.980000000000000000e+03	3.276198783549134852e+00
7.990000000000000000e+03	7.990000000000000000e+02	7.990000000000000000e+03	3.336406738144604311e+00
8.000000000000000000e+03	8.000000000000000000e+02	8.000000000000000000e+03	3.339972918476769248e+00
8.010000000000000000e+03	8.010000000000000000e+02	8.010000000000000000e+03	3.252624211331105020e+00
8.020000000000000000e+03	8.020000000000000000e+02	8.020000000000000000e+03	3.244780753930974981e+00
8.030000000000000000e+03	8.030000000000000000e+02	8.030000000000000000e+03	3.341916057472052337e+00
8.040000000000000000e+03	8.040000000000000000e+02	8.040000000000000000e+03	3.203089231170308526e+00
8.050000000000000000e+03	8.050000000000000000e+02	8.050000000000000000e+03	3.236565791490385369e+00
8.060000000000000000e+03	8.060000000000000000e+02	8.060000000000000000e+03	3.273947260885845978e+00
8.070000000000000000e+03	8.070000000000000000e+02	8.070000000000000000e+03	3.285798286752682706e+00
8.080000000000000000e+03	8.080000000000000000e+02	8.080000000000000000e+03	3.333175345703099257e+00
8.090000000000000000e+03	8.090000000000000000e+02	8.090000000000000000e+03	3.373522286954082627e+00
8.100000000000000000e+03	8.100000000000000000e+02	8.100000000000000000e+03	3.407016769526225897e+00
8.110000000000000000e+03	8.110000000000000000e+02	8.110000000000000000e+03	3.484992989973027200e+00
8.120000000000000000e+03	8.120000000000000000e+02	8.120000000000000000e+03	3.604633139658887764e+00
8.130000000000000000e+03	8.130000000000000000e+02	8.130000000000000000e+03	3.484998046925037229e+00
8.140000000000000000e+03	8.140000000000000000e+02	8.140000000000000000e+03	3.485501240292901315e+00
8.150000000000000000e+03	8.150000000000000000e+02	8.150000000000000000e+03	3.511368703881436293e+00
8.160000000000000000e+03	8.160000000000000000e+02	8.160000000000000000e+03	3.604759339447591859e+00
8.170000000000000000e+03	8.170000000000000000e+02	8.170000000000000000e+03	3.646655559677113967e+00
8.180000000000000000e+03	8.180000000000000000e+02	8.180000000000000000e+03	3.636946718227965114e+00
8.190000000000000000e+03	8.190000000000000000e+02	8.190000000000000000e+03	3.735604555164258933e+00
8.200000000000000000e+03	8.200000000000000000e+02	8.200000000000000000e+03	3.690794129688412362e+00
8.210000000000000000e+03	8.210000000000000000e+02	8.210000000000000000e+03	3.805744847170886125e+00
8.220000000000000000e+03	8.220000000000000000e+02	8.220000000000000000e+03	3.850629946416242344e+00
8.230000000000000000e+03	8.230000000000000000e+02	8.230000000000000000e+03	3.780648759145798010e+00
8.240000000000000000e+03	8.240000000000000000e+02	8.240000000000000000e+03	3.816245423251166002e+00
8.250000000000000000e+03	8.250000000000000000e+02	8.250000000000000000e+03	3.775112598114966467e+00
8.260000000000000000e+03	8.260000000000000000e+02	8.260000000000000000e+03	3.709782460384646541e+00
8.270000000000000000e+03	8.270000000000000000e+02	8.270000000000000000e+03	3.599011586668880547e+00
8.280000000000000000e+03	8.280000000000000000e+02	8.280000000000000000e+03	3.663075722671397028e+00
8.290000000000000000e+03	8.290000000000000000e+02	8.290000000000000000e+03	3.653376292629426203e+00
8.300000000000000000e+03	8.300000000000000000e+02	8.300000000000000000e+03	3.595174010065711911e+00
8.310000000000000000e+03	8.310000000000000000e+02	8.310000000000000000e+03	3.685416415350116548e+00
8.320000000000000000e+03	8.320000000000000000e+02	8.320000000000000000e+03	3.738864311747808866e+00
8.330000000000000000e+03	8.330000000000000000e+02	8.330000000000000000e+03	3.775903308414144011e+00
8.340000000000000000e+03	8.340000000000000000e+02	8.340000000000000000e+03	3.789363616073667007e+00
8.350000000000000000e+03	8.350000000000000000e+02	8.350000000000000000e+03	3.773253475616866304e+00
8.360000000000000000e+03	8.360000000000000000e+02	8.360000000000000000e+03	3.799771935417290525e+00
8.370000000000000000e+03	8.370000000000000000e+02	8.370000000000000000e+03	3.878175141620798350e+00
8.380000000000000000e+03	8.380000000000000000e+02	8.380000000000000000e+03	3.847337435183625587e+00
8.390000000000000000e+03	8.390000000000000000e+02	8.390000000000000000e+03	3.831598092053063009e+00
8.400000000000000000e+03	8.400000000000000000e+02	8.400000000000000000e+03	3.814622004739090411e+00
8.410000000000000000e+03	8.410000000000000000e+02	8.410000000000000000e+03	3.781990805067145356e+00
8.420000000000000000e+03	8.420000000000000000e+02	8.420000000000000000e+03	3.742869614530289546e+00
8.430000000000000000e+03	8.430000000000000000e+02	8.430000000000000000e+03	3.710806610453468934e+00
8.440000000000000000e+03	8.440000000000000000e+02	8.440000000000000000e+03	3.727989596647313775e+00
8.450000000000000000e+03	8.450000000000000000e+02	8.450000000000000000e+03	3.801982619141512920e+00
8.460000000000000000e+03	8.460000000000000000e+02	8.460000000000000000e+03	3.733910039113582435e+00
8.470000000000000000e+03	8.470000000000000000e+02	8.470000000000000000e+03	3.724516547338820427e+00
8.480000000000000000e+03	8.480000000000000000e+02	8.480000000000000000e+03	3.816946947505093224e+00
8.490000000000000000e+03	8.490000000000000000e+02	8.490000000000000000e+03	3.804734371648566427e+00
8.500000000000000000e+03	8.500000000000000000e+02	8.500000000000000000e+03	3.882486999814654727e+00
8.510000000000000000e+03	8.510000000000000000e+02	8.510000000000000000e+03	3.715819443417123669e+00
8.520000000000000000e+03	8.520000000000000000e+02	8.520000000000000000e+03	3.837361472071642687e+00
8.530000000000000000e+03	8.530000000000000000e+02	8.530000000000000000e+03	3.890590365102845283e+00
8.540000000000000000e+03	8.540000000000000000e+02	8.540000000000000000e+03	3.824691739863395945e+00
8.550000000000000000e+03	8.550000000000000000e+02	8.550000000000000000e+03	3.807841769409662458e+00
8.560000000000000000e+03	8.560000000000000000e+02	8.560000000000000000e+03	3.833461790646897960e+00
8.570000000000000000e+03	8.570000000000000000e+02	8.570000000000000000e+03	3.901337971294949192e+00
8.580000000000000000e+03	8.580000000000000000e+02	8.580000000000000000e+03	3.921465591288549213e+00
8.590000000000000000e+03	8.590000000000000000e+02	8.590000000000000000e+03	3.927389573571116177e+00
8.600000000000000000e+03	8.600000000000000000e+02	8.600000000000000000e+03	3.916546953928586206e+00
8.610000000000000000e+03	8.610000000000000000e+02	8.610000000000000000e+03	3.947662832113419284e+00
8.620000000000000000e+03	8.620000000000000000e+02	8.620000000000000000e+03	4.033457745768251002e+00
8.630000000000000000e+03	8.630000000000000000e+02	8.630000000000000000e+03	4.097781697780386700e+00
8.640000000000000000e+03	8.640000000000000000e+02	8.640000000000000000e+03	4.201146735568933366e+00
8.650000000000000000e+03	8.650000000000000000e+02	8.650000000000000000e+03	4.182016332774966649e+00
8.660000000000000000e+03	8.660000000000000000e+02	8.660000000000000000e+03	4.132624994507738236e+00
8.670000000000000000e+03	8.670000000000000000e+02	8.670000000000000000e+03	4.143436035296246267e+00
8.680000000000000000e+03	8.680000000000000000e+02	8.680000000000000000e+03	4.143241264705160631e+00
8.690000000000000000e+03	8.690000000000000000e+02	8.690000000000000000e+03	4.075628632323160083e+00
8.700000000000000000e+03	8.700000000000000000e+02	8.700000000000000000e+03	4.040059870269963938e+00
8.710000000000000000e+03	8.710000000000000000e+02	8.710000000000000000e+03	4.057591768879188265e+00
8.720000000000000000e+03	8.720000000000000000e+02	8.720000000000000000e+03	4.004846226528838926e+00
8.730000000000000000e+03	8.730000000000000000e+02	8.730000000000000000e+03	3.961102063598317180e+00
8.740000000000000000e+03	8.740000000000000000e+02	8.740000000000000000e+03	3.990024572050022034e+00
8.750000000000000000e+03	8.750000000000000000e+02	8.750000000000000000e+03	3.880181774877718315e+00
8.760000000000000000e+03	8.760000000000000000e+02	8.760000000000000000e+03	3.858297291452132516e+00
8.770000000000000000e+03	8.770000000000000000e+02	8.770000000000000000e+03	3.847242628505677775e+00
8.780000000000000000e+03	8.780000000000000000e+02	8.780000000000000000e+03	3.887834003566902563e+00
8.790000000000000000e+03	8.790000000000000000e+02	8.790000000000000000e+03	3.998347173669567489e+00
8.800000000000000000e+03	8.800000000000000000e+02	8.800000000000000000e+03	4.052872905085465938e+00
8.810000000000000000e+03	8.810000000000000000e+02	8.810000000000000000e+03	4.049719576676541699e+00
8.820000000000000000e+03	8.820000000000000000e+02	8.820000000000000000e+03	4.049538775980860095e+00
8.830000000000000000e+03	8.830000000000000000e+02	8.830000000000000000e+03	3.975070041745610183e+00
8.840000000000000000e+03	8.840000000000000000e+02	8.840000000000000000e+03	3.909144948088956184e+00
8.850000000000000000e+03	8.850000000000000000e+02	8.850000000000000000e+03	3.749320486557379262e+00
8.860000000000000000e+03	8.860000000000000000e+02	8.860000000000000000e+03	3.819272436571587104e+00
8.870000000000000000e+03	8.870000000000000000e+02	8.870000000000000000e+03	3.782275091796269972e+00
8.880000000000000000e+03	8.880000000000000000e+02	8.880000000000000000e+03	3.785637889081057583e+00
8.890000000000000000e+03	8.890000000000000000e+02	8.890000000000000000e+03	3.810002017330265556e+00
8.900000000000000000e+03	8.900000000000000000e+02	8.900000000000000000e+03	3.881366380375089076e+00
8.910000000000000000e+03	8.910000000000000000e+02	8.910000000000000000e+03	3.894053906710228219e+00
8.920000000000000000e+03	8.920000000000000000e+02	8.920000000000000000e+03	3.931452520272793905e+00
8.930000000000000000e+03	8.930000000000000000e+02	8.930000000000000000e+03	3.908609705000500423e+00
8.940000000000000000e+03	8.940000000000000000e+02	8.940000000000000000e+03	3.803811564048235283e+00
8.950000000000000000e+03	8.950000000000000000e+02	8.950000000000000000e+03	3.858947439538870761e+00
8.960000000000000000e+03	8.960000000000000000e+02	8.960000000000000000e+03	3.841806488700417521e+00
8.970000000000000000e+03	8.970000000000000000e+02	8.970000000000000000e+03	3.781067684667750672e+00
8.980000000000000000e+03	8.980000000000000000e+02	8.980000000000000000e+03	3.757199456635044399e+00
8.990000000000000000e+03	8.990000000000000000e+02	8.990000000000000000e+03	3.727370691607766684e+00
9.000000000000000000e+03	9.000000000000000000e+02	9.000000000000000000e+03	3.703869510329945491e+00
9.010000000000000000e+03	9.010000000000000000e+02	9.010000000000000000e+03	3.618410611074918126e+00
9.020000000000000000e+03	9.020000000000000000e+02	9.020000000000000000e+03	3.721087302786650675e+00
9.030000000000000000e+03	9.030000000000000000e+02	9.030000000000000000e+03	3.817796043543098872e+00
9.040000000000000000e+03	9.040000000000000000e+02	9.040000000000000000e+03	3.721499198231575711e+00
9.050000000000000000e+03	9.050000000000000000e+02	9.050000000000000000e+03	3.699785124476658638e+00
9.060000000000000000e+03	9.060000000000000000e+02	9.060000000000000000e+03	3.766841278632089729e+00
9.070000000000000000e+03	9.070000000000000000e+02	9.070000000000000000e+03	3.758941723106714150e+00
9.080000000000000000e+03	9.080000000000000000e+02	9.080000000000000000e+03	3.667657598775852623e+00
9.090000000000000000e+03	9.090000000000000000e+02	9.090000000000000000e+03	3.614715013491857754e+00
9.100000000000000000e+03	9.100000000000000000e+02	9.100000000000000000e+03	3.622194093296486006e+00
9.110000000000000000e+03	9.110000000000000000e+02	9.110000000000000000e+03	3.608653365071834873e+00
9.120000000000000000e+03	9.120000000000000000e+02	9.120000000000000000e+03	3.593565957254496457e+00
9.130000000000000000e+03	9.130000000000000000e+02	9.130000000000000000e+03	3.601638260623672316e+00
9.140000000000000000e+03	9.140000000000000000e+02	9.140000000000000000e+03	3.638947655490352151e+00
9.150000000000000000e+03	9.150000000000000000e+02	9.150000000000000000e+03	3.698479023471763494e+00
9.160000000000000000e+03	9.160000000000000000e+02	9.160000000000000000e+03	3.595830615403427633e+00
9.170000000000000000e+03	9.170000000000000000e+02	9.170000000000000000e+03	3.681422341981460011e+00
9.180000000000000000e+03	9.180000000000000000e+02	9.180000000000000000e+03	3.689588542262269844e+00
9.190000000000000000e+03	9.190000000000000000e+02	9.190000000000000000e+03	3.618063211048073047e+00
9.200000000000000000e+03	9.200000000000000000e+02	9.200000000000000000e+03	3.646313386774435283e+00
9.210000000000000000e+03	9.210000000000000000e+02	9.210000000000000000e+03	3.567908856385051841e+00
9.220000000000000000e+03	9.220000000000000000e+02	9.220000000000000000e+03	3.570476118995300929e+00
9.230000000000000000e+03	9.230000000000000000e+02	9.230000000000000000e+03	3.678395402096108491e+00
9.240000000000000000e+03	9.240000000000000000e+02	9.240000000000000000e+03	3.676212076732010559e+00
9.250000000000000000e+03	9.250000000000000000e+02	9.250000000000000000e+03	3.699867128878618239e+00
9.260000000000000000e+03	9.260000000000000000e+02	9.260000000000000000e+03	3.717797110255804061e+00
9.270000000000000000e+03	9.270000000000000000e+02	9.270000000000000000e+03	3.736274080614649051e+00
9.280000000000000000e+03	9.280000000000000000e+02	9.280000000000000000e+03	3.742786537518999257e+00
9.290000000000000000e+03	9.290000000000000000e+02	9.290000000000000000e+03	3.821639575576494252e+00
9.300000000000000000e+03	9.300000000000000000e+02	9.300000000000000000e+03	3.763960022139039907e+00
9.310000000000000000e+03	9.310000000000000000e+02	9.310000000000000000e+03	3.771666199728377133e+00
9.320000000000000000e+03	9.320000000000000000e+02	9.320000000000000000e+03	3.749368920595684607e+00
9.330000000000000000e+03	9.330000000000000000e+02	9.330000000000000000e+03	3.783295403912949606e+00
9.340000000000000000e+03	9.340000000000000000e+02	9.340000000000000000e+03	3.836499454182541680e+00
9.350000000000000000e+03	9.350000000000000000e+02	9.350000000000000000e+03	3.842153753102176328e+00
9.360000000000000000e+03	9.360000000000000000e+02	9.360000000000000000e+03	3.869569121602547845e+00
9.370000000000000000e+03	9.370000000000000000e+02	9.370000000000000000e+03	3.939869623184365732e+00
9.380000000000000000e+03	9.380000000000000000e+02	9.380000000000000000e+03	3.888703906746209249e+00
9.390000000000000000e+03	9.390000000000000000e+02	9.390000000000000000e+03	3.901063939529222591e+00
9.400000000000000000e+03	9.400000000000000000e+02	9.400000000000000000e+03	3.800525490466829304e+00
9.410000000000000000e+03	9.410000000000000000e+02	9.410000000000000000e+03	3.857799855141159195e+00
9.420000000000000000e+03	9.420000000000000000e+02	9.420000000000000000e+03	3.850308046976787857e+00
9.430000000000000000e+03	9.430000000000000000e+02	9.430000000000000000e+03	3.954443119238990612e+00
9.440000000000000000e+03	9.440000000000000000e+02	9.440000000000000000e+03	3.956325321750118640e+00
9.450000000000000000e+03	9.450000000000000000e+02	9.450000000000000000e+03	3.982830553608024182e+00
9.460000000000000000e+03	9.460000000000000000e+02	9.460000000000000000e+03	4.049445071342285374e+00
9.470000000000000000e+03	9.470000000000000000e+02	9.470000000000000000e+03	3.956096160027822162e+00
9.480000000000000000e+03	9.480000000000000000e+02	9.480000000000000000e+03	3.826410674394512323e+00
9.490000000000000000e+03	9.490000000000000000e+02	9.490000000000000000e+03	3.777568437177082572e+00
9.500000000000000000e+03	9.500000000000000000e+02	9.500000000000000000e+03	3.733427902746952132e+00
9.510000000000000000e+03	9.510000000000000000e+02	9.510000000000000000e+03	3.779463305744772850e+00
9.520000000000000000e+03	9.520000000000000000e+02	9.520000000000000000e+03	2.120674784920550238e+00
9.530000000000000000e+03	9.530000000000000000e+02	9.530000000000000000e+03	2.075015876311806906e+00
9.540000000000000000e+03	9.540000000000000000e+02	9.540000000000000000e+03	3.286919274622842835e+00
9.550000000000000000e+03	9.550000000000000000e+02	9.550000000000000000e+03	3.286919274622842835e+00
9.560000000000000000e+03	9.560000000000000000e+02	9.560000000000000000e+03	3.286919274622842835e+00
9.570000000000000000e+03	9.570000000000000000e+02	9.570000000000000000e+03	3.286919274622842835e+00
9.580000000000000000e+03	9.580000000000000000e+02	9.580000000000000000e+03	3.286919274622842835e+00
9.590000000000000000e+03	9.590000000000000000e+02	9.590000000000000000e+03	3.286919274622842835e+00
9.600000000000000000e+03	9.600000000000000000e+02	9.600000000000000000e+03	3.286919274622842835e+00
9.610000000000000000e+03	9.610000000000000000e+02	9.610000000000000000e+03	3.286919274622842835e+00
9.620000000000000000e+03	9.620000000000000000e+02	9.620000000000000000e+03	3.286919274622842835e+00
9.630000000000000000e+03	9.630000000000000000e+02	9.630000000000000000e+03	3.286919274622842835e+00
9.640000000000000000e+03	9.640000000000000000e+02	9.640000000000000000e+03	3.286919274622842835e+00
9.650000000000000000e+03	9.650000000000000000e+02	9.650000000000000000e+03	3.286919274622842835e+00
9.660000000000000000e+03	9.660000000000000000e+02	9.660000000000000000e+03	3.286919274622842835e+00
9.670000000000000000e+03	9.670000000000000000e+02	9.670000000000000000e+03	3.286919274622842835e+00
9.680000000000000000e+03	9.680000000000000000e+02	9.680000000000000000e+03	3.286919274622842835e+00
9.690000000000000000e+03	9.690000000000000000e+02	9.690000000000000000e+03	3.286919274622842835e+00
9.700000000000000000e+03	9.700000000000000000e+02	9.700000000000000000e+03	3.286919274622842835e+00
9.710000000000000000e+03	9.710000000000000000e+02	9.710000000000000000e+03	3.286919274622842835e+00
9.720000000000000000e+03	9.720000000000000000e+02	9.720000000000000000e+03	3.286919274622842835e+00
9.730000000000000000e+03	9.730000000000000000e+02	9.730000000000000000e+03	3.286919274622842835e+00
9.740000000000000000e+03	9.740000000000000000e+02	9.740000000000000000e+03	3.286919274622842835e+00
9.750000000000000000e+03	9.750000000000000000e+02	9.750000000000000000e+03	3.286919274622842835e+00
9.760000000000000000e+03	9.760000000000000000e+02	9.760000000000000000e+03	3.286919274622842835e+00
9.770000000000000000e+03	9.770000000000000000e+02	9.770000000000000000e+03	3.286919274622842835e+00
9.780000000000000000e+03	9.780000000000000000e+02	9.780000000000000000e+03	3.286919274622842835e+00
9.790000000000000000e+03	9.790000000000000000e+02	9.790000000000000000e+03	3.286919274622842835e+00
9.800000000000000000e+03	9.800000000000000000e+02	9.800000000000000000e+03	3.286919274622842835e+00
9.810000000000000000e+03	9.810000000000000000e+02	9.810000000000000000e+03	3.286919274622842835e+00
9.820000000000000000e+03	9.820000000000000000e+02	9.820000000000000000e+03	3.286919274622842835e+00
9.830000000000000000e+03	9.830000000000000000e+02	9.830000000000000000e+03	3.286919274622842835e+00
9.840000000000000000e+03	9.840000000000000000e+02	9.840000000000000000e+03	3.286919274622842835e+00
9.850000000000000000e+03	9.850000000000000000e+02	9.850000000000000000e+03	3.286919274622842835e+00
9.860000000000000000e+03	9.860000000000000000e+02	9.860000000000000000e+03	3.286919274622842835e+00
9.870000000000000000e+03	9.870000000000000000e+02	9.870000000000000000e+03	3.286919274622842835e+00
9.880000000000000000e+03	9.880000000000000000e+02	9.880000000000000000e+03	3.286919274622842835e+00
9.890000000000000000e+03	9.890000000000000000e+02	9.890000000000000000e+03	3.286919274622842835e+00
9.900000000000000000e+03	9.900000000000000000e+02	9.900000000000000000e+03	3.286919274622842835e+00
9.910000000000000000e+03	9.910000000000000000e+02	9.910000000000000000e+03	3.286919274622842835e+00
9.920000000000000000e+03	9.920000000000000000e+02	9.920000000000000000e+03	3.286919274622842835e+00
9.930000000000000000e+03	9.930000000000000000e+02	9.930000000000000000e+03	3.286919274622842835e+00
9.940000000000000000e+03	9.940000000000000000e+02	9.940000000000000000e+03	3.286919274622842835e+00
9.950000000000000000e+03	9.950000000000000000e+02	9.950000000000000000e+03	3.286919274622842835e+00
9.960000000000000000e+03	9.960000000000000000e+02	9.960000000000000000e+03	3.286919274622842835e+00
9.970000000000000000e+03	9.970000000000000000e+02	9.970000000000000000e+03	3.286919274622842835e+00
9.980000000000000000e+03	9.980000000000000000e+02	9.980000000000000000e+03	3.286919274622842835e+00
9.990000000000000000e+03	9.990000000000000000e+02	9.990000000000000000e+03	3.286919274622842835e+00
1.000000000000000000e+04	1.000000000000000000e+03	1.000000000000000000e+04	4.059084354577185749e+00
1.001000000000000000e+04	1.001000000000000000e+03	1.001000000000000000e+04	4.091998514095659623e+00
1.002000000000000000e+04	1.002000000000000000e+03	1.002000000000000000e+04	4.165263012744438775e+00
1.003000000000000000e+04	1.003000000000000000e+03	1.003000000000000000e+04	4.147197434146408845e+00
1.004000000000000000e+04	1.004000000000000000e+03	1.004000000000000000e+04	4.087499616196487828e+00
1.005000000000000000e+04	1.005000000000000000e+03	1.005000000000000000e+04	4.082411486420591373e+00
1.006000000000000000e+04	1.006000000000000000e+03	1.006000000000000000e+04	4.144485243028828592e+00
1.007000000000000000e+04	1.007000000000000000e+03	1.007000000000000000e+04	4.131424524969538936e+00
1.008000000000000000e+04	1.008000000000000000e+03	1.008000000000000000e+04	4.142791895992436579e+00
1.009000000000000000e+04	1.009000000000000000e+03	1.009000000000000000e+04	4.119344898070950833e+00
1.010000000000000000e+04	1.010000000000000000e+03	1.010000000000000000e+04	4.088695508628660491e+00
1.011000000000000000e+04	1.011000000000000000e+03	1.011000000000000000e+04	4.116050860923902377e+00
1.012000000000000000e+04	1.012000000000000000e+03	1.012000000000000000e+04	4.168565625286400511e+00
1.013000000000000000e+04	1.013000000000000000e+03	1.013000000000000000e+04	4.221934621484367156e+00
1.014000000000000000e+04	1.014000000000000000e+03	1.014000000000000000e+04	4.188529634740981500e+00
1.015000000000000000e+04	1.015000000000000000e+03	1.015000000000000000e+04	4.073908263122197226e+00
1.016000000000000000e+04	1.016000000000000000e+03	1.016000000000000000e+04	3.980222910077209075e+00
1.017000000000000000e+04	1.017000000000000000e+03	1.017000000000000000e+04	4.072373273387310810e+00
1.018000000000000000e+04	1.018000000000000000e+03	1.018000000000000000e+04	4.072373552679255049e+00
1.019000000000000000e+04	1.019000000000000000e+03	1.019000000000000000e+04	3.984991352652480057e+00
1.020000000000000000e+04	1.020000000000000000e+03	1.020000000000000000e+04	3.999221413371460532e+00
1.021000000000000000e+04	1.021000000000000000e+03	1.021000000000000000e+04	3.981885149568754834e+00
1.022000000000000000e+04	1.022000000000000000e+03	1.022000000000000000e+04	3.986103674341245018e+00
1.023000000000000000e+04	1.023000000000000000e+03	1.023000000000000000e+04	4.051788977023297100e+00
1.024000000000000000e+04	1.024000000000000000e+03	1.024000000000000000e+04	4.090863382660677061e+00
1.025000000000000000e+04	1.025000000000000000e+03	1.025000000000000000e+04	4.127229227187129368e+00
1.026000000000000000e+04	1.026000000000000000e+03	1.026000000000000000e+04	4.104681193520965721e+00
1.027000000000000000e+04	1.027000000000000000e+03	1.027000000000000000e+04	4.047639948185380199e+00
1.028000000000000000e+04	1.028000000000000000e+03	1.028000000000000000e+04	4.058725084342981404e+00
1.029000000000000000e+04	1.029000000000000000e+03	1.029000000000000000e+04	4.101470245562599537e+00
1.030000000000000000e+04	1.030000000000000000e+03	1.030000000000000000e+04	4.216583183770273635e+00
1.031000000000000000e+04	1.031000000000000000e+03	1.031000000000000000e+04	4.179520044652698552e+00
1.032000000000000000e+04	1.032000000000000000e+03	1.032000000000000000e+04	4.178399679747771600e+00
1.033000000000000000e+04	1.033000000000000000e+03	1.033000000000000000e+04	4.192019995906352214e+00
1.034000000000000000e+04	1.034000000000000000e+03	1.034000000000000000e+04	4.162984173017245659e+00
1.035000000000000000e+04	1.035000000000000000e+03	1.035000000000000000e+04	4.176570558737551231e+00
1.036000000000000000e+04	1.036000000000000000e+03	1.036000000000000000e+04	4.157396451827133355e+00
1.037000000000000000e+04	1.037000000000000000e+03	1.037000000000000000e+04	4.160713125247693434e+00
1.038000000000000000e+04	1.038000000000000000e+03	1.038000000000000000e+04	4.148571638185085675e+00
1.039000000000000000e+04	1.039000000000000000e+03	1.039000000000000000e+04	4.225244155580694994e+00
1.040000000000000000e+04	1.040000000000000000e+03	1.040000000000000000e+04	4.241648232172918753e+00
1.041000000000000000e+04	1.041000000000000000e+03	1.041000000000000000e+04	4.228914173193437875e+00
1.042000000000000000e+04	1.042000000000000000e+03	1.042000000000000000e+04	4.221953568797952805e+00
1.043000000000000000e+04	1.043000000000000000e+03	1.043000000000000000e+04	4.182957406498093889e+00
1.044000000000000000e+04	1.044000000000000000e+03	1.044000000000000000e+04	4.365655732082738716e+00
1.045000000000000000e+04	1.045000000000000000e+03	1.045000000000000000e+04	4.312137888526665463e+00
1.046000000000000000e+04	1.046000000000000000e+03	1.046000000000000000e+04	4.355517559141923734e+00
1.047000000000000000e+04	1.047000000000000000e+03	1.047000000000000000e+04	4.216725300872493420e+00
1.048000000000000000e+04	1.048000000000000000e+03	1.048000000000000000e+04	4.371810538720499295e+00
1.049000000000000000e+04	1.049000000000000000e+03	1.049000000000000000e+04	4.308493119209507505e+00
1.050000000000000000e+04	1.050000000000000000e+03	1.050000000000000000e+04	4.317901698711484215e+00
1.051000000000000000e+04	1.051000000000000000e+03	1.051000000000000000e+04	4.278377663163988487e+00
1.052000000000000000e+04	1.052000000000000000e+03	1.052000000000000000e+04	4.193227676047332153e+00
1.053000000000000000e+04	1.053000000000000000e+03	1.053000000000000000e+04	4.163005878537011206e+00
1.054000000000000000e+04	1.054000000000000000e+03	1.054000000000000000e+04	4.175762053865196499e+00
1.055000000000000000e+04	1.055000000000000000e+03	1.055000000000000000e+04	4.232840693954502242e+00
1.056000000000000000e+04	1.056000000000000000e+03	1.056000000000000000e+04	4.264431085208634897e+00
1.057000000000000000e+04	1.057000000000000000e+03	1.057000000000000000e+04	4.184591766614015107e+00
1.058000000000000000e+04	1.058000000000000000e+03	1.058000000000000000e+04	4.217246219914699168e+00
1.059000000000000000e+04	1.059000000000000000e+03	1.059000000000000000e+04	4.061173571213692490e+00
1.060000000000000000e+04	1.060000000000000000e+03	1.060000000000000000e+04	4.111399322101704890e+00
1.061000000000000000e+04	1.061000000000000000e+03	1.061000000000000000e+04	4.062343749798935200e+00
1.062000000000000000e+04	1.062000000000000000e+03	1.062000000000000000e+04	4.005192774839396286e+00
1.063000000000000000e+04	1.063000000000000000e+03	1.063000000000000000e+04	4.054153216861008602e+00
1.064000000000000000e+04	1.064000000000000000e+03	1.064000000000000000e+04	4.049810843773083313e+00
1.065000000000000000e+04	1.065000000000000000e+03	1.065000000000000000e+04	4.059242259063575275e+00
1.066000000000000000e+04	1.066000000000000000e+03	1.066000000000000000e+04	4.054085195208743997e+00
1.067000000000000000e+04	1.067000000000000000e+03	1.067000000000000000e+04	4.122989213759341354e+00
1.068000000000000000e+04	1.068000000000000000e+03	1.068000000000000000e+04	4.209767868544456171e+00
1.069000000000000000e+04	1.069000000000000000e+03	1.069000000000000000e+04	4.201820664634984048e+00
1.070000000000000000e+04	1.070000000000000000e+03	1.070000000000000000e+04	4.238944064142395440e+00
1.071000000000000000e+04	1.071000000000000000e+03	1.071000000000000000e+04	4.270211632533360557e+00
1.072000000000000000e+04	1.072000000000000000e+03	1.072000000000000000e+04	4.257414045479457343e+00
1.073000000000000000e+04	1.073000000000000000e+03	1.073000000000000000e+04	4.194891569906539885e+00
1.074000000000000000e+04	1.074000000000000000e+03	1.074000000000000000e+04	4.193710007384140681e+00
1.075000000000000000e+04	1.075000000000000000e+03	1.075000000000000000e+04	4.099419280396389809e+00
1.076000000000000000e+04	1.076000000000000000e+03	1.076000000000000000e+04	4.110820572489197744e+00
1.077000000000000000e+04	1.077000000000000000e+03	1.077000000000000000e+04	4.093262724350609005e+00
1.078000000000000000e+04	1.078000000000000000e+03	1.078000000000000000e+04	4.126311400611688107e+00
1.079000000000000000e+04	1.079000000000000000e+03	1.079000000000000000e+04	3.994865103363637981e+00
1.080000000000000000e+04	1.080000000000000000e+03	1.080000000000000000e+04	4.071881968835207921e+00
1.081000000000000000e+04	1.081000000000000000e+03	1.081000000000000000e+04	4.126628451057055003e+00
1.082000000000000000e+04	1.082000000000000000e+03	1.082000000000000000e+04	4.239090073342049791e+00
1.083000000000000000e+04	1.083000000000000000e+03	1.083000000000000000e+04	4.187678705254509914e+00
1.084000000000000000e+04	1.084000000000000000e+03	1.084000000000000000e+04	4.051150005031201928e+00
1.085000000000000000e+04	1.085000000000000000e+03	1.085000000000000000e+04	4.011525602158354076e+00
1.086000000000000000e+04	1.086000000000000000e+03	1.086000000000000000e+04	4.017973301204501801e+00
1.087000000000000000e+04	1.087000000000000000e+03	1.087000000000000000e+04	4.067910934970017323e+00
1.088000000000000000e+04	1.088000000000000000e+03	1.088000000000000000e+04	4.053918169878896194e+00
1.089000000000000000e+04	1.089000000000000000e+03	1.089000000000000000e+04	4.094462567556847787e+00
1.090000000000000000e+04	1.090000000000000000e+03	1.090000000000000000e+04	4.044909555078214147e+00
1.091000000000000000e+04	1.091000000000000000e+03	1.091000000000000000e+04	4.089730263592170623e+00
1.092000000000000000e+04	1.092000000000000000e+03	1.092000000000000000e+04	4.186516057698777438e+00
1.093000000000000000e+04	1.093000000000000000e+03	1.093000000000000000e+04	4.076283863352784032e+00
1.094000000000000000e+04	1.094000000000000000e+03	1.094000000000000000e+04	3.992493133672822658e+00
1.095000000000000000e+04	1.095000000000000000e+03	1.095000000000000000e+04	4.006606400007862945e+00
1.096000000000000000e+04	1.096000000000000000e+03	1.096000000000000000e+04	3.962761689695792899e+00
1.097000000000000000e+04	1.097000000000000000e+03	1.097000000000000000e+04	4.010765961226711696e+00
1.098000000000000000e+04	1.098000000000000000e+03	1.098000000000000000e+04	4.034466676564500531e+00
1.099000000000000000e+04	1.099000000000000000e+03	1.099000000000000000e+04	4.050692494072530181e+00
1.100000000000000000e+04	1.100000000000000000e+03	1.100000000000000000e+04	4.051540467750637475e+00
1.101000000000000000e+04	1.101000000000000000e+03	1.101000000000000000e+04	4.074631242195906999e+00
1.102000000000000000e+04	1.102000000000000000e+03	1.102000000000000000e+04	4.177711528345828818e+00
1.103000000000000000e+04	1.103000000000000000e+03	1.103000000000000000e+04	4.227549326892027004e+00
1.104000000000000000e+04	1.104000000000000000e+03	1.104000000000000000e+04	4.199605494441685849e+00
1.105000000000000000e+04	1.105000000000000000e+03	1.105000000000000000e+04	4.287275851475345512e+00
1.106000000000000000e+04	1.106000000000000000e+03	1.106000000000000000e+04	4.291868494649699883e+00
1.107000000000000000e+04	1.107000000000000000e+03	1.107000000000000000e+04	4.247356063819689886e+00
1.108000000000000000e+04	1.108000000000000000e+03	1.108000000000000000e+04	4.262801116970772242e+00
1.109000000000000000e+04	1.109000000000000000e+03	1.109000000000000000e+04	4.238104567929533495e+00
1.110000000000000000e+04	1.110000000000000000e+03	1.110000000000000000e+04	4.258043821818383812e+00
1.111000000000000000e+04	1.111000000000000000e+03	1.111000000000000000e+04	4.202244748857990153e+00
1.112000000000000000e+04	1.112000000000000000e+03	1.112000000000000000e+04	4.223112416581715323e+00
1.113000000000000000e+04	1.113000000000000000e+03	1.113000000000000000e+04	4.196853278682627142e+00
1.114000000000000000e+04	1.114000000000000000e+03	1.114000000000000000e+04	4.140367133456936521e+00
1.115000000000000000e+04	1.115000000000000000e+03	1.115000000000000000e+04	4.147946114011350716e+00
1.116000000000000000e+04	1.116000000000000000e+03	1.116000000000000000e+04	4.261498472142285721e+00
1.117000000000000000e+04	1.117000000000000000e+03	1.117000000000000000e+04	4.234544058635332675e+00
1.118000000000000000e+04	1.118000000000000000e+03	1.118000000000000000e+04	4.197734208883022511e+00
1.119000000000000000e+04	1.119000000000000000e+03	1.119000000000000000e+04	4.124697837249341248e+00
1.120000000000000000e+04	1.120000000000000000e+03	1.120000000000000000e+04	4.093607448426562101e+00
1.121000000000000000e+04	1.121000000000000000e+03	1.121000000000000000e+04	4.088785787736223476e+00
1.122000000000000000e+04	1.122000000000000000e+03	1.122000000000000000e+04	4.058693548420046149e+00
1.123000000000000000e+04	1.123000000000000000e+03	1.123000000000000000e+04	4.000678888598100613e+00
1.124000000000000000e+04	1.124000000000000000e+03	1.124000000000000000e+04	3.928308345702442139e+00
1.125000000000000000e+04	1.125000000000000000e+03	1.125000000000000000e+04	3.893395732879784799e+00
1.126000000000000000e+04	1.126000000000000000e+03	1.126000000000000000e+04	3.875770190150361394e+00
1.127000000000000000e+04	1.127000000000000000e+03	1.127000000000000000e+04	3.940974915488035801e+00
1.128000000000000000e+04	1.128000000000000000e+03	1.128000000000000000e+04	3.890736396639766781e+00
1.129000000000000000e+04	1.129000000000000000e+03	1.129000000000000000e+04	3.877822198878718929e+00
1.130000000000000000e+04	1.130000000000000000e+03	1.130000000000000000e+04	3.897121943102635822e+00
1.131000000000000000e+04	1.131000000000000000e+03	1.131000000000000000e+04	3.906567469959528083e+00
1.132000000000000000e+04	1.132000000000000000e+03	1.132000000000000000e+04	3.966296414019869765e+00
1.133000000000000000e+04	1.133000000000000000e+03	1.133000000000000000e+04	3.915267537495485950e+00
1.134000000000000000e+04	1.134000000000000000e+03	1.134000000000000000e+04	3.891924614842307673e+00
1.135000000000000000e+04	1.135000000000000000e+03	1.135000000000000000e+04	3.854346495219817648e+00
1.136000000000000000e+04	1.136000000000000000e+03	1.136000000000000000e+04	3.834546165106575533e+00
1.137000000000000000e+04	1.137000000000000000e+03	1.137000000000000000e+04	3.898195295352853140e+00
1.138000000000000000e+04	1.138000000000000000e+03	1.138000000000000000e+04	3.942046200817768131e+00
1.139000000000000000e+04	1.139000000000000000e+03	1.139000000000000000e+04	4.009334628413793844e+00
1.140000000000000000e+04	1.140000000000000000e+03	1.140000000000000000e+04	3.954547828430683865e+00
1.141000000000000000e+04	1.141000000000000000e+03	1.141000000000000000e+04	3.921901971758849914e+00
1.142000000000000000e+04	1.142000000000000000e+03	1.142000000000000000e+04	3.931786954430587233e+00
1.143000000000000000e+04	1.143000000000000000e+03	1.143000000000000000e+04	3.922038367779722812e+00
1.144000000000000000e+04	1.144000000000000000e+03	1.144000000000000000e+04	3.966306349793563779e+00
1.145000000000000000e+04	1.145000000000000000e+03	1.145000000000000000e+04	3.915640447267805691e+00
1.146000000000000000e+04	1.146000000000000000e+03	1.146000000000000000e+04	3.956247580291034183e+00
1.147000000000000000e+04	1.147000000000000000e+03	1.147000000000000000e+04	4.082017641471848535e+00
1.148000000000000000e+04	1.148000000000000000e+03	1.148000000000000000e+04	3.941701865370495828e+00
1.149000000000000000e+04	1.149000000000000000e+03	1.149000000000000000e+04	4.019836590580313285e+00
1.150000000000000000e+04	1.150000000000000000e+03	1.150000000000000000e+04	4.008051011702136179e+00
1.151000000000000000e+04	1.151000000000000000e+03	1.151000000000000000e+04	4.009014178187311650e+00
1.152000000000000000e+04	1.152000000000000000e+03	1.152000000000000000e+04	4.101272962400591915e+00
1.153000000000000000e+04	1.153000000000000000e+03	1.153000000000000000e+04	3.972155923958638812e+00
1.154000000000000000e+04	1.154000000000000000e+03	1.154000000000000000e+04	3.972322460130195410e+00
1.155000000000000000e+04	1.155000000000000000e+03	1.155000000000000000e+04	3.969687115409235467e+00
1.156000000000000000e+04	1.156000000000000000e+03	1.156000000000000000e+04	3.881587785495308918e+00
1.157000000000000000e+04	1.157000000000000000e+03	1.157000000000000000e+04	3.920506058365713642e+00
1.158000000000000000e+04	1.158000000000000000e+03	1.158000000000000000e+04	3.908659552542384841e+00
1.159000000000000000e+04	1.159000000000000000e+03	1.159000000000000000e+04	3.980305693717784532e+00
1.160000000000000000e+04	1.160000000000000000e+03	1.160000000000000000e+04	3.995793568921117700e+00
1.161000000000000000e+04	1.161000000000000000e+03	1.161000000000000000e+04	3.874432273128405324e+00
1.162000000000000000e+04	1.162000000000000000e+03	1.162000000000000000e+04	3.968801989222343618e+00
1.163000000000000000e+04	1.163000000000000000e+03	1.163000000000000000e+04	4.080730349400663926e+00
1.164000000000000000e+04	1.164000000000000000e+03	1.164000000000000000e+04	4.125536639325587451e+00
1.165000000000000000e+04	1.165000000000000000e+03	1.165000000000000000e+04	4.117785309536302840e+00
1.166000000000000000e+04	1.166000000000000000e+03	1.166000000000000000e+04	4.090137484364513298e+00
1.167000000000000000e+04	1.167000000000000000e+03	1.167000000000000000e+04	4.037245731507572266e+00
1.168000000000000000e+04	1.168000000000000000e+03	1.168000000000000000e+04	4.024198119222851311e+00
1.169000000000000000e+04	1.169000000000000000e+03	1.169000000000000000e+04	3.970966653957446635e+00
1.170000000000000000e+04	1.170000000000000000e+03	1.170000000000000000e+04	3.967439912428560866e+00
1.171000000000000000e+04	1.171000000000000000e+03	1.171000000000000000e+04	4.027698608822662507e+00
1.172000000000000000e+04	1.172000000000000000e+03	1.172000000000000000e+04	3.966814611456243256e+00
1.173000000000000000e+04	1.173000000000000000e+03	1.173000000000000000e+04	3.941944433894595257e+00
1.174000000000000000e+04	1.174000000000000000e+03	1.174000000000000000e+04	3.881054740094528999e+00
1.175000000000000000e+04	1.175000000000000000e+03	1.175000000000000000e+04	3.816318533411997116e+00
1.176000000000000000e+04	1.176000000000000000e+03	1.176000000000000000e+04	3.797412933814714009e+00
1.177000000000000000e+04	1.177000000000000000e+03	1.177000000000000000e+04	3.840969259864839724e+00
1.178000000000000000e+04	1.178000000000000000e+03	1.178000000000000000e+04	3.862373357565397569e+00
1.179000000000000000e+04	1.179000000000000000e+03	1.179000000000000000e+04	3.889504162559916711e+00
1.180000000000000000e+04	1.180000000000000000e+03	1.180000000000000000e+04	3.929190005384824325e+00
1.181000000000000000e+04	1.181000000000000000e+03	1.181000000000000000e+04	3.886508671546174298e+00
1.182000000000000000e+04	1.182000000000000000e+03	1.182000000000000000e+04	3.891029958525002108e+00
1.183000000000000000e+04	1.183000000000000000e+03	1.183000000000000000e+04	3.971906872312244374e+00
1.184000000000000000e+04	1.184000000000000000e+03	1.184000000000000000e+04	4.004641265722885812e+00
1.185000000000000000e+04	1.185000000000000000e+03	1.185000000000000000e+04	3.947955483503917229e+00
1.186000000000000000e+04	1.186000000000000000e+03	1.186000000000000000e+04	3.928939288529174068e+00
1.187000000000000000e+04	1.187000000000000000e+03	1.187000000000000000e+04	3.852353812281545942e+00
1.188000000000000000e+04	1.188000000000000000e+03	1.188000000000000000e+04	3.860623359695929402e+00
1.189000000000000000e+04	1.189000000000000000e+03	1.189000000000000000e+04	3.743213812348970659e+00
1.190000000000000000e+04	1.190000000000000000e+03	1.190000000000000000e+04	3.722264594398943860e+00
1.191000000000000000e+04	1.191000000000000000e+03	1.191000000000000000e+04	3.738039584250748781e+00
1.192000000000000000e+04	1.192000000000000000e+03	1.192000000000000000e+04	3.673078907158736861e+00
1.193000000000000000e+04	1.193000000000000000e+03	1.193000000000000000e+04	3.712745142391634889e+00
1.194000000000000000e+04	1.194000000000000000e+03	1.194000000000000000e+04	3.640328177894238237e+00
1.195000000000000000e+04	1.195000000000000000e+03	1.195000000000000000e+04	3.733100588893712324e+00
1.196000000000000000e+04	1.196000000000000000e+03	1.196000000000000000e+04	3.658934098587479422e+00
1.197000000000000000e+04	1.197000000000000000e+03	1.197000000000000000e+04	3.614728858051235783e+00
1.198000000000000000e+04	1.198000000000000000e+03	1.198000000000000000e+04	3.696635766169539483e+00
1.199000000000000000e+04	1.199000000000000000e+03	1.199000000000000000e+04	3.679644083891696393e+00
1.200000000000000000e+04	1.200000000000000000e+03	1.200000000000000000e+04	3.680171655346598847e+00
1.201000000000000000e+04	1.201000000000000000e+03	1.201000000000000000e+04	3.718003553996334531e+00
1.202000000000000000e+04	1.202000000000000000e+03	1.202000000000000000e+04	3.698204429115721226e+00
1.203000000000000000e+04	1.203000000000000000e+03	1.203000000000000000e+04	3.632739497796309003e+00
1.204000000000000000e+04	1.204000000000000000e+03	1.204000000000000000e+04	3.666823339059115394e+00
1.205000000000000000e+04	1.205000000000000000e+03	1.205000000000000000e+04	3.590820393391426446e+00
1.206000000000000000e+04	1.206000000000000000e+03	1.206000000000000000e+04	3.646930560681318045e+00
1.207000000000000000e+04	1.207000000000000000e+03	1.207000000000000000e+04	3.663337762710953349e+00
1.208000000000000000e+04	1.208000000000000000e+03	1.208000000000000000e+04	3.520330063476284632e+00
1.209000000000000000e+04	1.209000000000000000e+03	1.209000000000000000e+04	3.629530721226660539e+00
1.210000000000000000e+04	1.210000000000000000e+03	1.210000000000000000e+04	3.594481831749960943e+00
1.211000000000000000e+04	1.211000000000000000e+03	1.211000000000000000e+04	3.634077811480221687e+00
1.212000000000000000e+04	1.212000000000000000e+03	1.212000000000000000e+04	3.665923360652883822e+00
1.213000000000000000e+04	1.213000000000000000e+03	1.213000000000000000e+04	3.595773108237806159e+00
1.214000000000000000e+04	1.214000000000000000e+03	1.214000000000000000e+04	3.620000799625773702e+00
1.215000000000000000e+04	1.215000000000000000e+03	1.215000000000000000e+04	3.659113233940048282e+00
1.216000000000000000e+04	1.216000000000000000e+03	1.216000000000000000e+04	3.590336153377114314e+00
1.217000000000000000e+04	1.217000000000000000e+03	1.217000000000000000e+04	3.566460472595272879e+00
1.218000000000000000e+04	1.218000000000000000e+03	1.218000000000000000e+04	3.604168161989515617e+00
1.219000000000000000e+04	1.219000000000000000e+03	1.219000000000000000e+04	3.672091382020973516e+00
1.220000000000000000e+04	1.220000000000000000e+03	1.220000000000000000e+04	3.571506653936288966e+00
1.221000000000000000e+04	1.221000000000000000e+03	1.221000000000000000e+04	3.501369411467677217e+00
1.222000000000000000e+04	1.222000000000000000e+03	1.222000000000000000e+04	3.539770903400921043e+00
1.223000000000000000e+04	1.223000000000000000e+03	1.223000000000000000e+04	3.449426647120683587e+00
1.224000000000000000e+04	1.224000000000000000e+03	1.224000000000000000e+04	3.480275904875014259e+00
1.225000000000000000e+04	1.225000000000000000e+03	1.225000000000000000e+04	3.499991888022461417e+00
1.226000000000000000e+04	1.226000000000000000e+03	1.226000000000000000e+04	3.627002031651848313e+00
1.227000000000000000e+04	1.227000000000000000e+03	1.227000000000000000e+04	3.598106012505969620e+00
1.228000000000000000e+04	1.228000000000000000e+03	1.228000000000000000e+04	3.534852813887857881e+00
1.229000000000000000e+04	1.229000000000000000e+03	1.229000000000000000e+04	3.541929378343510848e+00
1.230000000000000000e+04	1.230000000000000000e+03	1.230000000000000000e+04	3.526559867605626231e+00
1.231000000000000000e+04	1.231000000000000000e+03	1.231000000000000000e+04	3.547581654565667986e+00
1.232000000000000000e+04	1.232000000000000000e+03	1.232000000000000000e+04	3.595465815439164547e+00
1.233000000000000000e+04	1.233000000000000000e+03	1.233000000000000000e+04	3.603857380078745454e+00
1.234000000000000000e+04	1.234000000000000000e+03	1.234000000000000000e+04	3.529901883008205843e+00
1.235000000000000000e+04	1.235000000000000000e+03	1.235000000000000000e+04	3.454639401167782786e+00
1.236000000000000000e+04	1.236000000000000000e+03	1.236000000000000000e+04	3.472428453091168432e+00
1.237000000000000000e+04	1.237000000000000000e+03	1.237000000000000000e+04	3.498118055537905224e+00
1.238000000000000000e+04	1.238000000000000000e+03	1.238000000000000000e+04	3.512332066926574292e+00
1.239000000000000000e+04	1.239000000000000000e+03	1.239000000000000000e+04	3.393918168300014582e+00
1.240000000000000000e+04	1.240000000000000000e+03	1.240000000000000000e+04	3.464810531530233551e+00
1.241000000000000000e+04	1.241000000000000000e+03	1.241000000000000000e+04	3.489207584002354423e+00
1.242000000000000000e+04	1.242000000000000000e+03	1.242000000000000000e+04	3.542565498859043593e+00
1.243000000000000000e+04	1.243000000000000000e+03	1.243000000000000000e+04	3.524407088739887062e+00
1.244000000000000000e+04	1.244000000000000000e+03	1.244000000000000000e+04	3.554334037921404565e+00
1.245000000000000000e+04	1.245000000000000000e+03	1.245000000000000000e+04	3.532177648852828256e+00
1.246000000000000000e+04	1.246000000000000000e+03	1.246000000000000000e+04	3.578497389464539324e+00
1.247000000000000000e+04	1.247000000000000000e+03	1.247000000000000000e+04	3.630638305231862262e+00
1.248000000000000000e+04	1.248000000000000000e+03	1.248000000000000000e+04	3.666196441682651574e+00
1.249000000000000000e+04	1.249000000000000000e+03	1.249000000000000000e+04	3.624307414936658756e+00
1.250000000000000000e+04	1.250000000000000000e+03	1.250000000000000000e+04	3.638582871718881950e+00
1.251000000000000000e+04	1.251000000000000000e+03	1.251000000000000000e+04	3.690590372354668247e+00
1.252000000000000000e+04	1.252000000000000000e+03	1.252000000000000000e+04	3.772334180555781735e+00
1.253000000000000000e+04	1.253000000000000000e+03	1.253000000000000000e+04	3.720998559381763826e+00
1.254000000000000000e+04	1.254000000000000000e+03	1.254000000000000000e+04	3.777998592325312543e+00
1.255000000000000000e+04	1.255000000000000000e+03	1.255000000000000000e+04	3.885336755791487295e+00
1.256000000000000000e+04	1.256000000000000000e+03	1.256000000000000000e+04	3.842770214454317212e+00
1.257000000000000000e+04	1.257000000000000000e+03	1.257000000000000000e+04	3.918632528495584300e+00
1.258000000000000000e+04	1.258000000000000000e+03	1.258000000000000000e+04	3.969419195006655965e+00
1.259000000000000000e+04	1.259000000000000000e+03	1.259000000000000000e+04	3.997026751986723969e+00
1.260000000000000000e+04	1.260000000000000000e+03	1.260000000000000000e+04	3.939202566747915579e+00
1.261000000000000000e+04	1.261000000000000000e+03	1.261000000000000000e+04	3.943393427705675691e+00
1.262000000000000000e+04	1.262000000000000000e+03	1.262000000000000000e+04	4.015281909548813033e+00
1.263000000000000000e+04	1.263000000000000000e+03	1.263000000000000000e+04	4.150404052969062008e+00
1.264000000000000000e+04	1.264000000000000000e+03	1.264000000000000000e+04	4.214569624795149849e+00
1.265000000000000000e+04	1.265000000000000000e+03	1.265000000000000000e+04	4.213710123265456353e+00
1.266000000000000000e+04	1.266000000000000000e+03	1.266000000000000000e+04	4.101368666769936944e+00
1.267000000000000000e+04	1.267000000000000000e+03	1.267000000000000000e+04	4.147178724657112348e+00
1.268000000000000000e+04	1.268000000000000000e+03	1.268000000000000000e+04	4.100388866687854517e+00
1.269000000000000000e+04	1.269000000000000000e+03	1.269000000000000000e+04	4.121623446831145898e+00
1.270000000000000000e+04	1.270000000000000000e+03	1.270000000000000000e+04	4.149959515568755641e+00
1.271000000000000000e+04	1.271000000000000000e+03	1.271000000000000000e+04	4.240587168046821454e+00
1.272000000000000000e+04	1.272000000000000000e+03	1.272000000000000000e+04	4.152303950816873979e+00
1.273000000000000000e+04	1.273000000000000000e+03	1.273000000000000000e+04	4.203546640392668898e+00
1.274000000000000000e+04	1.274000000000000000e+03	1.274000000000000000e+04	4.236621415238420063e+00
1.275000000000000000e+04	1.275000000000000000e+03	1.275000000000000000e+04	4.382608556655023690e+00
1.276000000000000000e+04	1.276000000000000000e+03	1.276000000000000000e+04	4.440891083268576622e+00
1.277000000000000000e+04	1.277000000000000000e+03	1.277000000000000000e+04	4.360028363004399665e+00
1.278000000000000000e+04	1.278000000000000000e+03	1.278000000000000000e+04	4.356125413730767448e+00
1.279000000000000000e+04	1.279000000000000000e+03	1.279000000000000000e+04	4.307833159566312631e+00
1.280000000000000000e+04	1.280000000000000000e+03	1.280000000000000000e+04	4.300443245797373137e+00
1.281000000000000000e+04	1.281000000000000000e+03	1.281000000000000000e+04	4.281619189208070608e+00
1.282000000000000000e+04	1.282000000000000000e+03	1.282000000000000000e+04	4.264557479356009928e+00
1.283000000000000000e+04	1.283000000000000000e+03	1.283000000000000000e+04	4.304837866969280391e+00
1.284000000000000000e+04	1.284000000000000000e+03	1.284000000000000000e+04	4.232373102153593081e+00
1.285000000000000000e+04	1.285000000000000000e+03	1.285000000000000000e+04	4.285236852959201315e+00
1.286000000000000000e+04	1.286000000000000000e+03	1.286000000000000000e+04	4.312969737947602411e+00
1.287000000000000000e+04	1.287000000000000000e+03	1.287000000000000000e+04	4.314613170658808450e+00
1.288000000000000000e+04	1.288000000000000000e+03	1.288000000000000000e+04	4.348281654942916852e+00
1.289000000000000000e+04	1.289000000000000000e+03	1.289000000000000000e+04	4.360981999699871103e+00
1.290000000000000000e+04	1.290000000000000000e+03	1.290000000000000000e+04	4.428083665932504687e+00
1.291000000000000000e+04	1.291000000000000000e+03	1.291000000000000000e+04	4.442057068552121457e+00
1.292000000000000000e+04	1.292000000000000000e+03	1.292000000000000000e+04	4.469579874158061017e+00
1.293000000000000000e+04	1.293000000000000000e+03	1.293000000000000000e+04	4.462106581455185683e+00
1.294000000000000000e+04	1.294000000000000000e+03	1.294000000000000000e+04	4.453263758449483412e+00
1.295000000000000000e+04	1.295000000000000000e+03	1.295000000000000000e+04	4.400268413187957250e+00
1.296000000000000000e+04	1.296000000000000000e+03	1.296000000000000000e+04	4.335361883795576077e+00
1.297000000000000000e+04	1.297000000000000000e+03	1.297000000000000000e+04	4.431842603881164244e+00
1.298000000000000000e+04	1.298000000000000000e+03	1.298000000000000000e+04	4.577842925611244063e+00
1.299000000000000000e+04	1.299000000000000000e+03	1.299000000000000000e+04	4.480723778995086448e+00
1.300000000000000000e+04	1.300000000000000000e+03	1.300000000000000000e+04	4.391184956805825657e+00
1.301000000000000000e+04	1.301000000000000000e+03	1.301000000000000000e+04	4.434220992472289069e+00
1.302000000000000000e+04	1.302000000000000000e+03	1.302000000000000000e+04	4.442536701430381818e+00
1.303000000000000000e+04	1.303000000000000000e+03	1.303000000000000000e+04	4.438459656248392449e+00
1.304000000000000000e+04	1.304000000000000000e+03	1.304000000000000000e+04	4.502142370637549185e+00
1.305000000000000000e+04	1.305000000000000000e+03	1.305000000000000000e+04	4.461707470642826578e+00
1.306000000000000000e+04	1.306000000000000000e+03	1.306000000000000000e+04	4.401393195218613386e+00
1.307000000000000000e+04	1.307000000000000000e+03	1.307000000000000000e+04	4.429906476366927137e+00
1.308000000000000000e+04	1.308000000000000000e+03	1.308000000000000000e+04	4.402696696693441325e+00
1.309000000000000000e+04	1.309000000000000000e+03	1.309000000000000000e+04	4.396661749452349000e+00
1.310000000000000000e+04	1.310000000000000000e+03	1.310000000000000000e+04	4.397630863464278228e+00
1.311000000000000000e+04	1.311000000000000000e+03	1.311000000000000000e+04	4.456701021800135720e+00
1.312000000000000000e+04	1.312000000000000000e+03	1.312000000000000000e+04	4.485904225389914401e+00
1.313000000000000000e+04	1.313000000000000000e+03	1.313000000000000000e+04	4.516838101441387643e+00
1.314000000000000000e+04	1.314000000000000000e+03	1.314000000000000000e+04	4.582475316646882568e+00
1.315000000000000000e+04	1.315000000000000000e+03	1.315000000000000000e+04	4.493716029458495242e+00
1.316000000000000000e+04	1.316000000000000000e+03	1.316000000000000000e+04	4.473862068063247932e+00
1.317000000000000000e+04	1.317000000000000000e+03	1.317000000000000000e+04	4.503321774059055649e+00
1.318000000000000000e+04	1.318000000000000000e+03	1.318000000000000000e+04	4.314741352166735489e+00
1.319000000000000000e+04	1.319000000000000000e+03	1.319000000000000000e+04	4.283824897042983082e+00
1.320000000000000000e+04	1.320000000000000000e+03	1.320000000000000000e+04	4.312585326600393287e+00
1.321000000000000000e+04	1.321000000000000000e+03	1.321000000000000000e+04	4.368385095449502487e+00
1.322000000000000000e+04	1.322000000000000000e+03	1.322000000000000000e+04	4.405531305096135775e+00
1.323000000000000000e+04	1.323000000000000000e+03	1.323000000000000000e+04	4.379858575567942225e+00
1.324000000000000000e+04	1.324000000000000000e+03	1.324000000000000000e+04	4.316546589365304776e+00
1.325000000000000000e+04	1.325000000000000000e+03	1.325000000000000000e+04	4.157452900052195588e+00
1.326000000000000000e+04	1.326000000000000000e+03	1.326000000000000000e+04	4.218703493639130109e+00
1.327000000000000000e+04	1.327000000000000000e+03	1.327000000000000000e+04	4.239270719011571487e+00
1.328000000000000000e+04	1.328000000000000000e+03	1.328000000000000000e+04	4.211469906624863313e+00
1.329000000000000000e+04	1.329000000000000000e+03	1.329000000000000000e+04	4.213741651374068198e+00
1.330000000000000000e+04	1.330000000000000000e+03	1.330000000000000000e+04	4.225721812836927604e+00
1.331000000000000000e+04	1.331000000000000000e+03	1.331000000000000000e+04	4.171957544364087944e+00
1.332000000000000000e+04	1.332000000000000000e+03	1.332000000000000000e+04	4.188152395148089902e+00
1.333000000000000000e+04	1.333000000000000000e+03	1.333000000000000000e+04	4.127845176256678350e+00
1.334000000000000000e+04	1.334000000000000000e+03	1.334000000000000000e+04	4.074375607051071491e+00
1.335000000000000000e+04	1.335000000000000000e+03	1.335000000000000000e+04	4.107344717979663606e+00
1.336000000000000000e+04	1.336000000000000000e+03	1.336000000000000000e+04	4.177032030985003530e+00
1.337000000000000000e+04	1.337000000000000000e+03	1.337000000000000000e+04	4.279671324599227944e+00
1.338000000000000000e+04	1.338000000000000000e+03	1.338000000000000000e+04	4.234744813931992091e+00
1.339000000000000000e+04	1.339000000000000000e+03	1.339000000000000000e+04	4.254160476860874951e+00
1.340000000000000000e+04	1.340000000000000000e+03	1.340000000000000000e+04	4.321407338715884450e+00
1.341000000000000000e+04	1.341000000000000000e+03	1.341000000000000000e+04	4.170904558902449821e+00
1.342000000000000000e+04	1.342000000000000000e+03	1.342000000000000000e+04	4.336625543376659841e+00
1.343000000000000000e+04	1.343000000000000000e+03	1.343000000000000000e+04	4.406951016654203634e+00
1.344000000000000000e+04	1.344000000000000000e+03	1.344000000000000000e+04	4.320785626805051294e+00
1.345000000000000000e+04	1.345000000000000000e+03	1.345000000000000000e+04	4.148596512661252511e+00
1.346000000000000000e+04	1.346000000000000000e+03	1.346000000000000000e+04	4.256109503558836771e+00
1.347000000000000000e+04	1.347000000000000000e+03	1.347000000000000000e+04	4.335508178913712207e+00
1.348000000000000000e+04	1.348000000000000000e+03	1.348000000000000000e+04	4.302413985918445150e+00
1.349000000000000000e+04	1.349000000000000000e+03	1.349000000000000000e+04	4.382479731512706422e+00
1.350000000000000000e+04	1.350000000000000000e+03	1.350000000000000000e+04	4.419163082629315120e+00
1.351000000000000000e+04	1.351000000000000000e+03	1.351000000000000000e+04	4.467517582681952426e+00
1.352000000000000000e+04	1.352000000000000000e+03	1.352000000000000000e+04	4.472817867465578523e+00
1.353000000000000000e+04	1.353000000000000000e+03	1.353000000000000000e+04	4.384410928557972653e+00
1.354000000000000000e+04	1.354000000000000000e+03	1.354000000000000000e+04	4.367968221405623019e+00
1.355000000000000000e+04	1.355000000000000000e+03	1.355000000000000000e+04	4.414291676484912053e+00
1.356000000000000000e+04	1.356000000000000000e+03	1.356000000000000000e+04	4.366966022133909497e+00
1.357000000000000000e+04	1.357000000000000000e+03	1.357000000000000000e+04	4.318511415363504469e+00
1.358000000000000000e+04	1.358000000000000000e+03	1.358000000000000000e+04	4.325961860175079110e+00
1.359000000000000000e+04	1.359000000000000000e+03	1.359000000000000000e+04	4.330554586826279362e+00
1.360000000000000000e+04	1.360000000000000000e+03	1.360000000000000000e+04	4.419527271268991697e+00
1.361000000000000000e+04	1.361000000000000000e+03	1.361000000000000000e+04	4.396266896622202047e+00
1.362000000000000000e+04	1.362000000000000000e+03	1.362000000000000000e+04	4.518356451760041637e+00
1.363000000000000000e+04	1.363000000000000000e+03	1.363000000000000000e+04	4.541032075116928191e+00
1.364000000000000000e+04	1.364000000000000000e+03	1.364000000000000000e+04	4.651500444185065142e+00
1.365000000000000000e+04	1.365000000000000000e+03	1.365000000000000000e+04	4.599141637182729170e+00
1.366000000000000000e+04	1.366000000000000000e+03	1.366000000000000000e+04	4.664941590717439190e+00
1.367000000000000000e+04	1.367000000000000000e+03	1.367000000000000000e+04	4.571628236944590640e+00
1.368000000000000000e+04	1.368000000000000000e+03	1.368000000000000000e+04	4.562801164250751107e+00
1.369000000000000000e+04	1.369000000000000000e+03	1.369000000000000000e+04	4.673940217420248011e+00
1.370000000000000000e+04	1.370000000000000000e+03	1.370000000000000000e+04	4.632586797739968176e+00
1.371000000000000000e+04	1.371000000000000000e+03	1.371000000000000000e+04	4.708020163204033715e+00
1.372000000000000000e+04	1.372000000000000000e+03	1.372000000000000000e+04	4.741897274419219599e+00
1.373000000000000000e+04	1.373000000000000000e+03	1.373000000000000000e+04	4.778716604834382764e+00
1.374000000000000000e+04	1.374000000000000000e+03	1.374000000000000000e+04	4.734532590630565529e+00
1.375000000000000000e+04	1.375000000000000000e+03	1.375000000000000000e+04	4.578418406263984330e+00
1.376000000000000000e+04	1.376000000000000000e+03	1.376000000000000000e+04	4.537554791157918821e+00
1.377000000000000000e+04	1.377000000000000000e+03	1.377000000000000000e+04	4.493316301119064882e+00
1.378000000000000000e+04	1.378000000000000000e+03	1.378000000000000000e+04	4.439689327159567434e+00
1.379000000000000000e+04	1.379000000000000000e+03	1.379000000000000000e+04	4.427738564936769983e+00
1.380000000000000000e+04	1.380000000000000000e+03	1.380000000000000000e+04	4.373003438485391747e+00
1.381000000000000000e+04	1.381000000000000000e+03	1.381000000000000000e+04	4.434878364858819033e+00
1.382000000000000000e+04	1.382000000000000000e+03	1.382000000000000000e+04	4.513827320080493699e+00
1.383000000000000000e+04	1.383000000000000000e+03	1.383000000000000000e+04	4.528940802895867535e+00
1.384000000000000000e+04	1.384000000000000000e+03	1.384000000000000000e+04	4.613569695916321045e+00
1.385000000000000000e+04	1.385000000000000000e+03	1.385000000000000000e+04	4.614305667610063999e+00
1.386000000000000000e+04	1.386000000000000000e+03	1.386000000000000000e+04	4.676859859552616072e+00
1.387000000000000000e+04	1.387000000000000000e+03	1.387000000000000000e+04	4.722226186073636534e+00
1.388000000000000000e+04	1.388000000000000000e+03	1.388000000000000000e+04	4.623563284741883272e+00
1.389000000000000000e+04	1.389000000000000000e+03	1.389000000000000000e+04	4.729098011698486204e+00
1.390000000000000000e+04	1.390000000000000000e+03	1.390000000000000000e+04	4.879527016747249313e+00
1.391000000000000000e+04	1.391000000000000000e+03	1.391000000000000000e+04	4.821214903532339058e+00
1.392000000000000000e+04	1.392000000000000000e+03	1.392000000000000000e+04	4.842400350982520862e+00
1.393000000000000000e+04	1.393000000000000000e+03	1.393000000000000000e+04	4.783675281335287188e+00
1.394000000000000000e+04	1.394000000000000000e+03	1.394000000000000000e+04	4.857308852091310136e+00
1.395000000000000000e+04	1.395000000000000000e+03	1.395000000000000000e+04	4.795519644542612703e+00
1.396000000000000000e+04	1.396000000000000000e+03	1.396000000000000000e+04	4.719887713605614543e+00
1.397000000000000000e+04	1.397000000000000000e+03	1.397000000000000000e+04	4.822494451275505689e+00
1.398000000000000000e+04	1.398000000000000000e+03	1.398000000000000000e+04	4.783317931372417675e+00
1.399000000000000000e+04	1.399000000000000000e+03	1.399000000000000000e+04	4.755675157545088183e+00
1.400000000000000000e+04	1.400000000000000000e+03	1.400000000000000000e+04	4.728433998986885101e+00
1.401000000000000000e+04	1.401000000000000000e+03	1.401000000000000000e+04	4.778084410071511634e+00
1.402000000000000000e+04	1.402000000000000000e+03	1.402000000000000000e+04	4.736612201882826056e+00
1.403000000000000000e+04	1.403000000000000000e+03	1.403000000000000000e+04	4.792914449911229724e+00
1.404000000000000000e+04	1.404000000000000000e+03	1.404000000000000000e+04	4.754408246510208436e+00
1.405000000000000000e+04	1.405000000000000000e+03	1.405000000000000000e+04	4.670460303353046960e+00
1.406000000000000000e+04	1.406000000000000000e+03	1.406000000000000000e+04	4.656286804486625464e+00
1.407000000000000000e+04	1.407000000000000000e+03	1.407000000000000000e+04	4.679004461436559126e+00
1.408000000000000000e+04	1.408000000000000000e+03	1.408000000000000000e+04	4.577140546257201237e+00
1.409000000000000000e+04	1.409000000000000000e+03	1.409000000000000000e+04	4.583401747816262528e+00
1.410000000000000000e+04	1.410000000000000000e+03	1.410000000000000000e+04	4.667181427115541403e+00
1.411000000000000000e+04	1.411000000000000000e+03	1.411000000000000000e+04	4.708217472786984992e+00
1.412000000000000000e+04	1.412000000000000000e+03	1.412000000000000000e+04	4.767891758360932819e+00
1.413000000000000000e+04	1.413000000000000000e+03	1.413000000000000000e+04	4.715571137559189552e+00
1.414000000000000000e+04	1.414000000000000000e+03	1.414000000000000000e+04	4.740646213196233028e+00
1.415000000000000000e+04	1.415000000000000000e+03	1.415000000000000000e+04	4.695937828973608674e+00
1.416000000000000000e+04	1.416000000000000000e+03	1.416000000000000000e+04	4.605038939013582855e+00
1.417000000000000000e+04	1.417000000000000000e+03	1.417000000000000000e+04	4.660119559675296230e+00
1.418000000000000000e+04	1.418000000000000000e+03	1.418000000000000000e+04	4.652239822539794289e+00
1.419000000000000000e+04	1.419000000000000000e+03	1.419000000000000000e+04	4.623933902234808713e+00
1.420000000000000000e+04	1.420000000000000000e+03	1.420000000000000000e+04	4.771959987210004250e+00
1.421000000000000000e+04	1.421000000000000000e+03	1.421000000000000000e+04	4.720923220513106422e+00
1.422000000000000000e+04	1.422000000000000000e+03	1.422000000000000000e+04	4.608557380402438675e+00
1.423000000000000000e+04	1.423000000000000000e+03	1.423000000000000000e+04	4.636758134267441989e+00
1.424000000000000000e+04	1.424000000000000000e+03	1.424000000000000000e+04	4.695479735861362691e+00
1.425000000000000000e+04	1.425000000000000000e+03	1.425000000000000000e+04	4.816145290398361034e+00
1.426000000000000000e+04	1.426000000000000000e+03	1.426000000000000000e+04	4.853235447731617747e+00
1.427000000000000000e+04	1.427000000000000000e+03	1.427000000000000000e+04	4.901762326346082332e+00
1.428000000000000000e+04	1.428000000000000000e+03	1.428000000000000000e+04	4.907493243742043987e+00
1.429000000000000000e+04	1.429000000000000000e+03	1.429000000000000000e+04	4.890571908922522582e+00
1.430000000000000000e+04	1.430000000000000000e+03	1.430000000000000000e+04	4.962818029398671449e+00
1.431000000000000000e+04	1.431000000000000000e+03	1.431000000000000000e+04	4.928826334692529620e+00
1.432000000000000000e+04	1.432000000000000000e+03	1.432000000000000000e+04	4.908012334674004329e+00
1.433000000000000000e+04	1.433000000000000000e+03	1.433000000000000000e+04	4.921753874880837820e+00
1.434000000000000000e+04	1.434000000000000000e+03	1.434000000000000000e+04	4.867012724069346596e+00
1.435000000000000000e+04	1.435000000000000000e+03	1.435000000000000000e+04	4.920007682549954353e+00
1.436000000000000000e+04	1.436000000000000000e+03	1.436000000000000000e+04	4.939160740666224569e+00
1.437000000000000000e+04	1.437000000000000000e+03	1.437000000000000000e+04	4.898423990500297087e+00
1.438000000000000000e+04	1.438000000000000000e+03	1.438000000000000000e+04	4.744638645921781084e+00
1.439000000000000000e+04	1.439000000000000000e+03	1.439000000000000000e+04	4.727695584034362852e+00
1.440000000000000000e+04	1.440000000000000000e+03	1.440000000000000000e+04	4.737456442660681333e+00
1.441000000000000000e+04	1.441000000000000000e+03	1.441000000000000000e+04	4.710567331096633836e+00
1.442000000000000000e+04	1.442000000000000000e+03	1.442000000000000000e+04	4.769472881612745851e+00
1.443000000000000000e+04	1.443000000000000000e+03	1.443000000000000000e+04	4.745132548536109773e+00
1.444000000000000000e+04	1.444000000000000000e+03	1.444000000000000000e+04	4.837555384283064974e+00
1.445000000000000000e+04	1.445000000000000000e+03	1.445000000000000000e+04	4.832590319893776076e+00
1.446000000000000000e+04	1.446000000000000000e+03	1.446000000000000000e+04	4.730352095226762366e+00
1.447000000000000000e+04	1.447000000000000000e+03	1.447000000000000000e+04	4.715646938641461894e+00
1.448000000000000000e+04	1.448000000000000000e+03	1.448000000000000000e+04	4.754171262562448597e+00
1.449000000000000000e+04	1.449000000000000000e+03	1.449000000000000000e+04	4.836628758616841495e+00
1.450000000000000000e+04	1.450000000000000000e+03	1.450000000000000000e+04	4.752187013431239393e+00
1.451000000000000000e+04	1.451000000000000000e+03	1.451000000000000000e+04	4.673017709441967149e+00
1.452000000000000000e+04	1.452000000000000000e+03	1.452000000000000000e+04	4.698534219290950276e+00
1.453000000000000000e+04	1.453000000000000000e+03	1.453000000000000000e+04	4.703797288560595646e+00
1.454000000000000000e+04	1.454000000000000000e+03	1.454000000000000000e+04	4.658696581047023777e+00
1.455000000000000000e+04	1.455000000000000000e+03	1.455000000000000000e+04	4.644532059682509484e+00
1.456000000000000000e+04	1.456000000000000000e+03	1.456000000000000000e+04	4.650418026761315993e+00
1.457000000000000000e+04	1.457000000000000000e+03	1.457000000000000000e+04	4.617977034642112066e+00
1.458000000000000000e+04	1.458000000000000000e+03	1.458000000000000000e+04	4.627619061949589607e+00
1.459000000000000000e+04	1.459000000000000000e+03	1.459000000000000000e+04	4.614182723531147445e+00
1.460000000000000000e+04	1.460000000000000000e+03	1.460000000000000000e+04	4.605998303422274454e+00
1.461000000000000000e+04	1.461000000000000000e+03	1.461000000000000000e+04	4.613662908950615815e+00
1.462000000000000000e+04	1.462000000000000000e+03	1.462000000000000000e+04	4.653040499555048726e+00
1.463000000000000000e+04	1.463000000000000000e+03	1.463000000000000000e+04	4.536127923944030194e+00
1.464000000000000000e+04	1.464000000000000000e+03	1.464000000000000000e+04	4.514663023551543475e+00
1.465000000000000000e+04	1.465000000000000000e+03	1.465000000000000000e+04	4.522767109195301671e+00
1.466000000000000000e+04	1.466000000000000000e+03	1.466000000000000000e+04	4.546880446048985114e+00
1.467000000000000000e+04	1.467000000000000000e+03	1.467000000000000000e+04	4.545987498914613845e+00
1.468000000000000000e+04	1.468000000000000000e+03	1.468000000000000000e+04	4.597847899438307628e+00
1.469000000000000000e+04	1.469000000000000000e+03	1.469000000000000000e+04	4.514205931587783382e+00
1.470000000000000000e+04	1.470000000000000000e+03	1.470000000000000000e+04	4.512201165567383931e+00
1.471000000000000000e+04	1.471000000000000000e+03	1.471000000000000000e+04	4.539967612845819289e+00
1.472000000000000000e+04	1.472000000000000000e+03	1.472000000000000000e+04	4.475002523849238578e+00
1.473000000000000000e+04	1.473000000000000000e+03	1.473000000000000000e+04	4.386476974069441148e+00
1.474000000000000000e+04	1.474000000000000000e+03	1.474000000000000000e+04	4.375080177602400866e+00
1.475000000000000000e+04	1.475000000000000000e+03	1.475000000000000000e+04	4.348681505928758462e+00
1.476000000000000000e+04	1.476000000000000000e+03	1.476000000000000000e+04	4.418128303878111396e+00
1.477000000000000000e+04	1.477000000000000000e+03	1.477000000000000000e+04	4.409003141914948465e+00
1.478000000000000000e+04	1.478000000000000000e+03	1.478000000000000000e+04	4.419291479596129335e+00
1.479000000000000000e+04	1.479000000000000000e+03	1.479000000000000000e+04	4.389563129102628913e+00
1.480000000000000000e+04	1.480000000000000000e+03	1.480000000000000000e+04	4.409687607878788995e+00
1.481000000000000000e+04	1.481000000000000000e+03	1.481000000000000000e+04	4.473977064081160471e+00
1.482000000000000000e+04	1.482000000000000000e+03	1.482000000000000000e+04	4.485776155998188131e+00
1.483000000000000000e+04	1.483000000000000000e+03	1.483000000000000000e+04	4.584456557788540998e+00
1.484000000000000000e+04	1.484000000000000000e+03	1.484000000000000000e+04	4.603980212091395074e+00
1.485000000000000000e+04	1.485000000000000000e+03	1.485000000000000000e+04	4.484178316638629980e+00
1.486000000000000000e+04	1.486000000000000000e+03	1.486000000000000000e+04	4.585137146685306142e+00
1.487000000000000000e+04	1.487000000000000000e+03	1.487000000000000000e+04	4.612561787236627353e+00
1.488000000000000000e+04	1.488000000000000000e+03	1.488000000000000000e+04	4.603099241500487437e+00
1.489000000000000000e+04	1.489000000000000000e+03	1.489000000000000000e+04	4.599650577345943958e+00
1.490000000000000000e+04	1.490000000000000000e+03	1.490000000000000000e+04	4.644415546319494048e+00
1.491000000000000000e+04	1.491000000000000000e+03	1.491000000000000000e+04	4.671396298549113091e+00
1.492000000000000000e+04	1.492000000000000000e+03	1.492000000000000000e+04	4.636004825783167860e+00
1.493000000000000000e+04	1.493000000000000000e+03	1.493000000000000000e+04	4.622974863290347791e+00
1.494000000000000000e+04	1.494000000000000000e+03	1.494000000000000000e+04	4.559629789509089370e+00
1.495000000000000000e+04	1.495000000000000000e+03	1.495000000000000000e+04	4.572237519653784332e+00
1.496000000000000000e+04	1.496000000000000000e+03	1.496000000000000000e+04	4.490272984619298136e+00
1.497000000000000000e+04	1.497000000000000000e+03	1.497000000000000000e+04	4.511877249147471680e+00
1.498000000000000000e+04	1.498000000000000000e+03	1.498000000000000000e+04	4.618291858961792506e+00
1.499000000000000000e+04	1.499000000000000000e+03	1.499000000000000000e+04	4.676969456424624028e+00
1.500000000000000000e+04	1.500000000000000000e+03	1.500000000000000000e+04	4.602393808730840696e+00
1.501000000000000000e+04	1.501000000000000000e+03	1.501000000000000000e+04	4.592602521916568037e+00
1.502000000000000000e+04	1.502000000000000000e+03	1.502000000000000000e+04	4.519866975989416780e+00
1.503000000000000000e+04	1.503000000000000000e+03	1.503000000000000000e+04	4.584228381292859034e+00
1.504000000000000000e+04	1.504000000000000000e+03	1.504000000000000000e+04	4.634589085099836581e+00
1.505000000000000000e+04	1.505000000000000000e+03	1.505000000000000000e+04	4.645899136177380484e+00
1.506000000000000000e+04	1.506000000000000000e+03	1.506000000000000000e+04	4.612534638649731455e+00
1.507000000000000000e+04	1.507000000000000000e+03	1.507000000000000000e+04	4.601609111913125716e+00
1.508000000000000000e+04	1.508000000000000000e+03	1.508000000000000000e+04	4.627649838634716239e+00
1.509000000000000000e+04	1.509000000000000000e+03	1.509000000000000000e+04	4.535373581333185022e+00
1.510000000000000000e+04	1.510000000000000000e+03	1.510000000000000000e+04	4.492530389527696677e+00
1.511000000000000000e+04	1.511000000000000000e+03	1.511000000000000000e+04	4.448162099021962135e+00
1.512000000000000000e+04	1.512000000000000000e+03	1.512000000000000000e+04	4.573967807075497660e+00
1.513000000000000000e+04	1.513000000000000000e+03	1.513000000000000000e+04	4.580771142465770218e+00
1.514000000000000000e+04	1.514000000000000000e+03	1.514000000000000000e+04	4.607984163355146379e+00
1.515000000000000000e+04	1.515000000000000000e+03	1.515000000000000000e+04	4.695639607341245636e+00
1.516000000000000000e+04	1.516000000000000000e+03	1.516000000000000000e+04	4.712564824472210034e+00
1.517000000000000000e+04	1.517000000000000000e+03	1.517000000000000000e+04	4.656890177475888848e+00
1.518000000000000000e+04	1.518000000000000000e+03	1.518000000000000000e+04	4.615708906015072444e+00
1.519000000000000000e+04	1.519000000000000000e+03	1.519000000000000000e+04	4.547055867166418963e+00
1.520000000000000000e+04	1.520000000000000000e+03	1.520000000000000000e+04	4.572066372062415951e+00
1.521000000000000000e+04	1.521000000000000000e+03	1.521000000000000000e+04	4.607875175671697576e+00
1.522000000000000000e+04	1.522000000000000000e+03	1.522000000000000000e+04	4.605630907466982116e+00
1.523000000000000000e+04	1.523000000000000000e+03	1.523000000000000000e+04	4.631997621409901456e+00
1.524000000000000000e+04	1.524000000000000000e+03	1.524000000000000000e+04	4.617993829556247931e+00
1.525000000000000000e+04	1.525000000000000000e+03	1.525000000000000000e+04	4.739154040371429844e+00
1.526000000000000000e+04	1.526000000000000000e+03	1.526000000000000000e+04	4.715391703047151495e+00
1.527000000000000000e+04	1.527000000000000000e+03	1.527000000000000000e+04	4.677963552687333326e+00
1.528000000000000000e+04	1.528000000000000000e+03	1.528000000000000000e+04	4.724047033817421415e+00
1.529000000000000000e+04	1.529000000000000000e+03	1.529000000000000000e+04	4.524206819493290510e+00
1.530000000000000000e+04	1.530000000000000000e+03	1.530000000000000000e+04	4.495796510392908729e+00
1.531000000000000000e+04	1.531000000000000000e+03	1.531000000000000000e+04	4.473493580429876104e+00
1.532000000000000000e+04	1.532000000000000000e+03	1.532000000000000000e+04	4.427277640193369557e+00
1.533000000000000000e+04	1.533000000000000000e+03	1.533000000000000000e+04	4.486746529020505747e+00
1.534000000000000000e+04	1.534000000000000000e+03	1.534000000000000000e+04	4.540450800434624234e+00
1.535000000000000000e+04	1.535000000000000000e+03	1.535000000000000000e+04	4.504506568636919006e+00
1.536000000000000000e+04	1.536000000000000000e+03	1.536000000000000000e+04	4.381386539250396339e+00
1.537000000000000000e+04	1.537000000000000000e+03	1.537000000000000000e+04	4.458812151965069859e+00
1.538000000000000000e+04	1.538000000000000000e+03	1.538000000000000000e+04	4.452011380943836194e+00
1.539000000000000000e+04	1.539000000000000000e+03	1.539000000000000000e+04	4.487267139000430838e+00
1.540000000000000000e+04	1.540000000000000000e+03	1.540000000000000000e+04	4.503392561284838891e+00
1.541000000000000000e+04	1.541000000000000000e+03	1.541000000000000000e+04	4.483377328098729464e+00
1.542000000000000000e+04	1.542000000000000000e+03	1.542000000000000000e+04	4.462749309520860130e+00
1.543000000000000000e+04	1.543000000000000000e+03	1.543000000000000000e+04	4.343533344728715662e+00
1.544000000000000000e+04	1.544000000000000000e+03	1.544000000000000000e+04	4.298906728573798297e+00
1.545000000000000000e+04	1.545000000000000000e+03	1.545000000000000000e+04	4.339835807609452090e+00
1.546000000000000000e+04	1.546000000000000000e+03	1.546000000000000000e+04	4.377159198811662044e+00
1.547000000000000000e+04	1.547000000000000000e+03	1.547000000000000000e+04	4.510213337923867805e+00
1.548000000000000000e+04	1.548000000000000000e+03	1.548000000000000000e+04	4.365543899043855980e+00
1.549000000000000000e+04	1.549000000000000000e+03	1.549000000000000000e+04	4.472612101128892625e+00
1.550000000000000000e+04	1.550000000000000000e+03	1.550000000000000000e+04	4.460529439782794370e+00
1.551000000000000000e+04	1.551000000000000000e+03	1.551000000000000000e+04	4.547090903268962592e+00
1.552000000000000000e+04	1.552000000000000000e+03	1.552000000000000000e+04	4.499024752030909013e+00
1.553000000000000000e+04	1.553000000000000000e+03	1.553000000000000000e+04	4.479323047327973484e+00
1.554000000000000000e+04	1.554000000000000000e+03	1.554000000000000000e+04	4.454736683466045122e+00
1.555000000000000000e+04	1.555000000000000000e+03	1.555000000000000000e+04	4.413621224074804061e+00
1.556000000000000000e+04	1.556000000000000000e+03	1.556000000000000000e+04	4.358997239401976032e+00
1.557000000000000000e+04	1.557000000000000000e+03	1.557000000000000000e+04	4.302905969880031378e+00
1.558000000000000000e+04	1.558000000000000000e+03	1.558000000000000000e+04	4.361636925048997249e+00
1.559000000000000000e+04	1.559000000000000000e+03	1.559000000000000000e+04	4.339712626988549538e+00
1.560000000000000000e+04	1.560000000000000000e+03	1.560000000000000000e+04	4.377995589056209447e+00
1.561000000000000000e+04	1.561000000000000000e+03	1.561000000000000000e+04	4.451721384237650625e+00
1.562000000000000000e+04	1.562000000000000000e+03	1.562000000000000000e+04	4.371021639293104499e+00
1.563000000000000000e+04	1.563000000000000000e+03	1.563000000000000000e+04	4.388690937381867663e+00
1.564000000000000000e+04	1.564000000000000000e+03	1.564000000000000000e+04	4.456063434651960975e+00
1.565000000000000000e+04	1.565000000000000000e+03	1.565000000000000000e+04	4.408639737757349408e+00
1.566000000000000000e+04	1.566000000000000000e+03	1.566000000000000000e+04	4.408521720927418563e+00
1.567000000000000000e+04	1.567000000000000000e+03	1.567000000000000000e+04	4.437606285186385335e+00
1.568000000000000000e+04	1.568000000000000000e+03	1.568000000000000000e+04	4.453674107900385870e+00
1.569000000000000000e+04	1.569000000000000000e+03	1.569000000000000000e+04	4.522244027488919293e+00
1.570000000000000000e+04	1.570000000000000000e+03	1.570000000000000000e+04	4.453942663240616717e+00
1.571000000000000000e+04	1.571000000000000000e+03	1.571000000000000000e+04	4.535931267482031792e+00
1.572000000000000000e+04	1.572000000000000000e+03	1.572000000000000000e+04	4.548639423716687169e+00
1.573000000000000000e+04	1.573000000000000000e+03	1.573000000000000000e+04	4.507246529425359860e+00
1.574000000000000000e+04	1.574000000000000000e+03	1.574000000000000000e+04	4.487789518093069141e+00
1.575000000000000000e+04	1.575000000000000000e+03	1.575000000000000000e+04	4.397261554082164459e+00
1.576000000000000000e+04	1.576000000000000000e+03	1.576000000000000000e+04	4.422295368768019763e+00
1.577000000000000000e+04	1.577000000000000000e+03	1.577000000000000000e+04	4.443283770546528899e+00
1.578000000000000000e+04	1.578000000000000000e+03	1.578000000000000000e+04	4.512232069964675851e+00
1.579000000000000000e+04	1.579000000000000000e+03	1.579000000000000000e+04	4.451278067003321404e+00
1.580000000000000000e+04	1.580000000000000000e+03	1.580000000000000000e+04	4.486142814160531955e+00
1.581000000000000000e+04	1.581000000000000000e+03	1.581000000000000000e+04	4.590731757197160867e+00
1.582000000000000000e+04	1.582000000000000000e+03	1.582000000000000000e+04	4.525337938876084820e+00
1.583000000000000000e+04	1.583000000000000000e+03	1.583000000000000000e+04	4.523171006027604690e+00
1.584000000000000000e+04	1.584000000000000000e+03	1.584000000000000000e+04	4.468295124704175336e+00
1.585000000000000000e+04	1.585000000000000000e+03	1.585000000000000000e+04	4.473559851719993041e+00
1.586000000000000000e+04	1.586000000000000000e+03	1.586000000000000000e+04	4.377217793928214640e+00
1.587000000000000000e+04	1.587000000000000000e+03	1.587000000000000000e+04	4.373886499326093080e+00
1.588000000000000000e+04	1.588000000000000000e+03	1.588000000000000000e+04	4.378378139369854871e+00
1.589000000000000000e+04	1.589000000000000000e+03	1.589000000000000000e+04	4.518319999509843754e+00
1.590000000000000000e+04	1.590000000000000000e+03	1.590000000000000000e+04	4.532504219734146744e+00
1.591000000000000000e+04	1.591000000000000000e+03	1.591000000000000000e+04	4.513692795841389049e+00
1.592000000000000000e+04	1.592000000000000000e+03	1.592000000000000000e+04	4.457377640030266264e+00
1.593000000000000000e+04	1.593000000000000000e+03	1.593000000000000000e+04	4.442344472479564210e+00
1.594000000000000000e+04	1.594000000000000000e+03	1.594000000000000000e+04	4.421150204968854247e+00
1.595000000000000000e+04	1.595000000000000000e+03	1.595000000000000000e+04	4.417126119684410490e+00
1.596000000000000000e+04	1.596000000000000000e+03	1.596000000000000000e+04	4.467677319670475988e+00
1.597000000000000000e+04	1.597000000000000000e+03	1.597000000000000000e+04	4.421904190130016232e+00
1.598000000000000000e+04	1.598000000000000000e+03	1.598000000000000000e+04	4.375353774598750078e+00
1.599000000000000000e+04	1.599000000000000000e+03	1.599000000000000000e+04	4.333352873468865774e+00
1.600000000000000000e+04	1.600000000000000000e+03	1.600000000000000000e+04	4.391637067278870710e+00
1.601000000000000000e+04	1.601000000000000000e+03	1.601000000000000000e+04	4.392322628044152744e+00
1.602000000000000000e+04	1.602000000000000000e+03	1.602000000000000000e+04	4.283028281743821886e+00
1.603000000000000000e+04	1.603000000000000000e+03	1.603000000000000000e+04	4.286288473558787615e+00
1.604000000000000000e+04	1.604000000000000000e+03	1.604000000000000000e+04	4.281278057469916298e+00
1.605000000000000000e+04	1.605000000000000000e+03	1.605000000000000000e+04	4.290078080641931635e+00
1.606000000000000000e+04	1.606000000000000000e+03	1.606000000000000000e+04	4.418469781447186939e+00
1.607000000000000000e+04	1.607000000000000000e+03	1.607000000000000000e+04	4.474948401387440100e+00
1.608000000000000000e+04	1.608000000000000000e+03	1.608000000000000000e+04	4.378364844828269042e+00
1.609000000000000000e+04	1.609000000000000000e+03	1.609000000000000000e+04	4.380689062905553932e+00
1.610000000000000000e+04	1.610000000000000000e+03	1.610000000000000000e+04	4.395921895221159836e+00
1.611000000000000000e+04	1.611000000000000000e+03	1.611000000000000000e+04	4.450169059247581771e+00
1.612000000000000000e+04	1.612000000000000000e+03	1.612000000000000000e+04	4.502906822174008283e+00
1.613000000000000000e+04	1.613000000000000000e+03	1.613000000000000000e+04	4.578881275315215049e+00
1.614000000000000000e+04	1.614000000000000000e+03	1.614000000000000000e+04	4.456908206472356859e+00
1.615000000000000000e+04	1.615000000000000000e+03	1.615000000000000000e+04	4.486857556386993018e+00
1.616000000000000000e+04	1.616000000000000000e+03	1.616000000000000000e+04	4.430327457892788701e+00
1.617000000000000000e+04	1.617000000000000000e+03	1.617000000000000000e+04	4.393152538626750925e+00
1.618000000000000000e+04	1.618000000000000000e+03	1.618000000000000000e+04	4.434702029632920706e+00
1.619000000000000000e+04	1.619000000000000000e+03	1.619000000000000000e+04	4.442476649572700609e+00
1.620000000000000000e+04	1.620000000000000000e+03	1.620000000000000000e+04	4.560484542121399976e+00
1.621000000000000000e+04	1.621000000000000000e+03	1.621000000000000000e+04	4.498285870195610769e+00
1.622000000000000000e+04	1.622000000000000000e+03	1.622000000000000000e+04	4.583634768842829388e+00
1.623000000000000000e+04	1.623000000000000000e+03	1.623000000000000000e+04	4.447379062642872860e+00
1.624000000000000000e+04	1.624000000000000000e+03	1.624000000000000000e+04	4.457314004292863174e+00
1.625000000000000000e+04	1.625000000000000000e+03	1.625000000000000000e+04	4.572785389761939712e+00
1.626000000000000000e+04	1.626000000000000000e+03	1.626000000000000000e+04	4.552217748727076518e+00
1.627000000000000000e+04	1.627000000000000000e+03	1.627000000000000000e+04	4.517364936440301015e+00
1.628000000000000000e+04	1.628000000000000000e+03	1.628000000000000000e+04	4.624607274623521391e+00
1.629000000000000000e+04	1.629000000000000000e+03	1.629000000000000000e+04	4.576630473572704361e+00
1.630000000000000000e+04	1.630000000000000000e+03	1.630000000000000000e+04	4.505860455447675328e+00
1.631000000000000000e+04	1.631000000000000000e+03	1.631000000000000000e+04	4.483939793586922740e+00
1.632000000000000000e+04	1.632000000000000000e+03	1.632000000000000000e+04	4.493711131232025480e+00
1.633000000000000000e+04	1.633000000000000000e+03	1.633000000000000000e+04	4.468811502618937226e+00
1.634000000000000000e+04	1.634000000000000000e+03	1.634000000000000000e+04	4.504868313723175532e+00
1.635000000000000000e+04	1.635000000000000000e+03	1.635000000000000000e+04	4.376843794659285969e+00
1.636000000000000000e+04	1.636000000000000000e+03	1.636000000000000000e+04	4.431054770920036745e+00
1.637000000000000000e+04	1.637000000000000000e+03	1.637000000000000000e+04	4.472792845104794246e+00
1.638000000000000000e+04	1.638000000000000000e+03	1.638000000000000000e+04	4.481947917569478967e+00
1.639000000000000000e+04	1.639000000000000000e+03	1.639000000000000000e+04	4.419657180427916998e+00
1.640000000000000000e+04	1.640000000000000000e+03	1.640000000000000000e+04	4.488299253770929198e+00
1.641000000000000000e+04	1.641000000000000000e+03	1.641000000000000000e+04	4.529488183415522506e+00
1.642000000000000000e+04	1.642000000000000000e+03	1.642000000000000000e+04	4.571242501690911730e+00
1.643000000000000000e+04	1.643000000000000000e+03	1.643000000000000000e+04	4.543539392843387148e+00
1.644000000000000000e+04	1.644000000000000000e+03	1.644000000000000000e+04	4.594937768858386562e+00
1.645000000000000000e+04	1.645000000000000000e+03	1.645000000000000000e+04	4.629873623989456455e+00
1.646000000000000000e+04	1.646000000000000000e+03	1.646000000000000000e+04	4.505075486390215822e+00
1.647000000000000000e+04	1.647000000000000000e+03	1.647000000000000000e+04	4.465625354038343708e+00
1.648000000000000000e+04	1.648000000000000000e+03	1.648000000000000000e+04	4.433464345878686430e+00
1.649000000000000000e+04	1.649000000000000000e+03	1.649000000000000000e+04	4.535483275772982381e+00
1.650000000000000000e+04	1.650000000000000000e+03	1.650000000000000000e+04	4.601529077019006486e+00
1.651000000000000000e+04	1.651000000000000000e+03	1.651000000000000000e+04	4.597919533225582001e+00
1.652000000000000000e+04	1.652000000000000000e+03	1.652000000000000000e+04	4.537014492739476879e+00
1.653000000000000000e+04	1.653000000000000000e+03	1.653000000000000000e+04	4.509498959848222910e+00
1.654000000000000000e+04	1.654000000000000000e+03	1.654000000000000000e+04	4.535431474602590107e+00
1.655000000000000000e+04	1.655000000000000000e+03	1.655000000000000000e+04	4.532484157154866189e+00
1.656000000000000000e+04	1.656000000000000000e+03	1.656000000000000000e+04	4.611265663740711673e+00
1.657000000000000000e+04	1.657000000000000000e+03	1.657000000000000000e+04	4.738871587385304451e+00
1.658000000000000000e+04	1.658000000000000000e+03	1.658000000000000000e+04	4.737574181050487887e+00
1.659000000000000000e+04	1.659000000000000000e+03	1.659000000000000000e+04	4.764813307706442735e+00
1.660000000000000000e+04	1.660000000000000000e+03	1.660000000000000000e+04	4.681685461476729593e+00
1.661000000000000000e+04	1.661000000000000000e+03	1.661000000000000000e+04	4.624592909552663222e+00
1.662000000000000000e+04	1.662000000000000000e+03	1.662000000000000000e+04	4.651206706193845797e+00
1.663000000000000000e+04	1.663000000000000000e+03	1.663000000000000000e+04	4.559372285092204713e+00
1.664000000000000000e+04	1.664000000000000000e+03	1.664000000000000000e+04	4.446186025774014006e+00
1.665000000000000000e+04	1.665000000000000000e+03	1.665000000000000000e+04	4.457964207843579274e+00
1.666000000000000000e+04	1.666000000000000000e+03	1.666000000000000000e+04	4.604266613856596635e+00
1.667000000000000000e+04	1.667000000000000000e+03	1.667000000000000000e+04	4.625726604658297880e+00
1.668000000000000000e+04	1.668000000000000000e+03	1.668000000000000000e+04	4.730755077133941278e+00
1.669000000000000000e+04	1.669000000000000000e+03	1.669000000000000000e+04	4.771650793254424094e+00
1.670000000000000000e+04	1.670000000000000000e+03	1.670000000000000000e+04	4.700492256070987196e+00
1.671000000000000000e+04	1.671000000000000000e+03	1.671000000000000000e+04	4.794141831607866777e+00
1.672000000000000000e+04	1.672000000000000000e+03	1.672000000000000000e+04	4.667802708499873887e+00
1.673000000000000000e+04	1.673000000000000000e+03	1.673000000000000000e+04	4.596969509363878714e+00
1.674000000000000000e+04	1.674000000000000000e+03	1.674000000000000000e+04	4.622570501872993454e+00
1.675000000000000000e+04	1.675000000000000000e+03	1.675000000000000000e+04	4.510711732850293032e+00
1.676000000000000000e+04	1.676000000000000000e+03	1.676000000000000000e+04	4.558819965975295929e+00
1.677000000000000000e+04	1.677000000000000000e+03	1.677000000000000000e+04	4.537050642214171425e+00
1.678000000000000000e+04	1.678000000000000000e+03	1.678000000000000000e+04	4.575373076795105298e+00
1.679000000000000000e+04	1.679000000000000000e+03	1.679000000000000000e+04	4.507954238748616227e+00
1.680000000000000000e+04	1.680000000000000000e+03	1.680000000000000000e+04	4.532324779897897393e+00
1.681000000000000000e+04	1.681000000000000000e+03	1.681000000000000000e+04	4.552474582620118504e+00
1.682000000000000000e+04	1.682000000000000000e+03	1.682000000000000000e+04	4.585706877311770846e+00
1.683000000000000000e+04	1.683000000000000000e+03	1.683000000000000000e+04	4.630781677890682069e+00
1.684000000000000000e+04	1.684000000000000000e+03	1.684000000000000000e+04	4.619158359597806296e+00
1.685000000000000000e+04	1.685000000000000000e+03	1.685000000000000000e+04	4.528608654376350628e+00
1.686000000000000000e+04	1.686000000000000000e+03	1.686000000000000000e+04	4.458292739823587425e+00
1.687000000000000000e+04	1.687000000000000000e+03	1.687000000000000000e+04	4.378853150244687242e+00
1.688000000000000000e+04	1.688000000000000000e+03	1.688000000000000000e+04	4.515288416792215820e+00
1.689000000000000000e+04	1.689000000000000000e+03	1.689000000000000000e+04	4.559556254348881232e+00
1.690000000000000000e+04	1.690000000000000000e+03	1.690000000000000000e+04	4.587406150674388172e+00
1.691000000000000000e+04	1.691000000000000000e+03	1.691000000000000000e+04	4.564226434211719585e+00
1.692000000000000000e+04	1.692000000000000000e+03	1.692000000000000000e+04	4.593885217362738693e+00
1.693000000000000000e+04	1.693000000000000000e+03	1.693000000000000000e+04	4.622810736840423651e+00
1.694000000000000000e+04	1.694000000000000000e+03	1.694000000000000000e+04	4.589447488219523308e+00
1.695000000000000000e+04	1.695000000000000000e+03	1.695000000000000000e+04	4.494081653343422467e+00
1.696000000000000000e+04	1.696000000000000000e+03	1.696000000000000000e+04	4.526148987670392643e+00
1.697000000000000000e+04	1.697000000000000000e+03	1.697000000000000000e+04	4.556337928056979791e+00
1.698000000000000000e+04	1.698000000000000000e+03	1.698000000000000000e+04	4.597343172178332438e+00
1.699000000000000000e+04	1.699000000000000000e+03	1.699000000000000000e+04	4.600607052388316021e+00
1.700000000000000000e+04	1.700000000000000000e+03	1.700000000000000000e+04	4.654178292191304855e+00
1.701000000000000000e+04	1.701000000000000000e+03	1.701000000000000000e+04	4.651110937528065925e+00
1.702000000000000000e+04	1.702000000000000000e+03	1.702000000000000000e+04	4.608366457480701506e+00
1.703000000000000000e+04	1.703000000000000000e+03	1.703000000000000000e+04	4.624195031020892799e+00
1.704000000000000000e+04	1.704000000000000000e+03	1.704000000000000000e+04	4.667936182066407369e+00
1.705000000000000000e+04	1.705000000000000000e+03	1.705000000000000000e+04	4.675954285811435795e+00
1.706000000000000000e+04	1.706000000000000000e+03	1.706000000000000000e+04	4.643076768077024852e+00
1.707000000000000000e+04	1.707000000000000000e+03	1.707000000000000000e+04	4.705871993361933292e+00
1.708000000000000000e+04	1.708000000000000000e+03	1.708000000000000000e+04	4.694832975616820114e+00
1.709000000000000000e+04	1.709000000000000000e+03	1.709000000000000000e+04	4.697475164597997299e+00
1.710000000000000000e+04	1.710000000000000000e+03	1.710000000000000000e+04	4.668075621125917785e+00
1.711000000000000000e+04	1.711000000000000000e+03	1.711000000000000000e+04	4.723076296289293374e+00
1.712000000000000000e+04	1.712000000000000000e+03	1.712000000000000000e+04	4.815787340572887487e+00
1.713000000000000000e+04	1.713000000000000000e+03	1.713000000000000000e+04	4.790425895147121693e+00
1.714000000000000000e+04	1.714000000000000000e+03	1.714000000000000000e+04	4.808821103313953849e+00
1.715000000000000000e+04	1.715000000000000000e+03	1.715000000000000000e+04	4.950964253688352912e+00
1.716000000000000000e+04	1.716000000000000000e+03	1.716000000000000000e+04	4.843135117599432604e+00
1.717000000000000000e+04	1.717000000000000000e+03	1.717000000000000000e+04	4.808795269918242354e+00
1.718000000000000000e+04	1.718000000000000000e+03	1.718000000000000000e+04	4.840532683120734703e+00
1.719000000000000000e+04	1.719000000000000000e+03	1.719000000000000000e+04	4.822564477414034378e+00
1.720000000000000000e+04	1.720000000000000000e+03	1.720000000000000000e+04	4.833352750487192040e+00
1.721000000000000000e+04	1.721000000000000000e+03	1.721000000000000000e+04	4.795020597820577990e+00
1.722000000000000000e+04	1.722000000000000000e+03	1.722000000000000000e+04	4.720097455763285765e+00
1.723000000000000000e+04	1.723000000000000000e+03	1.723000000000000000e+04	4.672755486790606483e+00
1.724000000000000000e+04	1.724000000000000000e+03	1.724000000000000000e+04	4.682528673248409490e+00
1.725000000000000000e+04	1.725000000000000000e+03	1.725000000000000000e+04	4.658913562006363307e+00
1.726000000000000000e+04	1.726000000000000000e+03	1.726000000000000000e+04	4.707382361152410155e+00
1.727000000000000000e+04	1.727000000000000000e+03	1.727000000000000000e+04	4.647578269596984057e+00
1.728000000000000000e+04	1.728000000000000000e+03	1.728000000000000000e+04	4.697489782764590061e+00
1.729000000000000000e+04	1.729000000000000000e+03	1.729000000000000000e+04	4.592875126609800240e+00
1.730000000000000000e+04	1.730000000000000000e+03	1.730000000000000000e+04	4.650190817106959251e+00
1.731000000000000000e+04	1.731000000000000000e+03	1.731000000000000000e+04	4.686005556115544479e+00
1.732000000000000000e+04	1.732000000000000000e+03	1.732000000000000000e+04	4.641401311841093502e+00
1.733000000000000000e+04	1.733000000000000000e+03	1.733000000000000000e+04	4.623490867473531551e+00
1.734000000000000000e+04	1.734000000000000000e+03	1.734000000000000000e+04	4.651112561665375011e+00
1.735000000000000000e+04	1.735000000000000000e+03	1.735000000000000000e+04	4.729180815978669905e+00
1.736000000000000000e+04	1.736000000000000000e+03	1.736000000000000000e+04	4.668583046009985971e+00
1.737000000000000000e+04	1.737000000000000000e+03	1.737000000000000000e+04	4.706318945407089949e+00
1.738000000000000000e+04	1.738000000000000000e+03	1.738000000000000000e+04	4.677509958501395282e+00
1.739000000000000000e+04	1.739000000000000000e+03	1.739000000000000000e+04	4.680932200710552493e+00
1.740000000000000000e+04	1.740000000000000000e+03	1.740000000000000000e+04	4.682258206768597830e+00
1.741000000000000000e+04	1.741000000000000000e+03	1.741000000000000000e+04	4.603249732444031572e+00
1.742000000000000000e+04	1.742000000000000000e+03	1.742000000000000000e+04	4.489488225912046104e+00
1.743000000000000000e+04	1.743000000000000000e+03	1.743000000000000000e+04	4.484888023408936775e+00
1.744000000000000000e+04	1.744000000000000000e+03	1.744000000000000000e+04	4.639865148143765161e+00
1.745000000000000000e+04	1.745000000000000000e+03	1.745000000000000000e+04	4.549489270803843688e+00
1.746000000000000000e+04	1.746000000000000000e+03	1.746000000000000000e+04	4.650582347929256066e+00
1.747000000000000000e+04	1.747000000000000000e+03	1.747000000000000000e+04	4.597686090182724783e+00
1.748000000000000000e+04	1.748000000000000000e+03	1.748000000000000000e+04	4.620236447051276230e+00
1.749000000000000000e+04	1.749000000000000000e+03	1.749000000000000000e+04	4.548465011324554830e+00
1.750000000000000000e+04	1.750000000000000000e+03	1.750000000000000000e+04	4.644660758997735783e+00
1.751000000000000000e+04	1.751000000000000000e+03	1.751000000000000000e+04	4.631071227515061395e+00
1.752000000000000000e+04	1.752000000000000000e+03	1.752000000000000000e+04	4.587739310636337109e+00
1.753000000000000000e+04	1.753000000000000000e+03	1.753000000000000000e+04	4.679066292015995110e+00
1.754000000000000000e+04	1.754000000000000000e+03	1.754000000000000000e+04	4.758385906044380498e+00
1.755000000000000000e+04	1.755000000000000000e+03	1.755000000000000000e+04	4.736655026268756785e+00
1.756000000000000000e+04	1.756000000000000000e+03	1.756000000000000000e+04	4.826287190189716192e+00
1.757000000000000000e+04	1.757000000000000000e+03	1.757000000000000000e+04	4.824963402034108562e+00
1.758000000000000000e+04	1.758000000000000000e+03	1.758000000000000000e+04	4.744945243468795759e+00
1.759000000000000000e+04	1.759000000000000000e+03	1.759000000000000000e+04	4.756333214103937834e+00
1.760000000000000000e+04	1.760000000000000000e+03	1.760000000000000000e+04	4.646777335024981248e+00
1.761000000000000000e+04	1.761000000000000000e+03	1.761000000000000000e+04	4.649851673619611603e+00
1.762000000000000000e+04	1.762000000000000000e+03	1.762000000000000000e+04	4.641865969194001629e+00
1.763000000000000000e+04	1.763000000000000000e+03	1.763000000000000000e+04	4.668845986545742122e+00
1.764000000000000000e+04	1.764000000000000000e+03	1.764000000000000000e+04	4.638599289614885102e+00
1.765000000000000000e+04	1.765000000000000000e+03	1.765000000000000000e+04	4.691183929903167460e+00
1.766000000000000000e+04	1.766000000000000000e+03	1.766000000000000000e+04	4.691819202126359833e+00
1.767000000000000000e+04	1.767000000000000000e+03	1.767000000000000000e+04	4.767451364614969656e+00
1.768000000000000000e+04	1.768000000000000000e+03	1.768000000000000000e+04	4.845672955661869175e+00
1.769000000000000000e+04	1.769000000000000000e+03	1.769000000000000000e+04	4.745249071299157073e+00
1.770000000000000000e+04	1.770000000000000000e+03	1.770000000000000000e+04	4.776981522308750172e+00
1.771000000000000000e+04	1.771000000000000000e+03	1.771000000000000000e+04	4.755757484753844189e+00
1.772000000000000000e+04	1.772000000000000000e+03	1.772000000000000000e+04	4.723522674507240282e+00
1.773000000000000000e+04	1.773000000000000000e+03	1.773000000000000000e+04	4.604421042516904983e+00
1.774000000000000000e+04	1.774000000000000000e+03	1.774000000000000000e+04	4.633155464037340465e+00
1.775000000000000000e+04	1.775000000000000000e+03	1.775000000000000000e+04	4.673236892075724569e+00
1.776000000000000000e+04	1.776000000000000000e+03	1.776000000000000000e+04	4.617724317009107793e+00
1.777000000000000000e+04	1.777000000000000000e+03	1.777000000000000000e+04	4.666676073744606690e+00
1.778000000000000000e+04	1.778000000000000000e+03	1.778000000000000000e+04	4.517786746884131510e+00
1.779000000000000000e+04	1.779000000000000000e+03	1.779000000000000000e+04	4.675664287203527003e+00
1.780000000000000000e+04	1.780000000000000000e+03	1.780000000000000000e+04	4.621024124031499980e+00
1.781000000000000000e+04	1.781000000000000000e+03	1.781000000000000000e+04	4.659071685641685612e+00
1.782000000000000000e+04	1.782000000000000000e+03	1.782000000000000000e+04	4.610754056723012972e+00
1.783000000000000000e+04	1.783000000000000000e+03	1.783000000000000000e+04	4.602193496091847358e+00
1.784000000000000000e+04	1.784000000000000000e+03	1.784000000000000000e+04	4.606407309500280434e+00
1.785000000000000000e+04	1.785000000000000000e+03	1.785000000000000000e+04	4.670401903872808624e+00
1.786000000000000000e+04	1.786000000000000000e+03	1.786000000000000000e+04	4.686613084919334149e+00
1.787000000000000000e+04	1.787000000000000000e+03	1.787000000000000000e+04	4.604609184321306614e+00
1.788000000000000000e+04	1.788000000000000000e+03	1.788000000000000000e+04	4.632297593712351613e+00
1.789000000000000000e+04	1.789000000000000000e+03	1.789000000000000000e+04	4.548895845602717536e+00
1.790000000000000000e+04	1.790000000000000000e+03	1.790000000000000000e+04	4.546984642061799420e+00
1.791000000000000000e+04	1.791000000000000000e+03	1.791000000000000000e+04	4.582014058494091380e+00
1.792000000000000000e+04	1.792000000000000000e+03	1.792000000000000000e+04	4.585914002469706929e+00
1.793000000000000000e+04	1.793000000000000000e+03	1.793000000000000000e+04	4.627338181234324388e+00
1.794000000000000000e+04	1.794000000000000000e+03	1.794000000000000000e+04	4.549760719627498951e+00
1.795000000000000000e+04	1.795000000000000000e+03	1.795000000000000000e+04	4.725588106985546766e+00
1.796000000000000000e+04	1.796000000000000000e+03	1.796000000000000000e+04	4.611831193402545104e+00
1.797000000000000000e+04	1.797000000000000000e+03	1.797000000000000000e+04	4.626736886197481802e+00
1.798000000000000000e+04	1.798000000000000000e+03	1.798000000000000000e+04	4.629454808426182844e+00
1.799000000000000000e+04	1.799000000000000000e+03	1.799000000000000000e+04	4.730239518585609204e+00
1.800000000000000000e+04	1.800000000000000000e+03	1.800000000000000000e+04	4.686944211705794672e+00
1.801000000000000000e+04	1.801000000000000000e+03	1.801000000000000000e+04	4.685856196927730366e+00
1.802000000000000000e+04	1.802000000000000000e+03	1.802000000000000000e+04	4.650753151477778680e+00
1.803000000000000000e+04	1.803000000000000000e+03	1.803000000000000000e+04	4.625493358115357445e+00
1.804000000000000000e+04	1.804000000000000000e+03	1.804000000000000000e+04	4.669364363176360833e+00
1.805000000000000000e+04	1.805000000000000000e+03	1.805000000000000000e+04	4.670803888573496820e+00
1.806000000000000000e+04	1.806000000000000000e+03	1.806000000000000000e+04	4.698984459801111235e+00
1.807000000000000000e+04	1.807000000000000000e+03	1.807000000000000000e+04	4.725052982506754873e+00
1.808000000000000000e+04	1.808000000000000000e+03	1.808000000000000000e+04	4.705359521881594453e+00
1.809000000000000000e+04	1.809000000000000000e+03	1.809000000000000000e+04	4.684164285583297449e+00
1.810000000000000000e+04	1.810000000000000000e+03	1.810000000000000000e+04	4.618661293416411517e+00
1.811000000000000000e+04	1.811000000000000000e+03	1.811000000000000000e+04	4.550950394113542963e+00
1.812000000000000000e+04	1.812000000000000000e+03	1.812000000000000000e+04	4.577383399985500034e+00
1.813000000000000000e+04	1.813000000000000000e+03	1.813000000000000000e+04	4.579420354753773736e+00
1.814000000000000000e+04	1.814000000000000000e+03	1.814000000000000000e+04	4.539919394415969478e+00
1.815000000000000000e+04	1.815000000000000000e+03	1.815000000000000000e+04	4.590751905706468072e+00
1.816000000000000000e+04	1.816000000000000000e+03	1.816000000000000000e+04	4.542817031333568067e+00
1.817000000000000000e+04	1.817000000000000000e+03	1.817000000000000000e+04	4.522923974316614526e+00
1.818000000000000000e+04	1.818000000000000000e+03	1.818000000000000000e+04	4.614622273636740601e+00
1.819000000000000000e+04	1.819000000000000000e+03	1.819000000000000000e+04	4.657161803731415972e+00
1.820000000000000000e+04	1.820000000000000000e+03	1.820000000000000000e+04	4.686102055688810886e+00
1.821000000000000000e+04	1.821000000000000000e+03	1.821000000000000000e+04	4.586345591261198784e+00
1.822000000000000000e+04	1.822000000000000000e+03	1.822000000000000000e+04	4.599242064320710810e+00
1.823000000000000000e+04	1.823000000000000000e+03	1.823000000000000000e+04	4.609896335651916033e+00
1.824000000000000000e+04	1.824000000000000000e+03	1.824000000000000000e+04	4.532264176433833391e+00
1.825000000000000000e+04	1.825000000000000000e+03	1.825000000000000000e+04	4.491262627100938154e+00
1.826000000000000000e+04	1.826000000000000000e+03	1.826000000000000000e+04	4.583732221571015231e+00
1.827000000000000000e+04	1.827000000000000000e+03	1.827000000000000000e+04	4.511248696137839076e+00
1.828000000000000000e+04	1.828000000000000000e+03	1.828000000000000000e+04	4.520009845368223367e+00
1.829000000000000000e+04	1.829000000000000000e+03	1.829000000000000000e+04	4.533649521468989363e+00
1.830000000000000000e+04	1.830000000000000000e+03	1.830000000000000000e+04	4.573975665177719030e+00
1.831000000000000000e+04	1.831000000000000000e+03	1.831000000000000000e+04	4.497282398361913458e+00
1.832000000000000000e+04	1.832000000000000000e+03	1.832000000000000000e+04	4.532274626630291792e+00
1.833000000000000000e+04	1.833000000000000000e+03	1.833000000000000000e+04	4.551632812142755391e+00
1.834000000000000000e+04	1.834000000000000000e+03	1.834000000000000000e+04	4.464380041369886420e+00
1.835000000000000000e+04	1.835000000000000000e+03	1.835000000000000000e+04	4.340853428057026342e+00
1.836000000000000000e+04	1.836000000000000000e+03	1.836000000000000000e+04	4.414599361940044986e+00
1.837000000000000000e+04	1.837000000000000000e+03	1.837000000000000000e+04	4.522405942396519940e+00
1.838000000000000000e+04	1.838000000000000000e+03	1.838000000000000000e+04	4.428764710536523985e+00
1.839000000000000000e+04	1.839000000000000000e+03	1.839000000000000000e+04	4.310016720910473609e+00
1.840000000000000000e+04	1.840000000000000000e+03	1.840000000000000000e+04	4.272545370091994421e+00
1.841000000000000000e+04	1.841000000000000000e+03	1.841000000000000000e+04	4.252222023414374164e+00
1.842000000000000000e+04	1.842000000000000000e+03	1.842000000000000000e+04	4.188856531422441520e+00
1.843000000000000000e+04	1.843000000000000000e+03	1.843000000000000000e+04	4.245368267946524554e+00
1.844000000000000000e+04	1.844000000000000000e+03	1.844000000000000000e+04	4.204519617471746962e+00
1.845000000000000000e+04	1.845000000000000000e+03	1.845000000000000000e+04	4.255111331502411609e+00
1.846000000000000000e+04	1.846000000000000000e+03	1.846000000000000000e+04	4.338054375085186543e+00
1.847000000000000000e+04	1.847000000000000000e+03	1.847000000000000000e+04	4.368619580166614114e+00
1.848000000000000000e+04	1.848000000000000000e+03	1.848000000000000000e+04	4.377490168555481453e+00
1.849000000000000000e+04	1.849000000000000000e+03	1.849000000000000000e+04	4.411604760726449470e+00
1.850000000000000000e+04	1.850000000000000000e+03	1.850000000000000000e+04	4.396842784971166651e+00
1.851000000000000000e+04	1.851000000000000000e+03	1.851000000000000000e+04	4.413927165904939720e+00
1.852000000000000000e+04	1.852000000000000000e+03	1.852000000000000000e+04	4.309519349796830490e+00
1.853000000000000000e+04	1.853000000000000000e+03	1.853000000000000000e+04	4.451730635179199425e+00
1.854000000000000000e+04	1.854000000000000000e+03	1.854000000000000000e+04	4.509417647076871205e+00
1.855000000000000000e+04	1.855000000000000000e+03	1.855000000000000000e+04	4.608008421505809693e+00
1.856000000000000000e+04	1.856000000000000000e+03	1.856000000000000000e+04	4.527778534102798957e+00
1.857000000000000000e+04	1.857000000000000000e+03	1.857000000000000000e+04	4.470709871678121061e+00
1.858000000000000000e+04	1.858000000000000000e+03	1.858000000000000000e+04	4.468201504209692310e+00
1.859000000000000000e+04	1.859000000000000000e+03	1.859000000000000000e+04	4.308073279576970727e+00
1.860000000000000000e+04	1.860000000000000000e+03	1.860000000000000000e+04	4.304275941875979505e+00
1.861000000000000000e+04	1.861000000000000000e+03	1.861000000000000000e+04	4.165150300845098741e+00
1.862000000000000000e+04	1.862000000000000000e+03	1.862000000000000000e+04	4.094305454460298144e+00
1.863000000000000000e+04	1.863000000000000000e+03	1.863000000000000000e+04	4.175613269310135323e+00
1.864000000000000000e+04	1.864000000000000000e+03	1.864000000000000000e+04	4.188567342013825190e+00
1.865000000000000000e+04	1.865000000000000000e+03	1.865000000000000000e+04	4.255971189462224302e+00
1.866000000000000000e+04	1.866000000000000000e+03	1.866000000000000000e+04	4.327178731675881629e+00
1.867000000000000000e+04	1.867000000000000000e+03	1.867000000000000000e+04	4.383244363257141174e+00
1.868000000000000000e+04	1.868000000000000000e+03	1.868000000000000000e+04	4.518588274400044291e+00
1.869000000000000000e+04	1.869000000000000000e+03	1.869000000000000000e+04	4.564407749215975585e+00
1.870000000000000000e+04	1.870000000000000000e+03	1.870000000000000000e+04	4.560145324559883306e+00
1.871000000000000000e+04	1.871000000000000000e+03	1.871000000000000000e+04	4.505536188957243837e+00
1.872000000000000000e+04	1.872000000000000000e+03	1.872000000000000000e+04	4.454021982381448197e+00
1.873000000000000000e+04	1.873000000000000000e+03	1.873000000000000000e+04	4.369958910000425689e+00
1.874000000000000000e+04	1.874000000000000000e+03	1.874000000000000000e+04	4.394168778195972180e+00
1.875000000000000000e+04	1.875000000000000000e+03	1.875000000000000000e+04	4.413714234921908286e+00
1.876000000000000000e+04	1.876000000000000000e+03	1.876000000000000000e+04	4.374129874804903118e+00
1.877000000000000000e+04	1.877000000000000000e+03	1.877000000000000000e+04	4.397313901699066108e+00
1.878000000000000000e+04	1.878000000000000000e+03	1.878000000000000000e+04	4.568899604048745289e+00
1.879000000000000000e+04	1.879000000000000000e+03	1.879000000000000000e+04	4.408450535621907029e+00
1.880000000000000000e+04	1.880000000000000000e+03	1.880000000000000000e+04	4.417493290746362433e+00
1.881000000000000000e+04	1.881000000000000000e+03	1.881000000000000000e+04	4.363978024264434374e+00
1.882000000000000000e+04	1.882000000000000000e+03	1.882000000000000000e+04	4.401827127496809489e+00
1.883000000000000000e+04	1.883000000000000000e+03	1.883000000000000000e+04	4.337485498120403626e+00
1.884000000000000000e+04	1.884000000000000000e+03	1.884000000000000000e+04	4.338447468467697021e+00
1.885000000000000000e+04	1.885000000000000000e+03	1.885000000000000000e+04	4.347782887872336133e+00
1.886000000000000000e+04	1.886000000000000000e+03	1.886000000000000000e+04	4.348057996079170096e+00
1.887000000000000000e+04	1.887000000000000000e+03	1.887000000000000000e+04	4.332484440377914581e+00
1.888000000000000000e+04	1.888000000000000000e+03	1.888000000000000000e+04	4.347124076147369287e+00
1.889000000000000000e+04	1.889000000000000000e+03	1.889000000000000000e+04	4.335504200535397423e+00
1.890000000000000000e+04	1.890000000000000000e+03	1.890000000000000000e+04	4.458225456171581058e+00
1.891000000000000000e+04	1.891000000000000000e+03	1.891000000000000000e+04	4.465711981828593302e+00
1.892000000000000000e+04	1.892000000000000000e+03	1.892000000000000000e+04	4.571856592983078116e+00
1.893000000000000000e+04	1.893000000000000000e+03	1.893000000000000000e+04	4.539721268501921259e+00
1.894000000000000000e+04	1.894000000000000000e+03	1.894000000000000000e+04	4.582537833907088576e+00
1.895000000000000000e+04	1.895000000000000000e+03	1.895000000000000000e+04	4.664974575944798474e+00
1.896000000000000000e+04	1.896000000000000000e+03	1.896000000000000000e+04	4.620580302992165933e+00
1.897000000000000000e+04	1.897000000000000000e+03	1.897000000000000000e+04	4.496246572872083291e+00
1.898000000000000000e+04	1.898000000000000000e+03	1.898000000000000000e+04	4.486896332671973298e+00
1.899000000000000000e+04	1.899000000000000000e+03	1.899000000000000000e+04	4.460623679544798215e+00
1.900000000000000000e+04	1.900000000000000000e+03	1.900000000000000000e+04	4.508024957852120984e+00
1.901000000000000000e+04	1.901000000000000000e+03	1.901000000000000000e+04	4.529606159650759523e+00
1.902000000000000000e+04	1.902000000000000000e+03	1.902000000000000000e+04	4.599311173971572408e+00
1.903000000000000000e+04	1.903000000000000000e+03	1.903000000000000000e+04	4.672522101011890250e+00
1.904000000000000000e+04	1.904000000000000000e+03	1.904000000000000000e+04	4.681339946694385468e+00
1.905000000000000000e+04	1.905000000000000000e+03	1.905000000000000000e+04	4.668205516653873843e+00
1.906000000000000000e+04	1.906000000000000000e+03	1.906000000000000000e+04	4.621734622787474045e+00
1.907000000000000000e+04	1.907000000000000000e+03	1.907000000000000000e+04	4.727065738669924855e+00
1.908000000000000000e+04	1.908000000000000000e+03	1.908000000000000000e+04	4.822348155610153952e+00
1.909000000000000000e+04	1.909000000000000000e+03	1.909000000000000000e+04	4.692630544559250438e+00
1.910000000000000000e+04	1.910000000000000000e+03	1.910000000000000000e+04	4.681357406366021934e+00
1.911000000000000000e+04	1.911000000000000000e+03	1.911000000000000000e+04	4.597906265446363605e+00
1.912000000000000000e+04	1.912000000000000000e+03	1.912000000000000000e+04	4.718332071480113576e+00
1.913000000000000000e+04	1.913000000000000000e+03	1.913000000000000000e+04	4.674021765255114147e+00
1.914000000000000000e+04	1.914000000000000000e+03	1.914000000000000000e+04	4.729504677304452009e+00
1.915000000000000000e+04	1.915000000000000000e+03	1.915000000000000000e+04	4.650480043093517146e+00
1.916000000000000000e+04	1.916000000000000000e+03	1.916000000000000000e+04	4.647119261704264481e+00
1.917000000000000000e+04	1.917000000000000000e+03	1.917000000000000000e+04	4.603317789969798568e+00
1.918000000000000000e+04	1.918000000000000000e+03	1.918000000000000000e+04	4.672441727084562402e+00
1.919000000000000000e+04	1.919000000000000000e+03	1.919000000000000000e+04	4.653768565436434912e+00
1.920000000000000000e+04	1.920000000000000000e+03	1.920000000000000000e+04	4.537927994363111672e+00
1.921000000000000000e+04	1.921000000000000000e+03	1.921000000000000000e+04	4.444270313890442026e+00
1.922000000000000000e+04	1.922000000000000000e+03	1.922000000000000000e+04	4.387960116937382082e+00
1.923000000000000000e+04	1.923000000000000000e+03	1.923000000000000000e+04	4.356048603364818028e+00
1.924000000000000000e+04	1.924000000000000000e+03	1.924000000000000000e+04	4.329287661777244445e+00
1.925000000000000000e+04	1.925000000000000000e+03	1.925000000000000000e+04	4.288092208826200569e+00
1.926000000000000000e+04	1.926000000000000000e+03	1.926000000000000000e+04	4.266850140517824741e+00
1.927000000000000000e+04	1.927000000000000000e+03	1.927000000000000000e+04	4.270147417571833692e+00
1.928000000000000000e+04	1.928000000000000000e+03	1.928000000000000000e+04	4.292927177684001450e+00
1.929000000000000000e+04	1.929000000000000000e+03	1.929000000000000000e+04	4.311155995434181598e+00
1.930000000000000000e+04	1.930000000000000000e+03	1.930000000000000000e+04	4.409186814277529010e+00
1.931000000000000000e+04	1.931000000000000000e+03	1.931000000000000000e+04	4.482484989473405790e+00
1.932000000000000000e+04	1.932000000000000000e+03	1.932000000000000000e+04	4.503518640916442273e+00
1.933000000000000000e+04	1.933000000000000000e+03	1.933000000000000000e+04	4.553635944130396851e+00
1.934000000000000000e+04	1.934000000000000000e+03	1.934000000000000000e+04	4.642701891257707381e+00
1.935000000000000000e+04	1.935000000000000000e+03	1.935000000000000000e+04	4.616880741696574475e+00
1.936000000000000000e+04	1.936000000000000000e+03	1.936000000000000000e+04	4.544573068927589610e+00
1.937000000000000000e+04	1.937000000000000000e+03	1.937000000000000000e+04	4.515477871285070499e+00
1.938000000000000000e+04	1.938000000000000000e+03	1.938000000000000000e+04	4.518498654486142740e+00
1.939000000000000000e+04	1.939000000000000000e+03	1.939000000000000000e+04	4.470059740027023665e+00
1.940000000000000000e+04	1.940000000000000000e+03	1.940000000000000000e+04	4.593220646792338435e+00
1.941000000000000000e+04	1.941000000000000000e+03	1.941000000000000000e+04	4.560009966846178209e+00
1.942000000000000000e+04	1.942000000000000000e+03	1.942000000000000000e+04	4.677459260537841779e+00
1.943000000000000000e+04	1.943000000000000000e+03	1.943000000000000000e+04	4.763239311367289730e+00
1.944000000000000000e+04	1.944000000000000000e+03	1.944000000000000000e+04	4.710420476976204363e+00
1.945000000000000000e+04	1.945000000000000000e+03	1.945000000000000000e+04	4.838067226494403350e+00
1.946000000000000000e+04	1.946000000000000000e+03	1.946000000000000000e+04	4.820828062119482560e+00
1.947000000000000000e+04	1.947000000000000000e+03	1.947000000000000000e+04	4.661654840220938567e+00
1.948000000000000000e+04	1.948000000000000000e+03	1.948000000000000000e+04	4.670387892301400612e+00
1.949000000000000000e+04	1.949000000000000000e+03	1.949000000000000000e+04	4.674317236814512277e+00
1.950000000000000000e+04	1.950000000000000000e+03	1.950000000000000000e+04	4.746476969209499686e+00
1.951000000000000000e+04	1.951000000000000000e+03	1.951000000000000000e+04	4.741690919634980794e+00
1.952000000000000000e+04	1.952000000000000000e+03	1.952000000000000000e+04	4.734887590927319145e+00
1.953000000000000000e+04	1.953000000000000000e+03	1.953000000000000000e+04	4.764875313077753027e+00
1.954000000000000000e+04	1.954000000000000000e+03	1.954000000000000000e+04	4.735998280381079617e+00
1.955000000000000000e+04	1.955000000000000000e+03	1.955000000000000000e+04	4.641912868011833559e+00
1.956000000000000000e+04	1.956000000000000000e+03	1.956000000000000000e+04	4.648638802297655914e+00
1.957000000000000000e+04	1.957000000000000000e+03	1.957000000000000000e+04	4.732529693869716780e+00
1.958000000000000000e+04	1.958000000000000000e+03	1.958000000000000000e+04	4.685618978459123340e+00
1.959000000000000000e+04	1.959000000000000000e+03	1.959000000000000000e+04	4.686494593452650292e+00
1.960000000000000000e+04	1.960000000000000000e+03	1.960000000000000000e+04	4.677224792908271311e+00
1.961000000000000000e+04	1.961000000000000000e+03	1.961000000000000000e+04	4.721789976134902034e+00
1.962000000000000000e+04	1.962000000000000000e+03	1.962000000000000000e+04	4.739977146848593392e+00
1.963000000000000000e+04	1.963000000000000000e+03	1.963000000000000000e+04	4.692763575176774005e+00
1.964000000000000000e+04	1.964000000000000000e+03	1.964000000000000000e+04	4.722078414820862768e+00
1.965000000000000000e+04	1.965000000000000000e+03	1.965000000000000000e+04	4.625955196498042099e+00
1.966000000000000000e+04	1.966000000000000000e+03	1.966000000000000000e+04	4.624842750865236773e+00
1.967000000000000000e+04	1.967000000000000000e+03	1.967000000000000000e+04	4.687168254546581814e+00
1.968000000000000000e+04	1.968000000000000000e+03	1.968000000000000000e+04	4.645279712171025643e+00
1.969000000000000000e+04	1.969000000000000000e+03	1.969000000000000000e+04	4.548270589627811944e+00
1.970000000000000000e+04	1.970000000000000000e+03	1.970000000000000000e+04	4.560465767721352037e+00
1.971000000000000000e+04	1.971000000000000000e+03	1.971000000000000000e+04	4.467357101791723295e+00
1.972000000000000000e+04	1.972000000000000000e+03	1.972000000000000000e+04	4.475862514104210987e+00
1.973000000000000000e+04	1.973000000000000000e+03	1.973000000000000000e+04	4.562433943167439665e+00
1.974000000000000000e+04	1.974000000000000000e+03	1.974000000000000000e+04	4.618361489944487808e+00
1.975000000000000000e+04	1.975000000000000000e+03	1.975000000000000000e+04	4.549833093146084195e+00
1.976000000000000000e+04	1.976000000000000000e+03	1.976000000000000000e+04	4.546990147403790594e+00
1.977000000000000000e+04	1.977000000000000000e+03	1.977000000000000000e+04	4.708880166488505381e+00
1.978000000000000000e+04	1.978000000000000000e+03	1.978000000000000000e+04	4.776814189754372997e+00
1.979000000000000000e+04	1.979000000000000000e+03	1.979000000000000000e+04	4.743430317410231467e+00
1.980000000000000000e+04	1.980000000000000000e+03	1.980000000000000000e+04	4.694040464853804551e+00
1.981000000000000000e+04	1.981000000000000000e+03	1.981000000000000000e+04	4.681281766308444503e+00
1.982000000000000000e+04	1.982000000000000000e+03	1.982000000000000000e+04	4.589941163555494086e+00
1.983000000000000000e+04	1.983000000000000000e+03	1.983000000000000000e+04	4.662396692096425710e+00
1.984000000000000000e+04	1.984000000000000000e+03	1.984000000000000000e+04	4.588515113565008186e+00
1.985000000000000000e+04	1.985000000000000000e+03	1.985000000000000000e+04	4.598891281568315392e+00
1.986000000000000000e+04	1.986000000000000000e+03	1.986000000000000000e+04	4.611682938316021385e+00
1.987000000000000000e+04	1.987000000000000000e+03	1.987000000000000000e+04	4.529918646947156624e+00
1.988000000000000000e+04	1.988000000000000000e+03	1.988000000000000000e+04	4.573408960284002234e+00
1.989000000000000000e+04	1.989000000000000000e+03	1.989000000000000000e+04	4.565945646438869687e+00
1.990000000000000000e+04	1.990000000000000000e+03	1.990000000000000000e+04	4.746219626476347209e+00
1.991000000000000000e+04	1.991000000000000000e+03	1.991000000000000000e+04	4.717724181367471736e+00
1.992000000000000000e+04	1.992000000000000000e+03	1.992000000000000000e+04	4.591478444246614998e+00
1.993000000000000000e+04	1.993000000000000000e+03	1.993000000000000000e+04	4.621384964964548203e+00
1.994000000000000000e+04	1.994000000000000000e+03	1.994000000000000000e+04	4.640206793567887011e+00
1.995000000000000000e+04	1.995000000000000000e+03	1.995000000000000000e+04	4.731797466218330861e+00
1.996000000000000000e+04	1.996000000000000000e+03	1.996000000000000000e+04	4.689668985177052996e+00
1.997000000000000000e+04	1.997000000000000000e+03	1.997000000000000000e+04	4.581500760576716402e+00
1.998000000000000000e+04	1.998000000000000000e+03	1.998000000000000000e+04	4.546213283582035913e+00
1.999000000000000000e+04	1.999000000000000000e+03	1.999000000000000000e+04	4.580001721833126815e+00
[truncated: 16,704 more rows]
