# Supplementary material for: Ion-combination specific effects driving the enzymatic activity of halophilic alcohol dehydrogenase 2 from Haloferax volcanii in aqueous ionic liquid solvent mixtures
Source: RSC Sustain. 2024 Jul 8;2(9):2559–80. doi: 10.1039/d3su00412k (PMC11353702; doi:10.1039/d3su00412k)
Supplement: SU-002-D3SU00412K-s005 [file SU-002-D3SU00412K-s005.zip › MDAnalysis_Calculated_Plotted_Data/RMSD/ILDexp.csv]

0.000000000000000000e+00	0.000000000000000000e+00	0.000000000000000000e+00	3.243686388910979836e-06
1.000000000000000000e+01	1.000000000000000000e+00	1.000000000000000000e+01	8.802321897206785151e-01
2.000000000000000000e+01	2.000000000000000000e+00	2.000000000000000000e+01	9.960279927389303900e-01
3.000000000000000000e+01	3.000000000000000000e+00	3.000000000000000000e+01	1.124913167506789380e+00
4.000000000000000000e+01	4.000000000000000000e+00	4.000000000000000000e+01	1.220604140984445030e+00
5.000000000000000000e+01	5.000000000000000000e+00	5.000000000000000000e+01	1.257249311694766725e+00
6.000000000000000000e+01	6.000000000000000000e+00	6.000000000000000000e+01	1.321493378497172966e+00
7.000000000000000000e+01	7.000000000000000000e+00	7.000000000000000000e+01	1.335398604912801712e+00
8.000000000000000000e+01	8.000000000000000000e+00	8.000000000000000000e+01	1.422594411335088571e+00
9.000000000000000000e+01	9.000000000000000000e+00	9.000000000000000000e+01	1.523815190500363626e+00
1.000000000000000000e+02	1.000000000000000000e+01	1.000000000000000000e+02	1.558703920046798252e+00
1.100000000000000000e+02	1.100000000000000000e+01	1.100000000000000000e+02	1.561063911042879448e+00
1.200000000000000000e+02	1.200000000000000000e+01	1.200000000000000000e+02	1.544859278396199187e+00
1.300000000000000000e+02	1.300000000000000000e+01	1.300000000000000000e+02	1.471480230524791377e+00
1.400000000000000000e+02	1.400000000000000000e+01	1.400000000000000000e+02	1.509403719398637822e+00
1.500000000000000000e+02	1.500000000000000000e+01	1.500000000000000000e+02	1.494757593387686212e+00
1.600000000000000000e+02	1.600000000000000000e+01	1.600000000000000000e+02	1.590314943626536692e+00
1.700000000000000000e+02	1.700000000000000000e+01	1.700000000000000000e+02	1.559530068543008463e+00
1.800000000000000000e+02	1.800000000000000000e+01	1.800000000000000000e+02	1.552504566623681193e+00
1.900000000000000000e+02	1.900000000000000000e+01	1.900000000000000000e+02	1.550865491277422237e+00
2.000000000000000000e+02	2.000000000000000000e+01	2.000000000000000000e+02	1.596842667225576440e+00
2.100000000000000000e+02	2.100000000000000000e+01	2.100000000000000000e+02	1.572519388841876919e+00
2.200000000000000000e+02	2.200000000000000000e+01	2.200000000000000000e+02	1.590747787514445788e+00
2.300000000000000000e+02	2.300000000000000000e+01	2.300000000000000000e+02	1.614727468676216304e+00
2.400000000000000000e+02	2.400000000000000000e+01	2.400000000000000000e+02	1.593204455459061641e+00
2.500000000000000000e+02	2.500000000000000000e+01	2.500000000000000000e+02	1.668532519331151986e+00
2.600000000000000000e+02	2.600000000000000000e+01	2.600000000000000000e+02	1.705836882106630537e+00
2.700000000000000000e+02	2.700000000000000000e+01	2.700000000000000000e+02	1.715405631120098917e+00
2.800000000000000000e+02	2.800000000000000000e+01	2.800000000000000000e+02	1.667491594689716639e+00
2.900000000000000000e+02	2.900000000000000000e+01	2.900000000000000000e+02	1.679618108269997689e+00
3.000000000000000000e+02	3.000000000000000000e+01	3.000000000000000000e+02	1.680009568320052438e+00
3.100000000000000000e+02	3.100000000000000000e+01	3.100000000000000000e+02	1.652307002800186275e+00
3.200000000000000000e+02	3.200000000000000000e+01	3.200000000000000000e+02	1.645235343841600306e+00
3.300000000000000000e+02	3.300000000000000000e+01	3.300000000000000000e+02	1.656486473488015365e+00
3.400000000000000000e+02	3.400000000000000000e+01	3.400000000000000000e+02	1.668163007911552587e+00
3.500000000000000000e+02	3.500000000000000000e+01	3.500000000000000000e+02	1.714192495235072222e+00
3.600000000000000000e+02	3.600000000000000000e+01	3.600000000000000000e+02	1.741709927933525082e+00
3.700000000000000000e+02	3.700000000000000000e+01	3.700000000000000000e+02	1.707218449189521925e+00
3.800000000000000000e+02	3.800000000000000000e+01	3.800000000000000000e+02	1.784391222937716126e+00
3.900000000000000000e+02	3.900000000000000000e+01	3.900000000000000000e+02	1.770283962513021558e+00
4.000000000000000000e+02	4.000000000000000000e+01	4.000000000000000000e+02	1.755103171278395990e+00
4.100000000000000000e+02	4.100000000000000000e+01	4.100000000000000000e+02	1.794118402644992338e+00
4.200000000000000000e+02	4.200000000000000000e+01	4.200000000000000000e+02	1.789835079864629863e+00
4.300000000000000000e+02	4.300000000000000000e+01	4.300000000000000000e+02	1.770699573644552327e+00
4.400000000000000000e+02	4.400000000000000000e+01	4.400000000000000000e+02	1.809109261098589272e+00
4.500000000000000000e+02	4.500000000000000000e+01	4.500000000000000000e+02	1.795847721467568769e+00
4.600000000000000000e+02	4.600000000000000000e+01	4.600000000000000000e+02	1.800222645371009289e+00
4.700000000000000000e+02	4.700000000000000000e+01	4.700000000000000000e+02	1.822135170631405954e+00
4.800000000000000000e+02	4.800000000000000000e+01	4.800000000000000000e+02	1.813911539205511181e+00
4.900000000000000000e+02	4.900000000000000000e+01	4.900000000000000000e+02	1.768218061119831042e+00
5.000000000000000000e+02	5.000000000000000000e+01	5.000000000000000000e+02	1.803030969404019634e+00
5.100000000000000000e+02	5.100000000000000000e+01	5.100000000000000000e+02	1.827188799934487573e+00
5.200000000000000000e+02	5.200000000000000000e+01	5.200000000000000000e+02	1.891258232873218592e+00
5.300000000000000000e+02	5.300000000000000000e+01	5.300000000000000000e+02	1.874079123656655188e+00
5.400000000000000000e+02	5.400000000000000000e+01	5.400000000000000000e+02	1.889160968007572494e+00
5.500000000000000000e+02	5.500000000000000000e+01	5.500000000000000000e+02	1.886040734810465969e+00
5.600000000000000000e+02	5.600000000000000000e+01	5.600000000000000000e+02	1.855268422799273731e+00
5.700000000000000000e+02	5.700000000000000000e+01	5.700000000000000000e+02	1.882032514290567615e+00
5.800000000000000000e+02	5.800000000000000000e+01	5.800000000000000000e+02	1.904978919674027660e+00
5.900000000000000000e+02	5.900000000000000000e+01	5.900000000000000000e+02	1.905034614030577389e+00
6.000000000000000000e+02	6.000000000000000000e+01	6.000000000000000000e+02	1.892469151786627446e+00
6.100000000000000000e+02	6.100000000000000000e+01	6.100000000000000000e+02	1.932766752277915945e+00
6.200000000000000000e+02	6.200000000000000000e+01	6.200000000000000000e+02	1.941824018385018835e+00
6.300000000000000000e+02	6.300000000000000000e+01	6.300000000000000000e+02	1.944203425647248240e+00
6.400000000000000000e+02	6.400000000000000000e+01	6.400000000000000000e+02	1.938031572223743781e+00
6.500000000000000000e+02	6.500000000000000000e+01	6.500000000000000000e+02	1.952862995844844907e+00
6.600000000000000000e+02	6.600000000000000000e+01	6.600000000000000000e+02	2.008081048959864834e+00
6.700000000000000000e+02	6.700000000000000000e+01	6.700000000000000000e+02	2.014950308682698310e+00
6.800000000000000000e+02	6.800000000000000000e+01	6.800000000000000000e+02	1.988747545589404142e+00
6.900000000000000000e+02	6.900000000000000000e+01	6.900000000000000000e+02	2.033602996341478342e+00
7.000000000000000000e+02	7.000000000000000000e+01	7.000000000000000000e+02	2.109507734315642313e+00
7.100000000000000000e+02	7.100000000000000000e+01	7.100000000000000000e+02	2.066625711490468031e+00
7.200000000000000000e+02	7.200000000000000000e+01	7.200000000000000000e+02	2.111637959466520442e+00
7.300000000000000000e+02	7.300000000000000000e+01	7.300000000000000000e+02	2.038260033792786086e+00
7.400000000000000000e+02	7.400000000000000000e+01	7.400000000000000000e+02	2.010415609256457792e+00
7.500000000000000000e+02	7.500000000000000000e+01	7.500000000000000000e+02	2.062728455457763399e+00
7.600000000000000000e+02	7.600000000000000000e+01	7.600000000000000000e+02	2.108953190315166371e+00
7.700000000000000000e+02	7.700000000000000000e+01	7.700000000000000000e+02	2.181249640928211608e+00
7.800000000000000000e+02	7.800000000000000000e+01	7.800000000000000000e+02	2.171165947674940089e+00
7.900000000000000000e+02	7.900000000000000000e+01	7.900000000000000000e+02	2.162000357824532593e+00
8.000000000000000000e+02	8.000000000000000000e+01	8.000000000000000000e+02	2.153920287529257127e+00
8.100000000000000000e+02	8.100000000000000000e+01	8.100000000000000000e+02	2.158123167327049341e+00
8.200000000000000000e+02	8.200000000000000000e+01	8.200000000000000000e+02	2.141620119623074192e+00
8.300000000000000000e+02	8.300000000000000000e+01	8.300000000000000000e+02	2.160010296344431424e+00
8.400000000000000000e+02	8.400000000000000000e+01	8.400000000000000000e+02	2.140974205056978441e+00
8.500000000000000000e+02	8.500000000000000000e+01	8.500000000000000000e+02	2.188312180980489519e+00
8.600000000000000000e+02	8.600000000000000000e+01	8.600000000000000000e+02	2.171237534172943739e+00
8.700000000000000000e+02	8.700000000000000000e+01	8.700000000000000000e+02	2.169116923908667172e+00
8.800000000000000000e+02	8.800000000000000000e+01	8.800000000000000000e+02	2.087923531064766802e+00
8.900000000000000000e+02	8.900000000000000000e+01	8.900000000000000000e+02	2.103885677227838258e+00
9.000000000000000000e+02	9.000000000000000000e+01	9.000000000000000000e+02	2.079129088793254976e+00
9.100000000000000000e+02	9.100000000000000000e+01	9.100000000000000000e+02	2.059425105051962301e+00
9.200000000000000000e+02	9.200000000000000000e+01	9.200000000000000000e+02	2.108072528365322551e+00
9.300000000000000000e+02	9.300000000000000000e+01	9.300000000000000000e+02	2.099360669236301380e+00
9.400000000000000000e+02	9.400000000000000000e+01	9.400000000000000000e+02	2.189243875546087015e+00
9.500000000000000000e+02	9.500000000000000000e+01	9.500000000000000000e+02	2.157462200940866381e+00
9.600000000000000000e+02	9.600000000000000000e+01	9.600000000000000000e+02	2.143281129520875794e+00
9.700000000000000000e+02	9.700000000000000000e+01	9.700000000000000000e+02	2.191010518641976823e+00
9.800000000000000000e+02	9.800000000000000000e+01	9.800000000000000000e+02	2.284195188140492050e+00
9.900000000000000000e+02	9.900000000000000000e+01	9.900000000000000000e+02	2.268365642315294473e+00
1.000000000000000000e+03	1.000000000000000000e+02	1.000000000000000000e+03	2.316806099417880294e+00
1.010000000000000000e+03	1.010000000000000000e+02	1.010000000000000000e+03	2.348463331412027344e+00
1.020000000000000000e+03	1.020000000000000000e+02	1.020000000000000000e+03	2.340397379048932525e+00
1.030000000000000000e+03	1.030000000000000000e+02	1.030000000000000000e+03	2.371568032036832196e+00
1.040000000000000000e+03	1.040000000000000000e+02	1.040000000000000000e+03	2.339046285171185957e+00
1.050000000000000000e+03	1.050000000000000000e+02	1.050000000000000000e+03	2.278408737357416669e+00
1.060000000000000000e+03	1.060000000000000000e+02	1.060000000000000000e+03	2.343508898859014256e+00
1.070000000000000000e+03	1.070000000000000000e+02	1.070000000000000000e+03	2.372116908320287543e+00
1.080000000000000000e+03	1.080000000000000000e+02	1.080000000000000000e+03	2.336307545807144503e+00
1.090000000000000000e+03	1.090000000000000000e+02	1.090000000000000000e+03	2.407561104301123134e+00
1.100000000000000000e+03	1.100000000000000000e+02	1.100000000000000000e+03	2.443936537884949356e+00
1.110000000000000000e+03	1.110000000000000000e+02	1.110000000000000000e+03	2.472181534679736448e+00
1.120000000000000000e+03	1.120000000000000000e+02	1.120000000000000000e+03	2.451577485282216973e+00
1.130000000000000000e+03	1.130000000000000000e+02	1.130000000000000000e+03	2.487273141939425170e+00
1.140000000000000000e+03	1.140000000000000000e+02	1.140000000000000000e+03	2.466298976488771277e+00
1.150000000000000000e+03	1.150000000000000000e+02	1.150000000000000000e+03	2.537366095301218927e+00
1.160000000000000000e+03	1.160000000000000000e+02	1.160000000000000000e+03	2.431514271417824613e+00
1.170000000000000000e+03	1.170000000000000000e+02	1.170000000000000000e+03	2.486032812369987521e+00
1.180000000000000000e+03	1.180000000000000000e+02	1.180000000000000000e+03	2.479722323004439399e+00
1.190000000000000000e+03	1.190000000000000000e+02	1.190000000000000000e+03	2.470409224185007080e+00
1.200000000000000000e+03	1.200000000000000000e+02	1.200000000000000000e+03	2.398604292025197093e+00
1.210000000000000000e+03	1.210000000000000000e+02	1.210000000000000000e+03	2.445899181594335836e+00
1.220000000000000000e+03	1.220000000000000000e+02	1.220000000000000000e+03	2.447909803351568048e+00
1.230000000000000000e+03	1.230000000000000000e+02	1.230000000000000000e+03	2.461269434132275613e+00
1.240000000000000000e+03	1.240000000000000000e+02	1.240000000000000000e+03	2.449588854092488166e+00
1.250000000000000000e+03	1.250000000000000000e+02	1.250000000000000000e+03	2.385532793674860930e+00
1.260000000000000000e+03	1.260000000000000000e+02	1.260000000000000000e+03	2.310471956890584710e+00
1.270000000000000000e+03	1.270000000000000000e+02	1.270000000000000000e+03	2.335447320407149085e+00
1.280000000000000000e+03	1.280000000000000000e+02	1.280000000000000000e+03	2.332898895176936271e+00
1.290000000000000000e+03	1.290000000000000000e+02	1.290000000000000000e+03	2.482760402783033449e+00
1.300000000000000000e+03	1.300000000000000000e+02	1.300000000000000000e+03	2.532661623147491436e+00
1.310000000000000000e+03	1.310000000000000000e+02	1.310000000000000000e+03	2.515860620353482791e+00
1.320000000000000000e+03	1.320000000000000000e+02	1.320000000000000000e+03	2.500204012189722214e+00
1.330000000000000000e+03	1.330000000000000000e+02	1.330000000000000000e+03	2.485508304539013391e+00
1.340000000000000000e+03	1.340000000000000000e+02	1.340000000000000000e+03	2.460228341835660082e+00
1.350000000000000000e+03	1.350000000000000000e+02	1.350000000000000000e+03	2.518074800037126693e+00
1.360000000000000000e+03	1.360000000000000000e+02	1.360000000000000000e+03	2.486630549990253236e+00
1.370000000000000000e+03	1.370000000000000000e+02	1.370000000000000000e+03	2.466275663443718624e+00
1.380000000000000000e+03	1.380000000000000000e+02	1.380000000000000000e+03	2.397530752883313188e+00
1.390000000000000000e+03	1.390000000000000000e+02	1.390000000000000000e+03	2.473001140704802925e+00
1.400000000000000000e+03	1.400000000000000000e+02	1.400000000000000000e+03	2.492172267081634640e+00
1.410000000000000000e+03	1.410000000000000000e+02	1.410000000000000000e+03	2.524376885548411664e+00
1.420000000000000000e+03	1.420000000000000000e+02	1.420000000000000000e+03	2.587196174060914622e+00
1.430000000000000000e+03	1.430000000000000000e+02	1.430000000000000000e+03	2.565068059869475281e+00
1.440000000000000000e+03	1.440000000000000000e+02	1.440000000000000000e+03	2.629665069238289909e+00
1.450000000000000000e+03	1.450000000000000000e+02	1.450000000000000000e+03	2.539603011646567321e+00
1.460000000000000000e+03	1.460000000000000000e+02	1.460000000000000000e+03	2.551158668626624770e+00
1.470000000000000000e+03	1.470000000000000000e+02	1.470000000000000000e+03	2.548315836359490660e+00
1.480000000000000000e+03	1.480000000000000000e+02	1.480000000000000000e+03	2.623131792285136044e+00
1.490000000000000000e+03	1.490000000000000000e+02	1.490000000000000000e+03	2.635524242150315999e+00
1.500000000000000000e+03	1.500000000000000000e+02	1.500000000000000000e+03	2.677435796858540495e+00
1.510000000000000000e+03	1.510000000000000000e+02	1.510000000000000000e+03	2.607437100037440558e+00
1.520000000000000000e+03	1.520000000000000000e+02	1.520000000000000000e+03	2.586710492702335884e+00
1.530000000000000000e+03	1.530000000000000000e+02	1.530000000000000000e+03	2.631429285599580226e+00
1.540000000000000000e+03	1.540000000000000000e+02	1.540000000000000000e+03	2.659148597505634815e+00
1.550000000000000000e+03	1.550000000000000000e+02	1.550000000000000000e+03	2.652171324766295246e+00
1.560000000000000000e+03	1.560000000000000000e+02	1.560000000000000000e+03	2.718270794856350037e+00
1.570000000000000000e+03	1.570000000000000000e+02	1.570000000000000000e+03	2.762548782223096744e+00
1.580000000000000000e+03	1.580000000000000000e+02	1.580000000000000000e+03	2.784192411482431684e+00
1.590000000000000000e+03	1.590000000000000000e+02	1.590000000000000000e+03	2.842592579355760041e+00
1.600000000000000000e+03	1.600000000000000000e+02	1.600000000000000000e+03	2.852685569925344833e+00
1.610000000000000000e+03	1.610000000000000000e+02	1.610000000000000000e+03	2.752711937213952353e+00
1.620000000000000000e+03	1.620000000000000000e+02	1.620000000000000000e+03	2.804581824713026528e+00
1.630000000000000000e+03	1.630000000000000000e+02	1.630000000000000000e+03	2.693252699293186669e+00
1.640000000000000000e+03	1.640000000000000000e+02	1.640000000000000000e+03	2.767286558649414641e+00
1.650000000000000000e+03	1.650000000000000000e+02	1.650000000000000000e+03	2.805924701318311953e+00
1.660000000000000000e+03	1.660000000000000000e+02	1.660000000000000000e+03	2.876259695174117503e+00
1.670000000000000000e+03	1.670000000000000000e+02	1.670000000000000000e+03	2.843984011211955654e+00
1.680000000000000000e+03	1.680000000000000000e+02	1.680000000000000000e+03	2.833012788292775586e+00
1.690000000000000000e+03	1.690000000000000000e+02	1.690000000000000000e+03	2.862193862984108161e+00
1.700000000000000000e+03	1.700000000000000000e+02	1.700000000000000000e+03	2.973009823161056442e+00
1.710000000000000000e+03	1.710000000000000000e+02	1.710000000000000000e+03	2.924011798290275355e+00
1.720000000000000000e+03	1.720000000000000000e+02	1.720000000000000000e+03	2.944205136312429083e+00
1.730000000000000000e+03	1.730000000000000000e+02	1.730000000000000000e+03	2.941943521785434168e+00
1.740000000000000000e+03	1.740000000000000000e+02	1.740000000000000000e+03	2.992145772217975175e+00
1.750000000000000000e+03	1.750000000000000000e+02	1.750000000000000000e+03	3.083304264306192088e+00
1.760000000000000000e+03	1.760000000000000000e+02	1.760000000000000000e+03	3.049128349046454911e+00
1.770000000000000000e+03	1.770000000000000000e+02	1.770000000000000000e+03	2.962509908700562189e+00
1.780000000000000000e+03	1.780000000000000000e+02	1.780000000000000000e+03	2.960879498228332629e+00
1.790000000000000000e+03	1.790000000000000000e+02	1.790000000000000000e+03	2.931229301422289435e+00
1.800000000000000000e+03	1.800000000000000000e+02	1.800000000000000000e+03	2.906431775606837409e+00
1.810000000000000000e+03	1.810000000000000000e+02	1.810000000000000000e+03	2.938545704785082702e+00
1.820000000000000000e+03	1.820000000000000000e+02	1.820000000000000000e+03	3.023563592882137385e+00
1.830000000000000000e+03	1.830000000000000000e+02	1.830000000000000000e+03	3.012314883846007429e+00
1.840000000000000000e+03	1.840000000000000000e+02	1.840000000000000000e+03	2.969830641522275716e+00
1.850000000000000000e+03	1.850000000000000000e+02	1.850000000000000000e+03	3.000176924735586503e+00
1.860000000000000000e+03	1.860000000000000000e+02	1.860000000000000000e+03	2.983358562471037256e+00
1.870000000000000000e+03	1.870000000000000000e+02	1.870000000000000000e+03	3.058422889562662395e+00
1.880000000000000000e+03	1.880000000000000000e+02	1.880000000000000000e+03	3.084101263017472228e+00
1.890000000000000000e+03	1.890000000000000000e+02	1.890000000000000000e+03	3.143007164328272207e+00
1.900000000000000000e+03	1.900000000000000000e+02	1.900000000000000000e+03	3.260695871628520148e+00
1.910000000000000000e+03	1.910000000000000000e+02	1.910000000000000000e+03	3.193034839432111749e+00
1.920000000000000000e+03	1.920000000000000000e+02	1.920000000000000000e+03	3.133990106922472485e+00
1.930000000000000000e+03	1.930000000000000000e+02	1.930000000000000000e+03	3.230248878076326768e+00
1.940000000000000000e+03	1.940000000000000000e+02	1.940000000000000000e+03	3.245440706369569384e+00
1.950000000000000000e+03	1.950000000000000000e+02	1.950000000000000000e+03	3.273599613301840350e+00
1.960000000000000000e+03	1.960000000000000000e+02	1.960000000000000000e+03	3.365501712495372555e+00
1.970000000000000000e+03	1.970000000000000000e+02	1.970000000000000000e+03	3.371680073939330224e+00
1.980000000000000000e+03	1.980000000000000000e+02	1.980000000000000000e+03	3.233035057022473513e+00
1.990000000000000000e+03	1.990000000000000000e+02	1.990000000000000000e+03	3.315591842255802835e+00
2.000000000000000000e+03	2.000000000000000000e+02	2.000000000000000000e+03	3.301378702747604699e+00
2.010000000000000000e+03	2.010000000000000000e+02	2.010000000000000000e+03	3.220029672859548775e+00
2.020000000000000000e+03	2.020000000000000000e+02	2.020000000000000000e+03	3.218707227354797418e+00
2.030000000000000000e+03	2.030000000000000000e+02	2.030000000000000000e+03	3.158389003504550097e+00
2.040000000000000000e+03	2.040000000000000000e+02	2.040000000000000000e+03	3.155033625281443932e+00
2.050000000000000000e+03	2.050000000000000000e+02	2.050000000000000000e+03	3.195617525610733978e+00
2.060000000000000000e+03	2.060000000000000000e+02	2.060000000000000000e+03	3.214057635157217874e+00
2.070000000000000000e+03	2.070000000000000000e+02	2.070000000000000000e+03	3.140103325624964192e+00
2.080000000000000000e+03	2.080000000000000000e+02	2.080000000000000000e+03	3.144048382802739017e+00
2.090000000000000000e+03	2.090000000000000000e+02	2.090000000000000000e+03	3.177323005974526549e+00
2.100000000000000000e+03	2.100000000000000000e+02	2.100000000000000000e+03	3.169456873781096196e+00
2.110000000000000000e+03	2.110000000000000000e+02	2.110000000000000000e+03	3.163103254454488589e+00
2.120000000000000000e+03	2.120000000000000000e+02	2.120000000000000000e+03	3.184755542235974790e+00
2.130000000000000000e+03	2.130000000000000000e+02	2.130000000000000000e+03	3.185631741812942952e+00
2.140000000000000000e+03	2.140000000000000000e+02	2.140000000000000000e+03	3.161138199036643837e+00
2.150000000000000000e+03	2.150000000000000000e+02	2.150000000000000000e+03	3.241433826807608831e+00
2.160000000000000000e+03	2.160000000000000000e+02	2.160000000000000000e+03	3.202944399062904068e+00
2.170000000000000000e+03	2.170000000000000000e+02	2.170000000000000000e+03	3.198142060198538861e+00
2.180000000000000000e+03	2.180000000000000000e+02	2.180000000000000000e+03	3.115964713767909622e+00
2.190000000000000000e+03	2.190000000000000000e+02	2.190000000000000000e+03	3.076400828921493247e+00
2.200000000000000000e+03	2.200000000000000000e+02	2.200000000000000000e+03	3.142122595936541085e+00
2.210000000000000000e+03	2.210000000000000000e+02	2.210000000000000000e+03	3.217374979114914435e+00
2.220000000000000000e+03	2.220000000000000000e+02	2.220000000000000000e+03	3.156525087488106340e+00
2.230000000000000000e+03	2.230000000000000000e+02	2.230000000000000000e+03	3.121118420845273356e+00
2.240000000000000000e+03	2.240000000000000000e+02	2.240000000000000000e+03	3.073213542406411758e+00
2.250000000000000000e+03	2.250000000000000000e+02	2.250000000000000000e+03	3.072364716753656744e+00
2.260000000000000000e+03	2.260000000000000000e+02	2.260000000000000000e+03	3.106580965983059883e+00
2.270000000000000000e+03	2.270000000000000000e+02	2.270000000000000000e+03	3.101847384446468237e+00
2.280000000000000000e+03	2.280000000000000000e+02	2.280000000000000000e+03	3.194915253468943561e+00
2.290000000000000000e+03	2.290000000000000000e+02	2.290000000000000000e+03	3.155537164147947937e+00
2.300000000000000000e+03	2.300000000000000000e+02	2.300000000000000000e+03	3.204126425849905591e+00
2.310000000000000000e+03	2.310000000000000000e+02	2.310000000000000000e+03	3.222623662266311584e+00
2.320000000000000000e+03	2.320000000000000000e+02	2.320000000000000000e+03	3.161563005807250359e+00
2.330000000000000000e+03	2.330000000000000000e+02	2.330000000000000000e+03	3.208183995001290256e+00
2.340000000000000000e+03	2.340000000000000000e+02	2.340000000000000000e+03	3.169678690980062274e+00
2.350000000000000000e+03	2.350000000000000000e+02	2.350000000000000000e+03	3.075815586213872521e+00
2.360000000000000000e+03	2.360000000000000000e+02	2.360000000000000000e+03	3.082830084515393310e+00
2.370000000000000000e+03	2.370000000000000000e+02	2.370000000000000000e+03	3.066362719687653282e+00
2.380000000000000000e+03	2.380000000000000000e+02	2.380000000000000000e+03	3.122627017555430484e+00
2.390000000000000000e+03	2.390000000000000000e+02	2.390000000000000000e+03	3.063549187639598603e+00
2.400000000000000000e+03	2.400000000000000000e+02	2.400000000000000000e+03	3.135719182942804828e+00
2.410000000000000000e+03	2.410000000000000000e+02	2.410000000000000000e+03	3.179959985283166368e+00
2.420000000000000000e+03	2.420000000000000000e+02	2.420000000000000000e+03	3.163954425167141427e+00
2.430000000000000000e+03	2.430000000000000000e+02	2.430000000000000000e+03	3.241742257205166844e+00
2.440000000000000000e+03	2.440000000000000000e+02	2.440000000000000000e+03	3.284701283163531382e+00
2.450000000000000000e+03	2.450000000000000000e+02	2.450000000000000000e+03	3.184345164685908003e+00
2.460000000000000000e+03	2.460000000000000000e+02	2.460000000000000000e+03	3.159926348718522959e+00
2.470000000000000000e+03	2.470000000000000000e+02	2.470000000000000000e+03	3.165502112396178180e+00
2.480000000000000000e+03	2.480000000000000000e+02	2.480000000000000000e+03	3.188739185050903036e+00
2.490000000000000000e+03	2.490000000000000000e+02	2.490000000000000000e+03	3.112884298750094647e+00
2.500000000000000000e+03	2.500000000000000000e+02	2.500000000000000000e+03	3.049252867392862054e+00
2.510000000000000000e+03	2.510000000000000000e+02	2.510000000000000000e+03	3.021985705488351659e+00
2.520000000000000000e+03	2.520000000000000000e+02	2.520000000000000000e+03	3.076017053476764129e+00
2.530000000000000000e+03	2.530000000000000000e+02	2.530000000000000000e+03	3.061559466145041153e+00
2.540000000000000000e+03	2.540000000000000000e+02	2.540000000000000000e+03	3.060265531971692710e+00
2.550000000000000000e+03	2.550000000000000000e+02	2.550000000000000000e+03	3.056199294019723123e+00
2.560000000000000000e+03	2.560000000000000000e+02	2.560000000000000000e+03	3.045687802006928457e+00
2.570000000000000000e+03	2.570000000000000000e+02	2.570000000000000000e+03	3.112764713603924260e+00
2.580000000000000000e+03	2.580000000000000000e+02	2.580000000000000000e+03	3.188370783625433358e+00
2.590000000000000000e+03	2.590000000000000000e+02	2.590000000000000000e+03	3.191591828557017507e+00
2.600000000000000000e+03	2.600000000000000000e+02	2.600000000000000000e+03	3.199103585762764546e+00
2.610000000000000000e+03	2.610000000000000000e+02	2.610000000000000000e+03	3.238643210728993971e+00
2.620000000000000000e+03	2.620000000000000000e+02	2.620000000000000000e+03	3.234104070319502977e+00
2.630000000000000000e+03	2.630000000000000000e+02	2.630000000000000000e+03	3.128180833325113319e+00
2.640000000000000000e+03	2.640000000000000000e+02	2.640000000000000000e+03	3.057971450521199230e+00
2.650000000000000000e+03	2.650000000000000000e+02	2.650000000000000000e+03	3.022909918698368781e+00
2.660000000000000000e+03	2.660000000000000000e+02	2.660000000000000000e+03	3.025911833195910727e+00
2.670000000000000000e+03	2.670000000000000000e+02	2.670000000000000000e+03	3.092254915932609816e+00
2.680000000000000000e+03	2.680000000000000000e+02	2.680000000000000000e+03	3.025937171055090857e+00
2.690000000000000000e+03	2.690000000000000000e+02	2.690000000000000000e+03	3.009231185976329659e+00
2.700000000000000000e+03	2.700000000000000000e+02	2.700000000000000000e+03	3.028694012757028986e+00
2.710000000000000000e+03	2.710000000000000000e+02	2.710000000000000000e+03	2.952066404544125167e+00
2.720000000000000000e+03	2.720000000000000000e+02	2.720000000000000000e+03	3.069540328240149663e+00
2.730000000000000000e+03	2.730000000000000000e+02	2.730000000000000000e+03	2.990469292062869489e+00
2.740000000000000000e+03	2.740000000000000000e+02	2.740000000000000000e+03	3.081985624516003774e+00
2.750000000000000000e+03	2.750000000000000000e+02	2.750000000000000000e+03	3.060818752791307773e+00
2.760000000000000000e+03	2.760000000000000000e+02	2.760000000000000000e+03	3.127972175438901825e+00
2.770000000000000000e+03	2.770000000000000000e+02	2.770000000000000000e+03	3.049645447190579173e+00
2.780000000000000000e+03	2.780000000000000000e+02	2.780000000000000000e+03	3.042788006679598034e+00
2.790000000000000000e+03	2.790000000000000000e+02	2.790000000000000000e+03	2.947311714878918742e+00
2.800000000000000000e+03	2.800000000000000000e+02	2.800000000000000000e+03	2.939933318019121167e+00
2.810000000000000000e+03	2.810000000000000000e+02	2.810000000000000000e+03	3.001490265596069573e+00
2.820000000000000000e+03	2.820000000000000000e+02	2.820000000000000000e+03	3.041234457623819942e+00
2.830000000000000000e+03	2.830000000000000000e+02	2.830000000000000000e+03	3.073158521788005082e+00
2.840000000000000000e+03	2.840000000000000000e+02	2.840000000000000000e+03	3.040495665911906009e+00
2.850000000000000000e+03	2.850000000000000000e+02	2.850000000000000000e+03	3.117165084701698952e+00
2.860000000000000000e+03	2.860000000000000000e+02	2.860000000000000000e+03	3.092115161217010133e+00
2.870000000000000000e+03	2.870000000000000000e+02	2.870000000000000000e+03	3.074807252053378459e+00
2.880000000000000000e+03	2.880000000000000000e+02	2.880000000000000000e+03	3.049052860998273218e+00
2.890000000000000000e+03	2.890000000000000000e+02	2.890000000000000000e+03	2.969133081983739597e+00
2.900000000000000000e+03	2.900000000000000000e+02	2.900000000000000000e+03	2.969760829732380092e+00
2.910000000000000000e+03	2.910000000000000000e+02	2.910000000000000000e+03	3.091418990520300003e+00
2.920000000000000000e+03	2.920000000000000000e+02	2.920000000000000000e+03	3.141778363707550259e+00
2.930000000000000000e+03	2.930000000000000000e+02	2.930000000000000000e+03	3.107849074282928559e+00
2.940000000000000000e+03	2.940000000000000000e+02	2.940000000000000000e+03	3.050299422658504511e+00
2.950000000000000000e+03	2.950000000000000000e+02	2.950000000000000000e+03	3.153030331479727444e+00
2.960000000000000000e+03	2.960000000000000000e+02	2.960000000000000000e+03	3.103305916426217781e+00
2.970000000000000000e+03	2.970000000000000000e+02	2.970000000000000000e+03	3.138191231595811814e+00
2.980000000000000000e+03	2.980000000000000000e+02	2.980000000000000000e+03	3.049548504147414185e+00
2.990000000000000000e+03	2.990000000000000000e+02	2.990000000000000000e+03	3.069052310991581489e+00
3.000000000000000000e+03	3.000000000000000000e+02	3.000000000000000000e+03	3.029895710981352686e+00
3.010000000000000000e+03	3.010000000000000000e+02	3.010000000000000000e+03	2.993159411215518872e+00
3.020000000000000000e+03	3.020000000000000000e+02	3.020000000000000000e+03	2.941740479478092141e+00
3.030000000000000000e+03	3.030000000000000000e+02	3.030000000000000000e+03	3.008286339682860522e+00
3.040000000000000000e+03	3.040000000000000000e+02	3.040000000000000000e+03	2.951916651773921707e+00
3.050000000000000000e+03	3.050000000000000000e+02	3.050000000000000000e+03	2.975852881761894775e+00
3.060000000000000000e+03	3.060000000000000000e+02	3.060000000000000000e+03	3.105456324765832221e+00
3.070000000000000000e+03	3.070000000000000000e+02	3.070000000000000000e+03	3.079008456834530616e+00
3.080000000000000000e+03	3.080000000000000000e+02	3.080000000000000000e+03	3.159933851166881080e+00
3.090000000000000000e+03	3.090000000000000000e+02	3.090000000000000000e+03	3.136571302105180425e+00
3.100000000000000000e+03	3.100000000000000000e+02	3.100000000000000000e+03	3.155093062122676706e+00
3.110000000000000000e+03	3.110000000000000000e+02	3.110000000000000000e+03	3.149186486015915776e+00
3.120000000000000000e+03	3.120000000000000000e+02	3.120000000000000000e+03	3.154625373969267343e+00
3.130000000000000000e+03	3.130000000000000000e+02	3.130000000000000000e+03	3.151891300488431025e+00
3.140000000000000000e+03	3.140000000000000000e+02	3.140000000000000000e+03	3.188339753425978973e+00
3.150000000000000000e+03	3.150000000000000000e+02	3.150000000000000000e+03	3.195861985612091782e+00
3.160000000000000000e+03	3.160000000000000000e+02	3.160000000000000000e+03	3.151752397667291650e+00
3.170000000000000000e+03	3.170000000000000000e+02	3.170000000000000000e+03	3.279063333279713444e+00
3.180000000000000000e+03	3.180000000000000000e+02	3.180000000000000000e+03	3.265103049304296512e+00
3.190000000000000000e+03	3.190000000000000000e+02	3.190000000000000000e+03	3.351000721862447573e+00
3.200000000000000000e+03	3.200000000000000000e+02	3.200000000000000000e+03	3.324343478281315711e+00
3.210000000000000000e+03	3.210000000000000000e+02	3.210000000000000000e+03	3.352623158796615321e+00
3.220000000000000000e+03	3.220000000000000000e+02	3.220000000000000000e+03	3.347685825681123717e+00
3.230000000000000000e+03	3.230000000000000000e+02	3.230000000000000000e+03	3.303414662014112047e+00
3.240000000000000000e+03	3.240000000000000000e+02	3.240000000000000000e+03	3.274931229955252654e+00
3.250000000000000000e+03	3.250000000000000000e+02	3.250000000000000000e+03	3.251389677421026470e+00
3.260000000000000000e+03	3.260000000000000000e+02	3.260000000000000000e+03	3.229824044478634804e+00
3.270000000000000000e+03	3.270000000000000000e+02	3.270000000000000000e+03	3.244867004195174598e+00
3.280000000000000000e+03	3.280000000000000000e+02	3.280000000000000000e+03	3.235087227126750342e+00
3.290000000000000000e+03	3.290000000000000000e+02	3.290000000000000000e+03	3.165687888631209201e+00
3.300000000000000000e+03	3.300000000000000000e+02	3.300000000000000000e+03	3.056796359286335196e+00
3.310000000000000000e+03	3.310000000000000000e+02	3.310000000000000000e+03	3.039088381073753453e+00
3.320000000000000000e+03	3.320000000000000000e+02	3.320000000000000000e+03	3.060494803956897769e+00
3.330000000000000000e+03	3.330000000000000000e+02	3.330000000000000000e+03	3.053268271026352121e+00
3.340000000000000000e+03	3.340000000000000000e+02	3.340000000000000000e+03	2.958283795270231664e+00
3.350000000000000000e+03	3.350000000000000000e+02	3.350000000000000000e+03	3.029778764332746732e+00
3.360000000000000000e+03	3.360000000000000000e+02	3.360000000000000000e+03	3.068564070704968394e+00
3.370000000000000000e+03	3.370000000000000000e+02	3.370000000000000000e+03	3.098473157970739411e+00
3.380000000000000000e+03	3.380000000000000000e+02	3.380000000000000000e+03	3.083532781604255479e+00
3.390000000000000000e+03	3.390000000000000000e+02	3.390000000000000000e+03	3.137774111039318470e+00
3.400000000000000000e+03	3.400000000000000000e+02	3.400000000000000000e+03	3.121608053223042578e+00
3.410000000000000000e+03	3.410000000000000000e+02	3.410000000000000000e+03	3.143641274240859929e+00
3.420000000000000000e+03	3.420000000000000000e+02	3.420000000000000000e+03	3.067149918569911371e+00
3.430000000000000000e+03	3.430000000000000000e+02	3.430000000000000000e+03	3.046379564739829071e+00
3.440000000000000000e+03	3.440000000000000000e+02	3.440000000000000000e+03	3.141100119929306711e+00
3.450000000000000000e+03	3.450000000000000000e+02	3.450000000000000000e+03	3.187824476522518324e+00
3.460000000000000000e+03	3.460000000000000000e+02	3.460000000000000000e+03	3.167129081699854520e+00
3.470000000000000000e+03	3.470000000000000000e+02	3.470000000000000000e+03	3.125606951695041769e+00
3.480000000000000000e+03	3.480000000000000000e+02	3.480000000000000000e+03	3.165587281088394711e+00
3.490000000000000000e+03	3.490000000000000000e+02	3.490000000000000000e+03	3.150006409236401517e+00
3.500000000000000000e+03	3.500000000000000000e+02	3.500000000000000000e+03	3.185497308367176039e+00
3.510000000000000000e+03	3.510000000000000000e+02	3.510000000000000000e+03	3.183808365044292543e+00
3.520000000000000000e+03	3.520000000000000000e+02	3.520000000000000000e+03	3.217099068143995932e+00
3.530000000000000000e+03	3.530000000000000000e+02	3.530000000000000000e+03	3.135303700570594376e+00
3.540000000000000000e+03	3.540000000000000000e+02	3.540000000000000000e+03	3.132641750303899464e+00
3.550000000000000000e+03	3.550000000000000000e+02	3.550000000000000000e+03	3.114152275362342515e+00
3.560000000000000000e+03	3.560000000000000000e+02	3.560000000000000000e+03	3.084624256907219753e+00
3.570000000000000000e+03	3.570000000000000000e+02	3.570000000000000000e+03	3.077772149029263993e+00
3.580000000000000000e+03	3.580000000000000000e+02	3.580000000000000000e+03	2.990605159333220797e+00
3.590000000000000000e+03	3.590000000000000000e+02	3.590000000000000000e+03	2.940841596827001414e+00
3.600000000000000000e+03	3.600000000000000000e+02	3.600000000000000000e+03	2.974787612540801707e+00
3.610000000000000000e+03	3.610000000000000000e+02	3.610000000000000000e+03	2.930365047742398588e+00
3.620000000000000000e+03	3.620000000000000000e+02	3.620000000000000000e+03	2.955099665604230097e+00
3.630000000000000000e+03	3.630000000000000000e+02	3.630000000000000000e+03	2.913090032883155267e+00
3.640000000000000000e+03	3.640000000000000000e+02	3.640000000000000000e+03	3.010803844419811526e+00
3.650000000000000000e+03	3.650000000000000000e+02	3.650000000000000000e+03	3.017700383964948330e+00
3.660000000000000000e+03	3.660000000000000000e+02	3.660000000000000000e+03	2.982009211523303893e+00
3.670000000000000000e+03	3.670000000000000000e+02	3.670000000000000000e+03	2.942736546411502729e+00
3.680000000000000000e+03	3.680000000000000000e+02	3.680000000000000000e+03	3.016602376561802412e+00
3.690000000000000000e+03	3.690000000000000000e+02	3.690000000000000000e+03	2.990659092465634661e+00
3.700000000000000000e+03	3.700000000000000000e+02	3.700000000000000000e+03	2.951727932276897892e+00
3.710000000000000000e+03	3.710000000000000000e+02	3.710000000000000000e+03	2.972719709365932772e+00
3.720000000000000000e+03	3.720000000000000000e+02	3.720000000000000000e+03	2.942875758722562463e+00
3.730000000000000000e+03	3.730000000000000000e+02	3.730000000000000000e+03	2.975312526337563046e+00
3.740000000000000000e+03	3.740000000000000000e+02	3.740000000000000000e+03	2.942218770683120876e+00
3.750000000000000000e+03	3.750000000000000000e+02	3.750000000000000000e+03	2.935500425306036831e+00
3.760000000000000000e+03	3.760000000000000000e+02	3.760000000000000000e+03	2.943439747669500672e+00
3.770000000000000000e+03	3.770000000000000000e+02	3.770000000000000000e+03	2.989388209254503437e+00
3.780000000000000000e+03	3.780000000000000000e+02	3.780000000000000000e+03	3.029740384042122869e+00
3.790000000000000000e+03	3.790000000000000000e+02	3.790000000000000000e+03	3.065377909415134550e+00
3.800000000000000000e+03	3.800000000000000000e+02	3.800000000000000000e+03	2.991443853923863916e+00
3.810000000000000000e+03	3.810000000000000000e+02	3.810000000000000000e+03	3.018932907328681026e+00
3.820000000000000000e+03	3.820000000000000000e+02	3.820000000000000000e+03	2.997197224674211125e+00
3.830000000000000000e+03	3.830000000000000000e+02	3.830000000000000000e+03	2.958623386509279918e+00
3.840000000000000000e+03	3.840000000000000000e+02	3.840000000000000000e+03	2.997438860566672414e+00
3.850000000000000000e+03	3.850000000000000000e+02	3.850000000000000000e+03	3.072012768863580767e+00
3.860000000000000000e+03	3.860000000000000000e+02	3.860000000000000000e+03	3.066330070620461257e+00
3.870000000000000000e+03	3.870000000000000000e+02	3.870000000000000000e+03	3.059256976903785397e+00
3.880000000000000000e+03	3.880000000000000000e+02	3.880000000000000000e+03	3.066037542670281724e+00
3.890000000000000000e+03	3.890000000000000000e+02	3.890000000000000000e+03	3.160254212612017888e+00
3.900000000000000000e+03	3.900000000000000000e+02	3.900000000000000000e+03	3.104837802183393336e+00
3.910000000000000000e+03	3.910000000000000000e+02	3.910000000000000000e+03	3.116094596370047043e+00
3.920000000000000000e+03	3.920000000000000000e+02	3.920000000000000000e+03	3.210542460187218339e+00
3.930000000000000000e+03	3.930000000000000000e+02	3.930000000000000000e+03	3.126128342957712469e+00
3.940000000000000000e+03	3.940000000000000000e+02	3.940000000000000000e+03	2.973075664474449820e+00
3.950000000000000000e+03	3.950000000000000000e+02	3.950000000000000000e+03	2.983694963704114134e+00
3.960000000000000000e+03	3.960000000000000000e+02	3.960000000000000000e+03	3.044449809375225247e+00
3.970000000000000000e+03	3.970000000000000000e+02	3.970000000000000000e+03	3.020919913439883420e+00
3.980000000000000000e+03	3.980000000000000000e+02	3.980000000000000000e+03	3.083317975647690279e+00
3.990000000000000000e+03	3.990000000000000000e+02	3.990000000000000000e+03	3.160979252638021819e+00
4.000000000000000000e+03	4.000000000000000000e+02	4.000000000000000000e+03	3.184188157944443986e+00
4.010000000000000000e+03	4.010000000000000000e+02	4.010000000000000000e+03	3.214014234855589347e+00
4.020000000000000000e+03	4.020000000000000000e+02	4.020000000000000000e+03	3.149530795903483948e+00
4.030000000000000000e+03	4.030000000000000000e+02	4.030000000000000000e+03	3.082693635011197753e+00
4.040000000000000000e+03	4.040000000000000000e+02	4.040000000000000000e+03	3.119504159333550852e+00
4.050000000000000000e+03	4.050000000000000000e+02	4.050000000000000000e+03	3.225628977753993709e+00
4.060000000000000000e+03	4.060000000000000000e+02	4.060000000000000000e+03	3.066422446706742022e+00
4.070000000000000000e+03	4.070000000000000000e+02	4.070000000000000000e+03	3.022724663513725485e+00
4.080000000000000000e+03	4.080000000000000000e+02	4.080000000000000000e+03	3.031871644475933270e+00
4.090000000000000000e+03	4.090000000000000000e+02	4.090000000000000000e+03	3.130039591989834058e+00
4.100000000000000000e+03	4.100000000000000000e+02	4.100000000000000000e+03	3.066625380214444530e+00
4.110000000000000000e+03	4.110000000000000000e+02	4.110000000000000000e+03	3.095887006690860144e+00
4.120000000000000000e+03	4.120000000000000000e+02	4.120000000000000000e+03	3.069407248838659896e+00
4.130000000000000000e+03	4.130000000000000000e+02	4.130000000000000000e+03	3.160057726682629742e+00
4.140000000000000000e+03	4.140000000000000000e+02	4.140000000000000000e+03	3.091465917737224345e+00
4.150000000000000000e+03	4.150000000000000000e+02	4.150000000000000000e+03	3.055623769409612223e+00
4.160000000000000000e+03	4.160000000000000000e+02	4.160000000000000000e+03	2.952525037123824525e+00
4.170000000000000000e+03	4.170000000000000000e+02	4.170000000000000000e+03	2.994158065468351726e+00
4.180000000000000000e+03	4.180000000000000000e+02	4.180000000000000000e+03	3.006084188463584272e+00
4.190000000000000000e+03	4.190000000000000000e+02	4.190000000000000000e+03	3.047084580943883125e+00
4.200000000000000000e+03	4.200000000000000000e+02	4.200000000000000000e+03	2.997820490346261302e+00
4.210000000000000000e+03	4.210000000000000000e+02	4.210000000000000000e+03	3.044925638565060932e+00
4.220000000000000000e+03	4.220000000000000000e+02	4.220000000000000000e+03	2.965409142496330919e+00
4.230000000000000000e+03	4.230000000000000000e+02	4.230000000000000000e+03	2.940096316294391610e+00
4.240000000000000000e+03	4.240000000000000000e+02	4.240000000000000000e+03	2.922823661946444052e+00
4.250000000000000000e+03	4.250000000000000000e+02	4.250000000000000000e+03	2.892190898406090227e+00
4.260000000000000000e+03	4.260000000000000000e+02	4.260000000000000000e+03	2.943939174244856627e+00
4.270000000000000000e+03	4.270000000000000000e+02	4.270000000000000000e+03	2.966811207679378448e+00
4.280000000000000000e+03	4.280000000000000000e+02	4.280000000000000000e+03	2.913702360683926074e+00
4.290000000000000000e+03	4.290000000000000000e+02	4.290000000000000000e+03	2.969765669625026305e+00
4.300000000000000000e+03	4.300000000000000000e+02	4.300000000000000000e+03	2.915018630640552555e+00
4.310000000000000000e+03	4.310000000000000000e+02	4.310000000000000000e+03	2.949015806811994711e+00
4.320000000000000000e+03	4.320000000000000000e+02	4.320000000000000000e+03	3.013876587021411257e+00
4.330000000000000000e+03	4.330000000000000000e+02	4.330000000000000000e+03	2.993091547625515769e+00
4.340000000000000000e+03	4.340000000000000000e+02	4.340000000000000000e+03	2.957927157050141975e+00
4.350000000000000000e+03	4.350000000000000000e+02	4.350000000000000000e+03	2.935988630329210647e+00
4.360000000000000000e+03	4.360000000000000000e+02	4.360000000000000000e+03	2.812394676763295909e+00
4.370000000000000000e+03	4.370000000000000000e+02	4.370000000000000000e+03	2.845541751396045704e+00
4.380000000000000000e+03	4.380000000000000000e+02	4.380000000000000000e+03	2.801713336020859035e+00
4.390000000000000000e+03	4.390000000000000000e+02	4.390000000000000000e+03	2.889441364199091922e+00
4.400000000000000000e+03	4.400000000000000000e+02	4.400000000000000000e+03	2.948663983110200615e+00
4.410000000000000000e+03	4.410000000000000000e+02	4.410000000000000000e+03	2.881685340459169353e+00
4.420000000000000000e+03	4.420000000000000000e+02	4.420000000000000000e+03	2.923434360096103912e+00
4.430000000000000000e+03	4.430000000000000000e+02	4.430000000000000000e+03	2.904055947477895305e+00
4.440000000000000000e+03	4.440000000000000000e+02	4.440000000000000000e+03	2.843136098109972032e+00
4.450000000000000000e+03	4.450000000000000000e+02	4.450000000000000000e+03	2.904019504964822307e+00
4.460000000000000000e+03	4.460000000000000000e+02	4.460000000000000000e+03	2.957097854294706174e+00
4.470000000000000000e+03	4.470000000000000000e+02	4.470000000000000000e+03	2.961631940262448914e+00
4.480000000000000000e+03	4.480000000000000000e+02	4.480000000000000000e+03	2.834113304807256206e+00
4.490000000000000000e+03	4.490000000000000000e+02	4.490000000000000000e+03	2.825052635008240554e+00
4.500000000000000000e+03	4.500000000000000000e+02	4.500000000000000000e+03	2.865375004732348962e+00
4.510000000000000000e+03	4.510000000000000000e+02	4.510000000000000000e+03	2.817414145049961682e+00
4.520000000000000000e+03	4.520000000000000000e+02	4.520000000000000000e+03	2.857475616802379825e+00
4.530000000000000000e+03	4.530000000000000000e+02	4.530000000000000000e+03	2.814694079523357040e+00
4.540000000000000000e+03	4.540000000000000000e+02	4.540000000000000000e+03	2.864009088653483026e+00
4.550000000000000000e+03	4.550000000000000000e+02	4.550000000000000000e+03	2.916525895936313173e+00
4.560000000000000000e+03	4.560000000000000000e+02	4.560000000000000000e+03	2.868024517469489609e+00
4.570000000000000000e+03	4.570000000000000000e+02	4.570000000000000000e+03	2.868844131785953433e+00
4.580000000000000000e+03	4.580000000000000000e+02	4.580000000000000000e+03	2.847547922770258477e+00
4.590000000000000000e+03	4.590000000000000000e+02	4.590000000000000000e+03	2.899918567138642267e+00
4.600000000000000000e+03	4.600000000000000000e+02	4.600000000000000000e+03	2.935142969074643116e+00
4.610000000000000000e+03	4.610000000000000000e+02	4.610000000000000000e+03	2.816712844201679555e+00
4.620000000000000000e+03	4.620000000000000000e+02	4.620000000000000000e+03	2.948343511787030913e+00
4.630000000000000000e+03	4.630000000000000000e+02	4.630000000000000000e+03	2.966537372118899896e+00
4.640000000000000000e+03	4.640000000000000000e+02	4.640000000000000000e+03	3.006330622453103008e+00
4.650000000000000000e+03	4.650000000000000000e+02	4.650000000000000000e+03	3.005600150365123735e+00
4.660000000000000000e+03	4.660000000000000000e+02	4.660000000000000000e+03	2.879894485097131973e+00
4.670000000000000000e+03	4.670000000000000000e+02	4.670000000000000000e+03	2.896030994901086508e+00
4.680000000000000000e+03	4.680000000000000000e+02	4.680000000000000000e+03	3.027746459787609812e+00
4.690000000000000000e+03	4.690000000000000000e+02	4.690000000000000000e+03	2.963898188464971106e+00
4.700000000000000000e+03	4.700000000000000000e+02	4.700000000000000000e+03	2.920994606253495274e+00
4.710000000000000000e+03	4.710000000000000000e+02	4.710000000000000000e+03	3.019021756889495034e+00
4.720000000000000000e+03	4.720000000000000000e+02	4.720000000000000000e+03	3.055949693164533354e+00
4.730000000000000000e+03	4.730000000000000000e+02	4.730000000000000000e+03	3.101013865394540936e+00
4.740000000000000000e+03	4.740000000000000000e+02	4.740000000000000000e+03	3.071078825515434207e+00
4.750000000000000000e+03	4.750000000000000000e+02	4.750000000000000000e+03	3.157692004874780078e+00
4.760000000000000000e+03	4.760000000000000000e+02	4.760000000000000000e+03	3.142920398305305341e+00
4.770000000000000000e+03	4.770000000000000000e+02	4.770000000000000000e+03	3.069566048720151930e+00
4.780000000000000000e+03	4.780000000000000000e+02	4.780000000000000000e+03	3.044503687302844597e+00
4.790000000000000000e+03	4.790000000000000000e+02	4.790000000000000000e+03	3.013410843803239647e+00
4.800000000000000000e+03	4.800000000000000000e+02	4.800000000000000000e+03	2.997268462783225118e+00
4.810000000000000000e+03	4.810000000000000000e+02	4.810000000000000000e+03	2.980066101179180915e+00
4.820000000000000000e+03	4.820000000000000000e+02	4.820000000000000000e+03	2.977326781840281100e+00
4.830000000000000000e+03	4.830000000000000000e+02	4.830000000000000000e+03	2.948788066355794601e+00
4.840000000000000000e+03	4.840000000000000000e+02	4.840000000000000000e+03	2.990489979506107066e+00
4.850000000000000000e+03	4.850000000000000000e+02	4.850000000000000000e+03	2.978531870597066256e+00
4.860000000000000000e+03	4.860000000000000000e+02	4.860000000000000000e+03	3.011900895496465669e+00
4.870000000000000000e+03	4.870000000000000000e+02	4.870000000000000000e+03	3.055183475173688823e+00
4.880000000000000000e+03	4.880000000000000000e+02	4.880000000000000000e+03	3.050883514813481412e+00
4.890000000000000000e+03	4.890000000000000000e+02	4.890000000000000000e+03	3.080707059285010097e+00
4.900000000000000000e+03	4.900000000000000000e+02	4.900000000000000000e+03	3.041320148888856600e+00
4.910000000000000000e+03	4.910000000000000000e+02	4.910000000000000000e+03	3.080425406233899377e+00
4.920000000000000000e+03	4.920000000000000000e+02	4.920000000000000000e+03	3.105272200535180271e+00
4.930000000000000000e+03	4.930000000000000000e+02	4.930000000000000000e+03	2.996298775374519607e+00
4.940000000000000000e+03	4.940000000000000000e+02	4.940000000000000000e+03	3.045941242789416581e+00
4.950000000000000000e+03	4.950000000000000000e+02	4.950000000000000000e+03	2.989651256193546214e+00
4.960000000000000000e+03	4.960000000000000000e+02	4.960000000000000000e+03	3.001939355741480853e+00
4.970000000000000000e+03	4.970000000000000000e+02	4.970000000000000000e+03	3.001640914608048494e+00
4.980000000000000000e+03	4.980000000000000000e+02	4.980000000000000000e+03	3.032909101175135014e+00
4.990000000000000000e+03	4.990000000000000000e+02	4.990000000000000000e+03	3.097343287543501411e+00
5.000000000000000000e+03	5.000000000000000000e+02	5.000000000000000000e+03	3.032315892905452781e+00
5.010000000000000000e+03	5.010000000000000000e+02	5.010000000000000000e+03	3.092294280700488507e+00
5.020000000000000000e+03	5.020000000000000000e+02	5.020000000000000000e+03	3.129066580789734875e+00
5.030000000000000000e+03	5.030000000000000000e+02	5.030000000000000000e+03	3.148109621347988885e+00
5.040000000000000000e+03	5.040000000000000000e+02	5.040000000000000000e+03	3.154511266011236881e+00
5.050000000000000000e+03	5.050000000000000000e+02	5.050000000000000000e+03	3.187286292091028539e+00
5.060000000000000000e+03	5.060000000000000000e+02	5.060000000000000000e+03	3.257529664359374522e+00
5.070000000000000000e+03	5.070000000000000000e+02	5.070000000000000000e+03	3.197036516404880846e+00
5.080000000000000000e+03	5.080000000000000000e+02	5.080000000000000000e+03	3.138474164470184125e+00
5.090000000000000000e+03	5.090000000000000000e+02	5.090000000000000000e+03	3.184932288557759339e+00
5.100000000000000000e+03	5.100000000000000000e+02	5.100000000000000000e+03	3.205303346447620161e+00
5.110000000000000000e+03	5.110000000000000000e+02	5.110000000000000000e+03	3.343146548939573304e+00
5.120000000000000000e+03	5.120000000000000000e+02	5.120000000000000000e+03	3.348627968597176263e+00
5.130000000000000000e+03	5.130000000000000000e+02	5.130000000000000000e+03	3.325303745453334070e+00
5.140000000000000000e+03	5.140000000000000000e+02	5.140000000000000000e+03	3.284028592156810866e+00
5.150000000000000000e+03	5.150000000000000000e+02	5.150000000000000000e+03	3.236159521905674907e+00
5.160000000000000000e+03	5.160000000000000000e+02	5.160000000000000000e+03	3.220093961196348165e+00
5.170000000000000000e+03	5.170000000000000000e+02	5.170000000000000000e+03	3.151950647540849193e+00
5.180000000000000000e+03	5.180000000000000000e+02	5.180000000000000000e+03	3.172879270467442225e+00
5.190000000000000000e+03	5.190000000000000000e+02	5.190000000000000000e+03	3.251028237667215937e+00
5.200000000000000000e+03	5.200000000000000000e+02	5.200000000000000000e+03	3.243782095843663171e+00
5.210000000000000000e+03	5.210000000000000000e+02	5.210000000000000000e+03	3.273879030455151273e+00
5.220000000000000000e+03	5.220000000000000000e+02	5.220000000000000000e+03	3.273952930242116643e+00
5.230000000000000000e+03	5.230000000000000000e+02	5.230000000000000000e+03	3.261195207131662777e+00
5.240000000000000000e+03	5.240000000000000000e+02	5.240000000000000000e+03	3.184158539809446964e+00
5.250000000000000000e+03	5.250000000000000000e+02	5.250000000000000000e+03	3.192062325678128420e+00
5.260000000000000000e+03	5.260000000000000000e+02	5.260000000000000000e+03	3.233505564859983750e+00
5.270000000000000000e+03	5.270000000000000000e+02	5.270000000000000000e+03	3.172609152546177924e+00
5.280000000000000000e+03	5.280000000000000000e+02	5.280000000000000000e+03	3.106052632594568763e+00
5.290000000000000000e+03	5.290000000000000000e+02	5.290000000000000000e+03	3.197438315460848113e+00
5.300000000000000000e+03	5.300000000000000000e+02	5.300000000000000000e+03	3.112375671596508742e+00
5.310000000000000000e+03	5.310000000000000000e+02	5.310000000000000000e+03	3.101469930075873016e+00
5.320000000000000000e+03	5.320000000000000000e+02	5.320000000000000000e+03	3.135976410307208084e+00
5.330000000000000000e+03	5.330000000000000000e+02	5.330000000000000000e+03	3.231481801021019340e+00
5.340000000000000000e+03	5.340000000000000000e+02	5.340000000000000000e+03	3.176668860981279430e+00
5.350000000000000000e+03	5.350000000000000000e+02	5.350000000000000000e+03	3.216845236139793229e+00
5.360000000000000000e+03	5.360000000000000000e+02	5.360000000000000000e+03	3.187100903595788459e+00
5.370000000000000000e+03	5.370000000000000000e+02	5.370000000000000000e+03	3.280373903625384724e+00
5.380000000000000000e+03	5.380000000000000000e+02	5.380000000000000000e+03	3.289264509504941980e+00
5.390000000000000000e+03	5.390000000000000000e+02	5.390000000000000000e+03	3.182400307859821087e+00
5.400000000000000000e+03	5.400000000000000000e+02	5.400000000000000000e+03	3.208881138559479762e+00
5.410000000000000000e+03	5.410000000000000000e+02	5.410000000000000000e+03	3.238545358665182672e+00
5.420000000000000000e+03	5.420000000000000000e+02	5.420000000000000000e+03	3.275017657759144996e+00
5.430000000000000000e+03	5.430000000000000000e+02	5.430000000000000000e+03	3.355318425192046927e+00
5.440000000000000000e+03	5.440000000000000000e+02	5.440000000000000000e+03	3.275159205637094395e+00
5.450000000000000000e+03	5.450000000000000000e+02	5.450000000000000000e+03	3.251150747077209857e+00
5.460000000000000000e+03	5.460000000000000000e+02	5.460000000000000000e+03	3.308565091691304527e+00
5.470000000000000000e+03	5.470000000000000000e+02	5.470000000000000000e+03	3.213460813566679786e+00
5.480000000000000000e+03	5.480000000000000000e+02	5.480000000000000000e+03	3.252925317032719033e+00
5.490000000000000000e+03	5.490000000000000000e+02	5.490000000000000000e+03	3.190403525777025351e+00
5.500000000000000000e+03	5.500000000000000000e+02	5.500000000000000000e+03	3.161495639839165595e+00
5.510000000000000000e+03	5.510000000000000000e+02	5.510000000000000000e+03	3.135409476397983841e+00
5.520000000000000000e+03	5.520000000000000000e+02	5.520000000000000000e+03	3.166621196559419094e+00
5.530000000000000000e+03	5.530000000000000000e+02	5.530000000000000000e+03	3.197870494026765265e+00
5.540000000000000000e+03	5.540000000000000000e+02	5.540000000000000000e+03	3.208942330605741855e+00
5.550000000000000000e+03	5.550000000000000000e+02	5.550000000000000000e+03	3.194639865679070212e+00
5.560000000000000000e+03	5.560000000000000000e+02	5.560000000000000000e+03	3.231580603329970103e+00
5.570000000000000000e+03	5.570000000000000000e+02	5.570000000000000000e+03	3.235833090244146337e+00
5.580000000000000000e+03	5.580000000000000000e+02	5.580000000000000000e+03	3.236706277744445082e+00
5.590000000000000000e+03	5.590000000000000000e+02	5.590000000000000000e+03	3.089262435507134086e+00
5.600000000000000000e+03	5.600000000000000000e+02	5.600000000000000000e+03	3.185932796096342834e+00
5.610000000000000000e+03	5.610000000000000000e+02	5.610000000000000000e+03	3.161679810106849953e+00
5.620000000000000000e+03	5.620000000000000000e+02	5.620000000000000000e+03	3.135440309301388506e+00
5.630000000000000000e+03	5.630000000000000000e+02	5.630000000000000000e+03	3.125052411094362714e+00
5.640000000000000000e+03	5.640000000000000000e+02	5.640000000000000000e+03	3.246947226374580886e+00
5.650000000000000000e+03	5.650000000000000000e+02	5.650000000000000000e+03	3.198466272847241498e+00
5.660000000000000000e+03	5.660000000000000000e+02	5.660000000000000000e+03	3.212313395275601557e+00
5.670000000000000000e+03	5.670000000000000000e+02	5.670000000000000000e+03	3.180720225424803260e+00
5.680000000000000000e+03	5.680000000000000000e+02	5.680000000000000000e+03	3.270618311080797813e+00
5.690000000000000000e+03	5.690000000000000000e+02	5.690000000000000000e+03	3.228909374999687110e+00
5.700000000000000000e+03	5.700000000000000000e+02	5.700000000000000000e+03	3.271718149513254570e+00
5.710000000000000000e+03	5.710000000000000000e+02	5.710000000000000000e+03	3.224353815202244622e+00
5.720000000000000000e+03	5.720000000000000000e+02	5.720000000000000000e+03	3.166490033697783257e+00
5.730000000000000000e+03	5.730000000000000000e+02	5.730000000000000000e+03	3.159185654880652283e+00
5.740000000000000000e+03	5.740000000000000000e+02	5.740000000000000000e+03	3.230008802545555113e+00
5.750000000000000000e+03	5.750000000000000000e+02	5.750000000000000000e+03	3.175304150446114360e+00
5.760000000000000000e+03	5.760000000000000000e+02	5.760000000000000000e+03	3.318831893579590187e+00
5.770000000000000000e+03	5.770000000000000000e+02	5.770000000000000000e+03	3.281826747315912396e+00
5.780000000000000000e+03	5.780000000000000000e+02	5.780000000000000000e+03	3.310289862454298682e+00
5.790000000000000000e+03	5.790000000000000000e+02	5.790000000000000000e+03	3.195992941510951368e+00
5.800000000000000000e+03	5.800000000000000000e+02	5.800000000000000000e+03	3.194352317832786170e+00
5.810000000000000000e+03	5.810000000000000000e+02	5.810000000000000000e+03	3.176910023206783062e+00
5.820000000000000000e+03	5.820000000000000000e+02	5.820000000000000000e+03	3.174918261598969949e+00
5.830000000000000000e+03	5.830000000000000000e+02	5.830000000000000000e+03	3.250863011486976983e+00
5.840000000000000000e+03	5.840000000000000000e+02	5.840000000000000000e+03	3.202152125514291736e+00
5.850000000000000000e+03	5.850000000000000000e+02	5.850000000000000000e+03	3.209939117438538769e+00
5.860000000000000000e+03	5.860000000000000000e+02	5.860000000000000000e+03	3.218688371700518580e+00
5.870000000000000000e+03	5.870000000000000000e+02	5.870000000000000000e+03	3.254086132109245799e+00
5.880000000000000000e+03	5.880000000000000000e+02	5.880000000000000000e+03	3.251345726570501249e+00
5.890000000000000000e+03	5.890000000000000000e+02	5.890000000000000000e+03	3.278750027246405185e+00
5.900000000000000000e+03	5.900000000000000000e+02	5.900000000000000000e+03	3.235612643863076343e+00
5.910000000000000000e+03	5.910000000000000000e+02	5.910000000000000000e+03	3.267947043913886684e+00
5.920000000000000000e+03	5.920000000000000000e+02	5.920000000000000000e+03	3.283912741774786426e+00
5.930000000000000000e+03	5.930000000000000000e+02	5.930000000000000000e+03	3.247785187849715260e+00
5.940000000000000000e+03	5.940000000000000000e+02	5.940000000000000000e+03	3.173867410736502137e+00
5.950000000000000000e+03	5.950000000000000000e+02	5.950000000000000000e+03	3.144041854791783219e+00
5.960000000000000000e+03	5.960000000000000000e+02	5.960000000000000000e+03	3.080203312672247229e+00
5.970000000000000000e+03	5.970000000000000000e+02	5.970000000000000000e+03	3.163640601857587775e+00
5.980000000000000000e+03	5.980000000000000000e+02	5.980000000000000000e+03	3.055161971885758998e+00
5.990000000000000000e+03	5.990000000000000000e+02	5.990000000000000000e+03	3.008488614595031585e+00
6.000000000000000000e+03	6.000000000000000000e+02	6.000000000000000000e+03	2.996779480538796392e+00
6.010000000000000000e+03	6.010000000000000000e+02	6.010000000000000000e+03	2.976600989132614838e+00
6.020000000000000000e+03	6.020000000000000000e+02	6.020000000000000000e+03	2.914535442758153128e+00
6.030000000000000000e+03	6.030000000000000000e+02	6.030000000000000000e+03	2.903939317510374707e+00
6.040000000000000000e+03	6.040000000000000000e+02	6.040000000000000000e+03	2.886315709671357865e+00
6.050000000000000000e+03	6.050000000000000000e+02	6.050000000000000000e+03	2.949254213467151775e+00
6.060000000000000000e+03	6.060000000000000000e+02	6.060000000000000000e+03	2.909635916956504698e+00
6.070000000000000000e+03	6.070000000000000000e+02	6.070000000000000000e+03	2.864395819735379156e+00
6.080000000000000000e+03	6.080000000000000000e+02	6.080000000000000000e+03	2.906765169140857363e+00
6.090000000000000000e+03	6.090000000000000000e+02	6.090000000000000000e+03	2.988817893154923411e+00
6.100000000000000000e+03	6.100000000000000000e+02	6.100000000000000000e+03	2.932202272670008991e+00
6.110000000000000000e+03	6.110000000000000000e+02	6.110000000000000000e+03	2.911206671163144133e+00
6.120000000000000000e+03	6.120000000000000000e+02	6.120000000000000000e+03	2.970586902531707096e+00
6.130000000000000000e+03	6.130000000000000000e+02	6.130000000000000000e+03	2.921161128883189129e+00
6.140000000000000000e+03	6.140000000000000000e+02	6.140000000000000000e+03	2.960832599115035713e+00
6.150000000000000000e+03	6.150000000000000000e+02	6.150000000000000000e+03	2.917925947935855024e+00
6.160000000000000000e+03	6.160000000000000000e+02	6.160000000000000000e+03	2.917276925139105526e+00
6.170000000000000000e+03	6.170000000000000000e+02	6.170000000000000000e+03	2.900958780872644915e+00
6.180000000000000000e+03	6.180000000000000000e+02	6.180000000000000000e+03	2.872194484724200247e+00
6.190000000000000000e+03	6.190000000000000000e+02	6.190000000000000000e+03	2.854941354281091748e+00
6.200000000000000000e+03	6.200000000000000000e+02	6.200000000000000000e+03	2.921774768942241973e+00
6.210000000000000000e+03	6.210000000000000000e+02	6.210000000000000000e+03	2.894798417760152898e+00
6.220000000000000000e+03	6.220000000000000000e+02	6.220000000000000000e+03	2.900448837149705472e+00
6.230000000000000000e+03	6.230000000000000000e+02	6.230000000000000000e+03	2.901077937604703560e+00
6.240000000000000000e+03	6.240000000000000000e+02	6.240000000000000000e+03	2.953874248969273086e+00
6.250000000000000000e+03	6.250000000000000000e+02	6.250000000000000000e+03	3.013934489534771721e+00
6.260000000000000000e+03	6.260000000000000000e+02	6.260000000000000000e+03	2.993470643844183599e+00
6.270000000000000000e+03	6.270000000000000000e+02	6.270000000000000000e+03	3.078713785648619528e+00
6.280000000000000000e+03	6.280000000000000000e+02	6.280000000000000000e+03	3.106942440024031526e+00
6.290000000000000000e+03	6.290000000000000000e+02	6.290000000000000000e+03	3.088890221857798934e+00
6.300000000000000000e+03	6.300000000000000000e+02	6.300000000000000000e+03	2.920036743133788804e+00
6.310000000000000000e+03	6.310000000000000000e+02	6.310000000000000000e+03	3.032378399555750725e+00
6.320000000000000000e+03	6.320000000000000000e+02	6.320000000000000000e+03	2.952031808682065606e+00
6.330000000000000000e+03	6.330000000000000000e+02	6.330000000000000000e+03	2.970434913546510458e+00
6.340000000000000000e+03	6.340000000000000000e+02	6.340000000000000000e+03	2.974205179429960211e+00
6.350000000000000000e+03	6.350000000000000000e+02	6.350000000000000000e+03	2.900364923666321815e+00
6.360000000000000000e+03	6.360000000000000000e+02	6.360000000000000000e+03	2.847945764766296683e+00
6.370000000000000000e+03	6.370000000000000000e+02	6.370000000000000000e+03	2.858577641515498868e+00
6.380000000000000000e+03	6.380000000000000000e+02	6.380000000000000000e+03	2.891000860422687779e+00
6.390000000000000000e+03	6.390000000000000000e+02	6.390000000000000000e+03	3.042546044846509812e+00
6.400000000000000000e+03	6.400000000000000000e+02	6.400000000000000000e+03	3.079523898687807737e+00
6.410000000000000000e+03	6.410000000000000000e+02	6.410000000000000000e+03	3.044651689964513075e+00
6.420000000000000000e+03	6.420000000000000000e+02	6.420000000000000000e+03	2.999496041813209057e+00
6.430000000000000000e+03	6.430000000000000000e+02	6.430000000000000000e+03	2.967714605075820966e+00
6.440000000000000000e+03	6.440000000000000000e+02	6.440000000000000000e+03	2.899041872477756243e+00
6.450000000000000000e+03	6.450000000000000000e+02	6.450000000000000000e+03	2.964956587020180834e+00
6.460000000000000000e+03	6.460000000000000000e+02	6.460000000000000000e+03	3.015336185343414410e+00
6.470000000000000000e+03	6.470000000000000000e+02	6.470000000000000000e+03	3.005028258340734837e+00
6.480000000000000000e+03	6.480000000000000000e+02	6.480000000000000000e+03	3.014399831874173152e+00
6.490000000000000000e+03	6.490000000000000000e+02	6.490000000000000000e+03	3.019871090142214332e+00
6.500000000000000000e+03	6.500000000000000000e+02	6.500000000000000000e+03	3.014710013581490156e+00
6.510000000000000000e+03	6.510000000000000000e+02	6.510000000000000000e+03	2.979732165014593370e+00
6.520000000000000000e+03	6.520000000000000000e+02	6.520000000000000000e+03	2.997276751734673006e+00
6.530000000000000000e+03	6.530000000000000000e+02	6.530000000000000000e+03	2.990056745357786205e+00
6.540000000000000000e+03	6.540000000000000000e+02	6.540000000000000000e+03	2.980394584510930311e+00
6.550000000000000000e+03	6.550000000000000000e+02	6.550000000000000000e+03	2.978915013662589040e+00
6.560000000000000000e+03	6.560000000000000000e+02	6.560000000000000000e+03	3.062206542543987720e+00
6.570000000000000000e+03	6.570000000000000000e+02	6.570000000000000000e+03	3.011576009585116509e+00
6.580000000000000000e+03	6.580000000000000000e+02	6.580000000000000000e+03	3.015287939545814755e+00
6.590000000000000000e+03	6.590000000000000000e+02	6.590000000000000000e+03	3.099885973259846494e+00
6.600000000000000000e+03	6.600000000000000000e+02	6.600000000000000000e+03	3.156088090936341573e+00
6.610000000000000000e+03	6.610000000000000000e+02	6.610000000000000000e+03	3.091836459275184801e+00
6.620000000000000000e+03	6.620000000000000000e+02	6.620000000000000000e+03	3.074723368243508226e+00
6.630000000000000000e+03	6.630000000000000000e+02	6.630000000000000000e+03	3.122211205151435909e+00
6.640000000000000000e+03	6.640000000000000000e+02	6.640000000000000000e+03	3.112101064283688601e+00
6.650000000000000000e+03	6.650000000000000000e+02	6.650000000000000000e+03	3.137909687267130820e+00
6.660000000000000000e+03	6.660000000000000000e+02	6.660000000000000000e+03	3.103393665861548190e+00
6.670000000000000000e+03	6.670000000000000000e+02	6.670000000000000000e+03	3.126272133461684088e+00
6.680000000000000000e+03	6.680000000000000000e+02	6.680000000000000000e+03	3.132794651681429343e+00
6.690000000000000000e+03	6.690000000000000000e+02	6.690000000000000000e+03	3.188934225689354029e+00
6.700000000000000000e+03	6.700000000000000000e+02	6.700000000000000000e+03	3.124363088698444813e+00
6.710000000000000000e+03	6.710000000000000000e+02	6.710000000000000000e+03	3.195724311961972042e+00
6.720000000000000000e+03	6.720000000000000000e+02	6.720000000000000000e+03	3.174419844998337847e+00
6.730000000000000000e+03	6.730000000000000000e+02	6.730000000000000000e+03	3.075174014532225719e+00
6.740000000000000000e+03	6.740000000000000000e+02	6.740000000000000000e+03	3.089460775136368298e+00
6.750000000000000000e+03	6.750000000000000000e+02	6.750000000000000000e+03	3.022878076466839925e+00
6.760000000000000000e+03	6.760000000000000000e+02	6.760000000000000000e+03	3.086538388427256585e+00
6.770000000000000000e+03	6.770000000000000000e+02	6.770000000000000000e+03	2.985542054046490090e+00
6.780000000000000000e+03	6.780000000000000000e+02	6.780000000000000000e+03	2.979075692871074654e+00
6.790000000000000000e+03	6.790000000000000000e+02	6.790000000000000000e+03	3.148178992590697334e+00
6.800000000000000000e+03	6.800000000000000000e+02	6.800000000000000000e+03	3.161954220502451118e+00
6.810000000000000000e+03	6.810000000000000000e+02	6.810000000000000000e+03	3.071748380109375010e+00
6.820000000000000000e+03	6.820000000000000000e+02	6.820000000000000000e+03	3.046482889510135017e+00
6.830000000000000000e+03	6.830000000000000000e+02	6.830000000000000000e+03	2.927382655329760386e+00
6.840000000000000000e+03	6.840000000000000000e+02	6.840000000000000000e+03	2.935092769896043841e+00
6.850000000000000000e+03	6.850000000000000000e+02	6.850000000000000000e+03	3.010383665316425539e+00
6.860000000000000000e+03	6.860000000000000000e+02	6.860000000000000000e+03	3.039302021522530595e+00
6.870000000000000000e+03	6.870000000000000000e+02	6.870000000000000000e+03	3.000562031276511998e+00
6.880000000000000000e+03	6.880000000000000000e+02	6.880000000000000000e+03	2.935274761539095945e+00
6.890000000000000000e+03	6.890000000000000000e+02	6.890000000000000000e+03	2.979130133727740493e+00
6.900000000000000000e+03	6.900000000000000000e+02	6.900000000000000000e+03	3.046442973345835359e+00
6.910000000000000000e+03	6.910000000000000000e+02	6.910000000000000000e+03	3.054629086608674715e+00
6.920000000000000000e+03	6.920000000000000000e+02	6.920000000000000000e+03	3.020372886433484449e+00
6.930000000000000000e+03	6.930000000000000000e+02	6.930000000000000000e+03	2.983375804897349326e+00
6.940000000000000000e+03	6.940000000000000000e+02	6.940000000000000000e+03	3.007055802454482230e+00
6.950000000000000000e+03	6.950000000000000000e+02	6.950000000000000000e+03	2.963821893820274056e+00
6.960000000000000000e+03	6.960000000000000000e+02	6.960000000000000000e+03	2.872275339860835608e+00
6.970000000000000000e+03	6.970000000000000000e+02	6.970000000000000000e+03	2.911294022781359736e+00
6.980000000000000000e+03	6.980000000000000000e+02	6.980000000000000000e+03	2.961331841591932523e+00
6.990000000000000000e+03	6.990000000000000000e+02	6.990000000000000000e+03	2.991912530576149809e+00
7.000000000000000000e+03	7.000000000000000000e+02	7.000000000000000000e+03	2.977814436762052708e+00
7.010000000000000000e+03	7.010000000000000000e+02	7.010000000000000000e+03	2.927501579956436562e+00
7.020000000000000000e+03	7.020000000000000000e+02	7.020000000000000000e+03	2.990823003925831003e+00
7.030000000000000000e+03	7.030000000000000000e+02	7.030000000000000000e+03	2.932021085635168056e+00
7.040000000000000000e+03	7.040000000000000000e+02	7.040000000000000000e+03	2.873341861960874599e+00
7.050000000000000000e+03	7.050000000000000000e+02	7.050000000000000000e+03	2.967193538505436656e+00
7.060000000000000000e+03	7.060000000000000000e+02	7.060000000000000000e+03	2.975723348440029614e+00
7.070000000000000000e+03	7.070000000000000000e+02	7.070000000000000000e+03	3.004479868137369003e+00
7.080000000000000000e+03	7.080000000000000000e+02	7.080000000000000000e+03	3.004553494684210069e+00
7.090000000000000000e+03	7.090000000000000000e+02	7.090000000000000000e+03	3.025833247168025597e+00
7.100000000000000000e+03	7.100000000000000000e+02	7.100000000000000000e+03	2.960898011285830744e+00
7.110000000000000000e+03	7.110000000000000000e+02	7.110000000000000000e+03	2.976173284661296492e+00
7.120000000000000000e+03	7.120000000000000000e+02	7.120000000000000000e+03	3.003859901983760849e+00
7.130000000000000000e+03	7.130000000000000000e+02	7.130000000000000000e+03	3.039780165170339998e+00
7.140000000000000000e+03	7.140000000000000000e+02	7.140000000000000000e+03	3.064942697922179882e+00
7.150000000000000000e+03	7.150000000000000000e+02	7.150000000000000000e+03	3.061692835156000658e+00
7.160000000000000000e+03	7.160000000000000000e+02	7.160000000000000000e+03	3.100491722712038989e+00
7.170000000000000000e+03	7.170000000000000000e+02	7.170000000000000000e+03	3.081957966201937626e+00
7.180000000000000000e+03	7.180000000000000000e+02	7.180000000000000000e+03	3.078765394366172803e+00
7.190000000000000000e+03	7.190000000000000000e+02	7.190000000000000000e+03	3.084241128996706216e+00
7.200000000000000000e+03	7.200000000000000000e+02	7.200000000000000000e+03	3.029089021562351380e+00
7.210000000000000000e+03	7.210000000000000000e+02	7.210000000000000000e+03	3.050520286951349469e+00
7.220000000000000000e+03	7.220000000000000000e+02	7.220000000000000000e+03	3.178280191860090476e+00
7.230000000000000000e+03	7.230000000000000000e+02	7.230000000000000000e+03	3.118058036905276609e+00
7.240000000000000000e+03	7.240000000000000000e+02	7.240000000000000000e+03	3.104486354035623119e+00
7.250000000000000000e+03	7.250000000000000000e+02	7.250000000000000000e+03	3.028604638910395774e+00
7.260000000000000000e+03	7.260000000000000000e+02	7.260000000000000000e+03	3.016133227224955249e+00
7.270000000000000000e+03	7.270000000000000000e+02	7.270000000000000000e+03	3.089131796361141102e+00
7.280000000000000000e+03	7.280000000000000000e+02	7.280000000000000000e+03	3.120175642635563573e+00
7.290000000000000000e+03	7.290000000000000000e+02	7.290000000000000000e+03	3.047453875493567832e+00
7.300000000000000000e+03	7.300000000000000000e+02	7.300000000000000000e+03	3.053855140782003375e+00
7.310000000000000000e+03	7.310000000000000000e+02	7.310000000000000000e+03	2.981108864105716627e+00
7.320000000000000000e+03	7.320000000000000000e+02	7.320000000000000000e+03	2.916476267436070469e+00
7.330000000000000000e+03	7.330000000000000000e+02	7.330000000000000000e+03	2.930030541120281828e+00
7.340000000000000000e+03	7.340000000000000000e+02	7.340000000000000000e+03	2.969622540532878219e+00
7.350000000000000000e+03	7.350000000000000000e+02	7.350000000000000000e+03	2.980877033430699985e+00
7.360000000000000000e+03	7.360000000000000000e+02	7.360000000000000000e+03	2.888739391040519688e+00
7.370000000000000000e+03	7.370000000000000000e+02	7.370000000000000000e+03	2.901604178939328982e+00
7.380000000000000000e+03	7.380000000000000000e+02	7.380000000000000000e+03	2.928764698914573028e+00
7.390000000000000000e+03	7.390000000000000000e+02	7.390000000000000000e+03	2.892465866642750072e+00
7.400000000000000000e+03	7.400000000000000000e+02	7.400000000000000000e+03	2.972372824821279291e+00
7.410000000000000000e+03	7.410000000000000000e+02	7.410000000000000000e+03	2.970623443478069170e+00
7.420000000000000000e+03	7.420000000000000000e+02	7.420000000000000000e+03	2.904401298863677372e+00
7.430000000000000000e+03	7.430000000000000000e+02	7.430000000000000000e+03	2.906178180876148875e+00
7.440000000000000000e+03	7.440000000000000000e+02	7.440000000000000000e+03	2.902036285363899015e+00
7.450000000000000000e+03	7.450000000000000000e+02	7.450000000000000000e+03	2.875121690285546538e+00
7.460000000000000000e+03	7.460000000000000000e+02	7.460000000000000000e+03	2.964194783055797533e+00
7.470000000000000000e+03	7.470000000000000000e+02	7.470000000000000000e+03	2.990555946683226995e+00
7.480000000000000000e+03	7.480000000000000000e+02	7.480000000000000000e+03	3.032766944570118639e+00
7.490000000000000000e+03	7.490000000000000000e+02	7.490000000000000000e+03	3.045713871021731300e+00
7.500000000000000000e+03	7.500000000000000000e+02	7.500000000000000000e+03	3.106258665049574930e+00
7.510000000000000000e+03	7.510000000000000000e+02	7.510000000000000000e+03	3.118940101780828034e+00
7.520000000000000000e+03	7.520000000000000000e+02	7.520000000000000000e+03	3.104260618821566453e+00
7.530000000000000000e+03	7.530000000000000000e+02	7.530000000000000000e+03	3.142549037205802698e+00
7.540000000000000000e+03	7.540000000000000000e+02	7.540000000000000000e+03	3.121873743669686618e+00
7.550000000000000000e+03	7.550000000000000000e+02	7.550000000000000000e+03	3.063614318827063254e+00
7.560000000000000000e+03	7.560000000000000000e+02	7.560000000000000000e+03	3.127670601828957953e+00
7.570000000000000000e+03	7.570000000000000000e+02	7.570000000000000000e+03	3.034789024597912999e+00
7.580000000000000000e+03	7.580000000000000000e+02	7.580000000000000000e+03	3.099812860578186502e+00
7.590000000000000000e+03	7.590000000000000000e+02	7.590000000000000000e+03	3.183099194255454290e+00
7.600000000000000000e+03	7.600000000000000000e+02	7.600000000000000000e+03	3.104252169969622610e+00
7.610000000000000000e+03	7.610000000000000000e+02	7.610000000000000000e+03	3.092049174947616663e+00
7.620000000000000000e+03	7.620000000000000000e+02	7.620000000000000000e+03	3.130659251881346972e+00
7.630000000000000000e+03	7.630000000000000000e+02	7.630000000000000000e+03	3.110328410228182516e+00
7.640000000000000000e+03	7.640000000000000000e+02	7.640000000000000000e+03	3.201303501200287727e+00
7.650000000000000000e+03	7.650000000000000000e+02	7.650000000000000000e+03	3.162257057582757103e+00
7.660000000000000000e+03	7.660000000000000000e+02	7.660000000000000000e+03	3.159867422128384895e+00
7.670000000000000000e+03	7.670000000000000000e+02	7.670000000000000000e+03	3.210538902372737979e+00
7.680000000000000000e+03	7.680000000000000000e+02	7.680000000000000000e+03	3.251542285018084399e+00
7.690000000000000000e+03	7.690000000000000000e+02	7.690000000000000000e+03	3.148254801837704342e+00
7.700000000000000000e+03	7.700000000000000000e+02	7.700000000000000000e+03	3.218828824177509151e+00
7.710000000000000000e+03	7.710000000000000000e+02	7.710000000000000000e+03	3.129026287752030733e+00
7.720000000000000000e+03	7.720000000000000000e+02	7.720000000000000000e+03	3.125573825789173199e+00
7.730000000000000000e+03	7.730000000000000000e+02	7.730000000000000000e+03	3.070234099065750843e+00
7.740000000000000000e+03	7.740000000000000000e+02	7.740000000000000000e+03	2.996549320685319984e+00
7.750000000000000000e+03	7.750000000000000000e+02	7.750000000000000000e+03	3.035872480357437286e+00
7.760000000000000000e+03	7.760000000000000000e+02	7.760000000000000000e+03	2.961338863378967456e+00
7.770000000000000000e+03	7.770000000000000000e+02	7.770000000000000000e+03	3.026311061318932349e+00
7.780000000000000000e+03	7.780000000000000000e+02	7.780000000000000000e+03	3.006613059295331958e+00
7.790000000000000000e+03	7.790000000000000000e+02	7.790000000000000000e+03	3.086218604752090311e+00
7.800000000000000000e+03	7.800000000000000000e+02	7.800000000000000000e+03	3.042163309383078662e+00
7.810000000000000000e+03	7.810000000000000000e+02	7.810000000000000000e+03	3.033615498715811931e+00
7.820000000000000000e+03	7.820000000000000000e+02	7.820000000000000000e+03	3.118229139591051080e+00
7.830000000000000000e+03	7.830000000000000000e+02	7.830000000000000000e+03	3.123384141423081406e+00
7.840000000000000000e+03	7.840000000000000000e+02	7.840000000000000000e+03	3.058063392880412845e+00
7.850000000000000000e+03	7.850000000000000000e+02	7.850000000000000000e+03	3.059269011211701361e+00
7.860000000000000000e+03	7.860000000000000000e+02	7.860000000000000000e+03	3.072512608601042139e+00
7.870000000000000000e+03	7.870000000000000000e+02	7.870000000000000000e+03	3.155979201132585565e+00
7.880000000000000000e+03	7.880000000000000000e+02	7.880000000000000000e+03	3.156197970455933088e+00
7.890000000000000000e+03	7.890000000000000000e+02	7.890000000000000000e+03	3.138974973245030053e+00
7.900000000000000000e+03	7.900000000000000000e+02	7.900000000000000000e+03	3.107833190696169368e+00
7.910000000000000000e+03	7.910000000000000000e+02	7.910000000000000000e+03	3.090181415323647318e+00
7.920000000000000000e+03	7.920000000000000000e+02	7.920000000000000000e+03	2.944100597524868856e+00
7.930000000000000000e+03	7.930000000000000000e+02	7.930000000000000000e+03	3.041632209450176205e+00
7.940000000000000000e+03	7.940000000000000000e+02	7.940000000000000000e+03	2.944315013822321969e+00
7.950000000000000000e+03	7.950000000000000000e+02	7.950000000000000000e+03	2.897250327163309436e+00
7.960000000000000000e+03	7.960000000000000000e+02	7.960000000000000000e+03	3.045647085928667952e+00
7.970000000000000000e+03	7.970000000000000000e+02	7.970000000000000000e+03	2.995118173777803872e+00
7.980000000000000000e+03	7.980000000000000000e+02	7.980000000000000000e+03	2.951232217802378432e+00
7.990000000000000000e+03	7.990000000000000000e+02	7.990000000000000000e+03	2.982079096278339669e+00
8.000000000000000000e+03	8.000000000000000000e+02	8.000000000000000000e+03	3.030409297523605439e+00
8.010000000000000000e+03	8.010000000000000000e+02	8.010000000000000000e+03	2.971082359501074244e+00
8.020000000000000000e+03	8.020000000000000000e+02	8.020000000000000000e+03	2.954901483334540835e+00
8.030000000000000000e+03	8.030000000000000000e+02	8.030000000000000000e+03	3.028591290450451723e+00
8.040000000000000000e+03	8.040000000000000000e+02	8.040000000000000000e+03	3.011828331344654330e+00
8.050000000000000000e+03	8.050000000000000000e+02	8.050000000000000000e+03	3.016857462960589320e+00
8.060000000000000000e+03	8.060000000000000000e+02	8.060000000000000000e+03	3.055251409389676542e+00
8.070000000000000000e+03	8.070000000000000000e+02	8.070000000000000000e+03	3.036040668856461622e+00
8.080000000000000000e+03	8.080000000000000000e+02	8.080000000000000000e+03	3.046910477234222370e+00
8.090000000000000000e+03	8.090000000000000000e+02	8.090000000000000000e+03	3.023063253812460438e+00
8.100000000000000000e+03	8.100000000000000000e+02	8.100000000000000000e+03	2.936871951537117553e+00
8.110000000000000000e+03	8.110000000000000000e+02	8.110000000000000000e+03	2.891479564791203938e+00
8.120000000000000000e+03	8.120000000000000000e+02	8.120000000000000000e+03	2.960266012913703726e+00
8.130000000000000000e+03	8.130000000000000000e+02	8.130000000000000000e+03	2.927891536966089170e+00
8.140000000000000000e+03	8.140000000000000000e+02	8.140000000000000000e+03	2.985407195508351652e+00
8.150000000000000000e+03	8.150000000000000000e+02	8.150000000000000000e+03	2.934205785935724453e+00
8.160000000000000000e+03	8.160000000000000000e+02	8.160000000000000000e+03	2.967404816509875864e+00
8.170000000000000000e+03	8.170000000000000000e+02	8.170000000000000000e+03	2.949135312452571434e+00
8.180000000000000000e+03	8.180000000000000000e+02	8.180000000000000000e+03	2.960345902196609202e+00
8.190000000000000000e+03	8.190000000000000000e+02	8.190000000000000000e+03	2.953464221449909832e+00
8.200000000000000000e+03	8.200000000000000000e+02	8.200000000000000000e+03	2.883596577105218550e+00
8.210000000000000000e+03	8.210000000000000000e+02	8.210000000000000000e+03	2.883596502609783840e+00
8.220000000000000000e+03	8.220000000000000000e+02	8.220000000000000000e+03	2.874039906966427971e+00
8.230000000000000000e+03	8.230000000000000000e+02	8.230000000000000000e+03	2.918302038253800301e+00
8.240000000000000000e+03	8.240000000000000000e+02	8.240000000000000000e+03	2.804960305083570749e+00
8.250000000000000000e+03	8.250000000000000000e+02	8.250000000000000000e+03	2.845037018163576015e+00
8.260000000000000000e+03	8.260000000000000000e+02	8.260000000000000000e+03	2.917275325890335669e+00
8.270000000000000000e+03	8.270000000000000000e+02	8.270000000000000000e+03	2.829466075235245182e+00
8.280000000000000000e+03	8.280000000000000000e+02	8.280000000000000000e+03	2.819744560118191856e+00
8.290000000000000000e+03	8.290000000000000000e+02	8.290000000000000000e+03	2.869209236488169612e+00
8.300000000000000000e+03	8.300000000000000000e+02	8.300000000000000000e+03	2.822055113490278266e+00
8.310000000000000000e+03	8.310000000000000000e+02	8.310000000000000000e+03	2.744621016662159629e+00
8.320000000000000000e+03	8.320000000000000000e+02	8.320000000000000000e+03	2.819686689417022940e+00
8.330000000000000000e+03	8.330000000000000000e+02	8.330000000000000000e+03	2.878147683566245174e+00
8.340000000000000000e+03	8.340000000000000000e+02	8.340000000000000000e+03	2.805681268928677419e+00
8.350000000000000000e+03	8.350000000000000000e+02	8.350000000000000000e+03	2.789255701381383012e+00
8.360000000000000000e+03	8.360000000000000000e+02	8.360000000000000000e+03	2.851462488289583597e+00
8.370000000000000000e+03	8.370000000000000000e+02	8.370000000000000000e+03	2.796777759067397895e+00
8.380000000000000000e+03	8.380000000000000000e+02	8.380000000000000000e+03	2.795913011531394154e+00
8.390000000000000000e+03	8.390000000000000000e+02	8.390000000000000000e+03	2.808529922716205274e+00
8.400000000000000000e+03	8.400000000000000000e+02	8.400000000000000000e+03	2.796664220282471636e+00
8.410000000000000000e+03	8.410000000000000000e+02	8.410000000000000000e+03	2.826135487834359861e+00
8.420000000000000000e+03	8.420000000000000000e+02	8.420000000000000000e+03	2.781466834291974610e+00
8.430000000000000000e+03	8.430000000000000000e+02	8.430000000000000000e+03	2.776397149826255628e+00
8.440000000000000000e+03	8.440000000000000000e+02	8.440000000000000000e+03	2.734780316306990589e+00
8.450000000000000000e+03	8.450000000000000000e+02	8.450000000000000000e+03	2.763721686459584603e+00
8.460000000000000000e+03	8.460000000000000000e+02	8.460000000000000000e+03	2.792800157561611041e+00
8.470000000000000000e+03	8.470000000000000000e+02	8.470000000000000000e+03	2.751855384196407517e+00
8.480000000000000000e+03	8.480000000000000000e+02	8.480000000000000000e+03	2.711758701530509352e+00
8.490000000000000000e+03	8.490000000000000000e+02	8.490000000000000000e+03	2.713071928711975112e+00
8.500000000000000000e+03	8.500000000000000000e+02	8.500000000000000000e+03	2.781321191428374195e+00
8.510000000000000000e+03	8.510000000000000000e+02	8.510000000000000000e+03	2.778339585868053074e+00
8.520000000000000000e+03	8.520000000000000000e+02	8.520000000000000000e+03	2.758117105863426843e+00
8.530000000000000000e+03	8.530000000000000000e+02	8.530000000000000000e+03	2.796552471251700034e+00
8.540000000000000000e+03	8.540000000000000000e+02	8.540000000000000000e+03	2.729684942068424380e+00
8.550000000000000000e+03	8.550000000000000000e+02	8.550000000000000000e+03	2.628896542691015359e+00
8.560000000000000000e+03	8.560000000000000000e+02	8.560000000000000000e+03	2.687496930232625036e+00
8.570000000000000000e+03	8.570000000000000000e+02	8.570000000000000000e+03	2.700512244038185905e+00
8.580000000000000000e+03	8.580000000000000000e+02	8.580000000000000000e+03	2.617419881515275826e+00
8.590000000000000000e+03	8.590000000000000000e+02	8.590000000000000000e+03	2.646146636353521320e+00
8.600000000000000000e+03	8.600000000000000000e+02	8.600000000000000000e+03	2.685829207477463232e+00
8.610000000000000000e+03	8.610000000000000000e+02	8.610000000000000000e+03	2.681867326019839126e+00
8.620000000000000000e+03	8.620000000000000000e+02	8.620000000000000000e+03	2.839669931879524878e+00
8.630000000000000000e+03	8.630000000000000000e+02	8.630000000000000000e+03	2.803010212225073072e+00
8.640000000000000000e+03	8.640000000000000000e+02	8.640000000000000000e+03	2.765649201536788837e+00
8.650000000000000000e+03	8.650000000000000000e+02	8.650000000000000000e+03	2.713803290490420572e+00
8.660000000000000000e+03	8.660000000000000000e+02	8.660000000000000000e+03	2.702170708072887617e+00
8.670000000000000000e+03	8.670000000000000000e+02	8.670000000000000000e+03	2.771052240490328167e+00
8.680000000000000000e+03	8.680000000000000000e+02	8.680000000000000000e+03	2.824707463035109001e+00
8.690000000000000000e+03	8.690000000000000000e+02	8.690000000000000000e+03	2.847410704750763077e+00
8.700000000000000000e+03	8.700000000000000000e+02	8.700000000000000000e+03	2.893414770805037506e+00
8.710000000000000000e+03	8.710000000000000000e+02	8.710000000000000000e+03	2.830555531206898845e+00
8.720000000000000000e+03	8.720000000000000000e+02	8.720000000000000000e+03	2.840557080619981800e+00
8.730000000000000000e+03	8.730000000000000000e+02	8.730000000000000000e+03	2.796135079254554956e+00
8.740000000000000000e+03	8.740000000000000000e+02	8.740000000000000000e+03	2.873477125021669742e+00
8.750000000000000000e+03	8.750000000000000000e+02	8.750000000000000000e+03	2.851709243230326596e+00
8.760000000000000000e+03	8.760000000000000000e+02	8.760000000000000000e+03	2.871858997753772957e+00
8.770000000000000000e+03	8.770000000000000000e+02	8.770000000000000000e+03	2.853263605004605630e+00
8.780000000000000000e+03	8.780000000000000000e+02	8.780000000000000000e+03	2.783660389704885496e+00
8.790000000000000000e+03	8.790000000000000000e+02	8.790000000000000000e+03	2.783441384549109721e+00
8.800000000000000000e+03	8.800000000000000000e+02	8.800000000000000000e+03	2.719550426840720903e+00
8.810000000000000000e+03	8.810000000000000000e+02	8.810000000000000000e+03	2.740405611252231477e+00
8.820000000000000000e+03	8.820000000000000000e+02	8.820000000000000000e+03	2.708334397288467699e+00
8.830000000000000000e+03	8.830000000000000000e+02	8.830000000000000000e+03	2.777620222202993094e+00
8.840000000000000000e+03	8.840000000000000000e+02	8.840000000000000000e+03	2.823761097831895217e+00
8.850000000000000000e+03	8.850000000000000000e+02	8.850000000000000000e+03	2.870645677385182726e+00
8.860000000000000000e+03	8.860000000000000000e+02	8.860000000000000000e+03	2.791070931938107513e+00
8.870000000000000000e+03	8.870000000000000000e+02	8.870000000000000000e+03	2.812186778259056386e+00
8.880000000000000000e+03	8.880000000000000000e+02	8.880000000000000000e+03	2.871871581130078344e+00
8.890000000000000000e+03	8.890000000000000000e+02	8.890000000000000000e+03	2.802150442248129814e+00
8.900000000000000000e+03	8.900000000000000000e+02	8.900000000000000000e+03	2.921251698358748872e+00
8.910000000000000000e+03	8.910000000000000000e+02	8.910000000000000000e+03	2.821490007553492774e+00
8.920000000000000000e+03	8.920000000000000000e+02	8.920000000000000000e+03	2.852962993496183763e+00
8.930000000000000000e+03	8.930000000000000000e+02	8.930000000000000000e+03	2.845691702024220060e+00
8.940000000000000000e+03	8.940000000000000000e+02	8.940000000000000000e+03	2.856797395051424271e+00
8.950000000000000000e+03	8.950000000000000000e+02	8.950000000000000000e+03	2.870439837638872671e+00
8.960000000000000000e+03	8.960000000000000000e+02	8.960000000000000000e+03	2.904920079115380194e+00
8.970000000000000000e+03	8.970000000000000000e+02	8.970000000000000000e+03	2.892100738890799327e+00
8.980000000000000000e+03	8.980000000000000000e+02	8.980000000000000000e+03	2.967163445002398259e+00
8.990000000000000000e+03	8.990000000000000000e+02	8.990000000000000000e+03	2.888784172509777814e+00
9.000000000000000000e+03	9.000000000000000000e+02	9.000000000000000000e+03	2.937301769359976777e+00
9.010000000000000000e+03	9.010000000000000000e+02	9.010000000000000000e+03	2.926744481983503121e+00
9.020000000000000000e+03	9.020000000000000000e+02	9.020000000000000000e+03	2.846061564653859399e+00
9.030000000000000000e+03	9.030000000000000000e+02	9.030000000000000000e+03	2.878958905404656488e+00
9.040000000000000000e+03	9.040000000000000000e+02	9.040000000000000000e+03	2.838484081333805698e+00
9.050000000000000000e+03	9.050000000000000000e+02	9.050000000000000000e+03	2.910752006695817240e+00
9.060000000000000000e+03	9.060000000000000000e+02	9.060000000000000000e+03	2.911307588296148552e+00
9.070000000000000000e+03	9.070000000000000000e+02	9.070000000000000000e+03	2.880718896590305445e+00
9.080000000000000000e+03	9.080000000000000000e+02	9.080000000000000000e+03	2.871828536808979759e+00
9.090000000000000000e+03	9.090000000000000000e+02	9.090000000000000000e+03	2.879687723179817471e+00
9.100000000000000000e+03	9.100000000000000000e+02	9.100000000000000000e+03	2.974130460598986669e+00
9.110000000000000000e+03	9.110000000000000000e+02	9.110000000000000000e+03	2.980372152647942752e+00
9.120000000000000000e+03	9.120000000000000000e+02	9.120000000000000000e+03	2.936198794993228223e+00
9.130000000000000000e+03	9.130000000000000000e+02	9.130000000000000000e+03	2.934939432359847888e+00
9.140000000000000000e+03	9.140000000000000000e+02	9.140000000000000000e+03	2.968240384572215174e+00
9.150000000000000000e+03	9.150000000000000000e+02	9.150000000000000000e+03	2.961884968920680095e+00
9.160000000000000000e+03	9.160000000000000000e+02	9.160000000000000000e+03	2.952637585112674490e+00
9.170000000000000000e+03	9.170000000000000000e+02	9.170000000000000000e+03	2.943334478847959179e+00
9.180000000000000000e+03	9.180000000000000000e+02	9.180000000000000000e+03	2.954266251996509052e+00
9.190000000000000000e+03	9.190000000000000000e+02	9.190000000000000000e+03	2.904147029455263151e+00
9.200000000000000000e+03	9.200000000000000000e+02	9.200000000000000000e+03	2.852218408318800247e+00
9.210000000000000000e+03	9.210000000000000000e+02	9.210000000000000000e+03	2.933414031117238974e+00
9.220000000000000000e+03	9.220000000000000000e+02	9.220000000000000000e+03	2.952503957968348303e+00
9.230000000000000000e+03	9.230000000000000000e+02	9.230000000000000000e+03	2.936052915355491955e+00
9.240000000000000000e+03	9.240000000000000000e+02	9.240000000000000000e+03	2.885476515258205144e+00
9.250000000000000000e+03	9.250000000000000000e+02	9.250000000000000000e+03	2.885851360196749926e+00
9.260000000000000000e+03	9.260000000000000000e+02	9.260000000000000000e+03	2.840127878118765103e+00
9.270000000000000000e+03	9.270000000000000000e+02	9.270000000000000000e+03	2.919276398096234182e+00
9.280000000000000000e+03	9.280000000000000000e+02	9.280000000000000000e+03	2.940984076090428001e+00
9.290000000000000000e+03	9.290000000000000000e+02	9.290000000000000000e+03	2.901501809053845804e+00
9.300000000000000000e+03	9.300000000000000000e+02	9.300000000000000000e+03	2.852098422630340302e+00
9.310000000000000000e+03	9.310000000000000000e+02	9.310000000000000000e+03	2.870401410893294258e+00
9.320000000000000000e+03	9.320000000000000000e+02	9.320000000000000000e+03	2.844572380716210880e+00
9.330000000000000000e+03	9.330000000000000000e+02	9.330000000000000000e+03	2.897357155680752694e+00
9.340000000000000000e+03	9.340000000000000000e+02	9.340000000000000000e+03	2.875895522172377650e+00
9.350000000000000000e+03	9.350000000000000000e+02	9.350000000000000000e+03	2.867165919329337953e+00
9.360000000000000000e+03	9.360000000000000000e+02	9.360000000000000000e+03	2.883209649641873984e+00
9.370000000000000000e+03	9.370000000000000000e+02	9.370000000000000000e+03	2.921930392632361873e+00
9.380000000000000000e+03	9.380000000000000000e+02	9.380000000000000000e+03	2.884156478253992351e+00
9.390000000000000000e+03	9.390000000000000000e+02	9.390000000000000000e+03	2.876345096082751684e+00
9.400000000000000000e+03	9.400000000000000000e+02	9.400000000000000000e+03	2.898181196914261015e+00
9.410000000000000000e+03	9.410000000000000000e+02	9.410000000000000000e+03	2.927413431073891292e+00
9.420000000000000000e+03	9.420000000000000000e+02	9.420000000000000000e+03	2.939724097082105025e+00
9.430000000000000000e+03	9.430000000000000000e+02	9.430000000000000000e+03	2.923001005532564367e+00
9.440000000000000000e+03	9.440000000000000000e+02	9.440000000000000000e+03	2.960925682179459617e+00
9.450000000000000000e+03	9.450000000000000000e+02	9.450000000000000000e+03	2.916561403209552594e+00
9.460000000000000000e+03	9.460000000000000000e+02	9.460000000000000000e+03	2.904031274720619393e+00
9.470000000000000000e+03	9.470000000000000000e+02	9.470000000000000000e+03	2.853724185318967432e+00
9.480000000000000000e+03	9.480000000000000000e+02	9.480000000000000000e+03	2.833566393819232143e+00
9.490000000000000000e+03	9.490000000000000000e+02	9.490000000000000000e+03	2.833062508935323187e+00
9.500000000000000000e+03	9.500000000000000000e+02	9.500000000000000000e+03	2.810437367276261256e+00
9.510000000000000000e+03	9.510000000000000000e+02	9.510000000000000000e+03	2.804415184836112296e+00
9.520000000000000000e+03	9.520000000000000000e+02	9.520000000000000000e+03	2.818989416448612673e+00
9.530000000000000000e+03	9.530000000000000000e+02	9.530000000000000000e+03	2.850160623782217684e+00
9.540000000000000000e+03	9.540000000000000000e+02	9.540000000000000000e+03	2.735602963311238423e+00
9.550000000000000000e+03	9.550000000000000000e+02	9.550000000000000000e+03	2.695123637314619014e+00
9.560000000000000000e+03	9.560000000000000000e+02	9.560000000000000000e+03	2.792824676777939441e+00
9.570000000000000000e+03	9.570000000000000000e+02	9.570000000000000000e+03	2.809825010930411704e+00
9.580000000000000000e+03	9.580000000000000000e+02	9.580000000000000000e+03	2.795550382472542505e+00
9.590000000000000000e+03	9.590000000000000000e+02	9.590000000000000000e+03	2.827437298105957897e+00
9.600000000000000000e+03	9.600000000000000000e+02	9.600000000000000000e+03	2.781463980885687359e+00
9.610000000000000000e+03	9.610000000000000000e+02	9.610000000000000000e+03	2.766885769661878491e+00
9.620000000000000000e+03	9.620000000000000000e+02	9.620000000000000000e+03	2.806206186861540886e+00
9.630000000000000000e+03	9.630000000000000000e+02	9.630000000000000000e+03	2.788071642681403173e+00
9.640000000000000000e+03	9.640000000000000000e+02	9.640000000000000000e+03	2.762006035859878583e+00
9.650000000000000000e+03	9.650000000000000000e+02	9.650000000000000000e+03	2.775390869505627744e+00
9.660000000000000000e+03	9.660000000000000000e+02	9.660000000000000000e+03	2.852636330511779228e+00
9.670000000000000000e+03	9.670000000000000000e+02	9.670000000000000000e+03	2.867072127368027523e+00
9.680000000000000000e+03	9.680000000000000000e+02	9.680000000000000000e+03	2.852034099866993522e+00
9.690000000000000000e+03	9.690000000000000000e+02	9.690000000000000000e+03	2.850250015574487872e+00
9.700000000000000000e+03	9.700000000000000000e+02	9.700000000000000000e+03	2.858529646446138273e+00
9.710000000000000000e+03	9.710000000000000000e+02	9.710000000000000000e+03	2.837395314784252776e+00
9.720000000000000000e+03	9.720000000000000000e+02	9.720000000000000000e+03	2.852474377270103112e+00
9.730000000000000000e+03	9.730000000000000000e+02	9.730000000000000000e+03	2.849820361581658634e+00
9.740000000000000000e+03	9.740000000000000000e+02	9.740000000000000000e+03	2.826072307359732694e+00
9.750000000000000000e+03	9.750000000000000000e+02	9.750000000000000000e+03	2.876247005745740548e+00
9.760000000000000000e+03	9.760000000000000000e+02	9.760000000000000000e+03	2.826616137660645123e+00
9.770000000000000000e+03	9.770000000000000000e+02	9.770000000000000000e+03	2.822662509157969790e+00
9.780000000000000000e+03	9.780000000000000000e+02	9.780000000000000000e+03	2.893724505348883369e+00
9.790000000000000000e+03	9.790000000000000000e+02	9.790000000000000000e+03	2.812238397034937609e+00
9.800000000000000000e+03	9.800000000000000000e+02	9.800000000000000000e+03	2.871355220572945566e+00
9.810000000000000000e+03	9.810000000000000000e+02	9.810000000000000000e+03	2.817689950161432755e+00
9.820000000000000000e+03	9.820000000000000000e+02	9.820000000000000000e+03	2.880930228882872868e+00
9.830000000000000000e+03	9.830000000000000000e+02	9.830000000000000000e+03	2.850399072868965877e+00
9.840000000000000000e+03	9.840000000000000000e+02	9.840000000000000000e+03	2.852192337878267203e+00
9.850000000000000000e+03	9.850000000000000000e+02	9.850000000000000000e+03	2.774834306783472204e+00
9.860000000000000000e+03	9.860000000000000000e+02	9.860000000000000000e+03	2.770120229459631211e+00
9.870000000000000000e+03	9.870000000000000000e+02	9.870000000000000000e+03	2.744870750986702301e+00
9.880000000000000000e+03	9.880000000000000000e+02	9.880000000000000000e+03	2.787884611296010284e+00
9.890000000000000000e+03	9.890000000000000000e+02	9.890000000000000000e+03	2.851446868236161336e+00
9.900000000000000000e+03	9.900000000000000000e+02	9.900000000000000000e+03	2.879833222115460778e+00
9.910000000000000000e+03	9.910000000000000000e+02	9.910000000000000000e+03	2.840174951181267282e+00
9.920000000000000000e+03	9.920000000000000000e+02	9.920000000000000000e+03	2.912406235216481676e+00
9.930000000000000000e+03	9.930000000000000000e+02	9.930000000000000000e+03	2.888917726667211472e+00
9.940000000000000000e+03	9.940000000000000000e+02	9.940000000000000000e+03	2.898835105852986427e+00
9.950000000000000000e+03	9.950000000000000000e+02	9.950000000000000000e+03	2.917922051705650777e+00
9.960000000000000000e+03	9.960000000000000000e+02	9.960000000000000000e+03	2.891820964404648642e+00
9.970000000000000000e+03	9.970000000000000000e+02	9.970000000000000000e+03	2.934154905757436094e+00
9.980000000000000000e+03	9.980000000000000000e+02	9.980000000000000000e+03	2.937731423263091113e+00
9.990000000000000000e+03	9.990000000000000000e+02	9.990000000000000000e+03	2.918992187759060553e+00
1.000000000000000000e+04	1.000000000000000000e+03	1.000000000000000000e+04	2.983576822967231479e+00
1.001000000000000000e+04	1.001000000000000000e+03	1.001000000000000000e+04	2.931299525125470762e+00
1.002000000000000000e+04	1.002000000000000000e+03	1.002000000000000000e+04	2.996050144771990720e+00
1.003000000000000000e+04	1.003000000000000000e+03	1.003000000000000000e+04	3.010131117515470578e+00
1.004000000000000000e+04	1.004000000000000000e+03	1.004000000000000000e+04	3.021860955355112122e+00
1.005000000000000000e+04	1.005000000000000000e+03	1.005000000000000000e+04	2.953365712414311339e+00
1.006000000000000000e+04	1.006000000000000000e+03	1.006000000000000000e+04	3.077599393671622607e+00
1.007000000000000000e+04	1.007000000000000000e+03	1.007000000000000000e+04	2.980817812242269937e+00
1.008000000000000000e+04	1.008000000000000000e+03	1.008000000000000000e+04	2.963049127292035845e+00
1.009000000000000000e+04	1.009000000000000000e+03	1.009000000000000000e+04	2.912183739237206748e+00
1.010000000000000000e+04	1.010000000000000000e+03	1.010000000000000000e+04	2.870586169385561437e+00
1.011000000000000000e+04	1.011000000000000000e+03	1.011000000000000000e+04	2.888017053586969141e+00
1.012000000000000000e+04	1.012000000000000000e+03	1.012000000000000000e+04	2.805838161586537538e+00
1.013000000000000000e+04	1.013000000000000000e+03	1.013000000000000000e+04	2.706336274799000741e+00
1.014000000000000000e+04	1.014000000000000000e+03	1.014000000000000000e+04	2.700181173529551781e+00
1.015000000000000000e+04	1.015000000000000000e+03	1.015000000000000000e+04	2.748731174759905915e+00
1.016000000000000000e+04	1.016000000000000000e+03	1.016000000000000000e+04	2.836559254516771489e+00
1.017000000000000000e+04	1.017000000000000000e+03	1.017000000000000000e+04	2.882111118144490280e+00
1.018000000000000000e+04	1.018000000000000000e+03	1.018000000000000000e+04	2.899851202811585704e+00
1.019000000000000000e+04	1.019000000000000000e+03	1.019000000000000000e+04	2.885105713777363690e+00
1.020000000000000000e+04	1.020000000000000000e+03	1.020000000000000000e+04	2.904145290392514234e+00
1.021000000000000000e+04	1.021000000000000000e+03	1.021000000000000000e+04	2.939264084498083740e+00
1.022000000000000000e+04	1.022000000000000000e+03	1.022000000000000000e+04	2.957942449299256094e+00
1.023000000000000000e+04	1.023000000000000000e+03	1.023000000000000000e+04	2.955591484732026597e+00
1.024000000000000000e+04	1.024000000000000000e+03	1.024000000000000000e+04	2.903102248294102239e+00
1.025000000000000000e+04	1.025000000000000000e+03	1.025000000000000000e+04	2.784596108448381457e+00
1.026000000000000000e+04	1.026000000000000000e+03	1.026000000000000000e+04	2.928993594174079451e+00
1.027000000000000000e+04	1.027000000000000000e+03	1.027000000000000000e+04	2.789845896184895313e+00
1.028000000000000000e+04	1.028000000000000000e+03	1.028000000000000000e+04	2.788898079656287887e+00
1.029000000000000000e+04	1.029000000000000000e+03	1.029000000000000000e+04	2.846051438536318035e+00
1.030000000000000000e+04	1.030000000000000000e+03	1.030000000000000000e+04	2.874947618000175620e+00
1.031000000000000000e+04	1.031000000000000000e+03	1.031000000000000000e+04	2.813769668692883918e+00
1.032000000000000000e+04	1.032000000000000000e+03	1.032000000000000000e+04	2.796790166366045938e+00
1.033000000000000000e+04	1.033000000000000000e+03	1.033000000000000000e+04	2.897308136892468688e+00
1.034000000000000000e+04	1.034000000000000000e+03	1.034000000000000000e+04	2.847304043680517260e+00
1.035000000000000000e+04	1.035000000000000000e+03	1.035000000000000000e+04	2.814048932983790774e+00
1.036000000000000000e+04	1.036000000000000000e+03	1.036000000000000000e+04	2.784258180276167227e+00
1.037000000000000000e+04	1.037000000000000000e+03	1.037000000000000000e+04	2.849397383399455919e+00
1.038000000000000000e+04	1.038000000000000000e+03	1.038000000000000000e+04	2.814224263806675452e+00
1.039000000000000000e+04	1.039000000000000000e+03	1.039000000000000000e+04	2.757507597329699411e+00
1.040000000000000000e+04	1.040000000000000000e+03	1.040000000000000000e+04	2.758065335318882649e+00
1.041000000000000000e+04	1.041000000000000000e+03	1.041000000000000000e+04	2.753909484103508554e+00
1.042000000000000000e+04	1.042000000000000000e+03	1.042000000000000000e+04	2.809567425589694079e+00
1.043000000000000000e+04	1.043000000000000000e+03	1.043000000000000000e+04	2.823593784073378465e+00
1.044000000000000000e+04	1.044000000000000000e+03	1.044000000000000000e+04	2.814189442757867532e+00
1.045000000000000000e+04	1.045000000000000000e+03	1.045000000000000000e+04	2.788795554668856980e+00
1.046000000000000000e+04	1.046000000000000000e+03	1.046000000000000000e+04	2.802744055599540651e+00
1.047000000000000000e+04	1.047000000000000000e+03	1.047000000000000000e+04	2.824452663992807366e+00
1.048000000000000000e+04	1.048000000000000000e+03	1.048000000000000000e+04	2.805643646428870763e+00
1.049000000000000000e+04	1.049000000000000000e+03	1.049000000000000000e+04	2.773305248465106398e+00
1.050000000000000000e+04	1.050000000000000000e+03	1.050000000000000000e+04	2.819935067188994893e+00
1.051000000000000000e+04	1.051000000000000000e+03	1.051000000000000000e+04	2.786219648878670352e+00
1.052000000000000000e+04	1.052000000000000000e+03	1.052000000000000000e+04	2.750545769746318925e+00
1.053000000000000000e+04	1.053000000000000000e+03	1.053000000000000000e+04	2.757422206948813681e+00
1.054000000000000000e+04	1.054000000000000000e+03	1.054000000000000000e+04	2.760289268873539203e+00
1.055000000000000000e+04	1.055000000000000000e+03	1.055000000000000000e+04	2.714343490278420479e+00
1.056000000000000000e+04	1.056000000000000000e+03	1.056000000000000000e+04	2.724950699830014145e+00
1.057000000000000000e+04	1.057000000000000000e+03	1.057000000000000000e+04	2.606035343532962845e+00
1.058000000000000000e+04	1.058000000000000000e+03	1.058000000000000000e+04	2.716698512017249545e+00
1.059000000000000000e+04	1.059000000000000000e+03	1.059000000000000000e+04	2.669417079351545485e+00
1.060000000000000000e+04	1.060000000000000000e+03	1.060000000000000000e+04	2.760634327441225722e+00
1.061000000000000000e+04	1.061000000000000000e+03	1.061000000000000000e+04	2.786886536778383494e+00
1.062000000000000000e+04	1.062000000000000000e+03	1.062000000000000000e+04	2.785563849526657254e+00
1.063000000000000000e+04	1.063000000000000000e+03	1.063000000000000000e+04	2.648393765322663462e+00
1.064000000000000000e+04	1.064000000000000000e+03	1.064000000000000000e+04	2.699796033863957057e+00
1.065000000000000000e+04	1.065000000000000000e+03	1.065000000000000000e+04	2.656018944661077796e+00
1.066000000000000000e+04	1.066000000000000000e+03	1.066000000000000000e+04	2.674349590807549859e+00
1.067000000000000000e+04	1.067000000000000000e+03	1.067000000000000000e+04	2.653175228491357895e+00
1.068000000000000000e+04	1.068000000000000000e+03	1.068000000000000000e+04	2.646450358191305696e+00
1.069000000000000000e+04	1.069000000000000000e+03	1.069000000000000000e+04	2.760434547570626229e+00
1.070000000000000000e+04	1.070000000000000000e+03	1.070000000000000000e+04	2.827123766944439343e+00
1.071000000000000000e+04	1.071000000000000000e+03	1.071000000000000000e+04	2.838144103346842861e+00
1.072000000000000000e+04	1.072000000000000000e+03	1.072000000000000000e+04	2.918325348387102558e+00
1.073000000000000000e+04	1.073000000000000000e+03	1.073000000000000000e+04	2.884046857616972659e+00
1.074000000000000000e+04	1.074000000000000000e+03	1.074000000000000000e+04	2.906567062632509302e+00
1.075000000000000000e+04	1.075000000000000000e+03	1.075000000000000000e+04	2.856371560685306843e+00
1.076000000000000000e+04	1.076000000000000000e+03	1.076000000000000000e+04	2.841318678942208020e+00
1.077000000000000000e+04	1.077000000000000000e+03	1.077000000000000000e+04	2.867972564365911303e+00
1.078000000000000000e+04	1.078000000000000000e+03	1.078000000000000000e+04	2.805430509674886164e+00
1.079000000000000000e+04	1.079000000000000000e+03	1.079000000000000000e+04	2.884697127586558274e+00
1.080000000000000000e+04	1.080000000000000000e+03	1.080000000000000000e+04	2.888778996407542987e+00
1.081000000000000000e+04	1.081000000000000000e+03	1.081000000000000000e+04	2.915961812705297973e+00
1.082000000000000000e+04	1.082000000000000000e+03	1.082000000000000000e+04	2.872571018103943885e+00
1.083000000000000000e+04	1.083000000000000000e+03	1.083000000000000000e+04	2.849718507464926276e+00
1.084000000000000000e+04	1.084000000000000000e+03	1.084000000000000000e+04	2.936391512860095698e+00
1.085000000000000000e+04	1.085000000000000000e+03	1.085000000000000000e+04	2.888746153662113958e+00
1.086000000000000000e+04	1.086000000000000000e+03	1.086000000000000000e+04	2.910672956579915205e+00
1.087000000000000000e+04	1.087000000000000000e+03	1.087000000000000000e+04	2.841592051116646811e+00
1.088000000000000000e+04	1.088000000000000000e+03	1.088000000000000000e+04	2.809849480013138390e+00
1.089000000000000000e+04	1.089000000000000000e+03	1.089000000000000000e+04	2.865956301645508297e+00
1.090000000000000000e+04	1.090000000000000000e+03	1.090000000000000000e+04	2.884805310962615721e+00
1.091000000000000000e+04	1.091000000000000000e+03	1.091000000000000000e+04	2.809840386668463807e+00
1.092000000000000000e+04	1.092000000000000000e+03	1.092000000000000000e+04	2.815992281841974254e+00
1.093000000000000000e+04	1.093000000000000000e+03	1.093000000000000000e+04	2.777099342606557553e+00
1.094000000000000000e+04	1.094000000000000000e+03	1.094000000000000000e+04	2.810658442780482602e+00
1.095000000000000000e+04	1.095000000000000000e+03	1.095000000000000000e+04	2.848419808969059108e+00
1.096000000000000000e+04	1.096000000000000000e+03	1.096000000000000000e+04	2.800507235185481392e+00
1.097000000000000000e+04	1.097000000000000000e+03	1.097000000000000000e+04	2.867469934241620777e+00
1.098000000000000000e+04	1.098000000000000000e+03	1.098000000000000000e+04	2.840785636101875955e+00
1.099000000000000000e+04	1.099000000000000000e+03	1.099000000000000000e+04	2.726739963244779741e+00
1.100000000000000000e+04	1.100000000000000000e+03	1.100000000000000000e+04	2.766995028136325807e+00
1.101000000000000000e+04	1.101000000000000000e+03	1.101000000000000000e+04	2.810448978076722781e+00
1.102000000000000000e+04	1.102000000000000000e+03	1.102000000000000000e+04	2.811107706486884350e+00
1.103000000000000000e+04	1.103000000000000000e+03	1.103000000000000000e+04	2.828157596427248510e+00
1.104000000000000000e+04	1.104000000000000000e+03	1.104000000000000000e+04	2.797484622938082310e+00
1.105000000000000000e+04	1.105000000000000000e+03	1.105000000000000000e+04	2.816834357923860388e+00
1.106000000000000000e+04	1.106000000000000000e+03	1.106000000000000000e+04	2.746324087951452331e+00
1.107000000000000000e+04	1.107000000000000000e+03	1.107000000000000000e+04	2.745486910808293768e+00
1.108000000000000000e+04	1.108000000000000000e+03	1.108000000000000000e+04	2.680470697560366933e+00
1.109000000000000000e+04	1.109000000000000000e+03	1.109000000000000000e+04	2.711914376847931241e+00
1.110000000000000000e+04	1.110000000000000000e+03	1.110000000000000000e+04	2.824233727978225250e+00
1.111000000000000000e+04	1.111000000000000000e+03	1.111000000000000000e+04	2.819208751539764801e+00
1.112000000000000000e+04	1.112000000000000000e+03	1.112000000000000000e+04	2.821321860826571104e+00
1.113000000000000000e+04	1.113000000000000000e+03	1.113000000000000000e+04	2.768721925214607360e+00
1.114000000000000000e+04	1.114000000000000000e+03	1.114000000000000000e+04	2.744250095862640126e+00
1.115000000000000000e+04	1.115000000000000000e+03	1.115000000000000000e+04	2.739969724080782765e+00
1.116000000000000000e+04	1.116000000000000000e+03	1.116000000000000000e+04	2.770350894629841410e+00
1.117000000000000000e+04	1.117000000000000000e+03	1.117000000000000000e+04	2.834848223342241624e+00
1.118000000000000000e+04	1.118000000000000000e+03	1.118000000000000000e+04	2.841138863426410754e+00
1.119000000000000000e+04	1.119000000000000000e+03	1.119000000000000000e+04	2.872081388336242824e+00
1.120000000000000000e+04	1.120000000000000000e+03	1.120000000000000000e+04	2.798620606103640274e+00
1.121000000000000000e+04	1.121000000000000000e+03	1.121000000000000000e+04	2.882966665016988728e+00
1.122000000000000000e+04	1.122000000000000000e+03	1.122000000000000000e+04	2.902029487959006282e+00
1.123000000000000000e+04	1.123000000000000000e+03	1.123000000000000000e+04	2.816008848067394155e+00
1.124000000000000000e+04	1.124000000000000000e+03	1.124000000000000000e+04	2.917613420467423335e+00
1.125000000000000000e+04	1.125000000000000000e+03	1.125000000000000000e+04	2.860818789748064361e+00
1.126000000000000000e+04	1.126000000000000000e+03	1.126000000000000000e+04	2.790762956732820932e+00
1.127000000000000000e+04	1.127000000000000000e+03	1.127000000000000000e+04	2.813446437352598029e+00
1.128000000000000000e+04	1.128000000000000000e+03	1.128000000000000000e+04	2.868569150910968979e+00
1.129000000000000000e+04	1.129000000000000000e+03	1.129000000000000000e+04	2.757465201487986128e+00
1.130000000000000000e+04	1.130000000000000000e+03	1.130000000000000000e+04	2.775953866581543750e+00
1.131000000000000000e+04	1.131000000000000000e+03	1.131000000000000000e+04	2.715480942251377261e+00
1.132000000000000000e+04	1.132000000000000000e+03	1.132000000000000000e+04	2.691663891437268585e+00
1.133000000000000000e+04	1.133000000000000000e+03	1.133000000000000000e+04	2.783329436984981697e+00
1.134000000000000000e+04	1.134000000000000000e+03	1.134000000000000000e+04	2.781585283964855826e+00
1.135000000000000000e+04	1.135000000000000000e+03	1.135000000000000000e+04	2.752915205537829646e+00
1.136000000000000000e+04	1.136000000000000000e+03	1.136000000000000000e+04	2.846118148726387798e+00
1.137000000000000000e+04	1.137000000000000000e+03	1.137000000000000000e+04	2.741292888990124688e+00
1.138000000000000000e+04	1.138000000000000000e+03	1.138000000000000000e+04	2.699927766808777552e+00
1.139000000000000000e+04	1.139000000000000000e+03	1.139000000000000000e+04	2.765650997718560600e+00
1.140000000000000000e+04	1.140000000000000000e+03	1.140000000000000000e+04	2.797880278159071032e+00
1.141000000000000000e+04	1.141000000000000000e+03	1.141000000000000000e+04	2.722562486635718315e+00
1.142000000000000000e+04	1.142000000000000000e+03	1.142000000000000000e+04	2.694887358785666542e+00
1.143000000000000000e+04	1.143000000000000000e+03	1.143000000000000000e+04	2.687268607417166333e+00
1.144000000000000000e+04	1.144000000000000000e+03	1.144000000000000000e+04	2.684504831045272599e+00
1.145000000000000000e+04	1.145000000000000000e+03	1.145000000000000000e+04	2.664148176328046347e+00
1.146000000000000000e+04	1.146000000000000000e+03	1.146000000000000000e+04	2.578391784755465821e+00
1.147000000000000000e+04	1.147000000000000000e+03	1.147000000000000000e+04	2.656275973112166788e+00
1.148000000000000000e+04	1.148000000000000000e+03	1.148000000000000000e+04	2.705421731529828566e+00
1.149000000000000000e+04	1.149000000000000000e+03	1.149000000000000000e+04	2.792582061631706747e+00
1.150000000000000000e+04	1.150000000000000000e+03	1.150000000000000000e+04	2.758659695948150414e+00
1.151000000000000000e+04	1.151000000000000000e+03	1.151000000000000000e+04	2.781298990877587585e+00
1.152000000000000000e+04	1.152000000000000000e+03	1.152000000000000000e+04	2.755532191973538492e+00
1.153000000000000000e+04	1.153000000000000000e+03	1.153000000000000000e+04	2.707756571797328426e+00
1.154000000000000000e+04	1.154000000000000000e+03	1.154000000000000000e+04	2.670261102067576608e+00
1.155000000000000000e+04	1.155000000000000000e+03	1.155000000000000000e+04	2.784801328824492828e+00
1.156000000000000000e+04	1.156000000000000000e+03	1.156000000000000000e+04	2.672973127172839636e+00
1.157000000000000000e+04	1.157000000000000000e+03	1.157000000000000000e+04	2.667456502062699908e+00
1.158000000000000000e+04	1.158000000000000000e+03	1.158000000000000000e+04	2.642922983970392270e+00
1.159000000000000000e+04	1.159000000000000000e+03	1.159000000000000000e+04	2.605781484653597158e+00
1.160000000000000000e+04	1.160000000000000000e+03	1.160000000000000000e+04	2.713257396247454878e+00
1.161000000000000000e+04	1.161000000000000000e+03	1.161000000000000000e+04	2.682611564345874111e+00
1.162000000000000000e+04	1.162000000000000000e+03	1.162000000000000000e+04	2.785439805090661025e+00
1.163000000000000000e+04	1.163000000000000000e+03	1.163000000000000000e+04	2.660950449021215913e+00
1.164000000000000000e+04	1.164000000000000000e+03	1.164000000000000000e+04	2.716013406696781818e+00
1.165000000000000000e+04	1.165000000000000000e+03	1.165000000000000000e+04	2.645560877420337409e+00
1.166000000000000000e+04	1.166000000000000000e+03	1.166000000000000000e+04	2.677849517089367470e+00
1.167000000000000000e+04	1.167000000000000000e+03	1.167000000000000000e+04	2.730252592994700134e+00
1.168000000000000000e+04	1.168000000000000000e+03	1.168000000000000000e+04	2.655559593964930798e+00
1.169000000000000000e+04	1.169000000000000000e+03	1.169000000000000000e+04	2.673627763082945918e+00
1.170000000000000000e+04	1.170000000000000000e+03	1.170000000000000000e+04	2.689636561540449833e+00
1.171000000000000000e+04	1.171000000000000000e+03	1.171000000000000000e+04	2.678684185694398590e+00
1.172000000000000000e+04	1.172000000000000000e+03	1.172000000000000000e+04	2.735390289906576733e+00
1.173000000000000000e+04	1.173000000000000000e+03	1.173000000000000000e+04	2.757861881971430229e+00
1.174000000000000000e+04	1.174000000000000000e+03	1.174000000000000000e+04	2.668418273213159164e+00
1.175000000000000000e+04	1.175000000000000000e+03	1.175000000000000000e+04	2.657303316506914204e+00
1.176000000000000000e+04	1.176000000000000000e+03	1.176000000000000000e+04	2.739048205570186578e+00
1.177000000000000000e+04	1.177000000000000000e+03	1.177000000000000000e+04	2.651768252519408176e+00
1.178000000000000000e+04	1.178000000000000000e+03	1.178000000000000000e+04	2.677574786579637323e+00
1.179000000000000000e+04	1.179000000000000000e+03	1.179000000000000000e+04	2.688211761839264469e+00
1.180000000000000000e+04	1.180000000000000000e+03	1.180000000000000000e+04	2.673610913870996697e+00
1.181000000000000000e+04	1.181000000000000000e+03	1.181000000000000000e+04	2.685370224949444218e+00
1.182000000000000000e+04	1.182000000000000000e+03	1.182000000000000000e+04	2.677888770134791319e+00
1.183000000000000000e+04	1.183000000000000000e+03	1.183000000000000000e+04	2.721663726384681681e+00
1.184000000000000000e+04	1.184000000000000000e+03	1.184000000000000000e+04	2.707742410410516776e+00
1.185000000000000000e+04	1.185000000000000000e+03	1.185000000000000000e+04	2.724938869424568200e+00
1.186000000000000000e+04	1.186000000000000000e+03	1.186000000000000000e+04	2.739986660810519670e+00
1.187000000000000000e+04	1.187000000000000000e+03	1.187000000000000000e+04	2.702532733504057205e+00
1.188000000000000000e+04	1.188000000000000000e+03	1.188000000000000000e+04	2.779687130351267133e+00
1.189000000000000000e+04	1.189000000000000000e+03	1.189000000000000000e+04	2.693841784399380490e+00
1.190000000000000000e+04	1.190000000000000000e+03	1.190000000000000000e+04	2.680007248644007856e+00
1.191000000000000000e+04	1.191000000000000000e+03	1.191000000000000000e+04	2.584136863799577633e+00
1.192000000000000000e+04	1.192000000000000000e+03	1.192000000000000000e+04	2.612685391580473304e+00
1.193000000000000000e+04	1.193000000000000000e+03	1.193000000000000000e+04	2.658772218766416007e+00
1.194000000000000000e+04	1.194000000000000000e+03	1.194000000000000000e+04	2.610217830460613619e+00
1.195000000000000000e+04	1.195000000000000000e+03	1.195000000000000000e+04	2.649249375580338128e+00
1.196000000000000000e+04	1.196000000000000000e+03	1.196000000000000000e+04	2.635316498265253493e+00
1.197000000000000000e+04	1.197000000000000000e+03	1.197000000000000000e+04	2.641844399836803081e+00
1.198000000000000000e+04	1.198000000000000000e+03	1.198000000000000000e+04	2.630174113836072358e+00
1.199000000000000000e+04	1.199000000000000000e+03	1.199000000000000000e+04	2.662659599604294769e+00
1.200000000000000000e+04	1.200000000000000000e+03	1.200000000000000000e+04	2.639810328631809089e+00
1.201000000000000000e+04	1.201000000000000000e+03	1.201000000000000000e+04	2.696644697510514721e+00
1.202000000000000000e+04	1.202000000000000000e+03	1.202000000000000000e+04	2.630835790939955565e+00
1.203000000000000000e+04	1.203000000000000000e+03	1.203000000000000000e+04	2.672602804118450415e+00
1.204000000000000000e+04	1.204000000000000000e+03	1.204000000000000000e+04	2.698398768814296744e+00
1.205000000000000000e+04	1.205000000000000000e+03	1.205000000000000000e+04	2.782409982375050106e+00
1.206000000000000000e+04	1.206000000000000000e+03	1.206000000000000000e+04	2.682894458144105876e+00
1.207000000000000000e+04	1.207000000000000000e+03	1.207000000000000000e+04	2.600314699957732234e+00
1.208000000000000000e+04	1.208000000000000000e+03	1.208000000000000000e+04	2.690772386520499992e+00
1.209000000000000000e+04	1.209000000000000000e+03	1.209000000000000000e+04	2.692576000195343155e+00
1.210000000000000000e+04	1.210000000000000000e+03	1.210000000000000000e+04	2.695909736999426709e+00
1.211000000000000000e+04	1.211000000000000000e+03	1.211000000000000000e+04	2.712485659958408846e+00
1.212000000000000000e+04	1.212000000000000000e+03	1.212000000000000000e+04	2.693888385006089070e+00
1.213000000000000000e+04	1.213000000000000000e+03	1.213000000000000000e+04	2.686387109017557950e+00
1.214000000000000000e+04	1.214000000000000000e+03	1.214000000000000000e+04	2.749300040158676683e+00
1.215000000000000000e+04	1.215000000000000000e+03	1.215000000000000000e+04	2.686210752274690972e+00
1.216000000000000000e+04	1.216000000000000000e+03	1.216000000000000000e+04	2.712433290071225578e+00
1.217000000000000000e+04	1.217000000000000000e+03	1.217000000000000000e+04	2.643773432747025698e+00
1.218000000000000000e+04	1.218000000000000000e+03	1.218000000000000000e+04	2.699472254692798501e+00
1.219000000000000000e+04	1.219000000000000000e+03	1.219000000000000000e+04	2.612805356780445898e+00
1.220000000000000000e+04	1.220000000000000000e+03	1.220000000000000000e+04	2.666020584815961936e+00
1.221000000000000000e+04	1.221000000000000000e+03	1.221000000000000000e+04	2.606473332302542190e+00
1.222000000000000000e+04	1.222000000000000000e+03	1.222000000000000000e+04	2.619802927580161533e+00
1.223000000000000000e+04	1.223000000000000000e+03	1.223000000000000000e+04	2.659189811938544423e+00
1.224000000000000000e+04	1.224000000000000000e+03	1.224000000000000000e+04	2.584301903273717560e+00
1.225000000000000000e+04	1.225000000000000000e+03	1.225000000000000000e+04	2.565102294727832799e+00
1.226000000000000000e+04	1.226000000000000000e+03	1.226000000000000000e+04	2.592556369958000317e+00
1.227000000000000000e+04	1.227000000000000000e+03	1.227000000000000000e+04	2.606240737030782295e+00
1.228000000000000000e+04	1.228000000000000000e+03	1.228000000000000000e+04	2.606511326450899446e+00
1.229000000000000000e+04	1.229000000000000000e+03	1.229000000000000000e+04	2.593606507245616921e+00
1.230000000000000000e+04	1.230000000000000000e+03	1.230000000000000000e+04	2.607216875287216240e+00
1.231000000000000000e+04	1.231000000000000000e+03	1.231000000000000000e+04	2.631458518794566714e+00
1.232000000000000000e+04	1.232000000000000000e+03	1.232000000000000000e+04	2.611345603124610282e+00
1.233000000000000000e+04	1.233000000000000000e+03	1.233000000000000000e+04	2.567502564196134429e+00
1.234000000000000000e+04	1.234000000000000000e+03	1.234000000000000000e+04	2.588571854938644723e+00
1.235000000000000000e+04	1.235000000000000000e+03	1.235000000000000000e+04	2.649205166148695056e+00
1.236000000000000000e+04	1.236000000000000000e+03	1.236000000000000000e+04	2.680618492268682651e+00
1.237000000000000000e+04	1.237000000000000000e+03	1.237000000000000000e+04	2.682893475569491315e+00
1.238000000000000000e+04	1.238000000000000000e+03	1.238000000000000000e+04	2.695011977910824363e+00
1.239000000000000000e+04	1.239000000000000000e+03	1.239000000000000000e+04	2.724958611043865719e+00
1.240000000000000000e+04	1.240000000000000000e+03	1.240000000000000000e+04	2.736618834652730037e+00
1.241000000000000000e+04	1.241000000000000000e+03	1.241000000000000000e+04	2.697340957527997407e+00
1.242000000000000000e+04	1.242000000000000000e+03	1.242000000000000000e+04	2.660957540537671751e+00
1.243000000000000000e+04	1.243000000000000000e+03	1.243000000000000000e+04	2.684053183385544994e+00
1.244000000000000000e+04	1.244000000000000000e+03	1.244000000000000000e+04	2.673347695626283382e+00
1.245000000000000000e+04	1.245000000000000000e+03	1.245000000000000000e+04	2.685369880046772462e+00
1.246000000000000000e+04	1.246000000000000000e+03	1.246000000000000000e+04	2.683456249438057384e+00
1.247000000000000000e+04	1.247000000000000000e+03	1.247000000000000000e+04	2.643038962025521244e+00
1.248000000000000000e+04	1.248000000000000000e+03	1.248000000000000000e+04	2.613764083616140876e+00
1.249000000000000000e+04	1.249000000000000000e+03	1.249000000000000000e+04	2.689119793384485035e+00
1.250000000000000000e+04	1.250000000000000000e+03	1.250000000000000000e+04	2.682790508440536126e+00
1.251000000000000000e+04	1.251000000000000000e+03	1.251000000000000000e+04	2.653989499937488006e+00
1.252000000000000000e+04	1.252000000000000000e+03	1.252000000000000000e+04	2.635036229148651543e+00
1.253000000000000000e+04	1.253000000000000000e+03	1.253000000000000000e+04	2.655056252028218378e+00
1.254000000000000000e+04	1.254000000000000000e+03	1.254000000000000000e+04	2.664131359433919766e+00
1.255000000000000000e+04	1.255000000000000000e+03	1.255000000000000000e+04	2.699094714481272028e+00
1.256000000000000000e+04	1.256000000000000000e+03	1.256000000000000000e+04	2.644365317180235486e+00
1.257000000000000000e+04	1.257000000000000000e+03	1.257000000000000000e+04	2.659260778757168708e+00
1.258000000000000000e+04	1.258000000000000000e+03	1.258000000000000000e+04	2.660392363392979131e+00
1.259000000000000000e+04	1.259000000000000000e+03	1.259000000000000000e+04	2.644959315902622343e+00
1.260000000000000000e+04	1.260000000000000000e+03	1.260000000000000000e+04	2.530911316089985430e+00
1.261000000000000000e+04	1.261000000000000000e+03	1.261000000000000000e+04	2.549528368664148559e+00
1.262000000000000000e+04	1.262000000000000000e+03	1.262000000000000000e+04	2.552427363823417394e+00
1.263000000000000000e+04	1.263000000000000000e+03	1.263000000000000000e+04	2.532060776960836090e+00
1.264000000000000000e+04	1.264000000000000000e+03	1.264000000000000000e+04	2.583537313275680702e+00
1.265000000000000000e+04	1.265000000000000000e+03	1.265000000000000000e+04	2.501207058765463564e+00
1.266000000000000000e+04	1.266000000000000000e+03	1.266000000000000000e+04	2.525777505335965678e+00
1.267000000000000000e+04	1.267000000000000000e+03	1.267000000000000000e+04	2.582122534657896651e+00
1.268000000000000000e+04	1.268000000000000000e+03	1.268000000000000000e+04	2.538835956410937289e+00
1.269000000000000000e+04	1.269000000000000000e+03	1.269000000000000000e+04	2.475913151811167445e+00
1.270000000000000000e+04	1.270000000000000000e+03	1.270000000000000000e+04	2.458836308199737086e+00
1.271000000000000000e+04	1.271000000000000000e+03	1.271000000000000000e+04	2.420985214696623089e+00
1.272000000000000000e+04	1.272000000000000000e+03	1.272000000000000000e+04	2.493948122214902696e+00
1.273000000000000000e+04	1.273000000000000000e+03	1.273000000000000000e+04	2.521709527743502655e+00
1.274000000000000000e+04	1.274000000000000000e+03	1.274000000000000000e+04	2.495417558944722725e+00
1.275000000000000000e+04	1.275000000000000000e+03	1.275000000000000000e+04	2.468663297183435468e+00
1.276000000000000000e+04	1.276000000000000000e+03	1.276000000000000000e+04	2.472762136938667421e+00
1.277000000000000000e+04	1.277000000000000000e+03	1.277000000000000000e+04	2.497841498740837718e+00
1.278000000000000000e+04	1.278000000000000000e+03	1.278000000000000000e+04	2.480117616667125713e+00
1.279000000000000000e+04	1.279000000000000000e+03	1.279000000000000000e+04	2.510563774106700397e+00
1.280000000000000000e+04	1.280000000000000000e+03	1.280000000000000000e+04	2.517903292939841275e+00
1.281000000000000000e+04	1.281000000000000000e+03	1.281000000000000000e+04	2.463633510156139295e+00
1.282000000000000000e+04	1.282000000000000000e+03	1.282000000000000000e+04	2.470155424998616400e+00
1.283000000000000000e+04	1.283000000000000000e+03	1.283000000000000000e+04	2.498410540760889642e+00
1.284000000000000000e+04	1.284000000000000000e+03	1.284000000000000000e+04	2.543394570519971420e+00
1.285000000000000000e+04	1.285000000000000000e+03	1.285000000000000000e+04	2.552716972717467669e+00
1.286000000000000000e+04	1.286000000000000000e+03	1.286000000000000000e+04	2.619602354230247343e+00
1.287000000000000000e+04	1.287000000000000000e+03	1.287000000000000000e+04	2.564039163100507945e+00
1.288000000000000000e+04	1.288000000000000000e+03	1.288000000000000000e+04	2.534792585894296124e+00
1.289000000000000000e+04	1.289000000000000000e+03	1.289000000000000000e+04	2.474544268083062715e+00
1.290000000000000000e+04	1.290000000000000000e+03	1.290000000000000000e+04	2.453785757810211354e+00
1.291000000000000000e+04	1.291000000000000000e+03	1.291000000000000000e+04	2.463049598134785967e+00
1.292000000000000000e+04	1.292000000000000000e+03	1.292000000000000000e+04	2.480602784715926656e+00
1.293000000000000000e+04	1.293000000000000000e+03	1.293000000000000000e+04	2.463747544016659852e+00
1.294000000000000000e+04	1.294000000000000000e+03	1.294000000000000000e+04	2.451385612497644306e+00
1.295000000000000000e+04	1.295000000000000000e+03	1.295000000000000000e+04	2.512432552811782571e+00
1.296000000000000000e+04	1.296000000000000000e+03	1.296000000000000000e+04	2.500116808783633182e+00
1.297000000000000000e+04	1.297000000000000000e+03	1.297000000000000000e+04	2.538725987215249891e+00
1.298000000000000000e+04	1.298000000000000000e+03	1.298000000000000000e+04	2.617120292635130241e+00
1.299000000000000000e+04	1.299000000000000000e+03	1.299000000000000000e+04	2.675727769854629567e+00
1.300000000000000000e+04	1.300000000000000000e+03	1.300000000000000000e+04	2.668081303000664484e+00
1.301000000000000000e+04	1.301000000000000000e+03	1.301000000000000000e+04	2.688709295328293614e+00
1.302000000000000000e+04	1.302000000000000000e+03	1.302000000000000000e+04	2.674550416601074065e+00
1.303000000000000000e+04	1.303000000000000000e+03	1.303000000000000000e+04	2.723625498451146765e+00
1.304000000000000000e+04	1.304000000000000000e+03	1.304000000000000000e+04	2.695012096660634793e+00
1.305000000000000000e+04	1.305000000000000000e+03	1.305000000000000000e+04	2.735978012766106637e+00
1.306000000000000000e+04	1.306000000000000000e+03	1.306000000000000000e+04	2.700134561383245924e+00
1.307000000000000000e+04	1.307000000000000000e+03	1.307000000000000000e+04	2.736337644507303768e+00
1.308000000000000000e+04	1.308000000000000000e+03	1.308000000000000000e+04	2.766501516626907353e+00
1.309000000000000000e+04	1.309000000000000000e+03	1.309000000000000000e+04	2.695731232987156112e+00
1.310000000000000000e+04	1.310000000000000000e+03	1.310000000000000000e+04	2.697821012427016552e+00
1.311000000000000000e+04	1.311000000000000000e+03	1.311000000000000000e+04	2.648243868851297478e+00
1.312000000000000000e+04	1.312000000000000000e+03	1.312000000000000000e+04	2.664148064346863798e+00
1.313000000000000000e+04	1.313000000000000000e+03	1.313000000000000000e+04	2.629569564257979941e+00
1.314000000000000000e+04	1.314000000000000000e+03	1.314000000000000000e+04	2.745759397055796303e+00
1.315000000000000000e+04	1.315000000000000000e+03	1.315000000000000000e+04	2.716668236403770642e+00
1.316000000000000000e+04	1.316000000000000000e+03	1.316000000000000000e+04	2.693424540895102304e+00
1.317000000000000000e+04	1.317000000000000000e+03	1.317000000000000000e+04	2.687699130623418142e+00
1.318000000000000000e+04	1.318000000000000000e+03	1.318000000000000000e+04	2.798309823845885447e+00
1.319000000000000000e+04	1.319000000000000000e+03	1.319000000000000000e+04	2.793598383054899603e+00
1.320000000000000000e+04	1.320000000000000000e+03	1.320000000000000000e+04	2.777617663765387768e+00
1.321000000000000000e+04	1.321000000000000000e+03	1.321000000000000000e+04	2.816123878142530845e+00
1.322000000000000000e+04	1.322000000000000000e+03	1.322000000000000000e+04	2.743185570213728663e+00
1.323000000000000000e+04	1.323000000000000000e+03	1.323000000000000000e+04	2.723941205959461875e+00
1.324000000000000000e+04	1.324000000000000000e+03	1.324000000000000000e+04	2.776856074956397968e+00
1.325000000000000000e+04	1.325000000000000000e+03	1.325000000000000000e+04	2.788335518224304366e+00
1.326000000000000000e+04	1.326000000000000000e+03	1.326000000000000000e+04	2.750658036492339420e+00
1.327000000000000000e+04	1.327000000000000000e+03	1.327000000000000000e+04	2.822557332799669361e+00
1.328000000000000000e+04	1.328000000000000000e+03	1.328000000000000000e+04	2.743085305170770649e+00
1.329000000000000000e+04	1.329000000000000000e+03	1.329000000000000000e+04	2.782497175219956986e+00
1.330000000000000000e+04	1.330000000000000000e+03	1.330000000000000000e+04	2.799293274694875766e+00
1.331000000000000000e+04	1.331000000000000000e+03	1.331000000000000000e+04	2.803643949130433910e+00
1.332000000000000000e+04	1.332000000000000000e+03	1.332000000000000000e+04	2.823919789246832845e+00
1.333000000000000000e+04	1.333000000000000000e+03	1.333000000000000000e+04	2.890031923650028478e+00
1.334000000000000000e+04	1.334000000000000000e+03	1.334000000000000000e+04	2.808442265244319724e+00
1.335000000000000000e+04	1.335000000000000000e+03	1.335000000000000000e+04	2.813258133082150447e+00
1.336000000000000000e+04	1.336000000000000000e+03	1.336000000000000000e+04	2.712147171243928234e+00
1.337000000000000000e+04	1.337000000000000000e+03	1.337000000000000000e+04	2.703249771510549238e+00
1.338000000000000000e+04	1.338000000000000000e+03	1.338000000000000000e+04	2.739627663458516604e+00
1.339000000000000000e+04	1.339000000000000000e+03	1.339000000000000000e+04	2.648909955814510830e+00
1.340000000000000000e+04	1.340000000000000000e+03	1.340000000000000000e+04	2.761753296348810061e+00
1.341000000000000000e+04	1.341000000000000000e+03	1.341000000000000000e+04	2.738390824593942341e+00
1.342000000000000000e+04	1.342000000000000000e+03	1.342000000000000000e+04	2.742793897277234993e+00
1.343000000000000000e+04	1.343000000000000000e+03	1.343000000000000000e+04	2.776557683746387895e+00
1.344000000000000000e+04	1.344000000000000000e+03	1.344000000000000000e+04	2.803758660105521550e+00
1.345000000000000000e+04	1.345000000000000000e+03	1.345000000000000000e+04	2.707747867080053439e+00
1.346000000000000000e+04	1.346000000000000000e+03	1.346000000000000000e+04	2.733333778487918586e+00
1.347000000000000000e+04	1.347000000000000000e+03	1.347000000000000000e+04	2.749011474145584888e+00
1.348000000000000000e+04	1.348000000000000000e+03	1.348000000000000000e+04	2.828331102276428144e+00
1.349000000000000000e+04	1.349000000000000000e+03	1.349000000000000000e+04	2.841381043014465035e+00
1.350000000000000000e+04	1.350000000000000000e+03	1.350000000000000000e+04	2.819401341091664293e+00
1.351000000000000000e+04	1.351000000000000000e+03	1.351000000000000000e+04	2.855532011055771147e+00
1.352000000000000000e+04	1.352000000000000000e+03	1.352000000000000000e+04	2.831746390168977889e+00
1.353000000000000000e+04	1.353000000000000000e+03	1.353000000000000000e+04	2.805952316720181194e+00
1.354000000000000000e+04	1.354000000000000000e+03	1.354000000000000000e+04	2.876860852663004398e+00
1.355000000000000000e+04	1.355000000000000000e+03	1.355000000000000000e+04	2.841598258692116907e+00
1.356000000000000000e+04	1.356000000000000000e+03	1.356000000000000000e+04	2.894699201234673946e+00
1.357000000000000000e+04	1.357000000000000000e+03	1.357000000000000000e+04	2.792136899326540966e+00
1.358000000000000000e+04	1.358000000000000000e+03	1.358000000000000000e+04	2.886455163618911079e+00
1.359000000000000000e+04	1.359000000000000000e+03	1.359000000000000000e+04	2.904321186849178726e+00
1.360000000000000000e+04	1.360000000000000000e+03	1.360000000000000000e+04	2.859397317857338638e+00
1.361000000000000000e+04	1.361000000000000000e+03	1.361000000000000000e+04	2.854971825602968138e+00
1.362000000000000000e+04	1.362000000000000000e+03	1.362000000000000000e+04	2.778382143818804106e+00
1.363000000000000000e+04	1.363000000000000000e+03	1.363000000000000000e+04	2.785970602889020320e+00
1.364000000000000000e+04	1.364000000000000000e+03	1.364000000000000000e+04	2.772670416739282384e+00
1.365000000000000000e+04	1.365000000000000000e+03	1.365000000000000000e+04	2.740658905006724488e+00
1.366000000000000000e+04	1.366000000000000000e+03	1.366000000000000000e+04	2.744373678636908842e+00
1.367000000000000000e+04	1.367000000000000000e+03	1.367000000000000000e+04	2.646507731286931620e+00
1.368000000000000000e+04	1.368000000000000000e+03	1.368000000000000000e+04	2.640733251299243634e+00
1.369000000000000000e+04	1.369000000000000000e+03	1.369000000000000000e+04	2.746289953592087052e+00
1.370000000000000000e+04	1.370000000000000000e+03	1.370000000000000000e+04	2.770569097369373956e+00
1.371000000000000000e+04	1.371000000000000000e+03	1.371000000000000000e+04	2.762549118081039090e+00
1.372000000000000000e+04	1.372000000000000000e+03	1.372000000000000000e+04	2.818803919544464076e+00
1.373000000000000000e+04	1.373000000000000000e+03	1.373000000000000000e+04	2.875238938008948697e+00
1.374000000000000000e+04	1.374000000000000000e+03	1.374000000000000000e+04	2.835134259193258899e+00
1.375000000000000000e+04	1.375000000000000000e+03	1.375000000000000000e+04	2.893114445148739833e+00
1.376000000000000000e+04	1.376000000000000000e+03	1.376000000000000000e+04	2.925362550740889578e+00
1.377000000000000000e+04	1.377000000000000000e+03	1.377000000000000000e+04	2.869828821012707198e+00
1.378000000000000000e+04	1.378000000000000000e+03	1.378000000000000000e+04	2.863784370422814529e+00
1.379000000000000000e+04	1.379000000000000000e+03	1.379000000000000000e+04	2.829891444867523198e+00
1.380000000000000000e+04	1.380000000000000000e+03	1.380000000000000000e+04	2.822984380908136082e+00
1.381000000000000000e+04	1.381000000000000000e+03	1.381000000000000000e+04	2.820246777441228314e+00
1.382000000000000000e+04	1.382000000000000000e+03	1.382000000000000000e+04	2.771170365888516507e+00
1.383000000000000000e+04	1.383000000000000000e+03	1.383000000000000000e+04	2.793346183608154121e+00
1.384000000000000000e+04	1.384000000000000000e+03	1.384000000000000000e+04	2.849075883283317623e+00
1.385000000000000000e+04	1.385000000000000000e+03	1.385000000000000000e+04	2.832950029483114029e+00
1.386000000000000000e+04	1.386000000000000000e+03	1.386000000000000000e+04	2.913663828578640036e+00
1.387000000000000000e+04	1.387000000000000000e+03	1.387000000000000000e+04	2.996671661297625189e+00
1.388000000000000000e+04	1.388000000000000000e+03	1.388000000000000000e+04	2.904744698167458505e+00
1.389000000000000000e+04	1.389000000000000000e+03	1.389000000000000000e+04	2.882529437764900226e+00
1.390000000000000000e+04	1.390000000000000000e+03	1.390000000000000000e+04	2.867448488095594605e+00
1.391000000000000000e+04	1.391000000000000000e+03	1.391000000000000000e+04	2.993257093572554428e+00
1.392000000000000000e+04	1.392000000000000000e+03	1.392000000000000000e+04	3.024234736873143259e+00
1.393000000000000000e+04	1.393000000000000000e+03	1.393000000000000000e+04	2.973923894902455789e+00
1.394000000000000000e+04	1.394000000000000000e+03	1.394000000000000000e+04	3.013937051333406725e+00
1.395000000000000000e+04	1.395000000000000000e+03	1.395000000000000000e+04	2.930978870382022539e+00
1.396000000000000000e+04	1.396000000000000000e+03	1.396000000000000000e+04	2.929105605900607756e+00
1.397000000000000000e+04	1.397000000000000000e+03	1.397000000000000000e+04	2.965643933255476483e+00
1.398000000000000000e+04	1.398000000000000000e+03	1.398000000000000000e+04	2.906528663388129541e+00
1.399000000000000000e+04	1.399000000000000000e+03	1.399000000000000000e+04	2.904066721842544219e+00
1.400000000000000000e+04	1.400000000000000000e+03	1.400000000000000000e+04	2.812316420846544318e+00
1.401000000000000000e+04	1.401000000000000000e+03	1.401000000000000000e+04	2.803096695386349868e+00
1.402000000000000000e+04	1.402000000000000000e+03	1.402000000000000000e+04	2.832432410480981488e+00
1.403000000000000000e+04	1.403000000000000000e+03	1.403000000000000000e+04	2.851949864602638662e+00
1.404000000000000000e+04	1.404000000000000000e+03	1.404000000000000000e+04	2.770653853942631972e+00
1.405000000000000000e+04	1.405000000000000000e+03	1.405000000000000000e+04	2.718854259917164562e+00
1.406000000000000000e+04	1.406000000000000000e+03	1.406000000000000000e+04	2.765664020894110564e+00
1.407000000000000000e+04	1.407000000000000000e+03	1.407000000000000000e+04	2.743528208365165533e+00
1.408000000000000000e+04	1.408000000000000000e+03	1.408000000000000000e+04	2.736928529977046942e+00
1.409000000000000000e+04	1.409000000000000000e+03	1.409000000000000000e+04	2.777980432608545769e+00
1.410000000000000000e+04	1.410000000000000000e+03	1.410000000000000000e+04	2.735189515372670410e+00
1.411000000000000000e+04	1.411000000000000000e+03	1.411000000000000000e+04	2.811569411320358203e+00
1.412000000000000000e+04	1.412000000000000000e+03	1.412000000000000000e+04	2.835210178413182014e+00
1.413000000000000000e+04	1.413000000000000000e+03	1.413000000000000000e+04	2.815676962163879971e+00
1.414000000000000000e+04	1.414000000000000000e+03	1.414000000000000000e+04	2.821783519983173782e+00
1.415000000000000000e+04	1.415000000000000000e+03	1.415000000000000000e+04	2.853425874988047006e+00
1.416000000000000000e+04	1.416000000000000000e+03	1.416000000000000000e+04	2.864564728647505554e+00
1.417000000000000000e+04	1.417000000000000000e+03	1.417000000000000000e+04	2.831838599892676722e+00
1.418000000000000000e+04	1.418000000000000000e+03	1.418000000000000000e+04	2.905213607972616074e+00
1.419000000000000000e+04	1.419000000000000000e+03	1.419000000000000000e+04	2.885780019649644146e+00
1.420000000000000000e+04	1.420000000000000000e+03	1.420000000000000000e+04	2.860891849875700110e+00
1.421000000000000000e+04	1.421000000000000000e+03	1.421000000000000000e+04	2.846303458915112827e+00
1.422000000000000000e+04	1.422000000000000000e+03	1.422000000000000000e+04	2.913083096456001719e+00
1.423000000000000000e+04	1.423000000000000000e+03	1.423000000000000000e+04	2.942135645060272253e+00
1.424000000000000000e+04	1.424000000000000000e+03	1.424000000000000000e+04	2.933412869600201756e+00
1.425000000000000000e+04	1.425000000000000000e+03	1.425000000000000000e+04	2.946089431609586917e+00
1.426000000000000000e+04	1.426000000000000000e+03	1.426000000000000000e+04	2.943347102109020064e+00
1.427000000000000000e+04	1.427000000000000000e+03	1.427000000000000000e+04	2.961721894366368790e+00
1.428000000000000000e+04	1.428000000000000000e+03	1.428000000000000000e+04	2.867404891831039304e+00
1.429000000000000000e+04	1.429000000000000000e+03	1.429000000000000000e+04	2.916032330573750997e+00
1.430000000000000000e+04	1.430000000000000000e+03	1.430000000000000000e+04	2.973726263458980945e+00
1.431000000000000000e+04	1.431000000000000000e+03	1.431000000000000000e+04	2.967894485957860873e+00
1.432000000000000000e+04	1.432000000000000000e+03	1.432000000000000000e+04	3.006513208004837345e+00
1.433000000000000000e+04	1.433000000000000000e+03	1.433000000000000000e+04	2.924257329700608921e+00
1.434000000000000000e+04	1.434000000000000000e+03	1.434000000000000000e+04	2.912860893222163572e+00
1.435000000000000000e+04	1.435000000000000000e+03	1.435000000000000000e+04	2.852266562552014495e+00
1.436000000000000000e+04	1.436000000000000000e+03	1.436000000000000000e+04	2.839017104908975853e+00
1.437000000000000000e+04	1.437000000000000000e+03	1.437000000000000000e+04	2.871519532743029401e+00
1.438000000000000000e+04	1.438000000000000000e+03	1.438000000000000000e+04	2.859470907534562123e+00
1.439000000000000000e+04	1.439000000000000000e+03	1.439000000000000000e+04	2.878569711936223463e+00
1.440000000000000000e+04	1.440000000000000000e+03	1.440000000000000000e+04	2.873696011236467118e+00
1.441000000000000000e+04	1.441000000000000000e+03	1.441000000000000000e+04	2.833648482465728868e+00
1.442000000000000000e+04	1.442000000000000000e+03	1.442000000000000000e+04	2.909198228090900340e+00
1.443000000000000000e+04	1.443000000000000000e+03	1.443000000000000000e+04	2.865498923815716470e+00
1.444000000000000000e+04	1.444000000000000000e+03	1.444000000000000000e+04	2.912460044530083891e+00
1.445000000000000000e+04	1.445000000000000000e+03	1.445000000000000000e+04	2.911149609076152167e+00
1.446000000000000000e+04	1.446000000000000000e+03	1.446000000000000000e+04	2.924705174720330092e+00
1.447000000000000000e+04	1.447000000000000000e+03	1.447000000000000000e+04	2.889259432964684127e+00
1.448000000000000000e+04	1.448000000000000000e+03	1.448000000000000000e+04	2.940896728921355230e+00
1.449000000000000000e+04	1.449000000000000000e+03	1.449000000000000000e+04	2.855948385283156199e+00
1.450000000000000000e+04	1.450000000000000000e+03	1.450000000000000000e+04	2.853169168857848437e+00
1.451000000000000000e+04	1.451000000000000000e+03	1.451000000000000000e+04	2.866541491174676715e+00
1.452000000000000000e+04	1.452000000000000000e+03	1.452000000000000000e+04	2.883040408505030072e+00
1.453000000000000000e+04	1.453000000000000000e+03	1.453000000000000000e+04	2.839313043250024649e+00
1.454000000000000000e+04	1.454000000000000000e+03	1.454000000000000000e+04	2.816752071195541607e+00
1.455000000000000000e+04	1.455000000000000000e+03	1.455000000000000000e+04	2.813390746424860200e+00
1.456000000000000000e+04	1.456000000000000000e+03	1.456000000000000000e+04	2.811758178623184445e+00
1.457000000000000000e+04	1.457000000000000000e+03	1.457000000000000000e+04	2.882353928008248634e+00
1.458000000000000000e+04	1.458000000000000000e+03	1.458000000000000000e+04	2.915181853504809073e+00
1.459000000000000000e+04	1.459000000000000000e+03	1.459000000000000000e+04	2.922959945268476911e+00
1.460000000000000000e+04	1.460000000000000000e+03	1.460000000000000000e+04	2.733247890968997229e+00
1.461000000000000000e+04	1.461000000000000000e+03	1.461000000000000000e+04	2.776217613315603572e+00
1.462000000000000000e+04	1.462000000000000000e+03	1.462000000000000000e+04	2.773044181092275018e+00
1.463000000000000000e+04	1.463000000000000000e+03	1.463000000000000000e+04	2.750586090030478381e+00
1.464000000000000000e+04	1.464000000000000000e+03	1.464000000000000000e+04	2.779128170643969664e+00
1.465000000000000000e+04	1.465000000000000000e+03	1.465000000000000000e+04	2.736124476224051527e+00
1.466000000000000000e+04	1.466000000000000000e+03	1.466000000000000000e+04	2.798056697804713888e+00
1.467000000000000000e+04	1.467000000000000000e+03	1.467000000000000000e+04	2.799884089906205187e+00
1.468000000000000000e+04	1.468000000000000000e+03	1.468000000000000000e+04	2.734774983490416034e+00
1.469000000000000000e+04	1.469000000000000000e+03	1.469000000000000000e+04	2.667118016080655352e+00
1.470000000000000000e+04	1.470000000000000000e+03	1.470000000000000000e+04	2.818339944668669883e+00
1.471000000000000000e+04	1.471000000000000000e+03	1.471000000000000000e+04	2.779501815101061979e+00
1.472000000000000000e+04	1.472000000000000000e+03	1.472000000000000000e+04	2.816180985064079767e+00
1.473000000000000000e+04	1.473000000000000000e+03	1.473000000000000000e+04	2.843713379290685683e+00
1.474000000000000000e+04	1.474000000000000000e+03	1.474000000000000000e+04	2.825277205102961986e+00
1.475000000000000000e+04	1.475000000000000000e+03	1.475000000000000000e+04	2.879013253796161909e+00
1.476000000000000000e+04	1.476000000000000000e+03	1.476000000000000000e+04	2.974641204054888188e+00
1.477000000000000000e+04	1.477000000000000000e+03	1.477000000000000000e+04	2.885635747753530822e+00
1.478000000000000000e+04	1.478000000000000000e+03	1.478000000000000000e+04	2.850768586300511220e+00
1.479000000000000000e+04	1.479000000000000000e+03	1.479000000000000000e+04	2.880566132197087015e+00
1.480000000000000000e+04	1.480000000000000000e+03	1.480000000000000000e+04	2.896904801876260649e+00
1.481000000000000000e+04	1.481000000000000000e+03	1.481000000000000000e+04	2.836241395487428374e+00
1.482000000000000000e+04	1.482000000000000000e+03	1.482000000000000000e+04	2.799699900358096460e+00
1.483000000000000000e+04	1.483000000000000000e+03	1.483000000000000000e+04	2.809333988970305285e+00
1.484000000000000000e+04	1.484000000000000000e+03	1.484000000000000000e+04	2.795445084762000931e+00
1.485000000000000000e+04	1.485000000000000000e+03	1.485000000000000000e+04	2.826776182321442565e+00
1.486000000000000000e+04	1.486000000000000000e+03	1.486000000000000000e+04	2.880648040112198327e+00
1.487000000000000000e+04	1.487000000000000000e+03	1.487000000000000000e+04	2.955770361757041886e+00
1.488000000000000000e+04	1.488000000000000000e+03	1.488000000000000000e+04	2.956534568828089959e+00
1.489000000000000000e+04	1.489000000000000000e+03	1.489000000000000000e+04	2.959377152169078151e+00
1.490000000000000000e+04	1.490000000000000000e+03	1.490000000000000000e+04	2.950461593756582346e+00
1.491000000000000000e+04	1.491000000000000000e+03	1.491000000000000000e+04	2.949389974197476949e+00
1.492000000000000000e+04	1.492000000000000000e+03	1.492000000000000000e+04	2.939544178885440395e+00
1.493000000000000000e+04	1.493000000000000000e+03	1.493000000000000000e+04	2.936880077244539589e+00
1.494000000000000000e+04	1.494000000000000000e+03	1.494000000000000000e+04	2.951676776123662194e+00
1.495000000000000000e+04	1.495000000000000000e+03	1.495000000000000000e+04	2.997398267161365482e+00
1.496000000000000000e+04	1.496000000000000000e+03	1.496000000000000000e+04	2.975585897446951122e+00
1.497000000000000000e+04	1.497000000000000000e+03	1.497000000000000000e+04	3.020171140949397870e+00
1.498000000000000000e+04	1.498000000000000000e+03	1.498000000000000000e+04	2.990092226371011019e+00
1.499000000000000000e+04	1.499000000000000000e+03	1.499000000000000000e+04	3.089900198594763836e+00
1.500000000000000000e+04	1.500000000000000000e+03	1.500000000000000000e+04	3.137672510097828216e+00
1.501000000000000000e+04	1.501000000000000000e+03	1.501000000000000000e+04	3.053788234995951978e+00
1.502000000000000000e+04	1.502000000000000000e+03	1.502000000000000000e+04	3.104849076599256019e+00
1.503000000000000000e+04	1.503000000000000000e+03	1.503000000000000000e+04	3.178110372397517924e+00
1.504000000000000000e+04	1.504000000000000000e+03	1.504000000000000000e+04	3.101232630412563473e+00
1.505000000000000000e+04	1.505000000000000000e+03	1.505000000000000000e+04	3.078451705858749499e+00
1.506000000000000000e+04	1.506000000000000000e+03	1.506000000000000000e+04	3.133888144357951600e+00
1.507000000000000000e+04	1.507000000000000000e+03	1.507000000000000000e+04	3.144855342678225085e+00
1.508000000000000000e+04	1.508000000000000000e+03	1.508000000000000000e+04	3.064765324285725789e+00
1.509000000000000000e+04	1.509000000000000000e+03	1.509000000000000000e+04	2.995413083735343651e+00
1.510000000000000000e+04	1.510000000000000000e+03	1.510000000000000000e+04	2.970048304515985116e+00
1.511000000000000000e+04	1.511000000000000000e+03	1.511000000000000000e+04	2.907470807113546662e+00
1.512000000000000000e+04	1.512000000000000000e+03	1.512000000000000000e+04	2.893001510542230648e+00
1.513000000000000000e+04	1.513000000000000000e+03	1.513000000000000000e+04	2.912957804809384932e+00
1.514000000000000000e+04	1.514000000000000000e+03	1.514000000000000000e+04	2.896063244738654063e+00
1.515000000000000000e+04	1.515000000000000000e+03	1.515000000000000000e+04	2.955391490085379935e+00
1.516000000000000000e+04	1.516000000000000000e+03	1.516000000000000000e+04	2.936310542507836630e+00
1.517000000000000000e+04	1.517000000000000000e+03	1.517000000000000000e+04	2.951346364781851861e+00
1.518000000000000000e+04	1.518000000000000000e+03	1.518000000000000000e+04	2.997806760001064497e+00
1.519000000000000000e+04	1.519000000000000000e+03	1.519000000000000000e+04	2.996449280952516059e+00
1.520000000000000000e+04	1.520000000000000000e+03	1.520000000000000000e+04	2.975930063771906386e+00
1.521000000000000000e+04	1.521000000000000000e+03	1.521000000000000000e+04	3.021862715906835195e+00
1.522000000000000000e+04	1.522000000000000000e+03	1.522000000000000000e+04	3.109543365700537354e+00
1.523000000000000000e+04	1.523000000000000000e+03	1.523000000000000000e+04	3.041511565338800960e+00
1.524000000000000000e+04	1.524000000000000000e+03	1.524000000000000000e+04	3.012779809380942364e+00
1.525000000000000000e+04	1.525000000000000000e+03	1.525000000000000000e+04	3.065813287869537440e+00
1.526000000000000000e+04	1.526000000000000000e+03	1.526000000000000000e+04	3.173665405746741275e+00
1.527000000000000000e+04	1.527000000000000000e+03	1.527000000000000000e+04	3.212644708252689441e+00
1.528000000000000000e+04	1.528000000000000000e+03	1.528000000000000000e+04	3.214809058150646326e+00
1.529000000000000000e+04	1.529000000000000000e+03	1.529000000000000000e+04	3.191013562963660011e+00
1.530000000000000000e+04	1.530000000000000000e+03	1.530000000000000000e+04	3.230686950025662085e+00
1.531000000000000000e+04	1.531000000000000000e+03	1.531000000000000000e+04	3.210190662738871215e+00
1.532000000000000000e+04	1.532000000000000000e+03	1.532000000000000000e+04	3.094949333558556059e+00
1.533000000000000000e+04	1.533000000000000000e+03	1.533000000000000000e+04	3.203227946582016816e+00
1.534000000000000000e+04	1.534000000000000000e+03	1.534000000000000000e+04	3.145718710667472884e+00
1.535000000000000000e+04	1.535000000000000000e+03	1.535000000000000000e+04	3.145823418027625440e+00
1.536000000000000000e+04	1.536000000000000000e+03	1.536000000000000000e+04	3.094997492844759446e+00
1.537000000000000000e+04	1.537000000000000000e+03	1.537000000000000000e+04	3.153498267026964008e+00
1.538000000000000000e+04	1.538000000000000000e+03	1.538000000000000000e+04	3.169284404943742750e+00
1.539000000000000000e+04	1.539000000000000000e+03	1.539000000000000000e+04	3.143370511123033229e+00
1.540000000000000000e+04	1.540000000000000000e+03	1.540000000000000000e+04	3.061258989657864138e+00
1.541000000000000000e+04	1.541000000000000000e+03	1.541000000000000000e+04	3.110854664427717964e+00
1.542000000000000000e+04	1.542000000000000000e+03	1.542000000000000000e+04	3.022308495978831555e+00
1.543000000000000000e+04	1.543000000000000000e+03	1.543000000000000000e+04	2.999969238090035795e+00
1.544000000000000000e+04	1.544000000000000000e+03	1.544000000000000000e+04	3.120477493931939961e+00
1.545000000000000000e+04	1.545000000000000000e+03	1.545000000000000000e+04	3.107785475544203813e+00
1.546000000000000000e+04	1.546000000000000000e+03	1.546000000000000000e+04	3.141608599469479568e+00
1.547000000000000000e+04	1.547000000000000000e+03	1.547000000000000000e+04	3.237580267796203337e+00
1.548000000000000000e+04	1.548000000000000000e+03	1.548000000000000000e+04	3.233752776964101461e+00
1.549000000000000000e+04	1.549000000000000000e+03	1.549000000000000000e+04	3.234939564992460159e+00
1.550000000000000000e+04	1.550000000000000000e+03	1.550000000000000000e+04	3.226137375846898525e+00
1.551000000000000000e+04	1.551000000000000000e+03	1.551000000000000000e+04	3.172713720504074519e+00
1.552000000000000000e+04	1.552000000000000000e+03	1.552000000000000000e+04	3.220988157411611930e+00
1.553000000000000000e+04	1.553000000000000000e+03	1.553000000000000000e+04	3.294148952921884810e+00
1.554000000000000000e+04	1.554000000000000000e+03	1.554000000000000000e+04	3.267713925620288506e+00
1.555000000000000000e+04	1.555000000000000000e+03	1.555000000000000000e+04	3.233849419669366565e+00
1.556000000000000000e+04	1.556000000000000000e+03	1.556000000000000000e+04	3.250038321289509202e+00
1.557000000000000000e+04	1.557000000000000000e+03	1.557000000000000000e+04	3.171617095039024115e+00
1.558000000000000000e+04	1.558000000000000000e+03	1.558000000000000000e+04	3.207483348827419256e+00
1.559000000000000000e+04	1.559000000000000000e+03	1.559000000000000000e+04	3.229489922365377019e+00
1.560000000000000000e+04	1.560000000000000000e+03	1.560000000000000000e+04	3.141027066982564175e+00
1.561000000000000000e+04	1.561000000000000000e+03	1.561000000000000000e+04	3.109625579506956061e+00
1.562000000000000000e+04	1.562000000000000000e+03	1.562000000000000000e+04	3.161469599179961953e+00
1.563000000000000000e+04	1.563000000000000000e+03	1.563000000000000000e+04	3.117644914835438374e+00
1.564000000000000000e+04	1.564000000000000000e+03	1.564000000000000000e+04	3.165087530151170725e+00
1.565000000000000000e+04	1.565000000000000000e+03	1.565000000000000000e+04	3.146187606082917476e+00
1.566000000000000000e+04	1.566000000000000000e+03	1.566000000000000000e+04	3.176733521129215365e+00
1.567000000000000000e+04	1.567000000000000000e+03	1.567000000000000000e+04	3.152479294315341463e+00
1.568000000000000000e+04	1.568000000000000000e+03	1.568000000000000000e+04	3.174988172100047024e+00
1.569000000000000000e+04	1.569000000000000000e+03	1.569000000000000000e+04	3.205726442855230118e+00
1.570000000000000000e+04	1.570000000000000000e+03	1.570000000000000000e+04	3.178631075909232884e+00
1.571000000000000000e+04	1.571000000000000000e+03	1.571000000000000000e+04	3.235480014396237447e+00
1.572000000000000000e+04	1.572000000000000000e+03	1.572000000000000000e+04	3.318606785851488272e+00
1.573000000000000000e+04	1.573000000000000000e+03	1.573000000000000000e+04	3.190442646410551308e+00
1.574000000000000000e+04	1.574000000000000000e+03	1.574000000000000000e+04	3.155579511838118467e+00
1.575000000000000000e+04	1.575000000000000000e+03	1.575000000000000000e+04	3.197299814043507382e+00
1.576000000000000000e+04	1.576000000000000000e+03	1.576000000000000000e+04	3.303449430374469920e+00
1.577000000000000000e+04	1.577000000000000000e+03	1.577000000000000000e+04	3.258072182540760586e+00
1.578000000000000000e+04	1.578000000000000000e+03	1.578000000000000000e+04	3.138970322098308507e+00
1.579000000000000000e+04	1.579000000000000000e+03	1.579000000000000000e+04	3.131466084676544526e+00
1.580000000000000000e+04	1.580000000000000000e+03	1.580000000000000000e+04	3.218728985735538117e+00
1.581000000000000000e+04	1.581000000000000000e+03	1.581000000000000000e+04	3.183400872944905036e+00
1.582000000000000000e+04	1.582000000000000000e+03	1.582000000000000000e+04	3.174897631852253266e+00
1.583000000000000000e+04	1.583000000000000000e+03	1.583000000000000000e+04	3.224879890809397409e+00
1.584000000000000000e+04	1.584000000000000000e+03	1.584000000000000000e+04	3.208439077507512671e+00
1.585000000000000000e+04	1.585000000000000000e+03	1.585000000000000000e+04	3.189941246142233400e+00
1.586000000000000000e+04	1.586000000000000000e+03	1.586000000000000000e+04	3.258928961504246935e+00
1.587000000000000000e+04	1.587000000000000000e+03	1.587000000000000000e+04	3.302383473605421838e+00
1.588000000000000000e+04	1.588000000000000000e+03	1.588000000000000000e+04	3.332262610205723785e+00
1.589000000000000000e+04	1.589000000000000000e+03	1.589000000000000000e+04	3.258499937813637448e+00
1.590000000000000000e+04	1.590000000000000000e+03	1.590000000000000000e+04	3.162653413703325977e+00
1.591000000000000000e+04	1.591000000000000000e+03	1.591000000000000000e+04	3.155718224760493129e+00
1.592000000000000000e+04	1.592000000000000000e+03	1.592000000000000000e+04	3.094066329013826167e+00
1.593000000000000000e+04	1.593000000000000000e+03	1.593000000000000000e+04	3.097119642649044380e+00
1.594000000000000000e+04	1.594000000000000000e+03	1.594000000000000000e+04	3.061447136660796708e+00
1.595000000000000000e+04	1.595000000000000000e+03	1.595000000000000000e+04	3.008892657634617329e+00
1.596000000000000000e+04	1.596000000000000000e+03	1.596000000000000000e+04	3.028529664120538367e+00
1.597000000000000000e+04	1.597000000000000000e+03	1.597000000000000000e+04	2.984373254195781922e+00
1.598000000000000000e+04	1.598000000000000000e+03	1.598000000000000000e+04	2.956289136365719550e+00
1.599000000000000000e+04	1.599000000000000000e+03	1.599000000000000000e+04	2.974708589731669850e+00
1.600000000000000000e+04	1.600000000000000000e+03	1.600000000000000000e+04	2.922643129422533459e+00
1.601000000000000000e+04	1.601000000000000000e+03	1.601000000000000000e+04	2.897934513542283597e+00
1.602000000000000000e+04	1.602000000000000000e+03	1.602000000000000000e+04	2.980934619835428734e+00
1.603000000000000000e+04	1.603000000000000000e+03	1.603000000000000000e+04	2.912670469804770068e+00
1.604000000000000000e+04	1.604000000000000000e+03	1.604000000000000000e+04	3.047814741490358248e+00
1.605000000000000000e+04	1.605000000000000000e+03	1.605000000000000000e+04	3.008830139632101108e+00
1.606000000000000000e+04	1.606000000000000000e+03	1.606000000000000000e+04	3.097165043112467320e+00
1.607000000000000000e+04	1.607000000000000000e+03	1.607000000000000000e+04	3.140984827993349882e+00
1.608000000000000000e+04	1.608000000000000000e+03	1.608000000000000000e+04	3.089382126147445007e+00
1.609000000000000000e+04	1.609000000000000000e+03	1.609000000000000000e+04	3.123201688569652745e+00
1.610000000000000000e+04	1.610000000000000000e+03	1.610000000000000000e+04	3.160820611343881481e+00
1.611000000000000000e+04	1.611000000000000000e+03	1.611000000000000000e+04	3.066906050537148598e+00
1.612000000000000000e+04	1.612000000000000000e+03	1.612000000000000000e+04	3.055882644446768381e+00
1.613000000000000000e+04	1.613000000000000000e+03	1.613000000000000000e+04	3.142440908161328039e+00
1.614000000000000000e+04	1.614000000000000000e+03	1.614000000000000000e+04	3.180302866271937923e+00
1.615000000000000000e+04	1.615000000000000000e+03	1.615000000000000000e+04	3.091826185707469143e+00
1.616000000000000000e+04	1.616000000000000000e+03	1.616000000000000000e+04	3.133796959120319414e+00
1.617000000000000000e+04	1.617000000000000000e+03	1.617000000000000000e+04	3.199064816887755125e+00
1.618000000000000000e+04	1.618000000000000000e+03	1.618000000000000000e+04	3.189905510269937849e+00
1.619000000000000000e+04	1.619000000000000000e+03	1.619000000000000000e+04	3.240053964343327486e+00
1.620000000000000000e+04	1.620000000000000000e+03	1.620000000000000000e+04	3.269975273446948716e+00
1.621000000000000000e+04	1.621000000000000000e+03	1.621000000000000000e+04	3.179554176516916630e+00
1.622000000000000000e+04	1.622000000000000000e+03	1.622000000000000000e+04	3.228023440143241718e+00
1.623000000000000000e+04	1.623000000000000000e+03	1.623000000000000000e+04	3.240953260420512905e+00
1.624000000000000000e+04	1.624000000000000000e+03	1.624000000000000000e+04	3.183210160725662874e+00
1.625000000000000000e+04	1.625000000000000000e+03	1.625000000000000000e+04	3.190393284762096382e+00
1.626000000000000000e+04	1.626000000000000000e+03	1.626000000000000000e+04	3.234177747766878053e+00
1.627000000000000000e+04	1.627000000000000000e+03	1.627000000000000000e+04	3.223464625388428040e+00
1.628000000000000000e+04	1.628000000000000000e+03	1.628000000000000000e+04	3.171973776027287695e+00
1.629000000000000000e+04	1.629000000000000000e+03	1.629000000000000000e+04	3.199055869628625093e+00
1.630000000000000000e+04	1.630000000000000000e+03	1.630000000000000000e+04	3.157704186789254575e+00
1.631000000000000000e+04	1.631000000000000000e+03	1.631000000000000000e+04	3.228302824602884424e+00
1.632000000000000000e+04	1.632000000000000000e+03	1.632000000000000000e+04	3.279698270791844728e+00
1.633000000000000000e+04	1.633000000000000000e+03	1.633000000000000000e+04	3.261757060784369777e+00
1.634000000000000000e+04	1.634000000000000000e+03	1.634000000000000000e+04	3.311505145728546484e+00
1.635000000000000000e+04	1.635000000000000000e+03	1.635000000000000000e+04	3.174838124338557055e+00
1.636000000000000000e+04	1.636000000000000000e+03	1.636000000000000000e+04	3.264656613512877392e+00
1.637000000000000000e+04	1.637000000000000000e+03	1.637000000000000000e+04	3.297966949263017700e+00
1.638000000000000000e+04	1.638000000000000000e+03	1.638000000000000000e+04	3.298912906218129937e+00
1.639000000000000000e+04	1.639000000000000000e+03	1.639000000000000000e+04	3.261610880639687071e+00
1.640000000000000000e+04	1.640000000000000000e+03	1.640000000000000000e+04	3.327247498025768913e+00
1.641000000000000000e+04	1.641000000000000000e+03	1.641000000000000000e+04	3.327564235279415694e+00
1.642000000000000000e+04	1.642000000000000000e+03	1.642000000000000000e+04	3.251075789174547204e+00
1.643000000000000000e+04	1.643000000000000000e+03	1.643000000000000000e+04	3.272929387514165622e+00
1.644000000000000000e+04	1.644000000000000000e+03	1.644000000000000000e+04	3.296186636534111702e+00
1.645000000000000000e+04	1.645000000000000000e+03	1.645000000000000000e+04	3.293832003161370370e+00
1.646000000000000000e+04	1.646000000000000000e+03	1.646000000000000000e+04	3.293373441095515108e+00
1.647000000000000000e+04	1.647000000000000000e+03	1.647000000000000000e+04	3.205778137949486961e+00
1.648000000000000000e+04	1.648000000000000000e+03	1.648000000000000000e+04	3.183390634729504676e+00
1.649000000000000000e+04	1.649000000000000000e+03	1.649000000000000000e+04	3.141649688104541038e+00
1.650000000000000000e+04	1.650000000000000000e+03	1.650000000000000000e+04	3.115887279756992978e+00
1.651000000000000000e+04	1.651000000000000000e+03	1.651000000000000000e+04	3.232566770552262270e+00
1.652000000000000000e+04	1.652000000000000000e+03	1.652000000000000000e+04	3.257660748739404699e+00
1.653000000000000000e+04	1.653000000000000000e+03	1.653000000000000000e+04	3.349270087573885668e+00
1.654000000000000000e+04	1.654000000000000000e+03	1.654000000000000000e+04	3.279306238224522829e+00
1.655000000000000000e+04	1.655000000000000000e+03	1.655000000000000000e+04	3.218181580797053520e+00
1.656000000000000000e+04	1.656000000000000000e+03	1.656000000000000000e+04	3.246800578500378620e+00
1.657000000000000000e+04	1.657000000000000000e+03	1.657000000000000000e+04	3.322171997554194345e+00
1.658000000000000000e+04	1.658000000000000000e+03	1.658000000000000000e+04	3.263597003858712764e+00
1.659000000000000000e+04	1.659000000000000000e+03	1.659000000000000000e+04	3.278439022292813032e+00
1.660000000000000000e+04	1.660000000000000000e+03	1.660000000000000000e+04	3.253808259858481655e+00
1.661000000000000000e+04	1.661000000000000000e+03	1.661000000000000000e+04	3.334190571989223972e+00
1.662000000000000000e+04	1.662000000000000000e+03	1.662000000000000000e+04	3.347835399392385725e+00
1.663000000000000000e+04	1.663000000000000000e+03	1.663000000000000000e+04	3.272939850582927246e+00
1.664000000000000000e+04	1.664000000000000000e+03	1.664000000000000000e+04	3.259481771547081852e+00
1.665000000000000000e+04	1.665000000000000000e+03	1.665000000000000000e+04	3.236953813166194571e+00
1.666000000000000000e+04	1.666000000000000000e+03	1.666000000000000000e+04	3.237506481916007761e+00
1.667000000000000000e+04	1.667000000000000000e+03	1.667000000000000000e+04	3.270908499264577163e+00
1.668000000000000000e+04	1.668000000000000000e+03	1.668000000000000000e+04	3.260853281179803442e+00
1.669000000000000000e+04	1.669000000000000000e+03	1.669000000000000000e+04	3.226772032527227108e+00
1.670000000000000000e+04	1.670000000000000000e+03	1.670000000000000000e+04	3.266127493153089478e+00
1.671000000000000000e+04	1.671000000000000000e+03	1.671000000000000000e+04	3.276712561691456305e+00
1.672000000000000000e+04	1.672000000000000000e+03	1.672000000000000000e+04	3.339593422828862845e+00
1.673000000000000000e+04	1.673000000000000000e+03	1.673000000000000000e+04	3.320788369756553227e+00
1.674000000000000000e+04	1.674000000000000000e+03	1.674000000000000000e+04	3.331454840624367808e+00
1.675000000000000000e+04	1.675000000000000000e+03	1.675000000000000000e+04	3.329290891253181783e+00
1.676000000000000000e+04	1.676000000000000000e+03	1.676000000000000000e+04	3.344900325609617031e+00
1.677000000000000000e+04	1.677000000000000000e+03	1.677000000000000000e+04	3.336117956111704697e+00
1.678000000000000000e+04	1.678000000000000000e+03	1.678000000000000000e+04	3.346906775156087033e+00
1.679000000000000000e+04	1.679000000000000000e+03	1.679000000000000000e+04	3.328889974020269094e+00
1.680000000000000000e+04	1.680000000000000000e+03	1.680000000000000000e+04	3.388470443599179482e+00
1.681000000000000000e+04	1.681000000000000000e+03	1.681000000000000000e+04	3.380808952421930247e+00
1.682000000000000000e+04	1.682000000000000000e+03	1.682000000000000000e+04	3.344338873676996560e+00
1.683000000000000000e+04	1.683000000000000000e+03	1.683000000000000000e+04	3.389113005500503206e+00
1.684000000000000000e+04	1.684000000000000000e+03	1.684000000000000000e+04	3.352633799144493221e+00
1.685000000000000000e+04	1.685000000000000000e+03	1.685000000000000000e+04	3.332458452973618535e+00
1.686000000000000000e+04	1.686000000000000000e+03	1.686000000000000000e+04	3.279822923108133725e+00
1.687000000000000000e+04	1.687000000000000000e+03	1.687000000000000000e+04	3.348146193741343701e+00
1.688000000000000000e+04	1.688000000000000000e+03	1.688000000000000000e+04	3.266506130344549508e+00
1.689000000000000000e+04	1.689000000000000000e+03	1.689000000000000000e+04	3.301337312118831857e+00
1.690000000000000000e+04	1.690000000000000000e+03	1.690000000000000000e+04	3.308508418204967327e+00
1.691000000000000000e+04	1.691000000000000000e+03	1.691000000000000000e+04	3.314810754082943234e+00
1.692000000000000000e+04	1.692000000000000000e+03	1.692000000000000000e+04	3.353250056958553049e+00
1.693000000000000000e+04	1.693000000000000000e+03	1.693000000000000000e+04	3.298054127611478314e+00
1.694000000000000000e+04	1.694000000000000000e+03	1.694000000000000000e+04	3.255180636017348306e+00
1.695000000000000000e+04	1.695000000000000000e+03	1.695000000000000000e+04	3.234116268886112699e+00
1.696000000000000000e+04	1.696000000000000000e+03	1.696000000000000000e+04	3.251776159755825901e+00
1.697000000000000000e+04	1.697000000000000000e+03	1.697000000000000000e+04	3.281346132871028054e+00
1.698000000000000000e+04	1.698000000000000000e+03	1.698000000000000000e+04	3.251185644844658107e+00
1.699000000000000000e+04	1.699000000000000000e+03	1.699000000000000000e+04	3.199358919121245037e+00
1.700000000000000000e+04	1.700000000000000000e+03	1.700000000000000000e+04	3.297080590312812198e+00
1.701000000000000000e+04	1.701000000000000000e+03	1.701000000000000000e+04	3.279633284574893892e+00
1.702000000000000000e+04	1.702000000000000000e+03	1.702000000000000000e+04	3.237854339783658553e+00
1.703000000000000000e+04	1.703000000000000000e+03	1.703000000000000000e+04	3.227383070745477145e+00
1.704000000000000000e+04	1.704000000000000000e+03	1.704000000000000000e+04	3.158328005937465210e+00
1.705000000000000000e+04	1.705000000000000000e+03	1.705000000000000000e+04	3.177302055081550947e+00
1.706000000000000000e+04	1.706000000000000000e+03	1.706000000000000000e+04	3.208972009967927530e+00
1.707000000000000000e+04	1.707000000000000000e+03	1.707000000000000000e+04	3.276499883009018621e+00
1.708000000000000000e+04	1.708000000000000000e+03	1.708000000000000000e+04	3.257486359351075222e+00
1.709000000000000000e+04	1.709000000000000000e+03	1.709000000000000000e+04	3.212307498061099054e+00
1.710000000000000000e+04	1.710000000000000000e+03	1.710000000000000000e+04	3.277358766654143274e+00
1.711000000000000000e+04	1.711000000000000000e+03	1.711000000000000000e+04	3.244935004315486093e+00
1.712000000000000000e+04	1.712000000000000000e+03	1.712000000000000000e+04	3.203614866490340773e+00
1.713000000000000000e+04	1.713000000000000000e+03	1.713000000000000000e+04	3.219240952520130428e+00
1.714000000000000000e+04	1.714000000000000000e+03	1.714000000000000000e+04	3.239816588618112281e+00
1.715000000000000000e+04	1.715000000000000000e+03	1.715000000000000000e+04	3.266009887597115302e+00
1.716000000000000000e+04	1.716000000000000000e+03	1.716000000000000000e+04	3.231265552303451916e+00
1.717000000000000000e+04	1.717000000000000000e+03	1.717000000000000000e+04	3.348501391642562108e+00
1.718000000000000000e+04	1.718000000000000000e+03	1.718000000000000000e+04	3.382587867638300771e+00
1.719000000000000000e+04	1.719000000000000000e+03	1.719000000000000000e+04	3.419943941422976863e+00
1.720000000000000000e+04	1.720000000000000000e+03	1.720000000000000000e+04	3.389145899050296951e+00
1.721000000000000000e+04	1.721000000000000000e+03	1.721000000000000000e+04	3.377917177017596195e+00
1.722000000000000000e+04	1.722000000000000000e+03	1.722000000000000000e+04	3.335885636560549816e+00
1.723000000000000000e+04	1.723000000000000000e+03	1.723000000000000000e+04	3.285238908529525492e+00
1.724000000000000000e+04	1.724000000000000000e+03	1.724000000000000000e+04	3.323055389463665854e+00
1.725000000000000000e+04	1.725000000000000000e+03	1.725000000000000000e+04	3.394903180416833255e+00
1.726000000000000000e+04	1.726000000000000000e+03	1.726000000000000000e+04	3.389802240511670561e+00
1.727000000000000000e+04	1.727000000000000000e+03	1.727000000000000000e+04	3.317202521009602556e+00
1.728000000000000000e+04	1.728000000000000000e+03	1.728000000000000000e+04	3.418758870216212831e+00
1.729000000000000000e+04	1.729000000000000000e+03	1.729000000000000000e+04	3.335434948430139102e+00
1.730000000000000000e+04	1.730000000000000000e+03	1.730000000000000000e+04	3.310402244720447307e+00
1.731000000000000000e+04	1.731000000000000000e+03	1.731000000000000000e+04	3.409430409149905028e+00
1.732000000000000000e+04	1.732000000000000000e+03	1.732000000000000000e+04	3.379446638613996523e+00
1.733000000000000000e+04	1.733000000000000000e+03	1.733000000000000000e+04	3.366967028954038099e+00
1.734000000000000000e+04	1.734000000000000000e+03	1.734000000000000000e+04	3.422945847675857411e+00
1.735000000000000000e+04	1.735000000000000000e+03	1.735000000000000000e+04	3.431267207954967091e+00
1.736000000000000000e+04	1.736000000000000000e+03	1.736000000000000000e+04	3.350793663414301626e+00
1.737000000000000000e+04	1.737000000000000000e+03	1.737000000000000000e+04	3.310474552322340447e+00
1.738000000000000000e+04	1.738000000000000000e+03	1.738000000000000000e+04	3.237524963336196215e+00
1.739000000000000000e+04	1.739000000000000000e+03	1.739000000000000000e+04	3.151665584320971547e+00
1.740000000000000000e+04	1.740000000000000000e+03	1.740000000000000000e+04	3.146440920642370020e+00
1.741000000000000000e+04	1.741000000000000000e+03	1.741000000000000000e+04	3.244968643356446858e+00
1.742000000000000000e+04	1.742000000000000000e+03	1.742000000000000000e+04	3.159966639248417586e+00
1.743000000000000000e+04	1.743000000000000000e+03	1.743000000000000000e+04	3.287883372959249151e+00
1.744000000000000000e+04	1.744000000000000000e+03	1.744000000000000000e+04	3.315990735239458864e+00
1.745000000000000000e+04	1.745000000000000000e+03	1.745000000000000000e+04	3.316459940845270626e+00
1.746000000000000000e+04	1.746000000000000000e+03	1.746000000000000000e+04	3.263029713981160818e+00
1.747000000000000000e+04	1.747000000000000000e+03	1.747000000000000000e+04	3.334310297837735249e+00
1.748000000000000000e+04	1.748000000000000000e+03	1.748000000000000000e+04	3.235033017038323244e+00
1.749000000000000000e+04	1.749000000000000000e+03	1.749000000000000000e+04	3.249660495086255541e+00
1.750000000000000000e+04	1.750000000000000000e+03	1.750000000000000000e+04	3.263519523508821241e+00
1.751000000000000000e+04	1.751000000000000000e+03	1.751000000000000000e+04	3.232535345465761711e+00
1.752000000000000000e+04	1.752000000000000000e+03	1.752000000000000000e+04	3.269146594517166715e+00
1.753000000000000000e+04	1.753000000000000000e+03	1.753000000000000000e+04	3.274687591246999929e+00
1.754000000000000000e+04	1.754000000000000000e+03	1.754000000000000000e+04	3.297979553971448929e+00
1.755000000000000000e+04	1.755000000000000000e+03	1.755000000000000000e+04	3.222050978905586671e+00
1.756000000000000000e+04	1.756000000000000000e+03	1.756000000000000000e+04	3.305203700875973816e+00
1.757000000000000000e+04	1.757000000000000000e+03	1.757000000000000000e+04	3.250879480704869540e+00
1.758000000000000000e+04	1.758000000000000000e+03	1.758000000000000000e+04	3.405518359861287259e+00
1.759000000000000000e+04	1.759000000000000000e+03	1.759000000000000000e+04	3.328435791802474064e+00
1.760000000000000000e+04	1.760000000000000000e+03	1.760000000000000000e+04	3.318628862424580106e+00
1.761000000000000000e+04	1.761000000000000000e+03	1.761000000000000000e+04	3.325508985367707115e+00
1.762000000000000000e+04	1.762000000000000000e+03	1.762000000000000000e+04	3.294650797975716916e+00
1.763000000000000000e+04	1.763000000000000000e+03	1.763000000000000000e+04	3.280233756056240679e+00
1.764000000000000000e+04	1.764000000000000000e+03	1.764000000000000000e+04	3.321662261829006368e+00
1.765000000000000000e+04	1.765000000000000000e+03	1.765000000000000000e+04	3.282084132051184877e+00
1.766000000000000000e+04	1.766000000000000000e+03	1.766000000000000000e+04	3.224866660919351702e+00
1.767000000000000000e+04	1.767000000000000000e+03	1.767000000000000000e+04	3.264481842120454225e+00
1.768000000000000000e+04	1.768000000000000000e+03	1.768000000000000000e+04	3.254396568842028881e+00
1.769000000000000000e+04	1.769000000000000000e+03	1.769000000000000000e+04	3.247719287240666830e+00
1.770000000000000000e+04	1.770000000000000000e+03	1.770000000000000000e+04	3.318742988456225174e+00
1.771000000000000000e+04	1.771000000000000000e+03	1.771000000000000000e+04	3.340972893146119560e+00
1.772000000000000000e+04	1.772000000000000000e+03	1.772000000000000000e+04	3.315453374890768856e+00
1.773000000000000000e+04	1.773000000000000000e+03	1.773000000000000000e+04	3.297451734715758143e+00
1.774000000000000000e+04	1.774000000000000000e+03	1.774000000000000000e+04	3.234516712956918116e+00
1.775000000000000000e+04	1.775000000000000000e+03	1.775000000000000000e+04	3.194018346201497938e+00
1.776000000000000000e+04	1.776000000000000000e+03	1.776000000000000000e+04	3.135560186697418317e+00
1.777000000000000000e+04	1.777000000000000000e+03	1.777000000000000000e+04	3.083760566015877558e+00
1.778000000000000000e+04	1.778000000000000000e+03	1.778000000000000000e+04	3.153686967398958263e+00
1.779000000000000000e+04	1.779000000000000000e+03	1.779000000000000000e+04	3.157568726347373289e+00
1.780000000000000000e+04	1.780000000000000000e+03	1.780000000000000000e+04	3.169483175054382151e+00
1.781000000000000000e+04	1.781000000000000000e+03	1.781000000000000000e+04	3.204250165134086892e+00
1.782000000000000000e+04	1.782000000000000000e+03	1.782000000000000000e+04	3.261359925464951459e+00
1.783000000000000000e+04	1.783000000000000000e+03	1.783000000000000000e+04	3.196874074887554595e+00
1.784000000000000000e+04	1.784000000000000000e+03	1.784000000000000000e+04	3.198219579629494991e+00
1.785000000000000000e+04	1.785000000000000000e+03	1.785000000000000000e+04	3.190938965102349201e+00
1.786000000000000000e+04	1.786000000000000000e+03	1.786000000000000000e+04	3.221385046036381539e+00
1.787000000000000000e+04	1.787000000000000000e+03	1.787000000000000000e+04	3.157326599226879527e+00
1.788000000000000000e+04	1.788000000000000000e+03	1.788000000000000000e+04	3.209845940321345292e+00
1.789000000000000000e+04	1.789000000000000000e+03	1.789000000000000000e+04	3.267826903381981118e+00
1.790000000000000000e+04	1.790000000000000000e+03	1.790000000000000000e+04	3.335350449596265587e+00
1.791000000000000000e+04	1.791000000000000000e+03	1.791000000000000000e+04	3.344383272448554933e+00
1.792000000000000000e+04	1.792000000000000000e+03	1.792000000000000000e+04	3.316167753765988380e+00
1.793000000000000000e+04	1.793000000000000000e+03	1.793000000000000000e+04	3.260404363116096160e+00
1.794000000000000000e+04	1.794000000000000000e+03	1.794000000000000000e+04	3.323682813463436858e+00
1.795000000000000000e+04	1.795000000000000000e+03	1.795000000000000000e+04	3.377219881114550848e+00
1.796000000000000000e+04	1.796000000000000000e+03	1.796000000000000000e+04	3.370751473889941785e+00
1.797000000000000000e+04	1.797000000000000000e+03	1.797000000000000000e+04	3.347282269633925278e+00
1.798000000000000000e+04	1.798000000000000000e+03	1.798000000000000000e+04	3.362291362660988714e+00
1.799000000000000000e+04	1.799000000000000000e+03	1.799000000000000000e+04	3.298627904644280129e+00
1.800000000000000000e+04	1.800000000000000000e+03	1.800000000000000000e+04	3.306629195245936348e+00
1.801000000000000000e+04	1.801000000000000000e+03	1.801000000000000000e+04	3.316021728596184825e+00
1.802000000000000000e+04	1.802000000000000000e+03	1.802000000000000000e+04	3.170216748875738233e+00
1.803000000000000000e+04	1.803000000000000000e+03	1.803000000000000000e+04	3.197804393031414172e+00
1.804000000000000000e+04	1.804000000000000000e+03	1.804000000000000000e+04	3.260187222868901280e+00
1.805000000000000000e+04	1.805000000000000000e+03	1.805000000000000000e+04	3.237459216506470838e+00
1.806000000000000000e+04	1.806000000000000000e+03	1.806000000000000000e+04	3.135868514008525842e+00
1.807000000000000000e+04	1.807000000000000000e+03	1.807000000000000000e+04	3.132942456592668012e+00
1.808000000000000000e+04	1.808000000000000000e+03	1.808000000000000000e+04	3.077024782483396503e+00
1.809000000000000000e+04	1.809000000000000000e+03	1.809000000000000000e+04	3.150220375215574187e+00
1.810000000000000000e+04	1.810000000000000000e+03	1.810000000000000000e+04	3.058325921124664504e+00
1.811000000000000000e+04	1.811000000000000000e+03	1.811000000000000000e+04	3.119370679215534903e+00
1.812000000000000000e+04	1.812000000000000000e+03	1.812000000000000000e+04	3.082701207672502886e+00
1.813000000000000000e+04	1.813000000000000000e+03	1.813000000000000000e+04	3.018595341144463262e+00
1.814000000000000000e+04	1.814000000000000000e+03	1.814000000000000000e+04	3.036110839683678897e+00
1.815000000000000000e+04	1.815000000000000000e+03	1.815000000000000000e+04	3.104522056567167176e+00
1.816000000000000000e+04	1.816000000000000000e+03	1.816000000000000000e+04	3.096464603080438582e+00
1.817000000000000000e+04	1.817000000000000000e+03	1.817000000000000000e+04	3.173332926922530106e+00
1.818000000000000000e+04	1.818000000000000000e+03	1.818000000000000000e+04	3.059001110817174851e+00
1.819000000000000000e+04	1.819000000000000000e+03	1.819000000000000000e+04	3.125349152884021819e+00
1.820000000000000000e+04	1.820000000000000000e+03	1.820000000000000000e+04	3.163833466002987205e+00
1.821000000000000000e+04	1.821000000000000000e+03	1.821000000000000000e+04	3.200505556067730684e+00
1.822000000000000000e+04	1.822000000000000000e+03	1.822000000000000000e+04	3.163513044686818265e+00
1.823000000000000000e+04	1.823000000000000000e+03	1.823000000000000000e+04	3.162680356794205228e+00
1.824000000000000000e+04	1.824000000000000000e+03	1.824000000000000000e+04	3.210546938574544207e+00
1.825000000000000000e+04	1.825000000000000000e+03	1.825000000000000000e+04	3.241327759100748551e+00
1.826000000000000000e+04	1.826000000000000000e+03	1.826000000000000000e+04	3.251368713222087425e+00
1.827000000000000000e+04	1.827000000000000000e+03	1.827000000000000000e+04	3.303994470334184363e+00
1.828000000000000000e+04	1.828000000000000000e+03	1.828000000000000000e+04	3.283342458489187266e+00
1.829000000000000000e+04	1.829000000000000000e+03	1.829000000000000000e+04	3.278973570079471767e+00
1.830000000000000000e+04	1.830000000000000000e+03	1.830000000000000000e+04	3.214301019498504886e+00
1.831000000000000000e+04	1.831000000000000000e+03	1.831000000000000000e+04	3.223699890351066522e+00
1.832000000000000000e+04	1.832000000000000000e+03	1.832000000000000000e+04	3.226198327932826349e+00
1.833000000000000000e+04	1.833000000000000000e+03	1.833000000000000000e+04	3.249830889709638626e+00
1.834000000000000000e+04	1.834000000000000000e+03	1.834000000000000000e+04	3.214569427805789026e+00
1.835000000000000000e+04	1.835000000000000000e+03	1.835000000000000000e+04	3.234778233334592468e+00
1.836000000000000000e+04	1.836000000000000000e+03	1.836000000000000000e+04	3.227877490604449839e+00
1.837000000000000000e+04	1.837000000000000000e+03	1.837000000000000000e+04	3.255406770155540475e+00
1.838000000000000000e+04	1.838000000000000000e+03	1.838000000000000000e+04	3.207018103063327352e+00
1.839000000000000000e+04	1.839000000000000000e+03	1.839000000000000000e+04	3.223764958819865800e+00
1.840000000000000000e+04	1.840000000000000000e+03	1.840000000000000000e+04	3.285126513443588081e+00
1.841000000000000000e+04	1.841000000000000000e+03	1.841000000000000000e+04	3.306985838687288126e+00
1.842000000000000000e+04	1.842000000000000000e+03	1.842000000000000000e+04	3.293712663701124033e+00
1.843000000000000000e+04	1.843000000000000000e+03	1.843000000000000000e+04	3.254786395119117159e+00
1.844000000000000000e+04	1.844000000000000000e+03	1.844000000000000000e+04	3.298718496566229508e+00
1.845000000000000000e+04	1.845000000000000000e+03	1.845000000000000000e+04	3.342780044291977948e+00
1.846000000000000000e+04	1.846000000000000000e+03	1.846000000000000000e+04	3.321912617340659235e+00
1.847000000000000000e+04	1.847000000000000000e+03	1.847000000000000000e+04	3.341396058586013851e+00
1.848000000000000000e+04	1.848000000000000000e+03	1.848000000000000000e+04	3.243967227351456817e+00
1.849000000000000000e+04	1.849000000000000000e+03	1.849000000000000000e+04	3.347135848379965140e+00
1.850000000000000000e+04	1.850000000000000000e+03	1.850000000000000000e+04	3.288646725893311640e+00
1.851000000000000000e+04	1.851000000000000000e+03	1.851000000000000000e+04	3.347083704963769168e+00
1.852000000000000000e+04	1.852000000000000000e+03	1.852000000000000000e+04	3.341028759282206106e+00
1.853000000000000000e+04	1.853000000000000000e+03	1.853000000000000000e+04	3.305462777869851987e+00
1.854000000000000000e+04	1.854000000000000000e+03	1.854000000000000000e+04	3.258238003265572225e+00
1.855000000000000000e+04	1.855000000000000000e+03	1.855000000000000000e+04	3.239705260213088689e+00
1.856000000000000000e+04	1.856000000000000000e+03	1.856000000000000000e+04	3.225610931102796730e+00
1.857000000000000000e+04	1.857000000000000000e+03	1.857000000000000000e+04	3.252260341432283042e+00
1.858000000000000000e+04	1.858000000000000000e+03	1.858000000000000000e+04	3.258543544180727114e+00
1.859000000000000000e+04	1.859000000000000000e+03	1.859000000000000000e+04	3.292829573635785767e+00
1.860000000000000000e+04	1.860000000000000000e+03	1.860000000000000000e+04	3.266407121737018748e+00
1.861000000000000000e+04	1.861000000000000000e+03	1.861000000000000000e+04	3.197392845224433344e+00
1.862000000000000000e+04	1.862000000000000000e+03	1.862000000000000000e+04	3.184630952488707312e+00
1.863000000000000000e+04	1.863000000000000000e+03	1.863000000000000000e+04	3.069013902299089658e+00
1.864000000000000000e+04	1.864000000000000000e+03	1.864000000000000000e+04	3.017763760111239257e+00
1.865000000000000000e+04	1.865000000000000000e+03	1.865000000000000000e+04	3.061825093922179164e+00
1.866000000000000000e+04	1.866000000000000000e+03	1.866000000000000000e+04	3.126598967076608560e+00
1.867000000000000000e+04	1.867000000000000000e+03	1.867000000000000000e+04	3.160400811017388456e+00
1.868000000000000000e+04	1.868000000000000000e+03	1.868000000000000000e+04	3.133669387724476785e+00
1.869000000000000000e+04	1.869000000000000000e+03	1.869000000000000000e+04	3.169683168080659641e+00
1.870000000000000000e+04	1.870000000000000000e+03	1.870000000000000000e+04	3.113503769015276035e+00
1.871000000000000000e+04	1.871000000000000000e+03	1.871000000000000000e+04	3.083084162932122840e+00
1.872000000000000000e+04	1.872000000000000000e+03	1.872000000000000000e+04	3.066871833971327899e+00
1.873000000000000000e+04	1.873000000000000000e+03	1.873000000000000000e+04	3.148744108185758783e+00
1.874000000000000000e+04	1.874000000000000000e+03	1.874000000000000000e+04	3.130820049612413669e+00
1.875000000000000000e+04	1.875000000000000000e+03	1.875000000000000000e+04	3.183563285112239516e+00
1.876000000000000000e+04	1.876000000000000000e+03	1.876000000000000000e+04	3.156668918290841397e+00
1.877000000000000000e+04	1.877000000000000000e+03	1.877000000000000000e+04	3.124516038715710042e+00
1.878000000000000000e+04	1.878000000000000000e+03	1.878000000000000000e+04	3.133565868254187592e+00
1.879000000000000000e+04	1.879000000000000000e+03	1.879000000000000000e+04	3.135227205261711170e+00
1.880000000000000000e+04	1.880000000000000000e+03	1.880000000000000000e+04	3.132379806079881757e+00
1.881000000000000000e+04	1.881000000000000000e+03	1.881000000000000000e+04	3.119213598570012014e+00
1.882000000000000000e+04	1.882000000000000000e+03	1.882000000000000000e+04	3.159379870065309071e+00
1.883000000000000000e+04	1.883000000000000000e+03	1.883000000000000000e+04	3.084013392165190659e+00
1.884000000000000000e+04	1.884000000000000000e+03	1.884000000000000000e+04	3.085912161897086836e+00
1.885000000000000000e+04	1.885000000000000000e+03	1.885000000000000000e+04	3.145237759229948971e+00
1.886000000000000000e+04	1.886000000000000000e+03	1.886000000000000000e+04	3.124521135420174733e+00
1.887000000000000000e+04	1.887000000000000000e+03	1.887000000000000000e+04	3.096352534303986825e+00
1.888000000000000000e+04	1.888000000000000000e+03	1.888000000000000000e+04	3.180324925279561565e+00
1.889000000000000000e+04	1.889000000000000000e+03	1.889000000000000000e+04	3.135447307870238731e+00
1.890000000000000000e+04	1.890000000000000000e+03	1.890000000000000000e+04	3.180050117424433331e+00
1.891000000000000000e+04	1.891000000000000000e+03	1.891000000000000000e+04	3.137846652337730191e+00
1.892000000000000000e+04	1.892000000000000000e+03	1.892000000000000000e+04	3.169604344854302536e+00
1.893000000000000000e+04	1.893000000000000000e+03	1.893000000000000000e+04	3.182015633534617471e+00
1.894000000000000000e+04	1.894000000000000000e+03	1.894000000000000000e+04	3.178199082156188293e+00
1.895000000000000000e+04	1.895000000000000000e+03	1.895000000000000000e+04	3.241604904951709276e+00
1.896000000000000000e+04	1.896000000000000000e+03	1.896000000000000000e+04	3.193841201174018707e+00
1.897000000000000000e+04	1.897000000000000000e+03	1.897000000000000000e+04	3.237469493345938698e+00
1.898000000000000000e+04	1.898000000000000000e+03	1.898000000000000000e+04	3.237676614553601340e+00
1.899000000000000000e+04	1.899000000000000000e+03	1.899000000000000000e+04	3.276174069714819836e+00
1.900000000000000000e+04	1.900000000000000000e+03	1.900000000000000000e+04	3.263890062778247447e+00
1.901000000000000000e+04	1.901000000000000000e+03	1.901000000000000000e+04	3.283638085411115348e+00
1.902000000000000000e+04	1.902000000000000000e+03	1.902000000000000000e+04	3.206906882984689400e+00
1.903000000000000000e+04	1.903000000000000000e+03	1.903000000000000000e+04	3.207175574333295476e+00
1.904000000000000000e+04	1.904000000000000000e+03	1.904000000000000000e+04	3.233258394807009939e+00
1.905000000000000000e+04	1.905000000000000000e+03	1.905000000000000000e+04	3.214609126280456586e+00
1.906000000000000000e+04	1.906000000000000000e+03	1.906000000000000000e+04	3.173958597754860556e+00
1.907000000000000000e+04	1.907000000000000000e+03	1.907000000000000000e+04	3.152532415695325163e+00
1.908000000000000000e+04	1.908000000000000000e+03	1.908000000000000000e+04	3.199016299096723248e+00
1.909000000000000000e+04	1.909000000000000000e+03	1.909000000000000000e+04	3.249110295540444504e+00
1.910000000000000000e+04	1.910000000000000000e+03	1.910000000000000000e+04	3.238702863916362862e+00
1.911000000000000000e+04	1.911000000000000000e+03	1.911000000000000000e+04	3.262617186495625266e+00
1.912000000000000000e+04	1.912000000000000000e+03	1.912000000000000000e+04	3.205314085563677029e+00
1.913000000000000000e+04	1.913000000000000000e+03	1.913000000000000000e+04	3.216617327801805537e+00
1.914000000000000000e+04	1.914000000000000000e+03	1.914000000000000000e+04	3.248614122254475323e+00
1.915000000000000000e+04	1.915000000000000000e+03	1.915000000000000000e+04	3.191933587430415109e+00
1.916000000000000000e+04	1.916000000000000000e+03	1.916000000000000000e+04	3.173351253448164488e+00
1.917000000000000000e+04	1.917000000000000000e+03	1.917000000000000000e+04	3.141122892808832390e+00
1.918000000000000000e+04	1.918000000000000000e+03	1.918000000000000000e+04	3.184072669337961958e+00
1.919000000000000000e+04	1.919000000000000000e+03	1.919000000000000000e+04	3.210277232396494540e+00
1.920000000000000000e+04	1.920000000000000000e+03	1.920000000000000000e+04	3.196108931990251811e+00
1.921000000000000000e+04	1.921000000000000000e+03	1.921000000000000000e+04	3.222410693136024129e+00
1.922000000000000000e+04	1.922000000000000000e+03	1.922000000000000000e+04	3.191188972238023780e+00
1.923000000000000000e+04	1.923000000000000000e+03	1.923000000000000000e+04	3.106281338629941047e+00
1.924000000000000000e+04	1.924000000000000000e+03	1.924000000000000000e+04	3.123773250322866346e+00
1.925000000000000000e+04	1.925000000000000000e+03	1.925000000000000000e+04	3.212235827860121518e+00
1.926000000000000000e+04	1.926000000000000000e+03	1.926000000000000000e+04	3.134911857142691272e+00
1.927000000000000000e+04	1.927000000000000000e+03	1.927000000000000000e+04	3.152587241156957987e+00
1.928000000000000000e+04	1.928000000000000000e+03	1.928000000000000000e+04	3.201010862000909452e+00
1.929000000000000000e+04	1.929000000000000000e+03	1.929000000000000000e+04	3.191955390297569473e+00
1.930000000000000000e+04	1.930000000000000000e+03	1.930000000000000000e+04	3.249960193991180635e+00
1.931000000000000000e+04	1.931000000000000000e+03	1.931000000000000000e+04	3.263819308400656816e+00
1.932000000000000000e+04	1.932000000000000000e+03	1.932000000000000000e+04	3.302106901362666491e+00
1.933000000000000000e+04	1.933000000000000000e+03	1.933000000000000000e+04	3.249955357019016944e+00
1.934000000000000000e+04	1.934000000000000000e+03	1.934000000000000000e+04	3.157744567517183576e+00
1.935000000000000000e+04	1.935000000000000000e+03	1.935000000000000000e+04	3.188311940375772480e+00
1.936000000000000000e+04	1.936000000000000000e+03	1.936000000000000000e+04	3.166840388349979385e+00
1.937000000000000000e+04	1.937000000000000000e+03	1.937000000000000000e+04	3.246199286246200355e+00
1.938000000000000000e+04	1.938000000000000000e+03	1.938000000000000000e+04	3.222606519055214225e+00
1.939000000000000000e+04	1.939000000000000000e+03	1.939000000000000000e+04	3.269557586548715200e+00
1.940000000000000000e+04	1.940000000000000000e+03	1.940000000000000000e+04	3.215052272779594489e+00
1.941000000000000000e+04	1.941000000000000000e+03	1.941000000000000000e+04	3.211692652774168266e+00
1.942000000000000000e+04	1.942000000000000000e+03	1.942000000000000000e+04	3.169280631797824821e+00
1.943000000000000000e+04	1.943000000000000000e+03	1.943000000000000000e+04	3.159490896256772707e+00
1.944000000000000000e+04	1.944000000000000000e+03	1.944000000000000000e+04	3.211929229851786971e+00
1.945000000000000000e+04	1.945000000000000000e+03	1.945000000000000000e+04	3.176380677150071108e+00
1.946000000000000000e+04	1.946000000000000000e+03	1.946000000000000000e+04	3.151296645789772199e+00
1.947000000000000000e+04	1.947000000000000000e+03	1.947000000000000000e+04	3.083026882339295227e+00
1.948000000000000000e+04	1.948000000000000000e+03	1.948000000000000000e+04	3.097809429007151394e+00
1.949000000000000000e+04	1.949000000000000000e+03	1.949000000000000000e+04	3.081232978862648686e+00
1.950000000000000000e+04	1.950000000000000000e+03	1.950000000000000000e+04	3.136195074393316684e+00
1.951000000000000000e+04	1.951000000000000000e+03	1.951000000000000000e+04	3.128541835971930585e+00
1.952000000000000000e+04	1.952000000000000000e+03	1.952000000000000000e+04	3.181610361221919092e+00
1.953000000000000000e+04	1.953000000000000000e+03	1.953000000000000000e+04	3.189433774595681115e+00
1.954000000000000000e+04	1.954000000000000000e+03	1.954000000000000000e+04	3.136726207327079852e+00
1.955000000000000000e+04	1.955000000000000000e+03	1.955000000000000000e+04	3.135354564145874878e+00
1.956000000000000000e+04	1.956000000000000000e+03	1.956000000000000000e+04	3.173961774392622281e+00
1.957000000000000000e+04	1.957000000000000000e+03	1.957000000000000000e+04	3.243923045354837775e+00
1.958000000000000000e+04	1.958000000000000000e+03	1.958000000000000000e+04	3.203959165212019844e+00
1.959000000000000000e+04	1.959000000000000000e+03	1.959000000000000000e+04	3.174324798147118543e+00
1.960000000000000000e+04	1.960000000000000000e+03	1.960000000000000000e+04	3.157626933551266113e+00
1.961000000000000000e+04	1.961000000000000000e+03	1.961000000000000000e+04	3.147100092882586964e+00
1.962000000000000000e+04	1.962000000000000000e+03	1.962000000000000000e+04	3.096508454304760960e+00
1.963000000000000000e+04	1.963000000000000000e+03	1.963000000000000000e+04	3.108968453751439043e+00
1.964000000000000000e+04	1.964000000000000000e+03	1.964000000000000000e+04	3.100277792419597223e+00
1.965000000000000000e+04	1.965000000000000000e+03	1.965000000000000000e+04	3.189520070744008340e+00
1.966000000000000000e+04	1.966000000000000000e+03	1.966000000000000000e+04	3.130802854603016883e+00
1.967000000000000000e+04	1.967000000000000000e+03	1.967000000000000000e+04	3.081643964406278524e+00
1.968000000000000000e+04	1.968000000000000000e+03	1.968000000000000000e+04	3.077944476525445339e+00
1.969000000000000000e+04	1.969000000000000000e+03	1.969000000000000000e+04	3.085064191801944578e+00
1.970000000000000000e+04	1.970000000000000000e+03	1.970000000000000000e+04	3.083423477639742227e+00
1.971000000000000000e+04	1.971000000000000000e+03	1.971000000000000000e+04	3.041927734558560026e+00
1.972000000000000000e+04	1.972000000000000000e+03	1.972000000000000000e+04	3.083001466599353702e+00
1.973000000000000000e+04	1.973000000000000000e+03	1.973000000000000000e+04	3.040655822581602052e+00
1.974000000000000000e+04	1.974000000000000000e+03	1.974000000000000000e+04	3.081808487053289802e+00
1.975000000000000000e+04	1.975000000000000000e+03	1.975000000000000000e+04	3.083785578280082706e+00
1.976000000000000000e+04	1.976000000000000000e+03	1.976000000000000000e+04	3.077042707797915000e+00
1.977000000000000000e+04	1.977000000000000000e+03	1.977000000000000000e+04	3.098904914294848378e+00
1.978000000000000000e+04	1.978000000000000000e+03	1.978000000000000000e+04	3.037604037469493701e+00
1.979000000000000000e+04	1.979000000000000000e+03	1.979000000000000000e+04	3.092980591921527189e+00
1.980000000000000000e+04	1.980000000000000000e+03	1.980000000000000000e+04	3.007537051403815109e+00
1.981000000000000000e+04	1.981000000000000000e+03	1.981000000000000000e+04	2.978279435777277495e+00
1.982000000000000000e+04	1.982000000000000000e+03	1.982000000000000000e+04	3.001431084476988698e+00
1.983000000000000000e+04	1.983000000000000000e+03	1.983000000000000000e+04	2.985416422582972462e+00
1.984000000000000000e+04	1.984000000000000000e+03	1.984000000000000000e+04	3.012437948481067718e+00
1.985000000000000000e+04	1.985000000000000000e+03	1.985000000000000000e+04	2.944990155578150581e+00
1.986000000000000000e+04	1.986000000000000000e+03	1.986000000000000000e+04	2.966695522529732454e+00
1.987000000000000000e+04	1.987000000000000000e+03	1.987000000000000000e+04	3.035055849517009019e+00
1.988000000000000000e+04	1.988000000000000000e+03	1.988000000000000000e+04	3.064882137130651163e+00
1.989000000000000000e+04	1.989000000000000000e+03	1.989000000000000000e+04	3.087983453424057778e+00
1.990000000000000000e+04	1.990000000000000000e+03	1.990000000000000000e+04	3.106313642143551768e+00
1.991000000000000000e+04	1.991000000000000000e+03	1.991000000000000000e+04	3.143529181971011610e+00
1.992000000000000000e+04	1.992000000000000000e+03	1.992000000000000000e+04	3.151460802452247467e+00
1.993000000000000000e+04	1.993000000000000000e+03	1.993000000000000000e+04	3.161629243562841030e+00
1.994000000000000000e+04	1.994000000000000000e+03	1.994000000000000000e+04	3.117485645057627597e+00
1.995000000000000000e+04	1.995000000000000000e+03	1.995000000000000000e+04	3.068330736229099465e+00
1.996000000000000000e+04	1.996000000000000000e+03	1.996000000000000000e+04	3.034901693582457760e+00
1.997000000000000000e+04	1.997000000000000000e+03	1.997000000000000000e+04	2.988938040388162243e+00
1.998000000000000000e+04	1.998000000000000000e+03	1.998000000000000000e+04	3.080118802297096892e+00
1.999000000000000000e+04	1.999000000000000000e+03	1.999000000000000000e+04	3.171310537436156984e+00
[truncated: 16,677 more rows]
