# Supplementary material for: Ion-combination specific effects driving the enzymatic activity of halophilic alcohol dehydrogenase 2 from Haloferax volcanii in aqueous ionic liquid solvent mixtures
Source: RSC Sustain. 2024 Jul 8;2(9):2559–80. doi: 10.1039/d3su00412k (PMC11353702; doi:10.1039/d3su00412k)
Supplement: SU-002-D3SU00412K-s005 [file SU-002-D3SU00412K-s005.zip › MDAnalysis_Calculated_Plotted_Data/RMSD/ILEexp.csv]

0.000000000000000000e+00	0.000000000000000000e+00	0.000000000000000000e+00	5.825832735604953933e-07
1.000000000000000000e+01	1.000000000000000000e+00	1.000000000000000000e+01	8.612235525357457844e-01
2.000000000000000000e+01	2.000000000000000000e+00	2.000000000000000000e+01	1.096687803783825244e+00
3.000000000000000000e+01	3.000000000000000000e+00	3.000000000000000000e+01	1.180446333902263722e+00
4.000000000000000000e+01	4.000000000000000000e+00	4.000000000000000000e+01	1.397977551802563223e+00
5.000000000000000000e+01	5.000000000000000000e+00	5.000000000000000000e+01	1.435310234435005938e+00
6.000000000000000000e+01	6.000000000000000000e+00	6.000000000000000000e+01	1.520413042434552997e+00
7.000000000000000000e+01	7.000000000000000000e+00	7.000000000000000000e+01	1.551251034595265699e+00
8.000000000000000000e+01	8.000000000000000000e+00	8.000000000000000000e+01	1.659167516972761325e+00
9.000000000000000000e+01	9.000000000000000000e+00	9.000000000000000000e+01	1.689527013380483611e+00
1.000000000000000000e+02	1.000000000000000000e+01	1.000000000000000000e+02	1.652948584788525910e+00
1.100000000000000000e+02	1.100000000000000000e+01	1.100000000000000000e+02	1.669919557663235077e+00
1.200000000000000000e+02	1.200000000000000000e+01	1.200000000000000000e+02	1.680991696701460647e+00
1.300000000000000000e+02	1.300000000000000000e+01	1.300000000000000000e+02	1.628492398998165003e+00
1.400000000000000000e+02	1.400000000000000000e+01	1.400000000000000000e+02	1.709343770185673961e+00
1.500000000000000000e+02	1.500000000000000000e+01	1.500000000000000000e+02	1.734023325478073030e+00
1.600000000000000000e+02	1.600000000000000000e+01	1.600000000000000000e+02	1.674235465858573191e+00
1.700000000000000000e+02	1.700000000000000000e+01	1.700000000000000000e+02	1.664497069367277593e+00
1.800000000000000000e+02	1.800000000000000000e+01	1.800000000000000000e+02	1.716903960056383127e+00
1.900000000000000000e+02	1.900000000000000000e+01	1.900000000000000000e+02	1.743577514542501428e+00
2.000000000000000000e+02	2.000000000000000000e+01	2.000000000000000000e+02	1.732488668851430935e+00
2.100000000000000000e+02	2.100000000000000000e+01	2.100000000000000000e+02	1.732649348925239252e+00
2.200000000000000000e+02	2.200000000000000000e+01	2.200000000000000000e+02	1.751153430546086742e+00
2.300000000000000000e+02	2.300000000000000000e+01	2.300000000000000000e+02	1.739886753511272754e+00
2.400000000000000000e+02	2.400000000000000000e+01	2.400000000000000000e+02	1.770961483003918202e+00
2.500000000000000000e+02	2.500000000000000000e+01	2.500000000000000000e+02	1.834076988281152731e+00
2.600000000000000000e+02	2.600000000000000000e+01	2.600000000000000000e+02	1.775070377401075650e+00
2.700000000000000000e+02	2.700000000000000000e+01	2.700000000000000000e+02	1.779764419996160862e+00
2.800000000000000000e+02	2.800000000000000000e+01	2.800000000000000000e+02	1.758133394214269396e+00
2.900000000000000000e+02	2.900000000000000000e+01	2.900000000000000000e+02	1.822644807169320424e+00
3.000000000000000000e+02	3.000000000000000000e+01	3.000000000000000000e+02	1.829750305616807848e+00
3.100000000000000000e+02	3.100000000000000000e+01	3.100000000000000000e+02	1.849676608209392503e+00
3.200000000000000000e+02	3.200000000000000000e+01	3.200000000000000000e+02	1.875441952672878054e+00
3.300000000000000000e+02	3.300000000000000000e+01	3.300000000000000000e+02	1.894497223883146786e+00
3.400000000000000000e+02	3.400000000000000000e+01	3.400000000000000000e+02	1.910927651704530161e+00
3.500000000000000000e+02	3.500000000000000000e+01	3.500000000000000000e+02	1.988968043405809238e+00
3.600000000000000000e+02	3.600000000000000000e+01	3.600000000000000000e+02	1.970290940018062598e+00
3.700000000000000000e+02	3.700000000000000000e+01	3.700000000000000000e+02	2.003494832598068598e+00
3.800000000000000000e+02	3.800000000000000000e+01	3.800000000000000000e+02	2.006848723954819835e+00
3.900000000000000000e+02	3.900000000000000000e+01	3.900000000000000000e+02	1.962205127329435195e+00
4.000000000000000000e+02	4.000000000000000000e+01	4.000000000000000000e+02	1.913648579108665482e+00
4.100000000000000000e+02	4.100000000000000000e+01	4.100000000000000000e+02	1.892415048677852152e+00
4.200000000000000000e+02	4.200000000000000000e+01	4.200000000000000000e+02	1.962245146887909186e+00
4.300000000000000000e+02	4.300000000000000000e+01	4.300000000000000000e+02	1.961921477462538865e+00
4.400000000000000000e+02	4.400000000000000000e+01	4.400000000000000000e+02	1.939046437648963783e+00
4.500000000000000000e+02	4.500000000000000000e+01	4.500000000000000000e+02	1.947704282169657741e+00
4.600000000000000000e+02	4.600000000000000000e+01	4.600000000000000000e+02	1.974594654574706176e+00
4.700000000000000000e+02	4.700000000000000000e+01	4.700000000000000000e+02	2.128630949877222456e+00
4.800000000000000000e+02	4.800000000000000000e+01	4.800000000000000000e+02	2.050469315776644041e+00
4.900000000000000000e+02	4.900000000000000000e+01	4.900000000000000000e+02	2.047469077636908885e+00
5.000000000000000000e+02	5.000000000000000000e+01	5.000000000000000000e+02	2.053939722089422215e+00
5.100000000000000000e+02	5.100000000000000000e+01	5.100000000000000000e+02	2.035654780118086205e+00
5.200000000000000000e+02	5.200000000000000000e+01	5.200000000000000000e+02	2.028917128807859349e+00
5.300000000000000000e+02	5.300000000000000000e+01	5.300000000000000000e+02	2.090342066217556027e+00
5.400000000000000000e+02	5.400000000000000000e+01	5.400000000000000000e+02	2.055892399801903636e+00
5.500000000000000000e+02	5.500000000000000000e+01	5.500000000000000000e+02	2.042836878206691686e+00
5.600000000000000000e+02	5.600000000000000000e+01	5.600000000000000000e+02	1.990061962787110117e+00
5.700000000000000000e+02	5.700000000000000000e+01	5.700000000000000000e+02	1.954594515189346904e+00
5.800000000000000000e+02	5.800000000000000000e+01	5.800000000000000000e+02	1.997800400252137676e+00
5.900000000000000000e+02	5.900000000000000000e+01	5.900000000000000000e+02	2.047724802707370895e+00
6.000000000000000000e+02	6.000000000000000000e+01	6.000000000000000000e+02	2.106338770140107730e+00
6.100000000000000000e+02	6.100000000000000000e+01	6.100000000000000000e+02	2.173627345469157923e+00
6.200000000000000000e+02	6.200000000000000000e+01	6.200000000000000000e+02	2.190890455760480471e+00
6.300000000000000000e+02	6.300000000000000000e+01	6.300000000000000000e+02	2.211941539984106697e+00
6.400000000000000000e+02	6.400000000000000000e+01	6.400000000000000000e+02	2.244829058974521452e+00
6.500000000000000000e+02	6.500000000000000000e+01	6.500000000000000000e+02	2.255214635947667023e+00
6.600000000000000000e+02	6.600000000000000000e+01	6.600000000000000000e+02	2.234719808481022252e+00
6.700000000000000000e+02	6.700000000000000000e+01	6.700000000000000000e+02	2.240501529964615823e+00
6.800000000000000000e+02	6.800000000000000000e+01	6.800000000000000000e+02	2.236193939256464702e+00
6.900000000000000000e+02	6.900000000000000000e+01	6.900000000000000000e+02	2.264948162360016948e+00
7.000000000000000000e+02	7.000000000000000000e+01	7.000000000000000000e+02	2.348247432773316934e+00
7.100000000000000000e+02	7.100000000000000000e+01	7.100000000000000000e+02	2.289036667565629735e+00
7.200000000000000000e+02	7.200000000000000000e+01	7.200000000000000000e+02	2.270946384976276100e+00
7.300000000000000000e+02	7.300000000000000000e+01	7.300000000000000000e+02	2.327954471806366943e+00
7.400000000000000000e+02	7.400000000000000000e+01	7.400000000000000000e+02	2.254839760182637320e+00
7.500000000000000000e+02	7.500000000000000000e+01	7.500000000000000000e+02	2.161928105742178641e+00
7.600000000000000000e+02	7.600000000000000000e+01	7.600000000000000000e+02	2.237048273793746489e+00
7.700000000000000000e+02	7.700000000000000000e+01	7.700000000000000000e+02	2.265986456295132623e+00
7.800000000000000000e+02	7.800000000000000000e+01	7.800000000000000000e+02	2.262400460851227368e+00
7.900000000000000000e+02	7.900000000000000000e+01	7.900000000000000000e+02	2.250871071465121442e+00
8.000000000000000000e+02	8.000000000000000000e+01	8.000000000000000000e+02	2.199529737313021371e+00
8.100000000000000000e+02	8.100000000000000000e+01	8.100000000000000000e+02	2.181375554323206956e+00
8.200000000000000000e+02	8.200000000000000000e+01	8.200000000000000000e+02	2.227627660031189727e+00
8.300000000000000000e+02	8.300000000000000000e+01	8.300000000000000000e+02	2.234132491531416242e+00
8.400000000000000000e+02	8.400000000000000000e+01	8.400000000000000000e+02	2.197025921976687446e+00
8.500000000000000000e+02	8.500000000000000000e+01	8.500000000000000000e+02	2.156966067775372142e+00
8.600000000000000000e+02	8.600000000000000000e+01	8.600000000000000000e+02	2.167333620466299848e+00
8.700000000000000000e+02	8.700000000000000000e+01	8.700000000000000000e+02	2.120936100197828189e+00
8.800000000000000000e+02	8.800000000000000000e+01	8.800000000000000000e+02	2.123807410916077831e+00
8.900000000000000000e+02	8.900000000000000000e+01	8.900000000000000000e+02	2.139125343328629025e+00
9.000000000000000000e+02	9.000000000000000000e+01	9.000000000000000000e+02	2.132137577717787558e+00
9.100000000000000000e+02	9.100000000000000000e+01	9.100000000000000000e+02	2.121699814967535236e+00
9.200000000000000000e+02	9.200000000000000000e+01	9.200000000000000000e+02	2.075264875439677859e+00
9.300000000000000000e+02	9.300000000000000000e+01	9.300000000000000000e+02	2.064914372609687021e+00
9.400000000000000000e+02	9.400000000000000000e+01	9.400000000000000000e+02	2.069287660273656293e+00
9.500000000000000000e+02	9.500000000000000000e+01	9.500000000000000000e+02	2.060372382704746652e+00
9.600000000000000000e+02	9.600000000000000000e+01	9.600000000000000000e+02	2.125091886721207857e+00
9.700000000000000000e+02	9.700000000000000000e+01	9.700000000000000000e+02	2.141790938160096580e+00
9.800000000000000000e+02	9.800000000000000000e+01	9.800000000000000000e+02	2.122304736909433664e+00
9.900000000000000000e+02	9.900000000000000000e+01	9.900000000000000000e+02	2.106924302802446913e+00
1.000000000000000000e+03	1.000000000000000000e+02	1.000000000000000000e+03	2.138177827895635819e+00
1.010000000000000000e+03	1.010000000000000000e+02	1.010000000000000000e+03	2.065906022516550422e+00
1.020000000000000000e+03	1.020000000000000000e+02	1.020000000000000000e+03	2.100236541762005693e+00
1.030000000000000000e+03	1.030000000000000000e+02	1.030000000000000000e+03	2.133870741003509597e+00
1.040000000000000000e+03	1.040000000000000000e+02	1.040000000000000000e+03	2.127851108864430962e+00
1.050000000000000000e+03	1.050000000000000000e+02	1.050000000000000000e+03	2.160335043165300561e+00
1.060000000000000000e+03	1.060000000000000000e+02	1.060000000000000000e+03	2.212696466735954992e+00
1.070000000000000000e+03	1.070000000000000000e+02	1.070000000000000000e+03	2.267358906094181226e+00
1.080000000000000000e+03	1.080000000000000000e+02	1.080000000000000000e+03	2.243513840119997660e+00
1.090000000000000000e+03	1.090000000000000000e+02	1.090000000000000000e+03	2.225565348978344904e+00
1.100000000000000000e+03	1.100000000000000000e+02	1.100000000000000000e+03	2.370087706114377024e+00
1.110000000000000000e+03	1.110000000000000000e+02	1.110000000000000000e+03	2.309911972394678603e+00
1.120000000000000000e+03	1.120000000000000000e+02	1.120000000000000000e+03	2.240201177969389779e+00
1.130000000000000000e+03	1.130000000000000000e+02	1.130000000000000000e+03	2.346940015484445752e+00
1.140000000000000000e+03	1.140000000000000000e+02	1.140000000000000000e+03	2.370561854367883470e+00
1.150000000000000000e+03	1.150000000000000000e+02	1.150000000000000000e+03	2.351029947147866395e+00
1.160000000000000000e+03	1.160000000000000000e+02	1.160000000000000000e+03	2.288868976042746084e+00
1.170000000000000000e+03	1.170000000000000000e+02	1.170000000000000000e+03	2.460894213798169528e+00
1.180000000000000000e+03	1.180000000000000000e+02	1.180000000000000000e+03	2.539238233481611928e+00
1.190000000000000000e+03	1.190000000000000000e+02	1.190000000000000000e+03	2.546556843347918431e+00
1.200000000000000000e+03	1.200000000000000000e+02	1.200000000000000000e+03	2.409647724320871376e+00
1.210000000000000000e+03	1.210000000000000000e+02	1.210000000000000000e+03	2.382942406557716719e+00
1.220000000000000000e+03	1.220000000000000000e+02	1.220000000000000000e+03	2.383388568427135201e+00
1.230000000000000000e+03	1.230000000000000000e+02	1.230000000000000000e+03	2.375494271359387177e+00
1.240000000000000000e+03	1.240000000000000000e+02	1.240000000000000000e+03	2.487466950758915996e+00
1.250000000000000000e+03	1.250000000000000000e+02	1.250000000000000000e+03	2.482650276923654253e+00
1.260000000000000000e+03	1.260000000000000000e+02	1.260000000000000000e+03	2.432186354332977807e+00
1.270000000000000000e+03	1.270000000000000000e+02	1.270000000000000000e+03	2.483439466538387208e+00
1.280000000000000000e+03	1.280000000000000000e+02	1.280000000000000000e+03	2.568225965119485199e+00
1.290000000000000000e+03	1.290000000000000000e+02	1.290000000000000000e+03	2.609277048908885455e+00
1.300000000000000000e+03	1.300000000000000000e+02	1.300000000000000000e+03	2.502085668475045654e+00
1.310000000000000000e+03	1.310000000000000000e+02	1.310000000000000000e+03	2.554542360340672058e+00
1.320000000000000000e+03	1.320000000000000000e+02	1.320000000000000000e+03	2.581377734293017756e+00
1.330000000000000000e+03	1.330000000000000000e+02	1.330000000000000000e+03	2.529562136685153284e+00
1.340000000000000000e+03	1.340000000000000000e+02	1.340000000000000000e+03	2.510121628116610992e+00
1.350000000000000000e+03	1.350000000000000000e+02	1.350000000000000000e+03	2.563390261635195788e+00
1.360000000000000000e+03	1.360000000000000000e+02	1.360000000000000000e+03	2.653183434534464702e+00
1.370000000000000000e+03	1.370000000000000000e+02	1.370000000000000000e+03	2.611473742337282911e+00
1.380000000000000000e+03	1.380000000000000000e+02	1.380000000000000000e+03	2.523017982925863212e+00
1.390000000000000000e+03	1.390000000000000000e+02	1.390000000000000000e+03	2.544532361873073079e+00
1.400000000000000000e+03	1.400000000000000000e+02	1.400000000000000000e+03	2.565605127884857950e+00
1.410000000000000000e+03	1.410000000000000000e+02	1.410000000000000000e+03	2.595524671738642208e+00
1.420000000000000000e+03	1.420000000000000000e+02	1.420000000000000000e+03	2.656798205096291721e+00
1.430000000000000000e+03	1.430000000000000000e+02	1.430000000000000000e+03	2.708821922871978760e+00
1.440000000000000000e+03	1.440000000000000000e+02	1.440000000000000000e+03	2.606365108726033775e+00
1.450000000000000000e+03	1.450000000000000000e+02	1.450000000000000000e+03	2.644865704296965880e+00
1.460000000000000000e+03	1.460000000000000000e+02	1.460000000000000000e+03	2.646913076782572372e+00
1.470000000000000000e+03	1.470000000000000000e+02	1.470000000000000000e+03	2.680543347656990871e+00
1.480000000000000000e+03	1.480000000000000000e+02	1.480000000000000000e+03	2.666971149162735255e+00
1.490000000000000000e+03	1.490000000000000000e+02	1.490000000000000000e+03	2.629273853442541053e+00
1.500000000000000000e+03	1.500000000000000000e+02	1.500000000000000000e+03	2.610167703786552718e+00
1.510000000000000000e+03	1.510000000000000000e+02	1.510000000000000000e+03	2.527355057031498653e+00
1.520000000000000000e+03	1.520000000000000000e+02	1.520000000000000000e+03	2.540690700359552245e+00
1.530000000000000000e+03	1.530000000000000000e+02	1.530000000000000000e+03	2.542563483669665114e+00
1.540000000000000000e+03	1.540000000000000000e+02	1.540000000000000000e+03	2.549874653513771072e+00
1.550000000000000000e+03	1.550000000000000000e+02	1.550000000000000000e+03	2.527793630200411812e+00
1.560000000000000000e+03	1.560000000000000000e+02	1.560000000000000000e+03	2.631694001899727464e+00
1.570000000000000000e+03	1.570000000000000000e+02	1.570000000000000000e+03	2.660966468167557775e+00
1.580000000000000000e+03	1.580000000000000000e+02	1.580000000000000000e+03	2.656939650436207057e+00
1.590000000000000000e+03	1.590000000000000000e+02	1.590000000000000000e+03	2.653805173661955674e+00
1.600000000000000000e+03	1.600000000000000000e+02	1.600000000000000000e+03	2.629317374775198335e+00
1.610000000000000000e+03	1.610000000000000000e+02	1.610000000000000000e+03	2.583592539931110377e+00
1.620000000000000000e+03	1.620000000000000000e+02	1.620000000000000000e+03	2.501531494251803878e+00
1.630000000000000000e+03	1.630000000000000000e+02	1.630000000000000000e+03	2.553696211593591947e+00
1.640000000000000000e+03	1.640000000000000000e+02	1.640000000000000000e+03	2.561510065639192923e+00
1.650000000000000000e+03	1.650000000000000000e+02	1.650000000000000000e+03	2.551606253818015091e+00
1.660000000000000000e+03	1.660000000000000000e+02	1.660000000000000000e+03	2.601364818409183322e+00
1.670000000000000000e+03	1.670000000000000000e+02	1.670000000000000000e+03	2.551961633182427747e+00
1.680000000000000000e+03	1.680000000000000000e+02	1.680000000000000000e+03	2.608286840636407256e+00
1.690000000000000000e+03	1.690000000000000000e+02	1.690000000000000000e+03	2.628402453814571160e+00
1.700000000000000000e+03	1.700000000000000000e+02	1.700000000000000000e+03	2.642994924513872856e+00
1.710000000000000000e+03	1.710000000000000000e+02	1.710000000000000000e+03	2.614215095159902358e+00
1.720000000000000000e+03	1.720000000000000000e+02	1.720000000000000000e+03	2.634444106378631023e+00
1.730000000000000000e+03	1.730000000000000000e+02	1.730000000000000000e+03	2.583249827130645215e+00
1.740000000000000000e+03	1.740000000000000000e+02	1.740000000000000000e+03	2.505463212324327671e+00
1.750000000000000000e+03	1.750000000000000000e+02	1.750000000000000000e+03	2.486554952133157581e+00
1.760000000000000000e+03	1.760000000000000000e+02	1.760000000000000000e+03	2.473471485293604832e+00
1.770000000000000000e+03	1.770000000000000000e+02	1.770000000000000000e+03	2.467373123354093423e+00
1.780000000000000000e+03	1.780000000000000000e+02	1.780000000000000000e+03	2.490596743473418861e+00
1.790000000000000000e+03	1.790000000000000000e+02	1.790000000000000000e+03	2.492884753263268305e+00
1.800000000000000000e+03	1.800000000000000000e+02	1.800000000000000000e+03	2.528516727898077576e+00
1.810000000000000000e+03	1.810000000000000000e+02	1.810000000000000000e+03	2.541437990668281799e+00
1.820000000000000000e+03	1.820000000000000000e+02	1.820000000000000000e+03	2.568052849647374458e+00
1.830000000000000000e+03	1.830000000000000000e+02	1.830000000000000000e+03	2.547025772933790400e+00
1.840000000000000000e+03	1.840000000000000000e+02	1.840000000000000000e+03	2.583701528732202490e+00
1.850000000000000000e+03	1.850000000000000000e+02	1.850000000000000000e+03	2.554624375220079902e+00
1.860000000000000000e+03	1.860000000000000000e+02	1.860000000000000000e+03	2.570775402798731957e+00
1.870000000000000000e+03	1.870000000000000000e+02	1.870000000000000000e+03	2.583894935985708852e+00
1.880000000000000000e+03	1.880000000000000000e+02	1.880000000000000000e+03	2.572636091231623734e+00
1.890000000000000000e+03	1.890000000000000000e+02	1.890000000000000000e+03	2.465626320253746950e+00
1.900000000000000000e+03	1.900000000000000000e+02	1.900000000000000000e+03	2.447956311602973223e+00
1.910000000000000000e+03	1.910000000000000000e+02	1.910000000000000000e+03	2.443770851175067982e+00
1.920000000000000000e+03	1.920000000000000000e+02	1.920000000000000000e+03	2.380937967872049033e+00
1.930000000000000000e+03	1.930000000000000000e+02	1.930000000000000000e+03	2.441989007731151240e+00
1.940000000000000000e+03	1.940000000000000000e+02	1.940000000000000000e+03	2.490220996996246772e+00
1.950000000000000000e+03	1.950000000000000000e+02	1.950000000000000000e+03	2.435413513904900906e+00
1.960000000000000000e+03	1.960000000000000000e+02	1.960000000000000000e+03	2.474758174177535963e+00
1.970000000000000000e+03	1.970000000000000000e+02	1.970000000000000000e+03	2.532623268489993862e+00
1.980000000000000000e+03	1.980000000000000000e+02	1.980000000000000000e+03	2.511917285854385895e+00
1.990000000000000000e+03	1.990000000000000000e+02	1.990000000000000000e+03	2.546427407464755710e+00
2.000000000000000000e+03	2.000000000000000000e+02	2.000000000000000000e+03	2.542744278059755558e+00
2.010000000000000000e+03	2.010000000000000000e+02	2.010000000000000000e+03	2.564125071781398368e+00
2.020000000000000000e+03	2.020000000000000000e+02	2.020000000000000000e+03	2.533642416885133031e+00
2.030000000000000000e+03	2.030000000000000000e+02	2.030000000000000000e+03	2.557736632369099095e+00
2.040000000000000000e+03	2.040000000000000000e+02	2.040000000000000000e+03	2.583282166388099377e+00
2.050000000000000000e+03	2.050000000000000000e+02	2.050000000000000000e+03	2.613532548452003557e+00
2.060000000000000000e+03	2.060000000000000000e+02	2.060000000000000000e+03	2.578557186468165785e+00
2.070000000000000000e+03	2.070000000000000000e+02	2.070000000000000000e+03	2.571207982889212040e+00
2.080000000000000000e+03	2.080000000000000000e+02	2.080000000000000000e+03	2.567327422918210367e+00
2.090000000000000000e+03	2.090000000000000000e+02	2.090000000000000000e+03	2.636580216280386413e+00
2.100000000000000000e+03	2.100000000000000000e+02	2.100000000000000000e+03	2.634135870924884326e+00
2.110000000000000000e+03	2.110000000000000000e+02	2.110000000000000000e+03	2.707315279854985768e+00
2.120000000000000000e+03	2.120000000000000000e+02	2.120000000000000000e+03	2.669532915550851371e+00
2.130000000000000000e+03	2.130000000000000000e+02	2.130000000000000000e+03	2.668299749831132495e+00
2.140000000000000000e+03	2.140000000000000000e+02	2.140000000000000000e+03	2.609451893039746562e+00
2.150000000000000000e+03	2.150000000000000000e+02	2.150000000000000000e+03	2.614592862397074668e+00
2.160000000000000000e+03	2.160000000000000000e+02	2.160000000000000000e+03	2.616716892520561721e+00
2.170000000000000000e+03	2.170000000000000000e+02	2.170000000000000000e+03	2.575060331781886536e+00
2.180000000000000000e+03	2.180000000000000000e+02	2.180000000000000000e+03	2.594474685601115826e+00
2.190000000000000000e+03	2.190000000000000000e+02	2.190000000000000000e+03	2.483389203690216096e+00
2.200000000000000000e+03	2.200000000000000000e+02	2.200000000000000000e+03	2.538932144712802152e+00
2.210000000000000000e+03	2.210000000000000000e+02	2.210000000000000000e+03	2.528562055168059874e+00
2.220000000000000000e+03	2.220000000000000000e+02	2.220000000000000000e+03	2.447063590921010778e+00
2.230000000000000000e+03	2.230000000000000000e+02	2.230000000000000000e+03	2.395757163661863753e+00
2.240000000000000000e+03	2.240000000000000000e+02	2.240000000000000000e+03	2.384273912294192499e+00
2.250000000000000000e+03	2.250000000000000000e+02	2.250000000000000000e+03	2.419058368483659294e+00
2.260000000000000000e+03	2.260000000000000000e+02	2.260000000000000000e+03	2.437411580537301337e+00
2.270000000000000000e+03	2.270000000000000000e+02	2.270000000000000000e+03	2.446354234429259478e+00
2.280000000000000000e+03	2.280000000000000000e+02	2.280000000000000000e+03	2.481596049251528324e+00
2.290000000000000000e+03	2.290000000000000000e+02	2.290000000000000000e+03	2.520888086781523985e+00
2.300000000000000000e+03	2.300000000000000000e+02	2.300000000000000000e+03	2.570939808269673055e+00
2.310000000000000000e+03	2.310000000000000000e+02	2.310000000000000000e+03	2.523645165066243035e+00
2.320000000000000000e+03	2.320000000000000000e+02	2.320000000000000000e+03	2.516128300549466346e+00
2.330000000000000000e+03	2.330000000000000000e+02	2.330000000000000000e+03	2.566135231966808039e+00
2.340000000000000000e+03	2.340000000000000000e+02	2.340000000000000000e+03	2.639088954717793811e+00
2.350000000000000000e+03	2.350000000000000000e+02	2.350000000000000000e+03	2.614638890791830317e+00
2.360000000000000000e+03	2.360000000000000000e+02	2.360000000000000000e+03	2.535250904521608728e+00
2.370000000000000000e+03	2.370000000000000000e+02	2.370000000000000000e+03	2.445011820682445602e+00
2.380000000000000000e+03	2.380000000000000000e+02	2.380000000000000000e+03	2.462551733051222769e+00
2.390000000000000000e+03	2.390000000000000000e+02	2.390000000000000000e+03	2.445083868891827272e+00
2.400000000000000000e+03	2.400000000000000000e+02	2.400000000000000000e+03	2.500886686432358896e+00
2.410000000000000000e+03	2.410000000000000000e+02	2.410000000000000000e+03	2.394970541469728875e+00
2.420000000000000000e+03	2.420000000000000000e+02	2.420000000000000000e+03	2.452751540726580082e+00
2.430000000000000000e+03	2.430000000000000000e+02	2.430000000000000000e+03	2.509897586551653070e+00
2.440000000000000000e+03	2.440000000000000000e+02	2.440000000000000000e+03	2.488799020332379541e+00
2.450000000000000000e+03	2.450000000000000000e+02	2.450000000000000000e+03	2.506007415629505797e+00
2.460000000000000000e+03	2.460000000000000000e+02	2.460000000000000000e+03	2.501913683568163904e+00
2.470000000000000000e+03	2.470000000000000000e+02	2.470000000000000000e+03	2.518950782668877508e+00
2.480000000000000000e+03	2.480000000000000000e+02	2.480000000000000000e+03	2.533614377955945240e+00
2.490000000000000000e+03	2.490000000000000000e+02	2.490000000000000000e+03	2.437397349819732106e+00
2.500000000000000000e+03	2.500000000000000000e+02	2.500000000000000000e+03	2.499514773104504428e+00
2.510000000000000000e+03	2.510000000000000000e+02	2.510000000000000000e+03	2.562878321244090429e+00
2.520000000000000000e+03	2.520000000000000000e+02	2.520000000000000000e+03	2.519634146682156572e+00
2.530000000000000000e+03	2.530000000000000000e+02	2.530000000000000000e+03	2.512102184967768714e+00
2.540000000000000000e+03	2.540000000000000000e+02	2.540000000000000000e+03	2.522239665689113952e+00
2.550000000000000000e+03	2.550000000000000000e+02	2.550000000000000000e+03	2.594234159484108737e+00
2.560000000000000000e+03	2.560000000000000000e+02	2.560000000000000000e+03	2.600252241137544384e+00
2.570000000000000000e+03	2.570000000000000000e+02	2.570000000000000000e+03	2.606644348276209389e+00
2.580000000000000000e+03	2.580000000000000000e+02	2.580000000000000000e+03	2.609536611905509229e+00
2.590000000000000000e+03	2.590000000000000000e+02	2.590000000000000000e+03	2.609141454545187422e+00
2.600000000000000000e+03	2.600000000000000000e+02	2.600000000000000000e+03	2.565412230911940483e+00
2.610000000000000000e+03	2.610000000000000000e+02	2.610000000000000000e+03	2.564600522067733923e+00
2.620000000000000000e+03	2.620000000000000000e+02	2.620000000000000000e+03	2.561097210359632559e+00
2.630000000000000000e+03	2.630000000000000000e+02	2.630000000000000000e+03	2.539248560929862730e+00
2.640000000000000000e+03	2.640000000000000000e+02	2.640000000000000000e+03	2.558941531536139014e+00
2.650000000000000000e+03	2.650000000000000000e+02	2.650000000000000000e+03	2.553427190864823171e+00
2.660000000000000000e+03	2.660000000000000000e+02	2.660000000000000000e+03	2.546499850319683844e+00
2.670000000000000000e+03	2.670000000000000000e+02	2.670000000000000000e+03	2.519126008495459423e+00
2.680000000000000000e+03	2.680000000000000000e+02	2.680000000000000000e+03	2.527110506337596263e+00
2.690000000000000000e+03	2.690000000000000000e+02	2.690000000000000000e+03	2.496210067719379033e+00
2.700000000000000000e+03	2.700000000000000000e+02	2.700000000000000000e+03	2.525550572321951570e+00
2.710000000000000000e+03	2.710000000000000000e+02	2.710000000000000000e+03	2.547190303219404761e+00
2.720000000000000000e+03	2.720000000000000000e+02	2.720000000000000000e+03	2.596504524881167342e+00
2.730000000000000000e+03	2.730000000000000000e+02	2.730000000000000000e+03	2.575071336737646099e+00
2.740000000000000000e+03	2.740000000000000000e+02	2.740000000000000000e+03	2.585798305828876043e+00
2.750000000000000000e+03	2.750000000000000000e+02	2.750000000000000000e+03	2.596014146977964288e+00
2.760000000000000000e+03	2.760000000000000000e+02	2.760000000000000000e+03	2.660645544891018677e+00
2.770000000000000000e+03	2.770000000000000000e+02	2.770000000000000000e+03	2.622414620599587742e+00
2.780000000000000000e+03	2.780000000000000000e+02	2.780000000000000000e+03	2.623489145499088071e+00
2.790000000000000000e+03	2.790000000000000000e+02	2.790000000000000000e+03	2.627494957754576532e+00
2.800000000000000000e+03	2.800000000000000000e+02	2.800000000000000000e+03	2.585570536932597641e+00
2.810000000000000000e+03	2.810000000000000000e+02	2.810000000000000000e+03	2.539651087686904507e+00
2.820000000000000000e+03	2.820000000000000000e+02	2.820000000000000000e+03	2.522661252283301625e+00
2.830000000000000000e+03	2.830000000000000000e+02	2.830000000000000000e+03	2.587182827437990440e+00
2.840000000000000000e+03	2.840000000000000000e+02	2.840000000000000000e+03	2.590214447991322277e+00
2.850000000000000000e+03	2.850000000000000000e+02	2.850000000000000000e+03	2.613314283029037011e+00
2.860000000000000000e+03	2.860000000000000000e+02	2.860000000000000000e+03	2.541919743231697559e+00
2.870000000000000000e+03	2.870000000000000000e+02	2.870000000000000000e+03	2.556189967880189595e+00
2.880000000000000000e+03	2.880000000000000000e+02	2.880000000000000000e+03	2.609492871828787752e+00
2.890000000000000000e+03	2.890000000000000000e+02	2.890000000000000000e+03	2.609327185579956243e+00
2.900000000000000000e+03	2.900000000000000000e+02	2.900000000000000000e+03	2.699488771288625522e+00
2.910000000000000000e+03	2.910000000000000000e+02	2.910000000000000000e+03	2.651443803002281108e+00
2.920000000000000000e+03	2.920000000000000000e+02	2.920000000000000000e+03	2.597428405869274037e+00
2.930000000000000000e+03	2.930000000000000000e+02	2.930000000000000000e+03	2.599141567505231176e+00
2.940000000000000000e+03	2.940000000000000000e+02	2.940000000000000000e+03	2.607900349691829600e+00
2.950000000000000000e+03	2.950000000000000000e+02	2.950000000000000000e+03	2.528086701114879542e+00
2.960000000000000000e+03	2.960000000000000000e+02	2.960000000000000000e+03	2.495548653481632240e+00
2.970000000000000000e+03	2.970000000000000000e+02	2.970000000000000000e+03	2.506729726456383922e+00
2.980000000000000000e+03	2.980000000000000000e+02	2.980000000000000000e+03	2.619708268132256990e+00
2.990000000000000000e+03	2.990000000000000000e+02	2.990000000000000000e+03	2.576636235439472511e+00
3.000000000000000000e+03	3.000000000000000000e+02	3.000000000000000000e+03	2.513685218762108153e+00
3.010000000000000000e+03	3.010000000000000000e+02	3.010000000000000000e+03	2.565625489823840422e+00
3.020000000000000000e+03	3.020000000000000000e+02	3.020000000000000000e+03	2.546808830659892386e+00
3.030000000000000000e+03	3.030000000000000000e+02	3.030000000000000000e+03	2.551006445061728023e+00
3.040000000000000000e+03	3.040000000000000000e+02	3.040000000000000000e+03	2.545603646001715070e+00
3.050000000000000000e+03	3.050000000000000000e+02	3.050000000000000000e+03	2.639248724766590559e+00
3.060000000000000000e+03	3.060000000000000000e+02	3.060000000000000000e+03	2.602194144322010683e+00
3.070000000000000000e+03	3.070000000000000000e+02	3.070000000000000000e+03	2.611895909760133083e+00
3.080000000000000000e+03	3.080000000000000000e+02	3.080000000000000000e+03	2.641042756520389556e+00
3.090000000000000000e+03	3.090000000000000000e+02	3.090000000000000000e+03	2.709118084384432468e+00
3.100000000000000000e+03	3.100000000000000000e+02	3.100000000000000000e+03	2.703451506097333201e+00
3.110000000000000000e+03	3.110000000000000000e+02	3.110000000000000000e+03	2.742042210493882859e+00
3.120000000000000000e+03	3.120000000000000000e+02	3.120000000000000000e+03	2.693899951975161855e+00
3.130000000000000000e+03	3.130000000000000000e+02	3.130000000000000000e+03	2.704646713646415623e+00
3.140000000000000000e+03	3.140000000000000000e+02	3.140000000000000000e+03	2.630224717894961373e+00
3.150000000000000000e+03	3.150000000000000000e+02	3.150000000000000000e+03	2.577913838718427275e+00
3.160000000000000000e+03	3.160000000000000000e+02	3.160000000000000000e+03	2.716798369988076889e+00
3.170000000000000000e+03	3.170000000000000000e+02	3.170000000000000000e+03	2.710379900312428259e+00
3.180000000000000000e+03	3.180000000000000000e+02	3.180000000000000000e+03	2.692981196404225841e+00
3.190000000000000000e+03	3.190000000000000000e+02	3.190000000000000000e+03	2.684377127335385804e+00
3.200000000000000000e+03	3.200000000000000000e+02	3.200000000000000000e+03	2.710456147582366526e+00
3.210000000000000000e+03	3.210000000000000000e+02	3.210000000000000000e+03	2.690530441720683896e+00
3.220000000000000000e+03	3.220000000000000000e+02	3.220000000000000000e+03	2.730277154085163360e+00
3.230000000000000000e+03	3.230000000000000000e+02	3.230000000000000000e+03	2.713189025775715191e+00
3.240000000000000000e+03	3.240000000000000000e+02	3.240000000000000000e+03	2.756534826386063397e+00
3.250000000000000000e+03	3.250000000000000000e+02	3.250000000000000000e+03	2.782548011514244024e+00
3.260000000000000000e+03	3.260000000000000000e+02	3.260000000000000000e+03	2.717472763255251778e+00
3.270000000000000000e+03	3.270000000000000000e+02	3.270000000000000000e+03	2.670621299889217592e+00
3.280000000000000000e+03	3.280000000000000000e+02	3.280000000000000000e+03	2.673232236256827932e+00
3.290000000000000000e+03	3.290000000000000000e+02	3.290000000000000000e+03	2.682323174458849380e+00
3.300000000000000000e+03	3.300000000000000000e+02	3.300000000000000000e+03	2.662932524396771417e+00
3.310000000000000000e+03	3.310000000000000000e+02	3.310000000000000000e+03	2.729586261247837431e+00
3.320000000000000000e+03	3.320000000000000000e+02	3.320000000000000000e+03	2.666206005199938112e+00
3.330000000000000000e+03	3.330000000000000000e+02	3.330000000000000000e+03	2.713089076266671285e+00
3.340000000000000000e+03	3.340000000000000000e+02	3.340000000000000000e+03	2.650744359130374761e+00
3.350000000000000000e+03	3.350000000000000000e+02	3.350000000000000000e+03	2.698220314340808113e+00
3.360000000000000000e+03	3.360000000000000000e+02	3.360000000000000000e+03	2.750346280847808078e+00
3.370000000000000000e+03	3.370000000000000000e+02	3.370000000000000000e+03	2.673641501021539746e+00
3.380000000000000000e+03	3.380000000000000000e+02	3.380000000000000000e+03	2.739487235660650555e+00
3.390000000000000000e+03	3.390000000000000000e+02	3.390000000000000000e+03	2.736602618389178510e+00
3.400000000000000000e+03	3.400000000000000000e+02	3.400000000000000000e+03	2.762397254728239826e+00
3.410000000000000000e+03	3.410000000000000000e+02	3.410000000000000000e+03	2.761860378211185463e+00
3.420000000000000000e+03	3.420000000000000000e+02	3.420000000000000000e+03	2.687022573199828290e+00
3.430000000000000000e+03	3.430000000000000000e+02	3.430000000000000000e+03	2.823146788106488447e+00
3.440000000000000000e+03	3.440000000000000000e+02	3.440000000000000000e+03	2.764119478910834093e+00
3.450000000000000000e+03	3.450000000000000000e+02	3.450000000000000000e+03	2.794651592871132628e+00
3.460000000000000000e+03	3.460000000000000000e+02	3.460000000000000000e+03	2.818743217227754894e+00
3.470000000000000000e+03	3.470000000000000000e+02	3.470000000000000000e+03	2.780888892429727477e+00
3.480000000000000000e+03	3.480000000000000000e+02	3.480000000000000000e+03	2.776668464173048800e+00
3.490000000000000000e+03	3.490000000000000000e+02	3.490000000000000000e+03	2.779766236517808853e+00
3.500000000000000000e+03	3.500000000000000000e+02	3.500000000000000000e+03	2.728075652445983490e+00
3.510000000000000000e+03	3.510000000000000000e+02	3.510000000000000000e+03	2.732788076801590638e+00
3.520000000000000000e+03	3.520000000000000000e+02	3.520000000000000000e+03	2.722538005637221481e+00
3.530000000000000000e+03	3.530000000000000000e+02	3.530000000000000000e+03	2.761238486477203047e+00
3.540000000000000000e+03	3.540000000000000000e+02	3.540000000000000000e+03	2.771707322896960424e+00
3.550000000000000000e+03	3.550000000000000000e+02	3.550000000000000000e+03	2.788214479480602304e+00
3.560000000000000000e+03	3.560000000000000000e+02	3.560000000000000000e+03	2.876086127652375257e+00
3.570000000000000000e+03	3.570000000000000000e+02	3.570000000000000000e+03	2.732995726150414750e+00
3.580000000000000000e+03	3.580000000000000000e+02	3.580000000000000000e+03	2.688239150392581767e+00
3.590000000000000000e+03	3.590000000000000000e+02	3.590000000000000000e+03	2.697422537180385937e+00
3.600000000000000000e+03	3.600000000000000000e+02	3.600000000000000000e+03	2.697463398277423430e+00
3.610000000000000000e+03	3.610000000000000000e+02	3.610000000000000000e+03	2.655544544681436303e+00
3.620000000000000000e+03	3.620000000000000000e+02	3.620000000000000000e+03	2.751145392174878079e+00
3.630000000000000000e+03	3.630000000000000000e+02	3.630000000000000000e+03	2.765355197121398323e+00
3.640000000000000000e+03	3.640000000000000000e+02	3.640000000000000000e+03	2.695036832553357797e+00
3.650000000000000000e+03	3.650000000000000000e+02	3.650000000000000000e+03	2.750023176252946566e+00
3.660000000000000000e+03	3.660000000000000000e+02	3.660000000000000000e+03	2.752119406945710001e+00
3.670000000000000000e+03	3.670000000000000000e+02	3.670000000000000000e+03	2.728754004953700019e+00
3.680000000000000000e+03	3.680000000000000000e+02	3.680000000000000000e+03	2.777271098017147555e+00
3.690000000000000000e+03	3.690000000000000000e+02	3.690000000000000000e+03	2.891189032282836635e+00
3.700000000000000000e+03	3.700000000000000000e+02	3.700000000000000000e+03	2.901795129118480698e+00
3.710000000000000000e+03	3.710000000000000000e+02	3.710000000000000000e+03	2.815314334445596867e+00
3.720000000000000000e+03	3.720000000000000000e+02	3.720000000000000000e+03	2.882413138025285093e+00
3.730000000000000000e+03	3.730000000000000000e+02	3.730000000000000000e+03	2.834777709611703944e+00
3.740000000000000000e+03	3.740000000000000000e+02	3.740000000000000000e+03	2.797438999819000571e+00
3.750000000000000000e+03	3.750000000000000000e+02	3.750000000000000000e+03	2.801204176192093609e+00
3.760000000000000000e+03	3.760000000000000000e+02	3.760000000000000000e+03	2.867717806263037961e+00
3.770000000000000000e+03	3.770000000000000000e+02	3.770000000000000000e+03	2.881859741661715102e+00
3.780000000000000000e+03	3.780000000000000000e+02	3.780000000000000000e+03	2.891693357366845074e+00
3.790000000000000000e+03	3.790000000000000000e+02	3.790000000000000000e+03	2.849730095630185200e+00
3.800000000000000000e+03	3.800000000000000000e+02	3.800000000000000000e+03	2.836291214961393692e+00
3.810000000000000000e+03	3.810000000000000000e+02	3.810000000000000000e+03	2.837263001148849551e+00
3.820000000000000000e+03	3.820000000000000000e+02	3.820000000000000000e+03	2.920301935744721078e+00
3.830000000000000000e+03	3.830000000000000000e+02	3.830000000000000000e+03	2.870546112310771836e+00
3.840000000000000000e+03	3.840000000000000000e+02	3.840000000000000000e+03	2.802719618802771429e+00
3.850000000000000000e+03	3.850000000000000000e+02	3.850000000000000000e+03	2.838967326735398089e+00
3.860000000000000000e+03	3.860000000000000000e+02	3.860000000000000000e+03	2.757993820636931659e+00
3.870000000000000000e+03	3.870000000000000000e+02	3.870000000000000000e+03	2.818390040286691711e+00
3.880000000000000000e+03	3.880000000000000000e+02	3.880000000000000000e+03	2.750026330661876628e+00
3.890000000000000000e+03	3.890000000000000000e+02	3.890000000000000000e+03	2.805844092303883652e+00
3.900000000000000000e+03	3.900000000000000000e+02	3.900000000000000000e+03	2.814793221005562174e+00
3.910000000000000000e+03	3.910000000000000000e+02	3.910000000000000000e+03	2.742548525816799643e+00
3.920000000000000000e+03	3.920000000000000000e+02	3.920000000000000000e+03	2.836741296320148376e+00
3.930000000000000000e+03	3.930000000000000000e+02	3.930000000000000000e+03	2.810514113395137681e+00
3.940000000000000000e+03	3.940000000000000000e+02	3.940000000000000000e+03	2.780094520497487842e+00
3.950000000000000000e+03	3.950000000000000000e+02	3.950000000000000000e+03	2.725719747159057071e+00
3.960000000000000000e+03	3.960000000000000000e+02	3.960000000000000000e+03	2.780168711533381742e+00
3.970000000000000000e+03	3.970000000000000000e+02	3.970000000000000000e+03	2.797619467739445032e+00
3.980000000000000000e+03	3.980000000000000000e+02	3.980000000000000000e+03	2.736423238511512146e+00
3.990000000000000000e+03	3.990000000000000000e+02	3.990000000000000000e+03	2.754500216742012508e+00
4.000000000000000000e+03	4.000000000000000000e+02	4.000000000000000000e+03	2.765093978526970364e+00
4.010000000000000000e+03	4.010000000000000000e+02	4.010000000000000000e+03	2.770672010998433521e+00
4.020000000000000000e+03	4.020000000000000000e+02	4.020000000000000000e+03	2.752023319695861669e+00
4.030000000000000000e+03	4.030000000000000000e+02	4.030000000000000000e+03	2.781610497722418529e+00
4.040000000000000000e+03	4.040000000000000000e+02	4.040000000000000000e+03	2.757575877791687446e+00
4.050000000000000000e+03	4.050000000000000000e+02	4.050000000000000000e+03	2.722321422615352482e+00
4.060000000000000000e+03	4.060000000000000000e+02	4.060000000000000000e+03	2.713793839343737080e+00
4.070000000000000000e+03	4.070000000000000000e+02	4.070000000000000000e+03	2.756434792807448186e+00
4.080000000000000000e+03	4.080000000000000000e+02	4.080000000000000000e+03	2.678025775379540452e+00
4.090000000000000000e+03	4.090000000000000000e+02	4.090000000000000000e+03	2.709073754497611564e+00
4.100000000000000000e+03	4.100000000000000000e+02	4.100000000000000000e+03	2.796524830730097388e+00
4.110000000000000000e+03	4.110000000000000000e+02	4.110000000000000000e+03	2.787236917155289095e+00
4.120000000000000000e+03	4.120000000000000000e+02	4.120000000000000000e+03	2.794265425685357407e+00
4.130000000000000000e+03	4.130000000000000000e+02	4.130000000000000000e+03	2.827156773419722935e+00
4.140000000000000000e+03	4.140000000000000000e+02	4.140000000000000000e+03	2.770774063245053487e+00
4.150000000000000000e+03	4.150000000000000000e+02	4.150000000000000000e+03	2.748708260984091378e+00
4.160000000000000000e+03	4.160000000000000000e+02	4.160000000000000000e+03	2.828232414093968750e+00
4.170000000000000000e+03	4.170000000000000000e+02	4.170000000000000000e+03	2.847011567745277194e+00
4.180000000000000000e+03	4.180000000000000000e+02	4.180000000000000000e+03	2.872839622685551486e+00
4.190000000000000000e+03	4.190000000000000000e+02	4.190000000000000000e+03	2.924001838118841512e+00
4.200000000000000000e+03	4.200000000000000000e+02	4.200000000000000000e+03	2.919000502426553290e+00
4.210000000000000000e+03	4.210000000000000000e+02	4.210000000000000000e+03	2.893737402256527869e+00
4.220000000000000000e+03	4.220000000000000000e+02	4.220000000000000000e+03	2.928844555951414907e+00
4.230000000000000000e+03	4.230000000000000000e+02	4.230000000000000000e+03	2.864677933177104840e+00
4.240000000000000000e+03	4.240000000000000000e+02	4.240000000000000000e+03	2.816237796410407501e+00
4.250000000000000000e+03	4.250000000000000000e+02	4.250000000000000000e+03	2.812327282098383563e+00
4.260000000000000000e+03	4.260000000000000000e+02	4.260000000000000000e+03	2.855988475315715203e+00
4.270000000000000000e+03	4.270000000000000000e+02	4.270000000000000000e+03	2.816203375378755425e+00
4.280000000000000000e+03	4.280000000000000000e+02	4.280000000000000000e+03	2.721080771014055877e+00
4.290000000000000000e+03	4.290000000000000000e+02	4.290000000000000000e+03	2.758366139364176739e+00
4.300000000000000000e+03	4.300000000000000000e+02	4.300000000000000000e+03	2.765714762317277309e+00
4.310000000000000000e+03	4.310000000000000000e+02	4.310000000000000000e+03	2.757982413738873539e+00
4.320000000000000000e+03	4.320000000000000000e+02	4.320000000000000000e+03	2.678716602830384819e+00
4.330000000000000000e+03	4.330000000000000000e+02	4.330000000000000000e+03	2.739380189404148958e+00
4.340000000000000000e+03	4.340000000000000000e+02	4.340000000000000000e+03	2.726871047119197033e+00
4.350000000000000000e+03	4.350000000000000000e+02	4.350000000000000000e+03	2.756002240179566076e+00
4.360000000000000000e+03	4.360000000000000000e+02	4.360000000000000000e+03	2.796122901854866782e+00
4.370000000000000000e+03	4.370000000000000000e+02	4.370000000000000000e+03	2.779925997159569118e+00
4.380000000000000000e+03	4.380000000000000000e+02	4.380000000000000000e+03	2.831045394259804393e+00
4.390000000000000000e+03	4.390000000000000000e+02	4.390000000000000000e+03	2.819740043359032278e+00
4.400000000000000000e+03	4.400000000000000000e+02	4.400000000000000000e+03	2.785422064652899543e+00
4.410000000000000000e+03	4.410000000000000000e+02	4.410000000000000000e+03	2.759842498386736676e+00
4.420000000000000000e+03	4.420000000000000000e+02	4.420000000000000000e+03	2.758869737537122280e+00
4.430000000000000000e+03	4.430000000000000000e+02	4.430000000000000000e+03	2.818313836168484077e+00
4.440000000000000000e+03	4.440000000000000000e+02	4.440000000000000000e+03	2.928181390926410277e+00
4.450000000000000000e+03	4.450000000000000000e+02	4.450000000000000000e+03	2.877640665851057822e+00
4.460000000000000000e+03	4.460000000000000000e+02	4.460000000000000000e+03	2.895937353539500325e+00
4.470000000000000000e+03	4.470000000000000000e+02	4.470000000000000000e+03	2.896718098533245911e+00
4.480000000000000000e+03	4.480000000000000000e+02	4.480000000000000000e+03	2.886304692821827889e+00
4.490000000000000000e+03	4.490000000000000000e+02	4.490000000000000000e+03	2.843369391933019408e+00
4.500000000000000000e+03	4.500000000000000000e+02	4.500000000000000000e+03	2.781066239795358719e+00
4.510000000000000000e+03	4.510000000000000000e+02	4.510000000000000000e+03	2.780883783803055120e+00
4.520000000000000000e+03	4.520000000000000000e+02	4.520000000000000000e+03	2.734547644355290519e+00
4.530000000000000000e+03	4.530000000000000000e+02	4.530000000000000000e+03	2.841209242032335158e+00
4.540000000000000000e+03	4.540000000000000000e+02	4.540000000000000000e+03	2.875478578539413466e+00
4.550000000000000000e+03	4.550000000000000000e+02	4.550000000000000000e+03	2.793525174043896886e+00
4.560000000000000000e+03	4.560000000000000000e+02	4.560000000000000000e+03	2.782609800068320371e+00
4.570000000000000000e+03	4.570000000000000000e+02	4.570000000000000000e+03	2.757969805369404170e+00
4.580000000000000000e+03	4.580000000000000000e+02	4.580000000000000000e+03	2.715589591814123516e+00
4.590000000000000000e+03	4.590000000000000000e+02	4.590000000000000000e+03	2.705723476521600279e+00
4.600000000000000000e+03	4.600000000000000000e+02	4.600000000000000000e+03	2.801939226713092701e+00
4.610000000000000000e+03	4.610000000000000000e+02	4.610000000000000000e+03	2.703871755004087163e+00
4.620000000000000000e+03	4.620000000000000000e+02	4.620000000000000000e+03	2.750353273764735373e+00
4.630000000000000000e+03	4.630000000000000000e+02	4.630000000000000000e+03	2.780862214362304297e+00
4.640000000000000000e+03	4.640000000000000000e+02	4.640000000000000000e+03	2.711301830027033510e+00
4.650000000000000000e+03	4.650000000000000000e+02	4.650000000000000000e+03	2.733597371472994642e+00
4.660000000000000000e+03	4.660000000000000000e+02	4.660000000000000000e+03	2.716908238333672010e+00
4.670000000000000000e+03	4.670000000000000000e+02	4.670000000000000000e+03	2.653277733157199947e+00
4.680000000000000000e+03	4.680000000000000000e+02	4.680000000000000000e+03	2.699527976930339523e+00
4.690000000000000000e+03	4.690000000000000000e+02	4.690000000000000000e+03	2.795839558857781793e+00
4.700000000000000000e+03	4.700000000000000000e+02	4.700000000000000000e+03	2.759943876086512482e+00
4.710000000000000000e+03	4.710000000000000000e+02	4.710000000000000000e+03	2.701103072971797747e+00
4.720000000000000000e+03	4.720000000000000000e+02	4.720000000000000000e+03	2.656262371285634583e+00
4.730000000000000000e+03	4.730000000000000000e+02	4.730000000000000000e+03	2.706410199071146661e+00
4.740000000000000000e+03	4.740000000000000000e+02	4.740000000000000000e+03	2.635450308842479217e+00
4.750000000000000000e+03	4.750000000000000000e+02	4.750000000000000000e+03	2.740136829135566998e+00
4.760000000000000000e+03	4.760000000000000000e+02	4.760000000000000000e+03	2.777851332507005111e+00
4.770000000000000000e+03	4.770000000000000000e+02	4.770000000000000000e+03	2.814413593815593639e+00
4.780000000000000000e+03	4.780000000000000000e+02	4.780000000000000000e+03	2.798678449085251430e+00
4.790000000000000000e+03	4.790000000000000000e+02	4.790000000000000000e+03	2.828609161436613562e+00
4.800000000000000000e+03	4.800000000000000000e+02	4.800000000000000000e+03	2.769103739757514671e+00
4.810000000000000000e+03	4.810000000000000000e+02	4.810000000000000000e+03	2.719060506197442439e+00
4.820000000000000000e+03	4.820000000000000000e+02	4.820000000000000000e+03	2.746331656426687307e+00
4.830000000000000000e+03	4.830000000000000000e+02	4.830000000000000000e+03	2.810766152285777864e+00
4.840000000000000000e+03	4.840000000000000000e+02	4.840000000000000000e+03	2.599042601584843126e+00
4.850000000000000000e+03	4.850000000000000000e+02	4.850000000000000000e+03	2.739211208528360864e+00
4.860000000000000000e+03	4.860000000000000000e+02	4.860000000000000000e+03	2.758291379521300879e+00
4.870000000000000000e+03	4.870000000000000000e+02	4.870000000000000000e+03	2.725483454822837714e+00
4.880000000000000000e+03	4.880000000000000000e+02	4.880000000000000000e+03	2.747163567455931599e+00
4.890000000000000000e+03	4.890000000000000000e+02	4.890000000000000000e+03	2.702522533734167176e+00
4.900000000000000000e+03	4.900000000000000000e+02	4.900000000000000000e+03	2.792425685127846613e+00
4.910000000000000000e+03	4.910000000000000000e+02	4.910000000000000000e+03	2.741845849318199413e+00
4.920000000000000000e+03	4.920000000000000000e+02	4.920000000000000000e+03	2.761135552165179696e+00
4.930000000000000000e+03	4.930000000000000000e+02	4.930000000000000000e+03	2.808289422584979711e+00
4.940000000000000000e+03	4.940000000000000000e+02	4.940000000000000000e+03	2.811672789508290915e+00
4.950000000000000000e+03	4.950000000000000000e+02	4.950000000000000000e+03	2.684132102497876371e+00
4.960000000000000000e+03	4.960000000000000000e+02	4.960000000000000000e+03	2.638524109568269438e+00
4.970000000000000000e+03	4.970000000000000000e+02	4.970000000000000000e+03	2.701364487418063565e+00
4.980000000000000000e+03	4.980000000000000000e+02	4.980000000000000000e+03	2.635157435963229933e+00
4.990000000000000000e+03	4.990000000000000000e+02	4.990000000000000000e+03	2.649925912204170508e+00
5.000000000000000000e+03	5.000000000000000000e+02	5.000000000000000000e+03	2.596328740650799105e+00
5.010000000000000000e+03	5.010000000000000000e+02	5.010000000000000000e+03	2.615748829204459280e+00
5.020000000000000000e+03	5.020000000000000000e+02	5.020000000000000000e+03	2.534795510623823134e+00
5.030000000000000000e+03	5.030000000000000000e+02	5.030000000000000000e+03	2.595371033848544506e+00
5.040000000000000000e+03	5.040000000000000000e+02	5.040000000000000000e+03	2.568450552050695279e+00
5.050000000000000000e+03	5.050000000000000000e+02	5.050000000000000000e+03	2.637710457621588400e+00
5.060000000000000000e+03	5.060000000000000000e+02	5.060000000000000000e+03	2.613692501636189824e+00
5.070000000000000000e+03	5.070000000000000000e+02	5.070000000000000000e+03	2.684304972607082007e+00
5.080000000000000000e+03	5.080000000000000000e+02	5.080000000000000000e+03	2.615328237631779906e+00
5.090000000000000000e+03	5.090000000000000000e+02	5.090000000000000000e+03	2.675746853013533322e+00
5.100000000000000000e+03	5.100000000000000000e+02	5.100000000000000000e+03	2.692595214329824405e+00
5.110000000000000000e+03	5.110000000000000000e+02	5.110000000000000000e+03	2.666838103487897627e+00
5.120000000000000000e+03	5.120000000000000000e+02	5.120000000000000000e+03	2.717583489567660937e+00
5.130000000000000000e+03	5.130000000000000000e+02	5.130000000000000000e+03	2.627221052193783102e+00
5.140000000000000000e+03	5.140000000000000000e+02	5.140000000000000000e+03	2.662912677523323168e+00
5.150000000000000000e+03	5.150000000000000000e+02	5.150000000000000000e+03	2.637317092169930710e+00
5.160000000000000000e+03	5.160000000000000000e+02	5.160000000000000000e+03	2.660734816586635798e+00
5.170000000000000000e+03	5.170000000000000000e+02	5.170000000000000000e+03	2.671476154403828129e+00
5.180000000000000000e+03	5.180000000000000000e+02	5.180000000000000000e+03	2.702047133611084284e+00
5.190000000000000000e+03	5.190000000000000000e+02	5.190000000000000000e+03	2.792578508442991936e+00
5.200000000000000000e+03	5.200000000000000000e+02	5.200000000000000000e+03	2.764041235418849052e+00
5.210000000000000000e+03	5.210000000000000000e+02	5.210000000000000000e+03	2.797294471725309428e+00
5.220000000000000000e+03	5.220000000000000000e+02	5.220000000000000000e+03	2.787322831891995811e+00
5.230000000000000000e+03	5.230000000000000000e+02	5.230000000000000000e+03	2.741919119004965211e+00
5.240000000000000000e+03	5.240000000000000000e+02	5.240000000000000000e+03	2.699925026115569615e+00
5.250000000000000000e+03	5.250000000000000000e+02	5.250000000000000000e+03	2.706301617485523892e+00
5.260000000000000000e+03	5.260000000000000000e+02	5.260000000000000000e+03	2.753728324142078243e+00
5.270000000000000000e+03	5.270000000000000000e+02	5.270000000000000000e+03	2.726735276689866705e+00
5.280000000000000000e+03	5.280000000000000000e+02	5.280000000000000000e+03	2.676868046398955148e+00
5.290000000000000000e+03	5.290000000000000000e+02	5.290000000000000000e+03	2.806880842967649947e+00
5.300000000000000000e+03	5.300000000000000000e+02	5.300000000000000000e+03	2.751400054005990192e+00
5.310000000000000000e+03	5.310000000000000000e+02	5.310000000000000000e+03	2.841877465085606236e+00
5.320000000000000000e+03	5.320000000000000000e+02	5.320000000000000000e+03	2.898983443596694798e+00
5.330000000000000000e+03	5.330000000000000000e+02	5.330000000000000000e+03	2.866286889465103904e+00
5.340000000000000000e+03	5.340000000000000000e+02	5.340000000000000000e+03	2.916955300546572705e+00
5.350000000000000000e+03	5.350000000000000000e+02	5.350000000000000000e+03	2.914711794069784201e+00
5.360000000000000000e+03	5.360000000000000000e+02	5.360000000000000000e+03	2.856052017464291382e+00
5.370000000000000000e+03	5.370000000000000000e+02	5.370000000000000000e+03	2.898537311732116262e+00
5.380000000000000000e+03	5.380000000000000000e+02	5.380000000000000000e+03	2.978522909257438567e+00
5.390000000000000000e+03	5.390000000000000000e+02	5.390000000000000000e+03	2.877715988336848607e+00
5.400000000000000000e+03	5.400000000000000000e+02	5.400000000000000000e+03	2.804355377142059513e+00
5.410000000000000000e+03	5.410000000000000000e+02	5.410000000000000000e+03	2.859516369766302191e+00
5.420000000000000000e+03	5.420000000000000000e+02	5.420000000000000000e+03	2.885598255071837315e+00
5.430000000000000000e+03	5.430000000000000000e+02	5.430000000000000000e+03	2.900500608366899602e+00
5.440000000000000000e+03	5.440000000000000000e+02	5.440000000000000000e+03	2.916162162422285764e+00
5.450000000000000000e+03	5.450000000000000000e+02	5.450000000000000000e+03	2.932777870918245267e+00
5.460000000000000000e+03	5.460000000000000000e+02	5.460000000000000000e+03	2.914077771399118166e+00
5.470000000000000000e+03	5.470000000000000000e+02	5.470000000000000000e+03	2.902943940328067463e+00
5.480000000000000000e+03	5.480000000000000000e+02	5.480000000000000000e+03	2.832156032425551917e+00
5.490000000000000000e+03	5.490000000000000000e+02	5.490000000000000000e+03	2.793934655013841528e+00
5.500000000000000000e+03	5.500000000000000000e+02	5.500000000000000000e+03	2.886293987412699824e+00
5.510000000000000000e+03	5.510000000000000000e+02	5.510000000000000000e+03	2.803024933309136379e+00
5.520000000000000000e+03	5.520000000000000000e+02	5.520000000000000000e+03	2.873019548590328487e+00
5.530000000000000000e+03	5.530000000000000000e+02	5.530000000000000000e+03	2.888494457548896222e+00
5.540000000000000000e+03	5.540000000000000000e+02	5.540000000000000000e+03	2.892338466184351198e+00
5.550000000000000000e+03	5.550000000000000000e+02	5.550000000000000000e+03	2.980367149282495909e+00
5.560000000000000000e+03	5.560000000000000000e+02	5.560000000000000000e+03	2.865752257991000196e+00
5.570000000000000000e+03	5.570000000000000000e+02	5.570000000000000000e+03	2.831963975434821368e+00
5.580000000000000000e+03	5.580000000000000000e+02	5.580000000000000000e+03	2.754921608401207589e+00
5.590000000000000000e+03	5.590000000000000000e+02	5.590000000000000000e+03	2.776051981239619604e+00
5.600000000000000000e+03	5.600000000000000000e+02	5.600000000000000000e+03	2.724321537115335090e+00
5.610000000000000000e+03	5.610000000000000000e+02	5.610000000000000000e+03	2.717742909801880380e+00
5.620000000000000000e+03	5.620000000000000000e+02	5.620000000000000000e+03	2.815059066517558772e+00
5.630000000000000000e+03	5.630000000000000000e+02	5.630000000000000000e+03	2.761669094371523858e+00
5.640000000000000000e+03	5.640000000000000000e+02	5.640000000000000000e+03	2.711835628589580161e+00
5.650000000000000000e+03	5.650000000000000000e+02	5.650000000000000000e+03	2.731677267051604741e+00
5.660000000000000000e+03	5.660000000000000000e+02	5.660000000000000000e+03	2.728689078291447689e+00
5.670000000000000000e+03	5.670000000000000000e+02	5.670000000000000000e+03	2.673443713476626904e+00
5.680000000000000000e+03	5.680000000000000000e+02	5.680000000000000000e+03	2.823140221595057398e+00
5.690000000000000000e+03	5.690000000000000000e+02	5.690000000000000000e+03	2.757374397668871158e+00
5.700000000000000000e+03	5.700000000000000000e+02	5.700000000000000000e+03	2.793280276751371805e+00
5.710000000000000000e+03	5.710000000000000000e+02	5.710000000000000000e+03	2.665290514082718332e+00
5.720000000000000000e+03	5.720000000000000000e+02	5.720000000000000000e+03	2.633513962262613806e+00
5.730000000000000000e+03	5.730000000000000000e+02	5.730000000000000000e+03	2.711793038134945544e+00
5.740000000000000000e+03	5.740000000000000000e+02	5.740000000000000000e+03	2.732878613089790854e+00
5.750000000000000000e+03	5.750000000000000000e+02	5.750000000000000000e+03	2.717180918963405301e+00
5.760000000000000000e+03	5.760000000000000000e+02	5.760000000000000000e+03	2.759644804130040097e+00
5.770000000000000000e+03	5.770000000000000000e+02	5.770000000000000000e+03	2.777589311770465752e+00
5.780000000000000000e+03	5.780000000000000000e+02	5.780000000000000000e+03	2.743097375011354089e+00
5.790000000000000000e+03	5.790000000000000000e+02	5.790000000000000000e+03	2.737981741449076800e+00
5.800000000000000000e+03	5.800000000000000000e+02	5.800000000000000000e+03	2.759421769592098173e+00
5.810000000000000000e+03	5.810000000000000000e+02	5.810000000000000000e+03	2.763939628899782619e+00
5.820000000000000000e+03	5.820000000000000000e+02	5.820000000000000000e+03	2.723806508206632504e+00
5.830000000000000000e+03	5.830000000000000000e+02	5.830000000000000000e+03	2.704770715682361715e+00
5.840000000000000000e+03	5.840000000000000000e+02	5.840000000000000000e+03	2.647360340776607757e+00
5.850000000000000000e+03	5.850000000000000000e+02	5.850000000000000000e+03	2.646273241640977325e+00
5.860000000000000000e+03	5.860000000000000000e+02	5.860000000000000000e+03	2.645945628094508617e+00
5.870000000000000000e+03	5.870000000000000000e+02	5.870000000000000000e+03	2.669419970121601260e+00
5.880000000000000000e+03	5.880000000000000000e+02	5.880000000000000000e+03	2.677351089052191213e+00
5.890000000000000000e+03	5.890000000000000000e+02	5.890000000000000000e+03	2.686048051559320360e+00
5.900000000000000000e+03	5.900000000000000000e+02	5.900000000000000000e+03	2.641410597460808418e+00
5.910000000000000000e+03	5.910000000000000000e+02	5.910000000000000000e+03	2.578769861206220426e+00
5.920000000000000000e+03	5.920000000000000000e+02	5.920000000000000000e+03	2.616803155568383943e+00
5.930000000000000000e+03	5.930000000000000000e+02	5.930000000000000000e+03	2.635831943946275846e+00
5.940000000000000000e+03	5.940000000000000000e+02	5.940000000000000000e+03	2.619303674071641996e+00
5.950000000000000000e+03	5.950000000000000000e+02	5.950000000000000000e+03	2.581114885294659711e+00
5.960000000000000000e+03	5.960000000000000000e+02	5.960000000000000000e+03	2.674075357773415540e+00
5.970000000000000000e+03	5.970000000000000000e+02	5.970000000000000000e+03	2.692011667878544401e+00
5.980000000000000000e+03	5.980000000000000000e+02	5.980000000000000000e+03	2.721147923768318488e+00
5.990000000000000000e+03	5.990000000000000000e+02	5.990000000000000000e+03	2.742578523905554011e+00
6.000000000000000000e+03	6.000000000000000000e+02	6.000000000000000000e+03	2.673073099859405666e+00
6.010000000000000000e+03	6.010000000000000000e+02	6.010000000000000000e+03	2.589272375537079895e+00
6.020000000000000000e+03	6.020000000000000000e+02	6.020000000000000000e+03	2.688085015114162868e+00
6.030000000000000000e+03	6.030000000000000000e+02	6.030000000000000000e+03	2.706703932174183702e+00
6.040000000000000000e+03	6.040000000000000000e+02	6.040000000000000000e+03	2.764771824578772907e+00
6.050000000000000000e+03	6.050000000000000000e+02	6.050000000000000000e+03	2.681047442793505375e+00
6.060000000000000000e+03	6.060000000000000000e+02	6.060000000000000000e+03	2.785438373763297726e+00
6.070000000000000000e+03	6.070000000000000000e+02	6.070000000000000000e+03	2.727992924368807692e+00
6.080000000000000000e+03	6.080000000000000000e+02	6.080000000000000000e+03	2.707517250814287735e+00
6.090000000000000000e+03	6.090000000000000000e+02	6.090000000000000000e+03	2.774760173930512330e+00
6.100000000000000000e+03	6.100000000000000000e+02	6.100000000000000000e+03	2.824436274569538607e+00
6.110000000000000000e+03	6.110000000000000000e+02	6.110000000000000000e+03	2.819030532644982046e+00
6.120000000000000000e+03	6.120000000000000000e+02	6.120000000000000000e+03	2.786522895438301894e+00
6.130000000000000000e+03	6.130000000000000000e+02	6.130000000000000000e+03	2.815114578915353771e+00
6.140000000000000000e+03	6.140000000000000000e+02	6.140000000000000000e+03	2.825543607857984529e+00
6.150000000000000000e+03	6.150000000000000000e+02	6.150000000000000000e+03	2.846473602322958207e+00
6.160000000000000000e+03	6.160000000000000000e+02	6.160000000000000000e+03	2.846671256563316987e+00
6.170000000000000000e+03	6.170000000000000000e+02	6.170000000000000000e+03	2.888408970389992891e+00
6.180000000000000000e+03	6.180000000000000000e+02	6.180000000000000000e+03	2.875014797002868772e+00
6.190000000000000000e+03	6.190000000000000000e+02	6.190000000000000000e+03	2.960813839648122947e+00
6.200000000000000000e+03	6.200000000000000000e+02	6.200000000000000000e+03	2.912546307195931661e+00
6.210000000000000000e+03	6.210000000000000000e+02	6.210000000000000000e+03	2.884329781654635383e+00
6.220000000000000000e+03	6.220000000000000000e+02	6.220000000000000000e+03	2.855893576080371865e+00
6.230000000000000000e+03	6.230000000000000000e+02	6.230000000000000000e+03	2.925745169049260408e+00
6.240000000000000000e+03	6.240000000000000000e+02	6.240000000000000000e+03	2.919884520684663087e+00
6.250000000000000000e+03	6.250000000000000000e+02	6.250000000000000000e+03	2.926139316600757212e+00
6.260000000000000000e+03	6.260000000000000000e+02	6.260000000000000000e+03	3.049879936639471989e+00
6.270000000000000000e+03	6.270000000000000000e+02	6.270000000000000000e+03	2.915137773800212884e+00
6.280000000000000000e+03	6.280000000000000000e+02	6.280000000000000000e+03	2.945786745380010618e+00
6.290000000000000000e+03	6.290000000000000000e+02	6.290000000000000000e+03	3.017552469633738355e+00
6.300000000000000000e+03	6.300000000000000000e+02	6.300000000000000000e+03	2.952057094698878892e+00
6.310000000000000000e+03	6.310000000000000000e+02	6.310000000000000000e+03	2.940846625403313652e+00
6.320000000000000000e+03	6.320000000000000000e+02	6.320000000000000000e+03	2.959502981765524510e+00
6.330000000000000000e+03	6.330000000000000000e+02	6.330000000000000000e+03	3.062752751102843618e+00
6.340000000000000000e+03	6.340000000000000000e+02	6.340000000000000000e+03	2.984582847276763040e+00
6.350000000000000000e+03	6.350000000000000000e+02	6.350000000000000000e+03	2.946291657717878820e+00
6.360000000000000000e+03	6.360000000000000000e+02	6.360000000000000000e+03	2.912691001176765937e+00
6.370000000000000000e+03	6.370000000000000000e+02	6.370000000000000000e+03	2.982430621420586458e+00
6.380000000000000000e+03	6.380000000000000000e+02	6.380000000000000000e+03	2.961945646921323227e+00
6.390000000000000000e+03	6.390000000000000000e+02	6.390000000000000000e+03	2.973559610712582124e+00
6.400000000000000000e+03	6.400000000000000000e+02	6.400000000000000000e+03	2.966754460813775029e+00
6.410000000000000000e+03	6.410000000000000000e+02	6.410000000000000000e+03	2.933186922827672571e+00
6.420000000000000000e+03	6.420000000000000000e+02	6.420000000000000000e+03	2.978591474181473853e+00
6.430000000000000000e+03	6.430000000000000000e+02	6.430000000000000000e+03	2.896674467979259315e+00
6.440000000000000000e+03	6.440000000000000000e+02	6.440000000000000000e+03	2.902414233014002587e+00
6.450000000000000000e+03	6.450000000000000000e+02	6.450000000000000000e+03	2.899453479976946468e+00
6.460000000000000000e+03	6.460000000000000000e+02	6.460000000000000000e+03	3.013244617291332972e+00
6.470000000000000000e+03	6.470000000000000000e+02	6.470000000000000000e+03	2.990012795352187780e+00
6.480000000000000000e+03	6.480000000000000000e+02	6.480000000000000000e+03	2.944696696918611245e+00
6.490000000000000000e+03	6.490000000000000000e+02	6.490000000000000000e+03	2.960287390441607602e+00
6.500000000000000000e+03	6.500000000000000000e+02	6.500000000000000000e+03	2.945785523805111605e+00
6.510000000000000000e+03	6.510000000000000000e+02	6.510000000000000000e+03	2.976112997818182837e+00
6.520000000000000000e+03	6.520000000000000000e+02	6.520000000000000000e+03	2.926271421684166540e+00
6.530000000000000000e+03	6.530000000000000000e+02	6.530000000000000000e+03	3.007048076803028547e+00
6.540000000000000000e+03	6.540000000000000000e+02	6.540000000000000000e+03	3.032859703528415274e+00
6.550000000000000000e+03	6.550000000000000000e+02	6.550000000000000000e+03	2.991448039307609719e+00
6.560000000000000000e+03	6.560000000000000000e+02	6.560000000000000000e+03	2.899758315000723563e+00
6.570000000000000000e+03	6.570000000000000000e+02	6.570000000000000000e+03	3.082503047057646661e+00
6.580000000000000000e+03	6.580000000000000000e+02	6.580000000000000000e+03	3.209715932794916959e+00
6.590000000000000000e+03	6.590000000000000000e+02	6.590000000000000000e+03	3.233919720187949931e+00
6.600000000000000000e+03	6.600000000000000000e+02	6.600000000000000000e+03	3.161519796116131431e+00
6.610000000000000000e+03	6.610000000000000000e+02	6.610000000000000000e+03	3.151300114224478310e+00
6.620000000000000000e+03	6.620000000000000000e+02	6.620000000000000000e+03	3.136656650974020355e+00
6.630000000000000000e+03	6.630000000000000000e+02	6.630000000000000000e+03	3.175240213985254911e+00
6.640000000000000000e+03	6.640000000000000000e+02	6.640000000000000000e+03	3.160183503956476958e+00
6.650000000000000000e+03	6.650000000000000000e+02	6.650000000000000000e+03	3.132184882025647266e+00
6.660000000000000000e+03	6.660000000000000000e+02	6.660000000000000000e+03	3.159476367093090321e+00
6.670000000000000000e+03	6.670000000000000000e+02	6.670000000000000000e+03	3.138355627025825267e+00
6.680000000000000000e+03	6.680000000000000000e+02	6.680000000000000000e+03	3.102444526401960001e+00
6.690000000000000000e+03	6.690000000000000000e+02	6.690000000000000000e+03	3.155615139603118013e+00
6.700000000000000000e+03	6.700000000000000000e+02	6.700000000000000000e+03	3.161741362887632523e+00
6.710000000000000000e+03	6.710000000000000000e+02	6.710000000000000000e+03	3.177794271169124052e+00
6.720000000000000000e+03	6.720000000000000000e+02	6.720000000000000000e+03	3.087200142168466499e+00
6.730000000000000000e+03	6.730000000000000000e+02	6.730000000000000000e+03	3.084831169132908890e+00
6.740000000000000000e+03	6.740000000000000000e+02	6.740000000000000000e+03	3.093464341144852803e+00
6.750000000000000000e+03	6.750000000000000000e+02	6.750000000000000000e+03	2.929184137682945277e+00
6.760000000000000000e+03	6.760000000000000000e+02	6.760000000000000000e+03	2.907099640898584525e+00
6.770000000000000000e+03	6.770000000000000000e+02	6.770000000000000000e+03	2.926007222399634955e+00
6.780000000000000000e+03	6.780000000000000000e+02	6.780000000000000000e+03	2.955227586289254305e+00
6.790000000000000000e+03	6.790000000000000000e+02	6.790000000000000000e+03	2.860946004553448052e+00
6.800000000000000000e+03	6.800000000000000000e+02	6.800000000000000000e+03	2.909412352418700998e+00
6.810000000000000000e+03	6.810000000000000000e+02	6.810000000000000000e+03	2.878320628013821381e+00
6.820000000000000000e+03	6.820000000000000000e+02	6.820000000000000000e+03	2.932376479418962401e+00
6.830000000000000000e+03	6.830000000000000000e+02	6.830000000000000000e+03	2.866240281633803733e+00
6.840000000000000000e+03	6.840000000000000000e+02	6.840000000000000000e+03	2.928300492702307078e+00
6.850000000000000000e+03	6.850000000000000000e+02	6.850000000000000000e+03	2.897701069868981794e+00
6.860000000000000000e+03	6.860000000000000000e+02	6.860000000000000000e+03	3.052215690111355517e+00
6.870000000000000000e+03	6.870000000000000000e+02	6.870000000000000000e+03	2.946704097931980737e+00
6.880000000000000000e+03	6.880000000000000000e+02	6.880000000000000000e+03	3.049073167790864680e+00
6.890000000000000000e+03	6.890000000000000000e+02	6.890000000000000000e+03	3.121110401408027091e+00
6.900000000000000000e+03	6.900000000000000000e+02	6.900000000000000000e+03	3.076434183089336916e+00
6.910000000000000000e+03	6.910000000000000000e+02	6.910000000000000000e+03	2.973376444498076143e+00
6.920000000000000000e+03	6.920000000000000000e+02	6.920000000000000000e+03	3.003349728774629579e+00
6.930000000000000000e+03	6.930000000000000000e+02	6.930000000000000000e+03	3.020332435713096064e+00
6.940000000000000000e+03	6.940000000000000000e+02	6.940000000000000000e+03	3.054315676238796406e+00
6.950000000000000000e+03	6.950000000000000000e+02	6.950000000000000000e+03	2.965695265485147836e+00
6.960000000000000000e+03	6.960000000000000000e+02	6.960000000000000000e+03	3.040881416503432355e+00
6.970000000000000000e+03	6.970000000000000000e+02	6.970000000000000000e+03	3.090312292487277457e+00
6.980000000000000000e+03	6.980000000000000000e+02	6.980000000000000000e+03	3.045742621832975505e+00
6.990000000000000000e+03	6.990000000000000000e+02	6.990000000000000000e+03	3.082532053699751806e+00
7.000000000000000000e+03	7.000000000000000000e+02	7.000000000000000000e+03	2.924768571818833429e+00
7.010000000000000000e+03	7.010000000000000000e+02	7.010000000000000000e+03	2.994165951490165067e+00
7.020000000000000000e+03	7.020000000000000000e+02	7.020000000000000000e+03	2.937708746989481590e+00
7.030000000000000000e+03	7.030000000000000000e+02	7.030000000000000000e+03	2.968542668451300326e+00
7.040000000000000000e+03	7.040000000000000000e+02	7.040000000000000000e+03	3.001998161956732858e+00
7.050000000000000000e+03	7.050000000000000000e+02	7.050000000000000000e+03	2.914611017133368787e+00
7.060000000000000000e+03	7.060000000000000000e+02	7.060000000000000000e+03	2.908772636612260598e+00
7.070000000000000000e+03	7.070000000000000000e+02	7.070000000000000000e+03	2.865431904609509139e+00
7.080000000000000000e+03	7.080000000000000000e+02	7.080000000000000000e+03	2.871624345895945840e+00
7.090000000000000000e+03	7.090000000000000000e+02	7.090000000000000000e+03	2.963708953172781602e+00
7.100000000000000000e+03	7.100000000000000000e+02	7.100000000000000000e+03	2.969088956602008000e+00
7.110000000000000000e+03	7.110000000000000000e+02	7.110000000000000000e+03	2.981520208023086926e+00
7.120000000000000000e+03	7.120000000000000000e+02	7.120000000000000000e+03	2.960222079442937471e+00
7.130000000000000000e+03	7.130000000000000000e+02	7.130000000000000000e+03	2.945542684460525251e+00
7.140000000000000000e+03	7.140000000000000000e+02	7.140000000000000000e+03	3.055083098913098372e+00
7.150000000000000000e+03	7.150000000000000000e+02	7.150000000000000000e+03	3.051915573401093873e+00
7.160000000000000000e+03	7.160000000000000000e+02	7.160000000000000000e+03	3.126782488429392437e+00
7.170000000000000000e+03	7.170000000000000000e+02	7.170000000000000000e+03	3.104089241872695748e+00
7.180000000000000000e+03	7.180000000000000000e+02	7.180000000000000000e+03	3.089052288853182837e+00
7.190000000000000000e+03	7.190000000000000000e+02	7.190000000000000000e+03	3.188235479074252421e+00
7.200000000000000000e+03	7.200000000000000000e+02	7.200000000000000000e+03	3.252685531043275180e+00
7.210000000000000000e+03	7.210000000000000000e+02	7.210000000000000000e+03	3.228535614655827946e+00
7.220000000000000000e+03	7.220000000000000000e+02	7.220000000000000000e+03	3.150201950744580426e+00
7.230000000000000000e+03	7.230000000000000000e+02	7.230000000000000000e+03	3.186088243936161746e+00
7.240000000000000000e+03	7.240000000000000000e+02	7.240000000000000000e+03	3.218355723870345297e+00
7.250000000000000000e+03	7.250000000000000000e+02	7.250000000000000000e+03	3.269285561482245139e+00
7.260000000000000000e+03	7.260000000000000000e+02	7.260000000000000000e+03	3.163551011536435364e+00
7.270000000000000000e+03	7.270000000000000000e+02	7.270000000000000000e+03	3.172954854538554414e+00
7.280000000000000000e+03	7.280000000000000000e+02	7.280000000000000000e+03	3.183552812628382966e+00
7.290000000000000000e+03	7.290000000000000000e+02	7.290000000000000000e+03	3.198109135512779755e+00
7.300000000000000000e+03	7.300000000000000000e+02	7.300000000000000000e+03	3.273235798665230512e+00
7.310000000000000000e+03	7.310000000000000000e+02	7.310000000000000000e+03	3.133710173597545001e+00
7.320000000000000000e+03	7.320000000000000000e+02	7.320000000000000000e+03	3.169914512297105524e+00
7.330000000000000000e+03	7.330000000000000000e+02	7.330000000000000000e+03	3.204992616450490939e+00
7.340000000000000000e+03	7.340000000000000000e+02	7.340000000000000000e+03	3.247452054707148150e+00
7.350000000000000000e+03	7.350000000000000000e+02	7.350000000000000000e+03	3.193512986619193583e+00
7.360000000000000000e+03	7.360000000000000000e+02	7.360000000000000000e+03	3.194283229898072562e+00
7.370000000000000000e+03	7.370000000000000000e+02	7.370000000000000000e+03	3.231868172306988196e+00
7.380000000000000000e+03	7.380000000000000000e+02	7.380000000000000000e+03	3.113487565946322366e+00
7.390000000000000000e+03	7.390000000000000000e+02	7.390000000000000000e+03	3.116776449969382412e+00
7.400000000000000000e+03	7.400000000000000000e+02	7.400000000000000000e+03	3.106250293827511388e+00
7.410000000000000000e+03	7.410000000000000000e+02	7.410000000000000000e+03	3.107885328438574124e+00
7.420000000000000000e+03	7.420000000000000000e+02	7.420000000000000000e+03	3.129878167625758323e+00
7.430000000000000000e+03	7.430000000000000000e+02	7.430000000000000000e+03	3.144483185956318039e+00
7.440000000000000000e+03	7.440000000000000000e+02	7.440000000000000000e+03	3.089040297180995598e+00
7.450000000000000000e+03	7.450000000000000000e+02	7.450000000000000000e+03	3.167837279884256230e+00
7.460000000000000000e+03	7.460000000000000000e+02	7.460000000000000000e+03	3.112840184456985515e+00
7.470000000000000000e+03	7.470000000000000000e+02	7.470000000000000000e+03	3.107312934646340619e+00
7.480000000000000000e+03	7.480000000000000000e+02	7.480000000000000000e+03	3.071245400040286899e+00
7.490000000000000000e+03	7.490000000000000000e+02	7.490000000000000000e+03	2.957731717731971521e+00
7.500000000000000000e+03	7.500000000000000000e+02	7.500000000000000000e+03	3.081111985738174575e+00
7.510000000000000000e+03	7.510000000000000000e+02	7.510000000000000000e+03	3.084845470002864687e+00
7.520000000000000000e+03	7.520000000000000000e+02	7.520000000000000000e+03	3.197781862927847385e+00
7.530000000000000000e+03	7.530000000000000000e+02	7.530000000000000000e+03	3.238217585640666751e+00
7.540000000000000000e+03	7.540000000000000000e+02	7.540000000000000000e+03	3.104996012607691647e+00
7.550000000000000000e+03	7.550000000000000000e+02	7.550000000000000000e+03	3.187094678326670483e+00
7.560000000000000000e+03	7.560000000000000000e+02	7.560000000000000000e+03	3.097430908074823019e+00
7.570000000000000000e+03	7.570000000000000000e+02	7.570000000000000000e+03	3.027590902302432774e+00
7.580000000000000000e+03	7.580000000000000000e+02	7.580000000000000000e+03	3.004325430737756264e+00
7.590000000000000000e+03	7.590000000000000000e+02	7.590000000000000000e+03	3.027399718216842395e+00
7.600000000000000000e+03	7.600000000000000000e+02	7.600000000000000000e+03	3.108068496579948103e+00
7.610000000000000000e+03	7.610000000000000000e+02	7.610000000000000000e+03	3.082489336186712503e+00
7.620000000000000000e+03	7.620000000000000000e+02	7.620000000000000000e+03	3.029938331642058280e+00
7.630000000000000000e+03	7.630000000000000000e+02	7.630000000000000000e+03	3.044312428995600062e+00
7.640000000000000000e+03	7.640000000000000000e+02	7.640000000000000000e+03	3.077459682482343695e+00
7.650000000000000000e+03	7.650000000000000000e+02	7.650000000000000000e+03	3.019736409183572334e+00
7.660000000000000000e+03	7.660000000000000000e+02	7.660000000000000000e+03	3.055946981118683681e+00
7.670000000000000000e+03	7.670000000000000000e+02	7.670000000000000000e+03	3.142005189432699463e+00
7.680000000000000000e+03	7.680000000000000000e+02	7.680000000000000000e+03	3.121436568818003021e+00
7.690000000000000000e+03	7.690000000000000000e+02	7.690000000000000000e+03	3.140526909254162113e+00
7.700000000000000000e+03	7.700000000000000000e+02	7.700000000000000000e+03	3.174032116386176217e+00
7.710000000000000000e+03	7.710000000000000000e+02	7.710000000000000000e+03	3.250621575920290773e+00
7.720000000000000000e+03	7.720000000000000000e+02	7.720000000000000000e+03	3.225602733335329653e+00
7.730000000000000000e+03	7.730000000000000000e+02	7.730000000000000000e+03	3.177150288125167421e+00
7.740000000000000000e+03	7.740000000000000000e+02	7.740000000000000000e+03	3.170081675553913403e+00
7.750000000000000000e+03	7.750000000000000000e+02	7.750000000000000000e+03	3.116029749446006303e+00
7.760000000000000000e+03	7.760000000000000000e+02	7.760000000000000000e+03	3.218054014561365417e+00
7.770000000000000000e+03	7.770000000000000000e+02	7.770000000000000000e+03	3.206182394453501505e+00
7.780000000000000000e+03	7.780000000000000000e+02	7.780000000000000000e+03	3.160821321152181174e+00
7.790000000000000000e+03	7.790000000000000000e+02	7.790000000000000000e+03	3.137386078010572010e+00
7.800000000000000000e+03	7.800000000000000000e+02	7.800000000000000000e+03	3.075643507789648901e+00
7.810000000000000000e+03	7.810000000000000000e+02	7.810000000000000000e+03	3.103971681447711184e+00
7.820000000000000000e+03	7.820000000000000000e+02	7.820000000000000000e+03	3.016077422083560222e+00
7.830000000000000000e+03	7.830000000000000000e+02	7.830000000000000000e+03	2.982103083140897670e+00
7.840000000000000000e+03	7.840000000000000000e+02	7.840000000000000000e+03	3.006001274592956740e+00
7.850000000000000000e+03	7.850000000000000000e+02	7.850000000000000000e+03	3.019408255771101057e+00
7.860000000000000000e+03	7.860000000000000000e+02	7.860000000000000000e+03	3.062079689255389425e+00
7.870000000000000000e+03	7.870000000000000000e+02	7.870000000000000000e+03	3.187349923355154768e+00
7.880000000000000000e+03	7.880000000000000000e+02	7.880000000000000000e+03	3.191448503380566848e+00
7.890000000000000000e+03	7.890000000000000000e+02	7.890000000000000000e+03	3.181783003097588658e+00
7.900000000000000000e+03	7.900000000000000000e+02	7.900000000000000000e+03	3.177901767898418939e+00
7.910000000000000000e+03	7.910000000000000000e+02	7.910000000000000000e+03	3.180854349350727528e+00
7.920000000000000000e+03	7.920000000000000000e+02	7.920000000000000000e+03	3.093459409029011287e+00
7.930000000000000000e+03	7.930000000000000000e+02	7.930000000000000000e+03	3.168270950311991907e+00
7.940000000000000000e+03	7.940000000000000000e+02	7.940000000000000000e+03	3.132277564884834220e+00
7.950000000000000000e+03	7.950000000000000000e+02	7.950000000000000000e+03	3.240760680150065909e+00
7.960000000000000000e+03	7.960000000000000000e+02	7.960000000000000000e+03	3.228171108179054283e+00
7.970000000000000000e+03	7.970000000000000000e+02	7.970000000000000000e+03	3.113664778802002875e+00
7.980000000000000000e+03	7.980000000000000000e+02	7.980000000000000000e+03	3.250337452580301267e+00
7.990000000000000000e+03	7.990000000000000000e+02	7.990000000000000000e+03	3.193672794096382717e+00
8.000000000000000000e+03	8.000000000000000000e+02	8.000000000000000000e+03	3.238538782409174033e+00
8.010000000000000000e+03	8.010000000000000000e+02	8.010000000000000000e+03	3.258079011488271615e+00
8.020000000000000000e+03	8.020000000000000000e+02	8.020000000000000000e+03	3.276890202626534077e+00
8.030000000000000000e+03	8.030000000000000000e+02	8.030000000000000000e+03	3.259840678862600871e+00
8.040000000000000000e+03	8.040000000000000000e+02	8.040000000000000000e+03	3.144391910637825305e+00
8.050000000000000000e+03	8.050000000000000000e+02	8.050000000000000000e+03	3.169663946229336560e+00
8.060000000000000000e+03	8.060000000000000000e+02	8.060000000000000000e+03	3.119602950937906183e+00
8.070000000000000000e+03	8.070000000000000000e+02	8.070000000000000000e+03	3.187301746154465043e+00
8.080000000000000000e+03	8.080000000000000000e+02	8.080000000000000000e+03	3.180488963430646354e+00
8.090000000000000000e+03	8.090000000000000000e+02	8.090000000000000000e+03	3.204456907075462269e+00
8.100000000000000000e+03	8.100000000000000000e+02	8.100000000000000000e+03	3.176659214402467235e+00
8.110000000000000000e+03	8.110000000000000000e+02	8.110000000000000000e+03	3.122081301056781832e+00
8.120000000000000000e+03	8.120000000000000000e+02	8.120000000000000000e+03	3.225770070846704307e+00
8.130000000000000000e+03	8.130000000000000000e+02	8.130000000000000000e+03	3.213975153627373516e+00
8.140000000000000000e+03	8.140000000000000000e+02	8.140000000000000000e+03	3.245944375037581153e+00
8.150000000000000000e+03	8.150000000000000000e+02	8.150000000000000000e+03	3.342120559848877903e+00
8.160000000000000000e+03	8.160000000000000000e+02	8.160000000000000000e+03	3.370566105839550186e+00
8.170000000000000000e+03	8.170000000000000000e+02	8.170000000000000000e+03	3.337876753626397353e+00
8.180000000000000000e+03	8.180000000000000000e+02	8.180000000000000000e+03	3.407813847324040690e+00
8.190000000000000000e+03	8.190000000000000000e+02	8.190000000000000000e+03	3.379828675006536720e+00
8.200000000000000000e+03	8.200000000000000000e+02	8.200000000000000000e+03	3.410665341745026335e+00
8.210000000000000000e+03	8.210000000000000000e+02	8.210000000000000000e+03	3.369274523404410360e+00
8.220000000000000000e+03	8.220000000000000000e+02	8.220000000000000000e+03	3.357931523025049270e+00
8.230000000000000000e+03	8.230000000000000000e+02	8.230000000000000000e+03	3.362762910621190038e+00
8.240000000000000000e+03	8.240000000000000000e+02	8.240000000000000000e+03	3.298543185525131261e+00
8.250000000000000000e+03	8.250000000000000000e+02	8.250000000000000000e+03	3.314309890595602770e+00
8.260000000000000000e+03	8.260000000000000000e+02	8.260000000000000000e+03	3.328530320230558281e+00
8.270000000000000000e+03	8.270000000000000000e+02	8.270000000000000000e+03	3.341316899218543579e+00
8.280000000000000000e+03	8.280000000000000000e+02	8.280000000000000000e+03	3.320272286505298709e+00
8.290000000000000000e+03	8.290000000000000000e+02	8.290000000000000000e+03	3.368032989505059138e+00
8.300000000000000000e+03	8.300000000000000000e+02	8.300000000000000000e+03	3.334812706820722727e+00
8.310000000000000000e+03	8.310000000000000000e+02	8.310000000000000000e+03	3.323170344339175575e+00
8.320000000000000000e+03	8.320000000000000000e+02	8.320000000000000000e+03	3.328177173195326244e+00
8.330000000000000000e+03	8.330000000000000000e+02	8.330000000000000000e+03	3.215662785909334520e+00
8.340000000000000000e+03	8.340000000000000000e+02	8.340000000000000000e+03	3.356561993922948517e+00
8.350000000000000000e+03	8.350000000000000000e+02	8.350000000000000000e+03	3.378236220132118106e+00
8.360000000000000000e+03	8.360000000000000000e+02	8.360000000000000000e+03	3.346358950718031799e+00
8.370000000000000000e+03	8.370000000000000000e+02	8.370000000000000000e+03	3.395642594625772670e+00
8.380000000000000000e+03	8.380000000000000000e+02	8.380000000000000000e+03	3.359525484103617732e+00
8.390000000000000000e+03	8.390000000000000000e+02	8.390000000000000000e+03	3.311817489649270030e+00
8.400000000000000000e+03	8.400000000000000000e+02	8.400000000000000000e+03	3.308236233473728749e+00
8.410000000000000000e+03	8.410000000000000000e+02	8.410000000000000000e+03	3.314016061688826564e+00
8.420000000000000000e+03	8.420000000000000000e+02	8.420000000000000000e+03	3.316263610719060395e+00
8.430000000000000000e+03	8.430000000000000000e+02	8.430000000000000000e+03	3.419508854715827439e+00
8.440000000000000000e+03	8.440000000000000000e+02	8.440000000000000000e+03	3.377149795996910342e+00
8.450000000000000000e+03	8.450000000000000000e+02	8.450000000000000000e+03	3.418055277919454404e+00
8.460000000000000000e+03	8.460000000000000000e+02	8.460000000000000000e+03	3.403901882042458915e+00
8.470000000000000000e+03	8.470000000000000000e+02	8.470000000000000000e+03	3.399643252310001085e+00
8.480000000000000000e+03	8.480000000000000000e+02	8.480000000000000000e+03	3.347472541243860622e+00
8.490000000000000000e+03	8.490000000000000000e+02	8.490000000000000000e+03	3.341231321426985978e+00
8.500000000000000000e+03	8.500000000000000000e+02	8.500000000000000000e+03	3.199878262325599465e+00
8.510000000000000000e+03	8.510000000000000000e+02	8.510000000000000000e+03	3.204326581009869557e+00
8.520000000000000000e+03	8.520000000000000000e+02	8.520000000000000000e+03	3.141131055061728627e+00
8.530000000000000000e+03	8.530000000000000000e+02	8.530000000000000000e+03	3.108444888469562351e+00
8.540000000000000000e+03	8.540000000000000000e+02	8.540000000000000000e+03	3.105723977515534973e+00
8.550000000000000000e+03	8.550000000000000000e+02	8.550000000000000000e+03	3.182508042716044372e+00
8.560000000000000000e+03	8.560000000000000000e+02	8.560000000000000000e+03	3.185358263822645419e+00
8.570000000000000000e+03	8.570000000000000000e+02	8.570000000000000000e+03	3.147254563012985340e+00
8.580000000000000000e+03	8.580000000000000000e+02	8.580000000000000000e+03	3.107615250063356260e+00
8.590000000000000000e+03	8.590000000000000000e+02	8.590000000000000000e+03	3.126896787550260015e+00
8.600000000000000000e+03	8.600000000000000000e+02	8.600000000000000000e+03	3.210422514551146023e+00
8.610000000000000000e+03	8.610000000000000000e+02	8.610000000000000000e+03	3.157384943830092716e+00
8.620000000000000000e+03	8.620000000000000000e+02	8.620000000000000000e+03	3.166170876120350197e+00
8.630000000000000000e+03	8.630000000000000000e+02	8.630000000000000000e+03	3.126946650284018858e+00
8.640000000000000000e+03	8.640000000000000000e+02	8.640000000000000000e+03	3.140355146768339267e+00
8.650000000000000000e+03	8.650000000000000000e+02	8.650000000000000000e+03	3.151321954783955270e+00
8.660000000000000000e+03	8.660000000000000000e+02	8.660000000000000000e+03	3.126634066241400500e+00
8.670000000000000000e+03	8.670000000000000000e+02	8.670000000000000000e+03	3.203782961821020958e+00
8.680000000000000000e+03	8.680000000000000000e+02	8.680000000000000000e+03	3.229291857360284013e+00
8.690000000000000000e+03	8.690000000000000000e+02	8.690000000000000000e+03	3.265865530508322401e+00
8.700000000000000000e+03	8.700000000000000000e+02	8.700000000000000000e+03	3.264298994340221860e+00
8.710000000000000000e+03	8.710000000000000000e+02	8.710000000000000000e+03	3.315874842639213060e+00
8.720000000000000000e+03	8.720000000000000000e+02	8.720000000000000000e+03	3.298500486379060792e+00
8.730000000000000000e+03	8.730000000000000000e+02	8.730000000000000000e+03	3.351459320454075907e+00
8.740000000000000000e+03	8.740000000000000000e+02	8.740000000000000000e+03	3.276099886761255853e+00
8.750000000000000000e+03	8.750000000000000000e+02	8.750000000000000000e+03	3.224575402704357607e+00
8.760000000000000000e+03	8.760000000000000000e+02	8.760000000000000000e+03	3.103222011501175714e+00
8.770000000000000000e+03	8.770000000000000000e+02	8.770000000000000000e+03	3.205276696983491380e+00
8.780000000000000000e+03	8.780000000000000000e+02	8.780000000000000000e+03	3.319743926466387940e+00
8.790000000000000000e+03	8.790000000000000000e+02	8.790000000000000000e+03	3.361102377584622491e+00
8.800000000000000000e+03	8.800000000000000000e+02	8.800000000000000000e+03	3.339602138841544221e+00
8.810000000000000000e+03	8.810000000000000000e+02	8.810000000000000000e+03	3.328344285322909268e+00
8.820000000000000000e+03	8.820000000000000000e+02	8.820000000000000000e+03	3.378099459205896604e+00
8.830000000000000000e+03	8.830000000000000000e+02	8.830000000000000000e+03	3.308380235226073829e+00
8.840000000000000000e+03	8.840000000000000000e+02	8.840000000000000000e+03	3.361748496880601067e+00
8.850000000000000000e+03	8.850000000000000000e+02	8.850000000000000000e+03	3.295681417596505458e+00
8.860000000000000000e+03	8.860000000000000000e+02	8.860000000000000000e+03	3.279069448067358561e+00
8.870000000000000000e+03	8.870000000000000000e+02	8.870000000000000000e+03	3.234450718540182734e+00
8.880000000000000000e+03	8.880000000000000000e+02	8.880000000000000000e+03	3.362218504789566076e+00
8.890000000000000000e+03	8.890000000000000000e+02	8.890000000000000000e+03	3.416056002698864447e+00
8.900000000000000000e+03	8.900000000000000000e+02	8.900000000000000000e+03	3.435005990830367839e+00
8.910000000000000000e+03	8.910000000000000000e+02	8.910000000000000000e+03	3.371089661121435821e+00
8.920000000000000000e+03	8.920000000000000000e+02	8.920000000000000000e+03	3.365995840978609710e+00
8.930000000000000000e+03	8.930000000000000000e+02	8.930000000000000000e+03	3.264276062456175520e+00
8.940000000000000000e+03	8.940000000000000000e+02	8.940000000000000000e+03	3.245351119028113906e+00
8.950000000000000000e+03	8.950000000000000000e+02	8.950000000000000000e+03	3.338583980478452951e+00
8.960000000000000000e+03	8.960000000000000000e+02	8.960000000000000000e+03	3.328349921642526965e+00
8.970000000000000000e+03	8.970000000000000000e+02	8.970000000000000000e+03	3.222483274336394476e+00
8.980000000000000000e+03	8.980000000000000000e+02	8.980000000000000000e+03	3.228100548268767245e+00
8.990000000000000000e+03	8.990000000000000000e+02	8.990000000000000000e+03	3.264467393750825508e+00
9.000000000000000000e+03	9.000000000000000000e+02	9.000000000000000000e+03	3.249623885684532087e+00
9.010000000000000000e+03	9.010000000000000000e+02	9.010000000000000000e+03	3.258600057764093894e+00
9.020000000000000000e+03	9.020000000000000000e+02	9.020000000000000000e+03	3.273360900272021201e+00
9.030000000000000000e+03	9.030000000000000000e+02	9.030000000000000000e+03	3.268159980405314080e+00
9.040000000000000000e+03	9.040000000000000000e+02	9.040000000000000000e+03	3.238432851769732501e+00
9.050000000000000000e+03	9.050000000000000000e+02	9.050000000000000000e+03	3.237511728202751904e+00
9.060000000000000000e+03	9.060000000000000000e+02	9.060000000000000000e+03	3.270543425587195241e+00
9.070000000000000000e+03	9.070000000000000000e+02	9.070000000000000000e+03	3.252362409273454880e+00
9.080000000000000000e+03	9.080000000000000000e+02	9.080000000000000000e+03	3.218799588098792963e+00
9.090000000000000000e+03	9.090000000000000000e+02	9.090000000000000000e+03	3.180941882131499643e+00
9.100000000000000000e+03	9.100000000000000000e+02	9.100000000000000000e+03	3.130843440426337221e+00
9.110000000000000000e+03	9.110000000000000000e+02	9.110000000000000000e+03	3.076637726868568290e+00
9.120000000000000000e+03	9.120000000000000000e+02	9.120000000000000000e+03	3.081792321784511124e+00
9.130000000000000000e+03	9.130000000000000000e+02	9.130000000000000000e+03	3.103769845540704342e+00
9.140000000000000000e+03	9.140000000000000000e+02	9.140000000000000000e+03	3.183288570956221086e+00
9.150000000000000000e+03	9.150000000000000000e+02	9.150000000000000000e+03	3.148348916805185027e+00
9.160000000000000000e+03	9.160000000000000000e+02	9.160000000000000000e+03	3.190821409286839216e+00
9.170000000000000000e+03	9.170000000000000000e+02	9.170000000000000000e+03	3.135138087248679373e+00
9.180000000000000000e+03	9.180000000000000000e+02	9.180000000000000000e+03	3.158114515708423387e+00
9.190000000000000000e+03	9.190000000000000000e+02	9.190000000000000000e+03	3.113925758420158729e+00
9.200000000000000000e+03	9.200000000000000000e+02	9.200000000000000000e+03	3.075958713699576741e+00
9.210000000000000000e+03	9.210000000000000000e+02	9.210000000000000000e+03	3.022267255567868904e+00
9.220000000000000000e+03	9.220000000000000000e+02	9.220000000000000000e+03	3.081734777659308477e+00
9.230000000000000000e+03	9.230000000000000000e+02	9.230000000000000000e+03	3.108813654790851366e+00
9.240000000000000000e+03	9.240000000000000000e+02	9.240000000000000000e+03	3.137329890332050120e+00
9.250000000000000000e+03	9.250000000000000000e+02	9.250000000000000000e+03	3.095982235371376845e+00
9.260000000000000000e+03	9.260000000000000000e+02	9.260000000000000000e+03	3.170480253068517218e+00
9.270000000000000000e+03	9.270000000000000000e+02	9.270000000000000000e+03	3.287999565367050181e+00
9.280000000000000000e+03	9.280000000000000000e+02	9.280000000000000000e+03	3.338665321290713361e+00
9.290000000000000000e+03	9.290000000000000000e+02	9.290000000000000000e+03	3.311146133918579260e+00
9.300000000000000000e+03	9.300000000000000000e+02	9.300000000000000000e+03	3.287707648273227701e+00
9.310000000000000000e+03	9.310000000000000000e+02	9.310000000000000000e+03	3.274733338269202321e+00
9.320000000000000000e+03	9.320000000000000000e+02	9.320000000000000000e+03	3.333873229270969851e+00
9.330000000000000000e+03	9.330000000000000000e+02	9.330000000000000000e+03	3.394780967002492655e+00
9.340000000000000000e+03	9.340000000000000000e+02	9.340000000000000000e+03	3.347695482227406760e+00
9.350000000000000000e+03	9.350000000000000000e+02	9.350000000000000000e+03	3.252960144469275949e+00
9.360000000000000000e+03	9.360000000000000000e+02	9.360000000000000000e+03	3.288079550175933896e+00
9.370000000000000000e+03	9.370000000000000000e+02	9.370000000000000000e+03	3.321309406807416487e+00
9.380000000000000000e+03	9.380000000000000000e+02	9.380000000000000000e+03	3.323714000081975595e+00
9.390000000000000000e+03	9.390000000000000000e+02	9.390000000000000000e+03	3.365523711052696321e+00
9.400000000000000000e+03	9.400000000000000000e+02	9.400000000000000000e+03	3.346157032231189987e+00
9.410000000000000000e+03	9.410000000000000000e+02	9.410000000000000000e+03	3.407570156328532995e+00
9.420000000000000000e+03	9.420000000000000000e+02	9.420000000000000000e+03	3.391204995162813596e+00
9.430000000000000000e+03	9.430000000000000000e+02	9.430000000000000000e+03	3.340753409407656527e+00
9.440000000000000000e+03	9.440000000000000000e+02	9.440000000000000000e+03	3.294142829043925857e+00
9.450000000000000000e+03	9.450000000000000000e+02	9.450000000000000000e+03	3.267898170814564462e+00
9.460000000000000000e+03	9.460000000000000000e+02	9.460000000000000000e+03	3.310314397682454501e+00
9.470000000000000000e+03	9.470000000000000000e+02	9.470000000000000000e+03	3.347578206940621470e+00
9.480000000000000000e+03	9.480000000000000000e+02	9.480000000000000000e+03	3.350535426054752186e+00
9.490000000000000000e+03	9.490000000000000000e+02	9.490000000000000000e+03	3.250751453876579600e+00
9.500000000000000000e+03	9.500000000000000000e+02	9.500000000000000000e+03	3.303941834376936892e+00
9.510000000000000000e+03	9.510000000000000000e+02	9.510000000000000000e+03	3.352204793193793719e+00
9.520000000000000000e+03	9.520000000000000000e+02	9.520000000000000000e+03	3.348952562017133872e+00
9.530000000000000000e+03	9.530000000000000000e+02	9.530000000000000000e+03	3.355555479182403822e+00
9.540000000000000000e+03	9.540000000000000000e+02	9.540000000000000000e+03	3.307711480160922424e+00
9.550000000000000000e+03	9.550000000000000000e+02	9.550000000000000000e+03	3.314262460641832053e+00
9.560000000000000000e+03	9.560000000000000000e+02	9.560000000000000000e+03	3.231748441091645940e+00
9.570000000000000000e+03	9.570000000000000000e+02	9.570000000000000000e+03	3.275151010120038730e+00
9.580000000000000000e+03	9.580000000000000000e+02	9.580000000000000000e+03	3.425685662037507129e+00
9.590000000000000000e+03	9.590000000000000000e+02	9.590000000000000000e+03	3.378261089580739007e+00
9.600000000000000000e+03	9.600000000000000000e+02	9.600000000000000000e+03	3.405555561705606582e+00
9.610000000000000000e+03	9.610000000000000000e+02	9.610000000000000000e+03	3.484989707607194287e+00
9.620000000000000000e+03	9.620000000000000000e+02	9.620000000000000000e+03	3.473423212216682376e+00
9.630000000000000000e+03	9.630000000000000000e+02	9.630000000000000000e+03	3.442013857700009449e+00
9.640000000000000000e+03	9.640000000000000000e+02	9.640000000000000000e+03	3.346724084248183573e+00
9.650000000000000000e+03	9.650000000000000000e+02	9.650000000000000000e+03	3.287305350523445302e+00
9.660000000000000000e+03	9.660000000000000000e+02	9.660000000000000000e+03	3.356405593464644621e+00
9.670000000000000000e+03	9.670000000000000000e+02	9.670000000000000000e+03	3.284683017152126627e+00
9.680000000000000000e+03	9.680000000000000000e+02	9.680000000000000000e+03	3.334288581771199134e+00
9.690000000000000000e+03	9.690000000000000000e+02	9.690000000000000000e+03	3.267756539458317899e+00
9.700000000000000000e+03	9.700000000000000000e+02	9.700000000000000000e+03	3.312153927380301788e+00
9.710000000000000000e+03	9.710000000000000000e+02	9.710000000000000000e+03	3.268616429748647967e+00
9.720000000000000000e+03	9.720000000000000000e+02	9.720000000000000000e+03	3.264743668928163256e+00
9.730000000000000000e+03	9.730000000000000000e+02	9.730000000000000000e+03	3.202147686807272020e+00
9.740000000000000000e+03	9.740000000000000000e+02	9.740000000000000000e+03	3.271325344103082955e+00
9.750000000000000000e+03	9.750000000000000000e+02	9.750000000000000000e+03	3.183510176075098563e+00
9.760000000000000000e+03	9.760000000000000000e+02	9.760000000000000000e+03	3.148904689470574336e+00
9.770000000000000000e+03	9.770000000000000000e+02	9.770000000000000000e+03	3.132099698085756501e+00
9.780000000000000000e+03	9.780000000000000000e+02	9.780000000000000000e+03	3.150591026517323812e+00
9.790000000000000000e+03	9.790000000000000000e+02	9.790000000000000000e+03	3.202944751687069491e+00
9.800000000000000000e+03	9.800000000000000000e+02	9.800000000000000000e+03	3.250946383982582510e+00
9.810000000000000000e+03	9.810000000000000000e+02	9.810000000000000000e+03	3.217032119515636612e+00
9.820000000000000000e+03	9.820000000000000000e+02	9.820000000000000000e+03	3.193543037710498300e+00
9.830000000000000000e+03	9.830000000000000000e+02	9.830000000000000000e+03	3.174810507548031069e+00
9.840000000000000000e+03	9.840000000000000000e+02	9.840000000000000000e+03	3.091557074248589387e+00
9.850000000000000000e+03	9.850000000000000000e+02	9.850000000000000000e+03	3.103914519792099203e+00
9.860000000000000000e+03	9.860000000000000000e+02	9.860000000000000000e+03	3.205105754175998189e+00
9.870000000000000000e+03	9.870000000000000000e+02	9.870000000000000000e+03	3.225034572811516398e+00
9.880000000000000000e+03	9.880000000000000000e+02	9.880000000000000000e+03	3.104141998755732157e+00
9.890000000000000000e+03	9.890000000000000000e+02	9.890000000000000000e+03	3.194127166307443311e+00
9.900000000000000000e+03	9.900000000000000000e+02	9.900000000000000000e+03	3.288516654192257693e+00
9.910000000000000000e+03	9.910000000000000000e+02	9.910000000000000000e+03	3.203599568544116316e+00
9.920000000000000000e+03	9.920000000000000000e+02	9.920000000000000000e+03	3.199573204113107305e+00
9.930000000000000000e+03	9.930000000000000000e+02	9.930000000000000000e+03	3.218722175052394885e+00
9.940000000000000000e+03	9.940000000000000000e+02	9.940000000000000000e+03	3.226080808050728610e+00
9.950000000000000000e+03	9.950000000000000000e+02	9.950000000000000000e+03	3.233544170112750749e+00
9.960000000000000000e+03	9.960000000000000000e+02	9.960000000000000000e+03	3.132577895329783590e+00
9.970000000000000000e+03	9.970000000000000000e+02	9.970000000000000000e+03	3.206718169140334140e+00
9.980000000000000000e+03	9.980000000000000000e+02	9.980000000000000000e+03	3.244725078594487666e+00
9.990000000000000000e+03	9.990000000000000000e+02	9.990000000000000000e+03	3.237657029549625420e+00
1.000000000000000000e+04	1.000000000000000000e+03	1.000000000000000000e+04	3.158832966667293629e+00
1.001000000000000000e+04	1.001000000000000000e+03	1.001000000000000000e+04	3.139888073556404535e+00
1.002000000000000000e+04	1.002000000000000000e+03	1.002000000000000000e+04	3.169962493504047352e+00
1.003000000000000000e+04	1.003000000000000000e+03	1.003000000000000000e+04	3.157048323234141307e+00
1.004000000000000000e+04	1.004000000000000000e+03	1.004000000000000000e+04	3.152298524941098190e+00
1.005000000000000000e+04	1.005000000000000000e+03	1.005000000000000000e+04	3.093886351395760403e+00
1.006000000000000000e+04	1.006000000000000000e+03	1.006000000000000000e+04	3.126186097078992532e+00
1.007000000000000000e+04	1.007000000000000000e+03	1.007000000000000000e+04	3.183854741965555402e+00
1.008000000000000000e+04	1.008000000000000000e+03	1.008000000000000000e+04	3.205856050597187146e+00
1.009000000000000000e+04	1.009000000000000000e+03	1.009000000000000000e+04	3.225570213632231731e+00
1.010000000000000000e+04	1.010000000000000000e+03	1.010000000000000000e+04	3.232479533116560777e+00
1.011000000000000000e+04	1.011000000000000000e+03	1.011000000000000000e+04	3.227232320592907655e+00
1.012000000000000000e+04	1.012000000000000000e+03	1.012000000000000000e+04	3.221997291566038868e+00
1.013000000000000000e+04	1.013000000000000000e+03	1.013000000000000000e+04	3.237129955996552955e+00
1.014000000000000000e+04	1.014000000000000000e+03	1.014000000000000000e+04	3.241075856816813427e+00
1.015000000000000000e+04	1.015000000000000000e+03	1.015000000000000000e+04	3.243371736209606393e+00
1.016000000000000000e+04	1.016000000000000000e+03	1.016000000000000000e+04	3.380241597689083388e+00
1.017000000000000000e+04	1.017000000000000000e+03	1.017000000000000000e+04	3.366911419778503944e+00
1.018000000000000000e+04	1.018000000000000000e+03	1.018000000000000000e+04	3.442997719180504568e+00
1.019000000000000000e+04	1.019000000000000000e+03	1.019000000000000000e+04	3.412427499782311635e+00
1.020000000000000000e+04	1.020000000000000000e+03	1.020000000000000000e+04	3.435045494916469266e+00
1.021000000000000000e+04	1.021000000000000000e+03	1.021000000000000000e+04	3.415550694946224652e+00
1.022000000000000000e+04	1.022000000000000000e+03	1.022000000000000000e+04	3.431002259600608895e+00
1.023000000000000000e+04	1.023000000000000000e+03	1.023000000000000000e+04	3.423250528128980008e+00
1.024000000000000000e+04	1.024000000000000000e+03	1.024000000000000000e+04	3.536035783544441369e+00
1.025000000000000000e+04	1.025000000000000000e+03	1.025000000000000000e+04	3.521334880228133901e+00
1.026000000000000000e+04	1.026000000000000000e+03	1.026000000000000000e+04	3.447992719129517880e+00
1.027000000000000000e+04	1.027000000000000000e+03	1.027000000000000000e+04	3.410616841116317133e+00
1.028000000000000000e+04	1.028000000000000000e+03	1.028000000000000000e+04	3.451002399398712672e+00
1.029000000000000000e+04	1.029000000000000000e+03	1.029000000000000000e+04	3.400872442054257316e+00
1.030000000000000000e+04	1.030000000000000000e+03	1.030000000000000000e+04	3.453873567794456978e+00
1.031000000000000000e+04	1.031000000000000000e+03	1.031000000000000000e+04	3.493300124153940089e+00
1.032000000000000000e+04	1.032000000000000000e+03	1.032000000000000000e+04	3.435769343554824662e+00
1.033000000000000000e+04	1.033000000000000000e+03	1.033000000000000000e+04	3.459372065655970108e+00
1.034000000000000000e+04	1.034000000000000000e+03	1.034000000000000000e+04	3.420595049139874444e+00
1.035000000000000000e+04	1.035000000000000000e+03	1.035000000000000000e+04	3.495755385055745013e+00
1.036000000000000000e+04	1.036000000000000000e+03	1.036000000000000000e+04	3.443207524313442569e+00
1.037000000000000000e+04	1.037000000000000000e+03	1.037000000000000000e+04	3.528507095057536791e+00
1.038000000000000000e+04	1.038000000000000000e+03	1.038000000000000000e+04	3.530459391669064306e+00
1.039000000000000000e+04	1.039000000000000000e+03	1.039000000000000000e+04	3.556345760787994248e+00
1.040000000000000000e+04	1.040000000000000000e+03	1.040000000000000000e+04	3.564529829928692717e+00
1.041000000000000000e+04	1.041000000000000000e+03	1.041000000000000000e+04	3.531821741611293586e+00
1.042000000000000000e+04	1.042000000000000000e+03	1.042000000000000000e+04	3.441221984922634203e+00
1.043000000000000000e+04	1.043000000000000000e+03	1.043000000000000000e+04	3.426330944556573055e+00
1.044000000000000000e+04	1.044000000000000000e+03	1.044000000000000000e+04	3.372736793612741479e+00
1.045000000000000000e+04	1.045000000000000000e+03	1.045000000000000000e+04	3.414660820062088487e+00
1.046000000000000000e+04	1.046000000000000000e+03	1.046000000000000000e+04	3.358935357111033415e+00
1.047000000000000000e+04	1.047000000000000000e+03	1.047000000000000000e+04	3.403192319485602635e+00
1.048000000000000000e+04	1.048000000000000000e+03	1.048000000000000000e+04	3.412995001999475697e+00
1.049000000000000000e+04	1.049000000000000000e+03	1.049000000000000000e+04	3.509442436426646772e+00
1.050000000000000000e+04	1.050000000000000000e+03	1.050000000000000000e+04	3.442976298028417759e+00
1.051000000000000000e+04	1.051000000000000000e+03	1.051000000000000000e+04	3.394737945295348336e+00
1.052000000000000000e+04	1.052000000000000000e+03	1.052000000000000000e+04	3.472957124966345344e+00
1.053000000000000000e+04	1.053000000000000000e+03	1.053000000000000000e+04	3.367182957195205439e+00
1.054000000000000000e+04	1.054000000000000000e+03	1.054000000000000000e+04	3.432301217911511326e+00
1.055000000000000000e+04	1.055000000000000000e+03	1.055000000000000000e+04	3.297281356044919232e+00
1.056000000000000000e+04	1.056000000000000000e+03	1.056000000000000000e+04	3.265007095960913208e+00
1.057000000000000000e+04	1.057000000000000000e+03	1.057000000000000000e+04	3.364671314440316419e+00
1.058000000000000000e+04	1.058000000000000000e+03	1.058000000000000000e+04	3.305810924613157731e+00
1.059000000000000000e+04	1.059000000000000000e+03	1.059000000000000000e+04	3.281398196167614412e+00
1.060000000000000000e+04	1.060000000000000000e+03	1.060000000000000000e+04	3.373674679704450341e+00
1.061000000000000000e+04	1.061000000000000000e+03	1.061000000000000000e+04	3.408957367082324108e+00
1.062000000000000000e+04	1.062000000000000000e+03	1.062000000000000000e+04	3.405472791034354962e+00
1.063000000000000000e+04	1.063000000000000000e+03	1.063000000000000000e+04	3.467741111990947367e+00
1.064000000000000000e+04	1.064000000000000000e+03	1.064000000000000000e+04	3.548149802438346434e+00
1.065000000000000000e+04	1.065000000000000000e+03	1.065000000000000000e+04	3.579646800865997847e+00
1.066000000000000000e+04	1.066000000000000000e+03	1.066000000000000000e+04	3.585848751770926768e+00
1.067000000000000000e+04	1.067000000000000000e+03	1.067000000000000000e+04	3.551722205531285592e+00
1.068000000000000000e+04	1.068000000000000000e+03	1.068000000000000000e+04	3.625808694067917504e+00
1.069000000000000000e+04	1.069000000000000000e+03	1.069000000000000000e+04	3.748429422349448537e+00
1.070000000000000000e+04	1.070000000000000000e+03	1.070000000000000000e+04	3.638096435422105479e+00
1.071000000000000000e+04	1.071000000000000000e+03	1.071000000000000000e+04	3.605810362827772675e+00
1.072000000000000000e+04	1.072000000000000000e+03	1.072000000000000000e+04	3.675422254916033360e+00
1.073000000000000000e+04	1.073000000000000000e+03	1.073000000000000000e+04	3.654483056199929081e+00
1.074000000000000000e+04	1.074000000000000000e+03	1.074000000000000000e+04	3.607405164116203711e+00
1.075000000000000000e+04	1.075000000000000000e+03	1.075000000000000000e+04	3.519229151595653526e+00
1.076000000000000000e+04	1.076000000000000000e+03	1.076000000000000000e+04	3.516451423993876890e+00
1.077000000000000000e+04	1.077000000000000000e+03	1.077000000000000000e+04	3.595199667515231123e+00
1.078000000000000000e+04	1.078000000000000000e+03	1.078000000000000000e+04	3.498789411547592376e+00
1.079000000000000000e+04	1.079000000000000000e+03	1.079000000000000000e+04	3.514688066187919624e+00
1.080000000000000000e+04	1.080000000000000000e+03	1.080000000000000000e+04	3.550763803428688803e+00
1.081000000000000000e+04	1.081000000000000000e+03	1.081000000000000000e+04	3.512546664410143737e+00
1.082000000000000000e+04	1.082000000000000000e+03	1.082000000000000000e+04	3.558024093906935637e+00
1.083000000000000000e+04	1.083000000000000000e+03	1.083000000000000000e+04	3.486486911015242995e+00
1.084000000000000000e+04	1.084000000000000000e+03	1.084000000000000000e+04	3.587433811221860225e+00
1.085000000000000000e+04	1.085000000000000000e+03	1.085000000000000000e+04	3.660265439351981342e+00
1.086000000000000000e+04	1.086000000000000000e+03	1.086000000000000000e+04	3.590600685017339533e+00
1.087000000000000000e+04	1.087000000000000000e+03	1.087000000000000000e+04	3.588845239743279070e+00
1.088000000000000000e+04	1.088000000000000000e+03	1.088000000000000000e+04	3.643750021156984431e+00
1.089000000000000000e+04	1.089000000000000000e+03	1.089000000000000000e+04	3.549867762911900204e+00
1.090000000000000000e+04	1.090000000000000000e+03	1.090000000000000000e+04	3.627613763642431266e+00
1.091000000000000000e+04	1.091000000000000000e+03	1.091000000000000000e+04	3.490396828139597396e+00
1.092000000000000000e+04	1.092000000000000000e+03	1.092000000000000000e+04	3.461318512495136002e+00
1.093000000000000000e+04	1.093000000000000000e+03	1.093000000000000000e+04	3.503483942553319075e+00
1.094000000000000000e+04	1.094000000000000000e+03	1.094000000000000000e+04	3.571742619563418764e+00
1.095000000000000000e+04	1.095000000000000000e+03	1.095000000000000000e+04	3.589539892678678790e+00
1.096000000000000000e+04	1.096000000000000000e+03	1.096000000000000000e+04	3.625785561551924996e+00
1.097000000000000000e+04	1.097000000000000000e+03	1.097000000000000000e+04	3.650990621962026506e+00
1.098000000000000000e+04	1.098000000000000000e+03	1.098000000000000000e+04	3.566227148301128747e+00
1.099000000000000000e+04	1.099000000000000000e+03	1.099000000000000000e+04	3.490810562604497402e+00
1.100000000000000000e+04	1.100000000000000000e+03	1.100000000000000000e+04	3.503823637170598637e+00
1.101000000000000000e+04	1.101000000000000000e+03	1.101000000000000000e+04	3.465705349156439130e+00
1.102000000000000000e+04	1.102000000000000000e+03	1.102000000000000000e+04	3.463308469911499987e+00
1.103000000000000000e+04	1.103000000000000000e+03	1.103000000000000000e+04	3.429197182174016589e+00
1.104000000000000000e+04	1.104000000000000000e+03	1.104000000000000000e+04	3.477596350396235270e+00
1.105000000000000000e+04	1.105000000000000000e+03	1.105000000000000000e+04	3.575229456801203742e+00
1.106000000000000000e+04	1.106000000000000000e+03	1.106000000000000000e+04	3.590161641760493350e+00
1.107000000000000000e+04	1.107000000000000000e+03	1.107000000000000000e+04	3.592316775730592493e+00
1.108000000000000000e+04	1.108000000000000000e+03	1.108000000000000000e+04	3.606502259225517371e+00
1.109000000000000000e+04	1.109000000000000000e+03	1.109000000000000000e+04	3.568418431268945756e+00
1.110000000000000000e+04	1.110000000000000000e+03	1.110000000000000000e+04	3.613111299467367754e+00
1.111000000000000000e+04	1.111000000000000000e+03	1.111000000000000000e+04	3.514492156703358905e+00
1.112000000000000000e+04	1.112000000000000000e+03	1.112000000000000000e+04	3.504319631638003418e+00
1.113000000000000000e+04	1.113000000000000000e+03	1.113000000000000000e+04	3.550745026034360485e+00
1.114000000000000000e+04	1.114000000000000000e+03	1.114000000000000000e+04	3.465358913656310769e+00
1.115000000000000000e+04	1.115000000000000000e+03	1.115000000000000000e+04	3.520691096997226488e+00
1.116000000000000000e+04	1.116000000000000000e+03	1.116000000000000000e+04	3.525357540139350210e+00
1.117000000000000000e+04	1.117000000000000000e+03	1.117000000000000000e+04	3.515502426379238265e+00
1.118000000000000000e+04	1.118000000000000000e+03	1.118000000000000000e+04	3.516135540124583514e+00
1.119000000000000000e+04	1.119000000000000000e+03	1.119000000000000000e+04	3.489462745853513237e+00
1.120000000000000000e+04	1.120000000000000000e+03	1.120000000000000000e+04	3.468353964386631461e+00
1.121000000000000000e+04	1.121000000000000000e+03	1.121000000000000000e+04	3.490439827891270053e+00
1.122000000000000000e+04	1.122000000000000000e+03	1.122000000000000000e+04	3.500886892468590528e+00
1.123000000000000000e+04	1.123000000000000000e+03	1.123000000000000000e+04	3.557150117210379214e+00
1.124000000000000000e+04	1.124000000000000000e+03	1.124000000000000000e+04	3.500408024530246465e+00
1.125000000000000000e+04	1.125000000000000000e+03	1.125000000000000000e+04	3.446140617634805725e+00
1.126000000000000000e+04	1.126000000000000000e+03	1.126000000000000000e+04	3.460875042494746534e+00
1.127000000000000000e+04	1.127000000000000000e+03	1.127000000000000000e+04	3.530125914907690010e+00
1.128000000000000000e+04	1.128000000000000000e+03	1.128000000000000000e+04	3.577742517593940796e+00
1.129000000000000000e+04	1.129000000000000000e+03	1.129000000000000000e+04	3.596609838542181414e+00
1.130000000000000000e+04	1.130000000000000000e+03	1.130000000000000000e+04	3.565266746039065016e+00
1.131000000000000000e+04	1.131000000000000000e+03	1.131000000000000000e+04	3.566199701602728922e+00
1.132000000000000000e+04	1.132000000000000000e+03	1.132000000000000000e+04	3.568108845706852605e+00
1.133000000000000000e+04	1.133000000000000000e+03	1.133000000000000000e+04	3.513555994403036564e+00
1.134000000000000000e+04	1.134000000000000000e+03	1.134000000000000000e+04	3.492208781069710000e+00
1.135000000000000000e+04	1.135000000000000000e+03	1.135000000000000000e+04	3.492669796629994661e+00
1.136000000000000000e+04	1.136000000000000000e+03	1.136000000000000000e+04	3.482998460009616437e+00
1.137000000000000000e+04	1.137000000000000000e+03	1.137000000000000000e+04	3.495708354914249139e+00
1.138000000000000000e+04	1.138000000000000000e+03	1.138000000000000000e+04	3.471456773519018935e+00
1.139000000000000000e+04	1.139000000000000000e+03	1.139000000000000000e+04	3.470832416182566771e+00
1.140000000000000000e+04	1.140000000000000000e+03	1.140000000000000000e+04	3.443706449576981132e+00
1.141000000000000000e+04	1.141000000000000000e+03	1.141000000000000000e+04	3.468290488273479077e+00
1.142000000000000000e+04	1.142000000000000000e+03	1.142000000000000000e+04	3.458082787910441436e+00
1.143000000000000000e+04	1.143000000000000000e+03	1.143000000000000000e+04	3.513138187728340078e+00
1.144000000000000000e+04	1.144000000000000000e+03	1.144000000000000000e+04	3.497534948084255024e+00
1.145000000000000000e+04	1.145000000000000000e+03	1.145000000000000000e+04	3.504319173090384432e+00
1.146000000000000000e+04	1.146000000000000000e+03	1.146000000000000000e+04	3.529115919909957544e+00
1.147000000000000000e+04	1.147000000000000000e+03	1.147000000000000000e+04	3.565584374373127474e+00
1.148000000000000000e+04	1.148000000000000000e+03	1.148000000000000000e+04	3.507161158504163545e+00
1.149000000000000000e+04	1.149000000000000000e+03	1.149000000000000000e+04	3.501675073972757790e+00
1.150000000000000000e+04	1.150000000000000000e+03	1.150000000000000000e+04	3.482549968313500610e+00
1.151000000000000000e+04	1.151000000000000000e+03	1.151000000000000000e+04	3.500956944718284447e+00
1.152000000000000000e+04	1.152000000000000000e+03	1.152000000000000000e+04	3.457258102645857090e+00
1.153000000000000000e+04	1.153000000000000000e+03	1.153000000000000000e+04	3.505707286894040653e+00
1.154000000000000000e+04	1.154000000000000000e+03	1.154000000000000000e+04	3.527562358587520652e+00
1.155000000000000000e+04	1.155000000000000000e+03	1.155000000000000000e+04	3.559800785673340684e+00
1.156000000000000000e+04	1.156000000000000000e+03	1.156000000000000000e+04	3.520269764781182698e+00
1.157000000000000000e+04	1.157000000000000000e+03	1.157000000000000000e+04	3.475783001243472281e+00
1.158000000000000000e+04	1.158000000000000000e+03	1.158000000000000000e+04	3.510642271883742449e+00
1.159000000000000000e+04	1.159000000000000000e+03	1.159000000000000000e+04	3.660473415286473742e+00
1.160000000000000000e+04	1.160000000000000000e+03	1.160000000000000000e+04	3.631944943744420229e+00
1.161000000000000000e+04	1.161000000000000000e+03	1.161000000000000000e+04	3.684827478230950248e+00
1.162000000000000000e+04	1.162000000000000000e+03	1.162000000000000000e+04	3.526207907036037703e+00
1.163000000000000000e+04	1.163000000000000000e+03	1.163000000000000000e+04	3.553951482342645907e+00
1.164000000000000000e+04	1.164000000000000000e+03	1.164000000000000000e+04	3.610734705897670871e+00
1.165000000000000000e+04	1.165000000000000000e+03	1.165000000000000000e+04	3.679349023068741342e+00
1.166000000000000000e+04	1.166000000000000000e+03	1.166000000000000000e+04	3.603594901697837471e+00
1.167000000000000000e+04	1.167000000000000000e+03	1.167000000000000000e+04	3.600120227793258021e+00
1.168000000000000000e+04	1.168000000000000000e+03	1.168000000000000000e+04	3.617426784494810921e+00
1.169000000000000000e+04	1.169000000000000000e+03	1.169000000000000000e+04	3.569843944923058121e+00
1.170000000000000000e+04	1.170000000000000000e+03	1.170000000000000000e+04	3.577183583027343072e+00
1.171000000000000000e+04	1.171000000000000000e+03	1.171000000000000000e+04	3.586206975314787826e+00
1.172000000000000000e+04	1.172000000000000000e+03	1.172000000000000000e+04	3.562556082219317855e+00
1.173000000000000000e+04	1.173000000000000000e+03	1.173000000000000000e+04	3.541329099821175053e+00
1.174000000000000000e+04	1.174000000000000000e+03	1.174000000000000000e+04	3.556883451532232954e+00
1.175000000000000000e+04	1.175000000000000000e+03	1.175000000000000000e+04	3.542320771366911814e+00
1.176000000000000000e+04	1.176000000000000000e+03	1.176000000000000000e+04	3.567674982439819509e+00
1.177000000000000000e+04	1.177000000000000000e+03	1.177000000000000000e+04	3.629617214898936961e+00
1.178000000000000000e+04	1.178000000000000000e+03	1.178000000000000000e+04	3.660678219405010481e+00
1.179000000000000000e+04	1.179000000000000000e+03	1.179000000000000000e+04	3.589300948586316764e+00
1.180000000000000000e+04	1.180000000000000000e+03	1.180000000000000000e+04	3.610194971410296993e+00
1.181000000000000000e+04	1.181000000000000000e+03	1.181000000000000000e+04	3.718247217347339539e+00
1.182000000000000000e+04	1.182000000000000000e+03	1.182000000000000000e+04	3.697401309083869769e+00
1.183000000000000000e+04	1.183000000000000000e+03	1.183000000000000000e+04	3.778364624492762669e+00
1.184000000000000000e+04	1.184000000000000000e+03	1.184000000000000000e+04	3.682450997827197980e+00
1.185000000000000000e+04	1.185000000000000000e+03	1.185000000000000000e+04	3.742956464146925732e+00
1.186000000000000000e+04	1.186000000000000000e+03	1.186000000000000000e+04	3.734914488683741318e+00
1.187000000000000000e+04	1.187000000000000000e+03	1.187000000000000000e+04	3.801706281549402711e+00
1.188000000000000000e+04	1.188000000000000000e+03	1.188000000000000000e+04	3.848509620367676742e+00
1.189000000000000000e+04	1.189000000000000000e+03	1.189000000000000000e+04	3.838358112818379464e+00
1.190000000000000000e+04	1.190000000000000000e+03	1.190000000000000000e+04	3.913082141059702312e+00
1.191000000000000000e+04	1.191000000000000000e+03	1.191000000000000000e+04	3.824870531719289257e+00
1.192000000000000000e+04	1.192000000000000000e+03	1.192000000000000000e+04	3.763367512058945152e+00
1.193000000000000000e+04	1.193000000000000000e+03	1.193000000000000000e+04	3.760239457719341427e+00
1.194000000000000000e+04	1.194000000000000000e+03	1.194000000000000000e+04	3.731510367999139266e+00
1.195000000000000000e+04	1.195000000000000000e+03	1.195000000000000000e+04	3.803988077678162938e+00
1.196000000000000000e+04	1.196000000000000000e+03	1.196000000000000000e+04	3.871970605425398393e+00
1.197000000000000000e+04	1.197000000000000000e+03	1.197000000000000000e+04	3.908575099910621464e+00
1.198000000000000000e+04	1.198000000000000000e+03	1.198000000000000000e+04	3.841629747551962293e+00
1.199000000000000000e+04	1.199000000000000000e+03	1.199000000000000000e+04	3.834321574481999839e+00
1.200000000000000000e+04	1.200000000000000000e+03	1.200000000000000000e+04	3.772389059475505402e+00
1.201000000000000000e+04	1.201000000000000000e+03	1.201000000000000000e+04	3.765258221459958587e+00
1.202000000000000000e+04	1.202000000000000000e+03	1.202000000000000000e+04	3.799543367290486362e+00
1.203000000000000000e+04	1.203000000000000000e+03	1.203000000000000000e+04	3.860850822770528712e+00
1.204000000000000000e+04	1.204000000000000000e+03	1.204000000000000000e+04	3.874057672705710775e+00
1.205000000000000000e+04	1.205000000000000000e+03	1.205000000000000000e+04	3.804976693437183588e+00
1.206000000000000000e+04	1.206000000000000000e+03	1.206000000000000000e+04	3.747017092442907593e+00
1.207000000000000000e+04	1.207000000000000000e+03	1.207000000000000000e+04	3.848309388741181003e+00
1.208000000000000000e+04	1.208000000000000000e+03	1.208000000000000000e+04	3.829187984653870558e+00
1.209000000000000000e+04	1.209000000000000000e+03	1.209000000000000000e+04	3.728160933679878664e+00
1.210000000000000000e+04	1.210000000000000000e+03	1.210000000000000000e+04	3.857604735441690469e+00
1.211000000000000000e+04	1.211000000000000000e+03	1.211000000000000000e+04	3.832521570541424616e+00
1.212000000000000000e+04	1.212000000000000000e+03	1.212000000000000000e+04	3.776498970774048392e+00
1.213000000000000000e+04	1.213000000000000000e+03	1.213000000000000000e+04	3.593715149358206684e+00
1.214000000000000000e+04	1.214000000000000000e+03	1.214000000000000000e+04	3.570079400202057052e+00
1.215000000000000000e+04	1.215000000000000000e+03	1.215000000000000000e+04	3.588833367400259711e+00
1.216000000000000000e+04	1.216000000000000000e+03	1.216000000000000000e+04	3.560136535785778822e+00
1.217000000000000000e+04	1.217000000000000000e+03	1.217000000000000000e+04	3.686162376738918223e+00
1.218000000000000000e+04	1.218000000000000000e+03	1.218000000000000000e+04	3.657881616305695971e+00
1.219000000000000000e+04	1.219000000000000000e+03	1.219000000000000000e+04	3.628071392786757610e+00
1.220000000000000000e+04	1.220000000000000000e+03	1.220000000000000000e+04	3.594203903138792899e+00
1.221000000000000000e+04	1.221000000000000000e+03	1.221000000000000000e+04	3.548726820889324785e+00
1.222000000000000000e+04	1.222000000000000000e+03	1.222000000000000000e+04	3.542962212832218238e+00
1.223000000000000000e+04	1.223000000000000000e+03	1.223000000000000000e+04	3.580027257937852703e+00
1.224000000000000000e+04	1.224000000000000000e+03	1.224000000000000000e+04	3.598758493066838593e+00
1.225000000000000000e+04	1.225000000000000000e+03	1.225000000000000000e+04	3.474375847417261465e+00
1.226000000000000000e+04	1.226000000000000000e+03	1.226000000000000000e+04	3.477799665483539915e+00
1.227000000000000000e+04	1.227000000000000000e+03	1.227000000000000000e+04	3.495574005966722630e+00
1.228000000000000000e+04	1.228000000000000000e+03	1.228000000000000000e+04	3.458353990107731146e+00
1.229000000000000000e+04	1.229000000000000000e+03	1.229000000000000000e+04	3.479487877682446939e+00
1.230000000000000000e+04	1.230000000000000000e+03	1.230000000000000000e+04	3.501151608905669121e+00
1.231000000000000000e+04	1.231000000000000000e+03	1.231000000000000000e+04	3.653072002348062064e+00
1.232000000000000000e+04	1.232000000000000000e+03	1.232000000000000000e+04	3.650871922852900742e+00
1.233000000000000000e+04	1.233000000000000000e+03	1.233000000000000000e+04	3.669061379513013588e+00
1.234000000000000000e+04	1.234000000000000000e+03	1.234000000000000000e+04	3.698277619899464241e+00
1.235000000000000000e+04	1.235000000000000000e+03	1.235000000000000000e+04	3.716590093942997886e+00
1.236000000000000000e+04	1.236000000000000000e+03	1.236000000000000000e+04	3.747212674288048273e+00
1.237000000000000000e+04	1.237000000000000000e+03	1.237000000000000000e+04	3.724369587741385157e+00
1.238000000000000000e+04	1.238000000000000000e+03	1.238000000000000000e+04	3.655603004665159084e+00
1.239000000000000000e+04	1.239000000000000000e+03	1.239000000000000000e+04	3.648705363681532976e+00
1.240000000000000000e+04	1.240000000000000000e+03	1.240000000000000000e+04	3.669338942943866755e+00
1.241000000000000000e+04	1.241000000000000000e+03	1.241000000000000000e+04	3.551657188451597058e+00
1.242000000000000000e+04	1.242000000000000000e+03	1.242000000000000000e+04	3.473165464447639295e+00
1.243000000000000000e+04	1.243000000000000000e+03	1.243000000000000000e+04	3.537777068296445560e+00
1.244000000000000000e+04	1.244000000000000000e+03	1.244000000000000000e+04	3.513483898235965519e+00
1.245000000000000000e+04	1.245000000000000000e+03	1.245000000000000000e+04	3.563280346494317019e+00
1.246000000000000000e+04	1.246000000000000000e+03	1.246000000000000000e+04	3.486924493031450467e+00
1.247000000000000000e+04	1.247000000000000000e+03	1.247000000000000000e+04	3.461726847155207842e+00
1.248000000000000000e+04	1.248000000000000000e+03	1.248000000000000000e+04	3.499527914893229674e+00
1.249000000000000000e+04	1.249000000000000000e+03	1.249000000000000000e+04	3.471611464449621653e+00
1.250000000000000000e+04	1.250000000000000000e+03	1.250000000000000000e+04	3.450225934817363616e+00
1.251000000000000000e+04	1.251000000000000000e+03	1.251000000000000000e+04	3.374505471658369782e+00
1.252000000000000000e+04	1.252000000000000000e+03	1.252000000000000000e+04	3.443717403387689835e+00
1.253000000000000000e+04	1.253000000000000000e+03	1.253000000000000000e+04	3.466085791837084873e+00
1.254000000000000000e+04	1.254000000000000000e+03	1.254000000000000000e+04	3.490766796933812088e+00
1.255000000000000000e+04	1.255000000000000000e+03	1.255000000000000000e+04	3.529245928317339853e+00
1.256000000000000000e+04	1.256000000000000000e+03	1.256000000000000000e+04	3.443694928686107382e+00
1.257000000000000000e+04	1.257000000000000000e+03	1.257000000000000000e+04	3.509649492136582172e+00
1.258000000000000000e+04	1.258000000000000000e+03	1.258000000000000000e+04	3.529463824483518586e+00
1.259000000000000000e+04	1.259000000000000000e+03	1.259000000000000000e+04	3.442826424745240477e+00
1.260000000000000000e+04	1.260000000000000000e+03	1.260000000000000000e+04	3.567447539376943588e+00
1.261000000000000000e+04	1.261000000000000000e+03	1.261000000000000000e+04	3.469905584032384027e+00
1.262000000000000000e+04	1.262000000000000000e+03	1.262000000000000000e+04	3.510274965819193849e+00
1.263000000000000000e+04	1.263000000000000000e+03	1.263000000000000000e+04	3.564192142767524274e+00
1.264000000000000000e+04	1.264000000000000000e+03	1.264000000000000000e+04	3.550791983328988710e+00
1.265000000000000000e+04	1.265000000000000000e+03	1.265000000000000000e+04	3.531276361196584723e+00
1.266000000000000000e+04	1.266000000000000000e+03	1.266000000000000000e+04	3.597205464244660700e+00
1.267000000000000000e+04	1.267000000000000000e+03	1.267000000000000000e+04	3.509765905575849221e+00
1.268000000000000000e+04	1.268000000000000000e+03	1.268000000000000000e+04	3.469808443701942746e+00
1.269000000000000000e+04	1.269000000000000000e+03	1.269000000000000000e+04	3.514676558715229771e+00
1.270000000000000000e+04	1.270000000000000000e+03	1.270000000000000000e+04	3.539655307697582298e+00
1.271000000000000000e+04	1.271000000000000000e+03	1.271000000000000000e+04	3.498678736839167858e+00
1.272000000000000000e+04	1.272000000000000000e+03	1.272000000000000000e+04	3.434857307165898543e+00
1.273000000000000000e+04	1.273000000000000000e+03	1.273000000000000000e+04	3.385244962207745623e+00
1.274000000000000000e+04	1.274000000000000000e+03	1.274000000000000000e+04	3.315906384951337937e+00
1.275000000000000000e+04	1.275000000000000000e+03	1.275000000000000000e+04	3.369047720025653891e+00
1.276000000000000000e+04	1.276000000000000000e+03	1.276000000000000000e+04	3.382971138615570972e+00
1.277000000000000000e+04	1.277000000000000000e+03	1.277000000000000000e+04	3.340536448833970606e+00
1.278000000000000000e+04	1.278000000000000000e+03	1.278000000000000000e+04	3.357418999380937130e+00
1.279000000000000000e+04	1.279000000000000000e+03	1.279000000000000000e+04	3.340743232327580969e+00
1.280000000000000000e+04	1.280000000000000000e+03	1.280000000000000000e+04	3.216451158146090172e+00
1.281000000000000000e+04	1.281000000000000000e+03	1.281000000000000000e+04	3.307245921662329113e+00
1.282000000000000000e+04	1.282000000000000000e+03	1.282000000000000000e+04	3.348404246601910383e+00
1.283000000000000000e+04	1.283000000000000000e+03	1.283000000000000000e+04	3.339206718149504205e+00
1.284000000000000000e+04	1.284000000000000000e+03	1.284000000000000000e+04	3.322737479128027083e+00
1.285000000000000000e+04	1.285000000000000000e+03	1.285000000000000000e+04	3.297239217060194960e+00
1.286000000000000000e+04	1.286000000000000000e+03	1.286000000000000000e+04	3.393056556989919592e+00
1.287000000000000000e+04	1.287000000000000000e+03	1.287000000000000000e+04	3.496645735004591860e+00
1.288000000000000000e+04	1.288000000000000000e+03	1.288000000000000000e+04	3.466672208569135272e+00
1.289000000000000000e+04	1.289000000000000000e+03	1.289000000000000000e+04	3.506306844383102028e+00
1.290000000000000000e+04	1.290000000000000000e+03	1.290000000000000000e+04	3.538460979206810464e+00
1.291000000000000000e+04	1.291000000000000000e+03	1.291000000000000000e+04	3.506296665058068029e+00
1.292000000000000000e+04	1.292000000000000000e+03	1.292000000000000000e+04	3.557110143476714725e+00
1.293000000000000000e+04	1.293000000000000000e+03	1.293000000000000000e+04	3.540867375340790435e+00
1.294000000000000000e+04	1.294000000000000000e+03	1.294000000000000000e+04	3.386997383772414327e+00
1.295000000000000000e+04	1.295000000000000000e+03	1.295000000000000000e+04	3.423815816071234419e+00
1.296000000000000000e+04	1.296000000000000000e+03	1.296000000000000000e+04	3.449709201626290689e+00
1.297000000000000000e+04	1.297000000000000000e+03	1.297000000000000000e+04	3.535601356557202646e+00
1.298000000000000000e+04	1.298000000000000000e+03	1.298000000000000000e+04	3.518399757866335520e+00
1.299000000000000000e+04	1.299000000000000000e+03	1.299000000000000000e+04	3.563225125581152231e+00
1.300000000000000000e+04	1.300000000000000000e+03	1.300000000000000000e+04	3.498299475419510696e+00
1.301000000000000000e+04	1.301000000000000000e+03	1.301000000000000000e+04	3.501462622229546628e+00
1.302000000000000000e+04	1.302000000000000000e+03	1.302000000000000000e+04	3.420721818935863912e+00
1.303000000000000000e+04	1.303000000000000000e+03	1.303000000000000000e+04	3.395009878515784507e+00
1.304000000000000000e+04	1.304000000000000000e+03	1.304000000000000000e+04	3.451012637921045734e+00
1.305000000000000000e+04	1.305000000000000000e+03	1.305000000000000000e+04	3.474776684567177476e+00
1.306000000000000000e+04	1.306000000000000000e+03	1.306000000000000000e+04	3.469142881736098527e+00
1.307000000000000000e+04	1.307000000000000000e+03	1.307000000000000000e+04	3.442092053132413731e+00
1.308000000000000000e+04	1.308000000000000000e+03	1.308000000000000000e+04	3.483649570146712726e+00
1.309000000000000000e+04	1.309000000000000000e+03	1.309000000000000000e+04	3.449940426576803443e+00
1.310000000000000000e+04	1.310000000000000000e+03	1.310000000000000000e+04	3.342854693208023420e+00
1.311000000000000000e+04	1.311000000000000000e+03	1.311000000000000000e+04	3.348304458146043050e+00
1.312000000000000000e+04	1.312000000000000000e+03	1.312000000000000000e+04	3.348730161857130572e+00
1.313000000000000000e+04	1.313000000000000000e+03	1.313000000000000000e+04	3.319092782999121027e+00
1.314000000000000000e+04	1.314000000000000000e+03	1.314000000000000000e+04	3.363582553346388337e+00
1.315000000000000000e+04	1.315000000000000000e+03	1.315000000000000000e+04	3.397782194803065092e+00
1.316000000000000000e+04	1.316000000000000000e+03	1.316000000000000000e+04	3.294835440180076791e+00
1.317000000000000000e+04	1.317000000000000000e+03	1.317000000000000000e+04	3.386889177647213423e+00
1.318000000000000000e+04	1.318000000000000000e+03	1.318000000000000000e+04	3.464210664530821937e+00
1.319000000000000000e+04	1.319000000000000000e+03	1.319000000000000000e+04	3.507722334352477045e+00
1.320000000000000000e+04	1.320000000000000000e+03	1.320000000000000000e+04	3.467720395861953353e+00
1.321000000000000000e+04	1.321000000000000000e+03	1.321000000000000000e+04	3.467392701476414096e+00
1.322000000000000000e+04	1.322000000000000000e+03	1.322000000000000000e+04	3.423992819771510820e+00
1.323000000000000000e+04	1.323000000000000000e+03	1.323000000000000000e+04	3.540750326234766820e+00
1.324000000000000000e+04	1.324000000000000000e+03	1.324000000000000000e+04	3.600586964914168853e+00
1.325000000000000000e+04	1.325000000000000000e+03	1.325000000000000000e+04	3.481170143266756334e+00
1.326000000000000000e+04	1.326000000000000000e+03	1.326000000000000000e+04	3.494198701642045712e+00
1.327000000000000000e+04	1.327000000000000000e+03	1.327000000000000000e+04	3.491236377995001305e+00
1.328000000000000000e+04	1.328000000000000000e+03	1.328000000000000000e+04	3.506637432871264171e+00
1.329000000000000000e+04	1.329000000000000000e+03	1.329000000000000000e+04	3.513563902640970849e+00
1.330000000000000000e+04	1.330000000000000000e+03	1.330000000000000000e+04	3.576840566493336926e+00
1.331000000000000000e+04	1.331000000000000000e+03	1.331000000000000000e+04	3.483859534442323991e+00
1.332000000000000000e+04	1.332000000000000000e+03	1.332000000000000000e+04	3.422931427953840089e+00
1.333000000000000000e+04	1.333000000000000000e+03	1.333000000000000000e+04	3.463027551670271986e+00
1.334000000000000000e+04	1.334000000000000000e+03	1.334000000000000000e+04	3.542152210955008318e+00
1.335000000000000000e+04	1.335000000000000000e+03	1.335000000000000000e+04	3.502998065735175803e+00
1.336000000000000000e+04	1.336000000000000000e+03	1.336000000000000000e+04	3.458206709531624679e+00
1.337000000000000000e+04	1.337000000000000000e+03	1.337000000000000000e+04	3.537252961726039313e+00
1.338000000000000000e+04	1.338000000000000000e+03	1.338000000000000000e+04	3.569546843804765501e+00
1.339000000000000000e+04	1.339000000000000000e+03	1.339000000000000000e+04	3.521721970514223976e+00
1.340000000000000000e+04	1.340000000000000000e+03	1.340000000000000000e+04	3.618503770291024324e+00
1.341000000000000000e+04	1.341000000000000000e+03	1.341000000000000000e+04	3.604300298582236106e+00
1.342000000000000000e+04	1.342000000000000000e+03	1.342000000000000000e+04	3.582708884722002107e+00
1.343000000000000000e+04	1.343000000000000000e+03	1.343000000000000000e+04	3.525753456217753712e+00
1.344000000000000000e+04	1.344000000000000000e+03	1.344000000000000000e+04	3.557455915179643657e+00
1.345000000000000000e+04	1.345000000000000000e+03	1.345000000000000000e+04	3.621582752925691651e+00
1.346000000000000000e+04	1.346000000000000000e+03	1.346000000000000000e+04	3.673314392988702881e+00
1.347000000000000000e+04	1.347000000000000000e+03	1.347000000000000000e+04	3.622396155662159778e+00
1.348000000000000000e+04	1.348000000000000000e+03	1.348000000000000000e+04	3.520257371154293935e+00
1.349000000000000000e+04	1.349000000000000000e+03	1.349000000000000000e+04	3.474477881716273142e+00
1.350000000000000000e+04	1.350000000000000000e+03	1.350000000000000000e+04	3.540773916286672485e+00
1.351000000000000000e+04	1.351000000000000000e+03	1.351000000000000000e+04	3.599956893168365202e+00
1.352000000000000000e+04	1.352000000000000000e+03	1.352000000000000000e+04	3.573325730615314555e+00
1.353000000000000000e+04	1.353000000000000000e+03	1.353000000000000000e+04	3.652034738134594338e+00
1.354000000000000000e+04	1.354000000000000000e+03	1.354000000000000000e+04	3.656725860404782313e+00
1.355000000000000000e+04	1.355000000000000000e+03	1.355000000000000000e+04	3.700443060079010582e+00
1.356000000000000000e+04	1.356000000000000000e+03	1.356000000000000000e+04	3.684544509325466066e+00
1.357000000000000000e+04	1.357000000000000000e+03	1.357000000000000000e+04	3.602429694463569199e+00
1.358000000000000000e+04	1.358000000000000000e+03	1.358000000000000000e+04	3.589433285249278516e+00
1.359000000000000000e+04	1.359000000000000000e+03	1.359000000000000000e+04	3.622926182417645080e+00
1.360000000000000000e+04	1.360000000000000000e+03	1.360000000000000000e+04	3.637823980868754692e+00
1.361000000000000000e+04	1.361000000000000000e+03	1.361000000000000000e+04	3.670266890769893653e+00
1.362000000000000000e+04	1.362000000000000000e+03	1.362000000000000000e+04	3.675159180633870371e+00
1.363000000000000000e+04	1.363000000000000000e+03	1.363000000000000000e+04	3.682403038467608525e+00
1.364000000000000000e+04	1.364000000000000000e+03	1.364000000000000000e+04	3.635598180055372719e+00
1.365000000000000000e+04	1.365000000000000000e+03	1.365000000000000000e+04	3.606246941977162557e+00
1.366000000000000000e+04	1.366000000000000000e+03	1.366000000000000000e+04	3.558028209102520822e+00
1.367000000000000000e+04	1.367000000000000000e+03	1.367000000000000000e+04	3.473288412830225269e+00
1.368000000000000000e+04	1.368000000000000000e+03	1.368000000000000000e+04	3.496279479713696237e+00
1.369000000000000000e+04	1.369000000000000000e+03	1.369000000000000000e+04	3.632226265001621268e+00
1.370000000000000000e+04	1.370000000000000000e+03	1.370000000000000000e+04	3.562752689435408460e+00
1.371000000000000000e+04	1.371000000000000000e+03	1.371000000000000000e+04	3.502716950792251094e+00
1.372000000000000000e+04	1.372000000000000000e+03	1.372000000000000000e+04	3.476279033734393842e+00
1.373000000000000000e+04	1.373000000000000000e+03	1.373000000000000000e+04	3.559258094121245275e+00
1.374000000000000000e+04	1.374000000000000000e+03	1.374000000000000000e+04	3.603896771228701112e+00
1.375000000000000000e+04	1.375000000000000000e+03	1.375000000000000000e+04	3.651122538556959896e+00
1.376000000000000000e+04	1.376000000000000000e+03	1.376000000000000000e+04	3.701512339796785955e+00
1.377000000000000000e+04	1.377000000000000000e+03	1.377000000000000000e+04	3.609997101692610233e+00
1.378000000000000000e+04	1.378000000000000000e+03	1.378000000000000000e+04	3.658296195904271020e+00
1.379000000000000000e+04	1.379000000000000000e+03	1.379000000000000000e+04	3.688462033340038637e+00
1.380000000000000000e+04	1.380000000000000000e+03	1.380000000000000000e+04	3.717030999291742965e+00
1.381000000000000000e+04	1.381000000000000000e+03	1.381000000000000000e+04	3.736222575210348840e+00
1.382000000000000000e+04	1.382000000000000000e+03	1.382000000000000000e+04	3.722350810098088214e+00
1.383000000000000000e+04	1.383000000000000000e+03	1.383000000000000000e+04	3.666045259297864511e+00
1.384000000000000000e+04	1.384000000000000000e+03	1.384000000000000000e+04	3.626085533912191572e+00
1.385000000000000000e+04	1.385000000000000000e+03	1.385000000000000000e+04	3.660948278212526663e+00
1.386000000000000000e+04	1.386000000000000000e+03	1.386000000000000000e+04	3.718661740709188201e+00
1.387000000000000000e+04	1.387000000000000000e+03	1.387000000000000000e+04	3.685043623724089557e+00
1.388000000000000000e+04	1.388000000000000000e+03	1.388000000000000000e+04	3.660885743454521002e+00
1.389000000000000000e+04	1.389000000000000000e+03	1.389000000000000000e+04	3.713854516512340442e+00
1.390000000000000000e+04	1.390000000000000000e+03	1.390000000000000000e+04	3.676628188861077451e+00
1.391000000000000000e+04	1.391000000000000000e+03	1.391000000000000000e+04	3.682148849237440125e+00
1.392000000000000000e+04	1.392000000000000000e+03	1.392000000000000000e+04	3.618446633240028909e+00
1.393000000000000000e+04	1.393000000000000000e+03	1.393000000000000000e+04	3.641813305095572773e+00
1.394000000000000000e+04	1.394000000000000000e+03	1.394000000000000000e+04	3.629622485960232847e+00
1.395000000000000000e+04	1.395000000000000000e+03	1.395000000000000000e+04	3.613080532050315430e+00
1.396000000000000000e+04	1.396000000000000000e+03	1.396000000000000000e+04	3.642423740408353261e+00
1.397000000000000000e+04	1.397000000000000000e+03	1.397000000000000000e+04	3.598405133047021032e+00
1.398000000000000000e+04	1.398000000000000000e+03	1.398000000000000000e+04	3.611614299746752188e+00
1.399000000000000000e+04	1.399000000000000000e+03	1.399000000000000000e+04	3.575833459984631979e+00
1.400000000000000000e+04	1.400000000000000000e+03	1.400000000000000000e+04	3.513692617879617064e+00
1.401000000000000000e+04	1.401000000000000000e+03	1.401000000000000000e+04	3.517412564626203331e+00
1.402000000000000000e+04	1.402000000000000000e+03	1.402000000000000000e+04	3.489124571396695629e+00
1.403000000000000000e+04	1.403000000000000000e+03	1.403000000000000000e+04	3.513730398551737633e+00
1.404000000000000000e+04	1.404000000000000000e+03	1.404000000000000000e+04	3.508882420557389636e+00
1.405000000000000000e+04	1.405000000000000000e+03	1.405000000000000000e+04	3.560116098170353904e+00
1.406000000000000000e+04	1.406000000000000000e+03	1.406000000000000000e+04	3.573945445620284378e+00
1.407000000000000000e+04	1.407000000000000000e+03	1.407000000000000000e+04	3.545949641961429144e+00
1.408000000000000000e+04	1.408000000000000000e+03	1.408000000000000000e+04	3.554362715607524592e+00
1.409000000000000000e+04	1.409000000000000000e+03	1.409000000000000000e+04	3.483637166009740938e+00
1.410000000000000000e+04	1.410000000000000000e+03	1.410000000000000000e+04	3.489442595791862445e+00
1.411000000000000000e+04	1.411000000000000000e+03	1.411000000000000000e+04	3.558660246056741805e+00
1.412000000000000000e+04	1.412000000000000000e+03	1.412000000000000000e+04	3.550140463003094382e+00
1.413000000000000000e+04	1.413000000000000000e+03	1.413000000000000000e+04	3.401614030933304722e+00
1.414000000000000000e+04	1.414000000000000000e+03	1.414000000000000000e+04	3.365893569214679637e+00
1.415000000000000000e+04	1.415000000000000000e+03	1.415000000000000000e+04	3.324114177164328776e+00
1.416000000000000000e+04	1.416000000000000000e+03	1.416000000000000000e+04	3.450968929630072957e+00
1.417000000000000000e+04	1.417000000000000000e+03	1.417000000000000000e+04	3.383336975409476199e+00
1.418000000000000000e+04	1.418000000000000000e+03	1.418000000000000000e+04	3.472573738540419619e+00
1.419000000000000000e+04	1.419000000000000000e+03	1.419000000000000000e+04	3.519218864786788803e+00
1.420000000000000000e+04	1.420000000000000000e+03	1.420000000000000000e+04	3.427065225729409637e+00
1.421000000000000000e+04	1.421000000000000000e+03	1.421000000000000000e+04	3.460066270905746588e+00
1.422000000000000000e+04	1.422000000000000000e+03	1.422000000000000000e+04	3.484770764090761030e+00
1.423000000000000000e+04	1.423000000000000000e+03	1.423000000000000000e+04	3.512566294323753002e+00
1.424000000000000000e+04	1.424000000000000000e+03	1.424000000000000000e+04	3.483854488790234516e+00
1.425000000000000000e+04	1.425000000000000000e+03	1.425000000000000000e+04	3.517278773950200055e+00
1.426000000000000000e+04	1.426000000000000000e+03	1.426000000000000000e+04	3.628100598287776979e+00
1.427000000000000000e+04	1.427000000000000000e+03	1.427000000000000000e+04	3.559165191220786451e+00
1.428000000000000000e+04	1.428000000000000000e+03	1.428000000000000000e+04	3.539362831989987690e+00
1.429000000000000000e+04	1.429000000000000000e+03	1.429000000000000000e+04	3.524206989207961271e+00
1.430000000000000000e+04	1.430000000000000000e+03	1.430000000000000000e+04	3.515857212113669750e+00
1.431000000000000000e+04	1.431000000000000000e+03	1.431000000000000000e+04	3.529385032081462370e+00
1.432000000000000000e+04	1.432000000000000000e+03	1.432000000000000000e+04	3.518581684125346332e+00
1.433000000000000000e+04	1.433000000000000000e+03	1.433000000000000000e+04	3.506968718574102528e+00
1.434000000000000000e+04	1.434000000000000000e+03	1.434000000000000000e+04	3.464458495795431858e+00
1.435000000000000000e+04	1.435000000000000000e+03	1.435000000000000000e+04	3.472498363492936502e+00
1.436000000000000000e+04	1.436000000000000000e+03	1.436000000000000000e+04	3.606057859234185425e+00
1.437000000000000000e+04	1.437000000000000000e+03	1.437000000000000000e+04	3.569654410037558456e+00
1.438000000000000000e+04	1.438000000000000000e+03	1.438000000000000000e+04	3.649171657052488804e+00
1.439000000000000000e+04	1.439000000000000000e+03	1.439000000000000000e+04	3.585939730431741967e+00
1.440000000000000000e+04	1.440000000000000000e+03	1.440000000000000000e+04	3.660273271430974695e+00
1.441000000000000000e+04	1.441000000000000000e+03	1.441000000000000000e+04	3.646500982839742111e+00
1.442000000000000000e+04	1.442000000000000000e+03	1.442000000000000000e+04	3.653460299421595892e+00
1.443000000000000000e+04	1.443000000000000000e+03	1.443000000000000000e+04	3.597516813655463164e+00
1.444000000000000000e+04	1.444000000000000000e+03	1.444000000000000000e+04	3.696935985663549751e+00
1.445000000000000000e+04	1.445000000000000000e+03	1.445000000000000000e+04	3.671323007390822291e+00
1.446000000000000000e+04	1.446000000000000000e+03	1.446000000000000000e+04	3.724369991006209357e+00
1.447000000000000000e+04	1.447000000000000000e+03	1.447000000000000000e+04	3.718230417089313899e+00
1.448000000000000000e+04	1.448000000000000000e+03	1.448000000000000000e+04	3.685100965292787301e+00
1.449000000000000000e+04	1.449000000000000000e+03	1.449000000000000000e+04	3.763395878809767225e+00
1.450000000000000000e+04	1.450000000000000000e+03	1.450000000000000000e+04	3.735011940193321500e+00
1.451000000000000000e+04	1.451000000000000000e+03	1.451000000000000000e+04	3.667030548212081520e+00
1.452000000000000000e+04	1.452000000000000000e+03	1.452000000000000000e+04	3.638877283989858658e+00
1.453000000000000000e+04	1.453000000000000000e+03	1.453000000000000000e+04	3.596363292555133206e+00
1.454000000000000000e+04	1.454000000000000000e+03	1.454000000000000000e+04	3.643047304166878053e+00
1.455000000000000000e+04	1.455000000000000000e+03	1.455000000000000000e+04	3.616165542881617512e+00
1.456000000000000000e+04	1.456000000000000000e+03	1.456000000000000000e+04	3.588357460406600197e+00
1.457000000000000000e+04	1.457000000000000000e+03	1.457000000000000000e+04	3.591408972457047266e+00
1.458000000000000000e+04	1.458000000000000000e+03	1.458000000000000000e+04	3.605002376074526449e+00
1.459000000000000000e+04	1.459000000000000000e+03	1.459000000000000000e+04	3.663441477339012486e+00
1.460000000000000000e+04	1.460000000000000000e+03	1.460000000000000000e+04	3.684234205567203713e+00
1.461000000000000000e+04	1.461000000000000000e+03	1.461000000000000000e+04	3.564280526354442813e+00
1.462000000000000000e+04	1.462000000000000000e+03	1.462000000000000000e+04	3.532085413209694824e+00
1.463000000000000000e+04	1.463000000000000000e+03	1.463000000000000000e+04	3.526558211091411099e+00
1.464000000000000000e+04	1.464000000000000000e+03	1.464000000000000000e+04	3.407907422240507689e+00
1.465000000000000000e+04	1.465000000000000000e+03	1.465000000000000000e+04	3.433667906704239048e+00
1.466000000000000000e+04	1.466000000000000000e+03	1.466000000000000000e+04	3.502283284417933018e+00
1.467000000000000000e+04	1.467000000000000000e+03	1.467000000000000000e+04	3.604516509790520296e+00
1.468000000000000000e+04	1.468000000000000000e+03	1.468000000000000000e+04	3.559064804049379749e+00
1.469000000000000000e+04	1.469000000000000000e+03	1.469000000000000000e+04	3.579212664747031258e+00
1.470000000000000000e+04	1.470000000000000000e+03	1.470000000000000000e+04	3.611709810261767295e+00
1.471000000000000000e+04	1.471000000000000000e+03	1.471000000000000000e+04	3.666901344078561831e+00
1.472000000000000000e+04	1.472000000000000000e+03	1.472000000000000000e+04	3.692909894169611906e+00
1.473000000000000000e+04	1.473000000000000000e+03	1.473000000000000000e+04	3.694780288202552665e+00
1.474000000000000000e+04	1.474000000000000000e+03	1.474000000000000000e+04	3.639498766095303761e+00
1.475000000000000000e+04	1.475000000000000000e+03	1.475000000000000000e+04	3.759616214362874853e+00
1.476000000000000000e+04	1.476000000000000000e+03	1.476000000000000000e+04	3.751208443250256597e+00
1.477000000000000000e+04	1.477000000000000000e+03	1.477000000000000000e+04	3.657973322187197063e+00
1.478000000000000000e+04	1.478000000000000000e+03	1.478000000000000000e+04	3.609014757397538187e+00
1.479000000000000000e+04	1.479000000000000000e+03	1.479000000000000000e+04	3.628791548969134695e+00
1.480000000000000000e+04	1.480000000000000000e+03	1.480000000000000000e+04	3.624378822209221696e+00
1.481000000000000000e+04	1.481000000000000000e+03	1.481000000000000000e+04	3.639184587988770314e+00
1.482000000000000000e+04	1.482000000000000000e+03	1.482000000000000000e+04	3.616378302056799221e+00
1.483000000000000000e+04	1.483000000000000000e+03	1.483000000000000000e+04	3.586557802889164037e+00
1.484000000000000000e+04	1.484000000000000000e+03	1.484000000000000000e+04	3.604901882397046453e+00
1.485000000000000000e+04	1.485000000000000000e+03	1.485000000000000000e+04	3.651711353069789556e+00
1.486000000000000000e+04	1.486000000000000000e+03	1.486000000000000000e+04	3.731649839185970041e+00
1.487000000000000000e+04	1.487000000000000000e+03	1.487000000000000000e+04	3.697051064078828109e+00
1.488000000000000000e+04	1.488000000000000000e+03	1.488000000000000000e+04	3.578083399325064473e+00
1.489000000000000000e+04	1.489000000000000000e+03	1.489000000000000000e+04	3.616051696934754034e+00
1.490000000000000000e+04	1.490000000000000000e+03	1.490000000000000000e+04	3.567116818160773306e+00
1.491000000000000000e+04	1.491000000000000000e+03	1.491000000000000000e+04	3.709866767990731784e+00
1.492000000000000000e+04	1.492000000000000000e+03	1.492000000000000000e+04	3.667602019078522790e+00
1.493000000000000000e+04	1.493000000000000000e+03	1.493000000000000000e+04	3.739636481451786842e+00
1.494000000000000000e+04	1.494000000000000000e+03	1.494000000000000000e+04	3.814954424984824843e+00
1.495000000000000000e+04	1.495000000000000000e+03	1.495000000000000000e+04	3.721881395138439519e+00
1.496000000000000000e+04	1.496000000000000000e+03	1.496000000000000000e+04	3.785622178465713361e+00
1.497000000000000000e+04	1.497000000000000000e+03	1.497000000000000000e+04	3.762171133165063353e+00
1.498000000000000000e+04	1.498000000000000000e+03	1.498000000000000000e+04	3.794748726010684692e+00
1.499000000000000000e+04	1.499000000000000000e+03	1.499000000000000000e+04	3.734345993639915928e+00
1.500000000000000000e+04	1.500000000000000000e+03	1.500000000000000000e+04	3.657373618537795412e+00
1.501000000000000000e+04	1.501000000000000000e+03	1.501000000000000000e+04	3.696043021222124469e+00
1.502000000000000000e+04	1.502000000000000000e+03	1.502000000000000000e+04	3.706743615607601239e+00
1.503000000000000000e+04	1.503000000000000000e+03	1.503000000000000000e+04	3.744368383842548997e+00
1.504000000000000000e+04	1.504000000000000000e+03	1.504000000000000000e+04	3.749141752214621981e+00
1.505000000000000000e+04	1.505000000000000000e+03	1.505000000000000000e+04	3.839453376993561040e+00
1.506000000000000000e+04	1.506000000000000000e+03	1.506000000000000000e+04	3.839538991802676549e+00
1.507000000000000000e+04	1.507000000000000000e+03	1.507000000000000000e+04	3.832330451097828661e+00
1.508000000000000000e+04	1.508000000000000000e+03	1.508000000000000000e+04	3.821131967446830480e+00
1.509000000000000000e+04	1.509000000000000000e+03	1.509000000000000000e+04	3.825120291378202086e+00
1.510000000000000000e+04	1.510000000000000000e+03	1.510000000000000000e+04	3.868869478622269931e+00
1.511000000000000000e+04	1.511000000000000000e+03	1.511000000000000000e+04	3.778911728809227100e+00
1.512000000000000000e+04	1.512000000000000000e+03	1.512000000000000000e+04	3.693756906068127233e+00
1.513000000000000000e+04	1.513000000000000000e+03	1.513000000000000000e+04	3.840283071037499774e+00
1.514000000000000000e+04	1.514000000000000000e+03	1.514000000000000000e+04	3.879504150877666202e+00
1.515000000000000000e+04	1.515000000000000000e+03	1.515000000000000000e+04	3.964413792923696001e+00
1.516000000000000000e+04	1.516000000000000000e+03	1.516000000000000000e+04	3.919377160961236228e+00
1.517000000000000000e+04	1.517000000000000000e+03	1.517000000000000000e+04	3.835780289729445958e+00
1.518000000000000000e+04	1.518000000000000000e+03	1.518000000000000000e+04	3.861562891283419230e+00
1.519000000000000000e+04	1.519000000000000000e+03	1.519000000000000000e+04	3.977089300216626988e+00
1.520000000000000000e+04	1.520000000000000000e+03	1.520000000000000000e+04	3.920363262527525094e+00
1.521000000000000000e+04	1.521000000000000000e+03	1.521000000000000000e+04	3.783042164667721252e+00
1.522000000000000000e+04	1.522000000000000000e+03	1.522000000000000000e+04	3.805918876704559306e+00
1.523000000000000000e+04	1.523000000000000000e+03	1.523000000000000000e+04	3.859431675865429234e+00
1.524000000000000000e+04	1.524000000000000000e+03	1.524000000000000000e+04	3.837565078045474642e+00
1.525000000000000000e+04	1.525000000000000000e+03	1.525000000000000000e+04	3.788007340671564638e+00
1.526000000000000000e+04	1.526000000000000000e+03	1.526000000000000000e+04	3.828768866623202705e+00
1.527000000000000000e+04	1.527000000000000000e+03	1.527000000000000000e+04	3.874770050138353294e+00
1.528000000000000000e+04	1.528000000000000000e+03	1.528000000000000000e+04	3.928035583707864209e+00
1.529000000000000000e+04	1.529000000000000000e+03	1.529000000000000000e+04	3.831212322828532191e+00
1.530000000000000000e+04	1.530000000000000000e+03	1.530000000000000000e+04	3.828450088065102452e+00
1.531000000000000000e+04	1.531000000000000000e+03	1.531000000000000000e+04	3.828080013754552091e+00
1.532000000000000000e+04	1.532000000000000000e+03	1.532000000000000000e+04	3.859811727622235455e+00
1.533000000000000000e+04	1.533000000000000000e+03	1.533000000000000000e+04	3.929758782705244258e+00
1.534000000000000000e+04	1.534000000000000000e+03	1.534000000000000000e+04	3.903481213000006278e+00
1.535000000000000000e+04	1.535000000000000000e+03	1.535000000000000000e+04	3.876538545323746643e+00
1.536000000000000000e+04	1.536000000000000000e+03	1.536000000000000000e+04	3.937887388411176914e+00
1.537000000000000000e+04	1.537000000000000000e+03	1.537000000000000000e+04	4.008152766245241416e+00
1.538000000000000000e+04	1.538000000000000000e+03	1.538000000000000000e+04	3.988101498859727645e+00
1.539000000000000000e+04	1.539000000000000000e+03	1.539000000000000000e+04	4.023245421529227706e+00
1.540000000000000000e+04	1.540000000000000000e+03	1.540000000000000000e+04	4.003445600849682151e+00
1.541000000000000000e+04	1.541000000000000000e+03	1.541000000000000000e+04	3.850665882689337849e+00
1.542000000000000000e+04	1.542000000000000000e+03	1.542000000000000000e+04	3.935782542823854868e+00
1.543000000000000000e+04	1.543000000000000000e+03	1.543000000000000000e+04	3.992080775838830142e+00
1.544000000000000000e+04	1.544000000000000000e+03	1.544000000000000000e+04	3.966166670062055921e+00
1.545000000000000000e+04	1.545000000000000000e+03	1.545000000000000000e+04	3.944261984724321213e+00
1.546000000000000000e+04	1.546000000000000000e+03	1.546000000000000000e+04	3.914631526403723250e+00
1.547000000000000000e+04	1.547000000000000000e+03	1.547000000000000000e+04	3.982176830137549306e+00
1.548000000000000000e+04	1.548000000000000000e+03	1.548000000000000000e+04	3.973371595217344954e+00
1.549000000000000000e+04	1.549000000000000000e+03	1.549000000000000000e+04	3.947170272242773947e+00
1.550000000000000000e+04	1.550000000000000000e+03	1.550000000000000000e+04	3.905200737322135573e+00
1.551000000000000000e+04	1.551000000000000000e+03	1.551000000000000000e+04	3.819751733595114107e+00
1.552000000000000000e+04	1.552000000000000000e+03	1.552000000000000000e+04	3.811964973037709203e+00
1.553000000000000000e+04	1.553000000000000000e+03	1.553000000000000000e+04	3.843549534881165020e+00
1.554000000000000000e+04	1.554000000000000000e+03	1.554000000000000000e+04	3.833754474554045277e+00
1.555000000000000000e+04	1.555000000000000000e+03	1.555000000000000000e+04	3.899842555404298139e+00
1.556000000000000000e+04	1.556000000000000000e+03	1.556000000000000000e+04	3.769566789194835010e+00
1.557000000000000000e+04	1.557000000000000000e+03	1.557000000000000000e+04	3.684377861561233480e+00
1.558000000000000000e+04	1.558000000000000000e+03	1.558000000000000000e+04	3.732933104507935695e+00
1.559000000000000000e+04	1.559000000000000000e+03	1.559000000000000000e+04	3.835692994566625824e+00
1.560000000000000000e+04	1.560000000000000000e+03	1.560000000000000000e+04	3.988183362296436663e+00
1.561000000000000000e+04	1.561000000000000000e+03	1.561000000000000000e+04	4.018224275408557311e+00
1.562000000000000000e+04	1.562000000000000000e+03	1.562000000000000000e+04	3.991169192478187799e+00
1.563000000000000000e+04	1.563000000000000000e+03	1.563000000000000000e+04	4.007854688657911169e+00
1.564000000000000000e+04	1.564000000000000000e+03	1.564000000000000000e+04	3.979248814204068285e+00
1.565000000000000000e+04	1.565000000000000000e+03	1.565000000000000000e+04	3.999213492578634899e+00
1.566000000000000000e+04	1.566000000000000000e+03	1.566000000000000000e+04	3.930789136706978493e+00
1.567000000000000000e+04	1.567000000000000000e+03	1.567000000000000000e+04	3.951783792825921182e+00
1.568000000000000000e+04	1.568000000000000000e+03	1.568000000000000000e+04	3.852919086654515546e+00
1.569000000000000000e+04	1.569000000000000000e+03	1.569000000000000000e+04	3.738281678379613115e+00
1.570000000000000000e+04	1.570000000000000000e+03	1.570000000000000000e+04	3.719305942405133347e+00
1.571000000000000000e+04	1.571000000000000000e+03	1.571000000000000000e+04	3.716575894819922787e+00
1.572000000000000000e+04	1.572000000000000000e+03	1.572000000000000000e+04	3.810687515870678332e+00
1.573000000000000000e+04	1.573000000000000000e+03	1.573000000000000000e+04	3.925194821715952020e+00
1.574000000000000000e+04	1.574000000000000000e+03	1.574000000000000000e+04	3.856302222153391135e+00
1.575000000000000000e+04	1.575000000000000000e+03	1.575000000000000000e+04	3.863903685767707152e+00
1.576000000000000000e+04	1.576000000000000000e+03	1.576000000000000000e+04	3.854853634847811961e+00
1.577000000000000000e+04	1.577000000000000000e+03	1.577000000000000000e+04	3.808042364961432558e+00
1.578000000000000000e+04	1.578000000000000000e+03	1.578000000000000000e+04	3.885490198003034301e+00
1.579000000000000000e+04	1.579000000000000000e+03	1.579000000000000000e+04	3.912478879855649794e+00
1.580000000000000000e+04	1.580000000000000000e+03	1.580000000000000000e+04	3.876213516282573046e+00
1.581000000000000000e+04	1.581000000000000000e+03	1.581000000000000000e+04	3.888755864418473873e+00
1.582000000000000000e+04	1.582000000000000000e+03	1.582000000000000000e+04	3.935785646199365662e+00
1.583000000000000000e+04	1.583000000000000000e+03	1.583000000000000000e+04	4.074804359121888098e+00
1.584000000000000000e+04	1.584000000000000000e+03	1.584000000000000000e+04	3.989588700336126781e+00
1.585000000000000000e+04	1.585000000000000000e+03	1.585000000000000000e+04	3.922430812091022734e+00
1.586000000000000000e+04	1.586000000000000000e+03	1.586000000000000000e+04	4.040564153744469422e+00
1.587000000000000000e+04	1.587000000000000000e+03	1.587000000000000000e+04	4.039782596729138753e+00
1.588000000000000000e+04	1.588000000000000000e+03	1.588000000000000000e+04	4.121476306424940006e+00
1.589000000000000000e+04	1.589000000000000000e+03	1.589000000000000000e+04	4.104959088364761755e+00
1.590000000000000000e+04	1.590000000000000000e+03	1.590000000000000000e+04	4.029415467196227674e+00
1.591000000000000000e+04	1.591000000000000000e+03	1.591000000000000000e+04	4.113994206375056528e+00
1.592000000000000000e+04	1.592000000000000000e+03	1.592000000000000000e+04	4.059453531285775796e+00
1.593000000000000000e+04	1.593000000000000000e+03	1.593000000000000000e+04	3.998792210605873088e+00
1.594000000000000000e+04	1.594000000000000000e+03	1.594000000000000000e+04	4.069668413685766595e+00
1.595000000000000000e+04	1.595000000000000000e+03	1.595000000000000000e+04	4.177840270882977158e+00
1.596000000000000000e+04	1.596000000000000000e+03	1.596000000000000000e+04	4.030947442871347874e+00
1.597000000000000000e+04	1.597000000000000000e+03	1.597000000000000000e+04	4.106190989254775658e+00
1.598000000000000000e+04	1.598000000000000000e+03	1.598000000000000000e+04	4.089870055245866887e+00
1.599000000000000000e+04	1.599000000000000000e+03	1.599000000000000000e+04	4.085566015986378474e+00
1.600000000000000000e+04	1.600000000000000000e+03	1.600000000000000000e+04	4.013027151209892729e+00
1.601000000000000000e+04	1.601000000000000000e+03	1.601000000000000000e+04	4.112011427191094803e+00
1.602000000000000000e+04	1.602000000000000000e+03	1.602000000000000000e+04	4.157763782097021021e+00
1.603000000000000000e+04	1.603000000000000000e+03	1.603000000000000000e+04	4.121035972401204894e+00
1.604000000000000000e+04	1.604000000000000000e+03	1.604000000000000000e+04	4.087367587177409334e+00
1.605000000000000000e+04	1.605000000000000000e+03	1.605000000000000000e+04	4.108469620698887326e+00
1.606000000000000000e+04	1.606000000000000000e+03	1.606000000000000000e+04	4.177021633371983178e+00
1.607000000000000000e+04	1.607000000000000000e+03	1.607000000000000000e+04	4.101044670047742535e+00
1.608000000000000000e+04	1.608000000000000000e+03	1.608000000000000000e+04	4.198153507082552416e+00
1.609000000000000000e+04	1.609000000000000000e+03	1.609000000000000000e+04	4.206561605842838780e+00
1.610000000000000000e+04	1.610000000000000000e+03	1.610000000000000000e+04	4.336227479908116855e+00
1.611000000000000000e+04	1.611000000000000000e+03	1.611000000000000000e+04	4.138741279204758428e+00
1.612000000000000000e+04	1.612000000000000000e+03	1.612000000000000000e+04	4.209555637180731225e+00
1.613000000000000000e+04	1.613000000000000000e+03	1.613000000000000000e+04	4.237785169466013357e+00
1.614000000000000000e+04	1.614000000000000000e+03	1.614000000000000000e+04	4.141124318927417391e+00
1.615000000000000000e+04	1.615000000000000000e+03	1.615000000000000000e+04	4.093839952753183908e+00
1.616000000000000000e+04	1.616000000000000000e+03	1.616000000000000000e+04	4.146532688293035562e+00
1.617000000000000000e+04	1.617000000000000000e+03	1.617000000000000000e+04	4.180593865928718067e+00
1.618000000000000000e+04	1.618000000000000000e+03	1.618000000000000000e+04	4.139618390116490687e+00
1.619000000000000000e+04	1.619000000000000000e+03	1.619000000000000000e+04	4.119242464602230314e+00
1.620000000000000000e+04	1.620000000000000000e+03	1.620000000000000000e+04	4.045662236244111476e+00
1.621000000000000000e+04	1.621000000000000000e+03	1.621000000000000000e+04	4.074013339209986206e+00
1.622000000000000000e+04	1.622000000000000000e+03	1.622000000000000000e+04	4.006454489732566238e+00
1.623000000000000000e+04	1.623000000000000000e+03	1.623000000000000000e+04	3.973122216045325672e+00
1.624000000000000000e+04	1.624000000000000000e+03	1.624000000000000000e+04	4.020416155184268980e+00
1.625000000000000000e+04	1.625000000000000000e+03	1.625000000000000000e+04	4.068276932557985504e+00
1.626000000000000000e+04	1.626000000000000000e+03	1.626000000000000000e+04	4.046385238751847524e+00
1.627000000000000000e+04	1.627000000000000000e+03	1.627000000000000000e+04	4.100175492977778724e+00
1.628000000000000000e+04	1.628000000000000000e+03	1.628000000000000000e+04	4.139208378785774300e+00
1.629000000000000000e+04	1.629000000000000000e+03	1.629000000000000000e+04	4.146397387468018003e+00
1.630000000000000000e+04	1.630000000000000000e+03	1.630000000000000000e+04	4.189968768036123947e+00
1.631000000000000000e+04	1.631000000000000000e+03	1.631000000000000000e+04	4.131405340592482212e+00
1.632000000000000000e+04	1.632000000000000000e+03	1.632000000000000000e+04	4.174594505537253752e+00
1.633000000000000000e+04	1.633000000000000000e+03	1.633000000000000000e+04	4.027190491287926832e+00
1.634000000000000000e+04	1.634000000000000000e+03	1.634000000000000000e+04	4.098022223421271981e+00
1.635000000000000000e+04	1.635000000000000000e+03	1.635000000000000000e+04	4.122053153612521115e+00
1.636000000000000000e+04	1.636000000000000000e+03	1.636000000000000000e+04	4.263170647329969754e+00
1.637000000000000000e+04	1.637000000000000000e+03	1.637000000000000000e+04	4.139016864187067490e+00
1.638000000000000000e+04	1.638000000000000000e+03	1.638000000000000000e+04	4.040203015014137478e+00
1.639000000000000000e+04	1.639000000000000000e+03	1.639000000000000000e+04	4.078795905262548871e+00
1.640000000000000000e+04	1.640000000000000000e+03	1.640000000000000000e+04	4.219858447851120964e+00
1.641000000000000000e+04	1.641000000000000000e+03	1.641000000000000000e+04	4.137501005948702293e+00
1.642000000000000000e+04	1.642000000000000000e+03	1.642000000000000000e+04	4.202710048249591601e+00
1.643000000000000000e+04	1.643000000000000000e+03	1.643000000000000000e+04	4.147314423405275896e+00
1.644000000000000000e+04	1.644000000000000000e+03	1.644000000000000000e+04	4.180659167332494874e+00
1.645000000000000000e+04	1.645000000000000000e+03	1.645000000000000000e+04	4.239648511767242667e+00
1.646000000000000000e+04	1.646000000000000000e+03	1.646000000000000000e+04	4.118074409293505767e+00
1.647000000000000000e+04	1.647000000000000000e+03	1.647000000000000000e+04	4.211037161228550652e+00
1.648000000000000000e+04	1.648000000000000000e+03	1.648000000000000000e+04	4.196785254786902009e+00
1.649000000000000000e+04	1.649000000000000000e+03	1.649000000000000000e+04	4.240779346663903659e+00
1.650000000000000000e+04	1.650000000000000000e+03	1.650000000000000000e+04	4.232346265724169498e+00
1.651000000000000000e+04	1.651000000000000000e+03	1.651000000000000000e+04	4.272474236230397793e+00
1.652000000000000000e+04	1.652000000000000000e+03	1.652000000000000000e+04	4.252034679530316552e+00
1.653000000000000000e+04	1.653000000000000000e+03	1.653000000000000000e+04	4.178794831296888113e+00
1.654000000000000000e+04	1.654000000000000000e+03	1.654000000000000000e+04	4.196000393149693863e+00
1.655000000000000000e+04	1.655000000000000000e+03	1.655000000000000000e+04	4.223340791192501165e+00
1.656000000000000000e+04	1.656000000000000000e+03	1.656000000000000000e+04	4.193618971721473798e+00
1.657000000000000000e+04	1.657000000000000000e+03	1.657000000000000000e+04	4.164193662566035847e+00
1.658000000000000000e+04	1.658000000000000000e+03	1.658000000000000000e+04	4.218463437320836285e+00
1.659000000000000000e+04	1.659000000000000000e+03	1.659000000000000000e+04	4.188209588662888727e+00
1.660000000000000000e+04	1.660000000000000000e+03	1.660000000000000000e+04	4.365854228417132887e+00
1.661000000000000000e+04	1.661000000000000000e+03	1.661000000000000000e+04	4.385623202042302715e+00
1.662000000000000000e+04	1.662000000000000000e+03	1.662000000000000000e+04	4.196698908323092780e+00
1.663000000000000000e+04	1.663000000000000000e+03	1.663000000000000000e+04	4.205030302844876999e+00
1.664000000000000000e+04	1.664000000000000000e+03	1.664000000000000000e+04	4.171093802542544360e+00
1.665000000000000000e+04	1.665000000000000000e+03	1.665000000000000000e+04	4.090514799050198214e+00
1.666000000000000000e+04	1.666000000000000000e+03	1.666000000000000000e+04	4.060842468460335475e+00
1.667000000000000000e+04	1.667000000000000000e+03	1.667000000000000000e+04	4.087620859195264522e+00
1.668000000000000000e+04	1.668000000000000000e+03	1.668000000000000000e+04	4.146098106105636560e+00
1.669000000000000000e+04	1.669000000000000000e+03	1.669000000000000000e+04	4.098343142114126536e+00
1.670000000000000000e+04	1.670000000000000000e+03	1.670000000000000000e+04	4.257422667687165152e+00
1.671000000000000000e+04	1.671000000000000000e+03	1.671000000000000000e+04	4.254272023487365217e+00
1.672000000000000000e+04	1.672000000000000000e+03	1.672000000000000000e+04	4.151810964416845273e+00
1.673000000000000000e+04	1.673000000000000000e+03	1.673000000000000000e+04	4.229935844304249848e+00
1.674000000000000000e+04	1.674000000000000000e+03	1.674000000000000000e+04	4.297932015897750979e+00
1.675000000000000000e+04	1.675000000000000000e+03	1.675000000000000000e+04	4.227155342892057632e+00
1.676000000000000000e+04	1.676000000000000000e+03	1.676000000000000000e+04	4.117244661765003144e+00
1.677000000000000000e+04	1.677000000000000000e+03	1.677000000000000000e+04	4.120093373703604733e+00
1.678000000000000000e+04	1.678000000000000000e+03	1.678000000000000000e+04	4.164989295675466607e+00
1.679000000000000000e+04	1.679000000000000000e+03	1.679000000000000000e+04	4.138746253454921309e+00
1.680000000000000000e+04	1.680000000000000000e+03	1.680000000000000000e+04	4.215104004173431562e+00
1.681000000000000000e+04	1.681000000000000000e+03	1.681000000000000000e+04	4.263084440499198102e+00
1.682000000000000000e+04	1.682000000000000000e+03	1.682000000000000000e+04	4.226132005005037051e+00
1.683000000000000000e+04	1.683000000000000000e+03	1.683000000000000000e+04	4.251317925958083777e+00
1.684000000000000000e+04	1.684000000000000000e+03	1.684000000000000000e+04	4.305997823839961214e+00
1.685000000000000000e+04	1.685000000000000000e+03	1.685000000000000000e+04	4.287387327218774580e+00
1.686000000000000000e+04	1.686000000000000000e+03	1.686000000000000000e+04	4.231728547326323309e+00
1.687000000000000000e+04	1.687000000000000000e+03	1.687000000000000000e+04	4.129388504119616776e+00
1.688000000000000000e+04	1.688000000000000000e+03	1.688000000000000000e+04	4.171936141421405786e+00
1.689000000000000000e+04	1.689000000000000000e+03	1.689000000000000000e+04	4.123926557471647492e+00
1.690000000000000000e+04	1.690000000000000000e+03	1.690000000000000000e+04	4.265270176507028665e+00
1.691000000000000000e+04	1.691000000000000000e+03	1.691000000000000000e+04	4.328116351749830670e+00
1.692000000000000000e+04	1.692000000000000000e+03	1.692000000000000000e+04	4.221910998986512453e+00
1.693000000000000000e+04	1.693000000000000000e+03	1.693000000000000000e+04	4.237653121848468984e+00
1.694000000000000000e+04	1.694000000000000000e+03	1.694000000000000000e+04	4.199778624217327838e+00
1.695000000000000000e+04	1.695000000000000000e+03	1.695000000000000000e+04	4.118168906271237439e+00
1.696000000000000000e+04	1.696000000000000000e+03	1.696000000000000000e+04	4.132611209990376011e+00
1.697000000000000000e+04	1.697000000000000000e+03	1.697000000000000000e+04	4.188025678152232700e+00
1.698000000000000000e+04	1.698000000000000000e+03	1.698000000000000000e+04	4.184283115790814911e+00
1.699000000000000000e+04	1.699000000000000000e+03	1.699000000000000000e+04	4.133265901407461307e+00
1.700000000000000000e+04	1.700000000000000000e+03	1.700000000000000000e+04	4.149028527789712761e+00
1.701000000000000000e+04	1.701000000000000000e+03	1.701000000000000000e+04	4.202913428167348364e+00
1.702000000000000000e+04	1.702000000000000000e+03	1.702000000000000000e+04	4.138567125027982740e+00
1.703000000000000000e+04	1.703000000000000000e+03	1.703000000000000000e+04	4.123669776242225637e+00
1.704000000000000000e+04	1.704000000000000000e+03	1.704000000000000000e+04	4.096723992507921075e+00
1.705000000000000000e+04	1.705000000000000000e+03	1.705000000000000000e+04	4.060984194043301798e+00
1.706000000000000000e+04	1.706000000000000000e+03	1.706000000000000000e+04	3.965043831748233050e+00
1.707000000000000000e+04	1.707000000000000000e+03	1.707000000000000000e+04	3.956989917058925332e+00
1.708000000000000000e+04	1.708000000000000000e+03	1.708000000000000000e+04	3.930072749605070914e+00
1.709000000000000000e+04	1.709000000000000000e+03	1.709000000000000000e+04	4.003337217000257020e+00
1.710000000000000000e+04	1.710000000000000000e+03	1.710000000000000000e+04	4.021169164807871788e+00
1.711000000000000000e+04	1.711000000000000000e+03	1.711000000000000000e+04	4.051574173964876735e+00
1.712000000000000000e+04	1.712000000000000000e+03	1.712000000000000000e+04	4.085276856161550896e+00
1.713000000000000000e+04	1.713000000000000000e+03	1.713000000000000000e+04	4.080123306914420489e+00
1.714000000000000000e+04	1.714000000000000000e+03	1.714000000000000000e+04	4.073525465521425026e+00
1.715000000000000000e+04	1.715000000000000000e+03	1.715000000000000000e+04	4.091662162169869887e+00
1.716000000000000000e+04	1.716000000000000000e+03	1.716000000000000000e+04	4.212791305311479384e+00
1.717000000000000000e+04	1.717000000000000000e+03	1.717000000000000000e+04	4.226090455242333732e+00
1.718000000000000000e+04	1.718000000000000000e+03	1.718000000000000000e+04	4.189092791846593222e+00
1.719000000000000000e+04	1.719000000000000000e+03	1.719000000000000000e+04	4.150929881821046941e+00
1.720000000000000000e+04	1.720000000000000000e+03	1.720000000000000000e+04	4.075683832160786224e+00
1.721000000000000000e+04	1.721000000000000000e+03	1.721000000000000000e+04	4.184753380488837493e+00
1.722000000000000000e+04	1.722000000000000000e+03	1.722000000000000000e+04	4.275837605595052437e+00
1.723000000000000000e+04	1.723000000000000000e+03	1.723000000000000000e+04	4.174759439315252507e+00
1.724000000000000000e+04	1.724000000000000000e+03	1.724000000000000000e+04	4.277278792550446518e+00
1.725000000000000000e+04	1.725000000000000000e+03	1.725000000000000000e+04	4.330547227364378138e+00
1.726000000000000000e+04	1.726000000000000000e+03	1.726000000000000000e+04	4.360042078130925702e+00
1.727000000000000000e+04	1.727000000000000000e+03	1.727000000000000000e+04	4.391083506270857306e+00
1.728000000000000000e+04	1.728000000000000000e+03	1.728000000000000000e+04	4.376310453968612180e+00
1.729000000000000000e+04	1.729000000000000000e+03	1.729000000000000000e+04	4.358712469846125259e+00
1.730000000000000000e+04	1.730000000000000000e+03	1.730000000000000000e+04	4.361817695607816958e+00
1.731000000000000000e+04	1.731000000000000000e+03	1.731000000000000000e+04	4.397495071400738809e+00
1.732000000000000000e+04	1.732000000000000000e+03	1.732000000000000000e+04	4.465910924414352223e+00
1.733000000000000000e+04	1.733000000000000000e+03	1.733000000000000000e+04	4.598998520025490144e+00
1.734000000000000000e+04	1.734000000000000000e+03	1.734000000000000000e+04	4.591864963574604275e+00
1.735000000000000000e+04	1.735000000000000000e+03	1.735000000000000000e+04	4.522694206248890403e+00
1.736000000000000000e+04	1.736000000000000000e+03	1.736000000000000000e+04	4.572213850184208894e+00
1.737000000000000000e+04	1.737000000000000000e+03	1.737000000000000000e+04	4.559765557722427864e+00
1.738000000000000000e+04	1.738000000000000000e+03	1.738000000000000000e+04	4.652764588418662584e+00
1.739000000000000000e+04	1.739000000000000000e+03	1.739000000000000000e+04	4.673739778214723195e+00
1.740000000000000000e+04	1.740000000000000000e+03	1.740000000000000000e+04	4.598991424800109584e+00
1.741000000000000000e+04	1.741000000000000000e+03	1.741000000000000000e+04	4.639271740352077344e+00
1.742000000000000000e+04	1.742000000000000000e+03	1.742000000000000000e+04	4.692646733208636789e+00
1.743000000000000000e+04	1.743000000000000000e+03	1.743000000000000000e+04	4.668761581524156767e+00
1.744000000000000000e+04	1.744000000000000000e+03	1.744000000000000000e+04	4.705330005369162905e+00
1.745000000000000000e+04	1.745000000000000000e+03	1.745000000000000000e+04	4.603838821663610581e+00
1.746000000000000000e+04	1.746000000000000000e+03	1.746000000000000000e+04	4.717645018755723285e+00
1.747000000000000000e+04	1.747000000000000000e+03	1.747000000000000000e+04	4.552687255391510313e+00
1.748000000000000000e+04	1.748000000000000000e+03	1.748000000000000000e+04	4.561217780528710186e+00
1.749000000000000000e+04	1.749000000000000000e+03	1.749000000000000000e+04	4.581712282350045129e+00
1.750000000000000000e+04	1.750000000000000000e+03	1.750000000000000000e+04	4.604145409409644785e+00
1.751000000000000000e+04	1.751000000000000000e+03	1.751000000000000000e+04	4.594792597675006363e+00
1.752000000000000000e+04	1.752000000000000000e+03	1.752000000000000000e+04	4.542850498649640301e+00
1.753000000000000000e+04	1.753000000000000000e+03	1.753000000000000000e+04	4.502652865438050434e+00
1.754000000000000000e+04	1.754000000000000000e+03	1.754000000000000000e+04	4.518440654750790486e+00
1.755000000000000000e+04	1.755000000000000000e+03	1.755000000000000000e+04	4.547804111723659837e+00
1.756000000000000000e+04	1.756000000000000000e+03	1.756000000000000000e+04	4.493635236619595297e+00
1.757000000000000000e+04	1.757000000000000000e+03	1.757000000000000000e+04	4.525220429004769507e+00
1.758000000000000000e+04	1.758000000000000000e+03	1.758000000000000000e+04	4.537176919870743674e+00
1.759000000000000000e+04	1.759000000000000000e+03	1.759000000000000000e+04	4.438039627127957409e+00
1.760000000000000000e+04	1.760000000000000000e+03	1.760000000000000000e+04	4.350447251886290445e+00
1.761000000000000000e+04	1.761000000000000000e+03	1.761000000000000000e+04	4.401881445201505372e+00
1.762000000000000000e+04	1.762000000000000000e+03	1.762000000000000000e+04	4.472988384188603561e+00
1.763000000000000000e+04	1.763000000000000000e+03	1.763000000000000000e+04	4.439576844310775705e+00
1.764000000000000000e+04	1.764000000000000000e+03	1.764000000000000000e+04	4.404119816701140167e+00
1.765000000000000000e+04	1.765000000000000000e+03	1.765000000000000000e+04	4.432419233402662861e+00
1.766000000000000000e+04	1.766000000000000000e+03	1.766000000000000000e+04	4.479800227242929367e+00
1.767000000000000000e+04	1.767000000000000000e+03	1.767000000000000000e+04	4.553482987148640859e+00
1.768000000000000000e+04	1.768000000000000000e+03	1.768000000000000000e+04	4.609245936836446234e+00
1.769000000000000000e+04	1.769000000000000000e+03	1.769000000000000000e+04	4.699742508843923083e+00
1.770000000000000000e+04	1.770000000000000000e+03	1.770000000000000000e+04	4.727421248893281636e+00
1.771000000000000000e+04	1.771000000000000000e+03	1.771000000000000000e+04	4.774852932523010018e+00
1.772000000000000000e+04	1.772000000000000000e+03	1.772000000000000000e+04	4.776127715432818555e+00
1.773000000000000000e+04	1.773000000000000000e+03	1.773000000000000000e+04	4.858677004313076253e+00
1.774000000000000000e+04	1.774000000000000000e+03	1.774000000000000000e+04	4.945694928048457228e+00
1.775000000000000000e+04	1.775000000000000000e+03	1.775000000000000000e+04	4.895014617873572504e+00
1.776000000000000000e+04	1.776000000000000000e+03	1.776000000000000000e+04	4.806112834197997508e+00
1.777000000000000000e+04	1.777000000000000000e+03	1.777000000000000000e+04	4.711852836810658474e+00
1.778000000000000000e+04	1.778000000000000000e+03	1.778000000000000000e+04	4.723730540584483606e+00
1.779000000000000000e+04	1.779000000000000000e+03	1.779000000000000000e+04	4.665078506437701833e+00
1.780000000000000000e+04	1.780000000000000000e+03	1.780000000000000000e+04	4.631526563280290887e+00
1.781000000000000000e+04	1.781000000000000000e+03	1.781000000000000000e+04	4.601613709611947378e+00
1.782000000000000000e+04	1.782000000000000000e+03	1.782000000000000000e+04	4.606353096677042736e+00
1.783000000000000000e+04	1.783000000000000000e+03	1.783000000000000000e+04	4.505578927212963158e+00
1.784000000000000000e+04	1.784000000000000000e+03	1.784000000000000000e+04	4.491547163331943260e+00
1.785000000000000000e+04	1.785000000000000000e+03	1.785000000000000000e+04	4.625010974639802264e+00
1.786000000000000000e+04	1.786000000000000000e+03	1.786000000000000000e+04	4.587340883674547065e+00
1.787000000000000000e+04	1.787000000000000000e+03	1.787000000000000000e+04	4.516956306262455811e+00
1.788000000000000000e+04	1.788000000000000000e+03	1.788000000000000000e+04	4.507075206649516552e+00
1.789000000000000000e+04	1.789000000000000000e+03	1.789000000000000000e+04	4.453386883309057076e+00
1.790000000000000000e+04	1.790000000000000000e+03	1.790000000000000000e+04	4.464453706593496385e+00
1.791000000000000000e+04	1.791000000000000000e+03	1.791000000000000000e+04	4.476189547810266234e+00
1.792000000000000000e+04	1.792000000000000000e+03	1.792000000000000000e+04	4.399422910669092524e+00
1.793000000000000000e+04	1.793000000000000000e+03	1.793000000000000000e+04	4.454641675668836065e+00
1.794000000000000000e+04	1.794000000000000000e+03	1.794000000000000000e+04	4.530423878960807116e+00
1.795000000000000000e+04	1.795000000000000000e+03	1.795000000000000000e+04	4.620925491067574775e+00
1.796000000000000000e+04	1.796000000000000000e+03	1.796000000000000000e+04	4.632927108497566948e+00
1.797000000000000000e+04	1.797000000000000000e+03	1.797000000000000000e+04	4.715261076178544286e+00
1.798000000000000000e+04	1.798000000000000000e+03	1.798000000000000000e+04	4.659256902722957783e+00
1.799000000000000000e+04	1.799000000000000000e+03	1.799000000000000000e+04	4.606619003221721798e+00
1.800000000000000000e+04	1.800000000000000000e+03	1.800000000000000000e+04	4.593974213082370639e+00
1.801000000000000000e+04	1.801000000000000000e+03	1.801000000000000000e+04	4.647425197408339592e+00
1.802000000000000000e+04	1.802000000000000000e+03	1.802000000000000000e+04	4.582723395189386650e+00
1.803000000000000000e+04	1.803000000000000000e+03	1.803000000000000000e+04	4.594297443618596155e+00
1.804000000000000000e+04	1.804000000000000000e+03	1.804000000000000000e+04	4.647532559869250512e+00
1.805000000000000000e+04	1.805000000000000000e+03	1.805000000000000000e+04	4.678172668852704774e+00
1.806000000000000000e+04	1.806000000000000000e+03	1.806000000000000000e+04	4.630751040377245609e+00
1.807000000000000000e+04	1.807000000000000000e+03	1.807000000000000000e+04	4.668798432785683516e+00
1.808000000000000000e+04	1.808000000000000000e+03	1.808000000000000000e+04	4.675014093637095414e+00
1.809000000000000000e+04	1.809000000000000000e+03	1.809000000000000000e+04	4.647462766215961771e+00
1.810000000000000000e+04	1.810000000000000000e+03	1.810000000000000000e+04	4.650460903531783430e+00
1.811000000000000000e+04	1.811000000000000000e+03	1.811000000000000000e+04	4.566745981077292349e+00
1.812000000000000000e+04	1.812000000000000000e+03	1.812000000000000000e+04	4.449004601348256038e+00
1.813000000000000000e+04	1.813000000000000000e+03	1.813000000000000000e+04	4.467670761110248634e+00
1.814000000000000000e+04	1.814000000000000000e+03	1.814000000000000000e+04	4.455403109364649339e+00
1.815000000000000000e+04	1.815000000000000000e+03	1.815000000000000000e+04	4.480829602829212277e+00
1.816000000000000000e+04	1.816000000000000000e+03	1.816000000000000000e+04	4.438213318400650031e+00
1.817000000000000000e+04	1.817000000000000000e+03	1.817000000000000000e+04	4.500162578837821670e+00
1.818000000000000000e+04	1.818000000000000000e+03	1.818000000000000000e+04	4.565958603288263085e+00
1.819000000000000000e+04	1.819000000000000000e+03	1.819000000000000000e+04	4.384079786076112484e+00
1.820000000000000000e+04	1.820000000000000000e+03	1.820000000000000000e+04	4.378442194680343569e+00
1.821000000000000000e+04	1.821000000000000000e+03	1.821000000000000000e+04	4.260180151969050755e+00
1.822000000000000000e+04	1.822000000000000000e+03	1.822000000000000000e+04	4.333625779277399559e+00
1.823000000000000000e+04	1.823000000000000000e+03	1.823000000000000000e+04	4.332768962467187457e+00
1.824000000000000000e+04	1.824000000000000000e+03	1.824000000000000000e+04	4.256858079871233436e+00
1.825000000000000000e+04	1.825000000000000000e+03	1.825000000000000000e+04	4.347985889765708656e+00
1.826000000000000000e+04	1.826000000000000000e+03	1.826000000000000000e+04	4.367518358162095993e+00
1.827000000000000000e+04	1.827000000000000000e+03	1.827000000000000000e+04	4.271814316439706438e+00
1.828000000000000000e+04	1.828000000000000000e+03	1.828000000000000000e+04	4.183773440602911009e+00
1.829000000000000000e+04	1.829000000000000000e+03	1.829000000000000000e+04	4.141256461511593656e+00
1.830000000000000000e+04	1.830000000000000000e+03	1.830000000000000000e+04	4.162313611598702501e+00
1.831000000000000000e+04	1.831000000000000000e+03	1.831000000000000000e+04	4.190266237990548426e+00
1.832000000000000000e+04	1.832000000000000000e+03	1.832000000000000000e+04	4.200256485448999655e+00
1.833000000000000000e+04	1.833000000000000000e+03	1.833000000000000000e+04	4.230893667413731407e+00
1.834000000000000000e+04	1.834000000000000000e+03	1.834000000000000000e+04	4.286669473871755009e+00
1.835000000000000000e+04	1.835000000000000000e+03	1.835000000000000000e+04	4.365878461258660082e+00
1.836000000000000000e+04	1.836000000000000000e+03	1.836000000000000000e+04	4.274555610886068280e+00
1.837000000000000000e+04	1.837000000000000000e+03	1.837000000000000000e+04	4.309800389447181246e+00
1.838000000000000000e+04	1.838000000000000000e+03	1.838000000000000000e+04	4.298171474377152634e+00
1.839000000000000000e+04	1.839000000000000000e+03	1.839000000000000000e+04	4.298551471301697013e+00
1.840000000000000000e+04	1.840000000000000000e+03	1.840000000000000000e+04	4.277841858057670699e+00
1.841000000000000000e+04	1.841000000000000000e+03	1.841000000000000000e+04	4.367063676602645828e+00
1.842000000000000000e+04	1.842000000000000000e+03	1.842000000000000000e+04	4.404839107829805478e+00
1.843000000000000000e+04	1.843000000000000000e+03	1.843000000000000000e+04	4.437438840921912764e+00
1.844000000000000000e+04	1.844000000000000000e+03	1.844000000000000000e+04	4.482464393768794686e+00
1.845000000000000000e+04	1.845000000000000000e+03	1.845000000000000000e+04	4.474225633118147805e+00
1.846000000000000000e+04	1.846000000000000000e+03	1.846000000000000000e+04	4.374184975755246896e+00
1.847000000000000000e+04	1.847000000000000000e+03	1.847000000000000000e+04	4.406689238902935735e+00
1.848000000000000000e+04	1.848000000000000000e+03	1.848000000000000000e+04	4.447081634668913708e+00
1.849000000000000000e+04	1.849000000000000000e+03	1.849000000000000000e+04	4.519625545632775854e+00
1.850000000000000000e+04	1.850000000000000000e+03	1.850000000000000000e+04	4.538722287641195230e+00
1.851000000000000000e+04	1.851000000000000000e+03	1.851000000000000000e+04	4.570800709240351978e+00
1.852000000000000000e+04	1.852000000000000000e+03	1.852000000000000000e+04	4.622131381210802026e+00
1.853000000000000000e+04	1.853000000000000000e+03	1.853000000000000000e+04	4.639405418650174084e+00
1.854000000000000000e+04	1.854000000000000000e+03	1.854000000000000000e+04	4.587806858591639170e+00
1.855000000000000000e+04	1.855000000000000000e+03	1.855000000000000000e+04	4.611759597357538709e+00
1.856000000000000000e+04	1.856000000000000000e+03	1.856000000000000000e+04	4.633381211433556857e+00
1.857000000000000000e+04	1.857000000000000000e+03	1.857000000000000000e+04	4.632937555431064780e+00
1.858000000000000000e+04	1.858000000000000000e+03	1.858000000000000000e+04	4.634750155717211051e+00
1.859000000000000000e+04	1.859000000000000000e+03	1.859000000000000000e+04	4.679375655035882708e+00
1.860000000000000000e+04	1.860000000000000000e+03	1.860000000000000000e+04	4.753344017412699962e+00
1.861000000000000000e+04	1.861000000000000000e+03	1.861000000000000000e+04	4.717511537078507011e+00
1.862000000000000000e+04	1.862000000000000000e+03	1.862000000000000000e+04	4.738415773197585779e+00
1.863000000000000000e+04	1.863000000000000000e+03	1.863000000000000000e+04	4.702084471156602774e+00
1.864000000000000000e+04	1.864000000000000000e+03	1.864000000000000000e+04	4.665296312840420789e+00
1.865000000000000000e+04	1.865000000000000000e+03	1.865000000000000000e+04	4.614580896475475313e+00
1.866000000000000000e+04	1.866000000000000000e+03	1.866000000000000000e+04	4.638950388951912807e+00
1.867000000000000000e+04	1.867000000000000000e+03	1.867000000000000000e+04	4.661309544604910649e+00
1.868000000000000000e+04	1.868000000000000000e+03	1.868000000000000000e+04	4.715144900107974379e+00
1.869000000000000000e+04	1.869000000000000000e+03	1.869000000000000000e+04	4.666071104656934310e+00
1.870000000000000000e+04	1.870000000000000000e+03	1.870000000000000000e+04	4.706360854684758621e+00
1.871000000000000000e+04	1.871000000000000000e+03	1.871000000000000000e+04	4.514046881991909288e+00
1.872000000000000000e+04	1.872000000000000000e+03	1.872000000000000000e+04	4.416148007745863246e+00
1.873000000000000000e+04	1.873000000000000000e+03	1.873000000000000000e+04	4.451050624604568462e+00
1.874000000000000000e+04	1.874000000000000000e+03	1.874000000000000000e+04	4.423575291542500842e+00
1.875000000000000000e+04	1.875000000000000000e+03	1.875000000000000000e+04	4.594535304051390767e+00
1.876000000000000000e+04	1.876000000000000000e+03	1.876000000000000000e+04	4.690899973523990241e+00
1.877000000000000000e+04	1.877000000000000000e+03	1.877000000000000000e+04	4.624036325604487629e+00
1.878000000000000000e+04	1.878000000000000000e+03	1.878000000000000000e+04	4.638621306122256982e+00
1.879000000000000000e+04	1.879000000000000000e+03	1.879000000000000000e+04	4.645442219459102517e+00
1.880000000000000000e+04	1.880000000000000000e+03	1.880000000000000000e+04	4.781638175693411874e+00
1.881000000000000000e+04	1.881000000000000000e+03	1.881000000000000000e+04	4.792626560590951712e+00
1.882000000000000000e+04	1.882000000000000000e+03	1.882000000000000000e+04	4.829379368791198779e+00
1.883000000000000000e+04	1.883000000000000000e+03	1.883000000000000000e+04	4.738021691639488608e+00
1.884000000000000000e+04	1.884000000000000000e+03	1.884000000000000000e+04	4.585150964915298388e+00
1.885000000000000000e+04	1.885000000000000000e+03	1.885000000000000000e+04	4.621605675661471402e+00
1.886000000000000000e+04	1.886000000000000000e+03	1.886000000000000000e+04	4.662496770094456622e+00
1.887000000000000000e+04	1.887000000000000000e+03	1.887000000000000000e+04	4.725843156242826026e+00
1.888000000000000000e+04	1.888000000000000000e+03	1.888000000000000000e+04	4.612880358162439798e+00
1.889000000000000000e+04	1.889000000000000000e+03	1.889000000000000000e+04	4.639815657284371397e+00
1.890000000000000000e+04	1.890000000000000000e+03	1.890000000000000000e+04	4.606333679738268572e+00
1.891000000000000000e+04	1.891000000000000000e+03	1.891000000000000000e+04	4.557545994847620463e+00
1.892000000000000000e+04	1.892000000000000000e+03	1.892000000000000000e+04	4.570211787942478843e+00
1.893000000000000000e+04	1.893000000000000000e+03	1.893000000000000000e+04	4.634702811479828100e+00
1.894000000000000000e+04	1.894000000000000000e+03	1.894000000000000000e+04	4.633358580213717381e+00
1.895000000000000000e+04	1.895000000000000000e+03	1.895000000000000000e+04	4.677148683628669090e+00
1.896000000000000000e+04	1.896000000000000000e+03	1.896000000000000000e+04	4.676034030542718156e+00
1.897000000000000000e+04	1.897000000000000000e+03	1.897000000000000000e+04	4.692980038325407222e+00
1.898000000000000000e+04	1.898000000000000000e+03	1.898000000000000000e+04	4.684821435907775999e+00
1.899000000000000000e+04	1.899000000000000000e+03	1.899000000000000000e+04	4.651976115089751396e+00
1.900000000000000000e+04	1.900000000000000000e+03	1.900000000000000000e+04	4.786771002997997293e+00
1.901000000000000000e+04	1.901000000000000000e+03	1.901000000000000000e+04	4.647503273836711024e+00
1.902000000000000000e+04	1.902000000000000000e+03	1.902000000000000000e+04	4.671281489973152290e+00
1.903000000000000000e+04	1.903000000000000000e+03	1.903000000000000000e+04	4.646480350692453243e+00
1.904000000000000000e+04	1.904000000000000000e+03	1.904000000000000000e+04	4.675669704406650418e+00
1.905000000000000000e+04	1.905000000000000000e+03	1.905000000000000000e+04	4.703841354477523495e+00
1.906000000000000000e+04	1.906000000000000000e+03	1.906000000000000000e+04	4.796741570074563477e+00
1.907000000000000000e+04	1.907000000000000000e+03	1.907000000000000000e+04	4.798036279173841123e+00
1.908000000000000000e+04	1.908000000000000000e+03	1.908000000000000000e+04	4.826164627927711948e+00
1.909000000000000000e+04	1.909000000000000000e+03	1.909000000000000000e+04	5.014949769106435085e+00
1.910000000000000000e+04	1.910000000000000000e+03	1.910000000000000000e+04	4.926558942876927638e+00
1.911000000000000000e+04	1.911000000000000000e+03	1.911000000000000000e+04	4.915841547849422177e+00
1.912000000000000000e+04	1.912000000000000000e+03	1.912000000000000000e+04	4.900826579506873948e+00
1.913000000000000000e+04	1.913000000000000000e+03	1.913000000000000000e+04	4.863881442919806730e+00
1.914000000000000000e+04	1.914000000000000000e+03	1.914000000000000000e+04	4.883329181846574052e+00
1.915000000000000000e+04	1.915000000000000000e+03	1.915000000000000000e+04	4.881496847735395050e+00
1.916000000000000000e+04	1.916000000000000000e+03	1.916000000000000000e+04	4.906154787501140646e+00
1.917000000000000000e+04	1.917000000000000000e+03	1.917000000000000000e+04	4.829193836347363877e+00
1.918000000000000000e+04	1.918000000000000000e+03	1.918000000000000000e+04	4.865077049298062839e+00
1.919000000000000000e+04	1.919000000000000000e+03	1.919000000000000000e+04	4.716585272520666727e+00
1.920000000000000000e+04	1.920000000000000000e+03	1.920000000000000000e+04	4.752661124758301270e+00
1.921000000000000000e+04	1.921000000000000000e+03	1.921000000000000000e+04	4.739646146880279964e+00
1.922000000000000000e+04	1.922000000000000000e+03	1.922000000000000000e+04	4.780327026895280440e+00
1.923000000000000000e+04	1.923000000000000000e+03	1.923000000000000000e+04	4.689937043891357682e+00
1.924000000000000000e+04	1.924000000000000000e+03	1.924000000000000000e+04	4.727135817363659065e+00
1.925000000000000000e+04	1.925000000000000000e+03	1.925000000000000000e+04	4.752876314530842805e+00
1.926000000000000000e+04	1.926000000000000000e+03	1.926000000000000000e+04	4.733080244831663563e+00
1.927000000000000000e+04	1.927000000000000000e+03	1.927000000000000000e+04	4.886601489109980712e+00
1.928000000000000000e+04	1.928000000000000000e+03	1.928000000000000000e+04	4.927965062480461178e+00
1.929000000000000000e+04	1.929000000000000000e+03	1.929000000000000000e+04	4.890264358100023578e+00
1.930000000000000000e+04	1.930000000000000000e+03	1.930000000000000000e+04	4.801777415089237167e+00
1.931000000000000000e+04	1.931000000000000000e+03	1.931000000000000000e+04	4.874819938785123874e+00
1.932000000000000000e+04	1.932000000000000000e+03	1.932000000000000000e+04	4.905908057115020426e+00
1.933000000000000000e+04	1.933000000000000000e+03	1.933000000000000000e+04	4.944443519706202217e+00
1.934000000000000000e+04	1.934000000000000000e+03	1.934000000000000000e+04	4.942454888331512031e+00
1.935000000000000000e+04	1.935000000000000000e+03	1.935000000000000000e+04	4.941957770601035804e+00
1.936000000000000000e+04	1.936000000000000000e+03	1.936000000000000000e+04	4.942665434661406287e+00
1.937000000000000000e+04	1.937000000000000000e+03	1.937000000000000000e+04	4.859366372163051118e+00
1.938000000000000000e+04	1.938000000000000000e+03	1.938000000000000000e+04	4.832107564174091152e+00
1.939000000000000000e+04	1.939000000000000000e+03	1.939000000000000000e+04	4.870498096806663568e+00
1.940000000000000000e+04	1.940000000000000000e+03	1.940000000000000000e+04	4.835887514791087582e+00
1.941000000000000000e+04	1.941000000000000000e+03	1.941000000000000000e+04	4.904514518440157289e+00
1.942000000000000000e+04	1.942000000000000000e+03	1.942000000000000000e+04	4.929013075289021550e+00
1.943000000000000000e+04	1.943000000000000000e+03	1.943000000000000000e+04	4.884817193673826274e+00
1.944000000000000000e+04	1.944000000000000000e+03	1.944000000000000000e+04	4.802614486626179513e+00
1.945000000000000000e+04	1.945000000000000000e+03	1.945000000000000000e+04	4.823299241379252145e+00
1.946000000000000000e+04	1.946000000000000000e+03	1.946000000000000000e+04	4.795679694684713112e+00
1.947000000000000000e+04	1.947000000000000000e+03	1.947000000000000000e+04	4.825767939628694769e+00
1.948000000000000000e+04	1.948000000000000000e+03	1.948000000000000000e+04	4.780779266116121917e+00
1.949000000000000000e+04	1.949000000000000000e+03	1.949000000000000000e+04	4.753279297715203633e+00
1.950000000000000000e+04	1.950000000000000000e+03	1.950000000000000000e+04	4.764116577443992639e+00
1.951000000000000000e+04	1.951000000000000000e+03	1.951000000000000000e+04	4.887464415927585293e+00
1.952000000000000000e+04	1.952000000000000000e+03	1.952000000000000000e+04	4.825278721072803201e+00
1.953000000000000000e+04	1.953000000000000000e+03	1.953000000000000000e+04	4.883677890032045887e+00
1.954000000000000000e+04	1.954000000000000000e+03	1.954000000000000000e+04	4.901921575554713861e+00
1.955000000000000000e+04	1.955000000000000000e+03	1.955000000000000000e+04	4.850791537428083444e+00
1.956000000000000000e+04	1.956000000000000000e+03	1.956000000000000000e+04	4.869545712187543174e+00
1.957000000000000000e+04	1.957000000000000000e+03	1.957000000000000000e+04	4.909975783732434707e+00
1.958000000000000000e+04	1.958000000000000000e+03	1.958000000000000000e+04	4.857158723720182536e+00
1.959000000000000000e+04	1.959000000000000000e+03	1.959000000000000000e+04	4.801649059076130044e+00
1.960000000000000000e+04	1.960000000000000000e+03	1.960000000000000000e+04	4.814732331900192897e+00
1.961000000000000000e+04	1.961000000000000000e+03	1.961000000000000000e+04	4.819279092587350988e+00
1.962000000000000000e+04	1.962000000000000000e+03	1.962000000000000000e+04	4.847867497224631173e+00
1.963000000000000000e+04	1.963000000000000000e+03	1.963000000000000000e+04	4.769701960010407582e+00
1.964000000000000000e+04	1.964000000000000000e+03	1.964000000000000000e+04	4.767254273396209108e+00
1.965000000000000000e+04	1.965000000000000000e+03	1.965000000000000000e+04	4.697361294389868824e+00
1.966000000000000000e+04	1.966000000000000000e+03	1.966000000000000000e+04	4.654574657913050473e+00
1.967000000000000000e+04	1.967000000000000000e+03	1.967000000000000000e+04	4.681269217099358393e+00
1.968000000000000000e+04	1.968000000000000000e+03	1.968000000000000000e+04	4.659020160946971245e+00
1.969000000000000000e+04	1.969000000000000000e+03	1.969000000000000000e+04	4.683675773179537316e+00
1.970000000000000000e+04	1.970000000000000000e+03	1.970000000000000000e+04	4.720692022574984215e+00
1.971000000000000000e+04	1.971000000000000000e+03	1.971000000000000000e+04	4.762957155439625723e+00
1.972000000000000000e+04	1.972000000000000000e+03	1.972000000000000000e+04	4.809858573213003474e+00
1.973000000000000000e+04	1.973000000000000000e+03	1.973000000000000000e+04	4.785384884530190064e+00
1.974000000000000000e+04	1.974000000000000000e+03	1.974000000000000000e+04	4.734586036480322946e+00
1.975000000000000000e+04	1.975000000000000000e+03	1.975000000000000000e+04	4.718458062337431258e+00
1.976000000000000000e+04	1.976000000000000000e+03	1.976000000000000000e+04	4.751620226821091642e+00
1.977000000000000000e+04	1.977000000000000000e+03	1.977000000000000000e+04	4.825242021472548437e+00
1.978000000000000000e+04	1.978000000000000000e+03	1.978000000000000000e+04	4.785795668714675877e+00
1.979000000000000000e+04	1.979000000000000000e+03	1.979000000000000000e+04	4.879698487722079925e+00
1.980000000000000000e+04	1.980000000000000000e+03	1.980000000000000000e+04	4.962011641535569950e+00
1.981000000000000000e+04	1.981000000000000000e+03	1.981000000000000000e+04	4.982912107627270437e+00
1.982000000000000000e+04	1.982000000000000000e+03	1.982000000000000000e+04	4.999408986806081145e+00
1.983000000000000000e+04	1.983000000000000000e+03	1.983000000000000000e+04	5.021090322356622337e+00
1.984000000000000000e+04	1.984000000000000000e+03	1.984000000000000000e+04	5.052158696314283048e+00
1.985000000000000000e+04	1.985000000000000000e+03	1.985000000000000000e+04	4.967621495605876625e+00
1.986000000000000000e+04	1.986000000000000000e+03	1.986000000000000000e+04	4.815714501055645691e+00
1.987000000000000000e+04	1.987000000000000000e+03	1.987000000000000000e+04	4.820199462553590664e+00
1.988000000000000000e+04	1.988000000000000000e+03	1.988000000000000000e+04	4.852028692809047250e+00
1.989000000000000000e+04	1.989000000000000000e+03	1.989000000000000000e+04	4.779570399976929451e+00
1.990000000000000000e+04	1.990000000000000000e+03	1.990000000000000000e+04	4.809960799971019441e+00
1.991000000000000000e+04	1.991000000000000000e+03	1.991000000000000000e+04	4.790854326018498810e+00
1.992000000000000000e+04	1.992000000000000000e+03	1.992000000000000000e+04	4.763116632596337219e+00
1.993000000000000000e+04	1.993000000000000000e+03	1.993000000000000000e+04	4.821720366208967157e+00
1.994000000000000000e+04	1.994000000000000000e+03	1.994000000000000000e+04	4.742428635591950936e+00
1.995000000000000000e+04	1.995000000000000000e+03	1.995000000000000000e+04	4.854962339220899814e+00
1.996000000000000000e+04	1.996000000000000000e+03	1.996000000000000000e+04	4.827448912153602834e+00
1.997000000000000000e+04	1.997000000000000000e+03	1.997000000000000000e+04	4.952968041210709771e+00
1.998000000000000000e+04	1.998000000000000000e+03	1.998000000000000000e+04	5.001418429210115590e+00
1.999000000000000000e+04	1.999000000000000000e+03	1.999000000000000000e+04	4.956692957718130010e+00
[truncated: 15,000 more rows]
