# Supplementary material for: Ion-combination specific effects driving the enzymatic activity of halophilic alcohol dehydrogenase 2 from Haloferax volcanii in aqueous ionic liquid solvent mixtures
Source: RSC Sustain. 2024 Jul 8;2(9):2559–80. doi: 10.1039/d3su00412k (PMC11353702; doi:10.1039/d3su00412k)
Supplement: SU-002-D3SU00412K-s005 [file SU-002-D3SU00412K-s005.zip › MDAnalysis_Calculated_Plotted_Data/RMSD/ILFexp.csv]

0.000000000000000000e+00	0.000000000000000000e+00	0.000000000000000000e+00	2.605391604471247317e-06
1.000000000000000000e+01	1.000000000000000000e+00	1.000000000000000000e+01	8.933580688089525212e-01
2.000000000000000000e+01	2.000000000000000000e+00	2.000000000000000000e+01	1.093057497419035018e+00
3.000000000000000000e+01	3.000000000000000000e+00	3.000000000000000000e+01	1.292438613837936012e+00
4.000000000000000000e+01	4.000000000000000000e+00	4.000000000000000000e+01	1.437661028419987108e+00
5.000000000000000000e+01	5.000000000000000000e+00	5.000000000000000000e+01	1.501693877501452334e+00
6.000000000000000000e+01	6.000000000000000000e+00	6.000000000000000000e+01	1.548194621289637363e+00
7.000000000000000000e+01	7.000000000000000000e+00	7.000000000000000000e+01	1.563550535928208030e+00
8.000000000000000000e+01	8.000000000000000000e+00	8.000000000000000000e+01	1.623185911565182105e+00
9.000000000000000000e+01	9.000000000000000000e+00	9.000000000000000000e+01	1.578178796482128332e+00
1.000000000000000000e+02	1.000000000000000000e+01	1.000000000000000000e+02	1.633177963696230028e+00
1.100000000000000000e+02	1.100000000000000000e+01	1.100000000000000000e+02	1.657099330670646520e+00
1.200000000000000000e+02	1.200000000000000000e+01	1.200000000000000000e+02	1.670046409342141658e+00
1.300000000000000000e+02	1.300000000000000000e+01	1.300000000000000000e+02	1.678546236459881102e+00
1.400000000000000000e+02	1.400000000000000000e+01	1.400000000000000000e+02	1.716701759166944452e+00
1.500000000000000000e+02	1.500000000000000000e+01	1.500000000000000000e+02	1.787840071725947499e+00
1.600000000000000000e+02	1.600000000000000000e+01	1.600000000000000000e+02	1.690126173155383604e+00
1.700000000000000000e+02	1.700000000000000000e+01	1.700000000000000000e+02	1.686275923088230266e+00
1.800000000000000000e+02	1.800000000000000000e+01	1.800000000000000000e+02	1.737623668704715962e+00
1.900000000000000000e+02	1.900000000000000000e+01	1.900000000000000000e+02	1.681635557067292730e+00
2.000000000000000000e+02	2.000000000000000000e+01	2.000000000000000000e+02	1.683329586478371498e+00
2.100000000000000000e+02	2.100000000000000000e+01	2.100000000000000000e+02	1.643898123666998057e+00
2.200000000000000000e+02	2.200000000000000000e+01	2.200000000000000000e+02	1.713570158114839259e+00
2.300000000000000000e+02	2.300000000000000000e+01	2.300000000000000000e+02	1.694868528451038747e+00
2.400000000000000000e+02	2.400000000000000000e+01	2.400000000000000000e+02	1.686446695063373635e+00
2.500000000000000000e+02	2.500000000000000000e+01	2.500000000000000000e+02	1.692888140330338853e+00
2.600000000000000000e+02	2.600000000000000000e+01	2.600000000000000000e+02	1.727649958208098857e+00
2.700000000000000000e+02	2.700000000000000000e+01	2.700000000000000000e+02	1.630399088083305026e+00
2.800000000000000000e+02	2.800000000000000000e+01	2.800000000000000000e+02	1.663509994621499288e+00
2.900000000000000000e+02	2.900000000000000000e+01	2.900000000000000000e+02	1.664351617585122511e+00
3.000000000000000000e+02	3.000000000000000000e+01	3.000000000000000000e+02	1.728195075604634257e+00
3.100000000000000000e+02	3.100000000000000000e+01	3.100000000000000000e+02	1.740253358498768499e+00
3.200000000000000000e+02	3.200000000000000000e+01	3.200000000000000000e+02	1.746345726356528960e+00
3.300000000000000000e+02	3.300000000000000000e+01	3.300000000000000000e+02	1.770031818534488988e+00
3.400000000000000000e+02	3.400000000000000000e+01	3.400000000000000000e+02	1.794149134037841042e+00
3.500000000000000000e+02	3.500000000000000000e+01	3.500000000000000000e+02	1.799487168942596194e+00
3.600000000000000000e+02	3.600000000000000000e+01	3.600000000000000000e+02	1.760514638482513439e+00
3.700000000000000000e+02	3.700000000000000000e+01	3.700000000000000000e+02	1.795185568323766967e+00
3.800000000000000000e+02	3.800000000000000000e+01	3.800000000000000000e+02	1.852975363431137223e+00
3.900000000000000000e+02	3.900000000000000000e+01	3.900000000000000000e+02	1.811924484707936545e+00
4.000000000000000000e+02	4.000000000000000000e+01	4.000000000000000000e+02	1.847455023632995852e+00
4.100000000000000000e+02	4.100000000000000000e+01	4.100000000000000000e+02	1.894787556964611985e+00
4.200000000000000000e+02	4.200000000000000000e+01	4.200000000000000000e+02	1.871563707316199254e+00
4.300000000000000000e+02	4.300000000000000000e+01	4.300000000000000000e+02	1.864039493038384565e+00
4.400000000000000000e+02	4.400000000000000000e+01	4.400000000000000000e+02	1.880508559550147174e+00
4.500000000000000000e+02	4.500000000000000000e+01	4.500000000000000000e+02	1.935251383375693246e+00
4.600000000000000000e+02	4.600000000000000000e+01	4.600000000000000000e+02	1.944213562112425686e+00
4.700000000000000000e+02	4.700000000000000000e+01	4.700000000000000000e+02	1.956665871693074488e+00
4.800000000000000000e+02	4.800000000000000000e+01	4.800000000000000000e+02	1.991016187975125140e+00
4.900000000000000000e+02	4.900000000000000000e+01	4.900000000000000000e+02	2.082413719126674945e+00
5.000000000000000000e+02	5.000000000000000000e+01	5.000000000000000000e+02	2.036234435812490862e+00
5.100000000000000000e+02	5.100000000000000000e+01	5.100000000000000000e+02	2.092746605547015637e+00
5.200000000000000000e+02	5.200000000000000000e+01	5.200000000000000000e+02	2.067313077148924538e+00
5.300000000000000000e+02	5.300000000000000000e+01	5.300000000000000000e+02	2.076410458153356675e+00
5.400000000000000000e+02	5.400000000000000000e+01	5.400000000000000000e+02	2.105888206803150364e+00
5.500000000000000000e+02	5.500000000000000000e+01	5.500000000000000000e+02	2.037487842341115574e+00
5.600000000000000000e+02	5.600000000000000000e+01	5.600000000000000000e+02	2.078542600235369964e+00
5.700000000000000000e+02	5.700000000000000000e+01	5.700000000000000000e+02	2.101737363148001414e+00
5.800000000000000000e+02	5.800000000000000000e+01	5.800000000000000000e+02	2.073298980815237336e+00
5.900000000000000000e+02	5.900000000000000000e+01	5.900000000000000000e+02	2.088591049225723140e+00
6.000000000000000000e+02	6.000000000000000000e+01	6.000000000000000000e+02	2.000748341996509527e+00
6.100000000000000000e+02	6.100000000000000000e+01	6.100000000000000000e+02	2.006211930884197692e+00
6.200000000000000000e+02	6.200000000000000000e+01	6.200000000000000000e+02	2.002836356063233847e+00
6.300000000000000000e+02	6.300000000000000000e+01	6.300000000000000000e+02	2.042328106768931839e+00
6.400000000000000000e+02	6.400000000000000000e+01	6.400000000000000000e+02	2.052357492359572877e+00
6.500000000000000000e+02	6.500000000000000000e+01	6.500000000000000000e+02	2.089230842168679825e+00
6.600000000000000000e+02	6.600000000000000000e+01	6.600000000000000000e+02	2.127954426075895356e+00
6.700000000000000000e+02	6.700000000000000000e+01	6.700000000000000000e+02	2.022053259904148526e+00
6.800000000000000000e+02	6.800000000000000000e+01	6.800000000000000000e+02	2.022057766245122234e+00
6.900000000000000000e+02	6.900000000000000000e+01	6.900000000000000000e+02	1.975522068568530187e+00
7.000000000000000000e+02	7.000000000000000000e+01	7.000000000000000000e+02	2.003578108806475910e+00
7.100000000000000000e+02	7.100000000000000000e+01	7.100000000000000000e+02	1.969094706554034735e+00
7.200000000000000000e+02	7.200000000000000000e+01	7.200000000000000000e+02	2.055764130709518689e+00
7.300000000000000000e+02	7.300000000000000000e+01	7.300000000000000000e+02	2.091932347355488275e+00
7.400000000000000000e+02	7.400000000000000000e+01	7.400000000000000000e+02	2.093472731082240301e+00
7.500000000000000000e+02	7.500000000000000000e+01	7.500000000000000000e+02	2.149784673986051775e+00
7.600000000000000000e+02	7.600000000000000000e+01	7.600000000000000000e+02	2.115672401287792326e+00
7.700000000000000000e+02	7.700000000000000000e+01	7.700000000000000000e+02	2.088309571482152016e+00
7.800000000000000000e+02	7.800000000000000000e+01	7.800000000000000000e+02	2.119860546818032709e+00
7.900000000000000000e+02	7.900000000000000000e+01	7.900000000000000000e+02	2.066204979140934928e+00
8.000000000000000000e+02	8.000000000000000000e+01	8.000000000000000000e+02	2.046256528702238953e+00
8.100000000000000000e+02	8.100000000000000000e+01	8.100000000000000000e+02	2.096050920803553819e+00
8.200000000000000000e+02	8.200000000000000000e+01	8.200000000000000000e+02	2.048528096813024391e+00
8.300000000000000000e+02	8.300000000000000000e+01	8.300000000000000000e+02	2.030364889410940066e+00
8.400000000000000000e+02	8.400000000000000000e+01	8.400000000000000000e+02	1.991999336745892135e+00
8.500000000000000000e+02	8.500000000000000000e+01	8.500000000000000000e+02	2.002724758066344535e+00
8.600000000000000000e+02	8.600000000000000000e+01	8.600000000000000000e+02	2.071591444077071742e+00
8.700000000000000000e+02	8.700000000000000000e+01	8.700000000000000000e+02	2.110504642534714925e+00
8.800000000000000000e+02	8.800000000000000000e+01	8.800000000000000000e+02	2.173357753357282096e+00
8.900000000000000000e+02	8.900000000000000000e+01	8.900000000000000000e+02	2.096356561261350393e+00
9.000000000000000000e+02	9.000000000000000000e+01	9.000000000000000000e+02	2.006580001859921136e+00
9.100000000000000000e+02	9.100000000000000000e+01	9.100000000000000000e+02	1.962148770949647680e+00
9.200000000000000000e+02	9.200000000000000000e+01	9.200000000000000000e+02	1.992478782925911407e+00
9.300000000000000000e+02	9.300000000000000000e+01	9.300000000000000000e+02	2.020841741841113315e+00
9.400000000000000000e+02	9.400000000000000000e+01	9.400000000000000000e+02	2.088645109541222400e+00
9.500000000000000000e+02	9.500000000000000000e+01	9.500000000000000000e+02	2.159678356490462914e+00
9.600000000000000000e+02	9.600000000000000000e+01	9.600000000000000000e+02	2.154260522628908880e+00
9.700000000000000000e+02	9.700000000000000000e+01	9.700000000000000000e+02	2.109342830667732649e+00
9.800000000000000000e+02	9.800000000000000000e+01	9.800000000000000000e+02	2.061098651400890436e+00
9.900000000000000000e+02	9.900000000000000000e+01	9.900000000000000000e+02	2.030480369424255027e+00
1.000000000000000000e+03	1.000000000000000000e+02	1.000000000000000000e+03	2.121543322843761015e+00
1.010000000000000000e+03	1.010000000000000000e+02	1.010000000000000000e+03	2.111681767634293827e+00
1.020000000000000000e+03	1.020000000000000000e+02	1.020000000000000000e+03	2.083194159444273996e+00
1.030000000000000000e+03	1.030000000000000000e+02	1.030000000000000000e+03	2.032888491693953803e+00
1.040000000000000000e+03	1.040000000000000000e+02	1.040000000000000000e+03	2.088733366388024315e+00
1.050000000000000000e+03	1.050000000000000000e+02	1.050000000000000000e+03	2.095898222143875334e+00
1.060000000000000000e+03	1.060000000000000000e+02	1.060000000000000000e+03	2.095925868773508949e+00
1.070000000000000000e+03	1.070000000000000000e+02	1.070000000000000000e+03	2.033627998446422502e+00
1.080000000000000000e+03	1.080000000000000000e+02	1.080000000000000000e+03	2.152050192234438608e+00
1.090000000000000000e+03	1.090000000000000000e+02	1.090000000000000000e+03	2.164545373999392730e+00
1.100000000000000000e+03	1.100000000000000000e+02	1.100000000000000000e+03	2.204494203989538104e+00
1.110000000000000000e+03	1.110000000000000000e+02	1.110000000000000000e+03	2.248211351250462897e+00
1.120000000000000000e+03	1.120000000000000000e+02	1.120000000000000000e+03	2.232650502103490808e+00
1.130000000000000000e+03	1.130000000000000000e+02	1.130000000000000000e+03	2.185580868402146937e+00
1.140000000000000000e+03	1.140000000000000000e+02	1.140000000000000000e+03	2.234093874489793574e+00
1.150000000000000000e+03	1.150000000000000000e+02	1.150000000000000000e+03	2.169059561113632739e+00
1.160000000000000000e+03	1.160000000000000000e+02	1.160000000000000000e+03	2.214746855604170506e+00
1.170000000000000000e+03	1.170000000000000000e+02	1.170000000000000000e+03	2.171879239034455900e+00
1.180000000000000000e+03	1.180000000000000000e+02	1.180000000000000000e+03	2.087424726082803161e+00
1.190000000000000000e+03	1.190000000000000000e+02	1.190000000000000000e+03	2.110198442283600428e+00
1.200000000000000000e+03	1.200000000000000000e+02	1.200000000000000000e+03	2.161793020070646776e+00
1.210000000000000000e+03	1.210000000000000000e+02	1.210000000000000000e+03	2.174535898665288070e+00
1.220000000000000000e+03	1.220000000000000000e+02	1.220000000000000000e+03	2.091084412928604586e+00
1.230000000000000000e+03	1.230000000000000000e+02	1.230000000000000000e+03	2.107753503225528124e+00
1.240000000000000000e+03	1.240000000000000000e+02	1.240000000000000000e+03	2.107589948747303765e+00
1.250000000000000000e+03	1.250000000000000000e+02	1.250000000000000000e+03	2.129473273190069182e+00
1.260000000000000000e+03	1.260000000000000000e+02	1.260000000000000000e+03	2.155439076913774343e+00
1.270000000000000000e+03	1.270000000000000000e+02	1.270000000000000000e+03	2.134495103050611853e+00
1.280000000000000000e+03	1.280000000000000000e+02	1.280000000000000000e+03	2.110341775241251216e+00
1.290000000000000000e+03	1.290000000000000000e+02	1.290000000000000000e+03	2.150779402558017139e+00
1.300000000000000000e+03	1.300000000000000000e+02	1.300000000000000000e+03	2.111578240846690324e+00
1.310000000000000000e+03	1.310000000000000000e+02	1.310000000000000000e+03	2.172814289256236986e+00
1.320000000000000000e+03	1.320000000000000000e+02	1.320000000000000000e+03	2.128345215610412566e+00
1.330000000000000000e+03	1.330000000000000000e+02	1.330000000000000000e+03	2.191839348356223294e+00
1.340000000000000000e+03	1.340000000000000000e+02	1.340000000000000000e+03	2.113602824628150856e+00
1.350000000000000000e+03	1.350000000000000000e+02	1.350000000000000000e+03	2.208960742600214910e+00
1.360000000000000000e+03	1.360000000000000000e+02	1.360000000000000000e+03	2.182635020348855370e+00
1.370000000000000000e+03	1.370000000000000000e+02	1.370000000000000000e+03	2.218379964786240777e+00
1.380000000000000000e+03	1.380000000000000000e+02	1.380000000000000000e+03	2.214974243690253530e+00
1.390000000000000000e+03	1.390000000000000000e+02	1.390000000000000000e+03	2.190715459893416650e+00
1.400000000000000000e+03	1.400000000000000000e+02	1.400000000000000000e+03	2.243919368882840715e+00
1.410000000000000000e+03	1.410000000000000000e+02	1.410000000000000000e+03	2.298028200723315262e+00
1.420000000000000000e+03	1.420000000000000000e+02	1.420000000000000000e+03	2.260494091851883436e+00
1.430000000000000000e+03	1.430000000000000000e+02	1.430000000000000000e+03	2.291823933058411811e+00
1.440000000000000000e+03	1.440000000000000000e+02	1.440000000000000000e+03	2.361311348626216500e+00
1.450000000000000000e+03	1.450000000000000000e+02	1.450000000000000000e+03	2.371120854590290872e+00
1.460000000000000000e+03	1.460000000000000000e+02	1.460000000000000000e+03	2.328794451047648373e+00
1.470000000000000000e+03	1.470000000000000000e+02	1.470000000000000000e+03	2.362709313939308053e+00
1.480000000000000000e+03	1.480000000000000000e+02	1.480000000000000000e+03	2.393113024994125038e+00
1.490000000000000000e+03	1.490000000000000000e+02	1.490000000000000000e+03	2.308936503357177372e+00
1.500000000000000000e+03	1.500000000000000000e+02	1.500000000000000000e+03	2.361708767645381624e+00
1.510000000000000000e+03	1.510000000000000000e+02	1.510000000000000000e+03	2.276656277433034337e+00
1.520000000000000000e+03	1.520000000000000000e+02	1.520000000000000000e+03	2.358405872032192985e+00
1.530000000000000000e+03	1.530000000000000000e+02	1.530000000000000000e+03	2.401114306741020332e+00
1.540000000000000000e+03	1.540000000000000000e+02	1.540000000000000000e+03	2.315419559649422698e+00
1.550000000000000000e+03	1.550000000000000000e+02	1.550000000000000000e+03	2.264010026365651296e+00
1.560000000000000000e+03	1.560000000000000000e+02	1.560000000000000000e+03	2.305544165291052217e+00
1.570000000000000000e+03	1.570000000000000000e+02	1.570000000000000000e+03	2.300428218540410352e+00
1.580000000000000000e+03	1.580000000000000000e+02	1.580000000000000000e+03	2.327123696032302735e+00
1.590000000000000000e+03	1.590000000000000000e+02	1.590000000000000000e+03	2.231715847454738277e+00
1.600000000000000000e+03	1.600000000000000000e+02	1.600000000000000000e+03	2.200928298938914729e+00
1.610000000000000000e+03	1.610000000000000000e+02	1.610000000000000000e+03	2.172363389008529655e+00
1.620000000000000000e+03	1.620000000000000000e+02	1.620000000000000000e+03	2.174467339229519514e+00
1.630000000000000000e+03	1.630000000000000000e+02	1.630000000000000000e+03	2.194763880376675136e+00
1.640000000000000000e+03	1.640000000000000000e+02	1.640000000000000000e+03	2.159978792326654684e+00
1.650000000000000000e+03	1.650000000000000000e+02	1.650000000000000000e+03	2.224160097582022377e+00
1.660000000000000000e+03	1.660000000000000000e+02	1.660000000000000000e+03	2.178603622187003985e+00
1.670000000000000000e+03	1.670000000000000000e+02	1.670000000000000000e+03	2.169727890369620660e+00
1.680000000000000000e+03	1.680000000000000000e+02	1.680000000000000000e+03	2.136880102205075183e+00
1.690000000000000000e+03	1.690000000000000000e+02	1.690000000000000000e+03	2.073394055350801679e+00
1.700000000000000000e+03	1.700000000000000000e+02	1.700000000000000000e+03	2.068841991130719649e+00
1.710000000000000000e+03	1.710000000000000000e+02	1.710000000000000000e+03	2.117170199605584280e+00
1.720000000000000000e+03	1.720000000000000000e+02	1.720000000000000000e+03	2.141236144074451619e+00
1.730000000000000000e+03	1.730000000000000000e+02	1.730000000000000000e+03	2.098049626232143527e+00
1.740000000000000000e+03	1.740000000000000000e+02	1.740000000000000000e+03	2.052555822895355320e+00
1.750000000000000000e+03	1.750000000000000000e+02	1.750000000000000000e+03	2.002501872784860026e+00
1.760000000000000000e+03	1.760000000000000000e+02	1.760000000000000000e+03	2.037044378788484433e+00
1.770000000000000000e+03	1.770000000000000000e+02	1.770000000000000000e+03	2.020226205506768569e+00
1.780000000000000000e+03	1.780000000000000000e+02	1.780000000000000000e+03	2.071683204867942774e+00
1.790000000000000000e+03	1.790000000000000000e+02	1.790000000000000000e+03	2.047254106265228746e+00
1.800000000000000000e+03	1.800000000000000000e+02	1.800000000000000000e+03	2.132304812313559506e+00
1.810000000000000000e+03	1.810000000000000000e+02	1.810000000000000000e+03	2.111813200277021796e+00
1.820000000000000000e+03	1.820000000000000000e+02	1.820000000000000000e+03	2.055033693323696564e+00
1.830000000000000000e+03	1.830000000000000000e+02	1.830000000000000000e+03	2.140359348400888706e+00
1.840000000000000000e+03	1.840000000000000000e+02	1.840000000000000000e+03	2.110007230881572937e+00
1.850000000000000000e+03	1.850000000000000000e+02	1.850000000000000000e+03	2.084911477421972137e+00
1.860000000000000000e+03	1.860000000000000000e+02	1.860000000000000000e+03	2.137013787509791651e+00
1.870000000000000000e+03	1.870000000000000000e+02	1.870000000000000000e+03	2.107668503508218549e+00
1.880000000000000000e+03	1.880000000000000000e+02	1.880000000000000000e+03	2.060739824369504536e+00
1.890000000000000000e+03	1.890000000000000000e+02	1.890000000000000000e+03	2.078614634132625039e+00
1.900000000000000000e+03	1.900000000000000000e+02	1.900000000000000000e+03	2.033168518081843068e+00
1.910000000000000000e+03	1.910000000000000000e+02	1.910000000000000000e+03	2.058306953025997199e+00
1.920000000000000000e+03	1.920000000000000000e+02	1.920000000000000000e+03	2.020025625164922012e+00
1.930000000000000000e+03	1.930000000000000000e+02	1.930000000000000000e+03	2.047677805073145230e+00
1.940000000000000000e+03	1.940000000000000000e+02	1.940000000000000000e+03	2.166738109868468598e+00
1.950000000000000000e+03	1.950000000000000000e+02	1.950000000000000000e+03	2.121042011074470324e+00
1.960000000000000000e+03	1.960000000000000000e+02	1.960000000000000000e+03	2.147856916643448244e+00
1.970000000000000000e+03	1.970000000000000000e+02	1.970000000000000000e+03	2.175555629212259756e+00
1.980000000000000000e+03	1.980000000000000000e+02	1.980000000000000000e+03	2.132781681820970832e+00
1.990000000000000000e+03	1.990000000000000000e+02	1.990000000000000000e+03	2.093620063200970272e+00
2.000000000000000000e+03	2.000000000000000000e+02	2.000000000000000000e+03	2.124336819716724722e+00
2.010000000000000000e+03	2.010000000000000000e+02	2.010000000000000000e+03	2.176724192174395611e+00
2.020000000000000000e+03	2.020000000000000000e+02	2.020000000000000000e+03	2.098500413455724356e+00
2.030000000000000000e+03	2.030000000000000000e+02	2.030000000000000000e+03	2.153579268299944616e+00
2.040000000000000000e+03	2.040000000000000000e+02	2.040000000000000000e+03	2.178921751433960274e+00
2.050000000000000000e+03	2.050000000000000000e+02	2.050000000000000000e+03	2.233490066150343623e+00
2.060000000000000000e+03	2.060000000000000000e+02	2.060000000000000000e+03	2.252356065278298125e+00
2.070000000000000000e+03	2.070000000000000000e+02	2.070000000000000000e+03	2.276025997453588801e+00
2.080000000000000000e+03	2.080000000000000000e+02	2.080000000000000000e+03	2.245289175537316773e+00
2.090000000000000000e+03	2.090000000000000000e+02	2.090000000000000000e+03	2.232404489220523036e+00
2.100000000000000000e+03	2.100000000000000000e+02	2.100000000000000000e+03	2.189528131974399550e+00
2.110000000000000000e+03	2.110000000000000000e+02	2.110000000000000000e+03	2.253567614409908604e+00
2.120000000000000000e+03	2.120000000000000000e+02	2.120000000000000000e+03	2.283169395378350508e+00
2.130000000000000000e+03	2.130000000000000000e+02	2.130000000000000000e+03	2.251160085239505726e+00
2.140000000000000000e+03	2.140000000000000000e+02	2.140000000000000000e+03	2.205085854808314760e+00
2.150000000000000000e+03	2.150000000000000000e+02	2.150000000000000000e+03	2.172055745081654887e+00
2.160000000000000000e+03	2.160000000000000000e+02	2.160000000000000000e+03	2.159611086548695269e+00
2.170000000000000000e+03	2.170000000000000000e+02	2.170000000000000000e+03	2.194933153071693344e+00
2.180000000000000000e+03	2.180000000000000000e+02	2.180000000000000000e+03	2.223732673325949705e+00
2.190000000000000000e+03	2.190000000000000000e+02	2.190000000000000000e+03	2.256494638582189349e+00
2.200000000000000000e+03	2.200000000000000000e+02	2.200000000000000000e+03	2.214141717625913497e+00
2.210000000000000000e+03	2.210000000000000000e+02	2.210000000000000000e+03	2.235958094951021380e+00
2.220000000000000000e+03	2.220000000000000000e+02	2.220000000000000000e+03	2.207216234191228033e+00
2.230000000000000000e+03	2.230000000000000000e+02	2.230000000000000000e+03	2.229502385888719296e+00
2.240000000000000000e+03	2.240000000000000000e+02	2.240000000000000000e+03	2.199032064089691652e+00
2.250000000000000000e+03	2.250000000000000000e+02	2.250000000000000000e+03	2.211747747963499489e+00
2.260000000000000000e+03	2.260000000000000000e+02	2.260000000000000000e+03	2.265407685901154711e+00
2.270000000000000000e+03	2.270000000000000000e+02	2.270000000000000000e+03	2.251503724757109914e+00
2.280000000000000000e+03	2.280000000000000000e+02	2.280000000000000000e+03	2.368670554740119005e+00
2.290000000000000000e+03	2.290000000000000000e+02	2.290000000000000000e+03	2.283211003357246138e+00
2.300000000000000000e+03	2.300000000000000000e+02	2.300000000000000000e+03	2.298573822091622088e+00
2.310000000000000000e+03	2.310000000000000000e+02	2.310000000000000000e+03	2.244515922103421879e+00
2.320000000000000000e+03	2.320000000000000000e+02	2.320000000000000000e+03	2.295388685216262825e+00
2.330000000000000000e+03	2.330000000000000000e+02	2.330000000000000000e+03	2.302276205898707406e+00
2.340000000000000000e+03	2.340000000000000000e+02	2.340000000000000000e+03	2.295232344246138645e+00
2.350000000000000000e+03	2.350000000000000000e+02	2.350000000000000000e+03	2.365360065389412902e+00
2.360000000000000000e+03	2.360000000000000000e+02	2.360000000000000000e+03	2.403967412544642634e+00
2.370000000000000000e+03	2.370000000000000000e+02	2.370000000000000000e+03	2.389828038838407664e+00
2.380000000000000000e+03	2.380000000000000000e+02	2.380000000000000000e+03	2.350817917628182929e+00
2.390000000000000000e+03	2.390000000000000000e+02	2.390000000000000000e+03	2.352317957832331441e+00
2.400000000000000000e+03	2.400000000000000000e+02	2.400000000000000000e+03	2.332200055444039410e+00
2.410000000000000000e+03	2.410000000000000000e+02	2.410000000000000000e+03	2.278597587867973839e+00
2.420000000000000000e+03	2.420000000000000000e+02	2.420000000000000000e+03	2.278990626562126032e+00
2.430000000000000000e+03	2.430000000000000000e+02	2.430000000000000000e+03	2.275824015933266775e+00
2.440000000000000000e+03	2.440000000000000000e+02	2.440000000000000000e+03	2.160455741946732289e+00
2.450000000000000000e+03	2.450000000000000000e+02	2.450000000000000000e+03	2.327934141992213490e+00
2.460000000000000000e+03	2.460000000000000000e+02	2.460000000000000000e+03	2.391288871386740400e+00
2.470000000000000000e+03	2.470000000000000000e+02	2.470000000000000000e+03	2.351180027769542047e+00
2.480000000000000000e+03	2.480000000000000000e+02	2.480000000000000000e+03	2.378449456049331001e+00
2.490000000000000000e+03	2.490000000000000000e+02	2.490000000000000000e+03	2.320582514857568945e+00
2.500000000000000000e+03	2.500000000000000000e+02	2.500000000000000000e+03	2.293495069823480836e+00
2.510000000000000000e+03	2.510000000000000000e+02	2.510000000000000000e+03	2.310404890682312917e+00
2.520000000000000000e+03	2.520000000000000000e+02	2.520000000000000000e+03	2.465455827823570534e+00
2.530000000000000000e+03	2.530000000000000000e+02	2.530000000000000000e+03	2.444307911172787229e+00
2.540000000000000000e+03	2.540000000000000000e+02	2.540000000000000000e+03	2.349966273248206505e+00
2.550000000000000000e+03	2.550000000000000000e+02	2.550000000000000000e+03	2.366262096841906359e+00
2.560000000000000000e+03	2.560000000000000000e+02	2.560000000000000000e+03	2.397656136139266980e+00
2.570000000000000000e+03	2.570000000000000000e+02	2.570000000000000000e+03	2.325367587493402333e+00
2.580000000000000000e+03	2.580000000000000000e+02	2.580000000000000000e+03	2.364961151423249142e+00
2.590000000000000000e+03	2.590000000000000000e+02	2.590000000000000000e+03	2.410478907092810541e+00
2.600000000000000000e+03	2.600000000000000000e+02	2.600000000000000000e+03	2.418322942609398840e+00
2.610000000000000000e+03	2.610000000000000000e+02	2.610000000000000000e+03	2.303054530325273852e+00
2.620000000000000000e+03	2.620000000000000000e+02	2.620000000000000000e+03	2.350870101081444119e+00
2.630000000000000000e+03	2.630000000000000000e+02	2.630000000000000000e+03	2.373701383070701443e+00
2.640000000000000000e+03	2.640000000000000000e+02	2.640000000000000000e+03	2.343865344111235594e+00
2.650000000000000000e+03	2.650000000000000000e+02	2.650000000000000000e+03	2.375579324413402471e+00
2.660000000000000000e+03	2.660000000000000000e+02	2.660000000000000000e+03	2.378978588892059598e+00
2.670000000000000000e+03	2.670000000000000000e+02	2.670000000000000000e+03	2.351082426021894989e+00
2.680000000000000000e+03	2.680000000000000000e+02	2.680000000000000000e+03	2.387808536610484644e+00
2.690000000000000000e+03	2.690000000000000000e+02	2.690000000000000000e+03	2.349869198399973769e+00
2.700000000000000000e+03	2.700000000000000000e+02	2.700000000000000000e+03	2.426401536125903924e+00
2.710000000000000000e+03	2.710000000000000000e+02	2.710000000000000000e+03	2.423081402853421551e+00
2.720000000000000000e+03	2.720000000000000000e+02	2.720000000000000000e+03	2.372966978043545616e+00
2.730000000000000000e+03	2.730000000000000000e+02	2.730000000000000000e+03	2.415235945842294729e+00
2.740000000000000000e+03	2.740000000000000000e+02	2.740000000000000000e+03	2.456248997626644393e+00
2.750000000000000000e+03	2.750000000000000000e+02	2.750000000000000000e+03	2.438522896829784514e+00
2.760000000000000000e+03	2.760000000000000000e+02	2.760000000000000000e+03	2.514084386871272780e+00
2.770000000000000000e+03	2.770000000000000000e+02	2.770000000000000000e+03	2.504496090804491537e+00
2.780000000000000000e+03	2.780000000000000000e+02	2.780000000000000000e+03	2.509676013020130103e+00
2.790000000000000000e+03	2.790000000000000000e+02	2.790000000000000000e+03	2.563124095273151770e+00
2.800000000000000000e+03	2.800000000000000000e+02	2.800000000000000000e+03	2.450518595875295969e+00
2.810000000000000000e+03	2.810000000000000000e+02	2.810000000000000000e+03	2.387474316548844566e+00
2.820000000000000000e+03	2.820000000000000000e+02	2.820000000000000000e+03	2.378854192850584415e+00
2.830000000000000000e+03	2.830000000000000000e+02	2.830000000000000000e+03	2.378918750603692178e+00
2.840000000000000000e+03	2.840000000000000000e+02	2.840000000000000000e+03	2.322524193851254193e+00
2.850000000000000000e+03	2.850000000000000000e+02	2.850000000000000000e+03	2.276963525267547972e+00
2.860000000000000000e+03	2.860000000000000000e+02	2.860000000000000000e+03	2.330983461617044394e+00
2.870000000000000000e+03	2.870000000000000000e+02	2.870000000000000000e+03	2.352504212511828285e+00
2.880000000000000000e+03	2.880000000000000000e+02	2.880000000000000000e+03	2.398068699808304061e+00
2.890000000000000000e+03	2.890000000000000000e+02	2.890000000000000000e+03	2.409026156733560242e+00
2.900000000000000000e+03	2.900000000000000000e+02	2.900000000000000000e+03	2.473210949735364039e+00
2.910000000000000000e+03	2.910000000000000000e+02	2.910000000000000000e+03	2.590646872150669466e+00
2.920000000000000000e+03	2.920000000000000000e+02	2.920000000000000000e+03	2.487191155527809450e+00
2.930000000000000000e+03	2.930000000000000000e+02	2.930000000000000000e+03	2.513389348526440692e+00
2.940000000000000000e+03	2.940000000000000000e+02	2.940000000000000000e+03	2.418073863764022224e+00
2.950000000000000000e+03	2.950000000000000000e+02	2.950000000000000000e+03	2.427934653002634224e+00
2.960000000000000000e+03	2.960000000000000000e+02	2.960000000000000000e+03	2.442930756626626732e+00
2.970000000000000000e+03	2.970000000000000000e+02	2.970000000000000000e+03	2.411056649618709358e+00
2.980000000000000000e+03	2.980000000000000000e+02	2.980000000000000000e+03	2.417856119257014047e+00
2.990000000000000000e+03	2.990000000000000000e+02	2.990000000000000000e+03	2.548159186729046510e+00
3.000000000000000000e+03	3.000000000000000000e+02	3.000000000000000000e+03	2.513229905532092356e+00
3.010000000000000000e+03	3.010000000000000000e+02	3.010000000000000000e+03	2.568214374157730795e+00
3.020000000000000000e+03	3.020000000000000000e+02	3.020000000000000000e+03	2.543497947382355573e+00
3.030000000000000000e+03	3.030000000000000000e+02	3.030000000000000000e+03	2.464696639653125132e+00
3.040000000000000000e+03	3.040000000000000000e+02	3.040000000000000000e+03	2.416336810347526676e+00
3.050000000000000000e+03	3.050000000000000000e+02	3.050000000000000000e+03	2.407064178901527018e+00
3.060000000000000000e+03	3.060000000000000000e+02	3.060000000000000000e+03	2.349645181323836152e+00
3.070000000000000000e+03	3.070000000000000000e+02	3.070000000000000000e+03	2.352144072901563465e+00
3.080000000000000000e+03	3.080000000000000000e+02	3.080000000000000000e+03	2.400751746073132242e+00
3.090000000000000000e+03	3.090000000000000000e+02	3.090000000000000000e+03	2.430748536507365998e+00
3.100000000000000000e+03	3.100000000000000000e+02	3.100000000000000000e+03	2.351882284396249911e+00
3.110000000000000000e+03	3.110000000000000000e+02	3.110000000000000000e+03	2.412179602688611091e+00
3.120000000000000000e+03	3.120000000000000000e+02	3.120000000000000000e+03	2.435311650114342807e+00
3.130000000000000000e+03	3.130000000000000000e+02	3.130000000000000000e+03	2.390902373913200485e+00
3.140000000000000000e+03	3.140000000000000000e+02	3.140000000000000000e+03	2.404444870558237746e+00
3.150000000000000000e+03	3.150000000000000000e+02	3.150000000000000000e+03	2.426526350748268168e+00
3.160000000000000000e+03	3.160000000000000000e+02	3.160000000000000000e+03	2.439995005785483340e+00
3.170000000000000000e+03	3.170000000000000000e+02	3.170000000000000000e+03	2.454455702340412326e+00
3.180000000000000000e+03	3.180000000000000000e+02	3.180000000000000000e+03	2.448969870327376785e+00
3.190000000000000000e+03	3.190000000000000000e+02	3.190000000000000000e+03	2.456456159997645550e+00
3.200000000000000000e+03	3.200000000000000000e+02	3.200000000000000000e+03	2.465712530759643251e+00
3.210000000000000000e+03	3.210000000000000000e+02	3.210000000000000000e+03	2.475289419704951754e+00
3.220000000000000000e+03	3.220000000000000000e+02	3.220000000000000000e+03	2.375365622282775036e+00
3.230000000000000000e+03	3.230000000000000000e+02	3.230000000000000000e+03	2.374615463270360216e+00
3.240000000000000000e+03	3.240000000000000000e+02	3.240000000000000000e+03	2.371726968132939817e+00
3.250000000000000000e+03	3.250000000000000000e+02	3.250000000000000000e+03	2.347842530129245819e+00
3.260000000000000000e+03	3.260000000000000000e+02	3.260000000000000000e+03	2.330552225070748218e+00
3.270000000000000000e+03	3.270000000000000000e+02	3.270000000000000000e+03	2.447719546274862434e+00
3.280000000000000000e+03	3.280000000000000000e+02	3.280000000000000000e+03	2.400552088903078918e+00
3.290000000000000000e+03	3.290000000000000000e+02	3.290000000000000000e+03	2.396679499738815444e+00
3.300000000000000000e+03	3.300000000000000000e+02	3.300000000000000000e+03	2.395521464510967036e+00
3.310000000000000000e+03	3.310000000000000000e+02	3.310000000000000000e+03	2.391427955854982024e+00
3.320000000000000000e+03	3.320000000000000000e+02	3.320000000000000000e+03	2.376767447690911528e+00
3.330000000000000000e+03	3.330000000000000000e+02	3.330000000000000000e+03	2.383962971443595702e+00
3.340000000000000000e+03	3.340000000000000000e+02	3.340000000000000000e+03	2.324968197235842915e+00
3.350000000000000000e+03	3.350000000000000000e+02	3.350000000000000000e+03	2.354913370748913160e+00
3.360000000000000000e+03	3.360000000000000000e+02	3.360000000000000000e+03	2.380670643670915521e+00
3.370000000000000000e+03	3.370000000000000000e+02	3.370000000000000000e+03	2.439429032911705875e+00
3.380000000000000000e+03	3.380000000000000000e+02	3.380000000000000000e+03	2.432915831393884343e+00
3.390000000000000000e+03	3.390000000000000000e+02	3.390000000000000000e+03	2.511970017826556489e+00
3.400000000000000000e+03	3.400000000000000000e+02	3.400000000000000000e+03	2.565824722309518080e+00
3.410000000000000000e+03	3.410000000000000000e+02	3.410000000000000000e+03	2.596239273507362277e+00
3.420000000000000000e+03	3.420000000000000000e+02	3.420000000000000000e+03	2.579133862888824957e+00
3.430000000000000000e+03	3.430000000000000000e+02	3.430000000000000000e+03	2.636230226649412423e+00
3.440000000000000000e+03	3.440000000000000000e+02	3.440000000000000000e+03	2.629356512911009691e+00
3.450000000000000000e+03	3.450000000000000000e+02	3.450000000000000000e+03	2.693838069836707039e+00
3.460000000000000000e+03	3.460000000000000000e+02	3.460000000000000000e+03	2.609905322343307521e+00
3.470000000000000000e+03	3.470000000000000000e+02	3.470000000000000000e+03	2.653328101610493484e+00
3.480000000000000000e+03	3.480000000000000000e+02	3.480000000000000000e+03	2.682413867532416951e+00
3.490000000000000000e+03	3.490000000000000000e+02	3.490000000000000000e+03	2.637300199822744329e+00
3.500000000000000000e+03	3.500000000000000000e+02	3.500000000000000000e+03	2.673204483336680592e+00
3.510000000000000000e+03	3.510000000000000000e+02	3.510000000000000000e+03	2.701904417886033194e+00
3.520000000000000000e+03	3.520000000000000000e+02	3.520000000000000000e+03	2.614430054568977368e+00
3.530000000000000000e+03	3.530000000000000000e+02	3.530000000000000000e+03	2.558169892608169960e+00
3.540000000000000000e+03	3.540000000000000000e+02	3.540000000000000000e+03	2.568457792268405981e+00
3.550000000000000000e+03	3.550000000000000000e+02	3.550000000000000000e+03	2.660294114024706502e+00
3.560000000000000000e+03	3.560000000000000000e+02	3.560000000000000000e+03	2.680984511653154101e+00
3.570000000000000000e+03	3.570000000000000000e+02	3.570000000000000000e+03	2.660499819334365412e+00
3.580000000000000000e+03	3.580000000000000000e+02	3.580000000000000000e+03	2.739175480136767149e+00
3.590000000000000000e+03	3.590000000000000000e+02	3.590000000000000000e+03	2.758715267302207064e+00
3.600000000000000000e+03	3.600000000000000000e+02	3.600000000000000000e+03	2.702526803867579819e+00
3.610000000000000000e+03	3.610000000000000000e+02	3.610000000000000000e+03	2.746385223497741279e+00
3.620000000000000000e+03	3.620000000000000000e+02	3.620000000000000000e+03	2.857113539134845670e+00
3.630000000000000000e+03	3.630000000000000000e+02	3.630000000000000000e+03	2.829387983057519040e+00
3.640000000000000000e+03	3.640000000000000000e+02	3.640000000000000000e+03	2.888869257099944576e+00
3.650000000000000000e+03	3.650000000000000000e+02	3.650000000000000000e+03	2.833095793609877955e+00
3.660000000000000000e+03	3.660000000000000000e+02	3.660000000000000000e+03	2.800473026538140342e+00
3.670000000000000000e+03	3.670000000000000000e+02	3.670000000000000000e+03	2.804725419749849902e+00
3.680000000000000000e+03	3.680000000000000000e+02	3.680000000000000000e+03	2.767541358791629769e+00
3.690000000000000000e+03	3.690000000000000000e+02	3.690000000000000000e+03	2.734257481000416323e+00
3.700000000000000000e+03	3.700000000000000000e+02	3.700000000000000000e+03	2.684719634873342198e+00
3.710000000000000000e+03	3.710000000000000000e+02	3.710000000000000000e+03	2.692997162196475891e+00
3.720000000000000000e+03	3.720000000000000000e+02	3.720000000000000000e+03	2.711560682706579684e+00
3.730000000000000000e+03	3.730000000000000000e+02	3.730000000000000000e+03	2.683818005180983679e+00
3.740000000000000000e+03	3.740000000000000000e+02	3.740000000000000000e+03	2.654633883564212926e+00
3.750000000000000000e+03	3.750000000000000000e+02	3.750000000000000000e+03	2.620501904508678592e+00
3.760000000000000000e+03	3.760000000000000000e+02	3.760000000000000000e+03	2.672091493519149541e+00
3.770000000000000000e+03	3.770000000000000000e+02	3.770000000000000000e+03	2.749967123520048240e+00
3.780000000000000000e+03	3.780000000000000000e+02	3.780000000000000000e+03	2.697595258074288793e+00
3.790000000000000000e+03	3.790000000000000000e+02	3.790000000000000000e+03	2.656617546709570732e+00
3.800000000000000000e+03	3.800000000000000000e+02	3.800000000000000000e+03	2.654172327734155346e+00
3.810000000000000000e+03	3.810000000000000000e+02	3.810000000000000000e+03	2.620164521181033379e+00
3.820000000000000000e+03	3.820000000000000000e+02	3.820000000000000000e+03	2.625463030838344203e+00
3.830000000000000000e+03	3.830000000000000000e+02	3.830000000000000000e+03	2.625476713686914820e+00
3.840000000000000000e+03	3.840000000000000000e+02	3.840000000000000000e+03	2.570981619028439358e+00
3.850000000000000000e+03	3.850000000000000000e+02	3.850000000000000000e+03	2.718487223857140922e+00
3.860000000000000000e+03	3.860000000000000000e+02	3.860000000000000000e+03	2.764023540202265927e+00
3.870000000000000000e+03	3.870000000000000000e+02	3.870000000000000000e+03	2.824183309030014133e+00
3.880000000000000000e+03	3.880000000000000000e+02	3.880000000000000000e+03	2.861859560293068316e+00
3.890000000000000000e+03	3.890000000000000000e+02	3.890000000000000000e+03	2.823311747796989124e+00
3.900000000000000000e+03	3.900000000000000000e+02	3.900000000000000000e+03	2.814528340737485035e+00
3.910000000000000000e+03	3.910000000000000000e+02	3.910000000000000000e+03	2.846822560128700275e+00
3.920000000000000000e+03	3.920000000000000000e+02	3.920000000000000000e+03	2.963406493566922428e+00
3.930000000000000000e+03	3.930000000000000000e+02	3.930000000000000000e+03	2.915417189345187232e+00
3.940000000000000000e+03	3.940000000000000000e+02	3.940000000000000000e+03	2.941948972923865480e+00
3.950000000000000000e+03	3.950000000000000000e+02	3.950000000000000000e+03	2.914408125656388737e+00
3.960000000000000000e+03	3.960000000000000000e+02	3.960000000000000000e+03	2.966519463916858612e+00
3.970000000000000000e+03	3.970000000000000000e+02	3.970000000000000000e+03	2.897648257882091460e+00
3.980000000000000000e+03	3.980000000000000000e+02	3.980000000000000000e+03	2.790438074483953201e+00
3.990000000000000000e+03	3.990000000000000000e+02	3.990000000000000000e+03	2.858505765151874822e+00
4.000000000000000000e+03	4.000000000000000000e+02	4.000000000000000000e+03	2.818385992832132203e+00
4.010000000000000000e+03	4.010000000000000000e+02	4.010000000000000000e+03	2.733268546570223556e+00
4.020000000000000000e+03	4.020000000000000000e+02	4.020000000000000000e+03	2.767923370615404277e+00
4.030000000000000000e+03	4.030000000000000000e+02	4.030000000000000000e+03	2.784829890512996897e+00
4.040000000000000000e+03	4.040000000000000000e+02	4.040000000000000000e+03	2.839241751162364658e+00
4.050000000000000000e+03	4.050000000000000000e+02	4.050000000000000000e+03	2.835594703055247301e+00
4.060000000000000000e+03	4.060000000000000000e+02	4.060000000000000000e+03	2.817502577423685040e+00
4.070000000000000000e+03	4.070000000000000000e+02	4.070000000000000000e+03	2.752710986083925171e+00
4.080000000000000000e+03	4.080000000000000000e+02	4.080000000000000000e+03	2.718882241696440438e+00
4.090000000000000000e+03	4.090000000000000000e+02	4.090000000000000000e+03	2.724327959005412136e+00
4.100000000000000000e+03	4.100000000000000000e+02	4.100000000000000000e+03	2.725695798054897701e+00
4.110000000000000000e+03	4.110000000000000000e+02	4.110000000000000000e+03	2.724095217953175663e+00
4.120000000000000000e+03	4.120000000000000000e+02	4.120000000000000000e+03	2.764405386418978594e+00
4.130000000000000000e+03	4.130000000000000000e+02	4.130000000000000000e+03	2.833056613121890166e+00
4.140000000000000000e+03	4.140000000000000000e+02	4.140000000000000000e+03	2.885834129619307298e+00
4.150000000000000000e+03	4.150000000000000000e+02	4.150000000000000000e+03	2.780878523102995548e+00
4.160000000000000000e+03	4.160000000000000000e+02	4.160000000000000000e+03	2.866136670217764859e+00
4.170000000000000000e+03	4.170000000000000000e+02	4.170000000000000000e+03	2.809547981943521844e+00
4.180000000000000000e+03	4.180000000000000000e+02	4.180000000000000000e+03	2.743540762280199719e+00
4.190000000000000000e+03	4.190000000000000000e+02	4.190000000000000000e+03	2.790974534716121891e+00
4.200000000000000000e+03	4.200000000000000000e+02	4.200000000000000000e+03	2.756852249957322698e+00
4.210000000000000000e+03	4.210000000000000000e+02	4.210000000000000000e+03	2.779755063710925178e+00
4.220000000000000000e+03	4.220000000000000000e+02	4.220000000000000000e+03	2.748152864359437952e+00
4.230000000000000000e+03	4.230000000000000000e+02	4.230000000000000000e+03	2.762777426257243540e+00
4.240000000000000000e+03	4.240000000000000000e+02	4.240000000000000000e+03	2.760079024746222576e+00
4.250000000000000000e+03	4.250000000000000000e+02	4.250000000000000000e+03	2.812585404823196633e+00
4.260000000000000000e+03	4.260000000000000000e+02	4.260000000000000000e+03	2.844470187596258359e+00
4.270000000000000000e+03	4.270000000000000000e+02	4.270000000000000000e+03	2.884004689364747076e+00
4.280000000000000000e+03	4.280000000000000000e+02	4.280000000000000000e+03	2.847785380432259483e+00
4.290000000000000000e+03	4.290000000000000000e+02	4.290000000000000000e+03	2.889879706877005905e+00
4.300000000000000000e+03	4.300000000000000000e+02	4.300000000000000000e+03	2.807473932721026078e+00
4.310000000000000000e+03	4.310000000000000000e+02	4.310000000000000000e+03	2.787277187155445368e+00
4.320000000000000000e+03	4.320000000000000000e+02	4.320000000000000000e+03	2.803197546365912451e+00
4.330000000000000000e+03	4.330000000000000000e+02	4.330000000000000000e+03	2.815954018449037921e+00
4.340000000000000000e+03	4.340000000000000000e+02	4.340000000000000000e+03	2.800924190658773849e+00
4.350000000000000000e+03	4.350000000000000000e+02	4.350000000000000000e+03	2.825340875720024680e+00
4.360000000000000000e+03	4.360000000000000000e+02	4.360000000000000000e+03	2.925234984538995331e+00
4.370000000000000000e+03	4.370000000000000000e+02	4.370000000000000000e+03	2.924098505692785732e+00
4.380000000000000000e+03	4.380000000000000000e+02	4.380000000000000000e+03	2.902657375257572614e+00
4.390000000000000000e+03	4.390000000000000000e+02	4.390000000000000000e+03	2.969201493119179247e+00
4.400000000000000000e+03	4.400000000000000000e+02	4.400000000000000000e+03	2.985083223407577258e+00
4.410000000000000000e+03	4.410000000000000000e+02	4.410000000000000000e+03	3.076536678415977555e+00
4.420000000000000000e+03	4.420000000000000000e+02	4.420000000000000000e+03	3.057177372693961281e+00
4.430000000000000000e+03	4.430000000000000000e+02	4.430000000000000000e+03	3.106853588983435444e+00
4.440000000000000000e+03	4.440000000000000000e+02	4.440000000000000000e+03	3.107385648728179461e+00
4.450000000000000000e+03	4.450000000000000000e+02	4.450000000000000000e+03	3.020630924470440348e+00
4.460000000000000000e+03	4.460000000000000000e+02	4.460000000000000000e+03	3.071027162482092177e+00
4.470000000000000000e+03	4.470000000000000000e+02	4.470000000000000000e+03	3.070168478182538685e+00
4.480000000000000000e+03	4.480000000000000000e+02	4.480000000000000000e+03	3.064825276936440357e+00
4.490000000000000000e+03	4.490000000000000000e+02	4.490000000000000000e+03	3.026880377283401646e+00
4.500000000000000000e+03	4.500000000000000000e+02	4.500000000000000000e+03	3.085463985273874332e+00
4.510000000000000000e+03	4.510000000000000000e+02	4.510000000000000000e+03	3.061471643281407751e+00
4.520000000000000000e+03	4.520000000000000000e+02	4.520000000000000000e+03	3.102755423949411284e+00
4.530000000000000000e+03	4.530000000000000000e+02	4.530000000000000000e+03	3.116165357236886813e+00
4.540000000000000000e+03	4.540000000000000000e+02	4.540000000000000000e+03	3.076107743342378686e+00
4.550000000000000000e+03	4.550000000000000000e+02	4.550000000000000000e+03	3.032595643760246595e+00
4.560000000000000000e+03	4.560000000000000000e+02	4.560000000000000000e+03	3.065952318899530571e+00
4.570000000000000000e+03	4.570000000000000000e+02	4.570000000000000000e+03	3.030481172254701150e+00
4.580000000000000000e+03	4.580000000000000000e+02	4.580000000000000000e+03	3.005526132884122514e+00
4.590000000000000000e+03	4.590000000000000000e+02	4.590000000000000000e+03	3.038030868484464797e+00
4.600000000000000000e+03	4.600000000000000000e+02	4.600000000000000000e+03	3.000506789575286160e+00
4.610000000000000000e+03	4.610000000000000000e+02	4.610000000000000000e+03	2.917589054876390531e+00
4.620000000000000000e+03	4.620000000000000000e+02	4.620000000000000000e+03	2.863350422262798567e+00
4.630000000000000000e+03	4.630000000000000000e+02	4.630000000000000000e+03	2.875708584977305637e+00
4.640000000000000000e+03	4.640000000000000000e+02	4.640000000000000000e+03	2.887663706551818699e+00
4.650000000000000000e+03	4.650000000000000000e+02	4.650000000000000000e+03	2.922010911400573452e+00
4.660000000000000000e+03	4.660000000000000000e+02	4.660000000000000000e+03	2.964186367219512785e+00
4.670000000000000000e+03	4.670000000000000000e+02	4.670000000000000000e+03	3.043539873864808509e+00
4.680000000000000000e+03	4.680000000000000000e+02	4.680000000000000000e+03	3.034259971038699266e+00
4.690000000000000000e+03	4.690000000000000000e+02	4.690000000000000000e+03	3.095269807765221426e+00
4.700000000000000000e+03	4.700000000000000000e+02	4.700000000000000000e+03	3.125156222286022967e+00
4.710000000000000000e+03	4.710000000000000000e+02	4.710000000000000000e+03	3.062523298737295452e+00
4.720000000000000000e+03	4.720000000000000000e+02	4.720000000000000000e+03	3.152242448980456135e+00
4.730000000000000000e+03	4.730000000000000000e+02	4.730000000000000000e+03	3.226761253338480184e+00
4.740000000000000000e+03	4.740000000000000000e+02	4.740000000000000000e+03	3.163020396410444413e+00
4.750000000000000000e+03	4.750000000000000000e+02	4.750000000000000000e+03	3.112483569200199973e+00
4.760000000000000000e+03	4.760000000000000000e+02	4.760000000000000000e+03	3.105291915138356895e+00
4.770000000000000000e+03	4.770000000000000000e+02	4.770000000000000000e+03	3.093638604071680120e+00
4.780000000000000000e+03	4.780000000000000000e+02	4.780000000000000000e+03	3.128075050960828829e+00
4.790000000000000000e+03	4.790000000000000000e+02	4.790000000000000000e+03	3.138200723267569714e+00
4.800000000000000000e+03	4.800000000000000000e+02	4.800000000000000000e+03	3.071767594333227880e+00
4.810000000000000000e+03	4.810000000000000000e+02	4.810000000000000000e+03	3.040780499242432100e+00
4.820000000000000000e+03	4.820000000000000000e+02	4.820000000000000000e+03	2.983634397887017453e+00
4.830000000000000000e+03	4.830000000000000000e+02	4.830000000000000000e+03	2.988497470998597194e+00
4.840000000000000000e+03	4.840000000000000000e+02	4.840000000000000000e+03	3.080921752543908099e+00
4.850000000000000000e+03	4.850000000000000000e+02	4.850000000000000000e+03	3.006411696108470810e+00
4.860000000000000000e+03	4.860000000000000000e+02	4.860000000000000000e+03	2.973757064406342021e+00
4.870000000000000000e+03	4.870000000000000000e+02	4.870000000000000000e+03	2.955580195814191846e+00
4.880000000000000000e+03	4.880000000000000000e+02	4.880000000000000000e+03	2.934553493228792220e+00
4.890000000000000000e+03	4.890000000000000000e+02	4.890000000000000000e+03	2.958375339631392986e+00
4.900000000000000000e+03	4.900000000000000000e+02	4.900000000000000000e+03	2.994893826467293074e+00
4.910000000000000000e+03	4.910000000000000000e+02	4.910000000000000000e+03	3.053553611461910844e+00
4.920000000000000000e+03	4.920000000000000000e+02	4.920000000000000000e+03	2.971966310843828563e+00
4.930000000000000000e+03	4.930000000000000000e+02	4.930000000000000000e+03	2.981054673982435954e+00
4.940000000000000000e+03	4.940000000000000000e+02	4.940000000000000000e+03	2.895402692797808264e+00
4.950000000000000000e+03	4.950000000000000000e+02	4.950000000000000000e+03	2.932896871701187624e+00
4.960000000000000000e+03	4.960000000000000000e+02	4.960000000000000000e+03	2.991852073455881111e+00
4.970000000000000000e+03	4.970000000000000000e+02	4.970000000000000000e+03	2.949169279685293521e+00
4.980000000000000000e+03	4.980000000000000000e+02	4.980000000000000000e+03	3.010893838226409436e+00
4.990000000000000000e+03	4.990000000000000000e+02	4.990000000000000000e+03	2.999046735632219018e+00
5.000000000000000000e+03	5.000000000000000000e+02	5.000000000000000000e+03	2.986092068884208306e+00
5.010000000000000000e+03	5.010000000000000000e+02	5.010000000000000000e+03	3.001209013543624238e+00
5.020000000000000000e+03	5.020000000000000000e+02	5.020000000000000000e+03	3.017111151479485276e+00
5.030000000000000000e+03	5.030000000000000000e+02	5.030000000000000000e+03	2.987507931659529437e+00
5.040000000000000000e+03	5.040000000000000000e+02	5.040000000000000000e+03	3.016580755819942450e+00
5.050000000000000000e+03	5.050000000000000000e+02	5.050000000000000000e+03	2.999606149134915078e+00
5.060000000000000000e+03	5.060000000000000000e+02	5.060000000000000000e+03	2.882213241524166580e+00
5.070000000000000000e+03	5.070000000000000000e+02	5.070000000000000000e+03	2.933439163846466080e+00
5.080000000000000000e+03	5.080000000000000000e+02	5.080000000000000000e+03	2.959241893447993821e+00
5.090000000000000000e+03	5.090000000000000000e+02	5.090000000000000000e+03	2.885265460871399235e+00
5.100000000000000000e+03	5.100000000000000000e+02	5.100000000000000000e+03	2.932312689847344167e+00
5.110000000000000000e+03	5.110000000000000000e+02	5.110000000000000000e+03	2.917740178841111920e+00
5.120000000000000000e+03	5.120000000000000000e+02	5.120000000000000000e+03	2.863148934369079690e+00
5.130000000000000000e+03	5.130000000000000000e+02	5.130000000000000000e+03	2.842196273141991636e+00
5.140000000000000000e+03	5.140000000000000000e+02	5.140000000000000000e+03	2.826217739137666385e+00
5.150000000000000000e+03	5.150000000000000000e+02	5.150000000000000000e+03	2.912632622753375422e+00
5.160000000000000000e+03	5.160000000000000000e+02	5.160000000000000000e+03	2.997554387928590636e+00
5.170000000000000000e+03	5.170000000000000000e+02	5.170000000000000000e+03	2.848948408777041141e+00
5.180000000000000000e+03	5.180000000000000000e+02	5.180000000000000000e+03	2.871502271811948059e+00
5.190000000000000000e+03	5.190000000000000000e+02	5.190000000000000000e+03	2.937170426748272778e+00
5.200000000000000000e+03	5.200000000000000000e+02	5.200000000000000000e+03	2.908616487679552609e+00
5.210000000000000000e+03	5.210000000000000000e+02	5.210000000000000000e+03	2.858539443837483596e+00
5.220000000000000000e+03	5.220000000000000000e+02	5.220000000000000000e+03	2.867789147071961864e+00
5.230000000000000000e+03	5.230000000000000000e+02	5.230000000000000000e+03	2.824599218333911477e+00
5.240000000000000000e+03	5.240000000000000000e+02	5.240000000000000000e+03	2.888264094266544735e+00
5.250000000000000000e+03	5.250000000000000000e+02	5.250000000000000000e+03	2.979099470765037339e+00
5.260000000000000000e+03	5.260000000000000000e+02	5.260000000000000000e+03	2.945333436829195239e+00
5.270000000000000000e+03	5.270000000000000000e+02	5.270000000000000000e+03	2.910490136552891460e+00
5.280000000000000000e+03	5.280000000000000000e+02	5.280000000000000000e+03	3.020291663150660888e+00
5.290000000000000000e+03	5.290000000000000000e+02	5.290000000000000000e+03	3.068476247855075112e+00
5.300000000000000000e+03	5.300000000000000000e+02	5.300000000000000000e+03	3.020039040287796350e+00
5.310000000000000000e+03	5.310000000000000000e+02	5.310000000000000000e+03	3.082122293605002561e+00
5.320000000000000000e+03	5.320000000000000000e+02	5.320000000000000000e+03	3.041957771116820197e+00
5.330000000000000000e+03	5.330000000000000000e+02	5.330000000000000000e+03	2.992675165810609439e+00
5.340000000000000000e+03	5.340000000000000000e+02	5.340000000000000000e+03	3.002247594475300208e+00
5.350000000000000000e+03	5.350000000000000000e+02	5.350000000000000000e+03	3.032820222321334303e+00
5.360000000000000000e+03	5.360000000000000000e+02	5.360000000000000000e+03	3.064723988967801738e+00
5.370000000000000000e+03	5.370000000000000000e+02	5.370000000000000000e+03	3.081895748187907458e+00
5.380000000000000000e+03	5.380000000000000000e+02	5.380000000000000000e+03	3.121728700883813268e+00
5.390000000000000000e+03	5.390000000000000000e+02	5.390000000000000000e+03	3.078704277858105964e+00
5.400000000000000000e+03	5.400000000000000000e+02	5.400000000000000000e+03	3.033522854934234569e+00
5.410000000000000000e+03	5.410000000000000000e+02	5.410000000000000000e+03	3.023675463215533377e+00
5.420000000000000000e+03	5.420000000000000000e+02	5.420000000000000000e+03	3.028655599227042305e+00
5.430000000000000000e+03	5.430000000000000000e+02	5.430000000000000000e+03	2.997189921379324051e+00
5.440000000000000000e+03	5.440000000000000000e+02	5.440000000000000000e+03	2.941194281319151393e+00
5.450000000000000000e+03	5.450000000000000000e+02	5.450000000000000000e+03	2.906573202589220362e+00
5.460000000000000000e+03	5.460000000000000000e+02	5.460000000000000000e+03	2.959997203274527422e+00
5.470000000000000000e+03	5.470000000000000000e+02	5.470000000000000000e+03	2.998215172479345991e+00
5.480000000000000000e+03	5.480000000000000000e+02	5.480000000000000000e+03	2.930573580794426203e+00
5.490000000000000000e+03	5.490000000000000000e+02	5.490000000000000000e+03	2.951045249858438080e+00
5.500000000000000000e+03	5.500000000000000000e+02	5.500000000000000000e+03	2.936286911676183387e+00
5.510000000000000000e+03	5.510000000000000000e+02	5.510000000000000000e+03	2.909836835199095528e+00
5.520000000000000000e+03	5.520000000000000000e+02	5.520000000000000000e+03	2.917849714280367657e+00
5.530000000000000000e+03	5.530000000000000000e+02	5.530000000000000000e+03	2.982156745357858796e+00
5.540000000000000000e+03	5.540000000000000000e+02	5.540000000000000000e+03	3.035669665783756077e+00
5.550000000000000000e+03	5.550000000000000000e+02	5.550000000000000000e+03	3.022887940854668720e+00
5.560000000000000000e+03	5.560000000000000000e+02	5.560000000000000000e+03	3.062164757769012979e+00
5.570000000000000000e+03	5.570000000000000000e+02	5.570000000000000000e+03	2.905610172640913813e+00
5.580000000000000000e+03	5.580000000000000000e+02	5.580000000000000000e+03	2.892300004223343546e+00
5.590000000000000000e+03	5.590000000000000000e+02	5.590000000000000000e+03	2.911515096033512329e+00
5.600000000000000000e+03	5.600000000000000000e+02	5.600000000000000000e+03	2.917668632018879382e+00
5.610000000000000000e+03	5.610000000000000000e+02	5.610000000000000000e+03	2.878925828514952823e+00
5.620000000000000000e+03	5.620000000000000000e+02	5.620000000000000000e+03	2.910981320634014047e+00
5.630000000000000000e+03	5.630000000000000000e+02	5.630000000000000000e+03	2.904987497303212152e+00
5.640000000000000000e+03	5.640000000000000000e+02	5.640000000000000000e+03	2.903689782868092983e+00
5.650000000000000000e+03	5.650000000000000000e+02	5.650000000000000000e+03	2.889448271127943002e+00
5.660000000000000000e+03	5.660000000000000000e+02	5.660000000000000000e+03	2.902790516218826333e+00
5.670000000000000000e+03	5.670000000000000000e+02	5.670000000000000000e+03	2.970259933483636150e+00
5.680000000000000000e+03	5.680000000000000000e+02	5.680000000000000000e+03	2.933216738670716417e+00
5.690000000000000000e+03	5.690000000000000000e+02	5.690000000000000000e+03	2.875351351975859338e+00
5.700000000000000000e+03	5.700000000000000000e+02	5.700000000000000000e+03	2.953492750802540812e+00
5.710000000000000000e+03	5.710000000000000000e+02	5.710000000000000000e+03	2.978653566898103122e+00
5.720000000000000000e+03	5.720000000000000000e+02	5.720000000000000000e+03	2.954157965884827597e+00
5.730000000000000000e+03	5.730000000000000000e+02	5.730000000000000000e+03	2.985906061220110708e+00
5.740000000000000000e+03	5.740000000000000000e+02	5.740000000000000000e+03	3.023493847514486355e+00
5.750000000000000000e+03	5.750000000000000000e+02	5.750000000000000000e+03	2.927588077066200611e+00
5.760000000000000000e+03	5.760000000000000000e+02	5.760000000000000000e+03	2.916359308688314833e+00
5.770000000000000000e+03	5.770000000000000000e+02	5.770000000000000000e+03	2.968933271342484748e+00
5.780000000000000000e+03	5.780000000000000000e+02	5.780000000000000000e+03	2.986787481975916148e+00
5.790000000000000000e+03	5.790000000000000000e+02	5.790000000000000000e+03	3.012752663918521812e+00
5.800000000000000000e+03	5.800000000000000000e+02	5.800000000000000000e+03	2.953593208435297157e+00
5.810000000000000000e+03	5.810000000000000000e+02	5.810000000000000000e+03	2.958942596123633084e+00
5.820000000000000000e+03	5.820000000000000000e+02	5.820000000000000000e+03	2.939164850222124592e+00
5.830000000000000000e+03	5.830000000000000000e+02	5.830000000000000000e+03	2.954426510051694432e+00
5.840000000000000000e+03	5.840000000000000000e+02	5.840000000000000000e+03	2.959590500510763889e+00
5.850000000000000000e+03	5.850000000000000000e+02	5.850000000000000000e+03	3.016661847959412057e+00
5.860000000000000000e+03	5.860000000000000000e+02	5.860000000000000000e+03	2.969917194361317847e+00
5.870000000000000000e+03	5.870000000000000000e+02	5.870000000000000000e+03	2.979042912878349991e+00
5.880000000000000000e+03	5.880000000000000000e+02	5.880000000000000000e+03	2.917099099583629673e+00
5.890000000000000000e+03	5.890000000000000000e+02	5.890000000000000000e+03	2.951946561444047212e+00
5.900000000000000000e+03	5.900000000000000000e+02	5.900000000000000000e+03	2.993033832798091431e+00
5.910000000000000000e+03	5.910000000000000000e+02	5.910000000000000000e+03	3.038336361077965897e+00
5.920000000000000000e+03	5.920000000000000000e+02	5.920000000000000000e+03	3.015525777230249282e+00
5.930000000000000000e+03	5.930000000000000000e+02	5.930000000000000000e+03	2.964501914983392439e+00
5.940000000000000000e+03	5.940000000000000000e+02	5.940000000000000000e+03	3.034932877209354007e+00
5.950000000000000000e+03	5.950000000000000000e+02	5.950000000000000000e+03	3.004928416339486930e+00
5.960000000000000000e+03	5.960000000000000000e+02	5.960000000000000000e+03	3.002724252486347556e+00
5.970000000000000000e+03	5.970000000000000000e+02	5.970000000000000000e+03	3.062856691906022721e+00
5.980000000000000000e+03	5.980000000000000000e+02	5.980000000000000000e+03	3.057232160586275782e+00
5.990000000000000000e+03	5.990000000000000000e+02	5.990000000000000000e+03	3.031097452938914305e+00
6.000000000000000000e+03	6.000000000000000000e+02	6.000000000000000000e+03	2.998559160187985295e+00
6.010000000000000000e+03	6.010000000000000000e+02	6.010000000000000000e+03	3.011812041048017363e+00
6.020000000000000000e+03	6.020000000000000000e+02	6.020000000000000000e+03	2.987528897889510038e+00
6.030000000000000000e+03	6.030000000000000000e+02	6.030000000000000000e+03	2.985070393403162825e+00
6.040000000000000000e+03	6.040000000000000000e+02	6.040000000000000000e+03	2.970560577279685699e+00
6.050000000000000000e+03	6.050000000000000000e+02	6.050000000000000000e+03	2.872156628574756176e+00
6.060000000000000000e+03	6.060000000000000000e+02	6.060000000000000000e+03	2.945284905103961570e+00
6.070000000000000000e+03	6.070000000000000000e+02	6.070000000000000000e+03	2.970453079461468082e+00
6.080000000000000000e+03	6.080000000000000000e+02	6.080000000000000000e+03	3.035353420511161637e+00
6.090000000000000000e+03	6.090000000000000000e+02	6.090000000000000000e+03	3.069435923326832238e+00
6.100000000000000000e+03	6.100000000000000000e+02	6.100000000000000000e+03	2.996497566926635603e+00
6.110000000000000000e+03	6.110000000000000000e+02	6.110000000000000000e+03	3.022441932349756222e+00
6.120000000000000000e+03	6.120000000000000000e+02	6.120000000000000000e+03	3.014305795679977695e+00
6.130000000000000000e+03	6.130000000000000000e+02	6.130000000000000000e+03	3.015120238083504489e+00
6.140000000000000000e+03	6.140000000000000000e+02	6.140000000000000000e+03	2.982722151868452798e+00
6.150000000000000000e+03	6.150000000000000000e+02	6.150000000000000000e+03	3.076753579572385267e+00
6.160000000000000000e+03	6.160000000000000000e+02	6.160000000000000000e+03	3.041788661157645901e+00
6.170000000000000000e+03	6.170000000000000000e+02	6.170000000000000000e+03	3.101867130437817810e+00
6.180000000000000000e+03	6.180000000000000000e+02	6.180000000000000000e+03	3.002746469618021496e+00
6.190000000000000000e+03	6.190000000000000000e+02	6.190000000000000000e+03	3.040934077678150160e+00
6.200000000000000000e+03	6.200000000000000000e+02	6.200000000000000000e+03	3.022467932450091599e+00
6.210000000000000000e+03	6.210000000000000000e+02	6.210000000000000000e+03	3.000198359914812318e+00
6.220000000000000000e+03	6.220000000000000000e+02	6.220000000000000000e+03	3.031294273814809426e+00
6.230000000000000000e+03	6.230000000000000000e+02	6.230000000000000000e+03	3.019872756557410831e+00
6.240000000000000000e+03	6.240000000000000000e+02	6.240000000000000000e+03	3.048153889042386488e+00
6.250000000000000000e+03	6.250000000000000000e+02	6.250000000000000000e+03	3.147736023653896709e+00
6.260000000000000000e+03	6.260000000000000000e+02	6.260000000000000000e+03	3.054926038899116847e+00
6.270000000000000000e+03	6.270000000000000000e+02	6.270000000000000000e+03	3.000695343761717204e+00
6.280000000000000000e+03	6.280000000000000000e+02	6.280000000000000000e+03	3.082071393233694057e+00
6.290000000000000000e+03	6.290000000000000000e+02	6.290000000000000000e+03	3.083218221254937497e+00
6.300000000000000000e+03	6.300000000000000000e+02	6.300000000000000000e+03	3.101761406786480713e+00
6.310000000000000000e+03	6.310000000000000000e+02	6.310000000000000000e+03	3.074995989844837574e+00
6.320000000000000000e+03	6.320000000000000000e+02	6.320000000000000000e+03	3.190319732704105959e+00
6.330000000000000000e+03	6.330000000000000000e+02	6.330000000000000000e+03	3.198265344844017477e+00
6.340000000000000000e+03	6.340000000000000000e+02	6.340000000000000000e+03	3.269509090549902020e+00
6.350000000000000000e+03	6.350000000000000000e+02	6.350000000000000000e+03	3.240173437462534611e+00
6.360000000000000000e+03	6.360000000000000000e+02	6.360000000000000000e+03	3.233980807749345043e+00
6.370000000000000000e+03	6.370000000000000000e+02	6.370000000000000000e+03	3.261864013534898188e+00
6.380000000000000000e+03	6.380000000000000000e+02	6.380000000000000000e+03	3.276296635497701004e+00
6.390000000000000000e+03	6.390000000000000000e+02	6.390000000000000000e+03	3.291362666776556978e+00
6.400000000000000000e+03	6.400000000000000000e+02	6.400000000000000000e+03	3.255028853488932228e+00
6.410000000000000000e+03	6.410000000000000000e+02	6.410000000000000000e+03	3.280571962790166829e+00
6.420000000000000000e+03	6.420000000000000000e+02	6.420000000000000000e+03	3.164517525278387478e+00
6.430000000000000000e+03	6.430000000000000000e+02	6.430000000000000000e+03	3.188186097923879192e+00
6.440000000000000000e+03	6.440000000000000000e+02	6.440000000000000000e+03	3.141732810520372787e+00
6.450000000000000000e+03	6.450000000000000000e+02	6.450000000000000000e+03	3.150315289824664688e+00
6.460000000000000000e+03	6.460000000000000000e+02	6.460000000000000000e+03	3.187115111985117988e+00
6.470000000000000000e+03	6.470000000000000000e+02	6.470000000000000000e+03	3.100711282242408551e+00
6.480000000000000000e+03	6.480000000000000000e+02	6.480000000000000000e+03	3.152632988118000412e+00
6.490000000000000000e+03	6.490000000000000000e+02	6.490000000000000000e+03	3.084892090397980180e+00
6.500000000000000000e+03	6.500000000000000000e+02	6.500000000000000000e+03	3.091934190972951413e+00
6.510000000000000000e+03	6.510000000000000000e+02	6.510000000000000000e+03	3.069183749651165805e+00
6.520000000000000000e+03	6.520000000000000000e+02	6.520000000000000000e+03	3.103579467196918795e+00
6.530000000000000000e+03	6.530000000000000000e+02	6.530000000000000000e+03	3.157392441622507206e+00
6.540000000000000000e+03	6.540000000000000000e+02	6.540000000000000000e+03	3.117983340821943727e+00
6.550000000000000000e+03	6.550000000000000000e+02	6.550000000000000000e+03	3.056816395853935386e+00
6.560000000000000000e+03	6.560000000000000000e+02	6.560000000000000000e+03	3.038477675784076570e+00
6.570000000000000000e+03	6.570000000000000000e+02	6.570000000000000000e+03	3.002561829957447248e+00
6.580000000000000000e+03	6.580000000000000000e+02	6.580000000000000000e+03	3.021962904983712228e+00
6.590000000000000000e+03	6.590000000000000000e+02	6.590000000000000000e+03	3.038259315115970249e+00
6.600000000000000000e+03	6.600000000000000000e+02	6.600000000000000000e+03	3.025619029523457293e+00
6.610000000000000000e+03	6.610000000000000000e+02	6.610000000000000000e+03	3.038114548146428451e+00
6.620000000000000000e+03	6.620000000000000000e+02	6.620000000000000000e+03	3.040448316845478782e+00
6.630000000000000000e+03	6.630000000000000000e+02	6.630000000000000000e+03	2.964748392727688753e+00
6.640000000000000000e+03	6.640000000000000000e+02	6.640000000000000000e+03	3.024387475579533913e+00
6.650000000000000000e+03	6.650000000000000000e+02	6.650000000000000000e+03	3.017421514363979984e+00
6.660000000000000000e+03	6.660000000000000000e+02	6.660000000000000000e+03	2.997041899809135490e+00
6.670000000000000000e+03	6.670000000000000000e+02	6.670000000000000000e+03	3.045546567933724802e+00
6.680000000000000000e+03	6.680000000000000000e+02	6.680000000000000000e+03	3.034646781684212868e+00
6.690000000000000000e+03	6.690000000000000000e+02	6.690000000000000000e+03	3.092146958498809717e+00
6.700000000000000000e+03	6.700000000000000000e+02	6.700000000000000000e+03	3.139028622097582488e+00
6.710000000000000000e+03	6.710000000000000000e+02	6.710000000000000000e+03	3.103358541229891632e+00
6.720000000000000000e+03	6.720000000000000000e+02	6.720000000000000000e+03	3.080737458729950973e+00
6.730000000000000000e+03	6.730000000000000000e+02	6.730000000000000000e+03	3.114970860486857784e+00
6.740000000000000000e+03	6.740000000000000000e+02	6.740000000000000000e+03	3.087263553332251220e+00
6.750000000000000000e+03	6.750000000000000000e+02	6.750000000000000000e+03	3.060701671132537438e+00
6.760000000000000000e+03	6.760000000000000000e+02	6.760000000000000000e+03	3.114427685445576355e+00
6.770000000000000000e+03	6.770000000000000000e+02	6.770000000000000000e+03	3.195906972972429205e+00
6.780000000000000000e+03	6.780000000000000000e+02	6.780000000000000000e+03	3.161047671257796399e+00
6.790000000000000000e+03	6.790000000000000000e+02	6.790000000000000000e+03	3.225521622117134779e+00
6.800000000000000000e+03	6.800000000000000000e+02	6.800000000000000000e+03	3.157311924652495438e+00
6.810000000000000000e+03	6.810000000000000000e+02	6.810000000000000000e+03	3.146169514609836515e+00
6.820000000000000000e+03	6.820000000000000000e+02	6.820000000000000000e+03	3.123978060236241916e+00
6.830000000000000000e+03	6.830000000000000000e+02	6.830000000000000000e+03	3.153826550484660540e+00
6.840000000000000000e+03	6.840000000000000000e+02	6.840000000000000000e+03	3.148248330529670902e+00
6.850000000000000000e+03	6.850000000000000000e+02	6.850000000000000000e+03	3.282677022770941200e+00
6.860000000000000000e+03	6.860000000000000000e+02	6.860000000000000000e+03	3.256097527619456145e+00
6.870000000000000000e+03	6.870000000000000000e+02	6.870000000000000000e+03	3.205257788313890188e+00
6.880000000000000000e+03	6.880000000000000000e+02	6.880000000000000000e+03	3.200923889555859603e+00
6.890000000000000000e+03	6.890000000000000000e+02	6.890000000000000000e+03	3.108986535999862522e+00
6.900000000000000000e+03	6.900000000000000000e+02	6.900000000000000000e+03	3.065727860295372142e+00
6.910000000000000000e+03	6.910000000000000000e+02	6.910000000000000000e+03	3.068457392146785256e+00
6.920000000000000000e+03	6.920000000000000000e+02	6.920000000000000000e+03	3.106010964972749644e+00
6.930000000000000000e+03	6.930000000000000000e+02	6.930000000000000000e+03	3.042074838748645593e+00
6.940000000000000000e+03	6.940000000000000000e+02	6.940000000000000000e+03	3.070895341267015688e+00
6.950000000000000000e+03	6.950000000000000000e+02	6.950000000000000000e+03	3.104872592390988117e+00
6.960000000000000000e+03	6.960000000000000000e+02	6.960000000000000000e+03	3.042026853925027918e+00
6.970000000000000000e+03	6.970000000000000000e+02	6.970000000000000000e+03	3.102308384887694004e+00
6.980000000000000000e+03	6.980000000000000000e+02	6.980000000000000000e+03	3.071561527831865757e+00
6.990000000000000000e+03	6.990000000000000000e+02	6.990000000000000000e+03	3.103673013944395986e+00
7.000000000000000000e+03	7.000000000000000000e+02	7.000000000000000000e+03	3.156985400904019468e+00
7.010000000000000000e+03	7.010000000000000000e+02	7.010000000000000000e+03	3.140626981445854504e+00
7.020000000000000000e+03	7.020000000000000000e+02	7.020000000000000000e+03	3.132795132019311257e+00
7.030000000000000000e+03	7.030000000000000000e+02	7.030000000000000000e+03	3.187400562299469442e+00
7.040000000000000000e+03	7.040000000000000000e+02	7.040000000000000000e+03	3.141115553311021102e+00
7.050000000000000000e+03	7.050000000000000000e+02	7.050000000000000000e+03	3.171714748451158528e+00
7.060000000000000000e+03	7.060000000000000000e+02	7.060000000000000000e+03	3.193665393510205508e+00
7.070000000000000000e+03	7.070000000000000000e+02	7.070000000000000000e+03	3.155848213404765623e+00
7.080000000000000000e+03	7.080000000000000000e+02	7.080000000000000000e+03	3.190894159976454425e+00
7.090000000000000000e+03	7.090000000000000000e+02	7.090000000000000000e+03	3.238709159682029881e+00
7.100000000000000000e+03	7.100000000000000000e+02	7.100000000000000000e+03	3.231490788505793965e+00
7.110000000000000000e+03	7.110000000000000000e+02	7.110000000000000000e+03	3.277655199108684414e+00
7.120000000000000000e+03	7.120000000000000000e+02	7.120000000000000000e+03	3.227685952917397572e+00
7.130000000000000000e+03	7.130000000000000000e+02	7.130000000000000000e+03	3.230610468403525282e+00
7.140000000000000000e+03	7.140000000000000000e+02	7.140000000000000000e+03	3.270936468964267263e+00
7.150000000000000000e+03	7.150000000000000000e+02	7.150000000000000000e+03	3.175808436011433145e+00
7.160000000000000000e+03	7.160000000000000000e+02	7.160000000000000000e+03	3.099827307321718184e+00
7.170000000000000000e+03	7.170000000000000000e+02	7.170000000000000000e+03	3.143151769827999154e+00
7.180000000000000000e+03	7.180000000000000000e+02	7.180000000000000000e+03	3.203720324951058185e+00
7.190000000000000000e+03	7.190000000000000000e+02	7.190000000000000000e+03	3.140215005984578145e+00
7.200000000000000000e+03	7.200000000000000000e+02	7.200000000000000000e+03	3.103129066108096801e+00
7.210000000000000000e+03	7.210000000000000000e+02	7.210000000000000000e+03	3.194015155717238486e+00
7.220000000000000000e+03	7.220000000000000000e+02	7.220000000000000000e+03	3.158140832102360296e+00
7.230000000000000000e+03	7.230000000000000000e+02	7.230000000000000000e+03	3.247556588955307522e+00
7.240000000000000000e+03	7.240000000000000000e+02	7.240000000000000000e+03	3.193697201862000234e+00
7.250000000000000000e+03	7.250000000000000000e+02	7.250000000000000000e+03	3.147556408925157978e+00
7.260000000000000000e+03	7.260000000000000000e+02	7.260000000000000000e+03	3.138663677029985610e+00
7.270000000000000000e+03	7.270000000000000000e+02	7.270000000000000000e+03	3.071666643976269206e+00
7.280000000000000000e+03	7.280000000000000000e+02	7.280000000000000000e+03	3.141748147691991733e+00
7.290000000000000000e+03	7.290000000000000000e+02	7.290000000000000000e+03	3.134624393712671431e+00
7.300000000000000000e+03	7.300000000000000000e+02	7.300000000000000000e+03	3.081187833189055869e+00
7.310000000000000000e+03	7.310000000000000000e+02	7.310000000000000000e+03	3.162211874204685635e+00
7.320000000000000000e+03	7.320000000000000000e+02	7.320000000000000000e+03	3.159830822426008989e+00
7.330000000000000000e+03	7.330000000000000000e+02	7.330000000000000000e+03	3.232459847663344377e+00
7.340000000000000000e+03	7.340000000000000000e+02	7.340000000000000000e+03	3.226186494269946081e+00
7.350000000000000000e+03	7.350000000000000000e+02	7.350000000000000000e+03	3.205209804735204671e+00
7.360000000000000000e+03	7.360000000000000000e+02	7.360000000000000000e+03	3.242989180810308181e+00
7.370000000000000000e+03	7.370000000000000000e+02	7.370000000000000000e+03	3.183911313791226494e+00
7.380000000000000000e+03	7.380000000000000000e+02	7.380000000000000000e+03	3.170676278333993459e+00
7.390000000000000000e+03	7.390000000000000000e+02	7.390000000000000000e+03	3.118866209575689830e+00
7.400000000000000000e+03	7.400000000000000000e+02	7.400000000000000000e+03	3.092444691235834320e+00
7.410000000000000000e+03	7.410000000000000000e+02	7.410000000000000000e+03	2.997335943164964434e+00
7.420000000000000000e+03	7.420000000000000000e+02	7.420000000000000000e+03	3.009373692615928686e+00
7.430000000000000000e+03	7.430000000000000000e+02	7.430000000000000000e+03	2.988989326263959967e+00
7.440000000000000000e+03	7.440000000000000000e+02	7.440000000000000000e+03	3.031427434409773358e+00
7.450000000000000000e+03	7.450000000000000000e+02	7.450000000000000000e+03	3.010987393977377913e+00
7.460000000000000000e+03	7.460000000000000000e+02	7.460000000000000000e+03	3.062427111136130531e+00
7.470000000000000000e+03	7.470000000000000000e+02	7.470000000000000000e+03	2.995740667178163452e+00
7.480000000000000000e+03	7.480000000000000000e+02	7.480000000000000000e+03	3.034581663972495402e+00
7.490000000000000000e+03	7.490000000000000000e+02	7.490000000000000000e+03	3.030835478257257076e+00
7.500000000000000000e+03	7.500000000000000000e+02	7.500000000000000000e+03	3.053362754290696479e+00
7.510000000000000000e+03	7.510000000000000000e+02	7.510000000000000000e+03	3.076716602455333405e+00
7.520000000000000000e+03	7.520000000000000000e+02	7.520000000000000000e+03	3.088681388678337747e+00
7.530000000000000000e+03	7.530000000000000000e+02	7.530000000000000000e+03	3.046229438545084989e+00
7.540000000000000000e+03	7.540000000000000000e+02	7.540000000000000000e+03	3.033082319786728043e+00
7.550000000000000000e+03	7.550000000000000000e+02	7.550000000000000000e+03	2.937799280907706034e+00
7.560000000000000000e+03	7.560000000000000000e+02	7.560000000000000000e+03	2.903678481502582454e+00
7.570000000000000000e+03	7.570000000000000000e+02	7.570000000000000000e+03	2.940143297140974443e+00
7.580000000000000000e+03	7.580000000000000000e+02	7.580000000000000000e+03	2.949925736267243970e+00
7.590000000000000000e+03	7.590000000000000000e+02	7.590000000000000000e+03	2.907688652101259930e+00
7.600000000000000000e+03	7.600000000000000000e+02	7.600000000000000000e+03	2.992989440086342601e+00
7.610000000000000000e+03	7.610000000000000000e+02	7.610000000000000000e+03	2.998739108565136480e+00
7.620000000000000000e+03	7.620000000000000000e+02	7.620000000000000000e+03	2.949251203363503215e+00
7.630000000000000000e+03	7.630000000000000000e+02	7.630000000000000000e+03	2.949928355413863557e+00
7.640000000000000000e+03	7.640000000000000000e+02	7.640000000000000000e+03	2.978063286816448496e+00
7.650000000000000000e+03	7.650000000000000000e+02	7.650000000000000000e+03	3.005279531645634439e+00
7.660000000000000000e+03	7.660000000000000000e+02	7.660000000000000000e+03	3.023898170429686338e+00
7.670000000000000000e+03	7.670000000000000000e+02	7.670000000000000000e+03	3.002970879583167108e+00
7.680000000000000000e+03	7.680000000000000000e+02	7.680000000000000000e+03	3.028199862097713524e+00
7.690000000000000000e+03	7.690000000000000000e+02	7.690000000000000000e+03	3.034920332441164881e+00
7.700000000000000000e+03	7.700000000000000000e+02	7.700000000000000000e+03	3.047076532820459871e+00
7.710000000000000000e+03	7.710000000000000000e+02	7.710000000000000000e+03	3.083838842702263605e+00
7.720000000000000000e+03	7.720000000000000000e+02	7.720000000000000000e+03	3.036334057967536637e+00
7.730000000000000000e+03	7.730000000000000000e+02	7.730000000000000000e+03	3.007996119785805611e+00
7.740000000000000000e+03	7.740000000000000000e+02	7.740000000000000000e+03	2.993330784763212904e+00
7.750000000000000000e+03	7.750000000000000000e+02	7.750000000000000000e+03	3.029045633816207950e+00
7.760000000000000000e+03	7.760000000000000000e+02	7.760000000000000000e+03	3.076504871063491020e+00
7.770000000000000000e+03	7.770000000000000000e+02	7.770000000000000000e+03	3.137510295353862055e+00
7.780000000000000000e+03	7.780000000000000000e+02	7.780000000000000000e+03	3.156227436036880718e+00
7.790000000000000000e+03	7.790000000000000000e+02	7.790000000000000000e+03	3.040260796289345979e+00
7.800000000000000000e+03	7.800000000000000000e+02	7.800000000000000000e+03	3.077973753362114095e+00
7.810000000000000000e+03	7.810000000000000000e+02	7.810000000000000000e+03	3.001055053538312034e+00
7.820000000000000000e+03	7.820000000000000000e+02	7.820000000000000000e+03	2.938528355441034634e+00
7.830000000000000000e+03	7.830000000000000000e+02	7.830000000000000000e+03	3.061611814660031516e+00
7.840000000000000000e+03	7.840000000000000000e+02	7.840000000000000000e+03	2.964172597317790370e+00
7.850000000000000000e+03	7.850000000000000000e+02	7.850000000000000000e+03	3.064760581643882542e+00
7.860000000000000000e+03	7.860000000000000000e+02	7.860000000000000000e+03	3.005126262660951841e+00
7.870000000000000000e+03	7.870000000000000000e+02	7.870000000000000000e+03	3.027109214609338572e+00
7.880000000000000000e+03	7.880000000000000000e+02	7.880000000000000000e+03	3.042415238891309492e+00
7.890000000000000000e+03	7.890000000000000000e+02	7.890000000000000000e+03	3.073909894260427045e+00
7.900000000000000000e+03	7.900000000000000000e+02	7.900000000000000000e+03	3.009420587882445375e+00
7.910000000000000000e+03	7.910000000000000000e+02	7.910000000000000000e+03	3.038168266126608508e+00
7.920000000000000000e+03	7.920000000000000000e+02	7.920000000000000000e+03	2.948904315029127865e+00
7.930000000000000000e+03	7.930000000000000000e+02	7.930000000000000000e+03	2.965477259877443483e+00
7.940000000000000000e+03	7.940000000000000000e+02	7.940000000000000000e+03	2.957748553167443895e+00
7.950000000000000000e+03	7.950000000000000000e+02	7.950000000000000000e+03	2.934742401955108271e+00
7.960000000000000000e+03	7.960000000000000000e+02	7.960000000000000000e+03	3.058080752926521484e+00
7.970000000000000000e+03	7.970000000000000000e+02	7.970000000000000000e+03	3.011732107241551493e+00
7.980000000000000000e+03	7.980000000000000000e+02	7.980000000000000000e+03	3.037122560106451985e+00
7.990000000000000000e+03	7.990000000000000000e+02	7.990000000000000000e+03	2.990264037331081148e+00
8.000000000000000000e+03	8.000000000000000000e+02	8.000000000000000000e+03	2.991101024568404654e+00
8.010000000000000000e+03	8.010000000000000000e+02	8.010000000000000000e+03	2.980718902469874809e+00
8.020000000000000000e+03	8.020000000000000000e+02	8.020000000000000000e+03	2.947828394580950029e+00
8.030000000000000000e+03	8.030000000000000000e+02	8.030000000000000000e+03	2.975237885933542437e+00
8.040000000000000000e+03	8.040000000000000000e+02	8.040000000000000000e+03	2.996828049736963262e+00
8.050000000000000000e+03	8.050000000000000000e+02	8.050000000000000000e+03	2.965634826623230413e+00
8.060000000000000000e+03	8.060000000000000000e+02	8.060000000000000000e+03	2.953177308629805875e+00
8.070000000000000000e+03	8.070000000000000000e+02	8.070000000000000000e+03	3.049665351955979098e+00
8.080000000000000000e+03	8.080000000000000000e+02	8.080000000000000000e+03	2.989176927051665711e+00
8.090000000000000000e+03	8.090000000000000000e+02	8.090000000000000000e+03	2.950144227420745224e+00
8.100000000000000000e+03	8.100000000000000000e+02	8.100000000000000000e+03	2.998361642325717114e+00
8.110000000000000000e+03	8.110000000000000000e+02	8.110000000000000000e+03	2.968196404609854788e+00
8.120000000000000000e+03	8.120000000000000000e+02	8.120000000000000000e+03	3.003622928349777954e+00
8.130000000000000000e+03	8.130000000000000000e+02	8.130000000000000000e+03	2.928917166555775609e+00
8.140000000000000000e+03	8.140000000000000000e+02	8.140000000000000000e+03	2.832491837512737476e+00
8.150000000000000000e+03	8.150000000000000000e+02	8.150000000000000000e+03	2.840346293101725816e+00
8.160000000000000000e+03	8.160000000000000000e+02	8.160000000000000000e+03	2.846636402138318811e+00
8.170000000000000000e+03	8.170000000000000000e+02	8.170000000000000000e+03	2.850256653319205746e+00
8.180000000000000000e+03	8.180000000000000000e+02	8.180000000000000000e+03	2.884749084925201768e+00
8.190000000000000000e+03	8.190000000000000000e+02	8.190000000000000000e+03	2.896630647201314357e+00
8.200000000000000000e+03	8.200000000000000000e+02	8.200000000000000000e+03	2.925686684877863986e+00
8.210000000000000000e+03	8.210000000000000000e+02	8.210000000000000000e+03	2.938662285869840129e+00
8.220000000000000000e+03	8.220000000000000000e+02	8.220000000000000000e+03	2.969452935406188487e+00
8.230000000000000000e+03	8.230000000000000000e+02	8.230000000000000000e+03	2.918412715025878512e+00
8.240000000000000000e+03	8.240000000000000000e+02	8.240000000000000000e+03	2.987390954316415659e+00
8.250000000000000000e+03	8.250000000000000000e+02	8.250000000000000000e+03	3.032995652386996976e+00
8.260000000000000000e+03	8.260000000000000000e+02	8.260000000000000000e+03	3.004818863920265315e+00
8.270000000000000000e+03	8.270000000000000000e+02	8.270000000000000000e+03	3.036635771969200981e+00
8.280000000000000000e+03	8.280000000000000000e+02	8.280000000000000000e+03	3.016389580746126065e+00
8.290000000000000000e+03	8.290000000000000000e+02	8.290000000000000000e+03	2.980326296543911457e+00
8.300000000000000000e+03	8.300000000000000000e+02	8.300000000000000000e+03	2.920649578614521236e+00
8.310000000000000000e+03	8.310000000000000000e+02	8.310000000000000000e+03	2.946062636429926940e+00
8.320000000000000000e+03	8.320000000000000000e+02	8.320000000000000000e+03	3.013597060473972356e+00
8.330000000000000000e+03	8.330000000000000000e+02	8.330000000000000000e+03	3.007034072987540441e+00
8.340000000000000000e+03	8.340000000000000000e+02	8.340000000000000000e+03	3.045701640139843125e+00
8.350000000000000000e+03	8.350000000000000000e+02	8.350000000000000000e+03	3.104834473829929831e+00
8.360000000000000000e+03	8.360000000000000000e+02	8.360000000000000000e+03	3.093795646013902889e+00
8.370000000000000000e+03	8.370000000000000000e+02	8.370000000000000000e+03	3.028198124155632609e+00
8.380000000000000000e+03	8.380000000000000000e+02	8.380000000000000000e+03	3.043485051222986293e+00
8.390000000000000000e+03	8.390000000000000000e+02	8.390000000000000000e+03	3.026186695165691276e+00
8.400000000000000000e+03	8.400000000000000000e+02	8.400000000000000000e+03	3.092563727306271382e+00
8.410000000000000000e+03	8.410000000000000000e+02	8.410000000000000000e+03	3.113166804922274267e+00
8.420000000000000000e+03	8.420000000000000000e+02	8.420000000000000000e+03	3.073568595909125012e+00
8.430000000000000000e+03	8.430000000000000000e+02	8.430000000000000000e+03	3.066777626046736316e+00
8.440000000000000000e+03	8.440000000000000000e+02	8.440000000000000000e+03	3.053035929410627958e+00
8.450000000000000000e+03	8.450000000000000000e+02	8.450000000000000000e+03	3.107296558661195807e+00
8.460000000000000000e+03	8.460000000000000000e+02	8.460000000000000000e+03	3.090243168521258355e+00
8.470000000000000000e+03	8.470000000000000000e+02	8.470000000000000000e+03	3.090444381740463431e+00
8.480000000000000000e+03	8.480000000000000000e+02	8.480000000000000000e+03	3.067221464609692916e+00
8.490000000000000000e+03	8.490000000000000000e+02	8.490000000000000000e+03	3.113524038645123060e+00
8.500000000000000000e+03	8.500000000000000000e+02	8.500000000000000000e+03	3.111431845742718583e+00
8.510000000000000000e+03	8.510000000000000000e+02	8.510000000000000000e+03	3.091276101513227292e+00
8.520000000000000000e+03	8.520000000000000000e+02	8.520000000000000000e+03	3.092491069123227909e+00
8.530000000000000000e+03	8.530000000000000000e+02	8.530000000000000000e+03	3.126674218098097313e+00
8.540000000000000000e+03	8.540000000000000000e+02	8.540000000000000000e+03	3.086602598948712028e+00
8.550000000000000000e+03	8.550000000000000000e+02	8.550000000000000000e+03	3.115611289622195024e+00
8.560000000000000000e+03	8.560000000000000000e+02	8.560000000000000000e+03	3.092993071635126601e+00
8.570000000000000000e+03	8.570000000000000000e+02	8.570000000000000000e+03	3.080132775092209840e+00
8.580000000000000000e+03	8.580000000000000000e+02	8.580000000000000000e+03	3.166971392465473656e+00
8.590000000000000000e+03	8.590000000000000000e+02	8.590000000000000000e+03	3.211934685334706163e+00
8.600000000000000000e+03	8.600000000000000000e+02	8.600000000000000000e+03	3.167451220863047201e+00
8.610000000000000000e+03	8.610000000000000000e+02	8.610000000000000000e+03	3.174505927614666767e+00
8.620000000000000000e+03	8.620000000000000000e+02	8.620000000000000000e+03	3.085186008505387711e+00
8.630000000000000000e+03	8.630000000000000000e+02	8.630000000000000000e+03	3.150051911785136216e+00
8.640000000000000000e+03	8.640000000000000000e+02	8.640000000000000000e+03	3.123090884983467319e+00
8.650000000000000000e+03	8.650000000000000000e+02	8.650000000000000000e+03	3.123969171628870001e+00
8.660000000000000000e+03	8.660000000000000000e+02	8.660000000000000000e+03	2.991681374104907754e+00
8.670000000000000000e+03	8.670000000000000000e+02	8.670000000000000000e+03	2.908496128488391896e+00
8.680000000000000000e+03	8.680000000000000000e+02	8.680000000000000000e+03	3.080834468335693188e+00
8.690000000000000000e+03	8.690000000000000000e+02	8.690000000000000000e+03	3.076710358786168609e+00
8.700000000000000000e+03	8.700000000000000000e+02	8.700000000000000000e+03	3.064841150467786601e+00
8.710000000000000000e+03	8.710000000000000000e+02	8.710000000000000000e+03	3.122642261259949592e+00
8.720000000000000000e+03	8.720000000000000000e+02	8.720000000000000000e+03	3.184704285756329689e+00
8.730000000000000000e+03	8.730000000000000000e+02	8.730000000000000000e+03	3.185927336374744900e+00
8.740000000000000000e+03	8.740000000000000000e+02	8.740000000000000000e+03	3.123602089344799548e+00
8.750000000000000000e+03	8.750000000000000000e+02	8.750000000000000000e+03	3.239152952233605109e+00
8.760000000000000000e+03	8.760000000000000000e+02	8.760000000000000000e+03	3.203698667055372429e+00
8.770000000000000000e+03	8.770000000000000000e+02	8.770000000000000000e+03	3.146467435051546246e+00
8.780000000000000000e+03	8.780000000000000000e+02	8.780000000000000000e+03	3.091323612332312454e+00
8.790000000000000000e+03	8.790000000000000000e+02	8.790000000000000000e+03	3.087266217331434248e+00
8.800000000000000000e+03	8.800000000000000000e+02	8.800000000000000000e+03	3.081917276500242053e+00
8.810000000000000000e+03	8.810000000000000000e+02	8.810000000000000000e+03	3.012357965158225515e+00
8.820000000000000000e+03	8.820000000000000000e+02	8.820000000000000000e+03	3.044584509538664108e+00
8.830000000000000000e+03	8.830000000000000000e+02	8.830000000000000000e+03	3.045033202421862484e+00
8.840000000000000000e+03	8.840000000000000000e+02	8.840000000000000000e+03	3.081730472949629096e+00
8.850000000000000000e+03	8.850000000000000000e+02	8.850000000000000000e+03	3.067362003998598929e+00
8.860000000000000000e+03	8.860000000000000000e+02	8.860000000000000000e+03	3.121911174199404115e+00
8.870000000000000000e+03	8.870000000000000000e+02	8.870000000000000000e+03	3.106834304157170212e+00
8.880000000000000000e+03	8.880000000000000000e+02	8.880000000000000000e+03	3.150661269564225542e+00
8.890000000000000000e+03	8.890000000000000000e+02	8.890000000000000000e+03	3.106823192852270044e+00
8.900000000000000000e+03	8.900000000000000000e+02	8.900000000000000000e+03	3.098500837919844653e+00
8.910000000000000000e+03	8.910000000000000000e+02	8.910000000000000000e+03	3.089886122244582811e+00
8.920000000000000000e+03	8.920000000000000000e+02	8.920000000000000000e+03	3.073681264721124240e+00
8.930000000000000000e+03	8.930000000000000000e+02	8.930000000000000000e+03	2.997235224250350605e+00
8.940000000000000000e+03	8.940000000000000000e+02	8.940000000000000000e+03	3.002958575832293420e+00
8.950000000000000000e+03	8.950000000000000000e+02	8.950000000000000000e+03	3.083531027697802074e+00
8.960000000000000000e+03	8.960000000000000000e+02	8.960000000000000000e+03	3.040949815553440239e+00
8.970000000000000000e+03	8.970000000000000000e+02	8.970000000000000000e+03	2.990475314309370081e+00
8.980000000000000000e+03	8.980000000000000000e+02	8.980000000000000000e+03	3.024644140992857277e+00
8.990000000000000000e+03	8.990000000000000000e+02	8.990000000000000000e+03	3.089874795979297151e+00
9.000000000000000000e+03	9.000000000000000000e+02	9.000000000000000000e+03	3.224931283850999808e+00
9.010000000000000000e+03	9.010000000000000000e+02	9.010000000000000000e+03	3.231061348208566830e+00
9.020000000000000000e+03	9.020000000000000000e+02	9.020000000000000000e+03	3.262088192351009663e+00
9.030000000000000000e+03	9.030000000000000000e+02	9.030000000000000000e+03	3.185877365760418911e+00
9.040000000000000000e+03	9.040000000000000000e+02	9.040000000000000000e+03	3.192029146442170173e+00
9.050000000000000000e+03	9.050000000000000000e+02	9.050000000000000000e+03	3.146796913946545704e+00
9.060000000000000000e+03	9.060000000000000000e+02	9.060000000000000000e+03	3.097831259062646225e+00
9.070000000000000000e+03	9.070000000000000000e+02	9.070000000000000000e+03	3.041671282051416458e+00
9.080000000000000000e+03	9.080000000000000000e+02	9.080000000000000000e+03	3.158750962067753854e+00
9.090000000000000000e+03	9.090000000000000000e+02	9.090000000000000000e+03	3.128542988964484461e+00
9.100000000000000000e+03	9.100000000000000000e+02	9.100000000000000000e+03	3.062750897530349015e+00
9.110000000000000000e+03	9.110000000000000000e+02	9.110000000000000000e+03	3.071212914340391897e+00
9.120000000000000000e+03	9.120000000000000000e+02	9.120000000000000000e+03	3.050311909617222650e+00
9.130000000000000000e+03	9.130000000000000000e+02	9.130000000000000000e+03	3.019246826592616006e+00
9.140000000000000000e+03	9.140000000000000000e+02	9.140000000000000000e+03	3.093947869620918389e+00
9.150000000000000000e+03	9.150000000000000000e+02	9.150000000000000000e+03	3.167575842359228400e+00
9.160000000000000000e+03	9.160000000000000000e+02	9.160000000000000000e+03	3.196626949190519706e+00
9.170000000000000000e+03	9.170000000000000000e+02	9.170000000000000000e+03	3.168968838070230554e+00
9.180000000000000000e+03	9.180000000000000000e+02	9.180000000000000000e+03	3.161024993042017339e+00
9.190000000000000000e+03	9.190000000000000000e+02	9.190000000000000000e+03	3.168955268358919497e+00
9.200000000000000000e+03	9.200000000000000000e+02	9.200000000000000000e+03	3.270926878134634119e+00
9.210000000000000000e+03	9.210000000000000000e+02	9.210000000000000000e+03	3.270824387632714103e+00
9.220000000000000000e+03	9.220000000000000000e+02	9.220000000000000000e+03	3.245283522973107626e+00
9.230000000000000000e+03	9.230000000000000000e+02	9.230000000000000000e+03	3.230115580375990447e+00
9.240000000000000000e+03	9.240000000000000000e+02	9.240000000000000000e+03	3.231283087707955914e+00
9.250000000000000000e+03	9.250000000000000000e+02	9.250000000000000000e+03	3.269228459293258116e+00
9.260000000000000000e+03	9.260000000000000000e+02	9.260000000000000000e+03	3.198666686342903187e+00
9.270000000000000000e+03	9.270000000000000000e+02	9.270000000000000000e+03	3.186124236057171988e+00
9.280000000000000000e+03	9.280000000000000000e+02	9.280000000000000000e+03	3.109892534559187016e+00
9.290000000000000000e+03	9.290000000000000000e+02	9.290000000000000000e+03	3.144816521091373218e+00
9.300000000000000000e+03	9.300000000000000000e+02	9.300000000000000000e+03	3.131296988836649753e+00
9.310000000000000000e+03	9.310000000000000000e+02	9.310000000000000000e+03	3.086915664895344413e+00
9.320000000000000000e+03	9.320000000000000000e+02	9.320000000000000000e+03	3.096691320163970751e+00
9.330000000000000000e+03	9.330000000000000000e+02	9.330000000000000000e+03	3.109918031720674936e+00
9.340000000000000000e+03	9.340000000000000000e+02	9.340000000000000000e+03	3.016498736793974622e+00
9.350000000000000000e+03	9.350000000000000000e+02	9.350000000000000000e+03	3.027374790558580830e+00
9.360000000000000000e+03	9.360000000000000000e+02	9.360000000000000000e+03	2.958152977681515861e+00
9.370000000000000000e+03	9.370000000000000000e+02	9.370000000000000000e+03	3.011686622818669612e+00
9.380000000000000000e+03	9.380000000000000000e+02	9.380000000000000000e+03	3.100985831792673064e+00
9.390000000000000000e+03	9.390000000000000000e+02	9.390000000000000000e+03	3.081861186173451284e+00
9.400000000000000000e+03	9.400000000000000000e+02	9.400000000000000000e+03	3.132823757222517713e+00
9.410000000000000000e+03	9.410000000000000000e+02	9.410000000000000000e+03	3.133947163662232249e+00
9.420000000000000000e+03	9.420000000000000000e+02	9.420000000000000000e+03	3.075518156773625833e+00
9.430000000000000000e+03	9.430000000000000000e+02	9.430000000000000000e+03	3.030186938263994989e+00
9.440000000000000000e+03	9.440000000000000000e+02	9.440000000000000000e+03	2.945195294230258387e+00
9.450000000000000000e+03	9.450000000000000000e+02	9.450000000000000000e+03	3.034867009495870960e+00
9.460000000000000000e+03	9.460000000000000000e+02	9.460000000000000000e+03	3.114102855340731502e+00
9.470000000000000000e+03	9.470000000000000000e+02	9.470000000000000000e+03	3.141149408671114251e+00
9.480000000000000000e+03	9.480000000000000000e+02	9.480000000000000000e+03	3.096817332552055380e+00
9.490000000000000000e+03	9.490000000000000000e+02	9.490000000000000000e+03	3.037592141259887413e+00
9.500000000000000000e+03	9.500000000000000000e+02	9.500000000000000000e+03	3.093493484203917454e+00
9.510000000000000000e+03	9.510000000000000000e+02	9.510000000000000000e+03	3.090547804042105717e+00
9.520000000000000000e+03	9.520000000000000000e+02	9.520000000000000000e+03	3.104844695261887999e+00
9.530000000000000000e+03	9.530000000000000000e+02	9.530000000000000000e+03	3.102364718495393081e+00
9.540000000000000000e+03	9.540000000000000000e+02	9.540000000000000000e+03	3.176543121182576090e+00
9.550000000000000000e+03	9.550000000000000000e+02	9.550000000000000000e+03	3.156909848766913385e+00
9.560000000000000000e+03	9.560000000000000000e+02	9.560000000000000000e+03	3.135794323719162335e+00
9.570000000000000000e+03	9.570000000000000000e+02	9.570000000000000000e+03	3.184338762184188099e+00
9.580000000000000000e+03	9.580000000000000000e+02	9.580000000000000000e+03	3.162361379868752209e+00
9.590000000000000000e+03	9.590000000000000000e+02	9.590000000000000000e+03	3.153336005201203829e+00
9.600000000000000000e+03	9.600000000000000000e+02	9.600000000000000000e+03	3.133176666823687562e+00
9.610000000000000000e+03	9.610000000000000000e+02	9.610000000000000000e+03	3.042932864968864060e+00
9.620000000000000000e+03	9.620000000000000000e+02	9.620000000000000000e+03	3.161287827447891274e+00
9.630000000000000000e+03	9.630000000000000000e+02	9.630000000000000000e+03	3.144417600422888093e+00
9.640000000000000000e+03	9.640000000000000000e+02	9.640000000000000000e+03	3.141056680635570419e+00
9.650000000000000000e+03	9.650000000000000000e+02	9.650000000000000000e+03	3.115478894553883826e+00
9.660000000000000000e+03	9.660000000000000000e+02	9.660000000000000000e+03	3.139137860829298354e+00
9.670000000000000000e+03	9.670000000000000000e+02	9.670000000000000000e+03	3.108129828568723774e+00
9.680000000000000000e+03	9.680000000000000000e+02	9.680000000000000000e+03	3.081481355553053358e+00
9.690000000000000000e+03	9.690000000000000000e+02	9.690000000000000000e+03	3.102826834822724145e+00
9.700000000000000000e+03	9.700000000000000000e+02	9.700000000000000000e+03	3.057234222944828161e+00
9.710000000000000000e+03	9.710000000000000000e+02	9.710000000000000000e+03	3.116051357859301429e+00
9.720000000000000000e+03	9.720000000000000000e+02	9.720000000000000000e+03	3.122599029305509255e+00
9.730000000000000000e+03	9.730000000000000000e+02	9.730000000000000000e+03	3.124247797618037836e+00
9.740000000000000000e+03	9.740000000000000000e+02	9.740000000000000000e+03	3.160307766041576816e+00
9.750000000000000000e+03	9.750000000000000000e+02	9.750000000000000000e+03	3.206318099567448066e+00
9.760000000000000000e+03	9.760000000000000000e+02	9.760000000000000000e+03	3.135470163005989352e+00
9.770000000000000000e+03	9.770000000000000000e+02	9.770000000000000000e+03	3.138274797701446239e+00
9.780000000000000000e+03	9.780000000000000000e+02	9.780000000000000000e+03	3.146505786267931093e+00
9.790000000000000000e+03	9.790000000000000000e+02	9.790000000000000000e+03	3.098472911689488019e+00
9.800000000000000000e+03	9.800000000000000000e+02	9.800000000000000000e+03	3.048704291493228524e+00
9.810000000000000000e+03	9.810000000000000000e+02	9.810000000000000000e+03	3.101072156031306370e+00
9.820000000000000000e+03	9.820000000000000000e+02	9.820000000000000000e+03	3.071829749312653401e+00
9.830000000000000000e+03	9.830000000000000000e+02	9.830000000000000000e+03	3.084721079480535533e+00
9.840000000000000000e+03	9.840000000000000000e+02	9.840000000000000000e+03	3.051785202084738025e+00
9.850000000000000000e+03	9.850000000000000000e+02	9.850000000000000000e+03	3.087353934787163023e+00
9.860000000000000000e+03	9.860000000000000000e+02	9.860000000000000000e+03	3.034632259220490180e+00
9.870000000000000000e+03	9.870000000000000000e+02	9.870000000000000000e+03	3.045572363718343389e+00
9.880000000000000000e+03	9.880000000000000000e+02	9.880000000000000000e+03	3.047988236721218769e+00
9.890000000000000000e+03	9.890000000000000000e+02	9.890000000000000000e+03	3.035376407411431110e+00
9.900000000000000000e+03	9.900000000000000000e+02	9.900000000000000000e+03	3.037490006293590117e+00
9.910000000000000000e+03	9.910000000000000000e+02	9.910000000000000000e+03	3.067698888251996880e+00
9.920000000000000000e+03	9.920000000000000000e+02	9.920000000000000000e+03	3.022617873504708008e+00
9.930000000000000000e+03	9.930000000000000000e+02	9.930000000000000000e+03	3.029978757370793030e+00
9.940000000000000000e+03	9.940000000000000000e+02	9.940000000000000000e+03	3.035616788002142297e+00
9.950000000000000000e+03	9.950000000000000000e+02	9.950000000000000000e+03	3.065416273817964221e+00
9.960000000000000000e+03	9.960000000000000000e+02	9.960000000000000000e+03	3.077850567573761520e+00
9.970000000000000000e+03	9.970000000000000000e+02	9.970000000000000000e+03	3.108731076510790725e+00
9.980000000000000000e+03	9.980000000000000000e+02	9.980000000000000000e+03	3.105053986383987663e+00
9.990000000000000000e+03	9.990000000000000000e+02	9.990000000000000000e+03	3.165003494386796845e+00
1.000000000000000000e+04	1.000000000000000000e+03	1.000000000000000000e+04	3.229002770733753191e+00
1.001000000000000000e+04	1.001000000000000000e+03	1.001000000000000000e+04	3.174370556003821786e+00
1.002000000000000000e+04	1.002000000000000000e+03	1.002000000000000000e+04	3.208003772640788842e+00
1.003000000000000000e+04	1.003000000000000000e+03	1.003000000000000000e+04	3.193358513598963278e+00
1.004000000000000000e+04	1.004000000000000000e+03	1.004000000000000000e+04	3.223643390325005686e+00
1.005000000000000000e+04	1.005000000000000000e+03	1.005000000000000000e+04	3.276494233552860180e+00
1.006000000000000000e+04	1.006000000000000000e+03	1.006000000000000000e+04	3.197633646091802007e+00
1.007000000000000000e+04	1.007000000000000000e+03	1.007000000000000000e+04	3.140585388309905301e+00
1.008000000000000000e+04	1.008000000000000000e+03	1.008000000000000000e+04	3.170156904001482978e+00
1.009000000000000000e+04	1.009000000000000000e+03	1.009000000000000000e+04	3.158725510112083690e+00
1.010000000000000000e+04	1.010000000000000000e+03	1.010000000000000000e+04	3.167767442743669726e+00
1.011000000000000000e+04	1.011000000000000000e+03	1.011000000000000000e+04	3.155808190146581094e+00
1.012000000000000000e+04	1.012000000000000000e+03	1.012000000000000000e+04	3.165488354887762590e+00
1.013000000000000000e+04	1.013000000000000000e+03	1.013000000000000000e+04	3.065663510937151948e+00
1.014000000000000000e+04	1.014000000000000000e+03	1.014000000000000000e+04	3.068036483630569133e+00
1.015000000000000000e+04	1.015000000000000000e+03	1.015000000000000000e+04	3.085298691883255451e+00
1.016000000000000000e+04	1.016000000000000000e+03	1.016000000000000000e+04	3.090013359732458831e+00
1.017000000000000000e+04	1.017000000000000000e+03	1.017000000000000000e+04	3.104103175648599056e+00
1.018000000000000000e+04	1.018000000000000000e+03	1.018000000000000000e+04	3.106304164344491081e+00
1.019000000000000000e+04	1.019000000000000000e+03	1.019000000000000000e+04	3.102762103516699455e+00
1.020000000000000000e+04	1.020000000000000000e+03	1.020000000000000000e+04	3.095065522850643180e+00
1.021000000000000000e+04	1.021000000000000000e+03	1.021000000000000000e+04	3.035417415875692360e+00
1.022000000000000000e+04	1.022000000000000000e+03	1.022000000000000000e+04	3.103535719747337662e+00
1.023000000000000000e+04	1.023000000000000000e+03	1.023000000000000000e+04	3.164052405090635567e+00
1.024000000000000000e+04	1.024000000000000000e+03	1.024000000000000000e+04	3.144905423216295404e+00
1.025000000000000000e+04	1.025000000000000000e+03	1.025000000000000000e+04	3.198972788806511591e+00
1.026000000000000000e+04	1.026000000000000000e+03	1.026000000000000000e+04	3.131914967011549589e+00
1.027000000000000000e+04	1.027000000000000000e+03	1.027000000000000000e+04	3.161147950398601747e+00
1.028000000000000000e+04	1.028000000000000000e+03	1.028000000000000000e+04	3.155336102166610424e+00
1.029000000000000000e+04	1.029000000000000000e+03	1.029000000000000000e+04	3.155231475324513202e+00
1.030000000000000000e+04	1.030000000000000000e+03	1.030000000000000000e+04	3.172156978976521380e+00
1.031000000000000000e+04	1.031000000000000000e+03	1.031000000000000000e+04	3.119619269261205474e+00
1.032000000000000000e+04	1.032000000000000000e+03	1.032000000000000000e+04	3.087214186304657382e+00
1.033000000000000000e+04	1.033000000000000000e+03	1.033000000000000000e+04	3.158201943254954625e+00
1.034000000000000000e+04	1.034000000000000000e+03	1.034000000000000000e+04	3.197310954190637489e+00
1.035000000000000000e+04	1.035000000000000000e+03	1.035000000000000000e+04	3.133135018456497001e+00
1.036000000000000000e+04	1.036000000000000000e+03	1.036000000000000000e+04	3.198054913441389147e+00
1.037000000000000000e+04	1.037000000000000000e+03	1.037000000000000000e+04	3.168322281267547780e+00
1.038000000000000000e+04	1.038000000000000000e+03	1.038000000000000000e+04	3.156873617330158144e+00
1.039000000000000000e+04	1.039000000000000000e+03	1.039000000000000000e+04	3.084974136559947233e+00
1.040000000000000000e+04	1.040000000000000000e+03	1.040000000000000000e+04	3.068728436394710268e+00
1.041000000000000000e+04	1.041000000000000000e+03	1.041000000000000000e+04	3.071579582206064085e+00
1.042000000000000000e+04	1.042000000000000000e+03	1.042000000000000000e+04	3.131512888472244960e+00
1.043000000000000000e+04	1.043000000000000000e+03	1.043000000000000000e+04	3.092203722277678146e+00
1.044000000000000000e+04	1.044000000000000000e+03	1.044000000000000000e+04	3.095335679274469953e+00
1.045000000000000000e+04	1.045000000000000000e+03	1.045000000000000000e+04	3.137703105049134855e+00
1.046000000000000000e+04	1.046000000000000000e+03	1.046000000000000000e+04	3.172339196819931484e+00
1.047000000000000000e+04	1.047000000000000000e+03	1.047000000000000000e+04	3.184292136157100828e+00
1.048000000000000000e+04	1.048000000000000000e+03	1.048000000000000000e+04	3.254768560240037800e+00
1.049000000000000000e+04	1.049000000000000000e+03	1.049000000000000000e+04	3.221886387199982327e+00
1.050000000000000000e+04	1.050000000000000000e+03	1.050000000000000000e+04	3.240733086088734893e+00
1.051000000000000000e+04	1.051000000000000000e+03	1.051000000000000000e+04	3.174868319664195138e+00
1.052000000000000000e+04	1.052000000000000000e+03	1.052000000000000000e+04	3.144647506029633277e+00
1.053000000000000000e+04	1.053000000000000000e+03	1.053000000000000000e+04	3.162432625376465634e+00
1.054000000000000000e+04	1.054000000000000000e+03	1.054000000000000000e+04	3.069860510160390188e+00
1.055000000000000000e+04	1.055000000000000000e+03	1.055000000000000000e+04	3.084060746551798182e+00
1.056000000000000000e+04	1.056000000000000000e+03	1.056000000000000000e+04	3.107976542470977321e+00
1.057000000000000000e+04	1.057000000000000000e+03	1.057000000000000000e+04	3.124211879562221128e+00
1.058000000000000000e+04	1.058000000000000000e+03	1.058000000000000000e+04	3.172121528111246480e+00
1.059000000000000000e+04	1.059000000000000000e+03	1.059000000000000000e+04	3.220330885238731788e+00
1.060000000000000000e+04	1.060000000000000000e+03	1.060000000000000000e+04	3.133745716994747355e+00
1.061000000000000000e+04	1.061000000000000000e+03	1.061000000000000000e+04	3.163743453163554431e+00
1.062000000000000000e+04	1.062000000000000000e+03	1.062000000000000000e+04	3.120904328024896923e+00
1.063000000000000000e+04	1.063000000000000000e+03	1.063000000000000000e+04	3.137214105521203944e+00
1.064000000000000000e+04	1.064000000000000000e+03	1.064000000000000000e+04	3.211009288152293362e+00
1.065000000000000000e+04	1.065000000000000000e+03	1.065000000000000000e+04	3.171283358448261591e+00
1.066000000000000000e+04	1.066000000000000000e+03	1.066000000000000000e+04	3.081150375266724861e+00
1.067000000000000000e+04	1.067000000000000000e+03	1.067000000000000000e+04	3.088918789909084417e+00
1.068000000000000000e+04	1.068000000000000000e+03	1.068000000000000000e+04	3.127333599070308612e+00
1.069000000000000000e+04	1.069000000000000000e+03	1.069000000000000000e+04	3.087553160818926390e+00
1.070000000000000000e+04	1.070000000000000000e+03	1.070000000000000000e+04	3.139425610474042561e+00
1.071000000000000000e+04	1.071000000000000000e+03	1.071000000000000000e+04	3.127349550690411650e+00
1.072000000000000000e+04	1.072000000000000000e+03	1.072000000000000000e+04	3.109228085118402873e+00
1.073000000000000000e+04	1.073000000000000000e+03	1.073000000000000000e+04	3.061874556075535381e+00
1.074000000000000000e+04	1.074000000000000000e+03	1.074000000000000000e+04	3.110418625748235133e+00
1.075000000000000000e+04	1.075000000000000000e+03	1.075000000000000000e+04	3.139230880249500810e+00
1.076000000000000000e+04	1.076000000000000000e+03	1.076000000000000000e+04	3.081810998535995605e+00
1.077000000000000000e+04	1.077000000000000000e+03	1.077000000000000000e+04	3.110209804859588978e+00
1.078000000000000000e+04	1.078000000000000000e+03	1.078000000000000000e+04	3.090595138936071518e+00
1.079000000000000000e+04	1.079000000000000000e+03	1.079000000000000000e+04	3.135587089985359288e+00
1.080000000000000000e+04	1.080000000000000000e+03	1.080000000000000000e+04	3.134110735206220077e+00
1.081000000000000000e+04	1.081000000000000000e+03	1.081000000000000000e+04	3.063912241515828416e+00
1.082000000000000000e+04	1.082000000000000000e+03	1.082000000000000000e+04	3.081690986702230628e+00
1.083000000000000000e+04	1.083000000000000000e+03	1.083000000000000000e+04	3.116845602153572425e+00
1.084000000000000000e+04	1.084000000000000000e+03	1.084000000000000000e+04	3.188958803561833033e+00
1.085000000000000000e+04	1.085000000000000000e+03	1.085000000000000000e+04	3.141219776360447025e+00
1.086000000000000000e+04	1.086000000000000000e+03	1.086000000000000000e+04	3.074741314489917610e+00
1.087000000000000000e+04	1.087000000000000000e+03	1.087000000000000000e+04	3.161052002884517265e+00
1.088000000000000000e+04	1.088000000000000000e+03	1.088000000000000000e+04	3.140338021909194310e+00
1.089000000000000000e+04	1.089000000000000000e+03	1.089000000000000000e+04	3.163837887339947308e+00
1.090000000000000000e+04	1.090000000000000000e+03	1.090000000000000000e+04	3.137300329256650588e+00
1.091000000000000000e+04	1.091000000000000000e+03	1.091000000000000000e+04	3.141596983166536461e+00
1.092000000000000000e+04	1.092000000000000000e+03	1.092000000000000000e+04	3.174099166813895145e+00
1.093000000000000000e+04	1.093000000000000000e+03	1.093000000000000000e+04	3.138696485870214214e+00
1.094000000000000000e+04	1.094000000000000000e+03	1.094000000000000000e+04	3.216667087927598701e+00
1.095000000000000000e+04	1.095000000000000000e+03	1.095000000000000000e+04	3.139718885989501107e+00
1.096000000000000000e+04	1.096000000000000000e+03	1.096000000000000000e+04	3.205557152961550305e+00
1.097000000000000000e+04	1.097000000000000000e+03	1.097000000000000000e+04	3.231330303370870460e+00
1.098000000000000000e+04	1.098000000000000000e+03	1.098000000000000000e+04	3.229614778253275365e+00
1.099000000000000000e+04	1.099000000000000000e+03	1.099000000000000000e+04	3.198580051974490690e+00
1.100000000000000000e+04	1.100000000000000000e+03	1.100000000000000000e+04	3.192373951870932203e+00
1.101000000000000000e+04	1.101000000000000000e+03	1.101000000000000000e+04	3.130388235122720353e+00
1.102000000000000000e+04	1.102000000000000000e+03	1.102000000000000000e+04	3.117475576827573036e+00
1.103000000000000000e+04	1.103000000000000000e+03	1.103000000000000000e+04	3.254046395486089427e+00
1.104000000000000000e+04	1.104000000000000000e+03	1.104000000000000000e+04	3.251128705619651171e+00
1.105000000000000000e+04	1.105000000000000000e+03	1.105000000000000000e+04	3.338694971241984444e+00
1.106000000000000000e+04	1.106000000000000000e+03	1.106000000000000000e+04	3.243034965606895970e+00
1.107000000000000000e+04	1.107000000000000000e+03	1.107000000000000000e+04	3.257084296455552863e+00
1.108000000000000000e+04	1.108000000000000000e+03	1.108000000000000000e+04	3.195497559315416236e+00
1.109000000000000000e+04	1.109000000000000000e+03	1.109000000000000000e+04	3.237545959741894297e+00
1.110000000000000000e+04	1.110000000000000000e+03	1.110000000000000000e+04	3.266327764375315912e+00
1.111000000000000000e+04	1.111000000000000000e+03	1.111000000000000000e+04	3.251929658083921204e+00
1.112000000000000000e+04	1.112000000000000000e+03	1.112000000000000000e+04	3.236720809408216049e+00
1.113000000000000000e+04	1.113000000000000000e+03	1.113000000000000000e+04	3.280569752526329541e+00
1.114000000000000000e+04	1.114000000000000000e+03	1.114000000000000000e+04	3.245266794488970596e+00
1.115000000000000000e+04	1.115000000000000000e+03	1.115000000000000000e+04	3.161214316779580535e+00
1.116000000000000000e+04	1.116000000000000000e+03	1.116000000000000000e+04	3.246347925848512173e+00
1.117000000000000000e+04	1.117000000000000000e+03	1.117000000000000000e+04	3.256465093016029488e+00
1.118000000000000000e+04	1.118000000000000000e+03	1.118000000000000000e+04	3.256727243429828889e+00
1.119000000000000000e+04	1.119000000000000000e+03	1.119000000000000000e+04	3.244502937041056523e+00
1.120000000000000000e+04	1.120000000000000000e+03	1.120000000000000000e+04	3.187026342796678069e+00
1.121000000000000000e+04	1.121000000000000000e+03	1.121000000000000000e+04	3.196751546816405387e+00
1.122000000000000000e+04	1.122000000000000000e+03	1.122000000000000000e+04	3.114413939990115843e+00
1.123000000000000000e+04	1.123000000000000000e+03	1.123000000000000000e+04	3.161967841990944716e+00
1.124000000000000000e+04	1.124000000000000000e+03	1.124000000000000000e+04	3.169394764695413258e+00
1.125000000000000000e+04	1.125000000000000000e+03	1.125000000000000000e+04	3.215026248407203191e+00
1.126000000000000000e+04	1.126000000000000000e+03	1.126000000000000000e+04	3.209718321467589064e+00
1.127000000000000000e+04	1.127000000000000000e+03	1.127000000000000000e+04	3.297547639309292400e+00
1.128000000000000000e+04	1.128000000000000000e+03	1.128000000000000000e+04	3.291464537467051699e+00
1.129000000000000000e+04	1.129000000000000000e+03	1.129000000000000000e+04	3.275754562727813290e+00
1.130000000000000000e+04	1.130000000000000000e+03	1.130000000000000000e+04	3.242291136712389221e+00
1.131000000000000000e+04	1.131000000000000000e+03	1.131000000000000000e+04	3.154271612775370048e+00
1.132000000000000000e+04	1.132000000000000000e+03	1.132000000000000000e+04	3.197521965178112158e+00
1.133000000000000000e+04	1.133000000000000000e+03	1.133000000000000000e+04	3.174783526358688324e+00
1.134000000000000000e+04	1.134000000000000000e+03	1.134000000000000000e+04	3.131834841886588006e+00
1.135000000000000000e+04	1.135000000000000000e+03	1.135000000000000000e+04	3.140376709337891370e+00
1.136000000000000000e+04	1.136000000000000000e+03	1.136000000000000000e+04	3.148871433241926088e+00
1.137000000000000000e+04	1.137000000000000000e+03	1.137000000000000000e+04	3.140509727334530155e+00
1.138000000000000000e+04	1.138000000000000000e+03	1.138000000000000000e+04	3.154926161788792260e+00
1.139000000000000000e+04	1.139000000000000000e+03	1.139000000000000000e+04	3.128865136714732209e+00
1.140000000000000000e+04	1.140000000000000000e+03	1.140000000000000000e+04	3.135218900998526070e+00
1.141000000000000000e+04	1.141000000000000000e+03	1.141000000000000000e+04	3.225633995254316044e+00
1.142000000000000000e+04	1.142000000000000000e+03	1.142000000000000000e+04	3.193525487817023834e+00
1.143000000000000000e+04	1.143000000000000000e+03	1.143000000000000000e+04	3.270955546692395188e+00
1.144000000000000000e+04	1.144000000000000000e+03	1.144000000000000000e+04	3.261033825575920808e+00
1.145000000000000000e+04	1.145000000000000000e+03	1.145000000000000000e+04	3.140335603408288989e+00
1.146000000000000000e+04	1.146000000000000000e+03	1.146000000000000000e+04	3.111231019854140634e+00
1.147000000000000000e+04	1.147000000000000000e+03	1.147000000000000000e+04	3.157934293805126469e+00
1.148000000000000000e+04	1.148000000000000000e+03	1.148000000000000000e+04	3.211869900109062925e+00
1.149000000000000000e+04	1.149000000000000000e+03	1.149000000000000000e+04	3.201171816017613470e+00
1.150000000000000000e+04	1.150000000000000000e+03	1.150000000000000000e+04	3.142028370970863183e+00
1.151000000000000000e+04	1.151000000000000000e+03	1.151000000000000000e+04	3.062675974784357269e+00
1.152000000000000000e+04	1.152000000000000000e+03	1.152000000000000000e+04	3.062296667377449655e+00
1.153000000000000000e+04	1.153000000000000000e+03	1.153000000000000000e+04	3.105300780813012196e+00
1.154000000000000000e+04	1.154000000000000000e+03	1.154000000000000000e+04	3.091702313332277630e+00
1.155000000000000000e+04	1.155000000000000000e+03	1.155000000000000000e+04	3.027336228422177200e+00
1.156000000000000000e+04	1.156000000000000000e+03	1.156000000000000000e+04	3.093399287838397793e+00
1.157000000000000000e+04	1.157000000000000000e+03	1.157000000000000000e+04	3.075954070877827462e+00
1.158000000000000000e+04	1.158000000000000000e+03	1.158000000000000000e+04	3.040513686763112844e+00
1.159000000000000000e+04	1.159000000000000000e+03	1.159000000000000000e+04	3.047359730842624348e+00
1.160000000000000000e+04	1.160000000000000000e+03	1.160000000000000000e+04	3.064117498291101249e+00
1.161000000000000000e+04	1.161000000000000000e+03	1.161000000000000000e+04	3.038624285178007423e+00
1.162000000000000000e+04	1.162000000000000000e+03	1.162000000000000000e+04	2.994435672290368000e+00
1.163000000000000000e+04	1.163000000000000000e+03	1.163000000000000000e+04	3.080489947417131003e+00
1.164000000000000000e+04	1.164000000000000000e+03	1.164000000000000000e+04	3.061665631180662039e+00
1.165000000000000000e+04	1.165000000000000000e+03	1.165000000000000000e+04	3.013094408550366143e+00
1.166000000000000000e+04	1.166000000000000000e+03	1.166000000000000000e+04	2.998968170304841863e+00
1.167000000000000000e+04	1.167000000000000000e+03	1.167000000000000000e+04	2.988936586446488519e+00
1.168000000000000000e+04	1.168000000000000000e+03	1.168000000000000000e+04	3.047003272971081422e+00
1.169000000000000000e+04	1.169000000000000000e+03	1.169000000000000000e+04	2.984762896429878243e+00
1.170000000000000000e+04	1.170000000000000000e+03	1.170000000000000000e+04	2.944574807935392613e+00
1.171000000000000000e+04	1.171000000000000000e+03	1.171000000000000000e+04	2.935109862458415542e+00
1.172000000000000000e+04	1.172000000000000000e+03	1.172000000000000000e+04	2.926740093206141147e+00
1.173000000000000000e+04	1.173000000000000000e+03	1.173000000000000000e+04	2.929579463138138884e+00
1.174000000000000000e+04	1.174000000000000000e+03	1.174000000000000000e+04	2.961040980522485100e+00
1.175000000000000000e+04	1.175000000000000000e+03	1.175000000000000000e+04	3.066340950510494157e+00
1.176000000000000000e+04	1.176000000000000000e+03	1.176000000000000000e+04	3.115659294722944228e+00
1.177000000000000000e+04	1.177000000000000000e+03	1.177000000000000000e+04	3.052265692503733252e+00
1.178000000000000000e+04	1.178000000000000000e+03	1.178000000000000000e+04	3.058886021917149201e+00
1.179000000000000000e+04	1.179000000000000000e+03	1.179000000000000000e+04	3.035264843857652384e+00
1.180000000000000000e+04	1.180000000000000000e+03	1.180000000000000000e+04	3.055987725452411041e+00
1.181000000000000000e+04	1.181000000000000000e+03	1.181000000000000000e+04	3.138258825741686131e+00
1.182000000000000000e+04	1.182000000000000000e+03	1.182000000000000000e+04	3.124460874041735003e+00
1.183000000000000000e+04	1.183000000000000000e+03	1.183000000000000000e+04	3.161165913091915414e+00
1.184000000000000000e+04	1.184000000000000000e+03	1.184000000000000000e+04	3.147803652748611736e+00
1.185000000000000000e+04	1.185000000000000000e+03	1.185000000000000000e+04	3.103570137743973056e+00
1.186000000000000000e+04	1.186000000000000000e+03	1.186000000000000000e+04	3.084111188269812676e+00
1.187000000000000000e+04	1.187000000000000000e+03	1.187000000000000000e+04	3.177617783450766176e+00
1.188000000000000000e+04	1.188000000000000000e+03	1.188000000000000000e+04	3.206555267176460333e+00
1.189000000000000000e+04	1.189000000000000000e+03	1.189000000000000000e+04	3.085507031384016052e+00
1.190000000000000000e+04	1.190000000000000000e+03	1.190000000000000000e+04	3.079368041642047249e+00
1.191000000000000000e+04	1.191000000000000000e+03	1.191000000000000000e+04	3.102070924392785312e+00
1.192000000000000000e+04	1.192000000000000000e+03	1.192000000000000000e+04	3.164484218792919634e+00
1.193000000000000000e+04	1.193000000000000000e+03	1.193000000000000000e+04	3.106628126252786171e+00
1.194000000000000000e+04	1.194000000000000000e+03	1.194000000000000000e+04	3.087430960257206980e+00
1.195000000000000000e+04	1.195000000000000000e+03	1.195000000000000000e+04	3.050332066199610281e+00
1.196000000000000000e+04	1.196000000000000000e+03	1.196000000000000000e+04	3.058128351064011596e+00
1.197000000000000000e+04	1.197000000000000000e+03	1.197000000000000000e+04	3.093735458057794041e+00
1.198000000000000000e+04	1.198000000000000000e+03	1.198000000000000000e+04	3.003240732658208678e+00
1.199000000000000000e+04	1.199000000000000000e+03	1.199000000000000000e+04	3.013758333042038551e+00
1.200000000000000000e+04	1.200000000000000000e+03	1.200000000000000000e+04	2.997415677515770760e+00
1.201000000000000000e+04	1.201000000000000000e+03	1.201000000000000000e+04	3.005468201431292563e+00
1.202000000000000000e+04	1.202000000000000000e+03	1.202000000000000000e+04	2.989990540287075671e+00
1.203000000000000000e+04	1.203000000000000000e+03	1.203000000000000000e+04	2.982178415002549432e+00
1.204000000000000000e+04	1.204000000000000000e+03	1.204000000000000000e+04	3.096590404737441293e+00
1.205000000000000000e+04	1.205000000000000000e+03	1.205000000000000000e+04	3.071516518431070875e+00
1.206000000000000000e+04	1.206000000000000000e+03	1.206000000000000000e+04	3.028478590739246634e+00
1.207000000000000000e+04	1.207000000000000000e+03	1.207000000000000000e+04	2.929424341013156852e+00
1.208000000000000000e+04	1.208000000000000000e+03	1.208000000000000000e+04	2.908271115179487776e+00
1.209000000000000000e+04	1.209000000000000000e+03	1.209000000000000000e+04	2.966108955481805864e+00
1.210000000000000000e+04	1.210000000000000000e+03	1.210000000000000000e+04	2.923812666945823313e+00
1.211000000000000000e+04	1.211000000000000000e+03	1.211000000000000000e+04	2.880080428741002674e+00
1.212000000000000000e+04	1.212000000000000000e+03	1.212000000000000000e+04	2.981563551903573916e+00
1.213000000000000000e+04	1.213000000000000000e+03	1.213000000000000000e+04	2.933044068266877247e+00
1.214000000000000000e+04	1.214000000000000000e+03	1.214000000000000000e+04	2.976315764185867963e+00
1.215000000000000000e+04	1.215000000000000000e+03	1.215000000000000000e+04	3.014161862372206624e+00
1.216000000000000000e+04	1.216000000000000000e+03	1.216000000000000000e+04	3.003046808579040494e+00
1.217000000000000000e+04	1.217000000000000000e+03	1.217000000000000000e+04	3.099416542959753329e+00
1.218000000000000000e+04	1.218000000000000000e+03	1.218000000000000000e+04	3.037410618300609322e+00
1.219000000000000000e+04	1.219000000000000000e+03	1.219000000000000000e+04	3.073730113985704282e+00
1.220000000000000000e+04	1.220000000000000000e+03	1.220000000000000000e+04	3.099269238685620653e+00
1.221000000000000000e+04	1.221000000000000000e+03	1.221000000000000000e+04	3.059494062630439881e+00
1.222000000000000000e+04	1.222000000000000000e+03	1.222000000000000000e+04	3.081565336844233283e+00
1.223000000000000000e+04	1.223000000000000000e+03	1.223000000000000000e+04	3.097274501736328567e+00
1.224000000000000000e+04	1.224000000000000000e+03	1.224000000000000000e+04	3.058835025246263495e+00
1.225000000000000000e+04	1.225000000000000000e+03	1.225000000000000000e+04	3.055886365689138184e+00
1.226000000000000000e+04	1.226000000000000000e+03	1.226000000000000000e+04	2.995425119002023351e+00
1.227000000000000000e+04	1.227000000000000000e+03	1.227000000000000000e+04	3.008124905689556705e+00
1.228000000000000000e+04	1.228000000000000000e+03	1.228000000000000000e+04	3.083139058903907159e+00
1.229000000000000000e+04	1.229000000000000000e+03	1.229000000000000000e+04	3.047864805899713314e+00
1.230000000000000000e+04	1.230000000000000000e+03	1.230000000000000000e+04	3.006715149397980014e+00
1.231000000000000000e+04	1.231000000000000000e+03	1.231000000000000000e+04	3.029444633270142351e+00
1.232000000000000000e+04	1.232000000000000000e+03	1.232000000000000000e+04	3.079227669522462740e+00
1.233000000000000000e+04	1.233000000000000000e+03	1.233000000000000000e+04	3.069946627905639325e+00
1.234000000000000000e+04	1.234000000000000000e+03	1.234000000000000000e+04	3.134555986160331820e+00
1.235000000000000000e+04	1.235000000000000000e+03	1.235000000000000000e+04	3.139654482816868430e+00
1.236000000000000000e+04	1.236000000000000000e+03	1.236000000000000000e+04	3.081129473369300875e+00
1.237000000000000000e+04	1.237000000000000000e+03	1.237000000000000000e+04	3.133060361175321162e+00
1.238000000000000000e+04	1.238000000000000000e+03	1.238000000000000000e+04	3.153612106884462918e+00
1.239000000000000000e+04	1.239000000000000000e+03	1.239000000000000000e+04	3.172943558030645317e+00
1.240000000000000000e+04	1.240000000000000000e+03	1.240000000000000000e+04	3.150690009876166986e+00
1.241000000000000000e+04	1.241000000000000000e+03	1.241000000000000000e+04	3.091059440974991190e+00
1.242000000000000000e+04	1.242000000000000000e+03	1.242000000000000000e+04	3.109516193667279715e+00
1.243000000000000000e+04	1.243000000000000000e+03	1.243000000000000000e+04	3.087103518637179800e+00
1.244000000000000000e+04	1.244000000000000000e+03	1.244000000000000000e+04	3.130073409272955853e+00
1.245000000000000000e+04	1.245000000000000000e+03	1.245000000000000000e+04	3.173990221971911385e+00
1.246000000000000000e+04	1.246000000000000000e+03	1.246000000000000000e+04	3.164010984322355391e+00
1.247000000000000000e+04	1.247000000000000000e+03	1.247000000000000000e+04	3.179233704764634627e+00
1.248000000000000000e+04	1.248000000000000000e+03	1.248000000000000000e+04	3.038488773945979826e+00
1.249000000000000000e+04	1.249000000000000000e+03	1.249000000000000000e+04	3.097479088181459339e+00
1.250000000000000000e+04	1.250000000000000000e+03	1.250000000000000000e+04	3.017050668511971789e+00
1.251000000000000000e+04	1.251000000000000000e+03	1.251000000000000000e+04	3.039064853622908124e+00
1.252000000000000000e+04	1.252000000000000000e+03	1.252000000000000000e+04	3.038719791720538854e+00
1.253000000000000000e+04	1.253000000000000000e+03	1.253000000000000000e+04	2.981933645381136255e+00
1.254000000000000000e+04	1.254000000000000000e+03	1.254000000000000000e+04	3.037225486960995813e+00
1.255000000000000000e+04	1.255000000000000000e+03	1.255000000000000000e+04	3.054697337729712192e+00
1.256000000000000000e+04	1.256000000000000000e+03	1.256000000000000000e+04	2.967331292910118101e+00
1.257000000000000000e+04	1.257000000000000000e+03	1.257000000000000000e+04	3.018204301243408327e+00
1.258000000000000000e+04	1.258000000000000000e+03	1.258000000000000000e+04	2.993566034144889532e+00
1.259000000000000000e+04	1.259000000000000000e+03	1.259000000000000000e+04	2.970826460639460542e+00
1.260000000000000000e+04	1.260000000000000000e+03	1.260000000000000000e+04	2.952027553945382188e+00
1.261000000000000000e+04	1.261000000000000000e+03	1.261000000000000000e+04	2.926186187152816309e+00
1.262000000000000000e+04	1.262000000000000000e+03	1.262000000000000000e+04	2.980130709260764288e+00
1.263000000000000000e+04	1.263000000000000000e+03	1.263000000000000000e+04	2.986453137214244880e+00
1.264000000000000000e+04	1.264000000000000000e+03	1.264000000000000000e+04	2.969841659122607780e+00
1.265000000000000000e+04	1.265000000000000000e+03	1.265000000000000000e+04	2.983860270516396351e+00
1.266000000000000000e+04	1.266000000000000000e+03	1.266000000000000000e+04	2.968295944103275463e+00
1.267000000000000000e+04	1.267000000000000000e+03	1.267000000000000000e+04	2.952080674218475309e+00
1.268000000000000000e+04	1.268000000000000000e+03	1.268000000000000000e+04	2.918777622267900274e+00
1.269000000000000000e+04	1.269000000000000000e+03	1.269000000000000000e+04	2.881764709146325210e+00
1.270000000000000000e+04	1.270000000000000000e+03	1.270000000000000000e+04	2.902280633719691583e+00
1.271000000000000000e+04	1.271000000000000000e+03	1.271000000000000000e+04	2.829572404032200783e+00
1.272000000000000000e+04	1.272000000000000000e+03	1.272000000000000000e+04	2.858828982793445661e+00
1.273000000000000000e+04	1.273000000000000000e+03	1.273000000000000000e+04	2.876713286447591056e+00
1.274000000000000000e+04	1.274000000000000000e+03	1.274000000000000000e+04	2.903953092034070593e+00
1.275000000000000000e+04	1.275000000000000000e+03	1.275000000000000000e+04	2.798231748742138869e+00
1.276000000000000000e+04	1.276000000000000000e+03	1.276000000000000000e+04	2.891765954288191054e+00
1.277000000000000000e+04	1.277000000000000000e+03	1.277000000000000000e+04	2.897894830815862743e+00
1.278000000000000000e+04	1.278000000000000000e+03	1.278000000000000000e+04	2.966018361858197228e+00
1.279000000000000000e+04	1.279000000000000000e+03	1.279000000000000000e+04	2.985884453922148740e+00
1.280000000000000000e+04	1.280000000000000000e+03	1.280000000000000000e+04	2.889247513184839633e+00
1.281000000000000000e+04	1.281000000000000000e+03	1.281000000000000000e+04	2.865036931620446481e+00
1.282000000000000000e+04	1.282000000000000000e+03	1.282000000000000000e+04	2.930310127480340032e+00
1.283000000000000000e+04	1.283000000000000000e+03	1.283000000000000000e+04	2.954617820709056542e+00
1.284000000000000000e+04	1.284000000000000000e+03	1.284000000000000000e+04	2.810655482165533403e+00
1.285000000000000000e+04	1.285000000000000000e+03	1.285000000000000000e+04	2.871291118423155098e+00
1.286000000000000000e+04	1.286000000000000000e+03	1.286000000000000000e+04	2.885271091320606107e+00
1.287000000000000000e+04	1.287000000000000000e+03	1.287000000000000000e+04	2.781042392542972141e+00
1.288000000000000000e+04	1.288000000000000000e+03	1.288000000000000000e+04	2.774198031286424282e+00
1.289000000000000000e+04	1.289000000000000000e+03	1.289000000000000000e+04	2.803857013944782040e+00
1.290000000000000000e+04	1.290000000000000000e+03	1.290000000000000000e+04	2.748606623581361319e+00
1.291000000000000000e+04	1.291000000000000000e+03	1.291000000000000000e+04	2.786394802346131794e+00
1.292000000000000000e+04	1.292000000000000000e+03	1.292000000000000000e+04	2.796906680366898712e+00
1.293000000000000000e+04	1.293000000000000000e+03	1.293000000000000000e+04	2.844670387289072178e+00
1.294000000000000000e+04	1.294000000000000000e+03	1.294000000000000000e+04	2.891460515622298111e+00
1.295000000000000000e+04	1.295000000000000000e+03	1.295000000000000000e+04	2.839823888178399258e+00
1.296000000000000000e+04	1.296000000000000000e+03	1.296000000000000000e+04	2.843781035557050085e+00
1.297000000000000000e+04	1.297000000000000000e+03	1.297000000000000000e+04	2.767625499951522627e+00
1.298000000000000000e+04	1.298000000000000000e+03	1.298000000000000000e+04	2.835469636539306837e+00
1.299000000000000000e+04	1.299000000000000000e+03	1.299000000000000000e+04	2.902137706578581167e+00
1.300000000000000000e+04	1.300000000000000000e+03	1.300000000000000000e+04	2.937952035655854832e+00
1.301000000000000000e+04	1.301000000000000000e+03	1.301000000000000000e+04	2.896989291644344267e+00
1.302000000000000000e+04	1.302000000000000000e+03	1.302000000000000000e+04	2.903434741250464857e+00
1.303000000000000000e+04	1.303000000000000000e+03	1.303000000000000000e+04	2.925994145433566729e+00
1.304000000000000000e+04	1.304000000000000000e+03	1.304000000000000000e+04	2.959565372254185700e+00
1.305000000000000000e+04	1.305000000000000000e+03	1.305000000000000000e+04	2.954983850205898488e+00
1.306000000000000000e+04	1.306000000000000000e+03	1.306000000000000000e+04	2.875395441648442407e+00
1.307000000000000000e+04	1.307000000000000000e+03	1.307000000000000000e+04	2.911981503052110121e+00
1.308000000000000000e+04	1.308000000000000000e+03	1.308000000000000000e+04	2.863433679683911937e+00
1.309000000000000000e+04	1.309000000000000000e+03	1.309000000000000000e+04	2.896331523221499449e+00
1.310000000000000000e+04	1.310000000000000000e+03	1.310000000000000000e+04	2.902900428791540755e+00
1.311000000000000000e+04	1.311000000000000000e+03	1.311000000000000000e+04	2.886320765010503386e+00
1.312000000000000000e+04	1.312000000000000000e+03	1.312000000000000000e+04	2.908642066797886283e+00
1.313000000000000000e+04	1.313000000000000000e+03	1.313000000000000000e+04	2.872367893115473247e+00
1.314000000000000000e+04	1.314000000000000000e+03	1.314000000000000000e+04	2.872244014401519774e+00
1.315000000000000000e+04	1.315000000000000000e+03	1.315000000000000000e+04	2.892967203515133701e+00
1.316000000000000000e+04	1.316000000000000000e+03	1.316000000000000000e+04	2.948914398502337164e+00
1.317000000000000000e+04	1.317000000000000000e+03	1.317000000000000000e+04	2.988408579813180754e+00
1.318000000000000000e+04	1.318000000000000000e+03	1.318000000000000000e+04	2.899934604246171777e+00
1.319000000000000000e+04	1.319000000000000000e+03	1.319000000000000000e+04	2.873905788545910500e+00
1.320000000000000000e+04	1.320000000000000000e+03	1.320000000000000000e+04	2.891930601370400034e+00
1.321000000000000000e+04	1.321000000000000000e+03	1.321000000000000000e+04	2.951544047508648294e+00
1.322000000000000000e+04	1.322000000000000000e+03	1.322000000000000000e+04	3.019041359171299455e+00
1.323000000000000000e+04	1.323000000000000000e+03	1.323000000000000000e+04	2.951770280924070011e+00
1.324000000000000000e+04	1.324000000000000000e+03	1.324000000000000000e+04	2.954781951621559433e+00
1.325000000000000000e+04	1.325000000000000000e+03	1.325000000000000000e+04	2.991852341450915276e+00
1.326000000000000000e+04	1.326000000000000000e+03	1.326000000000000000e+04	2.977757631529924787e+00
1.327000000000000000e+04	1.327000000000000000e+03	1.327000000000000000e+04	2.914658919457257191e+00
1.328000000000000000e+04	1.328000000000000000e+03	1.328000000000000000e+04	2.934196075394289949e+00
1.329000000000000000e+04	1.329000000000000000e+03	1.329000000000000000e+04	2.846836935220054432e+00
1.330000000000000000e+04	1.330000000000000000e+03	1.330000000000000000e+04	2.866132237369295233e+00
1.331000000000000000e+04	1.331000000000000000e+03	1.331000000000000000e+04	2.977801947351985667e+00
1.332000000000000000e+04	1.332000000000000000e+03	1.332000000000000000e+04	2.989816980930893653e+00
1.333000000000000000e+04	1.333000000000000000e+03	1.333000000000000000e+04	3.012869346066501475e+00
1.334000000000000000e+04	1.334000000000000000e+03	1.334000000000000000e+04	3.012440619939014574e+00
1.335000000000000000e+04	1.335000000000000000e+03	1.335000000000000000e+04	2.952451153597631883e+00
1.336000000000000000e+04	1.336000000000000000e+03	1.336000000000000000e+04	2.968820026754131369e+00
1.337000000000000000e+04	1.337000000000000000e+03	1.337000000000000000e+04	3.028183702423547619e+00
1.338000000000000000e+04	1.338000000000000000e+03	1.338000000000000000e+04	3.108276595870905545e+00
1.339000000000000000e+04	1.339000000000000000e+03	1.339000000000000000e+04	3.072374631456027405e+00
1.340000000000000000e+04	1.340000000000000000e+03	1.340000000000000000e+04	2.980661404650221336e+00
1.341000000000000000e+04	1.341000000000000000e+03	1.341000000000000000e+04	2.969929853084626536e+00
1.342000000000000000e+04	1.342000000000000000e+03	1.342000000000000000e+04	3.002736630746389412e+00
1.343000000000000000e+04	1.343000000000000000e+03	1.343000000000000000e+04	3.031419677122013212e+00
1.344000000000000000e+04	1.344000000000000000e+03	1.344000000000000000e+04	2.991784386537810203e+00
1.345000000000000000e+04	1.345000000000000000e+03	1.345000000000000000e+04	3.044318669004793421e+00
1.346000000000000000e+04	1.346000000000000000e+03	1.346000000000000000e+04	3.083780228664572132e+00
1.347000000000000000e+04	1.347000000000000000e+03	1.347000000000000000e+04	3.090585452267840871e+00
1.348000000000000000e+04	1.348000000000000000e+03	1.348000000000000000e+04	3.086832830710894537e+00
1.349000000000000000e+04	1.349000000000000000e+03	1.349000000000000000e+04	3.072673805197481567e+00
1.350000000000000000e+04	1.350000000000000000e+03	1.350000000000000000e+04	3.115401898351712440e+00
1.351000000000000000e+04	1.351000000000000000e+03	1.351000000000000000e+04	3.101333339074396900e+00
1.352000000000000000e+04	1.352000000000000000e+03	1.352000000000000000e+04	3.142435961114205867e+00
1.353000000000000000e+04	1.353000000000000000e+03	1.353000000000000000e+04	3.101611003139044254e+00
1.354000000000000000e+04	1.354000000000000000e+03	1.354000000000000000e+04	3.066027636174672111e+00
1.355000000000000000e+04	1.355000000000000000e+03	1.355000000000000000e+04	3.096878650909436370e+00
1.356000000000000000e+04	1.356000000000000000e+03	1.356000000000000000e+04	3.131639308822194323e+00
1.357000000000000000e+04	1.357000000000000000e+03	1.357000000000000000e+04	3.068246825088463137e+00
1.358000000000000000e+04	1.358000000000000000e+03	1.358000000000000000e+04	3.106941571566393723e+00
1.359000000000000000e+04	1.359000000000000000e+03	1.359000000000000000e+04	3.108574634417086369e+00
1.360000000000000000e+04	1.360000000000000000e+03	1.360000000000000000e+04	3.064833621617949255e+00
1.361000000000000000e+04	1.361000000000000000e+03	1.361000000000000000e+04	3.034701386549432556e+00
1.362000000000000000e+04	1.362000000000000000e+03	1.362000000000000000e+04	3.015368702440332616e+00
1.363000000000000000e+04	1.363000000000000000e+03	1.363000000000000000e+04	3.095480593292517124e+00
1.364000000000000000e+04	1.364000000000000000e+03	1.364000000000000000e+04	3.072006278338898166e+00
1.365000000000000000e+04	1.365000000000000000e+03	1.365000000000000000e+04	3.079827160303635569e+00
1.366000000000000000e+04	1.366000000000000000e+03	1.366000000000000000e+04	3.073596891189871450e+00
1.367000000000000000e+04	1.367000000000000000e+03	1.367000000000000000e+04	3.007691295018949607e+00
1.368000000000000000e+04	1.368000000000000000e+03	1.368000000000000000e+04	3.044015615902099903e+00
1.369000000000000000e+04	1.369000000000000000e+03	1.369000000000000000e+04	3.093126260903383606e+00
1.370000000000000000e+04	1.370000000000000000e+03	1.370000000000000000e+04	3.013785948129480641e+00
1.371000000000000000e+04	1.371000000000000000e+03	1.371000000000000000e+04	3.012929391116597078e+00
1.372000000000000000e+04	1.372000000000000000e+03	1.372000000000000000e+04	3.107652856385707985e+00
1.373000000000000000e+04	1.373000000000000000e+03	1.373000000000000000e+04	3.096087645827104495e+00
1.374000000000000000e+04	1.374000000000000000e+03	1.374000000000000000e+04	3.039511836917948795e+00
1.375000000000000000e+04	1.375000000000000000e+03	1.375000000000000000e+04	3.055298955433306318e+00
1.376000000000000000e+04	1.376000000000000000e+03	1.376000000000000000e+04	3.051695923717145043e+00
1.377000000000000000e+04	1.377000000000000000e+03	1.377000000000000000e+04	2.957253394151152293e+00
1.378000000000000000e+04	1.378000000000000000e+03	1.378000000000000000e+04	2.979017372435342370e+00
1.379000000000000000e+04	1.379000000000000000e+03	1.379000000000000000e+04	2.910749261702167079e+00
1.380000000000000000e+04	1.380000000000000000e+03	1.380000000000000000e+04	2.944728355384720331e+00
1.381000000000000000e+04	1.381000000000000000e+03	1.381000000000000000e+04	3.021588300300834362e+00
1.382000000000000000e+04	1.382000000000000000e+03	1.382000000000000000e+04	2.960668773466463843e+00
1.383000000000000000e+04	1.383000000000000000e+03	1.383000000000000000e+04	2.940512322336155115e+00
1.384000000000000000e+04	1.384000000000000000e+03	1.384000000000000000e+04	2.990885826695272254e+00
1.385000000000000000e+04	1.385000000000000000e+03	1.385000000000000000e+04	3.012367834197082761e+00
1.386000000000000000e+04	1.386000000000000000e+03	1.386000000000000000e+04	3.054824625472470245e+00
1.387000000000000000e+04	1.387000000000000000e+03	1.387000000000000000e+04	3.080048397532275661e+00
1.388000000000000000e+04	1.388000000000000000e+03	1.388000000000000000e+04	3.027816582040307125e+00
1.389000000000000000e+04	1.389000000000000000e+03	1.389000000000000000e+04	3.048024532010097598e+00
1.390000000000000000e+04	1.390000000000000000e+03	1.390000000000000000e+04	3.059467618055800475e+00
1.391000000000000000e+04	1.391000000000000000e+03	1.391000000000000000e+04	3.123567991399936350e+00
1.392000000000000000e+04	1.392000000000000000e+03	1.392000000000000000e+04	3.075742777227348679e+00
1.393000000000000000e+04	1.393000000000000000e+03	1.393000000000000000e+04	3.000466301218798204e+00
1.394000000000000000e+04	1.394000000000000000e+03	1.394000000000000000e+04	3.029225839714518642e+00
1.395000000000000000e+04	1.395000000000000000e+03	1.395000000000000000e+04	3.153177140324185501e+00
1.396000000000000000e+04	1.396000000000000000e+03	1.396000000000000000e+04	3.135694337711093294e+00
1.397000000000000000e+04	1.397000000000000000e+03	1.397000000000000000e+04	3.135936539908239062e+00
1.398000000000000000e+04	1.398000000000000000e+03	1.398000000000000000e+04	3.092929356263338203e+00
1.399000000000000000e+04	1.399000000000000000e+03	1.399000000000000000e+04	3.125394998132263069e+00
1.400000000000000000e+04	1.400000000000000000e+03	1.400000000000000000e+04	3.171854990414349817e+00
1.401000000000000000e+04	1.401000000000000000e+03	1.401000000000000000e+04	3.177382722712048579e+00
1.402000000000000000e+04	1.402000000000000000e+03	1.402000000000000000e+04	3.133253721091092459e+00
1.403000000000000000e+04	1.403000000000000000e+03	1.403000000000000000e+04	3.086623505378403465e+00
1.404000000000000000e+04	1.404000000000000000e+03	1.404000000000000000e+04	3.090349369777918742e+00
1.405000000000000000e+04	1.405000000000000000e+03	1.405000000000000000e+04	3.055595410635234543e+00
1.406000000000000000e+04	1.406000000000000000e+03	1.406000000000000000e+04	3.136860936335623240e+00
1.407000000000000000e+04	1.407000000000000000e+03	1.407000000000000000e+04	3.167964252275969450e+00
1.408000000000000000e+04	1.408000000000000000e+03	1.408000000000000000e+04	3.122737749428789122e+00
1.409000000000000000e+04	1.409000000000000000e+03	1.409000000000000000e+04	3.018400314862533129e+00
1.410000000000000000e+04	1.410000000000000000e+03	1.410000000000000000e+04	3.049191374425927137e+00
1.411000000000000000e+04	1.411000000000000000e+03	1.411000000000000000e+04	3.057146610086083349e+00
1.412000000000000000e+04	1.412000000000000000e+03	1.412000000000000000e+04	3.036098675971947713e+00
1.413000000000000000e+04	1.413000000000000000e+03	1.413000000000000000e+04	2.923971442521517083e+00
1.414000000000000000e+04	1.414000000000000000e+03	1.414000000000000000e+04	2.955984860397187219e+00
1.415000000000000000e+04	1.415000000000000000e+03	1.415000000000000000e+04	2.994178957984265033e+00
1.416000000000000000e+04	1.416000000000000000e+03	1.416000000000000000e+04	2.987117852295255283e+00
1.417000000000000000e+04	1.417000000000000000e+03	1.417000000000000000e+04	3.026310960325826471e+00
1.418000000000000000e+04	1.418000000000000000e+03	1.418000000000000000e+04	3.065336047099976646e+00
1.419000000000000000e+04	1.419000000000000000e+03	1.419000000000000000e+04	2.989133625868475530e+00
1.420000000000000000e+04	1.420000000000000000e+03	1.420000000000000000e+04	3.040717618459703786e+00
1.421000000000000000e+04	1.421000000000000000e+03	1.421000000000000000e+04	2.979193604985092225e+00
1.422000000000000000e+04	1.422000000000000000e+03	1.422000000000000000e+04	3.019772925713279044e+00
1.423000000000000000e+04	1.423000000000000000e+03	1.423000000000000000e+04	3.060121071988706198e+00
1.424000000000000000e+04	1.424000000000000000e+03	1.424000000000000000e+04	3.025575903448241011e+00
1.425000000000000000e+04	1.425000000000000000e+03	1.425000000000000000e+04	3.025317090265710274e+00
1.426000000000000000e+04	1.426000000000000000e+03	1.426000000000000000e+04	2.988868888520186395e+00
1.427000000000000000e+04	1.427000000000000000e+03	1.427000000000000000e+04	3.048377350607312408e+00
1.428000000000000000e+04	1.428000000000000000e+03	1.428000000000000000e+04	3.030524884853647904e+00
1.429000000000000000e+04	1.429000000000000000e+03	1.429000000000000000e+04	3.028021406246186764e+00
1.430000000000000000e+04	1.430000000000000000e+03	1.430000000000000000e+04	3.011639909798287995e+00
1.431000000000000000e+04	1.431000000000000000e+03	1.431000000000000000e+04	3.008315546519648276e+00
1.432000000000000000e+04	1.432000000000000000e+03	1.432000000000000000e+04	3.085174119408777393e+00
1.433000000000000000e+04	1.433000000000000000e+03	1.433000000000000000e+04	3.034427925252221492e+00
1.434000000000000000e+04	1.434000000000000000e+03	1.434000000000000000e+04	2.998429715384469230e+00
1.435000000000000000e+04	1.435000000000000000e+03	1.435000000000000000e+04	2.941565488796368921e+00
1.436000000000000000e+04	1.436000000000000000e+03	1.436000000000000000e+04	2.974161861649257332e+00
1.437000000000000000e+04	1.437000000000000000e+03	1.437000000000000000e+04	3.020826190842247794e+00
1.438000000000000000e+04	1.438000000000000000e+03	1.438000000000000000e+04	3.010447172278720274e+00
1.439000000000000000e+04	1.439000000000000000e+03	1.439000000000000000e+04	2.971246164990952288e+00
1.440000000000000000e+04	1.440000000000000000e+03	1.440000000000000000e+04	2.994552170429194859e+00
1.441000000000000000e+04	1.441000000000000000e+03	1.441000000000000000e+04	2.950472273300889903e+00
1.442000000000000000e+04	1.442000000000000000e+03	1.442000000000000000e+04	3.007247620820345357e+00
1.443000000000000000e+04	1.443000000000000000e+03	1.443000000000000000e+04	2.990645683958686796e+00
1.444000000000000000e+04	1.444000000000000000e+03	1.444000000000000000e+04	2.944181546209398537e+00
1.445000000000000000e+04	1.445000000000000000e+03	1.445000000000000000e+04	2.952765217633916528e+00
1.446000000000000000e+04	1.446000000000000000e+03	1.446000000000000000e+04	2.965985805762756833e+00
1.447000000000000000e+04	1.447000000000000000e+03	1.447000000000000000e+04	3.058121153027054451e+00
1.448000000000000000e+04	1.448000000000000000e+03	1.448000000000000000e+04	3.034908353609210963e+00
1.449000000000000000e+04	1.449000000000000000e+03	1.449000000000000000e+04	2.957702525808956651e+00
1.450000000000000000e+04	1.450000000000000000e+03	1.450000000000000000e+04	2.988508705259777187e+00
1.451000000000000000e+04	1.451000000000000000e+03	1.451000000000000000e+04	2.966155868697086362e+00
1.452000000000000000e+04	1.452000000000000000e+03	1.452000000000000000e+04	2.933996481061008410e+00
1.453000000000000000e+04	1.453000000000000000e+03	1.453000000000000000e+04	2.925245273336758434e+00
1.454000000000000000e+04	1.454000000000000000e+03	1.454000000000000000e+04	2.857143565764317827e+00
1.455000000000000000e+04	1.455000000000000000e+03	1.455000000000000000e+04	2.864096714768544327e+00
1.456000000000000000e+04	1.456000000000000000e+03	1.456000000000000000e+04	2.862044621628750729e+00
1.457000000000000000e+04	1.457000000000000000e+03	1.457000000000000000e+04	2.899414489295053077e+00
1.458000000000000000e+04	1.458000000000000000e+03	1.458000000000000000e+04	2.902127510029262503e+00
1.459000000000000000e+04	1.459000000000000000e+03	1.459000000000000000e+04	2.846107734003658241e+00
1.460000000000000000e+04	1.460000000000000000e+03	1.460000000000000000e+04	2.811037694598170322e+00
1.461000000000000000e+04	1.461000000000000000e+03	1.461000000000000000e+04	2.854331397812789994e+00
1.462000000000000000e+04	1.462000000000000000e+03	1.462000000000000000e+04	2.936824057766413532e+00
1.463000000000000000e+04	1.463000000000000000e+03	1.463000000000000000e+04	2.908882856751961565e+00
1.464000000000000000e+04	1.464000000000000000e+03	1.464000000000000000e+04	2.857270758598112970e+00
1.465000000000000000e+04	1.465000000000000000e+03	1.465000000000000000e+04	2.855718345615160914e+00
1.466000000000000000e+04	1.466000000000000000e+03	1.466000000000000000e+04	2.903129069368327375e+00
1.467000000000000000e+04	1.467000000000000000e+03	1.467000000000000000e+04	2.924989168203786960e+00
1.468000000000000000e+04	1.468000000000000000e+03	1.468000000000000000e+04	2.828474942684811477e+00
1.469000000000000000e+04	1.469000000000000000e+03	1.469000000000000000e+04	2.813740599897739170e+00
1.470000000000000000e+04	1.470000000000000000e+03	1.470000000000000000e+04	2.837195289126666520e+00
1.471000000000000000e+04	1.471000000000000000e+03	1.471000000000000000e+04	2.855758119159184538e+00
1.472000000000000000e+04	1.472000000000000000e+03	1.472000000000000000e+04	2.755287218356341938e+00
1.473000000000000000e+04	1.473000000000000000e+03	1.473000000000000000e+04	2.810180230976166982e+00
1.474000000000000000e+04	1.474000000000000000e+03	1.474000000000000000e+04	2.754701563739327508e+00
1.475000000000000000e+04	1.475000000000000000e+03	1.475000000000000000e+04	2.861333888949514126e+00
1.476000000000000000e+04	1.476000000000000000e+03	1.476000000000000000e+04	2.882366790197482320e+00
1.477000000000000000e+04	1.477000000000000000e+03	1.477000000000000000e+04	2.854779275200347577e+00
1.478000000000000000e+04	1.478000000000000000e+03	1.478000000000000000e+04	2.881218917700829607e+00
1.479000000000000000e+04	1.479000000000000000e+03	1.479000000000000000e+04	2.893043642307865149e+00
1.480000000000000000e+04	1.480000000000000000e+03	1.480000000000000000e+04	2.927607215092156601e+00
1.481000000000000000e+04	1.481000000000000000e+03	1.481000000000000000e+04	2.805502960684628899e+00
1.482000000000000000e+04	1.482000000000000000e+03	1.482000000000000000e+04	2.824768666229668934e+00
1.483000000000000000e+04	1.483000000000000000e+03	1.483000000000000000e+04	2.858183542396836252e+00
1.484000000000000000e+04	1.484000000000000000e+03	1.484000000000000000e+04	2.823047641919837591e+00
1.485000000000000000e+04	1.485000000000000000e+03	1.485000000000000000e+04	2.842261387987715437e+00
1.486000000000000000e+04	1.486000000000000000e+03	1.486000000000000000e+04	2.889823857965740039e+00
1.487000000000000000e+04	1.487000000000000000e+03	1.487000000000000000e+04	2.842627363769843374e+00
1.488000000000000000e+04	1.488000000000000000e+03	1.488000000000000000e+04	2.858294665344236485e+00
1.489000000000000000e+04	1.489000000000000000e+03	1.489000000000000000e+04	2.868249597815870189e+00
1.490000000000000000e+04	1.490000000000000000e+03	1.490000000000000000e+04	2.849037985418612529e+00
1.491000000000000000e+04	1.491000000000000000e+03	1.491000000000000000e+04	2.885663015547398125e+00
1.492000000000000000e+04	1.492000000000000000e+03	1.492000000000000000e+04	2.938167813402918771e+00
1.493000000000000000e+04	1.493000000000000000e+03	1.493000000000000000e+04	2.866403274186344774e+00
1.494000000000000000e+04	1.494000000000000000e+03	1.494000000000000000e+04	2.869404757696679020e+00
1.495000000000000000e+04	1.495000000000000000e+03	1.495000000000000000e+04	2.852377035229950231e+00
1.496000000000000000e+04	1.496000000000000000e+03	1.496000000000000000e+04	2.946151685698605416e+00
1.497000000000000000e+04	1.497000000000000000e+03	1.497000000000000000e+04	2.910486475921205241e+00
1.498000000000000000e+04	1.498000000000000000e+03	1.498000000000000000e+04	3.036124846142901568e+00
1.499000000000000000e+04	1.499000000000000000e+03	1.499000000000000000e+04	2.993563164484475347e+00
1.500000000000000000e+04	1.500000000000000000e+03	1.500000000000000000e+04	2.961793916814031480e+00
1.501000000000000000e+04	1.501000000000000000e+03	1.501000000000000000e+04	3.006542703292974572e+00
1.502000000000000000e+04	1.502000000000000000e+03	1.502000000000000000e+04	3.016532064710869321e+00
1.503000000000000000e+04	1.503000000000000000e+03	1.503000000000000000e+04	3.023384488616429167e+00
1.504000000000000000e+04	1.504000000000000000e+03	1.504000000000000000e+04	3.031027291070652385e+00
1.505000000000000000e+04	1.505000000000000000e+03	1.505000000000000000e+04	3.010141107418843109e+00
1.506000000000000000e+04	1.506000000000000000e+03	1.506000000000000000e+04	3.061164519292173036e+00
1.507000000000000000e+04	1.507000000000000000e+03	1.507000000000000000e+04	2.936488554020685982e+00
1.508000000000000000e+04	1.508000000000000000e+03	1.508000000000000000e+04	3.007989333092568440e+00
1.509000000000000000e+04	1.509000000000000000e+03	1.509000000000000000e+04	2.991412258669488899e+00
1.510000000000000000e+04	1.510000000000000000e+03	1.510000000000000000e+04	3.038140219231897365e+00
1.511000000000000000e+04	1.511000000000000000e+03	1.511000000000000000e+04	2.943154543797795508e+00
1.512000000000000000e+04	1.512000000000000000e+03	1.512000000000000000e+04	2.938194557742434654e+00
1.513000000000000000e+04	1.513000000000000000e+03	1.513000000000000000e+04	2.913106110018363726e+00
1.514000000000000000e+04	1.514000000000000000e+03	1.514000000000000000e+04	2.881876847989799373e+00
1.515000000000000000e+04	1.515000000000000000e+03	1.515000000000000000e+04	2.913784243709692134e+00
1.516000000000000000e+04	1.516000000000000000e+03	1.516000000000000000e+04	2.888179781648403832e+00
1.517000000000000000e+04	1.517000000000000000e+03	1.517000000000000000e+04	2.885919965993275049e+00
1.518000000000000000e+04	1.518000000000000000e+03	1.518000000000000000e+04	2.860737562263369949e+00
1.519000000000000000e+04	1.519000000000000000e+03	1.519000000000000000e+04	2.858680901030909549e+00
1.520000000000000000e+04	1.520000000000000000e+03	1.520000000000000000e+04	2.894167010940841500e+00
1.521000000000000000e+04	1.521000000000000000e+03	1.521000000000000000e+04	2.946906441998789372e+00
1.522000000000000000e+04	1.522000000000000000e+03	1.522000000000000000e+04	2.965688424714624016e+00
1.523000000000000000e+04	1.523000000000000000e+03	1.523000000000000000e+04	2.972919116823065089e+00
1.524000000000000000e+04	1.524000000000000000e+03	1.524000000000000000e+04	3.010731490961354950e+00
1.525000000000000000e+04	1.525000000000000000e+03	1.525000000000000000e+04	3.008755037686931644e+00
1.526000000000000000e+04	1.526000000000000000e+03	1.526000000000000000e+04	3.028816307206985137e+00
1.527000000000000000e+04	1.527000000000000000e+03	1.527000000000000000e+04	2.970629281988395931e+00
1.528000000000000000e+04	1.528000000000000000e+03	1.528000000000000000e+04	2.959948997036805807e+00
1.529000000000000000e+04	1.529000000000000000e+03	1.529000000000000000e+04	2.939073895737375874e+00
1.530000000000000000e+04	1.530000000000000000e+03	1.530000000000000000e+04	2.914867966317970627e+00
1.531000000000000000e+04	1.531000000000000000e+03	1.531000000000000000e+04	2.850717447770012569e+00
1.532000000000000000e+04	1.532000000000000000e+03	1.532000000000000000e+04	2.810535516302529402e+00
1.533000000000000000e+04	1.533000000000000000e+03	1.533000000000000000e+04	2.791769417047663904e+00
1.534000000000000000e+04	1.534000000000000000e+03	1.534000000000000000e+04	2.849233657141016174e+00
1.535000000000000000e+04	1.535000000000000000e+03	1.535000000000000000e+04	2.860272082147403250e+00
1.536000000000000000e+04	1.536000000000000000e+03	1.536000000000000000e+04	2.832215812386979170e+00
1.537000000000000000e+04	1.537000000000000000e+03	1.537000000000000000e+04	2.821349963335273436e+00
1.538000000000000000e+04	1.538000000000000000e+03	1.538000000000000000e+04	2.817302702495384281e+00
1.539000000000000000e+04	1.539000000000000000e+03	1.539000000000000000e+04	2.799802105101682148e+00
1.540000000000000000e+04	1.540000000000000000e+03	1.540000000000000000e+04	2.796538495357151266e+00
1.541000000000000000e+04	1.541000000000000000e+03	1.541000000000000000e+04	2.777684085940467895e+00
1.542000000000000000e+04	1.542000000000000000e+03	1.542000000000000000e+04	2.821258068346408798e+00
1.543000000000000000e+04	1.543000000000000000e+03	1.543000000000000000e+04	2.830614763904784947e+00
1.544000000000000000e+04	1.544000000000000000e+03	1.544000000000000000e+04	2.785151099035020561e+00
1.545000000000000000e+04	1.545000000000000000e+03	1.545000000000000000e+04	2.788434051820092741e+00
1.546000000000000000e+04	1.546000000000000000e+03	1.546000000000000000e+04	2.812544759556153462e+00
1.547000000000000000e+04	1.547000000000000000e+03	1.547000000000000000e+04	2.803923436218978882e+00
1.548000000000000000e+04	1.548000000000000000e+03	1.548000000000000000e+04	2.822026687131007350e+00
1.549000000000000000e+04	1.549000000000000000e+03	1.549000000000000000e+04	2.811000561744723569e+00
1.550000000000000000e+04	1.550000000000000000e+03	1.550000000000000000e+04	2.815977928111689010e+00
1.551000000000000000e+04	1.551000000000000000e+03	1.551000000000000000e+04	2.790724581994369125e+00
1.552000000000000000e+04	1.552000000000000000e+03	1.552000000000000000e+04	2.814006989797349423e+00
1.553000000000000000e+04	1.553000000000000000e+03	1.553000000000000000e+04	2.760674295508262155e+00
1.554000000000000000e+04	1.554000000000000000e+03	1.554000000000000000e+04	2.743531555304115965e+00
1.555000000000000000e+04	1.555000000000000000e+03	1.555000000000000000e+04	2.829454739229533722e+00
1.556000000000000000e+04	1.556000000000000000e+03	1.556000000000000000e+04	2.843074138116438832e+00
1.557000000000000000e+04	1.557000000000000000e+03	1.557000000000000000e+04	2.779142543065938220e+00
1.558000000000000000e+04	1.558000000000000000e+03	1.558000000000000000e+04	2.777839865950605613e+00
1.559000000000000000e+04	1.559000000000000000e+03	1.559000000000000000e+04	2.749386490747868006e+00
1.560000000000000000e+04	1.560000000000000000e+03	1.560000000000000000e+04	2.713210774710764106e+00
1.561000000000000000e+04	1.561000000000000000e+03	1.561000000000000000e+04	2.716776591371454774e+00
1.562000000000000000e+04	1.562000000000000000e+03	1.562000000000000000e+04	2.738513125992152020e+00
1.563000000000000000e+04	1.563000000000000000e+03	1.563000000000000000e+04	2.731363942744630346e+00
1.564000000000000000e+04	1.564000000000000000e+03	1.564000000000000000e+04	2.726867366888233946e+00
1.565000000000000000e+04	1.565000000000000000e+03	1.565000000000000000e+04	2.692654136292785161e+00
1.566000000000000000e+04	1.566000000000000000e+03	1.566000000000000000e+04	2.718576844898022316e+00
1.567000000000000000e+04	1.567000000000000000e+03	1.567000000000000000e+04	2.839031712737629665e+00
1.568000000000000000e+04	1.568000000000000000e+03	1.568000000000000000e+04	2.798189544025110553e+00
1.569000000000000000e+04	1.569000000000000000e+03	1.569000000000000000e+04	2.846104185027868994e+00
1.570000000000000000e+04	1.570000000000000000e+03	1.570000000000000000e+04	2.857782331524014285e+00
1.571000000000000000e+04	1.571000000000000000e+03	1.571000000000000000e+04	2.813298034214296361e+00
1.572000000000000000e+04	1.572000000000000000e+03	1.572000000000000000e+04	2.831983092910413280e+00
1.573000000000000000e+04	1.573000000000000000e+03	1.573000000000000000e+04	2.736919239050280783e+00
1.574000000000000000e+04	1.574000000000000000e+03	1.574000000000000000e+04	2.739384850676669814e+00
1.575000000000000000e+04	1.575000000000000000e+03	1.575000000000000000e+04	2.770036606267196166e+00
1.576000000000000000e+04	1.576000000000000000e+03	1.576000000000000000e+04	2.777480367667839012e+00
1.577000000000000000e+04	1.577000000000000000e+03	1.577000000000000000e+04	2.804329895760848679e+00
1.578000000000000000e+04	1.578000000000000000e+03	1.578000000000000000e+04	2.780653465628644128e+00
1.579000000000000000e+04	1.579000000000000000e+03	1.579000000000000000e+04	2.749596517689040009e+00
1.580000000000000000e+04	1.580000000000000000e+03	1.580000000000000000e+04	2.703972032396607439e+00
1.581000000000000000e+04	1.581000000000000000e+03	1.581000000000000000e+04	2.728115562272693584e+00
1.582000000000000000e+04	1.582000000000000000e+03	1.582000000000000000e+04	2.717489549708564045e+00
1.583000000000000000e+04	1.583000000000000000e+03	1.583000000000000000e+04	2.725028216440381623e+00
1.584000000000000000e+04	1.584000000000000000e+03	1.584000000000000000e+04	2.839561156288150645e+00
1.585000000000000000e+04	1.585000000000000000e+03	1.585000000000000000e+04	2.823107934712548062e+00
1.586000000000000000e+04	1.586000000000000000e+03	1.586000000000000000e+04	2.825471937640854581e+00
1.587000000000000000e+04	1.587000000000000000e+03	1.587000000000000000e+04	2.816068598147496882e+00
1.588000000000000000e+04	1.588000000000000000e+03	1.588000000000000000e+04	2.878084124889336515e+00
1.589000000000000000e+04	1.589000000000000000e+03	1.589000000000000000e+04	2.788930537238135443e+00
1.590000000000000000e+04	1.590000000000000000e+03	1.590000000000000000e+04	2.781949037792400325e+00
1.591000000000000000e+04	1.591000000000000000e+03	1.591000000000000000e+04	2.840760976349306244e+00
1.592000000000000000e+04	1.592000000000000000e+03	1.592000000000000000e+04	2.798268559375437281e+00
1.593000000000000000e+04	1.593000000000000000e+03	1.593000000000000000e+04	2.864543608626102245e+00
1.594000000000000000e+04	1.594000000000000000e+03	1.594000000000000000e+04	2.854479379503222169e+00
1.595000000000000000e+04	1.595000000000000000e+03	1.595000000000000000e+04	2.900400185319311319e+00
1.596000000000000000e+04	1.596000000000000000e+03	1.596000000000000000e+04	2.945506626016157092e+00
1.597000000000000000e+04	1.597000000000000000e+03	1.597000000000000000e+04	2.890013573545954895e+00
1.598000000000000000e+04	1.598000000000000000e+03	1.598000000000000000e+04	2.797841733362045780e+00
1.599000000000000000e+04	1.599000000000000000e+03	1.599000000000000000e+04	2.846084200564165556e+00
1.600000000000000000e+04	1.600000000000000000e+03	1.600000000000000000e+04	2.854415822106201261e+00
1.601000000000000000e+04	1.601000000000000000e+03	1.601000000000000000e+04	2.858892387807434599e+00
1.602000000000000000e+04	1.602000000000000000e+03	1.602000000000000000e+04	2.908291955128045725e+00
1.603000000000000000e+04	1.603000000000000000e+03	1.603000000000000000e+04	2.863445281920675267e+00
1.604000000000000000e+04	1.604000000000000000e+03	1.604000000000000000e+04	2.847915821500723865e+00
1.605000000000000000e+04	1.605000000000000000e+03	1.605000000000000000e+04	2.965376150081910467e+00
1.606000000000000000e+04	1.606000000000000000e+03	1.606000000000000000e+04	2.804942186146176741e+00
1.607000000000000000e+04	1.607000000000000000e+03	1.607000000000000000e+04	2.809600006324185717e+00
1.608000000000000000e+04	1.608000000000000000e+03	1.608000000000000000e+04	2.794735357826616529e+00
1.609000000000000000e+04	1.609000000000000000e+03	1.609000000000000000e+04	2.812049411410400435e+00
1.610000000000000000e+04	1.610000000000000000e+03	1.610000000000000000e+04	2.816044792063191693e+00
1.611000000000000000e+04	1.611000000000000000e+03	1.611000000000000000e+04	2.883552239481561141e+00
1.612000000000000000e+04	1.612000000000000000e+03	1.612000000000000000e+04	2.847179434958607480e+00
1.613000000000000000e+04	1.613000000000000000e+03	1.613000000000000000e+04	2.836948465230911598e+00
1.614000000000000000e+04	1.614000000000000000e+03	1.614000000000000000e+04	2.807553828081208458e+00
1.615000000000000000e+04	1.615000000000000000e+03	1.615000000000000000e+04	2.866036103587492612e+00
1.616000000000000000e+04	1.616000000000000000e+03	1.616000000000000000e+04	2.927506429255448239e+00
1.617000000000000000e+04	1.617000000000000000e+03	1.617000000000000000e+04	2.913986228192178451e+00
1.618000000000000000e+04	1.618000000000000000e+03	1.618000000000000000e+04	2.896011857953628255e+00
1.619000000000000000e+04	1.619000000000000000e+03	1.619000000000000000e+04	2.910735238518354695e+00
1.620000000000000000e+04	1.620000000000000000e+03	1.620000000000000000e+04	2.875388609948981156e+00
1.621000000000000000e+04	1.621000000000000000e+03	1.621000000000000000e+04	2.815332885878151448e+00
1.622000000000000000e+04	1.622000000000000000e+03	1.622000000000000000e+04	2.828627405155810681e+00
1.623000000000000000e+04	1.623000000000000000e+03	1.623000000000000000e+04	2.803680748317846749e+00
1.624000000000000000e+04	1.624000000000000000e+03	1.624000000000000000e+04	2.871657092999162497e+00
1.625000000000000000e+04	1.625000000000000000e+03	1.625000000000000000e+04	2.847752136421246583e+00
1.626000000000000000e+04	1.626000000000000000e+03	1.626000000000000000e+04	2.804417789867915012e+00
1.627000000000000000e+04	1.627000000000000000e+03	1.627000000000000000e+04	2.876177381782668352e+00
1.628000000000000000e+04	1.628000000000000000e+03	1.628000000000000000e+04	2.871467887808097252e+00
1.629000000000000000e+04	1.629000000000000000e+03	1.629000000000000000e+04	2.823692793332085227e+00
1.630000000000000000e+04	1.630000000000000000e+03	1.630000000000000000e+04	2.686173841328367562e+00
1.631000000000000000e+04	1.631000000000000000e+03	1.631000000000000000e+04	2.759475821615799074e+00
1.632000000000000000e+04	1.632000000000000000e+03	1.632000000000000000e+04	2.861181738182667633e+00
1.633000000000000000e+04	1.633000000000000000e+03	1.633000000000000000e+04	2.857539795201013089e+00
1.634000000000000000e+04	1.634000000000000000e+03	1.634000000000000000e+04	2.908864100582225554e+00
1.635000000000000000e+04	1.635000000000000000e+03	1.635000000000000000e+04	2.924503588022636436e+00
1.636000000000000000e+04	1.636000000000000000e+03	1.636000000000000000e+04	2.844104163431594223e+00
1.637000000000000000e+04	1.637000000000000000e+03	1.637000000000000000e+04	2.895302447313282901e+00
1.638000000000000000e+04	1.638000000000000000e+03	1.638000000000000000e+04	2.830956851648403383e+00
1.639000000000000000e+04	1.639000000000000000e+03	1.639000000000000000e+04	2.837128778717910915e+00
1.640000000000000000e+04	1.640000000000000000e+03	1.640000000000000000e+04	2.841655162786681732e+00
1.641000000000000000e+04	1.641000000000000000e+03	1.641000000000000000e+04	2.797344375663417093e+00
1.642000000000000000e+04	1.642000000000000000e+03	1.642000000000000000e+04	2.837647070326619669e+00
1.643000000000000000e+04	1.643000000000000000e+03	1.643000000000000000e+04	2.732015007615356872e+00
1.644000000000000000e+04	1.644000000000000000e+03	1.644000000000000000e+04	2.779800991088975159e+00
1.645000000000000000e+04	1.645000000000000000e+03	1.645000000000000000e+04	2.819750556361658944e+00
1.646000000000000000e+04	1.646000000000000000e+03	1.646000000000000000e+04	2.745614267263650987e+00
1.647000000000000000e+04	1.647000000000000000e+03	1.647000000000000000e+04	2.868740606639971435e+00
1.648000000000000000e+04	1.648000000000000000e+03	1.648000000000000000e+04	2.801703700566048560e+00
1.649000000000000000e+04	1.649000000000000000e+03	1.649000000000000000e+04	2.815928357390541148e+00
1.650000000000000000e+04	1.650000000000000000e+03	1.650000000000000000e+04	2.825259617527917211e+00
1.651000000000000000e+04	1.651000000000000000e+03	1.651000000000000000e+04	2.898414621569487704e+00
1.652000000000000000e+04	1.652000000000000000e+03	1.652000000000000000e+04	2.901725482468902939e+00
1.653000000000000000e+04	1.653000000000000000e+03	1.653000000000000000e+04	2.868648613835156791e+00
1.654000000000000000e+04	1.654000000000000000e+03	1.654000000000000000e+04	2.906325584541935569e+00
1.655000000000000000e+04	1.655000000000000000e+03	1.655000000000000000e+04	2.885204220369816941e+00
1.656000000000000000e+04	1.656000000000000000e+03	1.656000000000000000e+04	2.884631239734555930e+00
1.657000000000000000e+04	1.657000000000000000e+03	1.657000000000000000e+04	2.880792172114428951e+00
1.658000000000000000e+04	1.658000000000000000e+03	1.658000000000000000e+04	2.860496729223746204e+00
1.659000000000000000e+04	1.659000000000000000e+03	1.659000000000000000e+04	2.833987423069771250e+00
1.660000000000000000e+04	1.660000000000000000e+03	1.660000000000000000e+04	2.825570484401313198e+00
1.661000000000000000e+04	1.661000000000000000e+03	1.661000000000000000e+04	2.840398735709027456e+00
1.662000000000000000e+04	1.662000000000000000e+03	1.662000000000000000e+04	2.883953145048513189e+00
1.663000000000000000e+04	1.663000000000000000e+03	1.663000000000000000e+04	2.963849458251867741e+00
1.664000000000000000e+04	1.664000000000000000e+03	1.664000000000000000e+04	2.910913893368427985e+00
1.665000000000000000e+04	1.665000000000000000e+03	1.665000000000000000e+04	2.949595638765609706e+00
1.666000000000000000e+04	1.666000000000000000e+03	1.666000000000000000e+04	2.958036066121438878e+00
1.667000000000000000e+04	1.667000000000000000e+03	1.667000000000000000e+04	2.878419574495501454e+00
1.668000000000000000e+04	1.668000000000000000e+03	1.668000000000000000e+04	2.855534358368611692e+00
1.669000000000000000e+04	1.669000000000000000e+03	1.669000000000000000e+04	2.947662752693577026e+00
1.670000000000000000e+04	1.670000000000000000e+03	1.670000000000000000e+04	2.896713519797561975e+00
1.671000000000000000e+04	1.671000000000000000e+03	1.671000000000000000e+04	2.851938278018286699e+00
1.672000000000000000e+04	1.672000000000000000e+03	1.672000000000000000e+04	2.898339079454526068e+00
1.673000000000000000e+04	1.673000000000000000e+03	1.673000000000000000e+04	2.924387436677011731e+00
1.674000000000000000e+04	1.674000000000000000e+03	1.674000000000000000e+04	2.975265488991781559e+00
1.675000000000000000e+04	1.675000000000000000e+03	1.675000000000000000e+04	2.942838828600653489e+00
1.676000000000000000e+04	1.676000000000000000e+03	1.676000000000000000e+04	2.923852746034384609e+00
1.677000000000000000e+04	1.677000000000000000e+03	1.677000000000000000e+04	2.862305214859058644e+00
1.678000000000000000e+04	1.678000000000000000e+03	1.678000000000000000e+04	2.835230992630069835e+00
1.679000000000000000e+04	1.679000000000000000e+03	1.679000000000000000e+04	2.860916906832672524e+00
1.680000000000000000e+04	1.680000000000000000e+03	1.680000000000000000e+04	2.909605647000515383e+00
1.681000000000000000e+04	1.681000000000000000e+03	1.681000000000000000e+04	2.929217066522342261e+00
1.682000000000000000e+04	1.682000000000000000e+03	1.682000000000000000e+04	2.917828359022471840e+00
1.683000000000000000e+04	1.683000000000000000e+03	1.683000000000000000e+04	2.931262010373867799e+00
1.684000000000000000e+04	1.684000000000000000e+03	1.684000000000000000e+04	2.898351296885936179e+00
1.685000000000000000e+04	1.685000000000000000e+03	1.685000000000000000e+04	2.924263325963120330e+00
1.686000000000000000e+04	1.686000000000000000e+03	1.686000000000000000e+04	2.894635274991284923e+00
1.687000000000000000e+04	1.687000000000000000e+03	1.687000000000000000e+04	2.912204095678555760e+00
1.688000000000000000e+04	1.688000000000000000e+03	1.688000000000000000e+04	2.934168457023858423e+00
1.689000000000000000e+04	1.689000000000000000e+03	1.689000000000000000e+04	2.963661038398329062e+00
1.690000000000000000e+04	1.690000000000000000e+03	1.690000000000000000e+04	2.993563514155133554e+00
1.691000000000000000e+04	1.691000000000000000e+03	1.691000000000000000e+04	2.917434469586122514e+00
1.692000000000000000e+04	1.692000000000000000e+03	1.692000000000000000e+04	2.922372552344966845e+00
1.693000000000000000e+04	1.693000000000000000e+03	1.693000000000000000e+04	2.891264499698496859e+00
1.694000000000000000e+04	1.694000000000000000e+03	1.694000000000000000e+04	2.832900018689712862e+00
1.695000000000000000e+04	1.695000000000000000e+03	1.695000000000000000e+04	2.767249064803120273e+00
1.696000000000000000e+04	1.696000000000000000e+03	1.696000000000000000e+04	2.791197041348335350e+00
1.697000000000000000e+04	1.697000000000000000e+03	1.697000000000000000e+04	2.755704448319853395e+00
1.698000000000000000e+04	1.698000000000000000e+03	1.698000000000000000e+04	2.803958862571181765e+00
1.699000000000000000e+04	1.699000000000000000e+03	1.699000000000000000e+04	2.807449694964767595e+00
1.700000000000000000e+04	1.700000000000000000e+03	1.700000000000000000e+04	2.834081941968985774e+00
1.701000000000000000e+04	1.701000000000000000e+03	1.701000000000000000e+04	2.817133277855026652e+00
1.702000000000000000e+04	1.702000000000000000e+03	1.702000000000000000e+04	2.827198168429086778e+00
1.703000000000000000e+04	1.703000000000000000e+03	1.703000000000000000e+04	2.780703300737793704e+00
1.704000000000000000e+04	1.704000000000000000e+03	1.704000000000000000e+04	2.828757539084146178e+00
1.705000000000000000e+04	1.705000000000000000e+03	1.705000000000000000e+04	2.764400870565168145e+00
1.706000000000000000e+04	1.706000000000000000e+03	1.706000000000000000e+04	2.761696795707892615e+00
1.707000000000000000e+04	1.707000000000000000e+03	1.707000000000000000e+04	2.821725212539454297e+00
1.708000000000000000e+04	1.708000000000000000e+03	1.708000000000000000e+04	2.737259561513894379e+00
1.709000000000000000e+04	1.709000000000000000e+03	1.709000000000000000e+04	2.819481126827895423e+00
1.710000000000000000e+04	1.710000000000000000e+03	1.710000000000000000e+04	2.788112113604824582e+00
1.711000000000000000e+04	1.711000000000000000e+03	1.711000000000000000e+04	2.636660260444754211e+00
1.712000000000000000e+04	1.712000000000000000e+03	1.712000000000000000e+04	2.665511798215162820e+00
1.713000000000000000e+04	1.713000000000000000e+03	1.713000000000000000e+04	2.635878000630197171e+00
1.714000000000000000e+04	1.714000000000000000e+03	1.714000000000000000e+04	2.649623966921101470e+00
1.715000000000000000e+04	1.715000000000000000e+03	1.715000000000000000e+04	2.666566602132441233e+00
1.716000000000000000e+04	1.716000000000000000e+03	1.716000000000000000e+04	2.697962570029666551e+00
1.717000000000000000e+04	1.717000000000000000e+03	1.717000000000000000e+04	2.691024912638292577e+00
1.718000000000000000e+04	1.718000000000000000e+03	1.718000000000000000e+04	2.670115835299480267e+00
1.719000000000000000e+04	1.719000000000000000e+03	1.719000000000000000e+04	2.677972220417193849e+00
1.720000000000000000e+04	1.720000000000000000e+03	1.720000000000000000e+04	2.703065332048908864e+00
1.721000000000000000e+04	1.721000000000000000e+03	1.721000000000000000e+04	2.661835104327388901e+00
1.722000000000000000e+04	1.722000000000000000e+03	1.722000000000000000e+04	2.715939393556980441e+00
1.723000000000000000e+04	1.723000000000000000e+03	1.723000000000000000e+04	2.677998552128127319e+00
1.724000000000000000e+04	1.724000000000000000e+03	1.724000000000000000e+04	2.631252169101309324e+00
1.725000000000000000e+04	1.725000000000000000e+03	1.725000000000000000e+04	2.718623661652280976e+00
1.726000000000000000e+04	1.726000000000000000e+03	1.726000000000000000e+04	2.675635867827852454e+00
1.727000000000000000e+04	1.727000000000000000e+03	1.727000000000000000e+04	2.699293465728250130e+00
1.728000000000000000e+04	1.728000000000000000e+03	1.728000000000000000e+04	2.664871243928591316e+00
1.729000000000000000e+04	1.729000000000000000e+03	1.729000000000000000e+04	2.617931286001335955e+00
1.730000000000000000e+04	1.730000000000000000e+03	1.730000000000000000e+04	2.607733814204303613e+00
1.731000000000000000e+04	1.731000000000000000e+03	1.731000000000000000e+04	2.565342878643273483e+00
1.732000000000000000e+04	1.732000000000000000e+03	1.732000000000000000e+04	2.608161978033807227e+00
1.733000000000000000e+04	1.733000000000000000e+03	1.733000000000000000e+04	2.633717174249373461e+00
1.734000000000000000e+04	1.734000000000000000e+03	1.734000000000000000e+04	2.733070127950945061e+00
1.735000000000000000e+04	1.735000000000000000e+03	1.735000000000000000e+04	2.684802993769372481e+00
1.736000000000000000e+04	1.736000000000000000e+03	1.736000000000000000e+04	2.738282079477623476e+00
1.737000000000000000e+04	1.737000000000000000e+03	1.737000000000000000e+04	2.788597504422936524e+00
1.738000000000000000e+04	1.738000000000000000e+03	1.738000000000000000e+04	2.759635996747796582e+00
1.739000000000000000e+04	1.739000000000000000e+03	1.739000000000000000e+04	2.818107359027894887e+00
1.740000000000000000e+04	1.740000000000000000e+03	1.740000000000000000e+04	2.814319040620837153e+00
1.741000000000000000e+04	1.741000000000000000e+03	1.741000000000000000e+04	2.873076020176034362e+00
1.742000000000000000e+04	1.742000000000000000e+03	1.742000000000000000e+04	2.819421243609146366e+00
1.743000000000000000e+04	1.743000000000000000e+03	1.743000000000000000e+04	2.764379737618162913e+00
1.744000000000000000e+04	1.744000000000000000e+03	1.744000000000000000e+04	2.756591994721241612e+00
1.745000000000000000e+04	1.745000000000000000e+03	1.745000000000000000e+04	2.730927782370972334e+00
1.746000000000000000e+04	1.746000000000000000e+03	1.746000000000000000e+04	2.730738516220404755e+00
1.747000000000000000e+04	1.747000000000000000e+03	1.747000000000000000e+04	2.765918343811697877e+00
1.748000000000000000e+04	1.748000000000000000e+03	1.748000000000000000e+04	2.762478903913756945e+00
1.749000000000000000e+04	1.749000000000000000e+03	1.749000000000000000e+04	2.741039573280088515e+00
1.750000000000000000e+04	1.750000000000000000e+03	1.750000000000000000e+04	2.718034516780475585e+00
1.751000000000000000e+04	1.751000000000000000e+03	1.751000000000000000e+04	2.837320186588888404e+00
1.752000000000000000e+04	1.752000000000000000e+03	1.752000000000000000e+04	2.795566432892535147e+00
1.753000000000000000e+04	1.753000000000000000e+03	1.753000000000000000e+04	2.713531048820585490e+00
1.754000000000000000e+04	1.754000000000000000e+03	1.754000000000000000e+04	2.764583810399893427e+00
1.755000000000000000e+04	1.755000000000000000e+03	1.755000000000000000e+04	2.779945175577811955e+00
1.756000000000000000e+04	1.756000000000000000e+03	1.756000000000000000e+04	2.757767498622250457e+00
1.757000000000000000e+04	1.757000000000000000e+03	1.757000000000000000e+04	2.665425102837841287e+00
1.758000000000000000e+04	1.758000000000000000e+03	1.758000000000000000e+04	2.672872019966301860e+00
1.759000000000000000e+04	1.759000000000000000e+03	1.759000000000000000e+04	2.715161162670274742e+00
1.760000000000000000e+04	1.760000000000000000e+03	1.760000000000000000e+04	2.710760118768723803e+00
1.761000000000000000e+04	1.761000000000000000e+03	1.761000000000000000e+04	2.702249562149196205e+00
1.762000000000000000e+04	1.762000000000000000e+03	1.762000000000000000e+04	2.680683616734735875e+00
1.763000000000000000e+04	1.763000000000000000e+03	1.763000000000000000e+04	2.682232685401738870e+00
1.764000000000000000e+04	1.764000000000000000e+03	1.764000000000000000e+04	2.659262943295334747e+00
1.765000000000000000e+04	1.765000000000000000e+03	1.765000000000000000e+04	2.640896360717940095e+00
1.766000000000000000e+04	1.766000000000000000e+03	1.766000000000000000e+04	2.700953428471008611e+00
1.767000000000000000e+04	1.767000000000000000e+03	1.767000000000000000e+04	2.669133891315721208e+00
1.768000000000000000e+04	1.768000000000000000e+03	1.768000000000000000e+04	2.720998560589177107e+00
1.769000000000000000e+04	1.769000000000000000e+03	1.769000000000000000e+04	2.719663832931502601e+00
1.770000000000000000e+04	1.770000000000000000e+03	1.770000000000000000e+04	2.696899544669796978e+00
1.771000000000000000e+04	1.771000000000000000e+03	1.771000000000000000e+04	2.667008165541536524e+00
1.772000000000000000e+04	1.772000000000000000e+03	1.772000000000000000e+04	2.688529548824231341e+00
1.773000000000000000e+04	1.773000000000000000e+03	1.773000000000000000e+04	2.761171784576679666e+00
1.774000000000000000e+04	1.774000000000000000e+03	1.774000000000000000e+04	2.822830967235748556e+00
1.775000000000000000e+04	1.775000000000000000e+03	1.775000000000000000e+04	2.781115009333536392e+00
1.776000000000000000e+04	1.776000000000000000e+03	1.776000000000000000e+04	2.828198118251773252e+00
1.777000000000000000e+04	1.777000000000000000e+03	1.777000000000000000e+04	2.776916981613014812e+00
1.778000000000000000e+04	1.778000000000000000e+03	1.778000000000000000e+04	2.796617809501852570e+00
1.779000000000000000e+04	1.779000000000000000e+03	1.779000000000000000e+04	2.856019644656631051e+00
1.780000000000000000e+04	1.780000000000000000e+03	1.780000000000000000e+04	2.870660267543913680e+00
1.781000000000000000e+04	1.781000000000000000e+03	1.781000000000000000e+04	2.820024694042413405e+00
1.782000000000000000e+04	1.782000000000000000e+03	1.782000000000000000e+04	2.762350735067208074e+00
1.783000000000000000e+04	1.783000000000000000e+03	1.783000000000000000e+04	2.779874729046338366e+00
1.784000000000000000e+04	1.784000000000000000e+03	1.784000000000000000e+04	2.811240726835633197e+00
1.785000000000000000e+04	1.785000000000000000e+03	1.785000000000000000e+04	2.759688410606572884e+00
1.786000000000000000e+04	1.786000000000000000e+03	1.786000000000000000e+04	2.772847525715640415e+00
1.787000000000000000e+04	1.787000000000000000e+03	1.787000000000000000e+04	2.746784311825241520e+00
1.788000000000000000e+04	1.788000000000000000e+03	1.788000000000000000e+04	2.688012839496072282e+00
1.789000000000000000e+04	1.789000000000000000e+03	1.789000000000000000e+04	2.733957604707353273e+00
1.790000000000000000e+04	1.790000000000000000e+03	1.790000000000000000e+04	2.781759456658190910e+00
1.791000000000000000e+04	1.791000000000000000e+03	1.791000000000000000e+04	2.815734852447890013e+00
1.792000000000000000e+04	1.792000000000000000e+03	1.792000000000000000e+04	2.754755369604000137e+00
1.793000000000000000e+04	1.793000000000000000e+03	1.793000000000000000e+04	2.771143855109201137e+00
1.794000000000000000e+04	1.794000000000000000e+03	1.794000000000000000e+04	2.845325357962189994e+00
1.795000000000000000e+04	1.795000000000000000e+03	1.795000000000000000e+04	2.720240400403733272e+00
1.796000000000000000e+04	1.796000000000000000e+03	1.796000000000000000e+04	2.713197246303095334e+00
1.797000000000000000e+04	1.797000000000000000e+03	1.797000000000000000e+04	2.692943875554666189e+00
1.798000000000000000e+04	1.798000000000000000e+03	1.798000000000000000e+04	2.718990457520684689e+00
1.799000000000000000e+04	1.799000000000000000e+03	1.799000000000000000e+04	2.691441264024044155e+00
1.800000000000000000e+04	1.800000000000000000e+03	1.800000000000000000e+04	2.764623097945522190e+00
1.801000000000000000e+04	1.801000000000000000e+03	1.801000000000000000e+04	2.763456683252567991e+00
1.802000000000000000e+04	1.802000000000000000e+03	1.802000000000000000e+04	2.787196033041662080e+00
1.803000000000000000e+04	1.803000000000000000e+03	1.803000000000000000e+04	2.804174852365968640e+00
1.804000000000000000e+04	1.804000000000000000e+03	1.804000000000000000e+04	2.878748523009011517e+00
1.805000000000000000e+04	1.805000000000000000e+03	1.805000000000000000e+04	2.885490761365060219e+00
1.806000000000000000e+04	1.806000000000000000e+03	1.806000000000000000e+04	2.886841182173113030e+00
1.807000000000000000e+04	1.807000000000000000e+03	1.807000000000000000e+04	2.907035346845093127e+00
1.808000000000000000e+04	1.808000000000000000e+03	1.808000000000000000e+04	2.879109615859963611e+00
1.809000000000000000e+04	1.809000000000000000e+03	1.809000000000000000e+04	2.954428205784235484e+00
1.810000000000000000e+04	1.810000000000000000e+03	1.810000000000000000e+04	2.926498344453837941e+00
1.811000000000000000e+04	1.811000000000000000e+03	1.811000000000000000e+04	2.898849832254525971e+00
1.812000000000000000e+04	1.812000000000000000e+03	1.812000000000000000e+04	2.828327363319677268e+00
1.813000000000000000e+04	1.813000000000000000e+03	1.813000000000000000e+04	2.793413137730638152e+00
1.814000000000000000e+04	1.814000000000000000e+03	1.814000000000000000e+04	2.791106075797349373e+00
1.815000000000000000e+04	1.815000000000000000e+03	1.815000000000000000e+04	2.792167455281760802e+00
1.816000000000000000e+04	1.816000000000000000e+03	1.816000000000000000e+04	2.800130089288085156e+00
1.817000000000000000e+04	1.817000000000000000e+03	1.817000000000000000e+04	2.816269310885062271e+00
1.818000000000000000e+04	1.818000000000000000e+03	1.818000000000000000e+04	2.834703604798664234e+00
1.819000000000000000e+04	1.819000000000000000e+03	1.819000000000000000e+04	2.784875633089539892e+00
1.820000000000000000e+04	1.820000000000000000e+03	1.820000000000000000e+04	2.841536961287366658e+00
1.821000000000000000e+04	1.821000000000000000e+03	1.821000000000000000e+04	2.834821385239651548e+00
1.822000000000000000e+04	1.822000000000000000e+03	1.822000000000000000e+04	2.781377724191080425e+00
1.823000000000000000e+04	1.823000000000000000e+03	1.823000000000000000e+04	2.769362325301802041e+00
1.824000000000000000e+04	1.824000000000000000e+03	1.824000000000000000e+04	2.810152306167684078e+00
1.825000000000000000e+04	1.825000000000000000e+03	1.825000000000000000e+04	2.862410562192798213e+00
1.826000000000000000e+04	1.826000000000000000e+03	1.826000000000000000e+04	2.859444388805217674e+00
1.827000000000000000e+04	1.827000000000000000e+03	1.827000000000000000e+04	2.909701583100417377e+00
1.828000000000000000e+04	1.828000000000000000e+03	1.828000000000000000e+04	2.936772248525496565e+00
1.829000000000000000e+04	1.829000000000000000e+03	1.829000000000000000e+04	2.956286657941630924e+00
1.830000000000000000e+04	1.830000000000000000e+03	1.830000000000000000e+04	2.970080973770904187e+00
1.831000000000000000e+04	1.831000000000000000e+03	1.831000000000000000e+04	2.968160033282154053e+00
1.832000000000000000e+04	1.832000000000000000e+03	1.832000000000000000e+04	2.956270537460170988e+00
1.833000000000000000e+04	1.833000000000000000e+03	1.833000000000000000e+04	2.929136303137564568e+00
1.834000000000000000e+04	1.834000000000000000e+03	1.834000000000000000e+04	2.951392246944900322e+00
1.835000000000000000e+04	1.835000000000000000e+03	1.835000000000000000e+04	2.939029363065936540e+00
1.836000000000000000e+04	1.836000000000000000e+03	1.836000000000000000e+04	2.928169817716393286e+00
1.837000000000000000e+04	1.837000000000000000e+03	1.837000000000000000e+04	2.878407892760726838e+00
1.838000000000000000e+04	1.838000000000000000e+03	1.838000000000000000e+04	2.857033844993901006e+00
1.839000000000000000e+04	1.839000000000000000e+03	1.839000000000000000e+04	2.897042745516808626e+00
1.840000000000000000e+04	1.840000000000000000e+03	1.840000000000000000e+04	2.782978901600182908e+00
1.841000000000000000e+04	1.841000000000000000e+03	1.841000000000000000e+04	2.706143603293837963e+00
1.842000000000000000e+04	1.842000000000000000e+03	1.842000000000000000e+04	2.727181990542770329e+00
1.843000000000000000e+04	1.843000000000000000e+03	1.843000000000000000e+04	2.762497441023617384e+00
1.844000000000000000e+04	1.844000000000000000e+03	1.844000000000000000e+04	2.766648354519368969e+00
1.845000000000000000e+04	1.845000000000000000e+03	1.845000000000000000e+04	2.809024633758614886e+00
1.846000000000000000e+04	1.846000000000000000e+03	1.846000000000000000e+04	2.853488345740220034e+00
1.847000000000000000e+04	1.847000000000000000e+03	1.847000000000000000e+04	2.759667716057196962e+00
1.848000000000000000e+04	1.848000000000000000e+03	1.848000000000000000e+04	2.792046006837968886e+00
1.849000000000000000e+04	1.849000000000000000e+03	1.849000000000000000e+04	2.854363180970065361e+00
1.850000000000000000e+04	1.850000000000000000e+03	1.850000000000000000e+04	2.780293052810156595e+00
1.851000000000000000e+04	1.851000000000000000e+03	1.851000000000000000e+04	2.703991561509347719e+00
1.852000000000000000e+04	1.852000000000000000e+03	1.852000000000000000e+04	2.734024698016801480e+00
1.853000000000000000e+04	1.853000000000000000e+03	1.853000000000000000e+04	2.757004811937414868e+00
1.854000000000000000e+04	1.854000000000000000e+03	1.854000000000000000e+04	2.819592214202315983e+00
1.855000000000000000e+04	1.855000000000000000e+03	1.855000000000000000e+04	2.834094764737902228e+00
1.856000000000000000e+04	1.856000000000000000e+03	1.856000000000000000e+04	2.769045760795853184e+00
1.857000000000000000e+04	1.857000000000000000e+03	1.857000000000000000e+04	2.852077758001383412e+00
1.858000000000000000e+04	1.858000000000000000e+03	1.858000000000000000e+04	2.869868822365068350e+00
1.859000000000000000e+04	1.859000000000000000e+03	1.859000000000000000e+04	2.899874591042308047e+00
1.860000000000000000e+04	1.860000000000000000e+03	1.860000000000000000e+04	2.938092687991778362e+00
1.861000000000000000e+04	1.861000000000000000e+03	1.861000000000000000e+04	2.856644224002532706e+00
1.862000000000000000e+04	1.862000000000000000e+03	1.862000000000000000e+04	2.829375340127752825e+00
1.863000000000000000e+04	1.863000000000000000e+03	1.863000000000000000e+04	2.792045589730590471e+00
1.864000000000000000e+04	1.864000000000000000e+03	1.864000000000000000e+04	2.746315765358137373e+00
1.865000000000000000e+04	1.865000000000000000e+03	1.865000000000000000e+04	2.692467712745958863e+00
1.866000000000000000e+04	1.866000000000000000e+03	1.866000000000000000e+04	2.755852255389433125e+00
1.867000000000000000e+04	1.867000000000000000e+03	1.867000000000000000e+04	2.760441297992233700e+00
1.868000000000000000e+04	1.868000000000000000e+03	1.868000000000000000e+04	2.754403182142738604e+00
1.869000000000000000e+04	1.869000000000000000e+03	1.869000000000000000e+04	2.843952939450623774e+00
1.870000000000000000e+04	1.870000000000000000e+03	1.870000000000000000e+04	2.883079893698901941e+00
1.871000000000000000e+04	1.871000000000000000e+03	1.871000000000000000e+04	2.798023123467797024e+00
1.872000000000000000e+04	1.872000000000000000e+03	1.872000000000000000e+04	2.843021845937056646e+00
1.873000000000000000e+04	1.873000000000000000e+03	1.873000000000000000e+04	2.778256384359725661e+00
1.874000000000000000e+04	1.874000000000000000e+03	1.874000000000000000e+04	2.719941559464834402e+00
1.875000000000000000e+04	1.875000000000000000e+03	1.875000000000000000e+04	2.749050862317190536e+00
1.876000000000000000e+04	1.876000000000000000e+03	1.876000000000000000e+04	2.819778369464534418e+00
1.877000000000000000e+04	1.877000000000000000e+03	1.877000000000000000e+04	2.757244951837396041e+00
1.878000000000000000e+04	1.878000000000000000e+03	1.878000000000000000e+04	2.699180930240513643e+00
1.879000000000000000e+04	1.879000000000000000e+03	1.879000000000000000e+04	2.635606731743329600e+00
1.880000000000000000e+04	1.880000000000000000e+03	1.880000000000000000e+04	2.632084092219974192e+00
1.881000000000000000e+04	1.881000000000000000e+03	1.881000000000000000e+04	2.607887201382980802e+00
1.882000000000000000e+04	1.882000000000000000e+03	1.882000000000000000e+04	2.585992415617556883e+00
1.883000000000000000e+04	1.883000000000000000e+03	1.883000000000000000e+04	2.605084801130191252e+00
1.884000000000000000e+04	1.884000000000000000e+03	1.884000000000000000e+04	2.584592940475381351e+00
1.885000000000000000e+04	1.885000000000000000e+03	1.885000000000000000e+04	2.634511333507490338e+00
1.886000000000000000e+04	1.886000000000000000e+03	1.886000000000000000e+04	2.661581687930111073e+00
1.887000000000000000e+04	1.887000000000000000e+03	1.887000000000000000e+04	2.725127743807995273e+00
1.888000000000000000e+04	1.888000000000000000e+03	1.888000000000000000e+04	2.839450896337033292e+00
1.889000000000000000e+04	1.889000000000000000e+03	1.889000000000000000e+04	2.768269969818565102e+00
1.890000000000000000e+04	1.890000000000000000e+03	1.890000000000000000e+04	2.769423670685052130e+00
1.891000000000000000e+04	1.891000000000000000e+03	1.891000000000000000e+04	2.782072842168943350e+00
1.892000000000000000e+04	1.892000000000000000e+03	1.892000000000000000e+04	2.718616615848819418e+00
1.893000000000000000e+04	1.893000000000000000e+03	1.893000000000000000e+04	2.751452811151095634e+00
1.894000000000000000e+04	1.894000000000000000e+03	1.894000000000000000e+04	2.831093164041437849e+00
1.895000000000000000e+04	1.895000000000000000e+03	1.895000000000000000e+04	2.800999525872983398e+00
1.896000000000000000e+04	1.896000000000000000e+03	1.896000000000000000e+04	2.811031101715982139e+00
1.897000000000000000e+04	1.897000000000000000e+03	1.897000000000000000e+04	2.816599998864839360e+00
1.898000000000000000e+04	1.898000000000000000e+03	1.898000000000000000e+04	2.798075133664112535e+00
1.899000000000000000e+04	1.899000000000000000e+03	1.899000000000000000e+04	2.872942927925310030e+00
1.900000000000000000e+04	1.900000000000000000e+03	1.900000000000000000e+04	2.797573220186812204e+00
1.901000000000000000e+04	1.901000000000000000e+03	1.901000000000000000e+04	2.742160111236043196e+00
1.902000000000000000e+04	1.902000000000000000e+03	1.902000000000000000e+04	2.755288415963193405e+00
1.903000000000000000e+04	1.903000000000000000e+03	1.903000000000000000e+04	2.718073857188540554e+00
1.904000000000000000e+04	1.904000000000000000e+03	1.904000000000000000e+04	2.765410169167469068e+00
1.905000000000000000e+04	1.905000000000000000e+03	1.905000000000000000e+04	2.807120899646074808e+00
1.906000000000000000e+04	1.906000000000000000e+03	1.906000000000000000e+04	2.807360754513377188e+00
1.907000000000000000e+04	1.907000000000000000e+03	1.907000000000000000e+04	2.822732070805292537e+00
1.908000000000000000e+04	1.908000000000000000e+03	1.908000000000000000e+04	2.781146837203847699e+00
1.909000000000000000e+04	1.909000000000000000e+03	1.909000000000000000e+04	2.730845780401113920e+00
1.910000000000000000e+04	1.910000000000000000e+03	1.910000000000000000e+04	2.812109705611895105e+00
1.911000000000000000e+04	1.911000000000000000e+03	1.911000000000000000e+04	2.873606633501618379e+00
1.912000000000000000e+04	1.912000000000000000e+03	1.912000000000000000e+04	2.882221561933629328e+00
1.913000000000000000e+04	1.913000000000000000e+03	1.913000000000000000e+04	2.824607105807579011e+00
1.914000000000000000e+04	1.914000000000000000e+03	1.914000000000000000e+04	2.851141380281333682e+00
1.915000000000000000e+04	1.915000000000000000e+03	1.915000000000000000e+04	2.858226617813129700e+00
1.916000000000000000e+04	1.916000000000000000e+03	1.916000000000000000e+04	2.847771761594120044e+00
1.917000000000000000e+04	1.917000000000000000e+03	1.917000000000000000e+04	2.920062974358190289e+00
1.918000000000000000e+04	1.918000000000000000e+03	1.918000000000000000e+04	2.862270895766779510e+00
1.919000000000000000e+04	1.919000000000000000e+03	1.919000000000000000e+04	2.925804304460824845e+00
1.920000000000000000e+04	1.920000000000000000e+03	1.920000000000000000e+04	2.870544506229831594e+00
1.921000000000000000e+04	1.921000000000000000e+03	1.921000000000000000e+04	2.941314119508786185e+00
1.922000000000000000e+04	1.922000000000000000e+03	1.922000000000000000e+04	2.897003809417331155e+00
1.923000000000000000e+04	1.923000000000000000e+03	1.923000000000000000e+04	2.847983835444522160e+00
1.924000000000000000e+04	1.924000000000000000e+03	1.924000000000000000e+04	2.830809185623364144e+00
1.925000000000000000e+04	1.925000000000000000e+03	1.925000000000000000e+04	2.902929628917695126e+00
1.926000000000000000e+04	1.926000000000000000e+03	1.926000000000000000e+04	2.916059357464176216e+00
1.927000000000000000e+04	1.927000000000000000e+03	1.927000000000000000e+04	2.927238770781927624e+00
1.928000000000000000e+04	1.928000000000000000e+03	1.928000000000000000e+04	2.882812134679408889e+00
1.929000000000000000e+04	1.929000000000000000e+03	1.929000000000000000e+04	2.903508951769949942e+00
1.930000000000000000e+04	1.930000000000000000e+03	1.930000000000000000e+04	2.870016822408423707e+00
1.931000000000000000e+04	1.931000000000000000e+03	1.931000000000000000e+04	2.948206790092950502e+00
1.932000000000000000e+04	1.932000000000000000e+03	1.932000000000000000e+04	2.955907520883575224e+00
1.933000000000000000e+04	1.933000000000000000e+03	1.933000000000000000e+04	2.912650412078566120e+00
1.934000000000000000e+04	1.934000000000000000e+03	1.934000000000000000e+04	2.921063995628078835e+00
1.935000000000000000e+04	1.935000000000000000e+03	1.935000000000000000e+04	2.890469618276380270e+00
1.936000000000000000e+04	1.936000000000000000e+03	1.936000000000000000e+04	2.869601354788166692e+00
1.937000000000000000e+04	1.937000000000000000e+03	1.937000000000000000e+04	2.773344978960834428e+00
1.938000000000000000e+04	1.938000000000000000e+03	1.938000000000000000e+04	2.795728634050251848e+00
1.939000000000000000e+04	1.939000000000000000e+03	1.939000000000000000e+04	2.791454764579581749e+00
1.940000000000000000e+04	1.940000000000000000e+03	1.940000000000000000e+04	2.732108442954592320e+00
1.941000000000000000e+04	1.941000000000000000e+03	1.941000000000000000e+04	2.778257762067484204e+00
1.942000000000000000e+04	1.942000000000000000e+03	1.942000000000000000e+04	2.783934437343884127e+00
1.943000000000000000e+04	1.943000000000000000e+03	1.943000000000000000e+04	2.830866412680169919e+00
1.944000000000000000e+04	1.944000000000000000e+03	1.944000000000000000e+04	2.830590269098334222e+00
1.945000000000000000e+04	1.945000000000000000e+03	1.945000000000000000e+04	2.860651711429800237e+00
1.946000000000000000e+04	1.946000000000000000e+03	1.946000000000000000e+04	2.852494886362582971e+00
1.947000000000000000e+04	1.947000000000000000e+03	1.947000000000000000e+04	2.840004361161028612e+00
1.948000000000000000e+04	1.948000000000000000e+03	1.948000000000000000e+04	2.915229114524173770e+00
1.949000000000000000e+04	1.949000000000000000e+03	1.949000000000000000e+04	2.873827673494396162e+00
1.950000000000000000e+04	1.950000000000000000e+03	1.950000000000000000e+04	2.846555437728563565e+00
1.951000000000000000e+04	1.951000000000000000e+03	1.951000000000000000e+04	2.797842700770567070e+00
1.952000000000000000e+04	1.952000000000000000e+03	1.952000000000000000e+04	2.922406889399127294e+00
1.953000000000000000e+04	1.953000000000000000e+03	1.953000000000000000e+04	2.862196029177725087e+00
1.954000000000000000e+04	1.954000000000000000e+03	1.954000000000000000e+04	2.881418854698380549e+00
1.955000000000000000e+04	1.955000000000000000e+03	1.955000000000000000e+04	2.834944333263755389e+00
1.956000000000000000e+04	1.956000000000000000e+03	1.956000000000000000e+04	2.777631027061726599e+00
1.957000000000000000e+04	1.957000000000000000e+03	1.957000000000000000e+04	2.890085431152090489e+00
1.958000000000000000e+04	1.958000000000000000e+03	1.958000000000000000e+04	2.870205883363460053e+00
1.959000000000000000e+04	1.959000000000000000e+03	1.959000000000000000e+04	2.931742168223943956e+00
1.960000000000000000e+04	1.960000000000000000e+03	1.960000000000000000e+04	2.903963628866309321e+00
1.961000000000000000e+04	1.961000000000000000e+03	1.961000000000000000e+04	2.822562110572932159e+00
1.962000000000000000e+04	1.962000000000000000e+03	1.962000000000000000e+04	2.782964453701490370e+00
1.963000000000000000e+04	1.963000000000000000e+03	1.963000000000000000e+04	2.857172665183263405e+00
1.964000000000000000e+04	1.964000000000000000e+03	1.964000000000000000e+04	2.889199217276367193e+00
1.965000000000000000e+04	1.965000000000000000e+03	1.965000000000000000e+04	2.861798716157505140e+00
1.966000000000000000e+04	1.966000000000000000e+03	1.966000000000000000e+04	2.853054282102791550e+00
1.967000000000000000e+04	1.967000000000000000e+03	1.967000000000000000e+04	2.898543946468078669e+00
1.968000000000000000e+04	1.968000000000000000e+03	1.968000000000000000e+04	2.942353815831586061e+00
1.969000000000000000e+04	1.969000000000000000e+03	1.969000000000000000e+04	2.974122649690861486e+00
1.970000000000000000e+04	1.970000000000000000e+03	1.970000000000000000e+04	2.894021576634319359e+00
1.971000000000000000e+04	1.971000000000000000e+03	1.971000000000000000e+04	2.875030247476891621e+00
1.972000000000000000e+04	1.972000000000000000e+03	1.972000000000000000e+04	2.865585375238393517e+00
1.973000000000000000e+04	1.973000000000000000e+03	1.973000000000000000e+04	2.885976105584766582e+00
1.974000000000000000e+04	1.974000000000000000e+03	1.974000000000000000e+04	2.840111758182088053e+00
1.975000000000000000e+04	1.975000000000000000e+03	1.975000000000000000e+04	2.877302207505457510e+00
1.976000000000000000e+04	1.976000000000000000e+03	1.976000000000000000e+04	2.836340306773788011e+00
1.977000000000000000e+04	1.977000000000000000e+03	1.977000000000000000e+04	2.832775160913031609e+00
1.978000000000000000e+04	1.978000000000000000e+03	1.978000000000000000e+04	2.845351373656333838e+00
1.979000000000000000e+04	1.979000000000000000e+03	1.979000000000000000e+04	2.761536153788267889e+00
1.980000000000000000e+04	1.980000000000000000e+03	1.980000000000000000e+04	2.797174503437934945e+00
1.981000000000000000e+04	1.981000000000000000e+03	1.981000000000000000e+04	2.814926449061073033e+00
1.982000000000000000e+04	1.982000000000000000e+03	1.982000000000000000e+04	2.894099823311837572e+00
1.983000000000000000e+04	1.983000000000000000e+03	1.983000000000000000e+04	2.883696103924167087e+00
1.984000000000000000e+04	1.984000000000000000e+03	1.984000000000000000e+04	2.816540187099139558e+00
1.985000000000000000e+04	1.985000000000000000e+03	1.985000000000000000e+04	2.811274805219118100e+00
1.986000000000000000e+04	1.986000000000000000e+03	1.986000000000000000e+04	2.771070873912568011e+00
1.987000000000000000e+04	1.987000000000000000e+03	1.987000000000000000e+04	2.776062836895424990e+00
1.988000000000000000e+04	1.988000000000000000e+03	1.988000000000000000e+04	2.780917418824544463e+00
1.989000000000000000e+04	1.989000000000000000e+03	1.989000000000000000e+04	2.780446041628311882e+00
1.990000000000000000e+04	1.990000000000000000e+03	1.990000000000000000e+04	2.824796361430383040e+00
1.991000000000000000e+04	1.991000000000000000e+03	1.991000000000000000e+04	2.837989389749403291e+00
1.992000000000000000e+04	1.992000000000000000e+03	1.992000000000000000e+04	2.803860668727686356e+00
1.993000000000000000e+04	1.993000000000000000e+03	1.993000000000000000e+04	2.770107030279083116e+00
1.994000000000000000e+04	1.994000000000000000e+03	1.994000000000000000e+04	2.779977486758404392e+00
1.995000000000000000e+04	1.995000000000000000e+03	1.995000000000000000e+04	2.836509300219841823e+00
1.996000000000000000e+04	1.996000000000000000e+03	1.996000000000000000e+04	2.774746074572166155e+00
1.997000000000000000e+04	1.997000000000000000e+03	1.997000000000000000e+04	2.750221002461285202e+00
1.998000000000000000e+04	1.998000000000000000e+03	1.998000000000000000e+04	2.764993712949805893e+00
1.999000000000000000e+04	1.999000000000000000e+03	1.999000000000000000e+04	2.861665590068138254e+00
[truncated: 14,000 more rows]
